# Supplementary material for: Social Contact Networks and Mixing among Students in K-12 Schools in Pittsburgh, PA
Source: PLoS One. 2016 Mar 15;11(3):e0151139. doi: 10.1371/journal.pone.0151139 (PMC4792376; doi:10.1371/journal.pone.0151139)
Supplement: S1 Data — (ZIP) [file pone.0151139.s001.zip]

Archive with 88 entries (85 files):
- S2_data/
- S2_data/.DS_Store
- __MACOSX/
- __MACOSX/S2_data/
- __MACOSX/S2_data/._.DS_Store
- S2_data/net_C-EM1_onlystudents-wholeday.edgelist
- __MACOSX/S2_data/._net_C-EM1_onlystudents-wholeday.edgelist
- S2_data/net_C-EM1_onlystudents-wholeday.gml
- __MACOSX/S2_data/._net_C-EM1_onlystudents-wholeday.gml
- S2_data/net_C-EM1_onlystudents-wholeday.graphml
- __MACOSX/S2_data/._net_C-EM1_onlystudents-wholeday.graphml
- S2_data/net_C-EM1_onlystudents-wholeday.ncol
- __MACOSX/S2_data/._net_C-EM1_onlystudents-wholeday.ncol
- S2_data/net_C-EM1_onlystudents-wholeday.net
- __MACOSX/S2_data/._net_C-EM1_onlystudents-wholeday.net
- S2_data/net_C-EM2_onlystudents-wholeday.edgelist
- __MACOSX/S2_data/._net_C-EM2_onlystudents-wholeday.edgelist
- S2_data/net_C-EM2_onlystudents-wholeday.gml
- __MACOSX/S2_data/._net_C-EM2_onlystudents-wholeday.gml
- S2_data/net_C-EM2_onlystudents-wholeday.graphml
- __MACOSX/S2_data/._net_C-EM2_onlystudents-wholeday.graphml
- S2_data/net_C-EM2_onlystudents-wholeday.ncol
- __MACOSX/S2_data/._net_C-EM2_onlystudents-wholeday.ncol
- S2_data/net_C-EM2_onlystudents-wholeday.net
- __MACOSX/S2_data/._net_C-EM2_onlystudents-wholeday.net
- S2_data/net_C-ES_onlystudents-wholeday.edgelist
- __MACOSX/S2_data/._net_C-ES_onlystudents-wholeday.edgelist
- S2_data/net_C-ES_onlystudents-wholeday.gml
- __MACOSX/S2_data/._net_C-ES_onlystudents-wholeday.gml
- S2_data/net_C-ES_onlystudents-wholeday.graphml
- __MACOSX/S2_data/._net_C-ES_onlystudents-wholeday.graphml
- S2_data/net_C-ES_onlystudents-wholeday.ncol
- __MACOSX/S2_data/._net_C-ES_onlystudents-wholeday.ncol
- S2_data/net_C-ES_onlystudents-wholeday.net
- __MACOSX/S2_data/._net_C-ES_onlystudents-wholeday.net
- S2_data/net_C-HS_onlystudents-wholeday.edgelist
- __MACOSX/S2_data/._net_C-HS_onlystudents-wholeday.edgelist
- S2_data/net_C-HS_onlystudents-wholeday.gml
- __MACOSX/S2_data/._net_C-HS_onlystudents-wholeday.gml
- S2_data/net_C-HS_onlystudents-wholeday.graphml
- __MACOSX/S2_data/._net_C-HS_onlystudents-wholeday.graphml
- S2_data/net_C-HS_onlystudents-wholeday.ncol
- __MACOSX/S2_data/._net_C-HS_onlystudents-wholeday.ncol
- S2_data/net_C-HS_onlystudents-wholeday.net
- __MACOSX/S2_data/._net_C-HS_onlystudents-wholeday.net
- S2_data/net_P-ES_onlystudents-wholeday.edgelist
- __MACOSX/S2_data/._net_P-ES_onlystudents-wholeday.edgelist
- S2_data/net_P-ES_onlystudents-wholeday.gml
- __MACOSX/S2_data/._net_P-ES_onlystudents-wholeday.gml
- S2_data/net_P-ES_onlystudents-wholeday.graphml
- __MACOSX/S2_data/._net_P-ES_onlystudents-wholeday.graphml
- S2_data/net_P-ES_onlystudents-wholeday.ncol
- __MACOSX/S2_data/._net_P-ES_onlystudents-wholeday.ncol
- S2_data/net_P-ES_onlystudents-wholeday.net
- __MACOSX/S2_data/._net_P-ES_onlystudents-wholeday.net
- S2_data/net_P-HS_onlystudents-wholeday.edgelist
- __MACOSX/S2_data/._net_P-HS_onlystudents-wholeday.edgelist
- S2_data/net_P-HS_onlystudents-wholeday.gml
- __MACOSX/S2_data/._net_P-HS_onlystudents-wholeday.gml
- S2_data/net_P-HS_onlystudents-wholeday.graphml
- __MACOSX/S2_data/._net_P-HS_onlystudents-wholeday.graphml
- S2_data/net_P-HS_onlystudents-wholeday.ncol
- __MACOSX/S2_data/._net_P-HS_onlystudents-wholeday.ncol
- S2_data/net_P-HS_onlystudents-wholeday.net
- __MACOSX/S2_data/._net_P-HS_onlystudents-wholeday.net
- S2_data/net_P-MS1_onlystudents-wholeday.edgelist
- __MACOSX/S2_data/._net_P-MS1_onlystudents-wholeday.edgelist
- S2_data/net_P-MS1_onlystudents-wholeday.gml
- __MACOSX/S2_data/._net_P-MS1_onlystudents-wholeday.gml
- S2_data/net_P-MS1_onlystudents-wholeday.graphml
- __MACOSX/S2_data/._net_P-MS1_onlystudents-wholeday.graphml
- S2_data/net_P-MS1_onlystudents-wholeday.ncol
- __MACOSX/S2_data/._net_P-MS1_onlystudents-wholeday.ncol
- S2_data/net_P-MS1_onlystudents-wholeday.net
- __MACOSX/S2_data/._net_P-MS1_onlystudents-wholeday.net
- S2_data/net_P-MS2_onlystudents-wholeday.edgelist
- __MACOSX/S2_data/._net_P-MS2_onlystudents-wholeday.edgelist
- S2_data/net_P-MS2_onlystudents-wholeday.gml
- __MACOSX/S2_data/._net_P-MS2_onlystudents-wholeday.gml
- S2_data/net_P-MS2_onlystudents-wholeday.graphml
- __MACOSX/S2_data/._net_P-MS2_onlystudents-wholeday.graphml
- S2_data/net_P-MS2_onlystudents-wholeday.ncol
- __MACOSX/S2_data/._net_P-MS2_onlystudents-wholeday.ncol
- S2_data/net_P-MS2_onlystudents-wholeday.net
- __MACOSX/S2_data/._net_P-MS2_onlystudents-wholeday.net
- S2_data/readme.txt
- __MACOSX/S2_data/._readme.txt
- __MACOSX/._S2_data
