# Supplementary material for: Social Contact Networks and Mixing among Students in K-12 Schools in Pittsburgh, PA
Source: PLoS One. 2016 Mar 15;11(3):e0151139. doi: 10.1371/journal.pone.0151139 (PMC4792376; doi:10.1371/journal.pone.0151139)
Supplement: S1 Data — (ZIP) [file pone.0151139.s001.zip › S2_data/net_C-EM1_onlystudents-wholeday.edgelist]

0 1
0 2
0 8
0 11
0 12
0 13
0 17
0 18
0 19
0 22
0 23
0 27
0 28
0 30
0 33
0 35
0 36
0 39
0 42
0 43
0 44
0 45
0 46
0 47
0 48
0 50
0 52
0 54
0 55
0 59
0 64
0 66
0 67
0 68
0 71
0 73
0 74
0 76
0 81
0 83
0 91
0 95
0 98
0 99
0 102
0 110
0 113
0 118
0 121
0 124
0 125
0 135
0 137
0 139
0 141
0 147
0 152
0 153
0 164
0 174
0 186
0 189
0 192
0 203
0 204
0 206
0 207
0 211
0 214
0 215
0 219
0 223
0 230
0 232
0 240
0 241
0 242
0 243
0 244
1 2
1 6
1 9
1 10
1 12
1 13
1 14
1 17
1 18
1 19
1 22
1 23
1 24
1 25
1 26
1 28
1 30
1 33
1 35
1 36
1 38
1 39
1 41
1 42
1 44
1 45
1 47
1 48
1 50
1 53
1 54
1 56
1 59
1 61
1 64
1 65
1 67
1 70
1 71
1 77
1 78
1 79
1 80
1 81
1 82
1 90
1 91
1 92
1 97
1 98
1 99
1 100
1 102
1 110
1 112
1 113
1 114
1 115
1 118
1 121
1 124
1 125
1 135
1 137
1 138
1 139
1 141
1 146
1 148
1 152
1 153
1 154
1 155
1 164
1 166
1 170
1 176
1 188
1 189
1 196
1 199
1 200
1 203
1 206
1 210
1 211
1 213
1 214
1 219
1 223
1 227
1 228
1 232
1 234
1 235
1 237
1 240
1 242
1 243
1 244
2 8
2 11
2 17
2 18
2 23
2 25
2 28
2 30
2 33
2 35
2 36
2 38
2 39
2 42
2 43
2 44
2 45
2 46
2 47
2 50
2 52
2 59
2 64
2 66
2 71
2 73
2 74
2 76
2 81
2 91
2 93
2 98
2 99
2 100
2 102
2 106
2 108
2 110
2 112
2 113
2 115
2 116
2 118
2 125
2 126
2 130
2 131
2 132
2 135
2 137
2 140
2 141
2 142
2 147
2 148
2 151
2 152
2 153
2 157
2 158
2 162
2 163
2 164
2 169
2 182
2 184
2 186
2 187
2 189
2 195
2 196
2 200
2 201
2 202
2 204
2 206
2 207
2 208
2 210
2 211
2 212
2 216
2 219
2 220
2 221
2 222
2 223
2 224
2 230
2 233
2 234
2 235
2 237
2 239
2 240
2 241
2 242
2 246
2 247
2 249
2 250
3 4
3 6
3 7
3 11
3 12
3 19
3 20
3 21
3 23
3 29
3 31
3 32
3 34
3 35
3 37
3 39
3 48
3 49
3 50
3 51
3 54
3 55
3 68
3 69
3 80
3 82
3 83
3 84
3 85
3 88
3 89
3 92
3 96
3 102
3 104
3 111
3 114
3 117
3 119
3 120
3 121
3 122
3 130
3 136
3 138
3 139
3 144
3 145
3 148
3 150
3 151
3 156
3 165
3 166
3 173
3 175
3 177
3 185
3 188
3 197
3 198
3 199
3 202
3 215
3 227
3 229
3 230
3 231
3 238
4 6
4 7
4 11
4 20
4 21
4 23
4 28
4 29
4 31
4 32
4 34
4 37
4 43
4 45
4 46
4 49
4 50
4 68
4 69
4 70
4 84
4 88
4 89
4 92
4 96
4 102
4 104
4 111
4 114
4 117
4 119
4 121
4 122
4 130
4 136
4 137
4 145
4 148
4 151
4 156
4 165
4 175
4 185
4 186
4 188
4 189
4 198
4 199
4 202
4 215
4 225
4 230
5 23
6 7
6 8
6 11
6 12
6 19
6 20
6 21
6 23
6 29
6 31
6 32
6 34
6 35
6 37
6 39
6 42
6 43
6 46
6 49
6 50
6 51
6 55
6 59
6 68
6 69
6 70
6 80
6 81
6 82
6 83
6 84
6 85
6 88
6 92
6 96
6 102
6 104
6 111
6 114
6 117
6 119
6 120
6 121
6 122
6 130
6 136
6 138
6 139
6 144
6 145
6 148
6 150
6 151
6 156
6 165
6 166
6 173
6 177
6 185
6 188
6 189
6 197
6 198
6 199
6 202
6 214
6 215
6 225
6 227
6 229
6 230
6 231
6 238
7 11
7 20
7 21
7 23
7 29
7 31
7 32
7 34
7 37
7 47
7 49
7 50
7 51
7 55
7 68
7 69
7 70
7 80
7 81
7 82
7 83
7 84
7 85
7 88
7 89
7 92
7 96
7 102
7 104
7 111
7 114
7 117
7 119
7 120
7 121
7 122
7 130
7 136
7 138
7 139
7 144
7 145
7 148
7 150
7 151
7 156
7 165
7 166
7 170
7 175
7 177
7 185
7 188
7 197
7 198
7 199
7 202
7 215
7 225
7 229
7 230
7 231
8 10
8 11
8 12
8 13
8 16
8 17
8 23
8 27
8 28
8 30
8 35
8 42
8 43
8 44
8 45
8 46
8 50
8 56
8 59
8 61
8 65
8 66
8 68
8 69
8 73
8 74
8 76
8 81
8 90
8 91
8 102
8 110
8 137
8 146
8 152
8 153
8 155
8 164
8 186
8 189
8 203
8 204
8 206
8 207
8 212
8 232
8 237
8 238
8 242
8 244
9 10
9 12
9 13
9 16
9 23
9 27
9 30
9 33
9 36
9 41
9 42
9 43
9 45
9 48
9 54
9 56
9 59
9 61
9 65
9 69
9 73
9 81
9 90
9 91
9 137
9 141
9 146
9 152
9 155
9 186
9 203
9 214
9 232
9 237
9 238
9 242
9 244
10 11
10 12
10 13
10 16
10 23
10 24
10 27
10 28
10 30
10 33
10 36
10 43
10 44
10 45
10 46
10 48
10 54
10 56
10 59
10 61
10 65
10 66
10 69
10 73
10 74
10 76
10 81
10 84
10 90
10 91
10 99
10 110
10 137
10 141
10 146
10 152
10 155
10 186
10 189
10 203
10 204
10 207
10 214
10 232
10 237
10 238
10 244
11 12
11 13
11 16
11 17
11 20
11 21
11 23
11 27
11 28
11 30
11 32
11 35
11 37
11 42
11 43
11 44
11 45
11 46
11 49
11 50
11 55
11 56
11 59
11 61
11 65
11 66
11 73
11 74
11 76
11 80
11 81
11 90
11 91
11 92
11 96
11 102
11 110
11 121
11 122
11 137
11 139
11 142
11 143
11 146
11 152
11 153
11 155
11 156
11 161
11 164
11 168
11 171
11 177
11 181
11 182
11 185
11 186
11 189
11 191
11 195
11 197
11 202
11 203
11 204
11 206
11 207
11 212
11 214
11 224
11 232
11 237
11 238
11 242
11 244
11 249
11 250
12 13
12 16
12 17
12 18
12 19
12 20
12 22
12 23
12 24
12 25
12 27
12 28
12 30
12 31
12 33
12 35
12 36
12 37
12 39
12 41
12 42
12 44
12 45
12 46
12 47
12 48
12 53
12 54
12 56
12 61
12 64
12 65
12 70
12 73
12 77
12 79
12 81
12 83
12 88
12 90
12 91
12 92
12 96
12 98
12 99
12 100
12 110
12 111
12 112
12 115
12 117
12 118
12 119
12 122
12 135
12 137
12 141
12 146
12 148
12 150
12 151
12 152
12 154
12 155
12 156
12 164
12 165
12 166
12 175
12 176
12 189
12 196
12 199
12 203
12 210
12 211
12 213
12 214
12 215
12 228
12 230
12 232
12 242
12 243
13 16
13 18
13 19
13 23
13 27
13 30
13 33
13 36
13 39
13 43
13 44
13 45
13 46
13 47
13 48
13 54
13 56
13 59
13 61
13 64
13 65
13 66
13 73
13 74
13 76
13 81
13 90
13 91
13 118
13 137
13 141
13 146
13 152
13 155
13 186
13 203
13 204
13 212
13 214
13 215
13 232
13 237
13 238
13 242
13 244
14 17
14 22
14 23
14 24
14 25
14 26
14 29
14 33
14 36
14 41
14 48
14 53
14 54
14 69
14 70
14 77
14 78
14 79
14 98
14 99
14 100
14 112
14 115
14 128
14 135
14 154
14 157
14 176
14 181
14 196
14 200
14 201
14 209
14 210
14 211
14 213
14 216
14 228
14 239
14 241
14 243
14 246
16 17
16 24
16 27
16 30
16 36
16 42
16 43
16 45
16 48
16 56
16 59
16 61
16 64
16 65
16 66
16 69
16 81
16 83
16 90
16 91
16 137
16 146
16 155
16 186
16 189
16 203
16 204
16 214
16 232
16 237
16 238
16 242
16 244
17 18
17 19
17 22
17 23
17 25
17 28
17 33
17 35
17 36
17 39
17 42
17 43
17 44
17 45
17 46
17 47
17 48
17 50
17 51
17 52
17 54
17 59
17 64
17 66
17 70
17 73
17 74
17 76
17 81
17 83
17 84
17 88
17 98
17 99
17 100
17 102
17 110
17 112
17 113
17 115
17 118
17 121
17 135
17 136
17 137
17 141
17 146
17 148
17 150
17 152
17 153
17 164
17 166
17 175
17 176
17 186
17 188
17 189
17 196
17 200
17 203
17 204
17 206
17 207
17 210
17 211
17 212
17 213
17 214
17 215
17 216
17 220
17 229
17 230
17 232
17 242
17 243
17 244
17 247
18 22
18 23
18 24
18 25
18 28
18 30
18 33
18 36
18 41
18 42
18 44
18 45
18 47
18 48
18 50
18 53
18 54
18 56
18 70
18 74
18 77
18 79
18 81
18 98
18 99
18 102
18 110
18 112
18 115
18 118
18 135
18 141
18 146
18 152
18 154
18 155
18 164
18 189
18 202
18 207
18 210
18 211
18 213
18 214
18 228
18 240
18 242
19 21
19 23
19 25
19 27
19 30
19 33
19 34
19 36
19 42
19 44
19 45
19 48
19 54
19 56
19 59
19 67
19 69
19 70
19 81
19 84
19 89
19 90
19 92
19 99
19 102
19 110
19 112
19 118
19 125
19 135
19 141
19 148
19 152
19 156
19 164
19 170
19 175
19 186
19 189
19 202
19 207
19 213
19 214
19 223
19 228
19 232
19 242
20 21
20 23
20 29
20 31
20 32
20 34
20 35
20 37
20 39
20 48
20 49
20 50
20 51
20 54
20 55
20 68
20 69
20 70
20 80
20 81
20 82
20 83
20 84
20 85
20 88
20 89
20 90
20 92
20 96
20 98
20 102
20 104
20 111
20 114
20 117
20 119
20 120
20 121
20 122
20 130
20 132
20 136
20 138
20 139
20 144
20 145
20 148
20 150
20 151
20 156
20 165
20 166
20 171
20 173
20 175
20 177
20 178
20 185
20 186
20 188
20 197
20 198
20 199
20 202
20 215
20 225
20 227
20 229
20 230
20 231
20 232
20 236
21 23
21 25
21 29
21 31
21 32
21 34
21 35
21 37
21 39
21 48
21 49
21 50
21 51
21 54
21 55
21 68
21 69
21 80
21 82
21 83
21 84
21 85
21 88
21 89
21 90
21 92
21 96
21 102
21 104
21 111
21 114
21 117
21 119
21 120
21 121
21 122
21 129
21 130
21 136
21 138
21 139
21 140
21 144
21 145
21 148
21 150
21 151
21 156
21 165
21 166
21 170
21 173
21 175
21 177
21 178
21 185
21 188
21 197
21 198
21 199
21 202
21 215
21 218
21 225
21 227
21 229
21 230
21 231
22 23
22 24
22 25
22 26
22 28
22 29
22 33
22 35
22 36
22 38
22 41
22 47
22 48
22 51
22 53
22 54
22 64
22 68
22 69
22 70
22 77
22 78
22 79
22 81
22 82
22 84
22 98
22 99
22 100
22 102
22 108
22 110
22 112
22 113
22 115
22 118
22 132
22 135
22 141
22 145
22 152
22 153
22 154
22 164
22 176
22 196
22 198
22 200
22 201
22 210
22 211
22 213
22 214
22 216
22 228
22 232
22 242
22 243
23 24
23 25
23 26
23 27
23 28
23 30
23 32
23 33
23 34
23 35
23 36
23 37
23 38
23 39
23 40
23 41
23 42
23 43
23 44
23 46
23 47
23 48
23 49
23 50
23 51
23 53
23 54
23 55
23 56
23 57
23 58
23 59
23 61
23 63
23 64
23 65
23 66
23 67
23 68
23 69
23 70
23 71
23 73
23 74
23 76
23 77
23 78
23 79
23 80
23 81
23 82
23 83
23 84
23 85
23 88
23 89
23 91
23 92
23 93
23 94
23 96
23 97
23 98
23 99
23 102
23 103
23 104
23 105
23 106
23 108
23 109
23 110
23 111
23 112
23 113
23 114
23 115
23 116
23 117
23 118
23 120
23 121
23 122
23 123
23 124
23 125
23 126
23 127
23 128
23 129
23 130
23 131
23 132
23 133
23 134
23 135
23 138
23 139
23 140
23 141
23 142
23 143
23 144
23 145
23 146
23 148
23 150
23 152
23 153
23 154
23 155
23 156
23 159
23 160
23 161
23 162
23 163
23 164
23 165
23 166
23 167
23 169
23 170
23 171
23 173
23 174
23 175
23 176
23 177
23 178
23 179
23 180
23 181
23 182
23 183
23 184
23 185
23 186
23 187
23 188
23 189
23 190
23 191
23 194
23 195
23 196
23 197
23 198
23 199
23 200
23 201
23 202
23 203
23 204
23 206
23 207
23 208
23 209
23 210
23 211
23 212
23 213
23 214
23 215
23 216
23 217
23 218
23 219
23 221
23 222
23 223
23 224
23 225
23 226
23 227
23 228
23 230
23 231
23 232
23 233
23 234
23 235
23 236
23 237
23 238
23 239
23 240
23 241
23 242
23 243
23 244
23 245
23 247
23 248
23 249
23 250
24 25
24 26
24 33
24 36
24 38
24 39
24 41
24 47
24 48
24 51
24 53
24 54
24 56
24 64
24 70
24 77
24 78
24 79
24 80
24 84
24 93
24 98
24 99
24 100
24 103
24 104
24 112
24 113
24 115
24 121
24 131
24 135
24 141
24 145
24 152
24 154
24 161
24 170
24 171
24 176
24 181
24 186
24 192
24 196
24 200
24 201
24 203
24 205
24 210
24 211
24 213
24 214
24 216
24 220
24 221
24 222
24 224
24 228
24 232
24 235
24 236
24 237
24 239
24 243
24 247
25 26
25 28
25 29
25 31
25 33
25 35
25 36
25 38
25 39
25 40
25 41
25 42
25 47
25 48
25 50
25 52
25 53
25 54
25 58
25 64
25 69
25 70
25 77
25 78
25 79
25 81
25 83
25 84
25 93
25 97
25 98
25 99
25 100
25 102
25 104
25 108
25 110
25 112
25 113
25 114
25 115
25 118
25 128
25 129
25 131
25 135
25 136
25 141
25 142
25 144
25 147
25 152
25 153
25 154
25 156
25 157
25 161
25 163
25 164
25 167
25 168
25 170
25 171
25 176
25 180
25 181
25 182
25 191
25 194
25 195
25 196
25 198
25 200
25 201
25 202
25 206
25 207
25 210
25 211
25 213
25 214
25 216
25 217
25 218
25 220
25 226
25 227
25 228
25 230
25 235
25 236
25 242
25 243
25 247
25 250
26 33
26 36
26 41
26 48
26 53
26 54
26 70
26 71
26 77
26 79
26 98
26 99
26 112
26 113
26 115
26 116
26 128
26 131
26 132
26 135
26 142
26 154
26 181
26 182
26 195
26 201
26 210
26 211
26 214
26 223
26 228
26 234
26 239
26 240
26 246
26 249
27 28
27 30
27 33
27 35
27 39
27 42
27 43
27 44
27 45
27 46
27 50
27 54
27 56
27 59
27 61
27 64
27 65
27 66
27 73
27 74
27 76
27 81
27 90
27 91
27 102
27 110
27 118
27 137
27 146
27 152
27 153
27 155
27 186
27 189
27 203
27 207
27 212
27 214
27 215
27 232
27 237
27 238
27 242
27 244
28 29
28 30
28 31
28 32
28 33
28 35
28 36
28 39
28 42
28 43
28 44
28 45
28 46
28 47
28 48
28 50
28 51
28 52
28 54
28 59
28 61
28 64
28 65
28 66
28 68
28 69
28 73
28 74
28 76
28 81
28 83
28 84
28 88
28 91
28 96
28 98
28 99
28 100
28 102
28 110
28 112
28 113
28 115
28 118
28 121
28 135
28 137
28 139
28 141
28 144
28 147
28 152
28 153
28 155
28 164
28 189
28 196
28 201
28 202
28 204
28 206
28 207
28 210
28 211
28 213
28 214
28 215
28 216
28 239
28 242
28 243
29 31
29 32
29 34
29 35
29 37
29 39
29 41
29 42
29 43
29 46
29 49
29 51
29 54
29 55
29 56
29 59
29 61
29 65
29 68
29 69
29 73
29 78
29 80
29 82
29 83
29 84
29 85
29 88
29 89
29 90
29 92
29 96
29 98
29 102
29 104
29 111
29 112
29 113
29 114
29 116
29 117
29 119
29 120
29 121
29 122
29 125
29 130
29 136
29 137
29 138
29 139
29 144
29 145
29 146
29 148
29 151
29 153
29 156
29 164
29 165
29 166
29 173
29 175
29 177
29 182
29 185
29 186
29 188
29 189
29 197
29 198
29 199
29 200
29 202
29 211
29 214
29 215
29 216
29 222
29 227
29 229
29 230
29 231
29 236
29 244
30 33
30 36
30 39
30 42
30 43
30 45
30 47
30 48
30 50
30 54
30 56
30 59
30 61
30 64
30 65
30 66
30 73
30 76
30 81
30 90
30 91
30 99
30 102
30 110
30 114
30 118
30 137
30 139
30 141
30 146
30 152
30 153
30 155
30 164
30 175
30 186
30 189
30 203
30 206
30 214
30 216
30 232
30 237
30 238
30 242
30 244
31 32
31 34
31 35
31 36
31 37
31 42
31 43
31 45
31 46
31 49
31 50
31 51
31 54
31 55
31 68
31 69
31 73
31 80
31 81
31 82
31 83
31 84
31 88
31 89
31 92
31 98
31 104
31 111
31 114
31 117
31 119
31 120
31 121
31 122
31 130
31 134
31 136
31 137
31 138
31 139
31 144
31 145
31 148
31 151
31 154
31 156
31 165
31 175
31 177
31 185
31 186
31 188
31 189
31 198
31 199
31 202
31 207
31 215
31 225
31 227
31 229
31 230
31 231
31 236
31 237
31 238
32 34
32 35
32 37
32 43
32 45
32 46
32 49
32 50
32 54
32 55
32 68
32 69
32 80
32 81
32 83
32 84
32 85
32 88
32 89
32 92
32 96
32 102
32 104
32 111
32 114
32 117
32 119
32 120
32 121
32 122
32 130
32 134
32 136
32 137
32 138
32 139
32 143
32 144
32 145
32 148
32 150
32 151
32 154
32 156
32 165
32 166
32 175
32 177
32 185
32 188
32 197
32 198
32 199
32 202
32 207
32 214
32 215
32 225
32 227
32 229
32 230
32 231
32 235
33 35
33 36
33 38
33 39
33 41
33 42
33 44
33 45
33 47
33 48
33 50
33 53
33 54
33 56
33 61
33 64
33 65
33 66
33 67
33 68
33 70
33 71
33 77
33 78
33 79
33 81
33 90
33 91
33 95
33 97
33 98
33 99
33 100
33 102
33 110
33 112
33 113
33 115
33 117
33 118
33 119
33 122
33 123
33 124
33 125
33 135
33 139
33 141
33 148
33 150
33 152
33 153
33 154
33 155
33 164
33 166
33 170
33 176
33 183
33 186
33 187
33 188
33 189
33 192
33 196
33 199
33 202
33 207
33 210
33 211
33 213
33 214
33 219
33 221
33 223
33 228
33 232
33 234
33 237
33 240
33 242
33 243
33 244
34 37
34 38
34 41
34 49
34 51
34 53
34 55
34 68
34 69
34 70
34 78
34 79
34 80
34 82
34 83
34 84
34 85
34 88
34 89
34 92
34 96
34 98
34 104
34 111
34 114
34 116
34 117
34 119
34 120
34 121
34 122
34 130
34 134
34 136
34 138
34 139
34 141
34 144
34 145
34 148
34 150
34 151
34 156
34 165
34 166
34 173
34 175
34 177
34 185
34 186
34 188
34 197
34 198
34 199
34 202
34 215
34 216
34 222
34 227
34 228
34 229
34 230
34 231
35 36
35 38
35 39
35 42
35 43
35 44
35 45
35 46
35 47
35 48
35 50
35 52
35 54
35 55
35 59
35 61
35 64
35 65
35 66
35 68
35 73
35 74
35 76
35 81
35 83
35 84
35 88
35 91
35 92
35 98
35 100
35 102
35 110
35 112
35 113
35 115
35 116
35 118
35 119
35 129
35 131
35 135
35 137
35 141
35 143
35 152
35 153
35 156
35 164
35 171
35 176
35 181
35 182
35 189
35 196
35 201
35 202
35 204
35 206
35 207
35 210
35 212
35 213
35 214
35 216
35 224
35 235
35 242
35 243
35 244
35 246
35 249
36 38
36 39
36 41
36 42
36 43
36 44
36 45
36 47
36 48
36 50
36 53
36 54
36 56
36 59
36 61
36 64
36 65
36 69
36 70
36 71
36 77
36 78
36 79
36 80
36 81
36 83
36 84
36 88
36 90
36 91
36 98
36 99
36 100
36 102
36 104
36 110
36 112
36 113
36 114
36 115
36 117
36 118
36 119
36 121
36 122
36 123
36 124
36 135
36 137
36 141
36 146
36 150
36 152
36 153
36 154
36 155
36 158
36 164
36 165
36 175
36 176
36 189
36 196
36 202
36 203
36 206
36 207
36 210
36 211
36 213
36 214
36 223
36 228
36 232
36 237
36 240
36 242
36 243
36 244
37 49
37 50
37 51
37 54
37 55
37 68
37 69
37 70
37 80
37 81
37 82
37 83
37 84
37 85
37 88
37 89
37 92
37 96
37 98
37 102
37 104
37 111
37 113
37 114
37 115
37 117
37 119
37 120
37 121
37 122
37 130
37 134
37 136
37 138
37 139
37 144
37 145
37 148
37 150
37 151
37 154
37 156
37 165
37 166
37 173
37 175
37 177
37 185
37 197
37 198
37 199
37 202
37 214
37 215
37 225
37 227
37 228
37 229
37 230
37 231
38 41
38 42
38 48
38 50
38 53
38 54
38 70
38 77
38 79
38 81
38 98
38 99
38 110
38 112
38 113
38 115
38 135
38 141
38 152
38 154
38 174
38 201
38 207
38 210
38 211
38 213
38 214
38 216
38 228
39 42
39 44
39 45
39 48
39 50
39 54
39 56
39 61
39 68
39 69
39 70
39 81
39 84
39 88
39 89
39 90
39 91
39 92
39 98
39 99
39 102
39 104
39 110
39 118
39 125
39 130
39 135
39 137
39 141
39 152
39 154
39 155
39 156
39 164
39 167
39 175
39 189
39 203
39 207
39 208
39 213
39 214
39 228
39 232
39 237
39 240
39 242
40 58
40 67
40 71
40 89
40 93
40 95
40 97
40 102
40 106
40 109
40 124
40 125
40 126
40 128
40 132
40 134
40 140
40 147
40 157
40 159
40 160
40 163
40 165
40 167
40 174
40 175
40 180
40 182
40 183
40 184
40 192
40 201
40 205
40 208
40 209
40 214
40 217
40 218
40 219
40 223
40 226
40 234
40 239
40 240
40 241
40 246
40 247
41 47
41 48
41 53
41 54
41 64
41 69
41 70
41 77
41 78
41 79
41 81
41 84
41 97
41 98
41 99
41 100
41 104
41 108
41 112
41 113
41 114
41 115
41 118
41 123
41 124
41 128
41 132
41 135
41 141
41 145
41 147
41 152
41 154
41 162
41 176
41 178
41 180
41 181
41 184
41 194
41 196
41 200
41 201
41 205
41 208
41 209
41 210
41 211
41 213
41 214
41 216
41 223
41 228
41 232
41 234
41 235
41 236
41 240
41 243
41 246
41 249
41 250
42 43
42 44
42 45
42 46
42 47
42 48
42 50
42 51
42 52
42 54
42 55
42 59
42 61
42 64
42 66
42 68
42 69
42 73
42 74
42 76
42 81
42 83
42 84
42 88
42 90
42 91
42 98
42 99
42 100
42 102
42 110
42 112
42 113
42 114
42 115
42 118
42 121
42 135
42 137
42 139
42 141
42 144
42 148
42 152
42 153
42 155
42 164
42 186
42 189
42 196
42 202
42 203
42 204
42 206
42 207
42 210
42 211
42 212
42 213
42 214
42 215
42 216
42 229
42 230
42 232
42 238
42 239
42 242
42 243
43 44
43 45
43 46
43 48
43 50
43 51
43 55
43 56
43 59
43 61
43 64
43 65
43 66
43 68
43 69
43 73
43 74
43 76
43 83
43 84
43 90
43 91
43 96
43 99
43 102
43 110
43 117
43 131
43 137
43 142
43 143
43 144
43 146
43 153
43 155
43 161
43 164
43 168
43 171
43 181
43 182
43 186
43 189
43 195
43 203
43 204
43 206
43 207
43 212
43 214
43 224
43 229
43 232
43 237
43 238
43 242
43 244
43 249
43 250
44 45
44 46
44 47
44 48
44 50
44 54
44 59
44 64
44 65
44 66
44 73
44 74
44 76
44 81
44 90
44 91
44 99
44 102
44 110
44 118
44 137
44 139
44 141
44 143
44 152
44 153
44 155
44 164
44 189
44 203
44 204
44 206
44 207
44 212
44 214
44 224
44 232
44 237
44 238
44 242
44 250
45 46
45 47
45 50
45 54
45 56
45 59
45 61
45 64
45 65
45 66
45 71
45 73
45 74
45 76
45 90
45 91
45 95
45 99
45 102
45 110
45 118
45 137
45 141
45 144
45 146
45 152
45 153
45 155
45 164
45 171
45 182
45 188
45 189
45 200
45 203
45 204
45 206
45 207
45 212
45 232
45 237
45 242
45 244
46 50
46 51
46 55
46 56
46 59
46 61
46 66
46 68
46 69
46 73
46 74
46 76
46 83
46 84
46 90
46 91
46 96
46 102
46 110
46 124
46 137
46 142
46 153
46 155
46 164
46 171
46 181
46 182
46 189
46 191
46 203
46 204
46 206
46 207
46 212
46 214
46 229
46 232
46 236
46 238
46 240
46 242
46 244
46 249
46 250
47 48
47 53
47 54
47 56
47 70
47 77
47 79
47 81
47 88
47 98
47 99
47 102
47 110
47 112
47 115
47 117
47 118
47 135
47 141
47 146
47 148
47 152
47 154
47 164
47 175
47 186
47 189
47 203
47 207
47 210
47 213
47 214
47 215
47 223
47 228
47 230
47 232
47 237
47 240
47 242
48 50
48 53
48 54
48 56
48 59
48 61
48 64
48 65
48 67
48 69
48 70
48 77
48 78
48 79
48 81
48 89
48 90
48 91
48 96
48 98
48 99
48 100
48 102
48 110
48 112
48 113
48 115
48 118
48 119
48 122
48 123
48 124
48 125
48 135
48 137
48 141
48 146
48 148
48 150
48 152
48 153
48 154
48 155
48 164
48 165
48 169
48 176
48 183
48 185
48 188
48 189
48 196
48 199
48 200
48 202
48 203
48 206
48 207
48 210
48 211
48 213
48 214
48 215
48 223
48 228
48 230
48 232
48 234
48 237
48 240
48 242
48 243
48 244
49 50
49 51
49 54
49 55
49 64
49 68
49 69
49 80
49 81
49 82
49 83
49 84
49 85
49 88
49 89
49 92
49 96
49 102
49 104
49 111
49 114
49 117
49 119
49 120
49 121
49 122
49 130
49 136
49 139
49 140
49 143
49 144
49 145
49 148
49 151
49 156
49 165
49 166
49 173
49 175
49 177
49 185
49 197
49 198
49 199
49 202
49 215
49 225
49 227
49 229
49 230
49 231
50 51
50 52
50 54
50 55
50 59
50 61
50 64
50 66
50 69
50 73
50 74
50 76
50 80
50 81
50 83
50 84
50 90
50 91
50 92
50 96
50 98
50 99
50 100
50 102
50 110
50 112
50 113
50 115
50 118
50 120
50 122
50 130
50 135
50 137
50 139
50 141
50 144
50 150
50 151
50 152
50 153
50 155
50 156
50 164
50 177
50 178
50 180
50 189
50 196
50 197
50 201
50 204
50 206
50 207
50 210
50 211
50 213
50 214
50 216
50 222
50 238
50 242
50 243
50 244
51 53
51 55
51 59
51 68
51 69
51 76
51 79
51 82
51 83
51 84
51 88
51 89
51 92
51 98
51 102
51 104
51 111
51 114
51 117
51 119
51 120
51 121
51 122
51 130
51 136
51 137
51 138
51 139
51 144
51 145
51 151
51 156
51 165
51 175
51 177
51 185
51 186
51 188
51 189
51 198
51 199
51 202
51 215
51 225
51 228
51 229
51 230
51 231
51 232
52 59
52 98
52 110
52 164
52 189
52 207
52 214
52 242
53 54
53 64
53 65
53 68
53 69
53 70
53 71
53 77
53 78
53 79
53 80
53 81
53 82
53 83
53 84
53 94
53 97
53 98
53 99
53 100
53 104
53 112
53 113
53 114
53 115
53 116
53 118
53 123
53 125
53 128
53 130
53 131
53 132
53 135
53 140
53 141
53 143
53 144
53 145
53 147
53 152
53 154
53 168
53 174
53 176
53 180
53 181
53 192
53 194
53 196
53 200
53 201
53 207
53 208
53 209
53 210
53 211
53 213
53 214
53 216
53 217
53 223
53 224
53 228
53 233
53 239
53 243
53 246
53 247
54 55
54 56
54 61
54 64
54 68
54 69
54 70
54 76
54 77
54 78
54 79
54 80
54 81
54 82
54 83
54 84
54 88
54 89
54 90
54 91
54 92
54 98
54 99
54 100
54 102
54 104
54 110
54 111
54 112
54 113
54 114
54 115
54 118
54 119
54 121
54 135
54 136
54 138
54 139
54 141
54 145
54 146
54 148
54 150
54 151
54 152
54 154
54 155
54 156
54 164
54 166
54 173
54 175
54 176
54 185
54 186
54 188
54 189
54 196
54 198
54 199
54 203
54 207
54 210
54 211
54 213
54 214
54 215
54 228
54 230
54 231
54 232
54 237
54 242
54 243
54 244
55 56
55 59
55 61
55 65
55 68
55 69
55 84
55 88
55 89
55 92
55 102
55 104
55 110
55 111
55 114
55 117
55 119
55 121
55 122
55 130
55 136
55 137
55 148
55 151
55 156
55 165
55 175
55 185
55 188
55 189
55 198
55 199
55 202
55 215
55 225
55 230
55 237
55 242
56 59
56 61
56 64
56 65
56 66
56 73
56 74
56 81
56 83
56 90
56 91
56 99
56 131
56 137
56 141
56 146
56 152
56 155
56 181
56 186
56 189
56 203
56 214
56 232
56 237
56 238
56 244
57 58
57 67
57 71
57 93
57 95
57 97
57 103
57 106
57 108
57 109
57 116
57 125
57 126
57 127
57 128
57 129
57 131
57 132
57 140
57 147
57 157
57 159
57 160
57 162
57 163
57 167
57 169
57 170
57 174
57 180
57 184
57 192
57 201
57 205
57 206
57 208
57 209
57 217
57 218
57 220
57 221
57 222
57 223
57 226
57 234
57 235
57 236
57 239
57 240
57 241
57 246
57 247
58 67
58 71
58 93
58 94
58 95
58 97
58 103
58 106
58 108
58 109
58 116
58 125
58 126
58 127
58 128
58 129
58 131
58 132
58 140
58 147
58 157
58 158
58 159
58 160
58 162
58 163
58 167
58 169
58 170
58 172
58 174
58 178
58 180
58 181
58 182
58 183
58 184
58 192
58 194
58 195
58 201
58 205
58 206
58 207
58 208
58 209
58 217
58 218
58 220
58 221
58 222
58 223
58 226
58 233
58 234
58 235
58 236
58 239
58 240
58 241
58 245
58 246
58 247
59 61
59 64
59 65
59 66
59 68
59 69
59 73
59 74
59 76
59 81
59 84
59 90
59 91
59 102
59 104
59 110
59 117
59 118
59 137
59 141
59 144
59 146
59 150
59 152
59 153
59 155
59 164
59 167
59 168
59 170
59 171
59 181
59 182
59 186
59 189
59 195
59 203
59 204
59 206
59 207
59 212
59 232
59 235
59 237
59 238
59 242
59 244
61 64
61 65
61 66
61 69
61 73
61 74
61 76
61 81
61 90
61 91
61 99
61 102
61 131
61 137
61 141
61 146
61 152
61 153
61 155
61 186
61 189
61 203
61 212
61 214
61 224
61 232
61 237
61 238
61 242
61 244
64 65
64 68
64 69
64 70
64 77
64 79
64 81
64 90
64 91
64 98
64 99
64 102
64 110
64 112
64 115
64 118
64 125
64 135
64 137
64 141
64 146
64 148
64 152
64 154
64 155
64 156
64 164
64 165
64 175
64 189
64 199
64 202
64 203
64 207
64 210
64 211
64 213
64 214
64 223
64 228
64 232
64 237
64 238
64 240
64 242
65 69
65 73
65 74
65 76
65 81
65 83
65 84
65 90
65 91
65 99
65 102
65 137
65 146
65 153
65 155
65 186
65 189
65 201
65 203
65 214
65 232
65 237
65 238
65 242
65 244
66 73
66 74
66 76
66 81
66 90
66 102
66 110
66 137
66 146
66 155
66 164
66 182
66 189
66 203
66 204
66 207
66 214
66 224
66 232
66 242
67 68
67 71
67 78
67 89
67 93
67 94
67 95
67 97
67 103
67 106
67 108
67 109
67 114
67 123
67 124
67 125
67 126
67 127
67 128
67 131
67 132
67 140
67 142
67 143
67 147
67 157
67 158
67 159
67 160
67 161
67 162
67 163
67 167
67 168
67 169
67 170
67 171
67 174
67 175
67 180
67 181
67 182
67 183
67 184
67 187
67 191
67 192
67 194
67 195
67 198
67 205
67 207
67 208
67 209
67 217
67 218
67 219
67 220
67 221
67 222
67 223
67 224
67 226
67 231
67 232
67 233
67 234
67 235
67 236
67 239
67 240
67 241
67 245
67 246
67 247
67 249
67 250
68 69
68 73
68 80
68 81
68 82
68 83
68 84
68 85
68 88
68 89
68 92
68 96
68 98
68 104
68 110
68 111
68 114
68 117
68 119
68 120
68 121
68 122
68 124
68 125
68 130
68 134
68 136
68 137
68 138
68 139
68 140
68 144
68 145
68 148
68 150
68 151
68 156
68 165
68 166
68 173
68 175
68 177
68 184
68 185
68 186
68 188
68 192
68 197
68 198
68 199
68 202
68 214
68 215
68 225
68 227
68 229
68 230
68 231
68 234
68 236
68 242
69 70
69 76
69 77
69 78
69 79
69 80
69 81
69 82
69 83
69 84
69 85
69 88
69 89
69 90
69 92
69 96
69 98
69 99
69 100
69 102
69 104
69 110
69 111
69 113
69 114
69 116
69 117
69 119
69 120
69 121
69 122
69 130
69 134
69 135
69 136
69 137
69 138
69 139
69 144
69 145
69 146
69 148
69 150
69 151
69 153
69 154
69 156
69 165
69 166
69 173
69 175
69 176
69 177
69 185
69 186
69 188
69 189
69 197
69 198
69 199
69 200
69 201
69 202
69 206
69 207
69 210
69 211
69 213
69 215
69 216
69 225
69 227
69 228
69 229
69 230
69 231
69 237
69 242
69 244
70 77
70 78
70 79
70 81
70 82
70 83
70 84
70 98
70 99
70 100
70 104
70 112
70 113
70 114
70 115
70 116
70 118
70 128
70 130
70 132
70 135
70 141
70 143
70 144
70 145
70 147
70 152
70 154
70 156
70 167
70 168
70 171
70 176
70 178
70 181
70 182
70 194
70 196
70 198
70 200
70 201
70 205
70 209
70 210
70 211
70 213
70 214
70 216
70 217
70 223
70 224
70 228
70 236
70 239
70 243
70 246
70 250
71 77
71 81
71 84
71 93
71 94
71 95
71 97
71 103
71 106
71 108
71 109
71 114
71 123
71 124
71 125
71 126
71 127
71 128
71 129
71 131
71 132
71 140
71 142
71 143
71 147
71 157
71 158
71 159
71 160
71 161
71 162
71 163
71 165
71 169
71 170
71 171
71 174
71 175
71 178
71 180
71 181
71 182
71 183
71 184
71 187
71 191
71 192
71 194
71 195
71 205
71 208
71 209
71 217
71 218
71 219
71 220
71 223
71 224
71 226
71 227
71 231
71 232
71 233
71 234
71 235
71 236
71 239
71 240
71 241
71 245
71 246
71 247
71 249
71 250
73 74
73 76
73 84
73 90
73 91
73 102
73 110
73 117
73 137
73 139
73 143
73 153
73 155
73 164
73 168
73 182
73 189
73 202
73 203
73 204
73 206
73 207
73 212
73 232
73 236
73 237
73 242
73 244
74 76
74 90
74 91
74 102
74 110
74 137
74 143
74 146
74 153
74 155
74 164
74 189
74 203
74 204
74 206
74 207
74 212
74 214
74 232
74 237
74 238
74 242
74 244
76 90
76 91
76 102
76 110
76 120
76 131
76 137
76 151
76 153
76 155
76 164
76 165
76 173
76 175
76 182
76 185
76 188
76 189
76 195
76 203
76 204
76 206
76 207
76 212
76 214
76 224
76 229
76 232
76 236
76 238
76 242
76 244
76 249
77 78
77 79
77 81
77 82
77 95
77 98
77 99
77 100
77 103
77 108
77 112
77 113
77 114
77 115
77 118
77 124
77 126
77 128
77 132
77 135
77 141
77 145
77 152
77 154
77 160
77 169
77 176
77 181
77 184
77 187
77 194
77 196
77 200
77 201
77 208
77 209
77 210
77 211
77 213
77 214
77 216
77 217
77 223
77 228
77 232
77 235
77 243
77 246
77 249
78 79
78 81
78 84
78 97
78 98
78 99
78 112
78 114
78 115
78 125
78 132
78 135
78 141
78 147
78 152
78 154
78 157
78 170
78 171
78 174
78 181
78 182
78 192
78 194
78 195
78 201
78 209
78 210
78 211
78 213
78 214
78 218
78 223
78 224
78 228
78 234
78 235
78 236
78 239
78 240
78 246
79 81
79 82
79 84
79 93
79 98
79 99
79 100
79 104
79 112
79 113
79 114
79 115
79 116
79 118
79 128
79 130
79 132
79 135
79 141
79 144
79 152
79 154
79 157
79 171
79 176
79 180
79 196
79 200
79 201
79 209
79 210
79 211
79 213
79 214
79 216
79 228
79 236
79 239
79 243
79 246
80 84
80 88
80 89
80 92
80 96
80 99
80 102
80 104
80 111
80 114
80 117
80 119
80 121
80 122
80 130
80 134
80 136
80 145
80 148
80 151
80 156
80 165
80 175
80 185
80 188
80 198
80 199
80 202
80 214
80 215
80 230
80 236
81 84
81 88
81 90
81 91
81 97
81 98
81 99
81 100
81 102
81 103
81 110
81 113
81 115
81 117
81 118
81 119
81 125
81 129
81 132
81 135
81 141
81 144
81 146
81 147
81 148
81 152
81 153
81 154
81 155
81 156
81 158
81 163
81 164
81 165
81 169
81 176
81 178
81 181
81 185
81 189
81 196
81 198
81 200
81 201
81 202
81 203
81 205
81 206
81 207
81 209
81 210
81 211
81 213
81 214
81 217
81 218
81 221
81 228
81 230
81 232
81 236
81 237
81 239
81 240
81 242
81 243
81 244
81 245
81 246
82 84
82 88
82 89
82 92
82 98
82 104
82 111
82 114
82 117
82 119
82 121
82 122
82 125
82 130
82 136
82 145
82 151
82 156
82 165
82 175
82 185
82 188
82 198
82 199
82 202
82 209
82 215
82 225
82 227
82 230
82 231
83 84
83 88
83 89
83 92
83 96
83 98
83 102
83 104
83 110
83 112
83 114
83 115
83 117
83 119
83 121
83 122
83 130
83 136
83 137
83 139
83 141
83 145
83 148
83 151
83 154
83 156
83 165
83 175
83 185
83 186
83 188
83 189
83 198
83 199
83 202
83 203
83 207
83 214
83 215
83 225
83 230
83 231
83 237
84 85
84 88
84 89
84 92
84 96
84 97
84 98
84 102
84 103
84 104
84 111
84 114
84 115
84 116
84 117
84 119
84 120
84 121
84 122
84 125
84 126
84 128
84 130
84 134
84 135
84 136
84 137
84 138
84 139
84 141
84 143
84 144
84 145
84 148
84 150
84 151
84 152
84 153
84 154
84 156
84 164
84 165
84 166
84 173
84 175
84 176
84 177
84 185
84 186
84 188
84 189
84 192
84 197
84 198
84 199
84 200
84 202
84 206
84 215
84 216
84 222
84 225
84 227
84 228
84 229
84 230
84 231
84 232
84 236
84 238
84 240
84 242
85 88
85 89
85 92
85 104
85 111
85 114
85 116
85 117
85 119
85 121
85 122
85 130
85 134
85 136
85 141
85 145
85 148
85 151
85 156
85 165
85 175
85 185
85 186
85 188
85 189
85 198
85 199
85 206
85 214
85 215
85 222
85 223
85 230
85 238
85 240
88 89
88 92
88 96
88 99
88 102
88 104
88 111
88 114
88 117
88 118
88 119
88 120
88 121
88 122
88 130
88 131
88 134
88 136
88 138
88 139
88 141
88 144
88 145
88 148
88 150
88 151
88 152
88 153
88 156
88 165
88 166
88 169
88 173
88 175
88 176
88 177
88 185
88 186
88 188
88 189
88 197
88 198
88 199
88 202
88 206
88 213
88 215
88 227
88 229
88 230
88 231
88 242
89 90
89 96
89 104
89 111
89 114
89 116
89 117
89 119
89 120
89 121
89 122
89 123
89 124
89 125
89 126
89 128
89 130
89 132
89 134
89 136
89 138
89 139
89 144
89 147
89 148
89 150
89 151
89 156
89 160
89 165
89 166
89 173
89 175
89 177
89 178
89 183
89 185
89 188
89 189
89 198
89 199
89 202
89 205
89 206
89 209
89 214
89 215
89 218
89 219
89 220
89 222
89 223
89 227
89 228
89 229
89 230
89 231
89 236
89 238
89 239
89 246
90 91
90 102
90 116
90 118
90 121
90 137
90 141
90 146
90 152
90 155
90 156
90 161
90 165
90 175
90 182
90 186
90 189
90 199
90 202
90 203
90 204
90 212
90 214
90 215
90 220
90 232
90 237
90 238
90 242
90 244
91 102
91 110
91 137
91 141
91 146
91 152
91 153
91 155
91 164
91 186
91 189
91 203
91 212
91 214
91 232
91 237
91 238
91 244
92 96
92 102
92 104
92 111
92 114
92 117
92 119
92 120
92 121
92 122
92 130
92 136
92 138
92 139
92 144
92 145
92 148
92 150
92 151
92 156
92 165
92 166
92 170
92 173
92 175
92 177
92 185
92 188
92 197
92 198
92 199
92 202
92 214
92 215
92 225
92 227
92 229
92 230
92 231
92 235
92 238
93 94
93 95
93 97
93 103
93 106
93 108
93 109
93 116
93 123
93 124
93 125
93 126
93 127
93 128
93 129
93 131
93 132
93 138
93 140
93 142
93 143
93 147
93 157
93 158
93 159
93 160
93 161
93 162
93 163
93 167
93 169
93 170
93 171
93 172
93 174
93 175
93 178
93 180
93 181
93 182
93 183
93 184
93 187
93 192
93 194
93 195
93 201
93 205
93 206
93 207
93 208
93 209
93 217
93 218
93 219
93 220
93 221
93 222
93 223
93 224
93 226
93 233
93 234
93 235
93 236
93 239
93 240
93 241
93 245
93 246
93 247
93 249
93 250
94 95
94 97
94 103
94 106
94 108
94 109
94 116
94 124
94 125
94 126
94 127
94 128
94 131
94 132
94 140
94 147
94 157
94 159
94 160
94 162
94 163
94 167
94 169
94 170
94 174
94 178
94 180
94 181
94 182
94 183
94 184
94 192
94 194
94 195
94 201
94 205
94 206
94 208
94 209
94 217
94 220
94 222
94 223
94 226
94 228
94 233
94 234
94 235
94 236
94 239
94 240
94 241
94 245
94 246
94 247
95 97
95 103
95 106
95 108
95 109
95 112
95 114
95 116
95 123
95 124
95 125
95 126
95 127
95 128
95 129
95 131
95 132
95 140
95 142
95 143
95 147
95 157
95 158
95 159
95 160
95 161
95 162
95 163
95 168
95 169
95 170
95 171
95 174
95 178
95 180
95 181
95 182
95 183
95 184
95 187
95 191
95 192
95 194
95 195
95 205
95 208
95 209
95 217
95 219
95 220
95 222
95 223
95 224
95 226
95 233
95 234
95 236
95 239
95 240
95 241
95 245
95 246
95 247
95 249
95 250
96 102
96 104
96 114
96 117
96 121
96 122
96 130
96 136
96 138
96 145
96 148
96 151
96 156
96 163
96 165
96 166
96 175
96 177
96 185
96 186
96 188
96 197
96 198
96 199
96 202
96 215
96 230
97 103
97 108
97 109
97 111
97 114
97 116
97 123
97 124
97 125
97 126
97 127
97 128
97 131
97 132
97 140
97 142
97 143
97 147
97 157
97 158
97 159
97 160
97 161
97 162
97 163
97 168
97 169
97 170
97 171
97 174
97 180
97 181
97 182
97 183
97 184
97 187
97 191
97 192
97 194
97 195
97 201
97 205
97 208
97 209
97 217
97 218
97 219
97 220
97 223
97 224
97 226
97 231
97 233
97 234
97 235
97 236
97 239
97 240
97 241
97 245
97 246
97 247
97 249
97 250
98 99
98 100
98 102
98 104
98 108
98 110
98 112
98 113
98 114
98 115
98 116
98 118
98 121
98 129
98 130
98 135
98 141
98 144
98 145
98 152
98 153
98 154
98 164
98 176
98 196
98 198
98 200
98 201
98 207
98 210
98 211
98 213
98 214
98 216
98 220
98 223
98 228
98 232
98 242
98 243
99 100
99 102
99 110
99 112
99 113
99 115
99 118
99 123
99 125
99 130
99 135
99 141
99 145
99 150
99 152
99 154
99 164
99 165
99 169
99 176
99 185
99 189
99 196
99 199
99 200
99 206
99 207
99 210
99 211
99 213
99 214
99 223
99 228
99 230
99 232
99 240
99 242
99 243
100 102
100 110
100 112
100 113
100 115
100 128
100 131
100 135
100 141
100 152
100 154
100 157
100 164
100 182
100 201
100 210
100 211
100 213
100 214
100 216
100 228
100 240
100 242
102 104
102 110
102 112
102 113
102 114
102 115
102 118
102 119
102 122
102 128
102 135
102 137
102 139
102 140
102 141
102 148
102 150
102 152
102 153
102 155
102 156
102 164
102 165
102 177
102 189
102 196
102 197
102 204
102 206
102 207
102 208
102 210
102 211
102 214
102 215
102 216
102 228
102 238
102 239
102 242
102 243
102 246
103 106
103 108
103 109
103 116
103 124
103 125
103 126
103 127
103 128
103 131
103 132
103 140
103 142
103 147
103 157
103 159
103 160
103 162
103 163
103 167
103 169
103 170
103 174
103 175
103 178
103 180
103 181
103 182
103 184
103 191
103 192
103 194
103 201
103 205
103 206
103 208
103 209
103 217
103 218
103 220
103 221
103 222
103 223
103 224
103 226
103 228
103 233
103 234
103 235
103 239
103 240
103 241
103 245
103 246
103 247
103 249
104 111
104 114
104 116
104 117
104 119
104 120
104 121
104 122
104 130
104 134
104 136
104 137
104 138
104 139
104 144
104 145
104 148
104 150
104 151
104 156
104 161
104 165
104 166
104 173
104 175
104 177
104 185
104 186
104 188
104 189
104 197
104 198
104 199
104 202
104 210
104 214
104 215
104 216
104 225
104 227
104 229
104 230
104 231
104 237
106 108
106 109
106 116
106 125
106 126
106 127
106 128
106 129
106 131
106 132
106 140
106 142
106 147
106 157
106 159
106 160
106 162
106 163
106 167
106 169
106 170
106 172
106 174
106 178
106 180
106 181
106 182
106 183
106 184
106 187
106 192
106 194
106 195
106 205
106 206
106 207
106 208
106 209
106 217
106 218
106 220
106 221
106 222
106 223
106 224
106 226
106 233
106 234
106 235
106 236
106 239
106 240
106 241
106 245
106 246
106 247
106 249
108 109
108 112
108 115
108 116
108 124
108 125
108 126
108 127
108 128
108 129
108 131
108 132
108 135
108 140
108 142
108 147
108 157
108 159
108 160
108 162
108 163
108 167
108 170
108 171
108 174
108 178
108 180
108 181
108 182
108 183
108 184
108 192
108 194
108 195
108 201
108 205
108 206
108 209
108 210
108 211
108 217
108 218
108 220
108 221
108 222
108 223
108 226
108 234
108 235
108 236
108 239
108 240
108 241
108 245
108 246
108 247
108 249
109 116
109 125
109 126
109 127
109 128
109 129
109 131
109 132
109 140
109 142
109 147
109 157
109 159
109 160
109 162
109 163
109 167
109 169
109 170
109 171
109 172
109 174
109 178
109 180
109 181
109 182
109 184
109 191
109 192
109 194
109 195
109 205
109 206
109 207
109 208
109 209
109 217
109 218
109 220
109 221
109 222
109 223
109 226
109 233
109 234
109 235
109 236
109 239
109 240
109 241
109 245
109 246
109 247
109 249
110 112
110 113
110 114
110 115
110 118
110 128
110 135
110 137
110 139
110 141
110 152
110 153
110 164
110 186
110 189
110 196
110 202
110 204
110 206
110 207
110 208
110 210
110 211
110 213
110 214
110 216
110 230
110 233
110 242
110 243
110 246
111 114
111 116
111 117
111 119
111 120
111 121
111 122
111 125
111 130
111 134
111 136
111 138
111 144
111 145
111 148
111 150
111 151
111 156
111 165
111 175
111 177
111 185
111 188
111 189
111 198
111 199
111 202
111 206
111 214
111 215
111 222
111 225
111 227
111 229
111 230
111 231
112 113
112 115
112 118
112 128
112 132
112 135
112 141
112 152
112 153
112 154
112 164
112 169
112 176
112 180
112 194
112 196
112 200
112 201
112 210
112 211
112 213
112 214
112 216
112 228
112 239
112 242
112 243
113 115
113 135
113 141
113 152
113 153
113 154
113 156
113 164
113 196
113 201
113 206
113 207
113 210
113 211
113 213
113 214
113 216
113 228
113 232
113 242
113 243
114 117
114 119
114 120
114 121
114 122
114 124
114 126
114 128
114 130
114 134
114 136
114 138
114 139
114 141
114 144
114 145
114 148
114 150
114 151
114 156
114 161
114 165
114 166
114 173
114 175
114 176
114 177
114 185
114 187
114 188
114 189
114 192
114 197
114 198
114 199
114 202
114 214
114 215
114 217
114 220
114 222
114 223
114 225
114 227
114 228
114 229
114 230
114 231
114 236
114 240
114 242
114 246
115 118
115 121
115 125
115 135
115 141
115 152
115 153
115 154
115 164
115 174
115 176
115 196
115 198
115 200
115 201
115 210
115 211
115 213
115 214
115 216
115 218
115 228
115 240
115 242
115 243
115 246
116 117
116 120
116 123
116 124
116 125
116 127
116 128
116 129
116 131
116 132
116 134
116 136
116 138
116 139
116 140
116 142
116 143
116 147
116 157
116 158
116 159
116 160
116 161
116 162
116 163
116 165
116 167
116 168
116 169
116 170
116 171
116 172
116 173
116 174
116 175
116 178
116 180
116 181
116 182
116 184
116 185
116 188
116 191
116 194
116 195
116 201
116 205
116 206
116 207
116 208
116 209
116 214
116 217
116 218
116 220
116 221
116 222
116 223
116 224
116 226
116 227
116 229
116 231
116 233
116 235
116 236
116 238
116 239
116 240
116 241
116 245
116 246
116 247
116 249
116 250
117 119
117 120
117 121
117 122
117 130
117 131
117 134
117 136
117 138
117 139
117 141
117 144
117 145
117 148
117 150
117 151
117 156
117 161
117 163
117 165
117 166
117 171
117 173
117 175
117 177
117 182
117 185
117 186
117 188
117 191
117 194
117 197
117 198
117 199
117 202
117 204
117 214
117 215
117 218
117 220
117 227
117 229
117 230
117 231
117 236
118 135
118 137
118 141
118 146
118 152
118 154
118 155
118 164
118 189
118 192
118 203
118 210
118 211
118 213
118 214
118 215
118 223
118 228
118 232
118 242
118 244
119 120
119 121
119 122
119 130
119 134
119 136
119 138
119 139
119 141
119 144
119 145
119 148
119 150
119 151
119 152
119 156
119 165
119 166
119 173
119 175
119 185
119 186
119 189
119 197
119 198
119 199
119 202
119 214
119 215
119 227
119 229
119 230
119 231
119 238
120 121
120 122
120 130
120 134
120 136
120 139
120 141
120 148
120 151
120 156
120 165
120 175
120 185
120 186
120 188
120 189
120 198
120 199
120 202
120 206
120 215
120 222
120 225
120 227
120 230
120 231
120 238
120 240
121 122
121 130
121 134
121 135
121 136
121 138
121 139
121 144
121 145
121 148
121 150
121 151
121 152
121 154
121 155
121 156
121 164
121 165
121 166
121 170
121 173
121 175
121 177
121 185
121 186
121 188
121 189
121 197
121 198
121 199
121 202
121 207
121 214
121 215
121 227
121 228
121 230
121 231
121 238
122 130
122 134
122 136
122 139
122 141
122 142
122 144
122 145
122 148
122 150
122 151
122 156
122 163
122 165
122 166
122 173
122 175
122 177
122 185
122 186
122 188
122 189
122 197
122 198
122 199
122 202
122 214
122 215
122 227
122 228
122 229
122 230
122 231
122 238
122 250
123 124
123 125
123 126
123 128
123 131
123 132
123 140
123 142
123 147
123 157
123 159
123 163
123 169
123 170
123 171
123 174
123 175
123 180
123 181
123 182
123 191
123 192
123 194
123 195
123 205
123 208
123 209
123 217
123 218
123 219
123 222
123 223
123 224
123 226
123 232
123 234
123 236
123 239
123 240
123 241
123 245
123 246
123 247
123 249
124 125
124 126
124 128
124 131
124 132
124 140
124 142
124 143
124 147
124 157
124 158
124 159
124 160
124 161
124 168
124 169
124 170
124 171
124 174
124 175
124 180
124 181
124 182
124 183
124 184
124 187
124 191
124 192
124 194
124 195
124 205
124 208
124 209
124 217
124 218
124 219
124 220
124 221
124 222
124 223
124 224
124 226
124 232
124 233
124 234
124 235
124 236
124 239
124 240
124 241
124 245
124 246
124 247
124 249
124 250
125 126
125 127
125 128
125 131
125 132
125 136
125 140
125 141
125 142
125 143
125 147
125 157
125 158
125 159
125 160
125 161
125 162
125 163
125 165
125 167
125 168
125 169
125 170
125 171
125 173
125 174
125 175
125 176
125 180
125 181
125 182
125 183
125 184
125 185
125 187
125 188
125 191
125 192
125 194
125 195
125 198
125 200
125 201
125 205
125 207
125 208
125 209
125 216
125 217
125 218
125 219
125 220
125 221
125 222
125 223
125 224
125 226
125 228
125 229
125 231
125 232
125 233
125 234
125 235
125 236
125 239
125 240
125 241
125 245
125 246
125 247
125 249
125 250
126 127
126 128
126 131
126 132
126 140
126 142
126 143
126 147
126 157
126 158
126 159
126 160
126 161
126 162
126 163
126 168
126 169
126 171
126 174
126 175
126 176
126 178
126 180
126 181
126 182
126 183
126 184
126 185
126 187
126 191
126 192
126 194
126 195
126 198
126 200
126 205
126 208
126 209
126 217
126 218
126 219
126 220
126 223
126 224
126 226
126 231
126 233
126 234
126 235
126 236
126 239
126 240
126 241
126 245
126 246
126 247
126 249
126 250
127 128
127 129
127 132
127 140
127 142
127 147
127 157
127 159
127 160
127 162
127 163
127 167
127 169
127 170
127 172
127 174
127 178
127 180
127 181
127 184
127 192
127 194
127 195
127 205
127 206
127 207
127 208
127 209
127 217
127 218
127 220
127 221
127 222
127 223
127 226
127 233
127 234
127 235
127 236
127 239
127 240
127 241
127 245
127 246
127 247
128 129
128 131
128 132
128 140
128 142
128 143
128 147
128 157
128 158
128 159
128 160
128 161
128 162
128 163
128 164
128 167
128 168
128 170
128 171
128 174
128 175
128 176
128 178
128 180
128 181
128 182
128 183
128 184
128 187
128 191
128 192
128 194
128 195
128 202
128 205
128 207
128 208
128 209
128 216
128 217
128 218
128 219
128 220
128 223
128 224
128 226
128 228
128 233
128 234
128 236
128 239
128 240
128 241
128 242
128 245
128 246
128 247
128 249
128 250
129 131
129 132
129 140
129 142
129 147
129 157
129 159
129 160
129 162
129 163
129 167
129 169
129 170
129 171
129 172
129 174
129 175
129 178
129 180
129 181
129 182
129 191
129 194
129 195
129 201
129 205
129 206
129 207
129 208
129 209
129 217
129 218
129 221
129 222
129 224
129 226
129 235
129 236
129 239
129 241
129 242
129 245
129 246
129 247
129 249
130 134
130 136
130 138
130 139
130 144
130 145
130 148
130 150
130 151
130 156
130 161
130 165
130 166
130 173
130 175
130 177
130 184
130 185
130 188
130 197
130 198
130 199
130 200
130 202
130 211
130 215
130 225
130 227
130 228
130 229
130 230
130 231
130 246
131 132
131 140
131 142
131 143
131 147
131 148
131 151
131 157
131 158
131 159
131 160
131 161
131 162
131 163
131 167
131 168
131 169
131 170
131 171
131 174
131 178
131 180
131 181
131 182
131 183
131 184
131 187
131 191
131 192
131 194
131 195
131 201
131 202
131 205
131 206
131 207
131 208
131 209
131 215
131 216
131 218
131 219
131 220
131 221
131 222
131 223
131 224
131 226
131 228
131 234
131 235
131 236
131 239
131 240
131 241
131 245
131 246
131 247
131 249
131 250
132 140
132 142
132 143
132 147
132 154
132 157
132 158
132 159
132 160
132 161
132 162
132 163
132 167
132 168
132 169
132 170
132 171
132 174
132 176
132 178
132 180
132 181
132 182
132 183
132 184
132 185
132 187
132 191
132 192
132 194
132 195
132 201
132 202
132 205
132 206
132 207
132 208
132 209
132 216
132 217
132 218
132 219
132 220
132 221
132 222
132 223
132 224
132 226
132 228
132 231
132 233
132 234
132 235
132 236
132 239
132 240
132 241
132 245
132 246
132 247
132 249
132 250
134 136
134 138
134 139
134 148
134 150
134 151
134 165
134 166
134 173
134 175
134 178
134 185
134 186
134 188
134 189
134 199
134 202
134 205
134 206
134 215
134 218
134 222
134 227
134 229
134 230
134 231
135 141
135 152
135 153
135 154
135 164
135 176
135 196
135 200
135 201
135 207
135 210
135 211
135 213
135 214
135 216
135 228
135 240
135 242
135 243
136 138
136 139
136 141
136 144
136 145
136 148
136 150
136 151
136 155
136 156
136 159
136 165
136 166
136 173
136 175
136 177
136 182
136 185
136 188
136 189
136 197
136 198
136 199
136 202
136 203
136 206
136 215
136 222
136 225
136 227
136 229
136 230
136 231
136 236
137 141
137 143
137 144
137 146
137 153
137 155
137 161
137 164
137 168
137 171
137 181
137 186
137 189
137 203
137 204
137 206
137 207
137 212
137 215
137 223
137 224
137 232
137 236
137 237
137 238
137 242
137 244
137 249
137 250
138 145
138 151
138 156
138 157
138 165
138 167
138 169
138 175
138 185
138 188
138 189
138 198
138 199
138 202
138 206
138 214
138 215
138 222
138 227
138 230
138 231
138 238
138 240
138 241
139 144
139 145
139 151
139 152
139 156
139 164
139 165
139 173
139 175
139 177
139 185
139 188
139 189
139 198
139 199
139 202
139 206
139 207
139 214
139 215
139 227
139 230
139 238
139 242
140 141
140 143
140 147
140 156
140 157
140 158
140 159
140 160
140 162
140 163
140 167
140 169
140 170
140 174
140 178
140 180
140 182
140 183
140 184
140 186
140 187
140 192
140 194
140 195
140 201
140 205
140 207
140 208
140 209
140 210
140 217
140 218
140 219
140 220
140 222
140 223
140 224
140 226
140 228
140 233
140 234
140 235
140 236
140 239
140 240
140 241
140 242
140 245
140 246
140 247
140 249
141 144
141 146
141 148
141 152
141 154
141 155
141 156
141 164
141 175
141 176
141 185
141 186
141 189
141 192
141 196
141 198
141 199
141 200
141 203
141 206
141 207
141 210
141 211
141 213
141 214
141 223
141 228
141 232
141 237
141 240
141 242
141 243
141 244
142 143
142 147
142 157
142 158
142 159
142 161
142 162
142 163
142 167
142 168
142 169
142 170
142 171
142 174
142 175
142 178
142 180
142 181
142 182
142 183
142 184
142 187
142 191
142 192
142 194
142 195
142 201
142 206
142 208
142 209
142 218
142 219
142 222
142 223
142 224
142 226
142 233
142 234
142 235
142 236
142 239
142 240
142 241
142 245
142 246
142 247
142 249
142 250
143 157
143 159
143 160
143 163
143 167
143 169
143 170
143 171
143 174
143 175
143 178
143 181
143 182
143 191
143 192
143 194
143 195
143 206
143 208
143 218
143 219
143 222
143 223
143 224
143 226
143 230
143 234
143 235
143 236
143 240
143 241
143 245
143 246
143 249
144 145
144 148
144 151
144 152
144 154
144 156
144 165
144 175
144 185
144 188
144 189
144 198
144 199
144 201
144 202
144 210
144 215
144 225
144 227
144 230
144 231
144 232
145 151
145 156
145 165
145 166
145 175
145 177
145 185
145 188
145 197
145 198
145 199
145 202
145 210
145 215
145 225
145 230
145 231
145 236
146 152
146 155
146 186
146 189
146 203
146 214
146 232
146 237
146 238
146 242
146 244
147 151
147 157
147 158
147 159
147 160
147 161
147 162
147 163
147 167
147 168
147 169
147 170
147 171
147 174
147 178
147 180
147 181
147 182
147 183
147 184
147 185
147 187
147 192
147 194
147 195
147 200
147 205
147 206
147 207
147 208
147 209
147 217
147 218
147 219
147 220
147 221
147 222
147 223
147 224
147 226
147 233
147 234
147 235
147 236
147 239
147 240
147 241
147 245
147 246
147 247
147 249
148 150
148 151
148 152
148 156
148 163
148 165
148 166
148 170
148 173
148 175
148 177
148 181
148 182
148 185
148 186
148 189
148 194
148 195
148 197
148 198
148 199
148 202
148 214
148 215
148 220
148 227
148 229
148 230
148 231
148 236
150 151
150 152
150 156
150 165
150 175
150 185
150 186
150 188
150 189
150 198
150 199
150 202
150 207
150 215
150 227
150 230
150 238
151 156
151 165
151 166
151 173
151 175
151 177
151 185
151 188
151 189
151 197
151 198
151 199
151 202
151 214
151 215
151 225
151 227
151 229
151 230
151 231
152 154
152 155
152 164
152 176
152 185
152 186
152 189
152 196
152 199
152 200
152 203
152 206
152 207
152 210
152 211
152 213
152 214
152 215
152 228
152 232
152 242
152 244
153 155
153 156
153 164
153 186
153 188
153 189
153 201
153 202
153 207
153 210
153 213
153 214
153 215
153 228
153 232
153 242
154 156
154 170
154 176
154 178
154 196
154 198
154 200
154 201
154 210
154 211
154 213
154 214
154 216
154 228
154 243
154 246
155 186
155 189
155 203
155 204
155 206
155 214
155 216
155 229
155 232
155 237
155 238
155 244
156 165
156 166
156 173
156 175
156 177
156 178
156 185
156 186
156 188
156 197
156 198
156 199
156 214
156 215
156 227
156 229
156 230
156 231
156 238
156 240
157 158
157 159
157 160
157 161
157 162
157 163
157 167
157 168
157 169
157 170
157 171
157 172
157 174
157 175
157 178
157 180
157 181
157 182
157 183
157 184
157 187
157 191
157 192
157 194
157 195
157 201
157 205
157 206
157 207
157 208
157 209
157 217
157 218
157 219
157 220
157 221
157 222
157 223
157 224
157 226
157 233
157 234
157 235
157 236
157 239
157 240
157 241
157 245
157 246
157 247
157 249
157 250
158 159
158 160
158 163
158 169
158 170
158 171
158 174
158 178
158 180
158 181
158 182
158 183
158 191
158 192
158 194
158 195
158 201
158 205
158 208
158 209
158 217
158 218
158 219
158 222
158 223
158 224
158 226
158 234
158 236
158 239
158 240
158 241
158 245
158 246
158 247
158 249
159 160
159 161
159 162
159 163
159 167
159 169
159 170
159 171
159 172
159 174
159 178
159 180
159 181
159 182
159 183
159 184
159 187
159 192
159 194
159 195
159 201
159 205
159 206
159 207
159 208
159 209
159 217
159 218
159 219
159 220
159 221
159 222
159 223
159 224
159 226
159 233
159 234
159 235
159 236
159 239
159 240
159 241
159 245
159 246
159 247
159 249
159 250
160 161
160 162
160 163
160 167
160 169
160 170
160 171
160 174
160 175
160 178
160 180
160 181
160 182
160 183
160 184
160 187
160 192
160 194
160 195
160 202
160 205
160 206
160 207
160 208
160 209
160 217
160 218
160 219
160 220
160 221
160 222
160 223
160 224
160 226
160 228
160 233
160 234
160 235
160 236
160 239
160 240
160 241
160 245
160 246
160 247
160 249
161 167
161 169
161 170
161 171
161 174
161 175
161 178
161 180
161 181
161 182
161 191
161 192
161 194
161 195
161 198
161 201
161 205
161 206
161 208
161 209
161 217
161 218
161 222
161 223
161 224
161 226
161 228
161 234
161 235
161 236
161 239
161 240
161 241
161 245
161 247
161 249
162 163
162 167
162 169
162 170
162 171
162 172
162 174
162 178
162 180
162 181
162 182
162 184
162 192
162 194
162 195
162 205
162 206
162 207
162 208
162 209
162 217
162 218
162 220
162 221
162 222
162 223
162 224
162 226
162 233
162 234
162 235
162 236
162 239
162 240
162 241
162 245
162 246
162 247
163 167
163 169
163 170
163 171
163 172
163 174
163 178
163 180
163 181
163 182
163 183
163 184
163 187
163 191
163 192
163 194
163 195
163 202
163 205
163 206
163 207
163 208
163 209
163 217
163 218
163 219
163 220
163 221
163 222
163 223
163 224
163 226
163 233
163 234
163 235
163 236
163 239
163 240
163 241
163 245
163 246
163 247
163 249
163 250
164 185
164 189
164 196
164 204
164 206
164 207
164 210
164 211
164 212
164 214
164 215
164 216
164 230
164 242
164 243
164 246
164 247
165 166
165 173
165 175
165 177
165 178
165 185
165 188
165 189
165 197
165 198
165 199
165 202
165 205
165 206
165 209
165 214
165 215
165 218
165 219
165 222
165 227
165 229
165 230
165 231
165 236
165 238
165 239
165 240
166 175
166 185
166 186
166 188
166 189
166 198
166 199
166 202
166 215
166 230
166 236
166 238
167 168
167 169
167 170
167 171
167 172
167 174
167 175
167 176
167 178
167 180
167 181
167 182
167 183
167 184
167 191
167 194
167 195
167 205
167 206
167 207
167 208
167 209
167 217
167 218
167 220
167 221
167 222
167 223
167 224
167 226
167 234
167 235
167 236
167 239
167 240
167 241
167 245
167 246
167 247
167 249
167 250
168 169
168 170
168 171
168 178
168 181
168 182
168 191
168 192
168 194
168 195
168 201
168 206
168 208
168 218
168 219
168 222
168 223
168 224
168 228
168 234
168 235
168 236
168 240
168 241
168 245
168 249
169 170
169 171
169 172
169 174
169 175
169 178
169 180
169 181
169 182
169 183
169 184
169 187
169 191
169 192
169 194
169 195
169 201
169 205
169 206
169 207
169 208
169 209
169 217
169 218
169 219
169 220
169 221
169 222
169 223
169 224
169 226
169 228
169 233
169 234
169 235
169 236
169 239
169 240
169 241
169 245
169 246
169 247
169 249
169 250
170 171
170 172
170 174
170 175
170 176
170 177
170 178
170 180
170 181
170 182
170 183
170 184
170 187
170 191
170 192
170 194
170 195
170 201
170 205
170 206
170 207
170 208
170 209
170 215
170 217
170 218
170 219
170 220
170 221
170 222
170 223
170 224
170 226
170 228
170 233
170 234
170 235
170 236
170 239
170 240
170 241
170 245
170 246
170 247
170 249
170 250
171 178
171 181
171 182
171 183
171 187
171 191
171 192
171 194
171 195
171 201
171 205
171 206
171 207
171 208
171 215
171 216
171 218
171 219
171 221
171 222
171 223
171 224
171 228
171 233
171 234
171 235
171 236
171 239
171 240
171 241
171 245
171 246
171 247
171 249
171 250
172 174
172 178
172 205
172 206
172 208
172 218
172 221
172 222
172 226
172 235
172 241
173 175
173 185
173 186
173 188
173 189
173 198
173 199
173 202
173 206
173 214
173 215
173 222
173 230
174 178
174 180
174 181
174 182
174 183
174 184
174 187
174 191
174 192
174 194
174 195
174 205
174 206
174 207
174 208
174 209
174 217
174 218
174 219
174 220
174 221
174 222
174 223
174 224
174 226
174 233
174 234
174 235
174 236
174 239
174 240
174 241
174 245
174 246
174 247
174 249
174 250
175 177
175 178
175 180
175 183
175 185
175 187
175 188
175 189
175 191
175 197
175 198
175 199
175 202
175 205
175 206
175 207
175 208
175 214
175 215
175 218
175 220
175 221
175 222
175 223
175 224
175 225
175 227
175 229
175 230
175 231
175 235
175 236
175 238
175 239
175 240
175 241
175 246
176 194
176 201
176 209
176 210
176 211
176 213
176 214
176 224
176 228
176 235
176 239
176 246
177 185
177 188
177 198
177 199
177 202
177 214
177 215
177 225
177 230
177 235
178 180
178 181
178 182
178 184
178 191
178 192
178 194
178 195
178 201
178 205
178 206
178 207
178 208
178 209
178 217
178 218
178 221
178 222
178 224
178 226
178 228
178 234
178 235
178 236
178 239
178 240
178 241
178 245
178 246
178 247
178 249
178 250
180 181
180 183
180 184
180 187
180 191
180 192
180 195
180 201
180 205
180 206
180 208
180 209
180 217
180 218
180 220
180 221
180 222
180 223
180 224
180 226
180 233
180 234
180 235
180 236
180 239
180 240
180 241
180 245
180 246
180 247
180 249
180 250
181 182
181 183
181 184
181 187
181 191
181 192
181 194
181 195
181 200
181 201
181 205
181 206
181 207
181 208
181 209
181 215
181 217
181 218
181 219
181 220
181 221
181 222
181 223
181 224
181 226
181 228
181 233
181 234
181 235
181 236
181 239
181 240
181 241
181 245
181 246
181 247
181 249
181 250
182 183
182 184
182 187
182 191
182 192
182 194
182 195
182 201
182 202
182 205
182 206
182 207
182 208
182 209
182 212
182 215
182 217
182 218
182 219
182 220
182 221
182 222
182 223
182 224
182 226
182 228
182 229
182 233
182 234
182 235
182 236
182 240
182 241
182 245
182 247
182 249
182 250
183 184
183 185
183 191
183 192
183 194
183 195
183 205
183 208
183 209
183 217
183 218
183 219
183 220
183 223
183 224
183 226
183 232
183 234
183 236
183 239
183 240
183 241
183 245
183 246
183 247
183 249
184 192
184 195
184 201
184 205
184 208
184 209
184 217
184 218
184 219
184 220
184 221
184 222
184 223
184 224
184 226
184 228
184 233
184 234
184 239
184 240
184 241
184 245
184 246
184 247
184 249
185 188
185 189
185 192
185 197
185 198
185 199
185 202
185 206
185 209
185 214
185 215
185 217
185 222
185 225
185 227
185 229
185 230
185 231
185 236
185 239
185 246
186 189
186 199
186 202
186 203
186 207
186 215
186 230
186 232
186 237
186 238
186 242
186 244
187 191
187 192
187 194
187 195
187 198
187 201
187 205
187 208
187 209
187 217
187 218
187 219
187 223
187 224
187 226
187 234
187 235
187 236
187 239
187 240
187 241
187 245
187 246
187 247
187 249
188 189
188 192
188 197
188 198
188 199
188 202
188 206
188 214
188 215
188 222
188 223
188 227
188 229
188 230
188 231
188 238
188 240
188 242
189 199
189 202
189 204
189 206
189 207
189 212
189 214
189 215
189 227
189 229
189 230
189 231
189 232
189 237
189 238
189 242
189 244
191 192
191 194
191 195
191 201
191 206
191 208
191 209
191 216
191 218
191 219
191 220
191 222
191 223
191 224
191 228
191 233
191 234
191 235
191 236
191 239
191 240
191 241
191 245
191 246
191 247
191 249
191 250
192 194
192 195
192 205
192 207
192 208
192 209
192 217
192 218
192 219
192 220
192 221
192 223
192 224
192 226
192 228
192 231
192 232
192 233
192 234
192 235
192 236
192 239
192 240
192 241
192 245
192 246
192 247
192 249
192 250
194 195
194 200
194 201
194 205
194 206
194 207
194 208
194 209
194 215
194 216
194 217
194 218
194 219
194 220
194 221
194 222
194 223
194 224
194 228
194 233
194 234
194 235
194 236
194 239
194 240
194 241
194 245
194 246
194 247
194 249
194 250
195 201
195 205
195 206
195 207
195 208
195 209
195 217
195 218
195 219
195 220
195 221
195 222
195 223
195 224
195 226
195 228
195 233
195 234
195 235
195 236
195 239
195 240
195 241
195 245
195 246
195 247
195 249
195 250
196 201
196 207
196 210
196 211
196 213
196 214
196 216
196 228
196 239
196 242
196 246
197 198
197 199
197 202
197 214
197 215
197 230
197 232
198 199
198 202
198 208
198 211
198 214
198 215
198 223
198 225
198 227
198 229
198 230
198 231
198 236
199 202
199 214
199 215
199 227
199 229
199 230
199 231
200 201
200 209
200 210
200 211
200 213
200 223
200 228
200 232
200 236
200 246
201 205
201 208
201 210
201 211
201 213
201 216
201 219
201 220
201 222
201 223
201 224
201 226
201 228
201 233
201 234
201 235
201 239
201 240
201 241
201 243
201 246
201 249
201 250
202 206
202 214
202 215
202 217
202 227
202 229
202 230
202 231
202 236
202 238
202 250
203 212
203 214
203 232
203 237
203 238
203 242
203 244
204 207
204 232
204 242
205 207
205 208
205 209
205 214
205 217
205 218
205 219
205 220
205 221
205 222
205 223
205 224
205 226
205 228
205 233
205 234
205 235
205 236
205 239
205 240
205 241
205 245
205 246
205 247
205 249
205 250
206 207
206 209
206 214
206 215
206 217
206 218
206 220
206 221
206 222
206 224
206 226
206 227
206 229
206 231
206 233
206 235
206 236
206 239
206 240
206 241
206 242
206 245
206 246
206 247
206 250
207 209
207 210
207 213
207 214
207 216
207 217
207 218
207 221
207 222
207 223
207 224
207 226
207 234
207 235
207 236
207 239
207 240
207 241
207 242
207 244
207 245
207 246
207 249
208 209
208 217
208 218
208 219
208 220
208 221
208 222
208 223
208 224
208 226
208 228
208 234
208 235
208 236
208 239
208 240
208 241
208 242
208 245
208 246
208 247
208 249
208 250
209 216
209 217
209 218
209 219
209 220
209 221
209 222
209 223
209 226
209 228
209 229
209 233
209 234
209 235
209 236
209 239
209 240
209 241
209 245
209 246
209 247
209 250
210 211
210 213
210 214
210 216
210 228
210 242
210 243
211 213
211 214
211 216
211 228
211 242
211 243
212 232
212 242
213 214
213 216
213 228
213 235
213 236
213 242
213 243
214 215
214 222
214 228
214 229
214 230
214 231
214 232
214 237
214 238
214 242
214 243
214 244
215 220
215 227
215 229
215 230
215 231
215 236
215 238
216 223
216 228
216 232
216 239
216 240
216 242
216 243
216 246
217 219
217 220
217 221
217 222
217 223
217 224
217 226
217 228
217 233
217 234
217 235
217 236
217 239
217 240
217 241
217 246
217 247
217 249
218 220
218 221
218 222
218 223
218 224
218 226
218 228
218 233
218 234
218 235
218 236
218 238
218 239
218 240
218 241
218 245
218 246
218 247
218 249
218 250
219 220
219 223
219 224
219 226
219 232
219 234
219 236
219 239
219 240
219 241
219 245
219 246
219 247
219 249
220 221
220 222
220 223
220 226
220 233
220 234
220 236
220 239
220 240
220 241
220 245
220 246
220 247
221 222
221 223
221 224
221 226
221 233
221 234
221 235
221 236
221 239
221 240
221 241
221 245
221 246
221 247
221 249
222 223
222 224
222 226
222 227
222 228
222 231
222 233
222 235
222 236
222 238
222 239
222 240
222 241
222 246
222 247
222 249
222 250
223 224
223 226
223 228
223 232
223 233
223 234
223 235
223 236
223 239
223 240
223 241
223 245
223 246
223 247
223 249
223 250
224 226
224 228
224 234
224 235
224 236
224 239
224 240
224 241
224 245
224 246
224 247
224 249
224 250
225 227
225 229
225 231
226 227
226 233
226 234
226 235
226 236
226 239
226 240
226 241
226 245
226 246
226 247
226 249
226 250
227 229
227 230
227 231
228 233
228 234
228 235
228 236
228 239
228 243
228 246
228 247
228 250
229 230
229 231
229 232
229 238
229 240
230 231
230 238
230 242
231 236
231 238
231 239
232 234
232 237
232 238
232 240
232 244
233 235
233 236
233 239
233 240
233 241
233 242
233 245
233 246
233 247
233 249
234 235
234 236
234 239
234 240
234 241
234 245
234 246
234 247
234 249
234 250
235 236
235 239
235 240
235 241
235 245
235 246
235 247
235 249
235 250
236 240
236 241
236 245
236 246
236 247
236 249
236 250
237 238
237 242
237 244
238 244
239 240
239 241
239 242
239 245
239 246
239 247
239 249
239 250
240 241
240 245
240 246
240 247
240 249
240 250
241 245
241 246
241 247
241 249
241 250
242 243
242 244
245 246
245 247
245 249
245 250
246 247
246 249
246 250
247 249
247 250
249 250
