# Supplementary material for: Social Contact Networks and Mixing among Students in K-12 Schools in Pittsburgh, PA
Source: PLoS One. 2016 Mar 15;11(3):e0151139. doi: 10.1371/journal.pone.0151139 (PMC4792376; doi:10.1371/journal.pone.0151139)
Supplement: S1 Data — (ZIP) [file pone.0151139.s001.zip › S2_data/net_C-EM1_onlystudents-wholeday.ncol]

2 5 10
2 7 146
2 16 37
2 25 8
2 26 6
2 28 1
2 35 126
2 38 3
2 39 14
2 43 1
2 44 38
2 51 1
2 52 195
2 56 2
2 61 13
2 67 157
2 68 4
2 74 18
2 81 215
2 84 26
2 85 100
2 87 6
2 88 6
2 90 7
2 91 8
2 97 153
2 104 7
2 106 30
2 107 1
2 113 25
2 124 23
2 127 19
2 128 2
2 129 1
2 133 1
2 135 13
2 136 10
2 138 17
2 144 7
2 148 1
2 161 1
2 168 1
2 173 1
2 174 11
2 179 136
2 191 187
2 198 6
2 208 6
2 211 1
2 217 1
2 221 3
2 235 1
2 240 25
2 242 1
2 245 3
2 253 1
2 262 26
2 263 214
2 281 236
2 298 1
2 317 1
2 322 86
2 327 2
2 340 1
2 341 4
2 345 258
2 346 197
2 351 1
2 355 1
2 356 1
2 362 1
2 367 4
2 376 1
2 378 2
2 387 2
2 388 1
2 389 236
2 390 1
2 391 3
5 7 2
5 11 1
5 22 4
5 23 19
5 26 303
5 28 4
5 29 27
5 35 17
5 38 218
5 39 411
5 43 15
5 44 22
5 47 7
5 48 18
5 50 11
5 52 37
5 56 14
5 61 260
5 67 4
5 68 361
5 73 8
5 74 439
5 78 7
5 81 11
5 85 25
5 87 1
5 90 330
5 91 276
5 97 3
5 105 27
5 106 369
5 109 12
5 113 1
5 116 4
5 124 428
5 126 3
5 128 1
5 131 19
5 133 1
5 139 11
5 140 29
5 142 24
5 143 1
5 144 265
5 147 1
5 160 2
5 161 1
5 164 1
5 171 1
5 173 22
5 174 459
5 176 8
5 179 8
5 191 38
5 196 10
5 198 5
5 199 1
5 201 21
5 208 309
5 211 1
5 217 1
5 221 1
5 235 7
5 240 1
5 241 1
5 242 2
5 245 263
5 251 3
5 255 1
5 262 255
5 263 7
5 264 26
5 268 6
5 281 30
5 285 1
5 293 1
5 303 5
5 321 1
5 322 12
5 331 9
5 335 2
5 337 8
5 340 2
5 345 4
5 350 23
5 351 3
5 353 6
5 355 154
5 362 1
5 367 3
5 372 1
5 373 16
5 378 2
5 380 2
5 381 1
5 384 2
5 387 1
5 389 18
5 390 7
5 391 1
7 16 33
7 25 24
7 35 280
7 38 1
7 44 5
7 48 4
7 52 248
7 56 2
7 61 1
7 67 351
7 68 2
7 73 1
7 74 1
7 81 273
7 84 44
7 85 32
7 87 61
7 88 43
7 90 2
7 97 366
7 104 12
7 113 61
7 124 1
7 127 25
7 133 1
7 135 15
7 136 10
7 138 27
7 144 1
7 161 1
7 166 1
7 173 2
7 174 3
7 176 1
7 179 212
7 184 1
7 186 2
7 191 272
7 196 1
7 198 8
7 201 4
7 202 1
7 208 2
7 221 1
7 222 1
7 226 1
7 228 1
7 230 1
7 235 1
7 240 37
7 243 1
7 245 3
7 247 1
7 253 1
7 255 1
7 261 2
7 262 2
7 263 265
7 273 1
7 274 1
7 279 1
7 280 1
7 281 303
7 292 1
7 312 1
7 315 1
7 317 1
7 318 1
7 322 145
7 330 1
7 331 3
7 337 1
7 338 1
7 339 1
7 341 5
7 345 236
7 346 196
7 347 1
7 350 2
7 351 1
7 352 4
7 357 2
7 362 1
7 363 2
7 364 1
7 366 1
7 367 1
7 368 1
7 376 1
7 379 1
7 380 1
7 381 1
7 384 1
7 386 2
7 387 1
7 388 1
7 389 243
7 394 1
7 396 1
7 398 1
7 400 1
8 9 241
8 11 127
8 12 206
8 25 34
8 26 5
8 39 2
8 41 121
8 42 191
8 44 4
8 54 130
8 57 30
8 59 305
8 62 14
8 67 24
8 72 176
8 74 1
8 91 1
8 95 79
8 97 35
8 98 14
8 106 1
8 107 153
8 129 31
8 130 38
8 143 198
8 147 4
8 148 94
8 149 20
8 151 16
8 156 15
8 159 4
8 164 316
8 170 243
8 179 31
8 182 67
8 193 5
8 199 12
8 207 18
8 209 4
8 210 22
8 211 9
8 212 23
8 226 5
8 237 25
8 241 38
8 242 26
8 249 42
8 250 114
8 255 4
8 259 5
8 261 23
8 269 80
8 283 40
8 285 19
8 297 18
8 300 13
8 305 204
8 316 8
8 321 23
8 332 242
8 333 3
8 335 13
8 339 2
8 356 16
8 372 10
8 375 16
8 376 12
8 377 5
8 385 1
9 11 130
9 12 43
9 25 12
9 41 213
9 42 110
9 44 13
9 52 2
9 54 37
9 57 1
9 59 25
9 62 6
9 72 74
9 84 2
9 87 1
9 88 1
9 95 24
9 97 19
9 129 4
9 130 35
9 131 1
9 149 10
9 156 15
9 159 8
9 164 333
9 170 8
9 179 13
9 182 57
9 193 1
9 199 11
9 207 15
9 209 9
9 211 13
9 212 31
9 226 6
9 237 5
9 240 1
9 250 23
9 255 10
9 261 4
9 269 120
9 283 17
9 300 14
9 316 4
9 317 1
9 321 8
9 322 1
9 333 2
9 335 9
9 339 7
9 356 26
9 370 1
9 376 9
10 44 2
11 12 211
11 16 1
11 25 2
11 26 1
11 39 1
11 41 129
11 42 139
11 44 71
11 54 22
11 57 24
11 59 94
11 62 18
11 67 9
11 72 145
11 74 1
11 81 1
11 84 2
11 88 2
11 95 43
11 97 7
11 98 125
11 107 182
11 113 1
11 129 96
11 130 155
11 131 1
11 143 120
11 144 1
11 147 120
11 148 75
11 149 75
11 151 7
11 156 6
11 164 152
11 170 111
11 179 21
11 182 26
11 193 12
11 199 56
11 207 14
11 209 5
11 210 95
11 211 12
11 212 15
11 226 127
11 237 40
11 241 6
11 242 3
11 249 87
11 250 26
11 255 7
11 259 3
11 261 8
11 269 62
11 283 8
11 285 14
11 297 3
11 305 142
11 316 32
11 321 1
11 322 1
11 332 132
11 333 91
11 335 10
11 339 11
11 355 1
11 356 19
11 370 75
11 372 1
11 375 35
11 376 5
11 377 10
11 385 1
12 25 21
12 41 200
12 42 177
12 44 3
12 54 5
12 57 2
12 59 18
12 62 12
12 72 77
12 90 1
12 95 30
12 97 38
12 98 59
12 107 53
12 129 122
12 130 83
12 131 1
12 143 36
12 144 1
12 147 21
12 148 1
12 149 41
12 151 1
12 156 22
12 159 12
12 164 287
12 170 11
12 179 24
12 182 13
12 193 7
12 199 31
12 207 7
12 209 1
12 210 18
12 211 8
12 212 8
12 226 27
12 237 14
12 241 1
12 242 1
12 249 9
12 250 1
12 255 7
12 259 2
12 261 8
12 269 158
12 283 2
12 285 2
12 293 1
12 300 12
12 305 20
12 316 6
12 321 3
12 332 28
12 333 96
12 335 26
12 339 2
12 356 26
12 370 10
12 375 10
12 376 12
12 377 3
16 23 8
16 25 421
16 26 1
16 28 3
16 33 1
16 35 26
16 44 40
16 51 9
16 52 40
16 56 10
16 67 36
16 81 40
16 84 439
16 85 342
16 87 376
16 88 431
16 97 37
16 109 3
16 113 338
16 116 4
16 126 12
16 127 347
16 129 1
16 130 2
16 135 283
16 136 280
16 138 430
16 144 10
16 160 7
16 161 5
16 179 32
16 191 13
16 240 433
16 251 4
16 262 1
16 263 36
16 268 14
16 281 44
16 317 1
16 322 17
16 340 4
16 341 102
16 345 17
16 346 14
16 352 152
16 378 3
16 384 1
16 385 1
16 389 28
16 391 7
22 23 22
22 26 3
22 28 215
22 33 242
22 44 6
22 51 371
22 56 239
22 61 2
22 68 19
22 78 2
22 81 1
22 84 1
22 87 4
22 91 6
22 106 6
22 109 272
22 113 2
22 116 239
22 126 238
22 130 1
22 135 1
22 144 8
22 160 128
22 161 281
22 240 6
22 245 3
22 251 351
22 262 1
22 268 364
22 317 96
22 340 492
22 355 7
22 378 367
22 384 265
22 385 157
22 389 1
22 391 29
23 25 5
23 26 5
23 28 177
23 33 122
23 44 10
23 47 1
23 51 177
23 52 1
23 56 228
23 61 4
23 68 10
23 84 7
23 85 1
23 87 12
23 88 6
23 91 13
23 106 13
23 109 222
23 113 9
23 116 215
23 126 208
23 127 2
23 130 1
23 135 8
23 136 2
23 138 4
23 144 14
23 149 1
23 160 153
23 161 177
23 174 1
23 191 1
23 240 10
23 245 13
23 251 296
23 262 6
23 268 278
23 317 77
23 322 1
23 340 341
23 341 1
23 346 1
23 355 15
23 378 259
23 384 239
23 385 149
23 391 46
25 26 2
25 28 4
25 33 2
25 35 33
25 41 25
25 42 15
25 44 5
25 51 15
25 52 25
25 56 8
25 59 19
25 67 109
25 72 7
25 81 20
25 84 470
25 85 320
25 87 434
25 88 380
25 95 2
25 97 127
25 107 10
25 109 6
25 113 392
25 116 5
25 126 11
25 127 360
25 135 341
25 136 348
25 138 354
25 143 5
25 144 1
25 160 19
25 161 5
25 164 3
25 170 12
25 179 117
25 191 43
25 211 1
25 212 1
25 240 449
25 242 63
25 247 1
25 248 3
25 251 9
25 262 1
25 263 17
25 268 4
25 269 21
25 277 1
25 281 30
25 290 3
25 294 2
25 305 43
25 311 1
25 312 3
25 316 1
25 317 2
25 322 28
25 326 2
25 330 1
25 332 2
25 339 1
25 340 19
25 341 118
25 345 17
25 346 8
25 352 166
25 355 2
25 368 3
25 378 9
25 384 2
25 385 9
25 389 73
25 391 4
25 398 2
25 400 1
26 28 5
26 33 1
26 35 17
26 38 250
26 39 112
26 41 2
26 43 5
26 44 9
26 47 1
26 48 12
26 51 1
26 52 13
26 56 18
26 57 2
26 61 253
26 67 4
26 68 271
26 72 1
26 74 91
26 78 11
26 81 15
26 85 50
26 87 2
26 88 1
26 90 271
26 91 282
26 105 16
26 106 168
26 109 4
26 116 2
26 124 180
26 126 1
26 131 4
26 135 1
26 139 13
26 142 6
26 144 282
26 148 2
26 156 6
26 160 1
26 161 1
26 164 1
26 170 1
26 173 3
26 174 261
26 176 3
26 191 45
26 193 1
26 196 2
26 201 11
26 207 3
26 208 237
26 209 1
26 212 1
26 235 3
26 240 1
26 245 140
26 251 3
26 255 2
26 259 2
26 261 1
26 262 227
26 264 1
26 268 3
26 269 1
26 281 10
26 283 1
26 285 1
26 300 1
26 303 2
26 322 5
26 331 1
26 335 3
26 340 2
26 350 2
26 351 2
26 353 6
26 355 201
26 356 3
26 373 3
26 376 2
26 378 1
26 389 26
26 390 1
28 33 230
28 38 2
28 39 5
28 44 30
28 51 196
28 56 172
28 61 9
28 68 28
28 74 5
28 84 5
28 85 4
28 87 7
28 88 3
28 90 2
28 91 31
28 106 3
28 109 153
28 113 5
28 116 235
28 124 22
28 126 137
28 127 7
28 135 2
28 136 4
28 138 2
28 144 6
28 160 193
28 161 207
28 208 6
28 240 2
28 245 2
28 251 168
28 262 11
28 268 261
28 317 54
28 340 201
28 341 1
28 352 1
28 355 17
28 356 1
28 378 260
28 384 293
28 385 62
28 389 1
28 391 308
29 35 1
29 43 88
29 44 4
29 47 196
29 48 114
29 50 22
29 54 1
29 61 1
29 68 1
29 78 267
29 91 10
29 105 394
29 106 8
29 130 1
29 131 305
29 139 251
29 140 62
29 142 187
29 173 89
29 174 4
29 176 7
29 196 77
29 201 83
29 224 5
29 235 38
29 264 328
29 273 2
29 303 40
29 311 2
29 331 2
29 337 141
29 338 183
29 349 2
29 350 36
29 351 35
29 353 1
29 357 10
29 373 208
29 386 1
29 388 1
29 390 4
29 394 3
33 35 1
33 47 3
33 51 131
33 56 103
33 68 1
33 81 1
33 84 3
33 87 4
33 91 2
33 109 118
33 113 4
33 116 195
33 124 1
33 126 143
33 127 1
33 130 1
33 144 1
33 148 1
33 160 161
33 161 145
33 240 1
33 251 150
33 268 169
33 317 104
33 322 1
33 340 198
33 341 1
33 355 1
33 378 329
33 384 330
33 385 72
33 389 1
33 391 274
35 38 8
35 39 9
35 43 1
35 44 17
35 48 20
35 52 456
35 61 8
35 67 407
35 68 9
35 74 6
35 81 369
35 84 60
35 85 183
35 87 57
35 88 51
35 90 3
35 91 9
35 97 318
35 98 1
35 104 8
35 106 22
35 113 36
35 124 47
35 127 30
35 131 1
35 135 20
35 136 31
35 138 43
35 144 6
35 148 1
35 149 2
35 156 1
35 173 3
35 174 6
35 176 6
35 179 308
35 191 423
35 196 10
35 198 36
35 201 19
35 208 15
35 211 1
35 235 11
35 237 1
35 240 73
35 245 22
35 251 1
35 255 2
35 259 1
35 262 11
35 263 419
35 281 468
35 285 1
35 300 1
35 303 2
35 317 2
35 321 1
35 322 362
35 331 4
35 337 6
35 340 1
35 341 18
35 345 321
35 346 174
35 350 3
35 351 4
35 352 1
35 353 4
35 355 3
35 356 2
35 357 12
35 363 1
35 375 1
35 376 1
35 378 1
35 389 424
35 390 6
35 391 1
35 396 1
38 43 6
38 44 8
38 47 3
38 48 8
38 52 2
38 56 4
38 61 132
38 68 198
38 78 4
38 81 1
38 85 12
38 87 1
38 90 1
38 91 153
38 97 1
38 105 11
38 106 93
38 109 1
38 131 6
38 136 1
38 139 1
38 142 1
38 144 201
38 173 4
38 174 186
38 179 9
38 191 15
38 196 4
38 201 9
38 208 5
38 235 6
38 245 82
38 251 3
38 262 113
38 264 3
38 268 3
38 281 3
38 322 3
38 339 1
38 346 1
38 350 5
38 351 6
38 353 3
38 355 91
38 373 6
38 387 1
38 389 4
39 42 3
39 44 20
39 48 2
39 51 2
39 56 5
39 61 156
39 62 1
39 68 223
39 81 3
39 85 27
39 87 3
39 91 180
39 106 163
39 109 2
39 113 1
39 128 1
39 130 4
39 131 1
39 144 204
39 149 1
39 159 1
39 160 1
39 164 1
39 174 347
39 179 4
39 191 23
39 196 1
39 208 2
39 221 3
39 235 1
39 245 211
39 255 1
39 262 170
39 269 1
39 281 3
39 293 1
39 300 2
39 317 1
39 322 6
39 339 1
39 346 3
39 353 1
39 355 95
39 367 2
39 373 1
39 378 2
39 389 14
41 42 72
41 44 5
41 54 8
41 57 68
41 59 100
41 62 43
41 67 9
41 72 142
41 74 1
41 91 1
41 95 166
41 97 11
41 98 37
41 106 4
41 107 176
41 129 30
41 130 91
41 131 1
41 143 125
41 144 1
41 147 23
41 148 49
41 149 86
41 151 24
41 156 12
41 159 35
41 160 1
41 164 199
41 170 95
41 173 1
41 179 5
41 182 26
41 193 120
41 199 72
41 207 10
41 209 2
41 210 19
41 211 10
41 212 14
41 226 23
41 230 1
41 237 111
41 241 1
41 242 7
41 249 98
41 250 18
41 255 6
41 259 6
41 261 100
41 269 100
41 283 26
41 285 12
41 294 1
41 297 13
41 300 35
41 305 102
41 307 1
41 316 83
41 317 2
41 321 6
41 332 130
41 333 21
41 335 13
41 339 5
41 356 23
41 370 10
41 372 13
41 375 112
41 376 16
41 377 103
41 378 3
41 382 1
42 44 4
42 48 1
42 54 8
42 57 37
42 59 157
42 62 16
42 67 8
42 72 118
42 74 3
42 91 1
42 95 134
42 97 13
42 98 121
42 106 1
42 107 158
42 129 76
42 130 65
42 143 73
42 147 46
42 148 33
42 149 33
42 151 9
42 156 6
42 159 5
42 160 1
42 164 175
42 170 101
42 179 25
42 182 19
42 193 7
42 199 18
42 207 13
42 209 3
42 210 48
42 211 24
42 212 8
42 225 1
42 226 19
42 237 23
42 241 17
42 242 18
42 243 1
42 249 59
42 250 12
42 255 5
42 259 4
42 261 10
42 269 99
42 283 7
42 285 11
42 293 1
42 297 7
42 300 11
42 305 321
42 307 1
42 316 17
42 321 12
42 332 91
42 333 53
42 335 11
42 339 3
42 356 9
42 361 1
42 370 13
42 372 16
42 375 38
42 376 13
42 377 9
43 44 194
43 47 56
43 48 376
43 50 37
43 52 1
43 54 1
43 61 25
43 67 3
43 68 3
43 73 223
43 78 80
43 90 14
43 91 16
43 98 1
43 105 56
43 106 11
43 124 5
43 129 2
43 130 1
43 131 105
43 139 66
43 140 87
43 142 118
43 144 2
43 147 1
43 149 1
43 173 304
43 174 17
43 176 381
43 179 1
43 186 26
43 191 2
43 196 272
43 198 250
43 201 300
43 208 19
43 230 1
43 235 277
43 245 5
43 250 1
43 262 5
43 263 2
43 264 74
43 281 1
43 303 41
43 331 287
43 333 2
43 337 56
43 338 138
43 350 227
43 351 270
43 353 100
43 355 18
43 357 198
43 373 67
43 378 1
43 389 2
43 390 379
44 47 56
44 48 358
44 50 3
44 51 111
44 52 22
44 56 8
44 59 5
44 61 19
44 62 110
44 67 19
44 68 12
44 72 4
44 73 9
44 74 6
44 76 48
44 78 57
44 81 15
44 84 87
44 85 4
44 88 6
44 90 8
44 91 8
44 95 8
44 97 33
44 98 6
44 105 76
44 106 16
44 107 6
44 109 5
44 110 5
44 112 5
44 113 7
44 116 11
44 120 5
44 124 4
44 126 2
44 127 4
44 128 5
44 129 3
44 130 6
44 131 48
44 133 2
44 135 2
44 136 18
44 138 5
44 139 55
44 140 4
44 142 32
44 143 4
44 144 9
44 147 11
44 148 6
44 149 5
44 151 3
44 156 2
44 159 5
44 161 5
44 164 5
44 166 11
44 167 4
44 170 42
44 171 4
44 173 255
44 174 27
44 179 16
44 181 7
44 182 4
44 183 2
44 184 1
44 186 33
44 188 1
44 191 16
44 193 2
44 196 288
44 198 21
44 199 2
44 201 295
44 202 1
44 207 1
44 208 5
44 210 4
44 211 6
44 212 5
44 216 4
44 217 5
44 221 122
44 222 6
44 223 78
44 224 27
44 225 5
44 226 6
44 228 3
44 230 5
44 231 4
44 234 5
44 235 320
44 241 204
44 242 4
44 243 91
44 245 12
44 247 5
44 248 5
44 249 5
44 250 9
44 251 30
44 255 4
44 259 9
44 262 10
44 263 4
44 264 50
44 268 8
44 269 2
44 275 11
44 276 5
44 277 9
44 279 2
44 280 5
44 281 2
44 283 5
44 285 5
44 287 5
44 292 10
44 293 5
44 294 3
44 297 5
44 298 4
44 300 1
44 303 9
44 305 4
44 307 4
44 309 4
44 310 6
44 311 5
44 312 5
44 313 5
44 315 5
44 316 5
44 317 3
44 318 6
44 321 8
44 322 6
44 325 3
44 326 3
44 329 5
44 330 5
44 331 5
44 332 4
44 333 11
44 335 5
44 337 7
44 338 135
44 339 3
44 340 6
44 341 7
44 345 2
44 346 1
44 347 15
44 349 4
44 350 154
44 351 171
44 352 5
44 353 95
44 355 16
44 356 6
44 357 4
44 360 6
44 361 4
44 362 7
44 364 7
44 366 6
44 367 1
44 368 6
44 370 3
44 371 4
44 372 3
44 373 20
44 376 133
44 377 5
44 378 4
44 379 5
44 380 3
44 381 5
44 382 8
44 384 6
44 385 8
44 386 5
44 387 4
44 388 4
44 389 35
44 390 28
44 391 8
44 393 102
44 396 6
44 397 25
44 398 4
44 400 6
47 48 100
47 50 147
47 61 2
47 68 5
47 73 48
47 74 1
47 78 246
47 90 1
47 91 6
47 98 1
47 105 198
47 106 4
47 109 3
47 124 17
47 131 260
47 139 330
47 140 257
47 142 178
47 143 1
47 149 1
47 166 1
47 173 99
47 174 4
47 176 73
47 181 1
47 182 1
47 196 73
47 198 21
47 201 84
47 211 1
47 228 1
47 235 53
47 245 3
47 250 1
47 262 4
47 264 292
47 277 1
47 293 1
47 294 2
47 303 224
47 311 1
47 317 2
47 327 1
47 331 81
47 337 93
47 338 109
47 340 2
47 344 1
47 350 42
47 351 41
47 353 4
47 355 9
47 357 96
47 363 1
47 364 1
47 366 1
47 368 1
47 373 240
47 378 12
47 381 1
47 382 1
47 384 1
47 386 1
47 390 40
47 396 1
48 50 57
48 52 12
48 54 1
48 57 1
48 61 21
48 67 11
48 68 21
48 73 310
48 74 2
48 76 1
48 78 148
48 81 5
48 90 11
48 91 23
48 97 7
48 104 2
48 105 97
48 106 36
48 112 1
48 124 9
48 130 2
48 131 165
48 139 90
48 140 121
48 142 106
48 144 9
48 148 2
48 149 1
48 166 1
48 171 1
48 173 408
48 174 24
48 176 571
48 179 2
48 182 1
48 186 25
48 191 26
48 196 474
48 198 332
48 199 2
48 201 327
48 208 17
48 224 1
48 225 1
48 228 2
48 235 367
48 237 1
48 245 13
48 247 2
48 249 2
48 253 1
48 262 14
48 263 6
48 264 100
48 269 1
48 273 1
48 277 1
48 280 1
48 281 16
48 287 1
48 290 1
48 293 2
48 294 1
48 303 114
48 310 3
48 311 1
48 312 1
48 326 1
48 329 3
48 330 1
48 331 399
48 333 1
48 337 95
48 338 189
48 339 1
48 345 1
48 346 2
48 350 290
48 351 306
48 353 218
48 355 32
48 357 168
48 360 1
48 361 1
48 363 2
48 371 1
48 372 1
48 373 75
48 376 1
48 381 1
48 382 2
48 389 21
48 390 435
48 396 1
48 400 1
50 61 2
50 68 3
50 78 143
50 91 3
50 105 197
50 106 5
50 131 115
50 133 1
50 139 163
50 142 78
50 173 45
50 174 16
50 196 56
50 198 1
50 201 54
50 202 1
50 224 3
50 228 1
50 230 2
50 235 24
50 247 1
50 264 217
50 311 1
50 312 1
50 330 1
50 338 72
50 350 31
50 351 32
50 355 5
50 367 1
50 373 135
50 380 1
50 386 3
50 387 1
50 394 2
50 398 1
51 52 2
51 56 353
51 61 1
51 67 1
51 74 10
51 81 1
51 84 17
51 85 1
51 87 11
51 88 4
51 97 2
51 106 2
51 109 231
51 113 10
51 116 180
51 124 1
51 126 232
51 127 1
51 135 5
51 136 2
51 138 2
51 144 2
51 160 166
51 161 351
51 179 1
51 191 1
51 208 1
51 240 18
51 251 240
51 262 2
51 263 8
51 268 556
51 317 51
51 322 2
51 340 504
51 346 2
51 352 2
51 355 2
51 356 1
51 378 196
51 384 153
51 385 37
51 389 1
51 391 438
52 54 3
52 56 1
52 57 3
52 59 2
52 61 21
52 67 299
52 68 30
52 74 4
52 81 474
52 84 45
52 85 201
52 87 22
52 88 37
52 90 7
52 91 8
52 97 333
52 98 3
52 104 9
52 106 15
52 113 56
52 116 1
52 124 28
52 126 1
52 127 25
52 129 3
52 130 4
52 135 6
52 136 11
52 138 30
52 144 4
52 148 6
52 149 2
52 156 1
52 161 1
52 170 2
52 173 1
52 174 22
52 176 1
52 179 269
52 191 460
52 196 5
52 198 14
52 201 12
52 208 20
52 211 2
52 235 5
52 240 43
52 242 1
52 245 22
52 249 1
52 253 1
52 262 17
52 263 296
52 268 1
52 281 312
52 322 257
52 331 3
52 338 1
52 339 1
52 341 5
52 345 284
52 346 257
52 350 1
52 351 1
52 353 1
52 355 6
52 356 2
52 357 9
52 386 1
52 389 347
52 390 3
54 57 101
54 59 9
54 62 75
54 67 3
54 72 1
54 74 1
54 78 1
54 81 2
54 84 2
54 88 1
54 95 5
54 98 337
54 106 1
54 107 16
54 109 1
54 113 1
54 116 1
54 126 1
54 129 223
54 130 346
54 135 1
54 140 2
54 143 51
54 147 133
54 148 155
54 149 232
54 151 4
54 156 8
54 159 2
54 160 1
54 164 87
54 170 66
54 173 2
54 179 1
54 182 180
54 193 2
54 196 1
54 198 1
54 199 136
54 202 3
54 207 8
54 209 3
54 210 2
54 211 6
54 212 15
54 221 1
54 226 147
54 237 5
54 240 3
54 241 24
54 242 5
54 249 255
54 250 288
54 251 1
54 255 4
54 261 2
54 263 3
54 269 8
54 281 1
54 283 14
54 285 25
54 297 1
54 300 13
54 305 5
54 312 1
54 316 8
54 317 1
54 321 5
54 322 1
54 332 29
54 333 133
54 335 11
54 337 1
54 339 19
54 351 1
54 355 1
54 356 20
54 357 1
54 366 1
54 372 5
54 375 4
54 376 9
54 377 7
54 382 3
54 391 1
56 61 17
56 68 33
56 74 36
56 81 2
56 84 6
56 87 7
56 90 8
56 91 59
56 97 1
56 106 17
56 109 271
56 113 9
56 116 139
56 124 47
56 126 153
56 127 11
56 135 13
56 138 3
56 144 22
56 160 121
56 161 230
56 174 2
56 179 2
56 191 1
56 199 1
56 208 10
56 240 21
56 242 1
56 245 15
56 251 140
56 262 30
56 263 9
56 268 425
56 281 1
56 300 1
56 317 16
56 322 4
56 340 265
56 345 1
56 355 38
56 357 1
56 378 141
56 384 196
56 385 13
56 389 1
56 391 478
57 59 52
57 62 180
57 67 1
57 68 1
57 72 54
57 81 1
57 84 1
57 87 1
57 88 1
57 95 3
57 97 1
57 98 17
57 106 2
57 107 2
57 129 54
57 130 231
57 135 1
57 143 1
57 144 1
57 147 12
57 148 7
57 149 190
57 156 25
57 159 18
57 164 41
57 173 2
57 182 92
57 193 8
57 199 109
57 207 20
57 209 13
57 210 3
57 211 21
57 212 27
57 226 115
57 234 16
57 237 17
57 240 1
57 241 2
57 242 2
57 249 36
57 250 10
57 255 5
57 261 9
57 264 1
57 269 27
57 283 6
57 300 63
57 305 2
57 316 9
57 317 3
57 321 11
57 322 1
57 333 105
57 335 38
57 339 44
57 346 2
57 356 72
57 370 2
57 372 33
57 375 10
57 376 20
57 377 12
57 382 1
57 384 1
57 385 1
59 62 65
59 67 1
59 72 131
59 84 1
59 87 1
59 88 1
59 95 65
59 97 49
59 106 2
59 107 25
59 129 5
59 130 34
59 143 25
59 144 1
59 148 1
59 149 39
59 151 2
59 156 29
59 159 60
59 164 181
59 170 19
59 179 34
59 182 13
59 193 10
59 199 27
59 207 22
59 209 11
59 210 4
59 211 13
59 212 10
59 226 5
59 234 52
59 237 30
59 240 1
59 241 1
59 242 1
59 248 1
59 249 17
59 250 2
59 255 9
59 259 10
59 261 17
59 264 1
59 269 100
59 283 6
59 285 4
59 300 79
59 305 36
59 316 17
59 321 2
59 332 33
59 333 6
59 335 22
59 339 6
59 346 1
59 355 1
59 356 44
59 370 1
59 372 76
59 375 20
59 376 14
59 377 18
59 381 1
61 67 3
61 68 308
61 73 4
61 74 188
61 78 3
61 81 7
61 85 11
61 87 5
61 90 231
61 91 215
61 97 1
61 105 3
61 106 274
61 109 8
61 116 4
61 124 291
61 126 1
61 127 2
61 128 3
61 129 1
61 131 3
61 133 3
61 139 3
61 140 3
61 142 2
61 144 169
61 160 2
61 161 3
61 168 1
61 171 1
61 173 28
61 174 255
61 176 9
61 179 3
61 191 39
61 196 11
61 198 19
61 201 21
61 207 2
61 208 274
61 209 2
61 212 1
61 216 5
61 217 1
61 221 4
61 235 18
61 242 1
61 245 155
61 255 3
61 259 1
61 262 371
61 263 13
61 264 2
61 268 2
61 281 9
61 285 1
61 293 1
61 303 2
61 313 2
61 317 5
61 318 1
61 321 1
61 322 8
61 327 1
61 331 20
61 335 1
61 339 2
61 346 1
61 350 30
61 351 21
61 353 2
61 355 271
61 362 2
61 364 1
61 367 5
61 373 10
61 378 6
61 380 3
61 384 2
61 387 4
61 389 9
61 390 16
61 391 4
62 72 61
62 73 1
62 78 1
62 95 6
62 98 56
62 105 3
62 107 16
62 129 79
62 130 162
62 131 1
62 140 2
62 142 1
62 143 3
62 147 42
62 148 69
62 149 188
62 151 10
62 156 32
62 159 58
62 164 4
62 170 6
62 173 1
62 182 80
62 193 8
62 199 91
62 202 1
62 207 22
62 209 23
62 210 9
62 211 14
62 212 22
62 226 90
62 234 48
62 237 32
62 241 11
62 242 13
62 245 1
62 249 123
62 250 67
62 255 3
62 259 1
62 261 27
62 269 8
62 283 11
62 285 9
62 297 8
62 300 97
62 305 6
62 316 10
62 317 1
62 321 8
62 332 3
62 333 193
62 335 39
62 339 60
62 356 102
62 357 3
62 366 1
62 372 54
62 373 1
62 375 26
62 376 12
62 377 14
67 68 3
67 73 2
67 74 1
67 81 301
67 84 51
67 85 75
67 87 45
67 88 32
67 90 1
67 91 4
67 97 438
67 104 11
67 106 2
67 107 1
67 113 36
67 116 2
67 124 8
67 126 1
67 127 33
67 129 1
67 135 10
67 136 29
67 138 46
67 144 1
67 148 1
67 149 1
67 156 1
67 161 1
67 164 9
67 173 4
67 176 3
67 179 314
67 191 359
67 196 1
67 198 38
67 201 11
67 202 1
67 208 1
67 209 1
67 225 1
67 228 1
67 235 8
67 240 43
67 245 3
67 248 1
67 262 1
67 263 312
67 269 24
67 281 414
67 294 2
67 303 1
67 311 1
67 312 1
67 322 196
67 331 2
67 338 5
67 339 1
67 341 13
67 345 260
67 346 183
67 350 2
67 352 2
67 353 3
67 355 3
67 357 2
67 368 1
67 381 1
67 389 320
67 390 3
67 391 1
67 394 1
67 398 2
68 73 5
68 74 238
68 78 3
68 81 6
68 84 1
68 85 19
68 87 5
68 90 246
68 91 351
68 97 1
68 105 2
68 106 294
68 109 22
68 113 3
68 116 9
68 124 426
68 126 4
68 130 1
68 131 5
68 133 1
68 139 1
68 140 7
68 142 3
68 143 1
68 144 227
68 148 2
68 149 1
68 156 1
68 160 8
68 161 3
68 173 21
68 174 268
68 176 7
68 179 10
68 182 1
68 191 8
68 196 9
68 198 18
68 199 1
68 201 15
68 207 1
68 208 336
68 209 1
68 211 1
68 212 1
68 216 1
68 217 1
68 235 30
68 240 1
68 245 200
68 251 2
68 259 1
68 262 377
68 263 11
68 264 4
68 268 12
68 274 3
68 281 7
68 283 1
68 300 1
68 303 5
68 322 3
68 331 16
68 339 1
68 340 6
68 345 3
68 346 1
68 350 22
68 351 20
68 353 10
68 355 397
68 367 3
68 373 4
68 378 2
68 384 6
68 387 1
68 389 7
68 390 16
68 391 5
72 95 47
72 97 33
72 98 8
72 106 3
72 107 104
72 129 5
72 130 6
72 131 1
72 143 109
72 144 1
72 147 4
72 148 22
72 149 26
72 151 4
72 156 45
72 159 71
72 164 212
72 170 98
72 173 1
72 179 17
72 182 8
72 193 13
72 198 1
72 199 27
72 201 1
72 207 18
72 209 19
72 210 4
72 211 19
72 212 21
72 226 6
72 234 54
72 237 16
72 241 2
72 242 8
72 249 15
72 250 6
72 255 15
72 259 9
72 261 15
72 264 1
72 269 118
72 283 3
72 285 20
72 297 2
72 300 118
72 305 51
72 316 6
72 332 101
72 333 18
72 335 51
72 339 8
72 355 1
72 356 61
72 370 1
72 372 54
72 373 1
72 375 26
72 376 13
72 377 21
73 78 40
73 81 3
73 91 4
73 97 1
73 105 91
73 106 15
73 131 31
73 139 59
73 142 25
73 144 2
73 173 352
73 174 17
73 191 3
73 196 283
73 198 32
73 201 286
73 235 266
73 245 9
73 262 2
73 264 69
73 298 1
73 338 179
73 346 1
73 350 202
73 351 359
73 353 104
73 355 9
73 357 1
73 373 36
74 81 5
74 85 9
74 87 2
74 91 191
74 97 1
74 106 146
74 109 3
74 116 3
74 129 1
74 130 2
74 131 1
74 144 210
74 149 1
74 156 1
74 159 1
74 160 3
74 161 2
74 164 4
74 173 1
74 174 343
74 179 3
74 182 1
74 191 21
74 208 2
74 221 1
74 226 1
74 235 1
74 240 1
74 245 180
74 262 160
74 264 1
74 268 6
74 269 1
74 281 4
74 287 1
74 300 1
74 322 6
74 340 5
74 346 5
74 347 1
74 353 1
74 355 106
74 373 1
74 378 2
74 384 1
74 387 2
74 389 15
76 112 12
76 128 10
76 133 6
76 159 3
76 166 9
76 168 9
76 171 6
76 179 1
76 184 3
76 188 3
76 217 8
76 221 32
76 222 18
76 224 40
76 230 40
76 234 26
76 243 22
76 253 21
76 273 22
76 275 19
76 276 2
76 280 9
76 283 6
76 287 1
76 298 24
76 300 16
76 310 9
76 312 2
76 313 2
76 315 1
76 327 2
76 338 1
76 344 18
76 347 1
76 349 38
76 355 1
76 360 14
76 361 1
76 362 6
76 367 45
76 371 16
76 380 8
76 386 56
76 387 26
76 388 33
76 394 48
76 396 17
78 90 3
78 91 7
78 105 308
78 106 8
78 124 8
78 130 1
78 131 524
78 139 412
78 140 347
78 142 375
78 144 3
78 149 1
78 171 1
78 173 66
78 174 11
78 176 132
78 182 1
78 186 2
78 196 87
78 198 111
78 199 3
78 201 97
78 208 1
78 216 1
78 217 1
78 224 1
78 230 1
78 235 81
78 245 2
78 250 1
78 253 1
78 262 5
78 264 265
78 279 1
78 303 280
78 307 1
78 310 2
78 311 2
78 315 1
78 329 1
78 331 79
78 337 261
78 338 158
78 344 1
78 347 1
78 349 3
78 350 71
78 351 65
78 353 17
78 355 3
78 357 151
78 367 1
78 373 281
78 378 2
78 380 1
78 381 1
78 382 1
78 387 2
78 390 98
78 394 1
78 398 2
78 400 2
81 84 42
81 85 138
81 87 32
81 88 68
81 90 7
81 91 10
81 97 411
81 98 3
81 104 12
81 106 17
81 107 2
81 113 65
81 116 1
81 124 29
81 127 56
81 129 1
81 130 3
81 135 16
81 136 13
81 138 65
81 144 3
81 148 1
81 149 2
81 156 1
81 160 1
81 161 3
81 173 3
81 174 3
81 176 1
81 179 335
81 191 434
81 196 3
81 198 13
81 199 1
81 201 6
81 208 5
81 211 1
81 235 4
81 240 70
81 242 1
81 245 6
81 249 1
81 255 1
81 262 27
81 263 418
81 268 1
81 281 412
81 317 4
81 322 265
81 331 5
81 339 1
81 340 2
81 341 9
81 345 436
81 346 372
81 350 1
81 351 1
81 352 1
81 353 1
81 355 1
81 356 1
81 357 2
81 375 1
81 376 1
81 378 1
81 385 1
81 386 1
81 389 394
81 390 3
84 85 346
84 87 557
84 88 558
84 91 2
84 97 79
84 98 2
84 107 1
84 109 5
84 113 546
84 116 2
84 124 1
84 126 12
84 127 543
84 129 6
84 130 6
84 135 373
84 136 501
84 138 507
84 148 4
84 149 2
84 160 1
84 161 4
84 170 1
84 174 1
84 179 71
84 191 60
84 207 1
84 228 2
84 240 525
84 247 1
84 248 2
84 249 2
84 251 2
84 263 80
84 268 2
84 277 2
84 281 103
84 290 3
84 294 2
84 311 2
84 312 1
84 317 2
84 322 52
84 330 1
84 340 7
84 341 226
84 345 17
84 346 6
84 352 157
84 355 1
84 368 3
84 375 1
84 378 1
84 384 2
84 385 1
84 389 86
84 391 4
84 398 2
84 400 2
85 87 369
85 88 277
85 90 34
85 91 6
85 97 115
85 106 59
85 113 239
85 124 95
85 126 1
85 127 161
85 135 167
85 136 262
85 138 167
85 144 3
85 160 2
85 161 2
85 174 31
85 179 112
85 191 245
85 208 19
85 240 279
85 242 1
85 245 52
85 248 1
85 262 38
85 263 138
85 268 7
85 281 156
85 322 157
85 340 1
85 341 46
85 345 113
85 346 87
85 352 104
85 355 13
85 368 1
85 378 1
85 384 1
85 385 1
85 389 195
85 400 1
87 88 436
87 90 2
87 97 71
87 106 13
87 109 5
87 113 465
87 116 8
87 124 5
87 126 9
87 127 392
87 133 1
87 135 254
87 136 326
87 138 446
87 160 12
87 161 11
87 168 1
87 174 2
87 179 48
87 191 34
87 208 4
87 240 459
87 245 11
87 249 1
87 251 7
87 262 13
87 263 35
87 268 8
87 281 65
87 294 1
87 312 1
87 321 1
87 322 41
87 337 1
87 340 13
87 341 127
87 345 16
87 346 9
87 352 127
87 378 6
87 384 2
87 389 79
87 391 11
88 97 29
88 98 1
88 107 3
88 109 3
88 113 426
88 116 2
88 127 391
88 129 2
88 130 4
88 135 322
88 136 371
88 138 535
88 148 1
88 149 1
88 160 2
88 161 2
88 170 2
88 179 60
88 191 20
88 217 1
88 240 434
88 247 1
88 263 34
88 268 2
88 281 59
88 294 1
88 311 1
88 312 1
88 322 26
88 326 1
88 340 3
88 341 233
88 345 33
88 346 15
88 352 179
88 355 1
88 375 1
88 378 1
88 382 1
88 385 2
88 387 1
88 389 52
88 391 2
88 398 1
88 400 1
90 91 189
90 105 25
90 106 195
90 109 4
90 131 3
90 139 1
90 142 5
90 144 236
90 156 1
90 173 12
90 174 259
90 179 6
90 191 38
90 196 2
90 201 17
90 207 1
90 208 26
90 235 8
90 245 133
90 251 2
90 255 1
90 262 167
90 264 4
90 281 5
90 300 2
90 317 1
90 322 10
90 340 1
90 346 2
90 350 4
90 353 4
90 355 141
90 356 1
90 367 1
90 373 4
90 376 1
90 378 2
90 384 1
90 387 2
90 389 3
91 97 3
91 105 8
91 106 265
91 109 10
91 113 1
91 116 7
91 124 335
91 126 3
91 128 1
91 130 1
91 131 27
91 139 5
91 140 10
91 142 10
91 144 228
91 159 1
91 160 7
91 161 4
91 170 1
91 173 18
91 174 197
91 176 10
91 179 5
91 191 29
91 196 7
91 198 4
91 201 20
91 208 210
91 209 1
91 212 1
91 216 1
91 217 2
91 221 1
91 235 5
91 240 1
91 245 118
91 251 3
91 255 1
91 259 1
91 262 235
91 263 3
91 264 24
91 268 26
91 281 2
91 283 1
91 292 1
91 303 8
91 313 2
91 316 1
91 321 1
91 322 2
91 331 3
91 335 2
91 337 2
91 339 1
91 340 6
91 345 2
91 346 2
91 350 15
91 351 4
91 353 3
91 355 237
91 356 2
91 367 2
91 373 6
91 376 1
91 378 12
91 380 2
91 384 6
91 387 1
91 389 13
91 390 4
91 391 13
95 97 15
95 98 16
95 106 2
95 107 36
95 124 1
95 129 7
95 130 10
95 143 26
95 144 1
95 147 1
95 148 5
95 149 33
95 151 24
95 156 8
95 159 2
95 164 44
95 170 43
95 179 4
95 182 2
95 193 55
95 199 38
95 207 3
95 209 3
95 210 3
95 211 3
95 212 4
95 226 5
95 237 34
95 242 6
95 243 2
95 248 1
95 249 41
95 250 4
95 255 1
95 261 31
95 269 53
95 283 3
95 285 6
95 297 1
95 300 6
95 305 173
95 316 13
95 332 28
95 333 9
95 335 4
95 339 1
95 356 6
95 370 1
95 372 4
95 375 34
95 376 2
95 377 43
97 98 1
97 104 12
97 106 12
97 107 28
97 113 44
97 116 1
97 124 5
97 127 35
97 130 2
97 135 14
97 136 9
97 138 21
97 143 17
97 144 2
97 148 4
97 149 2
97 160 1
97 161 3
97 164 14
97 170 52
97 173 1
97 174 4
97 176 3
97 179 467
97 191 309
97 196 5
97 198 16
97 201 6
97 208 7
97 210 1
97 212 1
97 226 1
97 235 8
97 240 50
97 242 98
97 245 2
97 249 1
97 259 1
97 261 1
97 262 9
97 263 364
97 268 1
97 269 24
97 281 397
97 305 51
97 307 2
97 310 1
97 322 219
97 331 4
97 332 29
97 338 1
97 341 8
97 345 332
97 346 189
97 350 1
97 351 1
97 353 1
97 355 2
97 357 8
97 366 1
97 385 1
97 389 405
97 390 4
97 391 1
98 105 6
98 107 14
98 113 1
98 129 156
98 130 461
98 138 2
98 142 1
98 147 15
98 148 2
98 149 337
98 156 22
98 159 32
98 164 9
98 173 1
98 179 1
98 182 106
98 193 11
98 199 169
98 207 8
98 209 11
98 210 3
98 211 5
98 212 27
98 226 275
98 237 45
98 240 1
98 241 1
98 242 1
98 249 21
98 250 26
98 261 9
98 269 25
98 283 15
98 300 21
98 305 2
98 316 26
98 317 3
98 321 5
98 322 1
98 333 222
98 335 24
98 339 29
98 356 53
98 370 5
98 373 4
98 375 3
98 376 4
98 377 5
98 378 1
104 113 1
104 173 1
104 191 8
104 281 9
104 322 1
104 346 2
104 355 1
104 389 10
105 106 18
105 124 25
105 126 1
105 129 2
105 130 2
105 131 415
105 133 1
105 139 226
105 140 324
105 142 331
105 143 1
105 144 3
105 147 1
105 148 2
105 149 2
105 167 2
105 171 1
105 173 92
105 174 8
105 176 82
105 182 2
105 196 70
105 198 35
105 199 3
105 201 117
105 202 1
105 208 16
105 216 1
105 221 1
105 224 3
105 226 1
105 228 1
105 230 4
105 235 82
105 243 4
105 245 2
105 248 1
105 249 2
105 250 1
105 253 1
105 262 2
105 264 287
105 290 1
105 298 1
105 303 386
105 310 3
105 311 1
105 327 2
105 329 1
105 331 77
105 337 359
105 338 161
105 346 1
105 347 4
105 349 5
105 350 47
105 351 110
105 353 4
105 355 4
105 357 124
105 360 9
105 367 1
105 368 1
105 373 347
105 379 1
105 386 3
105 390 53
105 394 6
105 396 1
106 107 2
106 109 11
106 116 2
106 124 174
106 129 3
106 130 5
106 131 2
106 138 1
106 139 1
106 140 14
106 142 5
106 143 6
106 144 213
106 147 1
106 148 9
106 149 2
106 156 6
106 159 1
106 160 2
106 161 3
106 164 2
106 173 26
106 174 480
106 176 24
106 179 23
106 182 1
106 191 35
106 193 1
106 196 8
106 198 18
106 199 4
106 201 21
106 208 124
106 209 2
106 211 1
106 235 24
106 237 2
106 241 1
106 242 4
106 245 295
106 250 2
106 251 3
106 255 4
106 259 3
106 261 1
106 262 407
106 264 3
106 268 2
106 269 6
106 281 8
106 285 2
106 297 1
106 300 2
106 303 6
106 316 1
106 317 1
106 321 1
106 322 8
106 331 14
106 333 2
106 335 4
106 340 2
106 346 11
106 350 18
106 351 30
106 353 8
106 355 195
106 356 6
106 373 6
106 376 2
106 377 1
106 378 7
106 384 2
106 389 50
106 390 10
106 391 2
107 109 1
107 113 1
107 116 1
107 126 1
107 129 49
107 130 102
107 149 70
107 156 18
107 159 22
107 164 196
107 179 16
107 182 19
107 191 1
107 193 4
107 199 42
107 207 6
107 209 1
107 211 9
107 212 8
107 226 39
107 237 13
107 240 3
107 255 1
107 261 16
107 269 93
107 283 7
107 300 15
107 316 11
107 321 3
107 322 1
107 333 55
107 335 28
107 339 2
107 356 25
107 370 1
107 376 17
107 384 1
107 389 1
109 113 9
109 116 235
109 124 24
109 126 235
109 127 3
109 135 3
109 136 3
109 144 11
109 148 1
109 160 176
109 161 392
109 174 3
109 228 1
109 240 14
109 245 11
109 251 342
109 262 5
109 268 320
109 311 1
109 317 58
109 322 1
109 340 356
109 355 24
109 378 234
109 384 215
109 385 34
109 391 410
110 112 105
110 128 12
110 133 14
110 166 30
110 168 3
110 171 18
110 181 2
110 184 28
110 186 2
110 188 8
110 202 6
110 221 6
110 222 5
110 223 21
110 224 10
110 225 5
110 228 1
110 230 13
110 243 17
110 253 68
110 273 78
110 275 29
110 276 3
110 279 7
110 280 23
110 287 9
110 292 4
110 293 10
110 298 39
110 310 1
110 315 1
110 327 11
110 338 1
110 344 10
110 345 2
110 347 3
110 349 27
110 360 63
110 361 6
110 363 1
110 364 13
110 366 2
110 367 22
110 371 79
110 380 11
110 381 8
110 382 1
110 386 16
110 387 26
110 388 28
110 394 14
110 396 3
112 128 17
112 133 10
112 166 116
112 167 8
112 168 4
112 171 11
112 181 9
112 184 48
112 186 15
112 188 22
112 202 29
112 221 16
112 222 13
112 223 40
112 224 53
112 225 16
112 228 1
112 230 62
112 243 15
112 253 207
112 273 126
112 274 1
112 275 68
112 276 26
112 279 21
112 280 118
112 287 11
112 292 12
112 293 24
112 295 2
112 298 154
112 307 6
112 310 11
112 311 6
112 312 2
112 313 1
112 315 25
112 327 4
112 329 1
112 330 3
112 338 1
112 344 49
112 345 6
112 346 3
112 347 10
112 349 63
112 360 123
112 361 10
112 363 9
112 364 11
112 366 8
112 367 27
112 371 260
112 379 9
112 380 13
112 381 11
112 382 2
112 386 39
112 387 23
112 388 154
112 393 3
112 394 107
112 396 22
113 116 7
113 124 3
113 126 13
113 127 454
113 129 2
113 130 2
113 135 347
113 136 298
113 138 397
113 144 1
113 149 1
113 160 6
113 161 7
113 179 69
113 182 1
113 191 21
113 207 1
113 208 1
113 240 434
113 245 1
113 249 2
113 251 1
113 259 1
113 262 1
113 263 35
113 268 4
113 281 63
113 287 1
113 290 1
113 293 1
113 294 1
113 311 1
113 312 1
113 317 1
113 322 31
113 330 1
113 340 6
113 341 75
113 345 47
113 346 26
113 352 60
113 378 6
113 381 1
113 384 1
113 385 1
113 389 48
113 391 7
116 124 4
116 126 194
116 127 1
116 130 1
116 135 1
116 136 2
116 138 2
116 144 5
116 160 217
116 161 151
116 174 1
116 179 1
116 228 1
116 240 5
116 245 1
116 251 253
116 262 1
116 263 5
116 268 237
116 317 66
116 322 3
116 340 269
116 352 2
116 355 7
116 368 1
116 378 274
116 384 210
116 385 42
116 389 1
116 391 308
124 126 1
124 129 1
124 130 2
124 131 9
124 139 11
124 142 30
124 144 288
124 160 3
124 161 3
124 173 9
124 174 347
124 179 20
124 191 78
124 196 9
124 201 14
124 208 8
124 221 1
124 235 1
124 240 2
124 245 168
124 251 5
124 255 1
124 262 343
124 264 26
124 268 13
124 269 1
124 281 17
124 283 2
124 300 2
124 322 42
124 335 1
124 339 2
124 340 5
124 346 5
124 350 14
124 351 2
124 353 6
124 355 290
124 367 2
124 373 11
124 378 12
124 384 3
124 385 1
124 387 3
124 389 41
126 130 2
126 135 1
126 136 4
126 138 1
126 144 3
126 148 1
126 149 1
126 160 114
126 161 222
126 174 1
126 179 1
126 240 11
126 251 228
126 263 6
126 268 289
126 317 70
126 322 2
126 338 1
126 340 381
126 355 1
126 378 248
126 384 242
126 385 121
126 389 1
126 391 406
127 135 412
127 136 252
127 138 292
127 144 1
127 160 2
127 179 25
127 191 38
127 240 424
127 251 2
127 268 3
127 281 40
127 312 1
127 322 48
127 340 3
127 341 22
127 346 10
127 355 1
127 368 2
127 378 4
127 389 96
128 129 1
128 133 330
128 140 1
128 159 1
128 166 7
128 167 17
128 168 217
128 171 229
128 181 11
128 184 2
128 186 10
128 188 4
128 199 1
128 216 252
128 217 400
128 221 550
128 222 211
128 223 25
128 224 16
128 228 17
128 230 9
128 243 10
128 247 11
128 248 14
128 253 8
128 273 16
128 274 147
128 275 15
128 276 11
128 277 6
128 279 4
128 280 3
128 287 1
128 290 13
128 292 4
128 293 1
128 294 16
128 298 7
128 300 1
128 310 15
128 311 9
128 312 41
128 313 259
128 315 7
128 318 208
128 326 49
128 327 282
128 329 31
128 330 27
128 333 1
128 344 8
128 346 2
128 347 18
128 349 21
128 360 17
128 361 2
128 362 162
128 363 15
128 364 1
128 366 1
128 367 440
128 368 39
128 371 17
128 377 1
128 378 3
128 379 4
128 380 246
128 381 2
128 382 16
128 386 22
128 387 349
128 388 11
128 393 19
128 394 9
128 396 6
128 398 12
128 400 19
129 130 389
129 135 1
129 143 6
129 144 1
129 147 99
129 148 69
129 149 343
129 151 12
129 156 32
129 159 6
129 164 9
129 170 4
129 173 1
129 182 144
129 191 1
129 193 15
129 199 172
129 207 16
129 209 21
129 210 28
129 211 13
129 212 46
129 217 1
129 221 1
129 226 228
129 234 1
129 237 28
129 240 2
129 241 2
129 242 8
129 243 1
129 249 104
129 250 98
129 255 2
129 259 6
129 261 11
129 269 13
129 283 9
129 285 18
129 297 12
129 300 22
129 305 43
129 315 1
129 316 28
129 317 1
129 321 12
129 327 1
129 332 1
129 333 234
129 335 33
129 339 62
129 355 1
129 356 75
129 370 15
129 372 11
129 375 39
129 376 10
129 377 10
129 380 1
129 382 2
129 389 1
130 131 3
130 138 1
130 139 1
130 140 3
130 142 2
130 143 12
130 144 2
130 147 352
130 148 256
130 149 350
130 151 21
130 156 41
130 159 2
130 160 1
130 164 14
130 170 26
130 173 1
130 174 1
130 176 1
130 179 2
130 182 244
130 191 1
130 193 35
130 198 4
130 199 202
130 202 1
130 207 68
130 209 33
130 210 64
130 211 33
130 212 88
130 226 307
130 234 1
130 235 1
130 237 53
130 240 2
130 241 9
130 242 10
130 249 367
130 250 296
130 251 1
130 255 13
130 259 8
130 261 32
130 263 5
130 264 5
130 269 9
130 283 7
130 285 46
130 297 11
130 300 11
130 303 2
130 305 68
130 316 46
130 317 3
130 321 28
130 322 1
130 332 13
130 333 251
130 335 28
130 337 1
130 338 1
130 339 41
130 345 3
130 346 2
130 350 1
130 351 1
130 353 1
130 356 45
130 357 5
130 370 41
130 372 12
130 373 2
130 375 71
130 376 26
130 377 13
130 384 1
130 389 1
130 391 1
131 139 400
131 140 275
131 142 407
131 144 6
131 147 2
131 148 2
131 149 3
131 173 83
131 174 11
131 176 102
131 182 1
131 196 69
131 198 67
131 199 2
131 201 81
131 202 1
131 208 3
131 224 1
131 226 1
131 230 4
131 235 68
131 245 4
131 248 1
131 249 2
131 250 1
131 253 1
131 262 7
131 264 312
131 269 1
131 287 1
131 290 2
131 294 1
131 303 206
131 307 1
131 311 2
131 312 1
131 329 4
131 331 63
131 333 1
131 337 253
131 338 147
131 344 1
131 349 3
131 350 77
131 351 36
131 353 14
131 355 9
131 357 134
131 360 1
131 367 1
131 368 5
131 373 329
131 382 3
131 386 1
131 390 79
131 394 3
131 400 1
133 139 1
133 144 1
133 149 1
133 166 6
133 167 20
133 168 90
133 171 179
133 181 20
133 184 3
133 186 11
133 188 3
133 199 1
133 216 136
133 217 174
133 221 442
133 222 155
133 223 16
133 224 27
133 225 1
133 228 33
133 230 19
133 243 22
133 247 3
133 248 3
133 253 11
133 273 20
133 274 91
133 275 5
133 276 11
133 277 2
133 279 13
133 280 3
133 283 1
133 292 7
133 293 2
133 294 10
133 298 10
133 300 1
133 307 1
133 310 6
133 311 13
133 312 31
133 313 184
133 315 12
133 318 129
133 326 19
133 327 328
133 329 29
133 330 14
133 344 11
133 347 13
133 349 27
133 360 21
133 361 1
133 362 100
133 363 16
133 367 365
133 368 14
133 371 10
133 372 1
133 377 1
133 378 3
133 379 6
133 380 263
133 381 2
133 382 9
133 386 28
133 387 437
133 388 15
133 393 7
133 394 13
133 396 7
133 398 9
133 400 5
135 136 297
135 138 359
135 149 1
135 160 2
135 161 4
135 179 23
135 191 50
135 207 1
135 240 332
135 242 1
135 248 1
135 263 9
135 268 1
135 281 21
135 290 1
135 312 1
135 322 9
135 339 1
135 340 5
135 341 79
135 345 39
135 346 33
135 352 69
135 378 12
135 382 1
135 384 1
135 389 24
135 391 9
136 138 278
136 160 2
136 161 5
136 179 3
136 191 13
136 240 326
136 248 1
136 251 1
136 263 9
136 268 4
136 281 20
136 322 25
136 340 2
136 341 154
136 345 5
136 346 5
136 352 145
136 355 1
136 378 1
136 384 1
136 385 1
136 389 79
136 391 2
138 160 1
138 161 3
138 179 66
138 191 11
138 210 1
138 228 1
138 240 564
138 261 1
138 263 21
138 268 1
138 281 22
138 283 1
138 297 1
138 300 1
138 312 2
138 316 1
138 321 1
138 322 21
138 330 1
138 340 2
138 341 119
138 345 28
138 346 15
138 352 255
138 355 1
138 368 3
138 375 1
138 378 6
138 382 1
138 385 1
138 389 43
138 391 1
138 398 1
139 140 355
139 142 311
139 144 4
139 147 2
139 168 1
139 173 67
139 174 5
139 176 97
139 181 1
139 186 1
139 196 71
139 198 66
139 199 1
139 201 79
139 208 2
139 217 1
139 222 1
139 224 1
139 230 1
139 235 90
139 245 4
139 250 1
139 262 2
139 264 313
139 276 1
139 292 1
139 303 312
139 311 2
139 315 1
139 318 1
139 329 2
139 331 74
139 337 208
139 338 138
139 347 1
139 349 2
139 350 60
139 351 62
139 353 10
139 355 3
139 357 190
139 360 1
139 367 2
139 373 203
139 378 1
139 381 1
139 390 90
139 394 3
139 398 1
140 142 204
140 144 4
140 149 1
140 171 1
140 173 88
140 174 15
140 196 60
140 199 1
140 201 83
140 221 1
140 230 4
140 235 39
140 245 9
140 253 1
140 262 4
140 264 276
140 273 1
140 293 1
140 294 1
140 298 1
140 311 1
140 312 2
140 327 1
140 329 3
140 330 1
140 338 145
140 349 3
140 350 52
140 351 58
140 353 9
140 355 6
140 361 1
140 367 3
140 368 2
140 373 246
140 380 2
140 381 1
140 382 3
140 386 1
140 387 1
140 394 3
142 144 3
142 147 3
142 149 1
142 166 1
142 173 81
142 174 8
142 176 37
142 182 2
142 196 49
142 198 13
142 199 2
142 201 64
142 202 1
142 208 5
142 224 4
142 226 1
142 230 2
142 235 61
142 245 4
142 249 1
142 262 4
142 264 296
142 273 1
142 294 1
142 303 187
142 310 1
142 331 28
142 337 134
142 338 173
142 349 2
142 350 91
142 351 31
142 353 8
142 355 3
142 357 33
142 373 221
142 382 1
142 386 3
142 390 24
142 394 2
143 149 27
143 156 33
143 159 25
143 164 339
143 170 10
143 174 1
143 179 12
143 182 81
143 193 1
143 199 38
143 207 7
143 209 8
143 211 8
143 212 11
143 226 11
143 234 2
143 237 3
143 250 39
143 255 6
143 261 11
143 269 79
143 283 33
143 300 10
143 316 6
143 321 6
143 333 25
143 335 43
143 339 9
143 355 1
143 356 37
143 376 15
143 382 1
144 149 1
144 156 2
144 160 1
144 161 2
144 171 1
144 173 5
144 174 200
144 176 8
144 179 5
144 181 1
144 191 15
144 198 12
144 201 6
144 207 1
144 208 262
144 209 1
144 221 1
144 225 1
144 230 1
144 235 2
144 245 138
144 249 1
144 251 3
144 253 1
144 255 2
144 262 209
144 263 5
144 264 3
144 268 5
144 269 3
144 274 1
144 280 1
144 281 9
144 283 1
144 292 3
144 303 5
144 307 1
144 311 1
144 316 1
144 322 2
144 331 4
144 333 1
144 337 2
144 338 1
144 339 3
144 340 4
144 344 2
144 345 1
144 346 1
144 349 1
144 350 5
144 351 1
144 353 4
144 355 155
144 360 2
144 361 2
144 364 1
144 373 1
144 376 1
144 378 4
144 382 1
144 384 1
144 386 1
144 387 1
144 389 11
144 390 2
144 391 3
144 393 1
144 394 1
147 149 214
147 156 19
147 159 19
147 164 2
147 173 1
147 182 63
147 193 6
147 199 154
147 207 10
147 209 13
147 211 13
147 212 25
147 221 1
147 226 391
147 237 20
147 250 8
147 261 5
147 269 7
147 283 9
147 300 11
147 316 11
147 321 5
147 333 104
147 335 20
147 339 42
147 349 1
147 356 58
147 370 4
147 372 1
147 376 5
147 377 7
148 149 183
148 156 47
148 159 14
148 164 119
148 170 11
148 173 3
148 179 5
148 182 169
148 191 1
148 196 1
148 199 132
148 201 1
148 207 12
148 209 19
148 211 17
148 212 42
148 226 257
148 237 20
148 240 3
148 242 2
148 245 1
148 250 53
148 255 3
148 261 7
148 264 3
148 269 36
148 283 54
148 300 24
148 316 6
148 317 2
148 321 7
148 322 1
148 333 78
148 335 32
148 339 28
148 340 1
148 346 2
148 355 1
148 356 68
148 370 1
148 376 24
148 377 4
148 384 2
149 151 81
149 156 54
149 159 32
149 164 8
149 170 20
149 171 1
149 173 3
149 179 4
149 181 1
149 182 293
149 193 53
149 199 330
149 201 1
149 202 1
149 207 77
149 209 50
149 210 32
149 211 32
149 212 56
149 221 1
149 222 1
149 224 1
149 226 213
149 234 2
149 235 1
149 237 85
149 240 4
149 241 9
149 242 10
149 245 1
149 248 1
149 249 379
149 250 189
149 255 18
149 259 6
149 261 69
149 262 1
149 263 5
149 264 1
149 269 23
149 281 1
149 283 12
149 285 48
149 297 10
149 300 44
149 303 1
149 305 19
149 316 52
149 317 1
149 321 8
149 322 1
149 327 1
149 332 12
149 333 189
149 335 43
149 337 1
149 339 65
149 345 1
149 356 87
149 357 4
149 366 2
149 370 18
149 372 28
149 373 1
149 375 78
149 376 45
149 377 59
149 378 1
149 382 5
149 385 1
149 387 1
149 389 1
151 156 6
151 159 176
151 164 29
151 182 22
151 193 45
151 199 66
151 202 33
151 207 2
151 209 2
151 211 3
151 212 8
151 226 13
151 234 212
151 237 56
151 245 1
151 250 3
151 255 2
151 261 85
151 269 11
151 283 329
151 300 222
151 316 42
151 317 1
151 321 40
151 322 6
151 333 33
151 335 8
151 345 18
151 355 3
151 356 4
151 366 4
151 367 2
151 376 6
151 385 1
151 387 4
156 159 9
156 164 23
156 170 27
156 174 1
156 179 1
156 182 14
156 193 4
156 199 32
156 207 187
156 208 1
156 209 256
156 210 8
156 211 357
156 212 234
156 226 30
156 228 1
156 234 126
156 237 9
156 241 5
156 242 6
156 245 1
156 249 35
156 250 11
156 255 207
156 259 178
156 261 32
156 262 1
156 263 2
156 269 17
156 283 6
156 285 389
156 292 1
156 297 9
156 300 25
156 303 1
156 305 13
156 316 10
156 317 9
156 321 14
156 322 7
156 332 14
156 333 24
156 335 262
156 339 265
156 345 1
156 353 1
156 356 339
156 372 11
156 375 8
156 376 508
156 377 8
156 389 2
159 160 1
159 170 13
159 182 16
159 193 119
159 199 36
159 202 7
159 207 5
159 209 4
159 210 134
159 211 4
159 212 9
159 216 1
159 217 1
159 221 1
159 222 1
159 224 1
159 226 12
159 230 3
159 234 170
159 237 182
159 241 152
159 242 113
159 249 14
159 253 1
159 255 11
159 259 39
159 261 98
159 269 14
159 276 1
159 283 156
159 285 6
159 297 163
159 300 318
159 305 7
159 307 3
159 313 1
159 316 135
159 321 178
159 322 5
159 333 32
159 335 17
159 339 1
159 344 9
159 345 7
159 349 1
159 355 1
159 356 19
159 361 7
159 362 1
159 363 1
159 366 8
159 367 1
159 372 207
159 373 2
159 375 163
159 376 8
159 377 176
159 382 1
159 385 2
159 386 1
159 394 1
160 161 112
160 179 4
160 202 1
160 208 1
160 211 1
160 240 10
160 245 5
160 251 164
160 262 2
160 268 292
160 269 1
160 277 1
160 283 1
160 300 1
160 312 1
160 317 75
160 322 3
160 335 1
160 339 1
160 340 256
160 341 1
160 352 1
160 355 234
160 356 2
160 363 1
160 378 222
160 384 169
160 385 314
160 389 6
160 391 184
161 179 1
161 191 1
161 240 2
161 245 1
161 251 268
161 262 2
161 263 11
161 268 342
161 281 1
161 317 16
161 322 2
161 340 300
161 352 1
161 355 8
161 378 247
161 384 187
161 385 75
161 391 379
164 170 249
164 179 29
164 182 81
164 193 4
164 199 9
164 207 5
164 209 6
164 210 7
164 211 46
164 212 43
164 226 4
164 237 7
164 241 98
164 242 11
164 249 18
164 250 96
164 255 16
164 259 6
164 261 11
164 269 148
164 283 43
164 285 97
164 293 1
164 297 8
164 300 3
164 305 210
164 316 6
164 321 4
164 332 292
164 333 3
164 335 24
164 339 9
164 355 1
164 356 11
164 370 1
164 372 6
164 375 7
164 376 34
164 377 1
164 381 1
164 385 1
166 167 26
166 168 22
166 171 4
166 181 55
166 184 139
166 186 54
166 188 99
166 202 33
166 216 13
166 217 8
166 221 25
166 222 7
166 223 217
166 224 132
166 225 15
166 228 4
166 230 147
166 241 3
166 243 21
166 247 1
166 248 2
166 253 182
166 273 286
166 274 6
166 275 272
166 276 72
166 277 1
166 279 163
166 280 94
166 287 17
166 292 20
166 293 35
166 294 2
166 295 1
166 298 156
166 300 1
166 307 11
166 310 94
166 311 1
166 312 7
166 313 23
166 315 67
166 318 5
166 327 9
166 329 4
166 330 11
166 338 1
166 344 19
166 345 8
166 346 7
166 347 40
166 349 73
166 360 29
166 361 18
166 362 6
166 363 45
166 364 24
166 366 12
166 367 20
166 368 6
166 371 114
166 379 30
166 380 14
166 381 26
166 382 2
166 386 138
166 387 20
166 388 119
166 393 8
166 394 62
166 396 100
166 398 3
166 400 2
167 168 6
167 171 20
167 181 5
167 184 11
167 186 10
167 188 46
167 202 14
167 217 1
167 221 23
167 222 12
167 223 5
167 224 330
167 228 1
167 230 322
167 243 224
167 253 228
167 273 80
167 275 40
167 276 51
167 279 6
167 280 100
167 287 3
167 292 1
167 293 12
167 298 154
167 307 1
167 310 16
167 311 1
167 312 1
167 313 7
167 315 33
167 327 14
167 329 1
167 330 1
167 338 1
167 344 200
167 345 2
167 347 13
167 349 258
167 360 111
167 363 33
167 366 5
167 367 21
167 371 86
167 373 2
167 379 6
167 380 9
167 381 1
167 382 2
167 386 286
167 387 29
167 388 142
167 393 2
167 394 390
167 396 50
168 171 118
168 181 4
168 184 1
168 186 3
168 188 6
168 196 1
168 199 1
168 202 2
168 216 57
168 217 96
168 221 277
168 222 132
168 223 9
168 224 19
168 225 1
168 228 4
168 230 30
168 243 10
168 247 4
168 248 6
168 253 9
168 273 20
168 274 55
168 275 8
168 276 4
168 277 2
168 279 1
168 280 3
168 290 2
168 292 1
168 293 3
168 294 5
168 298 8
168 307 1
168 310 9
168 311 4
168 312 6
168 313 71
168 315 3
168 318 57
168 326 7
168 327 179
168 329 6
168 330 5
168 344 10
168 347 4
168 349 17
168 360 10
168 362 54
168 363 5
168 366 1
168 367 248
168 368 7
168 371 11
168 379 2
168 380 204
168 382 2
168 386 33
168 387 236
168 388 18
168 393 8
168 394 11
168 396 4
168 398 3
168 400 3
170 179 17
170 182 82
170 199 18
170 207 3
170 211 9
170 212 5
170 226 3
170 237 8
170 241 1
170 250 47
170 255 1
170 261 4
170 269 118
170 280 1
170 283 28
170 285 1
170 300 4
170 305 2
170 316 1
170 317 1
170 321 2
170 332 2
170 333 7
170 335 20
170 339 3
170 356 25
170 376 11
171 181 16
171 186 14
171 188 3
171 193 1
171 199 1
171 202 1
171 216 114
171 217 227
171 221 371
171 222 127
171 223 20
171 224 14
171 228 11
171 230 9
171 243 16
171 247 7
171 248 2
171 253 8
171 273 15
171 274 112
171 275 6
171 276 9
171 277 2
171 279 12
171 280 4
171 290 1
171 292 2
171 293 1
171 294 3
171 298 7
171 310 8
171 311 3
171 312 10
171 313 184
171 315 9
171 318 139
171 326 7
171 327 215
171 329 12
171 330 9
171 338 2
171 344 19
171 347 12
171 349 27
171 360 15
171 361 2
171 362 110
171 363 14
171 367 286
171 368 6
171 371 8
171 377 1
171 379 2
171 380 351
171 381 1
171 382 4
171 386 16
171 387 426
171 388 9
171 393 12
171 394 22
171 396 8
171 398 7
171 400 9
173 174 20
173 176 390
173 179 2
173 182 2
173 186 3
173 191 3
173 196 346
173 198 226
173 199 2
173 201 325
173 202 1
173 208 7
173 211 1
173 225 1
173 226 2
173 235 344
173 245 31
173 249 3
173 250 1
173 262 15
173 263 5
173 264 96
173 281 3
173 303 67
173 331 362
173 333 4
173 337 32
173 338 174
173 346 1
173 350 228
173 351 334
173 353 155
173 355 16
173 357 147
173 363 1
173 367 1
173 373 78
173 378 1
173 389 8
173 390 352
174 176 16
174 179 7
174 191 12
174 196 16
174 198 9
174 201 28
174 208 247
174 216 1
174 221 1
174 226 1
174 235 29
174 245 296
174 250 1
174 259 1
174 262 245
174 264 3
174 281 15
174 283 1
174 292 2
174 303 10
174 316 1
174 322 3
174 331 30
174 335 1
174 337 2
174 345 2
174 346 3
174 350 11
174 351 18
174 353 6
174 355 133
174 367 2
174 373 7
174 376 1
174 378 1
174 387 1
174 389 6
174 390 10
176 179 2
176 191 2
176 196 423
176 198 36
176 201 375
176 224 1
176 228 1
176 235 270
176 245 15
176 262 6
176 264 60
176 273 1
176 281 4
176 312 1
176 338 214
176 350 282
176 351 178
176 353 154
176 355 13
176 357 9
176 373 60
176 387 1
176 389 8
179 182 1
179 191 301
179 196 2
179 198 5
179 199 3
179 201 3
179 208 5
179 209 1
179 212 2
179 224 1
179 235 4
179 240 69
179 242 50
179 243 1
179 245 17
179 255 2
179 259 2
179 262 22
179 263 248
179 268 1
179 269 24
179 281 284
179 283 1
179 305 26
179 322 206
179 331 4
179 332 19
179 341 6
179 345 274
179 346 258
179 347 1
179 350 2
179 351 4
179 355 8
179 356 1
179 357 4
179 373 1
179 385 2
179 386 1
179 389 282
179 390 3
179 394 1
181 184 41
181 186 22
181 188 1
181 202 5
181 217 1
181 221 8
181 222 3
181 223 7
181 224 167
181 228 1
181 230 257
181 243 107
181 247 1
181 253 57
181 273 118
181 275 80
181 276 139
181 279 4
181 280 27
181 287 5
181 292 4
181 293 7
181 298 25
181 300 2
181 307 1
181 310 42
181 311 2
181 312 4
181 315 22
181 326 3
181 327 15
181 329 2
181 338 1
181 344 90
181 345 1
181 347 12
181 349 234
181 360 184
181 361 4
181 363 10
181 364 7
181 366 1
181 367 25
181 368 1
181 371 42
181 373 1
181 379 20
181 380 1
181 381 3
181 386 232
181 387 37
181 388 65
181 393 1
181 394 257
181 396 119
181 398 2
182 193 11
182 199 153
182 202 1
182 207 15
182 209 9
182 210 16
182 211 4
182 212 20
182 226 159
182 234 7
182 237 24
182 240 2
182 241 92
182 242 10
182 249 109
182 250 158
182 255 3
182 259 4
182 261 19
182 269 9
182 277 1
182 283 36
182 285 24
182 297 22
182 300 26
182 305 16
182 316 15
182 317 1
182 321 7
182 322 1
182 332 72
182 333 80
182 335 20
182 339 34
182 350 1
182 355 1
182 356 54
182 357 1
182 370 2
182 372 15
182 375 26
182 376 12
182 377 10
182 384 1
184 186 53
184 188 35
184 202 19
184 221 3
184 222 2
184 223 164
184 224 34
184 225 13
184 228 2
184 230 180
184 243 22
184 247 2
184 253 142
184 273 278
184 275 112
184 276 50
184 279 176
184 280 69
184 287 22
184 292 9
184 293 40
184 295 1
184 298 106
184 307 7
184 310 71
184 311 3
184 312 8
184 313 2
184 315 62
184 318 1
184 327 1
184 329 2
184 330 4
184 344 21
184 345 13
184 346 2
184 347 18
184 349 77
184 360 27
184 361 12
184 363 33
184 364 15
184 366 4
184 367 5
184 368 1
184 371 90
184 379 42
184 380 1
184 381 20
184 382 3
184 386 165
184 387 6
184 388 80
184 393 2
184 394 57
184 396 46
184 398 1
186 188 43
186 196 20
186 201 19
186 202 7
186 217 3
186 221 19
186 222 5
186 223 9
186 224 329
186 225 3
186 228 3
186 230 271
186 235 12
186 243 169
186 247 2
186 253 139
186 273 143
186 275 25
186 276 45
186 279 1
186 280 84
186 287 2
186 293 2
186 294 1
186 298 112
186 307 1
186 310 64
186 311 4
186 312 1
186 313 3
186 315 43
186 327 7
186 329 1
186 330 9
186 338 37
186 344 214
186 345 1
186 349 217
186 350 7
186 351 14
186 360 126
186 361 2
186 363 25
186 364 3
186 366 2
186 367 11
186 371 55
186 380 6
186 381 2
186 382 3
186 386 275
186 387 27
186 388 93
186 393 9
186 394 383
186 396 59
186 398 1
188 202 19
188 221 11
188 222 17
188 223 27
188 224 89
188 225 3
188 228 1
188 230 42
188 243 68
188 247 1
188 253 236
188 273 124
188 275 62
188 276 19
188 279 34
188 280 270
188 287 7
188 292 8
188 293 47
188 294 1
188 295 2
188 298 285
188 307 4
188 310 5
188 311 3
188 312 2
188 315 49
188 326 1
188 327 2
188 329 1
188 330 2
188 344 101
188 345 10
188 346 1
188 347 38
188 349 51
188 360 20
188 361 2
188 363 30
188 364 10
188 366 6
188 367 20
188 371 236
188 379 3
188 380 17
188 381 14
188 382 2
188 386 38
188 387 13
188 388 180
188 393 1
188 394 238
188 396 19
188 398 1
191 196 8
191 198 15
191 199 1
191 201 12
191 208 38
191 224 1
191 235 9
191 240 26
191 242 1
191 245 57
191 262 34
191 263 415
191 281 547
191 317 1
191 322 234
191 331 9
191 339 1
191 341 7
191 345 339
191 346 180
191 347 1
191 350 1
191 351 6
191 353 3
191 355 13
191 357 13
191 376 1
191 379 1
191 389 358
191 390 7
191 394 1
193 199 38
193 202 8
193 207 23
193 209 4
193 210 41
193 211 2
193 212 6
193 221 1
193 226 10
193 234 209
193 237 118
193 241 28
193 249 83
193 250 1
193 255 3
193 259 4
193 261 134
193 269 2
193 283 144
193 300 196
193 305 3
193 316 94
193 321 72
193 322 4
193 333 16
193 335 8
193 339 8
193 345 2
193 355 1
193 356 7
193 366 1
193 370 6
193 372 23
193 375 132
193 376 3
193 377 94
196 198 270
196 201 288
196 208 7
196 224 1
196 230 1
196 235 300
196 245 3
196 262 3
196 263 1
196 264 56
196 281 3
196 292 1
196 303 42
196 310 1
196 329 1
196 331 250
196 337 34
196 338 165
196 350 164
196 351 261
196 353 98
196 355 14
196 357 114
196 373 60
196 386 1
196 389 11
196 390 259
198 201 202
198 235 157
198 245 15
198 262 2
198 263 52
198 264 32
198 269 1
198 281 26
198 331 11
198 338 138
198 345 7
198 346 2
198 350 102
198 351 122
198 353 63
198 355 16
198 357 28
198 373 26
198 378 1
198 389 33
198 390 29
199 207 49
199 209 12
199 210 15
199 211 16
199 212 37
199 217 2
199 222 1
199 224 1
199 226 194
199 234 2
199 237 85
199 241 17
199 242 8
199 245 1
199 249 248
199 250 93
199 255 9
199 259 10
199 261 39
199 269 36
199 277 1
199 283 6
199 285 54
199 297 5
199 300 39
199 303 1
199 305 20
199 316 59
199 318 1
199 321 11
199 322 1
199 327 1
199 332 8
199 333 140
199 335 29
199 339 24
199 355 1
199 356 66
199 360 1
199 363 1
199 366 2
199 367 1
199 370 6
199 372 28
199 373 3
199 375 52
199 376 23
199 377 62
199 382 1
199 387 1
199 389 1
199 394 1
201 208 21
201 211 1
201 221 1
201 235 423
201 245 18
201 262 13
201 263 9
201 264 73
201 281 3
201 298 1
201 303 68
201 331 275
201 333 4
201 337 31
201 338 263
201 350 266
201 351 438
201 353 123
201 355 19
201 357 212
201 361 1
201 373 68
201 387 1
201 389 17
201 390 295
201 394 1
202 207 1
202 210 26
202 216 1
202 217 2
202 221 1
202 223 25
202 224 1
202 225 269
202 228 13
202 230 29
202 234 28
202 237 23
202 241 26
202 242 7
202 243 12
202 247 4
202 248 9
202 253 52
202 273 36
202 274 3
202 275 40
202 276 25
202 277 15
202 279 21
202 280 71
202 283 40
202 287 262
202 290 10
202 292 329
202 293 334
202 294 11
202 295 25
202 297 12
202 298 38
202 300 33
202 307 259
202 310 25
202 311 10
202 312 17
202 315 4
202 316 18
202 321 29
202 326 15
202 329 11
202 330 41
202 338 2
202 344 353
202 345 309
202 346 189
202 347 193
202 349 49
202 355 1
202 360 7
202 361 318
202 363 17
202 364 282
202 366 388
202 367 2
202 368 17
202 371 42
202 372 7
202 375 30
202 377 15
202 379 3
202 381 414
202 382 6
202 385 1
202 386 27
202 387 3
202 388 47
202 393 1
202 394 27
202 396 29
202 398 5
202 400 16
207 209 235
207 210 37
207 211 164
207 212 289
207 226 39
207 228 1
207 234 120
207 237 6
207 241 1
207 242 4
207 245 1
207 249 28
207 250 3
207 255 39
207 259 47
207 261 1
207 269 11
207 277 1
207 280 1
207 283 8
207 285 48
207 294 1
207 297 7
207 300 20
207 305 14
207 312 3
207 316 6
207 317 8
207 321 33
207 326 1
207 329 4
207 332 4
207 333 27
207 335 154
207 339 228
207 341 1
207 355 1
207 356 350
207 361 1
207 363 1
207 372 10
207 375 7
207 376 107
207 377 1
207 382 2
208 235 5
208 240 1
208 245 93
208 251 1
208 262 199
208 264 1
208 268 2
208 281 5
208 322 13
208 327 1
208 340 1
208 350 21
208 351 1
208 353 3
208 355 165
208 356 2
208 367 1
208 373 10
208 378 1
208 389 8
208 391 1
209 210 2
209 211 168
209 212 249
209 226 24
209 234 173
209 237 7
209 241 1
209 242 3
209 245 1
209 249 19
209 250 4
209 255 187
209 259 216
209 261 32
209 262 1
209 269 3
209 283 3
209 285 214
209 297 2
209 300 19
209 316 3
209 317 4
209 322 3
209 332 2
209 333 22
209 335 237
209 339 295
209 355 1
209 356 325
209 372 6
209 375 2
209 376 219
209 377 4
209 385 1
210 211 7
210 212 10
210 226 35
210 234 224
210 237 47
210 242 1
210 245 1
210 255 2
210 261 59
210 269 3
210 283 224
210 300 231
210 316 68
210 317 1
210 321 61
210 322 1
210 333 27
210 335 5
210 339 3
210 345 14
210 356 7
210 366 5
210 370 11
210 372 2
210 376 4
210 377 7
210 385 1
210 387 1
211 212 163
211 226 7
211 234 129
211 235 1
211 237 5
211 241 1
211 242 1
211 249 11
211 250 4
211 255 172
211 259 131
211 261 22
211 262 2
211 264 1
211 268 1
211 269 2
211 281 1
211 283 5
211 285 214
211 293 1
211 297 5
211 300 20
211 305 14
211 316 10
211 317 2
211 321 4
211 322 9
211 332 4
211 333 10
211 335 271
211 339 245
211 346 1
211 355 3
211 356 304
211 372 4
211 373 3
211 376 285
211 377 3
211 385 1
212 226 51
212 234 120
212 237 4
212 242 2
212 245 1
212 247 1
212 249 42
212 250 13
212 255 200
212 259 130
212 261 34
212 269 3
212 280 1
212 283 5
212 285 241
212 297 3
212 300 24
212 305 5
212 316 2
212 317 4
212 321 39
212 322 1
212 332 4
212 333 27
212 335 210
212 339 278
212 355 1
212 356 383
212 372 5
212 373 1
212 375 1
212 376 197
212 377 3
212 385 1
212 400 1
216 217 91
216 221 486
216 222 108
216 224 15
216 228 7
216 230 8
216 243 4
216 247 3
216 253 4
216 273 5
216 275 13
216 280 1
216 292 1
216 293 1
216 294 5
216 298 8
216 300 1
216 310 3
216 311 2
216 312 17
216 326 11
216 327 220
216 329 14
216 330 8
216 344 6
216 347 2
216 349 9
216 360 1
216 361 2
216 362 19
216 366 1
216 367 490
216 368 4
216 371 7
216 378 2
216 380 215
216 382 1
216 386 10
216 387 367
216 388 7
216 393 3
216 394 10
216 396 5
216 398 2
217 221 553
217 222 85
217 224 15
217 228 18
217 230 17
217 243 8
217 247 1
217 248 1
217 253 1
217 273 7
217 274 52
217 275 10
217 276 7
217 277 1
217 290 1
217 292 4
217 293 2
217 294 7
217 298 6
217 300 1
217 310 6
217 311 3
217 312 26
217 313 104
217 315 6
217 318 80
217 326 5
217 327 305
217 329 26
217 330 14
217 344 5
217 347 2
217 349 10
217 360 7
217 361 2
217 362 95
217 363 6
217 364 1
217 366 2
217 367 456
217 368 7
217 371 4
217 378 1
217 379 2
217 380 274
217 381 2
217 382 12
217 386 13
217 387 432
217 388 6
217 393 1
217 394 12
217 396 6
217 398 6
217 400 1
221 222 359
221 223 16
221 224 33
221 228 30
221 230 22
221 237 1
221 243 26
221 245 2
221 247 29
221 248 59
221 253 5
221 273 6
221 274 193
221 275 5
221 276 21
221 277 39
221 279 7
221 280 5
221 283 1
221 287 1
221 290 19
221 292 3
221 293 1
221 294 54
221 297 1
221 298 7
221 300 1
221 303 1
221 310 29
221 311 29
221 312 72
221 313 427
221 315 34
221 316 1
221 318 314
221 321 1
221 326 90
221 327 370
221 329 92
221 330 31
221 333 1
221 337 1
221 338 1
221 344 8
221 346 3
221 347 18
221 349 16
221 357 1
221 360 22
221 361 3
221 362 354
221 363 33
221 364 2
221 366 1
221 367 488
221 368 96
221 371 10
221 373 1
221 375 1
221 377 1
221 378 2
221 379 13
221 380 348
221 381 2
221 382 47
221 386 23
221 387 419
221 388 13
221 393 45
221 394 15
221 396 13
221 398 67
221 400 43
222 223 21
222 224 11
222 228 40
222 230 7
222 243 5
222 247 6
222 248 3
222 253 3
222 273 7
222 274 44
222 275 15
222 276 6
222 277 1
222 279 5
222 280 4
222 290 1
222 292 3
222 294 6
222 298 5
222 300 1
222 303 1
222 307 2
222 310 6
222 311 11
222 312 52
222 313 97
222 315 6
222 316 1
222 318 113
222 326 4
222 327 225
222 329 32
222 330 24
222 333 1
222 337 2
222 344 8
222 347 6
222 349 13
222 360 6
222 361 2
222 362 53
222 363 7
222 367 267
222 368 11
222 371 6
222 377 1
222 379 3
222 380 260
222 381 1
222 382 18
222 386 10
222 387 373
222 388 12
222 393 7
222 394 13
222 396 6
222 398 6
222 400 3
223 224 164
223 225 4
223 230 126
223 243 38
223 247 2
223 253 149
223 273 285
223 275 172
223 276 65
223 279 44
223 280 117
223 287 28
223 292 15
223 293 61
223 295 5
223 298 135
223 307 19
223 310 54
223 311 2
223 315 23
223 327 12
223 329 3
223 330 1
223 344 63
223 345 17
223 346 2
223 347 10
223 349 201
223 360 16
223 361 11
223 363 10
223 364 18
223 366 25
223 367 34
223 371 138
223 379 10
223 380 27
223 381 44
223 382 1
223 386 137
223 387 34
223 388 131
223 393 1
223 394 92
223 396 89
224 225 1
224 228 1
224 230 346
224 243 289
224 247 6
224 248 2
224 253 132
224 273 125
224 274 4
224 275 152
224 276 226
224 277 1
224 279 55
224 280 138
224 281 1
224 287 1
224 290 2
224 293 2
224 294 4
224 298 152
224 300 1
224 303 4
224 307 2
224 310 247
224 311 3
224 312 4
224 313 39
224 315 362
224 318 15
224 326 1
224 327 12
224 329 3
224 330 5
224 339 1
224 344 261
224 346 1
224 347 356
224 349 163
224 357 4
224 360 233
224 361 1
224 362 7
224 363 297
224 367 30
224 368 3
224 371 48
224 373 3
224 379 196
224 380 15
224 382 3
224 386 276
224 387 54
224 388 150
224 389 1
224 393 15
224 394 413
224 396 274
224 398 6
224 400 6
225 228 27
225 230 9
225 243 2
225 247 2
225 253 41
225 273 30
225 275 12
225 276 8
225 279 5
225 280 16
225 287 192
225 292 185
225 293 302
225 294 13
225 295 20
225 298 38
225 300 2
225 307 81
225 310 3
225 311 13
225 312 19
225 326 1
225 329 15
225 330 32
225 338 1
225 344 28
225 345 165
225 346 32
225 347 204
225 349 24
225 360 1
225 361 108
225 364 55
225 366 179
225 368 20
225 371 24
225 381 130
225 382 8
225 386 7
225 388 26
225 389 1
225 393 1
225 394 14
225 396 6
225 398 4
226 234 3
226 237 17
226 241 7
226 242 9
226 249 175
226 250 153
226 255 20
226 259 3
226 261 14
226 269 10
226 277 1
226 283 7
226 285 39
226 297 18
226 300 8
226 305 31
226 315 1
226 316 13
226 321 5
226 332 2
226 333 160
226 335 18
226 337 1
226 339 21
226 351 1
226 356 53
226 370 32
226 372 7
226 373 3
226 375 31
226 376 20
226 377 5
226 394 1
228 230 3
228 243 1
228 247 281
228 248 329
228 253 1
228 255 1
228 261 1
228 273 4
228 274 9
228 275 2
228 276 3
228 277 347
228 279 2
228 280 1
228 287 12
228 290 287
228 292 24
228 293 7
228 294 328
228 298 3
228 307 7
228 310 2
228 311 357
228 312 306
228 313 39
228 315 2
228 318 10
228 326 446
228 327 30
228 329 312
228 330 337
228 338 2
228 339 1
228 344 24
228 345 13
228 346 24
228 347 14
228 349 2
228 356 1
228 357 1
228 361 9
228 362 12
228 363 1
228 364 18
228 366 11
228 367 33
228 368 319
228 371 1
228 373 1
228 380 23
228 381 9
228 382 313
228 386 1
228 387 35
228 388 1
228 393 331
228 394 1
228 396 1
228 398 321
228 400 334
230 243 214
230 247 5
230 248 3
230 253 92
230 264 3
230 273 176
230 274 2
230 275 153
230 276 382
230 277 4
230 279 238
230 280 83
230 287 3
230 290 1
230 292 8
230 293 12
230 294 2
230 298 75
230 303 4
230 307 6
230 310 342
230 311 4
230 312 4
230 313 29
230 315 369
230 316 1
230 318 13
230 326 3
230 327 3
230 329 7
230 330 4
230 338 1
230 339 1
230 344 148
230 345 2
230 346 3
230 347 293
230 349 264
230 357 6
230 360 228
230 361 22
230 362 10
230 363 265
230 364 13
230 366 2
230 367 15
230 368 3
230 371 93
230 373 1
230 377 1
230 379 241
230 380 9
230 381 11
230 382 5
230 386 449
230 387 29
230 388 67
230 393 31
230 394 327
230 396 437
230 398 2
230 400 5
234 237 247
234 241 165
234 242 61
234 255 181
234 259 134
234 261 59
234 283 265
234 285 100
234 297 206
234 300 240
234 307 5
234 316 158
234 317 14
234 321 182
234 322 46
234 335 129
234 339 155
234 344 20
234 345 17
234 356 203
234 361 19
234 366 14
234 372 281
234 375 243
234 376 134
234 377 219
235 245 14
235 262 10
235 263 4
235 264 102
235 281 6
235 303 38
235 331 238
235 337 19
235 338 219
235 346 1
235 350 214
235 351 356
235 353 126
235 355 15
235 357 167
235 373 39
235 387 1
235 389 9
235 390 242
237 241 42
237 242 28
237 245 1
237 249 86
237 250 10
237 255 6
237 259 2
237 261 139
237 268 1
237 269 9
237 275 1
237 283 256
237 285 3
237 297 39
237 300 262
237 305 26
237 312 1
237 316 135
237 321 27
237 322 7
237 332 1
237 333 19
237 335 9
237 339 1
237 340 1
237 345 9
237 356 9
237 366 1
237 370 7
237 372 55
237 375 120
237 376 10
237 377 135
237 382 1
240 245 1
240 248 2
240 249 3
240 251 8
240 263 52
240 268 14
240 277 1
240 281 63
240 290 1
240 294 2
240 311 2
240 317 1
240 322 55
240 340 12
240 341 153
240 345 65
240 346 51
240 352 205
240 356 1
240 367 2
240 368 2
240 378 8
240 382 2
240 384 1
240 385 2
240 389 80
240 391 15
240 398 1
240 400 1
241 250 17
241 261 87
241 269 6
241 273 2
241 283 189
241 287 2
241 292 1
241 300 347
241 316 48
241 321 27
241 322 1
241 333 12
241 335 4
241 339 5
241 345 14
241 355 3
241 356 4
241 366 7
241 372 2
241 376 3
241 377 10
241 385 2
241 387 1
241 388 1
242 249 1
242 250 2
242 261 104
242 262 2
242 269 200
242 281 2
242 283 132
242 297 41
242 300 137
242 305 2
242 316 8
242 321 261
242 322 9
242 333 9
242 335 8
242 339 2
242 345 2
242 346 1
242 355 2
242 356 7
242 372 1
242 376 2
242 385 4
242 389 1
243 245 1
243 248 1
243 253 193
243 269 1
243 273 67
243 274 8
243 275 34
243 276 93
243 279 35
243 280 119
243 287 5
243 292 5
243 293 16
243 298 159
243 307 2
243 310 93
243 312 2
243 313 17
243 315 179
243 317 4
243 318 4
243 327 12
243 329 1
243 330 1
243 338 3
243 344 222
243 346 1
243 347 209
243 349 168
243 350 1
243 360 120
243 361 1
243 362 3
243 363 170
243 366 1
243 367 18
243 368 1
243 371 64
243 373 2
243 379 97
243 380 11
243 381 1
243 382 1
243 386 214
243 387 26
243 388 116
243 389 1
243 393 5
243 394 371
243 396 105
243 398 1
245 249 1
245 251 2
245 255 1
245 262 146
245 264 5
245 268 3
245 269 1
245 281 11
245 300 1
245 303 4
245 316 2
245 317 7
245 322 16
245 327 1
245 331 16
245 333 1
245 335 1
245 337 2
245 340 2
245 345 1
245 346 2
245 350 7
245 351 14
245 353 4
245 355 109
245 367 1
245 373 17
245 378 2
245 384 3
245 387 1
245 389 17
245 390 6
245 391 4
247 248 69
247 253 2
247 273 8
247 274 2
247 275 2
247 277 105
247 279 3
247 280 2
247 287 6
247 290 56
247 292 4
247 293 9
247 294 129
247 298 1
247 300 1
247 307 2
247 310 2
247 311 467
247 312 269
247 313 8
247 315 1
247 318 5
247 326 79
247 327 18
247 329 242
247 330 341
247 338 1
247 345 4
247 347 7
247 349 2
247 361 13
247 362 2
247 366 4
247 367 21
247 368 103
247 371 1
247 379 3
247 380 8
247 381 2
247 382 383
247 386 2
247 387 29
247 388 5
247 393 92
247 394 1
247 396 4
247 398 84
247 400 78
248 273 6
248 275 1
248 276 1
248 280 1
248 287 15
248 292 7
248 293 7
248 294 135
248 298 1
248 300 1
248 307 4
248 311 278
248 312 364
248 326 80
248 327 5
248 329 235
248 330 416
248 345 11
248 347 26
248 361 16
248 362 4
248 366 4
248 367 33
248 368 153
248 371 1
248 376 1
248 380 3
248 381 6
248 382 247
248 387 22
248 388 1
248 393 75
248 394 1
248 398 66
249 250 6
249 255 4
249 261 51
249 262 1
249 264 2
249 269 9
249 283 15
249 300 33
249 316 98
249 321 19
249 322 1
249 333 212
249 335 27
249 338 1
249 339 60
249 350 1
249 356 57
249 370 5
249 372 2
249 376 12
249 377 8
249 378 1
250 261 9
250 269 1
250 283 22
250 285 8
250 300 5
250 305 1
250 316 4
250 321 9
250 332 33
250 333 72
250 335 8
250 339 17
250 350 1
250 356 32
250 370 1
250 376 3
250 377 1
250 382 2
251 262 1
251 268 237
251 317 49
251 322 1
251 340 355
251 355 1
251 378 267
251 384 184
251 385 94
251 389 1
251 391 347
253 261 1
253 273 237
253 274 5
253 275 176
253 276 102
253 277 1
253 279 172
253 280 359
253 287 28
253 290 1
253 292 50
253 293 57
253 294 1
253 298 293
253 307 43
253 310 48
253 311 3
253 312 1
253 313 8
253 315 147
253 316 1
253 318 1
253 327 12
253 329 1
253 330 2
253 337 1
253 344 118
253 345 18
253 346 18
253 347 174
253 349 87
253 360 128
253 361 21
253 362 3
253 363 137
253 364 57
253 366 50
253 367 15
253 368 1
253 371 232
253 379 55
253 380 7
253 381 92
253 382 1
253 386 43
253 387 14
253 388 297
253 393 4
253 394 245
253 396 73
253 398 1
255 259 41
255 261 2
255 262 1
255 269 3
255 280 1
255 283 8
255 285 41
255 293 1
255 297 1
255 300 16
255 305 2
255 311 1
255 312 1
255 316 5
255 317 15
255 322 23
255 329 1
255 330 1
255 332 1
255 333 2
255 335 234
255 339 200
255 355 3
255 356 336
255 363 1
255 372 4
255 375 2
255 376 133
255 377 1
255 382 1
259 261 4
259 262 1
259 269 1
259 283 38
259 300 28
259 316 2
259 317 3
259 321 4
259 322 2
259 333 1
259 335 132
259 339 145
259 346 1
259 356 211
259 372 5
259 376 123
259 385 1
261 269 22
261 283 116
261 285 7
261 297 77
261 300 152
261 305 11
261 316 101
261 321 95
261 322 1
261 332 1
261 333 25
261 335 46
261 339 69
261 355 1
261 356 63
261 370 4
261 372 90
261 375 102
261 376 6
261 377 160
262 264 4
262 268 10
262 281 5
262 303 2
262 316 1
262 317 1
262 322 16
262 331 12
262 335 1
262 337 1
262 340 6
262 345 13
262 346 13
262 350 6
262 351 5
262 353 4
262 355 339
262 356 1
262 373 5
262 378 7
262 389 60
262 391 2
263 268 1
263 269 1
263 281 323
263 317 1
263 321 3
263 322 306
263 338 1
263 339 1
263 346 265
263 350 3
263 353 1
263 355 1
263 356 1
263 373 1
263 378 2
263 389 364
264 269 2
264 293 1
264 303 418
264 307 1
264 331 76
264 333 3
264 337 223
264 338 141
264 350 49
264 351 92
264 353 8
264 355 8
264 357 200
264 373 161
264 390 50
264 394 1
268 317 15
268 322 1
268 340 350
268 341 1
268 345 1
268 355 9
268 357 1
268 375 1
268 378 148
268 384 254
268 385 46
268 391 524
269 283 2
269 285 22
269 297 181
269 300 6
269 305 150
269 307 3
269 316 7
269 317 2
269 321 210
269 332 93
269 333 27
269 335 22
269 355 1
269 356 20
269 372 7
269 375 10
269 376 7
269 377 11
269 385 1
269 387 1
273 274 20
273 275 265
273 276 133
273 277 10
273 279 286
273 280 177
273 287 18
273 290 1
273 292 19
273 293 57
273 294 5
273 295 5
273 298 164
273 300 3
273 307 18
273 310 157
273 311 8
273 312 5
273 313 29
273 315 140
273 318 1
273 326 5
273 327 26
273 329 7
273 330 14
273 338 1
273 344 38
273 345 10
273 346 10
273 347 59
273 349 147
273 360 55
273 361 43
273 362 2
273 363 99
273 364 32
273 366 26
273 367 28
273 368 3
273 371 150
273 379 150
273 380 14
273 381 38
273 382 8
273 386 172
273 387 24
273 388 191
273 393 6
273 394 104
273 396 201
273 398 6
273 400 5
274 275 4
274 276 1
274 280 1
274 292 4
274 293 2
274 294 3
274 298 6
274 307 1
274 310 2
274 311 4
274 312 13
274 313 3
274 326 1
274 327 151
274 329 6
274 330 6
274 338 1
274 344 1
274 347 4
274 349 14
274 360 9
274 361 1
274 362 11
274 366 1
274 367 298
274 368 6
274 371 5
274 380 157
274 382 7
274 386 12
274 387 205
274 388 3
274 393 2
274 394 9
274 396 2
274 398 1
275 276 102
275 277 1
275 279 116
275 280 115
275 287 13
275 292 10
275 293 55
275 294 1
275 295 2
275 298 141
275 307 21
275 310 56
275 311 2
275 312 3
275 313 15
275 315 28
275 318 6
275 327 9
275 329 1
275 330 4
275 338 2
275 344 38
275 345 15
275 346 6
275 347 34
275 349 123
275 360 32
275 361 26
275 362 16
275 363 38
275 364 29
275 366 21
275 367 25
275 368 2
275 371 137
275 379 31
275 380 19
275 381 34
275 382 3
275 386 172
275 387 17
275 388 132
275 393 3
275 394 83
275 396 85
275 398 1
275 400 2
276 277 1
276 279 75
276 280 43
276 287 13
276 292 2
276 293 16
276 294 1
276 298 81
276 300 2
276 307 2
276 310 71
276 311 1
276 312 4
276 313 6
276 315 53
276 318 2
276 327 3
276 329 1
276 330 2
276 339 1
276 344 138
276 345 3
276 346 3
276 347 48
276 349 280
276 360 97
276 361 9
276 362 1
276 363 39
276 364 2
276 366 7
276 367 14
276 368 2
276 371 80
276 373 1
276 379 64
276 380 7
276 381 7
276 382 1
276 386 301
276 387 18
276 388 114
276 393 2
276 394 323
276 396 115
276 398 1
277 287 11
277 292 11
277 293 23
277 294 125
277 298 3
277 300 1
277 307 10
277 310 1
277 311 429
277 312 323
277 326 62
277 327 7
277 329 225
277 330 373
277 333 1
277 338 1
277 344 2
277 345 8
277 347 18
277 349 1
277 360 4
277 361 9
277 366 5
277 367 25
277 368 132
277 371 3
277 373 1
277 380 5
277 381 3
277 382 359
277 386 3
277 387 30
277 388 3
277 393 81
277 396 1
277 398 86
279 280 111
279 287 11
279 292 6
279 293 28
279 294 1
279 295 3
279 298 144
279 307 8
279 310 29
279 311 3
279 312 1
279 315 3
279 327 9
279 329 1
279 330 5
279 344 18
279 345 4
279 346 4
279 347 6
279 349 96
279 360 38
279 361 11
279 363 6
279 364 10
279 366 8
279 367 22
279 368 1
279 371 204
279 379 7
279 380 4
279 381 17
279 382 2
279 386 282
279 387 35
279 388 139
279 393 1
279 394 89
279 396 100
280 287 23
280 292 16
280 293 64
280 294 1
280 295 2
280 298 344
280 307 22
280 310 28
280 311 5
280 312 2
280 313 3
280 315 82
280 318 1
280 326 1
280 327 5
280 329 3
280 330 5
280 339 1
280 344 139
280 345 18
280 346 11
280 347 87
280 349 60
280 360 57
280 361 11
280 362 2
280 363 99
280 364 22
280 366 35
280 367 6
280 368 2
280 371 177
280 379 32
280 380 2
280 381 66
280 382 3
280 386 65
280 387 10
280 388 230
280 393 4
280 394 278
280 396 69
280 398 1
280 400 2
281 316 1
281 322 307
281 331 4
281 341 5
281 345 203
281 346 232
281 350 1
281 351 2
281 352 1
281 355 1
281 356 2
281 357 3
281 376 1
281 389 394
281 390 2
281 394 1
281 396 1
283 285 70
283 297 240
283 300 261
283 305 9
283 307 21
283 316 245
283 321 245
283 322 11
283 332 31
283 333 12
283 335 14
283 339 5
283 344 38
283 345 33
283 349 1
283 355 2
283 356 7
283 361 33
283 362 1
283 366 38
283 372 263
283 375 256
283 376 4
283 377 240
283 382 1
283 385 2
283 386 1
283 387 2
285 300 19
285 316 4
285 317 1
285 321 2
285 322 2
285 333 15
285 335 231
285 339 221
285 356 398
285 376 229
285 382 1
285 385 1
287 290 17
287 292 364
287 293 269
287 294 8
287 295 10
287 298 36
287 300 5
287 303 1
287 307 227
287 310 3
287 311 12
287 312 12
287 313 1
287 315 2
287 326 13
287 329 11
287 330 21
287 344 274
287 345 228
287 346 182
287 347 167
287 349 6
287 360 8
287 361 170
287 363 3
287 364 247
287 366 270
287 367 3
287 368 11
287 371 13
287 380 1
287 381 334
287 382 10
287 386 4
287 387 6
287 388 20
287 393 3
287 394 10
287 396 8
287 398 2
287 400 17
290 292 12
290 293 7
290 294 103
290 307 5
290 311 207
290 312 336
290 326 50
290 327 3
290 329 253
290 330 408
290 338 1
290 345 17
290 347 20
290 361 6
290 362 1
290 366 5
290 367 6
290 368 151
290 373 1
290 380 1
290 381 9
290 382 228
290 387 6
290 388 1
290 393 70
290 398 48
292 293 437
292 294 20
292 295 29
292 298 27
292 300 5
292 307 199
292 310 2
292 311 22
292 312 21
292 313 4
292 315 1
292 318 5
292 326 17
292 327 1
292 329 16
292 330 35
292 338 1
292 344 218
292 345 233
292 346 197
292 347 272
292 349 16
292 360 2
292 361 189
292 362 2
292 363 8
292 364 262
292 366 336
292 367 5
292 368 17
292 371 14
292 373 1
292 379 5
292 380 3
292 381 335
292 382 15
292 386 6
292 387 12
292 388 18
292 393 2
292 394 8
292 396 8
292 398 4
292 400 14
293 294 15
293 295 29
293 298 76
293 300 2
293 303 1
293 305 1
293 307 271
293 310 14
293 311 11
293 312 12
293 313 2
293 315 1
293 318 4
293 326 17
293 327 1
293 329 7
293 330 41
293 338 2
293 344 384
293 345 317
293 346 262
293 347 235
293 349 40
293 356 1
293 360 19
293 361 214
293 362 2
293 363 28
293 364 485
293 366 345
293 367 5
293 368 16
293 371 49
293 373 2
293 379 7
293 380 1
293 381 466
293 382 4
293 386 17
293 387 12
293 388 46
293 393 2
293 394 26
293 396 18
293 398 14
293 400 9
294 307 5
294 311 268
294 312 421
294 313 6
294 318 4
294 326 142
294 327 11
294 329 417
294 330 304
294 338 2
294 344 8
294 345 5
294 346 3
294 347 13
294 356 1
294 357 1
294 361 11
294 362 2
294 364 17
294 366 6
294 367 25
294 368 132
294 373 1
294 379 1
294 380 8
294 381 8
294 382 268
294 386 1
294 387 36
294 388 1
294 393 95
294 394 1
294 396 1
294 398 150
294 400 111
295 298 6
295 307 23
295 344 1
295 345 14
295 347 15
295 361 21
295 364 13
295 366 12
295 371 2
295 381 20
295 388 1
297 300 271
297 316 51
297 317 2
297 321 285
297 322 7
297 333 5
297 335 12
297 339 3
297 345 11
297 355 1
297 356 8
297 366 4
297 376 8
298 307 40
298 310 29
298 311 8
298 312 3
298 313 11
298 315 120
298 318 10
298 326 1
298 327 8
298 329 1
298 330 6
298 344 98
298 345 12
298 346 24
298 347 124
298 349 58
298 360 80
298 361 25
298 362 15
298 363 96
298 364 48
298 366 42
298 367 12
298 368 2
298 371 186
298 379 29
298 380 5
298 381 85
298 382 3
298 386 36
298 387 10
298 388 256
298 393 15
298 394 217
298 396 49
298 398 2
298 400 4
300 305 14
300 307 12
300 310 1
300 313 1
300 316 249
300 318 1
300 321 189
300 322 1
300 326 1
300 332 6
300 333 17
300 335 36
300 339 12
300 344 35
300 345 18
300 346 3
300 347 2
300 355 1
300 356 29
300 361 33
300 363 2
300 364 4
300 366 30
300 367 1
300 368 1
300 370 1
300 372 373
300 375 263
300 376 14
300 377 270
300 381 6
300 382 1
300 385 1
300 386 1
300 387 2
300 388 1
300 394 1
303 329 1
303 338 122
303 349 4
303 350 12
303 351 53
303 353 6
303 355 3
303 368 1
303 373 126
303 381 1
303 386 2
303 394 4
305 316 12
305 321 10
305 333 19
305 335 12
305 339 2
305 355 1
305 356 14
305 370 4
305 376 18
305 381 1
307 310 8
307 311 10
307 312 9
307 315 2
307 326 11
307 327 1
307 329 4
307 330 21
307 338 2
307 344 101
307 345 223
307 346 86
307 347 196
307 349 10
307 360 2
307 361 131
307 364 114
307 366 254
307 368 9
307 371 10
307 373 1
307 380 1
307 381 103
307 382 8
307 386 5
307 387 2
307 388 19
307 393 2
307 394 27
307 396 5
307 398 4
307 400 3
310 311 2
310 313 8
310 315 46
310 318 4
310 326 1
310 327 2
310 330 5
310 338 4
310 344 105
310 345 3
310 347 19
310 349 257
310 360 80
310 361 26
310 363 40
310 364 6
310 366 7
310 367 20
310 368 1
310 371 36
310 379 47
310 380 8
310 381 13
310 382 2
310 386 378
310 387 36
310 388 20
310 393 2
310 394 250
310 396 96
310 398 1
310 400 1
311 312 348
311 313 11
311 315 4
311 318 2
311 326 316
311 327 13
311 329 287
311 330 360
311 337 1
311 338 1
311 344 16
311 345 5
311 346 15
311 347 15
311 349 2
311 356 1
311 360 3
311 361 14
311 362 1
311 363 2
311 364 16
311 366 19
311 367 26
311 368 247
311 371 4
311 373 1
311 379 2
311 380 2
311 381 15
311 382 416
311 386 4
311 387 29
311 388 7
311 393 282
311 394 1
311 396 3
311 398 230
311 400 324
312 313 38
312 315 2
312 318 8
312 326 353
312 327 29
312 329 432
312 330 332
312 338 2
312 339 1
312 344 16
312 345 11
312 346 14
312 347 12
312 349 1
312 352 1
312 356 1
312 360 1
312 361 19
312 362 17
312 363 4
312 364 13
312 366 12
312 367 58
312 368 354
312 371 3
312 373 1
312 375 1
312 379 2
312 380 16
312 381 9
312 382 306
312 387 52
312 388 1
312 393 332
312 396 3
312 398 474
312 400 379
313 315 11
313 316 1
313 326 12
313 327 336
313 329 27
313 330 30
313 344 23
313 347 2
313 349 44
313 360 10
313 361 1
313 362 56
313 363 11
313 367 363
313 368 12
313 371 10
313 378 2
313 380 254
313 382 21
313 386 38
313 387 483
313 388 21
313 393 6
313 394 22
313 396 10
313 398 15
315 327 2
315 330 5
315 338 1
315 344 198
315 347 26
315 349 173
315 360 83
315 361 6
315 362 3
315 363 55
315 364 2
315 366 1
315 367 13
315 368 1
315 371 49
315 373 2
315 379 16
315 380 3
315 386 417
315 387 34
315 388 109
315 393 11
315 394 409
315 396 78
315 398 1
316 321 48
316 322 4
316 327 1
316 332 1
316 333 17
316 335 10
316 339 4
316 345 7
316 349 1
316 355 1
316 356 11
316 360 1
316 366 1
316 370 11
316 372 60
316 375 211
316 376 5
316 377 88
316 382 1
316 386 1
316 394 1
317 322 4
317 335 16
317 339 17
317 340 56
317 346 1
317 356 8
317 376 9
317 378 63
317 384 173
317 385 23
317 389 2
317 391 151
318 326 3
318 327 245
318 329 5
318 330 9
318 333 1
318 338 1
318 344 2
318 347 6
318 349 11
318 360 1
318 361 1
318 362 21
318 367 275
318 368 4
318 371 6
318 380 266
318 381 1
318 382 5
318 386 8
318 387 328
318 388 10
318 393 3
318 394 7
318 396 3
318 398 4
321 322 7
321 327 1
321 332 2
321 333 8
321 335 8
321 339 4
321 345 13
321 355 2
321 356 5
321 366 3
321 367 1
321 372 36
321 375 39
321 376 2
321 377 29
321 385 1
321 387 2
321 389 1
322 335 15
322 339 4
322 341 11
322 345 198
322 346 101
322 352 1
322 355 5
322 356 4
322 372 5
322 375 5
322 376 6
322 377 4
322 378 1
322 384 3
322 385 2
322 389 299
322 391 5
326 327 20
326 329 337
326 330 365
326 338 2
326 345 23
326 347 16
326 349 1
326 357 1
326 361 11
326 362 4
326 363 1
326 366 6
326 367 75
326 368 194
326 373 1
326 379 1
326 380 11
326 381 12
326 382 244
326 386 1
326 387 79
326 388 1
326 393 78
326 394 2
326 396 2
326 398 72
326 400 50
327 329 22
327 330 26
327 344 6
327 346 1
327 347 8
327 349 20
327 360 11
327 361 3
327 362 252
327 363 6
327 364 2
327 367 366
327 368 14
327 371 5
327 373 1
327 377 1
327 378 1
327 379 1
327 380 210
327 381 2
327 382 17
327 386 12
327 387 462
327 388 18
327 393 13
327 394 19
327 396 7
327 398 15
327 400 15
329 330 311
329 337 1
329 338 1
329 344 12
329 345 9
329 346 15
329 347 19
329 349 4
329 356 1
329 357 2
329 360 1
329 361 8
329 362 12
329 363 2
329 364 7
329 366 7
329 367 57
329 368 318
329 373 4
329 379 1
329 380 11
329 381 5
329 382 309
329 386 2
329 387 49
329 388 3
329 393 241
329 394 1
329 396 2
329 398 419
329 400 287
330 338 1
330 344 38
330 345 20
330 346 23
330 347 18
330 349 5
330 360 1
330 361 35
330 362 5
330 363 3
330 364 28
330 366 20
330 367 29
330 368 361
330 371 4
330 373 1
330 379 3
330 380 4
330 381 22
330 382 322
330 386 1
330 387 23
330 388 7
330 393 303
330 394 1
330 396 3
330 398 341
330 400 411
331 338 175
331 346 1
331 350 219
331 351 139
331 353 179
331 355 19
331 357 21
331 373 69
331 386 2
331 389 5
331 394 1
332 333 3
332 335 15
332 339 2
332 355 1
332 356 15
332 376 6
332 378 1
333 335 25
333 339 44
333 347 1
333 351 1
333 355 2
333 356 40
333 367 1
333 370 35
333 372 27
333 375 31
333 376 9
333 377 12
333 382 1
335 339 246
335 355 1
335 356 301
335 372 13
335 375 10
335 376 231
335 377 7
337 338 175
337 349 2
337 350 69
337 351 40
337 353 2
337 367 2
337 373 207
337 378 1
337 382 2
337 394 3
338 344 2
338 347 1
338 350 174
338 351 253
338 353 15
338 357 23
338 362 1
338 363 3
338 366 1
338 367 1
338 368 2
338 371 1
338 373 125
338 379 1
338 380 1
338 381 1
338 386 1
338 387 2
338 388 1
338 390 138
338 394 1
338 398 4
338 400 1
339 345 1
339 355 1
339 356 260
339 360 1
339 372 6
339 375 1
339 376 306
339 377 3
339 382 3
339 385 1
339 400 1
340 352 2
340 355 3
340 378 288
340 384 324
340 385 131
340 389 1
340 391 540
341 346 1
341 378 1
341 389 59
344 346 2
344 347 231
344 349 110
344 355 1
344 360 123
344 361 137
344 362 2
344 363 175
344 364 88
344 366 267
344 367 10
344 368 25
344 371 47
344 373 2
344 379 83
344 380 14
344 381 168
344 382 10
344 386 118
344 387 21
344 388 94
344 393 14
344 394 298
344 396 103
344 398 1
344 400 3
345 346 129
345 349 6
345 355 2
345 356 1
345 360 3
345 361 248
345 363 7
345 364 296
345 366 333
345 368 16
345 371 13
345 372 2
345 375 12
345 377 8
345 379 1
345 381 270
345 382 3
345 386 11
345 387 2
345 388 6
345 389 320
345 393 2
345 394 2
345 396 4
345 400 17
346 349 9
346 350 1
346 353 1
346 355 2
346 357 3
346 360 4
346 361 80
346 364 37
346 366 143
346 367 3
346 368 6
346 371 9
346 380 2
346 381 152
346 382 12
346 386 1
346 387 15
346 388 17
346 389 179
346 391 1
346 393 3
346 394 15
346 398 2
347 349 204
347 360 104
347 361 168
347 362 2
347 363 28
347 364 255
347 366 178
347 367 17
347 368 12
347 371 55
347 373 1
347 380 12
347 381 344
347 382 8
347 386 239
347 387 27
347 388 169
347 389 1
347 393 26
347 394 391
347 396 39
347 398 6
347 400 14
349 357 3
349 360 216
349 361 27
349 362 7
349 363 217
349 364 18
349 366 25
349 367 37
349 371 93
349 373 1
349 375 1
349 379 235
349 380 15
349 381 36
349 382 2
349 386 243
349 387 36
349 388 110
349 393 4
349 394 278
349 396 251
349 400 10
350 351 222
350 353 138
350 355 17
350 357 94
350 373 37
350 389 3
350 390 336
351 353 87
351 355 14
351 357 137
351 373 41
351 389 4
351 390 291
352 378 1
352 389 8
353 355 7
353 357 178
353 373 3
353 381 1
353 382 1
353 389 2
353 390 103
355 356 2
355 366 2
355 373 8
355 375 2
355 376 1
355 377 1
355 378 4
355 384 3
355 385 219
355 389 6
355 390 17
355 391 9
356 363 1
356 372 15
356 375 13
356 376 355
356 377 7
356 382 1
356 385 1
357 367 1
357 373 84
357 378 1
357 386 3
357 387 1
357 389 13
357 390 13
357 394 6
360 362 1
360 363 67
360 364 2
360 366 3
360 367 25
360 368 1
360 371 174
360 373 1
360 379 84
360 380 12
360 381 5
360 382 4
360 386 200
360 387 37
360 388 68
360 394 353
360 396 50
360 398 1
361 363 1
361 364 134
361 366 183
361 367 5
361 368 19
361 371 9
361 373 1
361 379 3
361 380 2
361 381 186
361 382 10
361 385 1
361 386 30
361 387 6
361 388 13
361 393 2
361 394 2
361 396 21
361 398 3
361 400 17
362 363 2
362 367 206
362 368 4
362 371 5
362 378 1
362 380 181
362 382 7
362 386 11
362 387 410
362 388 6
362 393 1
362 394 3
362 396 2
362 398 1
363 364 4
363 366 4
363 367 19
363 371 69
363 379 14
363 380 6
363 382 1
363 386 299
363 387 35
363 388 190
363 393 4
363 394 318
363 396 88
364 366 146
364 367 3
364 368 27
364 371 17
364 379 9
364 380 2
364 381 189
364 382 3
364 386 11
364 387 6
364 388 29
364 393 1
364 394 14
364 396 13
364 398 1
366 367 1
366 368 8
366 371 29
366 372 3
366 373 1
366 377 2
366 379 1
366 381 282
366 382 11
366 385 2
366 386 9
366 387 3
366 388 26
366 394 21
366 396 6
366 398 2
366 400 6
367 368 58
367 371 24
367 373 1
367 378 1
367 379 9
367 380 311
367 381 4
367 382 22
367 386 31
367 387 413
367 388 21
367 393 27
367 394 20
367 396 7
367 398 43
367 400 22
368 371 2
368 373 1
368 380 6
368 381 9
368 382 216
368 386 2
368 387 63
368 388 2
368 393 135
368 394 1
368 396 1
368 398 121
368 400 147
370 372 1
370 375 3
370 377 1
371 372 1
371 379 24
371 380 10
371 381 43
371 382 1
371 386 37
371 387 19
371 388 173
371 393 3
371 394 150
371 396 30
371 398 2
371 400 1
372 375 5
372 376 7
372 377 13
373 379 1
373 380 1
373 381 1
373 382 5
373 386 2
373 390 30
373 394 1
373 396 1
373 400 1
375 376 4
375 377 22
375 378 1
375 385 1
375 387 1
376 377 3
376 385 1
376 389 1
377 382 1
377 385 1
377 386 1
378 380 1
378 384 346
378 385 172
378 387 1
378 391 365
379 381 3
379 382 2
379 386 323
379 387 26
379 388 12
379 389 1
379 393 5
379 394 215
379 396 97
379 398 1
380 381 5
380 382 8
380 386 13
380 387 367
380 388 19
380 393 9
380 394 6
380 396 4
380 398 7
380 400 3
381 382 8
381 386 17
381 387 12
381 388 57
381 393 5
381 394 39
381 396 16
381 398 3
381 400 15
382 387 37
382 388 4
382 393 270
382 394 2
382 396 3
382 398 262
382 400 314
384 385 70
384 389 3
384 391 440
385 391 94
386 387 35
386 388 63
386 389 1
386 393 13
386 394 226
386 396 460
386 398 1
386 400 2
387 388 20
387 393 56
387 394 29
387 396 18
387 398 60
387 400 38
388 393 2
388 394 198
388 396 38
388 398 3
388 400 2
389 390 8
389 391 1
393 394 22
393 396 4
393 398 76
393 400 75
394 396 271
394 398 1
394 400 1
396 398 1
396 400 2
398 400 73
