# Supplementary material for: Social Contact Networks and Mixing among Students in K-12 Schools in Pittsburgh, PA
Source: PLoS One. 2016 Mar 15;11(3):e0151139. doi: 10.1371/journal.pone.0151139 (PMC4792376; doi:10.1371/journal.pone.0151139)
Supplement: S1 Data — (ZIP) [file pone.0151139.s001.zip › S2_data/net_C-EM1_onlystudents-wholeday.net]

*Vertices 251
1 "2" ellipse x_fact 3 y_fact 1
2 "5" diamond x_fact 1 y_fact 3
3 "7" ellipse x_fact 3 y_fact 1
4 "8" triangle
5 "9" triangle
6 "10" ellipse x_fact 3 y_fact 1
7 "11" triangle
8 "12" triangle
9 "16" ellipse x_fact 3 y_fact 1
10 "22" triangle x_fact 1 y_fact 3
11 "23" triangle x_fact 1 y_fact 3
12 "25" ellipse x_fact 3 y_fact 1
13 "26" diamond x_fact 1 y_fact 3
14 "28" triangle x_fact 1 y_fact 3
15 "29" box x_fact 1 y_fact 3
16 "32" ellipse x_fact 3 y_fact 1
17 "33" triangle x_fact 1 y_fact 3
18 "35" ellipse x_fact 3 y_fact 1
19 "38" diamond x_fact 1 y_fact 3
20 "39" diamond x_fact 1 y_fact 3
21 "41" triangle
22 "42" triangle
23 "43" box x_fact 1 y_fact 3
24 "44" box x_fact 1 y_fact 3
25 "47" box x_fact 1 y_fact 3
26 "48" box x_fact 1 y_fact 3
27 "50" box x_fact 1 y_fact 3
28 "51" triangle x_fact 1 y_fact 3
29 "52" ellipse x_fact 3 y_fact 1
30 "54" triangle
31 "56" triangle x_fact 1 y_fact 3
32 "57" triangle
33 "59" triangle
34 "61" diamond x_fact 1 y_fact 3
35 "62" triangle
36 "67" ellipse x_fact 3 y_fact 1
37 "68" diamond x_fact 1 y_fact 3
38 "72" triangle
39 "73" box x_fact 1 y_fact 3
40 "74" diamond x_fact 1 y_fact 3
41 "76" ellipse x_fact 3 y_fact 1
42 "78" box x_fact 1 y_fact 3
43 "81" ellipse x_fact 3 y_fact 1
44 "84" ellipse x_fact 3 y_fact 1
45 "85" ellipse x_fact 3 y_fact 1
46 "87" ellipse x_fact 3 y_fact 1
47 "88" ellipse x_fact 3 y_fact 1
48 "90" diamond x_fact 1 y_fact 3
49 "91" diamond x_fact 1 y_fact 3
50 "95" triangle
51 "97" ellipse x_fact 3 y_fact 1
52 "98" triangle
53 "104" ellipse x_fact 3 y_fact 1
54 "105" box x_fact 1 y_fact 3
55 "106" diamond x_fact 1 y_fact 3
56 "107" triangle
57 "109" triangle x_fact 1 y_fact 3
58 "110" box
59 "112" box
60 "113" ellipse x_fact 3 y_fact 1
61 "115" triangle
62 "116" triangle x_fact 1 y_fact 3
63 "119" box x_fact 1 y_fact 3
64 "120" box x_fact 1 y_fact 3
65 "124" diamond x_fact 1 y_fact 3
66 "126" triangle x_fact 1 y_fact 3
67 "127" ellipse x_fact 3 y_fact 1
68 "128" diamond
69 "129" triangle
70 "130" triangle
71 "131" box x_fact 1 y_fact 3
72 "133" diamond
73 "134" box x_fact 1 y_fact 3
74 "135" ellipse x_fact 3 y_fact 1
75 "136" ellipse x_fact 3 y_fact 1
76 "137" ellipse x_fact 3 y_fact 1
77 "138" ellipse x_fact 3 y_fact 1
78 "139" box x_fact 1 y_fact 3
79 "140" box x_fact 1 y_fact 3
80 "142" box x_fact 1 y_fact 3
81 "143" triangle
82 "144" diamond x_fact 1 y_fact 3
83 "147" triangle
84 "148" triangle
85 "149" triangle
86 "151" ellipse x_fact 1 y_fact 3
87 "153" ellipse x_fact 3 y_fact 1
88 "155" ellipse x_fact 1 y_fact 3
89 "156" ellipse x_fact 1 y_fact 3
90 "159" ellipse x_fact 1 y_fact 3
91 "160" triangle x_fact 1 y_fact 3
92 "161" triangle x_fact 1 y_fact 3
93 "164" triangle
94 "166" box
95 "167" box
96 "168" diamond
97 "170" triangle
98 "171" diamond
99 "173" box x_fact 1 y_fact 3
100 "174" diamond x_fact 1 y_fact 3
101 "176" box x_fact 1 y_fact 3
102 "177" box x_fact 1 y_fact 3
103 "179" ellipse x_fact 3 y_fact 1
104 "181" box
105 "182" triangle
106 "183" box x_fact 1 y_fact 3
107 "184" box
108 "185" box
109 "186" box
110 "188" box
111 "191" ellipse x_fact 3 y_fact 1
112 "193" ellipse x_fact 1 y_fact 3
113 "196" box x_fact 1 y_fact 3
114 "198" box x_fact 1 y_fact 3
115 "199" triangle
116 "201" box x_fact 1 y_fact 3
117 "202" ellipse
118 "207" ellipse x_fact 1 y_fact 3
119 "208" diamond x_fact 1 y_fact 3
120 "209" ellipse x_fact 1 y_fact 3
121 "210" ellipse x_fact 1 y_fact 3
122 "211" ellipse x_fact 1 y_fact 3
123 "212" ellipse x_fact 1 y_fact 3
124 "216" diamond
125 "217" diamond
126 "221" diamond
127 "222" diamond
128 "223" box
129 "224" box
130 "225" ellipse
131 "226" triangle
132 "228" ellipse
133 "230" box
134 "231" box
135 "234" ellipse x_fact 3 y_fact 1
136 "235" box x_fact 1 y_fact 3
137 "237" ellipse x_fact 1 y_fact 3
138 "240" ellipse x_fact 3 y_fact 1
139 "241" ellipse x_fact 1 y_fact 3
140 "242" ellipse x_fact 1 y_fact 3
141 "243" box
142 "245" diamond x_fact 1 y_fact 3
143 "247" ellipse
144 "248" ellipse
145 "249" triangle
146 "250" triangle
147 "251" triangle x_fact 1 y_fact 3
148 "253" box
149 "255" ellipse x_fact 1 y_fact 3
150 "258" ellipse x_fact 3 y_fact 1
151 "259" ellipse x_fact 1 y_fact 3
152 "261" ellipse x_fact 1 y_fact 3
153 "262" diamond x_fact 1 y_fact 3
154 "263" ellipse x_fact 3 y_fact 1
155 "264" box x_fact 1 y_fact 3
156 "268" triangle x_fact 1 y_fact 3
157 "269" triangle
158 "273" box
159 "274" diamond
160 "275" box
161 "276" box
162 "277" ellipse
163 "279" box
164 "280" box
165 "281" ellipse x_fact 3 y_fact 1
166 "283" ellipse x_fact 1 y_fact 3
167 "285" ellipse x_fact 1 y_fact 3
168 "287" ellipse
169 "290" ellipse
170 "292" ellipse
171 "293" ellipse
172 "294" ellipse
173 "295" ellipse
174 "297" ellipse x_fact 1 y_fact 3
175 "298" box
176 "300" ellipse x_fact 1 y_fact 3
177 "303" box x_fact 1 y_fact 3
178 "305" triangle
179 "307" ellipse
180 "309" triangle x_fact 1 y_fact 3
181 "310" box
182 "311" ellipse
183 "312" ellipse
184 "313" diamond
185 "315" box
186 "316" ellipse x_fact 1 y_fact 3
187 "317" triangle x_fact 1 y_fact 3
188 "318" diamond
189 "321" ellipse x_fact 1 y_fact 3
190 "322" ellipse x_fact 3 y_fact 1
191 "325" ellipse
192 "326" ellipse
193 "327" diamond
194 "328" triangle
195 "329" ellipse
196 "330" ellipse
197 "331" box x_fact 1 y_fact 3
198 "332" triangle
199 "333" triangle
200 "335" ellipse x_fact 1 y_fact 3
201 "337" box x_fact 1 y_fact 3
202 "338" box x_fact 1 y_fact 3
203 "339" ellipse x_fact 1 y_fact 3
204 "340" triangle x_fact 1 y_fact 3
205 "341" ellipse x_fact 3 y_fact 1
206 "344" ellipse
207 "345" ellipse x_fact 3 y_fact 1
208 "346" ellipse
209 "347" box
210 "349" box
211 "350" box x_fact 1 y_fact 3
212 "351" box x_fact 1 y_fact 3
213 "352" ellipse x_fact 3 y_fact 1
214 "353" box x_fact 1 y_fact 3
215 "355" diamond x_fact 1 y_fact 3
216 "356" ellipse x_fact 1 y_fact 3
217 "357" box x_fact 1 y_fact 3
218 "360" box
219 "361" ellipse
220 "362" diamond
221 "363" box
222 "364" ellipse
223 "366" ellipse
224 "367" diamond
225 "368" ellipse
226 "370" triangle
227 "371" box
228 "372" ellipse x_fact 1 y_fact 3
229 "373" box x_fact 1 y_fact 3
230 "375" ellipse x_fact 1 y_fact 3
231 "376" ellipse x_fact 1 y_fact 3
232 "377" ellipse x_fact 1 y_fact 3
233 "378" triangle x_fact 1 y_fact 3
234 "379" box
235 "380" diamond
236 "381" ellipse
237 "382" ellipse
238 "384" triangle x_fact 1 y_fact 3
239 "385" triangle x_fact 1 y_fact 3
240 "386" box
241 "387" diamond
242 "388" box
243 "389" ellipse x_fact 3 y_fact 1
244 "390" box x_fact 1 y_fact 3
245 "391" triangle x_fact 1 y_fact 3
246 "393" ellipse
247 "394" box
248 "396" box
249 "397" ellipse
250 "398" ellipse
251 "400" ellipse
*Edges
1 2 10
1 3 146
1 9 37
1 12 8
1 13 6
1 14 1
1 18 126
1 19 3
1 20 14
1 23 1
1 24 38
1 28 1
1 29 195
1 31 2
1 34 13
1 36 157
1 37 4
1 40 18
1 43 215
1 44 26
1 45 100
1 46 6
1 47 6
1 48 7
1 49 8
1 51 153
1 53 7
1 55 30
1 56 1
1 60 25
1 65 23
1 67 19
1 68 2
1 69 1
1 72 1
1 74 13
1 75 10
1 77 17
1 82 7
1 84 1
1 92 1
1 96 1
1 99 1
1 100 11
1 103 136
1 111 187
1 114 6
1 119 6
1 122 1
1 125 1
1 126 3
1 136 1
1 138 25
1 140 1
1 142 3
1 148 1
1 153 26
1 154 214
1 165 236
1 175 1
1 187 1
1 190 86
1 193 2
1 204 1
1 205 4
1 207 258
1 208 197
1 212 1
1 215 1
1 216 1
1 220 1
1 224 4
1 231 1
1 233 2
1 241 2
1 242 1
1 243 236
1 244 1
1 245 3
2 3 2
2 7 1
2 10 4
2 11 19
2 13 303
2 14 4
2 15 27
2 18 17
2 19 218
2 20 411
2 23 15
2 24 22
2 25 7
2 26 18
2 27 11
2 29 37
2 31 14
2 34 260
2 36 4
2 37 361
2 39 8
2 40 439
2 42 7
2 43 11
2 45 25
2 46 1
2 48 330
2 49 276
2 51 3
2 54 27
2 55 369
2 57 12
2 60 1
2 62 4
2 65 428
2 66 3
2 68 1
2 71 19
2 72 1
2 78 11
2 79 29
2 80 24
2 81 1
2 82 265
2 83 1
2 91 2
2 92 1
2 93 1
2 98 1
2 99 22
2 100 459
2 101 8
2 103 8
2 111 38
2 113 10
2 114 5
2 115 1
2 116 21
2 119 309
2 122 1
2 125 1
2 126 1
2 136 7
2 138 1
2 139 1
2 140 2
2 142 263
2 147 3
2 149 1
2 153 255
2 154 7
2 155 26
2 156 6
2 165 30
2 167 1
2 171 1
2 177 5
2 189 1
2 190 12
2 197 9
2 200 2
2 201 8
2 204 2
2 207 4
2 211 23
2 212 3
2 214 6
2 215 154
2 220 1
2 224 3
2 228 1
2 229 16
2 233 2
2 235 2
2 236 1
2 238 2
2 241 1
2 243 18
2 244 7
2 245 1
3 9 33
3 12 24
3 18 280
3 19 1
3 24 5
3 26 4
3 29 248
3 31 2
3 34 1
3 36 351
3 37 2
3 39 1
3 40 1
3 43 273
3 44 44
3 45 32
3 46 61
3 47 43
3 48 2
3 51 366
3 53 12
3 60 61
3 65 1
3 67 25
3 72 1
3 74 15
3 75 10
3 77 27
3 82 1
3 92 1
3 94 1
3 99 2
3 100 3
3 101 1
3 103 212
3 107 1
3 109 2
3 111 272
3 113 1
3 114 8
3 116 4
3 117 1
3 119 2
3 126 1
3 127 1
3 131 1
3 132 1
3 133 1
3 136 1
3 138 37
3 141 1
3 142 3
3 143 1
3 148 1
3 149 1
3 152 2
3 153 2
3 154 265
3 158 1
3 159 1
3 163 1
3 164 1
3 165 303
3 170 1
3 183 1
3 185 1
3 187 1
3 188 1
3 190 145
3 196 1
3 197 3
3 201 1
3 202 1
3 203 1
3 205 5
3 207 236
3 208 196
3 209 1
3 211 2
3 212 1
3 213 4
3 217 2
3 220 1
3 221 2
3 222 1
3 223 1
3 224 1
3 225 1
3 231 1
3 234 1
3 235 1
3 236 1
3 238 1
3 240 2
3 241 1
3 242 1
3 243 243
3 247 1
3 248 1
3 250 1
3 251 1
4 5 241
4 7 127
4 8 206
4 12 34
4 13 5
4 20 2
4 21 121
4 22 191
4 24 4
4 30 130
4 32 30
4 33 305
4 35 14
4 36 24
4 38 176
4 40 1
4 49 1
4 50 79
4 51 35
4 52 14
4 55 1
4 56 153
4 69 31
4 70 38
4 81 198
4 83 4
4 84 94
4 85 20
4 86 16
4 89 15
4 90 4
4 93 316
4 97 243
4 103 31
4 105 67
4 112 5
4 115 12
4 118 18
4 120 4
4 121 22
4 122 9
4 123 23
4 131 5
4 137 25
4 139 38
4 140 26
4 145 42
4 146 114
4 149 4
4 151 5
4 152 23
4 157 80
4 166 40
4 167 19
4 174 18
4 176 13
4 178 204
4 186 8
4 189 23
4 198 242
4 199 3
4 200 13
4 203 2
4 216 16
4 228 10
4 230 16
4 231 12
4 232 5
4 239 1
5 7 130
5 8 43
5 12 12
5 21 213
5 22 110
5 24 13
5 29 2
5 30 37
5 32 1
5 33 25
5 35 6
5 38 74
5 44 2
5 46 1
5 47 1
5 50 24
5 51 19
5 69 4
5 70 35
5 71 1
5 85 10
5 89 15
5 90 8
5 93 333
5 97 8
5 103 13
5 105 57
5 112 1
5 115 11
5 118 15
5 120 9
5 122 13
5 123 31
5 131 6
5 137 5
5 138 1
5 146 23
5 149 10
5 152 4
5 157 120
5 166 17
5 176 14
5 186 4
5 187 1
5 189 8
5 190 1
5 199 2
5 200 9
5 203 7
5 216 26
5 226 1
5 231 9
6 24 2
7 8 211
7 9 1
7 12 2
7 13 1
7 20 1
7 21 129
7 22 139
7 24 71
7 30 22
7 32 24
7 33 94
7 35 18
7 36 9
7 38 145
7 40 1
7 43 1
7 44 2
7 47 2
7 50 43
7 51 7
7 52 125
7 56 182
7 60 1
7 69 96
7 70 155
7 71 1
7 81 120
7 82 1
7 83 120
7 84 75
7 85 75
7 86 7
7 89 6
7 93 152
7 97 111
7 103 21
7 105 26
7 112 12
7 115 56
7 118 14
7 120 5
7 121 95
7 122 12
7 123 15
7 131 127
7 137 40
7 139 6
7 140 3
7 145 87
7 146 26
7 149 7
7 151 3
7 152 8
7 157 62
7 166 8
7 167 14
7 174 3
7 178 142
7 186 32
7 189 1
7 190 1
7 198 132
7 199 91
7 200 10
7 203 11
7 215 1
7 216 19
7 226 75
7 228 1
7 230 35
7 231 5
7 232 10
7 239 1
8 12 21
8 21 200
8 22 177
8 24 3
8 30 5
8 32 2
8 33 18
8 35 12
8 38 77
8 48 1
8 50 30
8 51 38
8 52 59
8 56 53
8 69 122
8 70 83
8 71 1
8 81 36
8 82 1
8 83 21
8 84 1
8 85 41
8 86 1
8 89 22
8 90 12
8 93 287
8 97 11
8 103 24
8 105 13
8 112 7
8 115 31
8 118 7
8 120 1
8 121 18
8 122 8
8 123 8
8 131 27
8 137 14
8 139 1
8 140 1
8 145 9
8 146 1
8 149 7
8 151 2
8 152 8
8 157 158
8 166 2
8 167 2
8 171 1
8 176 12
8 178 20
8 186 6
8 189 3
8 198 28
8 199 96
8 200 26
8 203 2
8 216 26
8 226 10
8 230 10
8 231 12
8 232 3
9 11 8
9 12 421
9 13 1
9 14 3
9 17 1
9 18 26
9 24 40
9 28 9
9 29 40
9 31 10
9 36 36
9 43 40
9 44 439
9 45 342
9 46 376
9 47 431
9 51 37
9 57 3
9 60 338
9 62 4
9 66 12
9 67 347
9 69 1
9 70 2
9 74 283
9 75 280
9 77 430
9 82 10
9 91 7
9 92 5
9 103 32
9 111 13
9 138 433
9 147 4
9 153 1
9 154 36
9 156 14
9 165 44
9 187 1
9 190 17
9 204 4
9 205 102
9 207 17
9 208 14
9 213 152
9 233 3
9 238 1
9 239 1
9 243 28
9 245 7
10 11 22
10 13 3
10 14 215
10 17 242
10 24 6
10 28 371
10 31 239
10 34 2
10 37 19
10 42 2
10 43 1
10 44 1
10 46 4
10 49 6
10 55 6
10 57 272
10 60 2
10 62 239
10 66 238
10 70 1
10 74 1
10 82 8
10 91 128
10 92 281
10 138 6
10 142 3
10 147 351
10 153 1
10 156 364
10 187 96
10 204 492
10 215 7
10 233 367
10 238 265
10 239 157
10 243 1
10 245 29
11 12 5
11 13 5
11 14 177
11 17 122
11 24 10
11 25 1
11 28 177
11 29 1
11 31 228
11 34 4
11 37 10
11 44 7
11 45 1
11 46 12
11 47 6
11 49 13
11 55 13
11 57 222
11 60 9
11 62 215
11 66 208
11 67 2
11 70 1
11 74 8
11 75 2
11 77 4
11 82 14
11 85 1
11 91 153
11 92 177
11 100 1
11 111 1
11 138 10
11 142 13
11 147 296
11 153 6
11 156 278
11 187 77
11 190 1
11 204 341
11 205 1
11 208 1
11 215 15
11 233 259
11 238 239
11 239 149
11 245 46
12 13 2
12 14 4
12 17 2
12 18 33
12 21 25
12 22 15
12 24 5
12 28 15
12 29 25
12 31 8
12 33 19
12 36 109
12 38 7
12 43 20
12 44 470
12 45 320
12 46 434
12 47 380
12 50 2
12 51 127
12 56 10
12 57 6
12 60 392
12 62 5
12 66 11
12 67 360
12 74 341
12 75 348
12 77 354
12 81 5
12 82 1
12 91 19
12 92 5
12 93 3
12 97 12
12 103 117
12 111 43
12 122 1
12 123 1
12 138 449
12 140 63
12 143 1
12 144 3
12 147 9
12 153 1
12 154 17
12 156 4
12 157 21
12 162 1
12 165 30
12 169 3
12 172 2
12 178 43
12 182 1
12 183 3
12 186 1
12 187 2
12 190 28
12 192 2
12 196 1
12 198 2
12 203 1
12 204 19
12 205 118
12 207 17
12 208 8
12 213 166
12 215 2
12 225 3
12 233 9
12 238 2
12 239 9
12 243 73
12 245 4
12 250 2
12 251 1
13 14 5
13 17 1
13 18 17
13 19 250
13 20 112
13 21 2
13 23 5
13 24 9
13 25 1
13 26 12
13 28 1
13 29 13
13 31 18
13 32 2
13 34 253
13 36 4
13 37 271
13 38 1
13 40 91
13 42 11
13 43 15
13 45 50
13 46 2
13 47 1
13 48 271
13 49 282
13 54 16
13 55 168
13 57 4
13 62 2
13 65 180
13 66 1
13 71 4
13 74 1
13 78 13
13 80 6
13 82 282
13 84 2
13 89 6
13 91 1
13 92 1
13 93 1
13 97 1
13 99 3
13 100 261
13 101 3
13 111 45
13 112 1
13 113 2
13 116 11
13 118 3
13 119 237
13 120 1
13 123 1
13 136 3
13 138 1
13 142 140
13 147 3
13 149 2
13 151 2
13 152 1
13 153 227
13 155 1
13 156 3
13 157 1
13 165 10
13 166 1
13 167 1
13 176 1
13 177 2
13 190 5
13 197 1
13 200 3
13 204 2
13 211 2
13 212 2
13 214 6
13 215 201
13 216 3
13 229 3
13 231 2
13 233 1
13 243 26
13 244 1
14 17 230
14 19 2
14 20 5
14 24 30
14 28 196
14 31 172
14 34 9
14 37 28
14 40 5
14 44 5
14 45 4
14 46 7
14 47 3
14 48 2
14 49 31
14 55 3
14 57 153
14 60 5
14 62 235
14 65 22
14 66 137
14 67 7
14 74 2
14 75 4
14 77 2
14 82 6
14 91 193
14 92 207
14 119 6
14 138 2
14 142 2
14 147 168
14 153 11
14 156 261
14 187 54
14 204 201
14 205 1
14 213 1
14 215 17
14 216 1
14 233 260
14 238 293
14 239 62
14 243 1
14 245 308
15 18 1
15 23 88
15 24 4
15 25 196
15 26 114
15 27 22
15 30 1
15 34 1
15 37 1
15 42 267
15 49 10
15 54 394
15 55 8
15 70 1
15 71 305
15 78 251
15 79 62
15 80 187
15 99 89
15 100 4
15 101 7
15 113 77
15 116 83
15 129 5
15 136 38
15 155 328
15 158 2
15 177 40
15 182 2
15 197 2
15 201 141
15 202 183
15 210 2
15 211 36
15 212 35
15 214 1
15 217 10
15 229 208
15 240 1
15 242 1
15 244 4
15 247 3
17 18 1
17 25 3
17 28 131
17 31 103
17 37 1
17 43 1
17 44 3
17 46 4
17 49 2
17 57 118
17 60 4
17 62 195
17 65 1
17 66 143
17 67 1
17 70 1
17 82 1
17 84 1
17 91 161
17 92 145
17 138 1
17 147 150
17 156 169
17 187 104
17 190 1
17 204 198
17 205 1
17 215 1
17 233 329
17 238 330
17 239 72
17 243 1
17 245 274
18 19 8
18 20 9
18 23 1
18 24 17
18 26 20
18 29 456
18 34 8
18 36 407
18 37 9
18 40 6
18 43 369
18 44 60
18 45 183
18 46 57
18 47 51
18 48 3
18 49 9
18 51 318
18 52 1
18 53 8
18 55 22
18 60 36
18 65 47
18 67 30
18 71 1
18 74 20
18 75 31
18 77 43
18 82 6
18 84 1
18 85 2
18 89 1
18 99 3
18 100 6
18 101 6
18 103 308
18 111 423
18 113 10
18 114 36
18 116 19
18 119 15
18 122 1
18 136 11
18 137 1
18 138 73
18 142 22
18 147 1
18 149 2
18 151 1
18 153 11
18 154 419
18 165 468
18 167 1
18 176 1
18 177 2
18 187 2
18 189 1
18 190 362
18 197 4
18 201 6
18 204 1
18 205 18
18 207 321
18 208 174
18 211 3
18 212 4
18 213 1
18 214 4
18 215 3
18 216 2
18 217 12
18 221 1
18 230 1
18 231 1
18 233 1
18 243 424
18 244 6
18 245 1
18 248 1
19 23 6
19 24 8
19 25 3
19 26 8
19 29 2
19 31 4
19 34 132
19 37 198
19 42 4
19 43 1
19 45 12
19 46 1
19 48 1
19 49 153
19 51 1
19 54 11
19 55 93
19 57 1
19 71 6
19 75 1
19 78 1
19 80 1
19 82 201
19 99 4
19 100 186
19 103 9
19 111 15
19 113 4
19 116 9
19 119 5
19 136 6
19 142 82
19 147 3
19 153 113
19 155 3
19 156 3
19 165 3
19 190 3
19 203 1
19 208 1
19 211 5
19 212 6
19 214 3
19 215 91
19 229 6
19 241 1
19 243 4
20 22 3
20 24 20
20 26 2
20 28 2
20 31 5
20 34 156
20 35 1
20 37 223
20 43 3
20 45 27
20 46 3
20 49 180
20 55 163
20 57 2
20 60 1
20 68 1
20 70 4
20 71 1
20 82 204
20 85 1
20 90 1
20 91 1
20 93 1
20 100 347
20 103 4
20 111 23
20 113 1
20 119 2
20 126 3
20 136 1
20 142 211
20 149 1
20 153 170
20 157 1
20 165 3
20 171 1
20 176 2
20 187 1
20 190 6
20 203 1
20 208 3
20 214 1
20 215 95
20 224 2
20 229 1
20 233 2
20 243 14
21 22 72
21 24 5
21 30 8
21 32 68
21 33 100
21 35 43
21 36 9
21 38 142
21 40 1
21 49 1
21 50 166
21 51 11
21 52 37
21 55 4
21 56 176
21 69 30
21 70 91
21 71 1
21 81 125
21 82 1
21 83 23
21 84 49
21 85 86
21 86 24
21 89 12
21 90 35
21 91 1
21 93 199
21 97 95
21 99 1
21 103 5
21 105 26
21 112 120
21 115 72
21 118 10
21 120 2
21 121 19
21 122 10
21 123 14
21 131 23
21 133 1
21 137 111
21 139 1
21 140 7
21 145 98
21 146 18
21 149 6
21 151 6
21 152 100
21 157 100
21 166 26
21 167 12
21 172 1
21 174 13
21 176 35
21 178 102
21 179 1
21 186 83
21 187 2
21 189 6
21 198 130
21 199 21
21 200 13
21 203 5
21 216 23
21 226 10
21 228 13
21 230 112
21 231 16
21 232 103
21 233 3
21 237 1
22 24 4
22 26 1
22 30 8
22 32 37
22 33 157
22 35 16
22 36 8
22 38 118
22 40 3
22 49 1
22 50 134
22 51 13
22 52 121
22 55 1
22 56 158
22 69 76
22 70 65
22 81 73
22 83 46
22 84 33
22 85 33
22 86 9
22 89 6
22 90 5
22 91 1
22 93 175
22 97 101
22 103 25
22 105 19
22 112 7
22 115 18
22 118 13
22 120 3
22 121 48
22 122 24
22 123 8
22 130 1
22 131 19
22 137 23
22 139 17
22 140 18
22 141 1
22 145 59
22 146 12
22 149 5
22 151 4
22 152 10
22 157 99
22 166 7
22 167 11
22 171 1
22 174 7
22 176 11
22 178 321
22 179 1
22 186 17
22 189 12
22 198 91
22 199 53
22 200 11
22 203 3
22 216 9
22 219 1
22 226 13
22 228 16
22 230 38
22 231 13
22 232 9
23 24 194
23 25 56
23 26 376
23 27 37
23 29 1
23 30 1
23 34 25
23 36 3
23 37 3
23 39 223
23 42 80
23 48 14
23 49 16
23 52 1
23 54 56
23 55 11
23 65 5
23 69 2
23 70 1
23 71 105
23 78 66
23 79 87
23 80 118
23 82 2
23 83 1
23 85 1
23 99 304
23 100 17
23 101 381
23 103 1
23 109 26
23 111 2
23 113 272
23 114 250
23 116 300
23 119 19
23 133 1
23 136 277
23 142 5
23 146 1
23 153 5
23 154 2
23 155 74
23 165 1
23 177 41
23 197 287
23 199 2
23 201 56
23 202 138
23 211 227
23 212 270
23 214 100
23 215 18
23 217 198
23 229 67
23 233 1
23 243 2
23 244 379
24 25 56
24 26 358
24 27 3
24 28 111
24 29 22
24 31 8
24 33 5
24 34 19
24 35 110
24 36 19
24 37 12
24 38 4
24 39 9
24 40 6
24 41 48
24 42 57
24 43 15
24 44 87
24 45 4
24 47 6
24 48 8
24 49 8
24 50 8
24 51 33
24 52 6
24 54 76
24 55 16
24 56 6
24 57 5
24 58 5
24 59 5
24 60 7
24 62 11
24 64 5
24 65 4
24 66 2
24 67 4
24 68 5
24 69 3
24 70 6
24 71 48
24 72 2
24 74 2
24 75 18
24 77 5
24 78 55
24 79 4
24 80 32
24 81 4
24 82 9
24 83 11
24 84 6
24 85 5
24 86 3
24 89 2
24 90 5
24 92 5
24 93 5
24 94 11
24 95 4
24 97 42
24 98 4
24 99 255
24 100 27
24 103 16
24 104 7
24 105 4
24 106 2
24 107 1
24 109 33
24 110 1
24 111 16
24 112 2
24 113 288
24 114 21
24 115 2
24 116 295
24 117 1
24 118 1
24 119 5
24 121 4
24 122 6
24 123 5
24 124 4
24 125 5
24 126 122
24 127 6
24 128 78
24 129 27
24 130 5
24 131 6
24 132 3
24 133 5
24 134 4
24 135 5
24 136 320
24 139 204
24 140 4
24 141 91
24 142 12
24 143 5
24 144 5
24 145 5
24 146 9
24 147 30
24 149 4
24 151 9
24 153 10
24 154 4
24 155 50
24 156 8
24 157 2
24 160 11
24 161 5
24 162 9
24 163 2
24 164 5
24 165 2
24 166 5
24 167 5
24 168 5
24 170 10
24 171 5
24 172 3
24 174 5
24 175 4
24 176 1
24 177 9
24 178 4
24 179 4
24 180 4
24 181 6
24 182 5
24 183 5
24 184 5
24 185 5
24 186 5
24 187 3
24 188 6
24 189 8
24 190 6
24 191 3
24 192 3
24 195 5
24 196 5
24 197 5
24 198 4
24 199 11
24 200 5
24 201 7
24 202 135
24 203 3
24 204 6
24 205 7
24 207 2
24 208 1
24 209 15
24 210 4
24 211 154
24 212 171
24 213 5
24 214 95
24 215 16
24 216 6
24 217 4
24 218 6
24 219 4
24 220 7
24 222 7
24 223 6
24 224 1
24 225 6
24 226 3
24 227 4
24 228 3
24 229 20
24 231 133
24 232 5
24 233 4
24 234 5
24 235 3
24 236 5
24 237 8
24 238 6
24 239 8
24 240 5
24 241 4
24 242 4
24 243 35
24 244 28
24 245 8
24 246 102
24 248 6
24 249 25
24 250 4
24 251 6
25 26 100
25 27 147
25 34 2
25 37 5
25 39 48
25 40 1
25 42 246
25 48 1
25 49 6
25 52 1
25 54 198
25 55 4
25 57 3
25 65 17
25 71 260
25 78 330
25 79 257
25 80 178
25 81 1
25 85 1
25 94 1
25 99 99
25 100 4
25 101 73
25 104 1
25 105 1
25 113 73
25 114 21
25 116 84
25 122 1
25 132 1
25 136 53
25 142 3
25 146 1
25 153 4
25 155 292
25 162 1
25 171 1
25 172 2
25 177 224
25 182 1
25 187 2
25 193 1
25 197 81
25 201 93
25 202 109
25 204 2
25 206 1
25 211 42
25 212 41
25 214 4
25 215 9
25 217 96
25 221 1
25 222 1
25 223 1
25 225 1
25 229 240
25 233 12
25 236 1
25 237 1
25 238 1
25 240 1
25 244 40
25 248 1
26 27 57
26 29 12
26 30 1
26 32 1
26 34 21
26 36 11
26 37 21
26 39 310
26 40 2
26 41 1
26 42 148
26 43 5
26 48 11
26 49 23
26 51 7
26 53 2
26 54 97
26 55 36
26 59 1
26 65 9
26 70 2
26 71 165
26 78 90
26 79 121
26 80 106
26 82 9
26 84 2
26 85 1
26 94 1
26 98 1
26 99 408
26 100 24
26 101 571
26 103 2
26 105 1
26 109 25
26 111 26
26 113 474
26 114 332
26 115 2
26 116 327
26 119 17
26 129 1
26 130 1
26 132 2
26 136 367
26 137 1
26 142 13
26 143 2
26 145 2
26 148 1
26 153 14
26 154 6
26 155 100
26 157 1
26 158 1
26 162 1
26 164 1
26 165 16
26 168 1
26 169 1
26 171 2
26 172 1
26 177 114
26 181 3
26 182 1
26 183 1
26 192 1
26 195 3
26 196 1
26 197 399
26 199 1
26 201 95
26 202 189
26 203 1
26 207 1
26 208 2
26 211 290
26 212 306
26 214 218
26 215 32
26 217 168
26 218 1
26 219 1
26 221 2
26 227 1
26 228 1
26 229 75
26 231 1
26 236 1
26 237 2
26 243 21
26 244 435
26 248 1
26 251 1
27 34 2
27 37 3
27 42 143
27 49 3
27 54 197
27 55 5
27 71 115
27 72 1
27 78 163
27 80 78
27 99 45
27 100 16
27 113 56
27 114 1
27 116 54
27 117 1
27 129 3
27 132 1
27 133 2
27 136 24
27 143 1
27 155 217
27 182 1
27 183 1
27 196 1
27 202 72
27 211 31
27 212 32
27 215 5
27 224 1
27 229 135
27 235 1
27 240 3
27 241 1
27 247 2
27 250 1
28 29 2
28 31 353
28 34 1
28 36 1
28 40 10
28 43 1
28 44 17
28 45 1
28 46 11
28 47 4
28 51 2
28 55 2
28 57 231
28 60 10
28 62 180
28 65 1
28 66 232
28 67 1
28 74 5
28 75 2
28 77 2
28 82 2
28 91 166
28 92 351
28 103 1
28 111 1
28 119 1
28 138 18
28 147 240
28 153 2
28 154 8
28 156 556
28 187 51
28 190 2
28 204 504
28 208 2
28 213 2
28 215 2
28 216 1
28 233 196
28 238 153
28 239 37
28 243 1
28 245 438
29 30 3
29 31 1
29 32 3
29 33 2
29 34 21
29 36 299
29 37 30
29 40 4
29 43 474
29 44 45
29 45 201
29 46 22
29 47 37
29 48 7
29 49 8
29 51 333
29 52 3
29 53 9
29 55 15
29 60 56
29 62 1
29 65 28
29 66 1
29 67 25
29 69 3
29 70 4
29 74 6
29 75 11
29 77 30
29 82 4
29 84 6
29 85 2
29 89 1
29 92 1
29 97 2
29 99 1
29 100 22
29 101 1
29 103 269
29 111 460
29 113 5
29 114 14
29 116 12
29 119 20
29 122 2
29 136 5
29 138 43
29 140 1
29 142 22
29 145 1
29 148 1
29 153 17
29 154 296
29 156 1
29 165 312
29 190 257
29 197 3
29 202 1
29 203 1
29 205 5
29 207 284
29 208 257
29 211 1
29 212 1
29 214 1
29 215 6
29 216 2
29 217 9
29 240 1
29 243 347
29 244 3
30 32 101
30 33 9
30 35 75
30 36 3
30 38 1
30 40 1
30 42 1
30 43 2
30 44 2
30 47 1
30 50 5
30 52 337
30 55 1
30 56 16
30 57 1
30 60 1
30 62 1
30 66 1
30 69 223
30 70 346
30 74 1
30 79 2
30 81 51
30 83 133
30 84 155
30 85 232
30 86 4
30 89 8
30 90 2
30 91 1
30 93 87
30 97 66
30 99 2
30 103 1
30 105 180
30 112 2
30 113 1
30 114 1
30 115 136
30 117 3
30 118 8
30 120 3
30 121 2
30 122 6
30 123 15
30 126 1
30 131 147
30 137 5
30 138 3
30 139 24
30 140 5
30 145 255
30 146 288
30 147 1
30 149 4
30 152 2
30 154 3
30 157 8
30 165 1
30 166 14
30 167 25
30 174 1
30 176 13
30 178 5
30 183 1
30 186 8
30 187 1
30 189 5
30 190 1
30 198 29
30 199 133
30 200 11
30 201 1
30 203 19
30 212 1
30 215 1
30 216 20
30 217 1
30 223 1
30 228 5
30 230 4
30 231 9
30 232 7
30 237 3
30 245 1
31 34 17
31 37 33
31 40 36
31 43 2
31 44 6
31 46 7
31 48 8
31 49 59
31 51 1
31 55 17
31 57 271
31 60 9
31 62 139
31 65 47
31 66 153
31 67 11
31 74 13
31 77 3
31 82 22
31 91 121
31 92 230
31 100 2
31 103 2
31 111 1
31 115 1
31 119 10
31 138 21
31 140 1
31 142 15
31 147 140
31 153 30
31 154 9
31 156 425
31 165 1
31 176 1
31 187 16
31 190 4
31 204 265
31 207 1
31 215 38
31 217 1
31 233 141
31 238 196
31 239 13
31 243 1
31 245 478
32 33 52
32 35 180
32 36 1
32 37 1
32 38 54
32 43 1
32 44 1
32 46 1
32 47 1
32 50 3
32 51 1
32 52 17
32 55 2
32 56 2
32 69 54
32 70 231
32 74 1
32 81 1
32 82 1
32 83 12
32 84 7
32 85 190
32 89 25
32 90 18
32 93 41
32 99 2
32 105 92
32 112 8
32 115 109
32 118 20
32 120 13
32 121 3
32 122 21
32 123 27
32 131 115
32 135 16
32 137 17
32 138 1
32 139 2
32 140 2
32 145 36
32 146 10
32 149 5
32 152 9
32 155 1
32 157 27
32 166 6
32 176 63
32 178 2
32 186 9
32 187 3
32 189 11
32 190 1
32 199 105
32 200 38
32 203 44
32 208 2
32 216 72
32 226 2
32 228 33
32 230 10
32 231 20
32 232 12
32 237 1
32 238 1
32 239 1
33 35 65
33 36 1
33 38 131
33 44 1
33 46 1
33 47 1
33 50 65
33 51 49
33 55 2
33 56 25
33 69 5
33 70 34
33 81 25
33 82 1
33 84 1
33 85 39
33 86 2
33 89 29
33 90 60
33 93 181
33 97 19
33 103 34
33 105 13
33 112 10
33 115 27
33 118 22
33 120 11
33 121 4
33 122 13
33 123 10
33 131 5
33 135 52
33 137 30
33 138 1
33 139 1
33 140 1
33 144 1
33 145 17
33 146 2
33 149 9
33 151 10
33 152 17
33 155 1
33 157 100
33 166 6
33 167 4
33 176 79
33 178 36
33 186 17
33 189 2
33 198 33
33 199 6
33 200 22
33 203 6
33 208 1
33 215 1
33 216 44
33 226 1
33 228 76
33 230 20
33 231 14
33 232 18
33 236 1
34 36 3
34 37 308
34 39 4
34 40 188
34 42 3
34 43 7
34 45 11
34 46 5
34 48 231
34 49 215
34 51 1
34 54 3
34 55 274
34 57 8
34 62 4
34 65 291
34 66 1
34 67 2
34 68 3
34 69 1
34 71 3
34 72 3
34 78 3
34 79 3
34 80 2
34 82 169
34 91 2
34 92 3
34 96 1
34 98 1
34 99 28
34 100 255
34 101 9
34 103 3
34 111 39
34 113 11
34 114 19
34 116 21
34 118 2
34 119 274
34 120 2
34 123 1
34 124 5
34 125 1
34 126 4
34 136 18
34 140 1
34 142 155
34 149 3
34 151 1
34 153 371
34 154 13
34 155 2
34 156 2
34 165 9
34 167 1
34 171 1
34 177 2
34 184 2
34 187 5
34 188 1
34 189 1
34 190 8
34 193 1
34 197 20
34 200 1
34 203 2
34 208 1
34 211 30
34 212 21
34 214 2
34 215 271
34 220 2
34 222 1
34 224 5
34 229 10
34 233 6
34 235 3
34 238 2
34 241 4
34 243 9
34 244 16
34 245 4
35 38 61
35 39 1
35 42 1
35 50 6
35 52 56
35 54 3
35 56 16
35 69 79
35 70 162
35 71 1
35 79 2
35 80 1
35 81 3
35 83 42
35 84 69
35 85 188
35 86 10
35 89 32
35 90 58
35 93 4
35 97 6
35 99 1
35 105 80
35 112 8
35 115 91
35 117 1
35 118 22
35 120 23
35 121 9
35 122 14
35 123 22
35 131 90
35 135 48
35 137 32
35 139 11
35 140 13
35 142 1
35 145 123
35 146 67
35 149 3
35 151 1
35 152 27
35 157 8
35 166 11
35 167 9
35 174 8
35 176 97
35 178 6
35 186 10
35 187 1
35 189 8
35 198 3
35 199 193
35 200 39
35 203 60
35 216 102
35 217 3
35 223 1
35 228 54
35 229 1
35 230 26
35 231 12
35 232 14
36 37 3
36 39 2
36 40 1
36 43 301
36 44 51
36 45 75
36 46 45
36 47 32
36 48 1
36 49 4
36 51 438
36 53 11
36 55 2
36 56 1
36 60 36
36 62 2
36 65 8
36 66 1
36 67 33
36 69 1
36 74 10
36 75 29
36 77 46
36 82 1
36 84 1
36 85 1
36 89 1
36 92 1
36 93 9
36 99 4
36 101 3
36 103 314
36 111 359
36 113 1
36 114 38
36 116 11
36 117 1
36 119 1
36 120 1
36 130 1
36 132 1
36 136 8
36 138 43
36 142 3
36 144 1
36 153 1
36 154 312
36 157 24
36 165 414
36 172 2
36 177 1
36 182 1
36 183 1
36 190 196
36 197 2
36 202 5
36 203 1
36 205 13
36 207 260
36 208 183
36 211 2
36 213 2
36 214 3
36 215 3
36 217 2
36 225 1
36 236 1
36 243 320
36 244 3
36 245 1
36 247 1
36 250 2
37 39 5
37 40 238
37 42 3
37 43 6
37 44 1
37 45 19
37 46 5
37 48 246
37 49 351
37 51 1
37 54 2
37 55 294
37 57 22
37 60 3
37 62 9
37 65 426
37 66 4
37 70 1
37 71 5
37 72 1
37 78 1
37 79 7
37 80 3
37 81 1
37 82 227
37 84 2
37 85 1
37 89 1
37 91 8
37 92 3
37 99 21
37 100 268
37 101 7
37 103 10
37 105 1
37 111 8
37 113 9
37 114 18
37 115 1
37 116 15
37 118 1
37 119 336
37 120 1
37 122 1
37 123 1
37 124 1
37 125 1
37 136 30
37 138 1
37 142 200
37 147 2
37 151 1
37 153 377
37 154 11
37 155 4
37 156 12
37 159 3
37 165 7
37 166 1
37 176 1
37 177 5
37 190 3
37 197 16
37 203 1
37 204 6
37 207 3
37 208 1
37 211 22
37 212 20
37 214 10
37 215 397
37 224 3
37 229 4
37 233 2
37 238 6
37 241 1
37 243 7
37 244 16
37 245 5
38 50 47
38 51 33
38 52 8
38 55 3
38 56 104
38 69 5
38 70 6
38 71 1
38 81 109
38 82 1
38 83 4
38 84 22
38 85 26
38 86 4
38 89 45
38 90 71
38 93 212
38 97 98
38 99 1
38 103 17
38 105 8
38 112 13
38 114 1
38 115 27
38 116 1
38 118 18
38 120 19
38 121 4
38 122 19
38 123 21
38 131 6
38 135 54
38 137 16
38 139 2
38 140 8
38 145 15
38 146 6
38 149 15
38 151 9
38 152 15
38 155 1
38 157 118
38 166 3
38 167 20
38 174 2
38 176 118
38 178 51
38 186 6
38 198 101
38 199 18
38 200 51
38 203 8
38 215 1
38 216 61
38 226 1
38 228 54
38 229 1
38 230 26
38 231 13
38 232 21
39 42 40
39 43 3
39 49 4
39 51 1
39 54 91
39 55 15
39 71 31
39 78 59
39 80 25
39 82 2
39 99 352
39 100 17
39 111 3
39 113 283
39 114 32
39 116 286
39 136 266
39 142 9
39 153 2
39 155 69
39 175 1
39 202 179
39 208 1
39 211 202
39 212 359
39 214 104
39 215 9
39 217 1
39 229 36
40 43 5
40 45 9
40 46 2
40 49 191
40 51 1
40 55 146
40 57 3
40 62 3
40 69 1
40 70 2
40 71 1
40 82 210
40 85 1
40 89 1
40 90 1
40 91 3
40 92 2
40 93 4
40 99 1
40 100 343
40 103 3
40 105 1
40 111 21
40 119 2
40 126 1
40 131 1
40 136 1
40 138 1
40 142 180
40 153 160
40 155 1
40 156 6
40 157 1
40 165 4
40 168 1
40 176 1
40 190 6
40 204 5
40 208 5
40 209 1
40 214 1
40 215 106
40 229 1
40 233 2
40 238 1
40 241 2
40 243 15
41 59 12
41 68 10
41 72 6
41 90 3
41 94 9
41 96 9
41 98 6
41 103 1
41 107 3
41 110 3
41 125 8
41 126 32
41 127 18
41 129 40
41 133 40
41 135 26
41 141 22
41 148 21
41 158 22
41 160 19
41 161 2
41 164 9
41 166 6
41 168 1
41 175 24
41 176 16
41 181 9
41 183 2
41 184 2
41 185 1
41 193 2
41 202 1
41 206 18
41 209 1
41 210 38
41 215 1
41 218 14
41 219 1
41 220 6
41 224 45
41 227 16
41 235 8
41 240 56
41 241 26
41 242 33
41 247 48
41 248 17
42 48 3
42 49 7
42 54 308
42 55 8
42 65 8
42 70 1
42 71 524
42 78 412
42 79 347
42 80 375
42 82 3
42 85 1
42 98 1
42 99 66
42 100 11
42 101 132
42 105 1
42 109 2
42 113 87
42 114 111
42 115 3
42 116 97
42 119 1
42 124 1
42 125 1
42 129 1
42 133 1
42 136 81
42 142 2
42 146 1
42 148 1
42 153 5
42 155 265
42 163 1
42 177 280
42 179 1
42 181 2
42 182 2
42 185 1
42 195 1
42 197 79
42 201 261
42 202 158
42 206 1
42 209 1
42 210 3
42 211 71
42 212 65
42 214 17
42 215 3
42 217 151
42 224 1
42 229 281
42 233 2
42 235 1
42 236 1
42 237 1
42 241 2
42 244 98
42 247 1
42 250 2
42 251 2
43 44 42
43 45 138
43 46 32
43 47 68
43 48 7
43 49 10
43 51 411
43 52 3
43 53 12
43 55 17
43 56 2
43 60 65
43 62 1
43 65 29
43 67 56
43 69 1
43 70 3
43 74 16
43 75 13
43 77 65
43 82 3
43 84 1
43 85 2
43 89 1
43 91 1
43 92 3
43 99 3
43 100 3
43 101 1
43 103 335
43 111 434
43 113 3
43 114 13
43 115 1
43 116 6
43 119 5
43 122 1
43 136 4
43 138 70
43 140 1
43 142 6
43 145 1
43 149 1
43 153 27
43 154 418
43 156 1
43 165 412
43 187 4
43 190 265
43 197 5
43 203 1
43 204 2
43 205 9
43 207 436
43 208 372
43 211 1
43 212 1
43 213 1
43 214 1
43 215 1
43 216 1
43 217 2
43 230 1
43 231 1
43 233 1
43 239 1
43 240 1
43 243 394
43 244 3
44 45 346
44 46 557
44 47 558
44 49 2
44 51 79
44 52 2
44 56 1
44 57 5
44 60 546
44 62 2
44 65 1
44 66 12
44 67 543
44 69 6
44 70 6
44 74 373
44 75 501
44 77 507
44 84 4
44 85 2
44 91 1
44 92 4
44 97 1
44 100 1
44 103 71
44 111 60
44 118 1
44 132 2
44 138 525
44 143 1
44 144 2
44 145 2
44 147 2
44 154 80
44 156 2
44 162 2
44 165 103
44 169 3
44 172 2
44 182 2
44 183 1
44 187 2
44 190 52
44 196 1
44 204 7
44 205 226
44 207 17
44 208 6
44 213 157
44 215 1
44 225 3
44 230 1
44 233 1
44 238 2
44 239 1
44 243 86
44 245 4
44 250 2
44 251 2
45 46 369
45 47 277
45 48 34
45 49 6
45 51 115
45 55 59
45 60 239
45 65 95
45 66 1
45 67 161
45 74 167
45 75 262
45 77 167
45 82 3
45 91 2
45 92 2
45 100 31
45 103 112
45 111 245
45 119 19
45 138 279
45 140 1
45 142 52
45 144 1
45 153 38
45 154 138
45 156 7
45 165 156
45 190 157
45 204 1
45 205 46
45 207 113
45 208 87
45 213 104
45 215 13
45 225 1
45 233 1
45 238 1
45 239 1
45 243 195
45 251 1
46 47 436
46 48 2
46 51 71
46 55 13
46 57 5
46 60 465
46 62 8
46 65 5
46 66 9
46 67 392
46 72 1
46 74 254
46 75 326
46 77 446
46 91 12
46 92 11
46 96 1
46 100 2
46 103 48
46 111 34
46 119 4
46 138 459
46 142 11
46 145 1
46 147 7
46 153 13
46 154 35
46 156 8
46 165 65
46 172 1
46 183 1
46 189 1
46 190 41
46 201 1
46 204 13
46 205 127
46 207 16
46 208 9
46 213 127
46 233 6
46 238 2
46 243 79
46 245 11
47 51 29
47 52 1
47 56 3
47 57 3
47 60 426
47 62 2
47 67 391
47 69 2
47 70 4
47 74 322
47 75 371
47 77 535
47 84 1
47 85 1
47 91 2
47 92 2
47 97 2
47 103 60
47 111 20
47 125 1
47 138 434
47 143 1
47 154 34
47 156 2
47 165 59
47 172 1
47 182 1
47 183 1
47 190 26
47 192 1
47 204 3
47 205 233
47 207 33
47 208 15
47 213 179
47 215 1
47 230 1
47 233 1
47 237 1
47 239 2
47 241 1
47 243 52
47 245 2
47 250 1
47 251 1
48 49 189
48 54 25
48 55 195
48 57 4
48 71 3
48 78 1
48 80 5
48 82 236
48 89 1
48 99 12
48 100 259
48 103 6
48 111 38
48 113 2
48 116 17
48 118 1
48 119 26
48 136 8
48 142 133
48 147 2
48 149 1
48 153 167
48 155 4
48 165 5
48 176 2
48 187 1
48 190 10
48 204 1
48 208 2
48 211 4
48 214 4
48 215 141
48 216 1
48 224 1
48 229 4
48 231 1
48 233 2
48 238 1
48 241 2
48 243 3
49 51 3
49 54 8
49 55 265
49 57 10
49 60 1
49 62 7
49 65 335
49 66 3
49 68 1
49 70 1
49 71 27
49 78 5
49 79 10
49 80 10
49 82 228
49 90 1
49 91 7
49 92 4
49 97 1
49 99 18
49 100 197
49 101 10
49 103 5
49 111 29
49 113 7
49 114 4
49 116 20
49 119 210
49 120 1
49 123 1
49 124 1
49 125 2
49 126 1
49 136 5
49 138 1
49 142 118
49 147 3
49 149 1
49 151 1
49 153 235
49 154 3
49 155 24
49 156 26
49 165 2
49 166 1
49 170 1
49 177 8
49 184 2
49 186 1
49 189 1
49 190 2
49 197 3
49 200 2
49 201 2
49 203 1
49 204 6
49 207 2
49 208 2
49 211 15
49 212 4
49 214 3
49 215 237
49 216 2
49 224 2
49 229 6
49 231 1
49 233 12
49 235 2
49 238 6
49 241 1
49 243 13
49 244 4
49 245 13
50 51 15
50 52 16
50 55 2
50 56 36
50 65 1
50 69 7
50 70 10
50 81 26
50 82 1
50 83 1
50 84 5
50 85 33
50 86 24
50 89 8
50 90 2
50 93 44
50 97 43
50 103 4
50 105 2
50 112 55
50 115 38
50 118 3
50 120 3
50 121 3
50 122 3
50 123 4
50 131 5
50 137 34
50 140 6
50 141 2
50 144 1
50 145 41
50 146 4
50 149 1
50 152 31
50 157 53
50 166 3
50 167 6
50 174 1
50 176 6
50 178 173
50 186 13
50 198 28
50 199 9
50 200 4
50 203 1
50 216 6
50 226 1
50 228 4
50 230 34
50 231 2
50 232 43
51 52 1
51 53 12
51 55 12
51 56 28
51 60 44
51 62 1
51 65 5
51 67 35
51 70 2
51 74 14
51 75 9
51 77 21
51 81 17
51 82 2
51 84 4
51 85 2
51 91 1
51 92 3
51 93 14
51 97 52
51 99 1
51 100 4
51 101 3
51 103 467
51 111 309
51 113 5
51 114 16
51 116 6
51 119 7
51 121 1
51 123 1
51 131 1
51 136 8
51 138 50
51 140 98
51 142 2
51 145 1
51 151 1
51 152 1
51 153 9
51 154 364
51 156 1
51 157 24
51 165 397
51 178 51
51 179 2
51 181 1
51 190 219
51 197 4
51 198 29
51 202 1
51 205 8
51 207 332
51 208 189
51 211 1
51 212 1
51 214 1
51 215 2
51 217 8
51 223 1
51 239 1
51 243 405
51 244 4
51 245 1
52 54 6
52 56 14
52 60 1
52 69 156
52 70 461
52 77 2
52 80 1
52 83 15
52 84 2
52 85 337
52 89 22
52 90 32
52 93 9
52 99 1
52 103 1
52 105 106
52 112 11
52 115 169
52 118 8
52 120 11
52 121 3
52 122 5
52 123 27
52 131 275
52 137 45
52 138 1
52 139 1
52 140 1
52 145 21
52 146 26
52 152 9
52 157 25
52 166 15
52 176 21
52 178 2
52 186 26
52 187 3
52 189 5
52 190 1
52 199 222
52 200 24
52 203 29
52 216 53
52 226 5
52 229 4
52 230 3
52 231 4
52 232 5
52 233 1
53 60 1
53 99 1
53 111 8
53 165 9
53 190 1
53 208 2
53 215 1
53 243 10
54 55 18
54 65 25
54 66 1
54 69 2
54 70 2
54 71 415
54 72 1
54 78 226
54 79 324
54 80 331
54 81 1
54 82 3
54 83 1
54 84 2
54 85 2
54 95 2
54 98 1
54 99 92
54 100 8
54 101 82
54 105 2
54 113 70
54 114 35
54 115 3
54 116 117
54 117 1
54 119 16
54 124 1
54 126 1
54 129 3
54 131 1
54 132 1
54 133 4
54 136 82
54 141 4
54 142 2
54 144 1
54 145 2
54 146 1
54 148 1
54 153 2
54 155 287
54 169 1
54 175 1
54 177 386
54 181 3
54 182 1
54 193 2
54 195 1
54 197 77
54 201 359
54 202 161
54 208 1
54 209 4
54 210 5
54 211 47
54 212 110
54 214 4
54 215 4
54 217 124
54 218 9
54 224 1
54 225 1
54 229 347
54 234 1
54 240 3
54 244 53
54 247 6
54 248 1
55 56 2
55 57 11
55 62 2
55 65 174
55 69 3
55 70 5
55 71 2
55 77 1
55 78 1
55 79 14
55 80 5
55 81 6
55 82 213
55 83 1
55 84 9
55 85 2
55 89 6
55 90 1
55 91 2
55 92 3
55 93 2
55 99 26
55 100 480
55 101 24
55 103 23
55 105 1
55 111 35
55 112 1
55 113 8
55 114 18
55 115 4
55 116 21
55 119 124
55 120 2
55 122 1
55 136 24
55 137 2
55 139 1
55 140 4
55 142 295
55 146 2
55 147 3
55 149 4
55 151 3
55 152 1
55 153 407
55 155 3
55 156 2
55 157 6
55 165 8
55 167 2
55 174 1
55 176 2
55 177 6
55 186 1
55 187 1
55 189 1
55 190 8
55 197 14
55 199 2
55 200 4
55 204 2
55 208 11
55 211 18
55 212 30
55 214 8
55 215 195
55 216 6
55 229 6
55 231 2
55 232 1
55 233 7
55 238 2
55 243 50
55 244 10
55 245 2
56 57 1
56 60 1
56 62 1
56 66 1
56 69 49
56 70 102
56 85 70
56 89 18
56 90 22
56 93 196
56 103 16
56 105 19
56 111 1
56 112 4
56 115 42
56 118 6
56 120 1
56 122 9
56 123 8
56 131 39
56 137 13
56 138 3
56 149 1
56 152 16
56 157 93
56 166 7
56 176 15
56 186 11
56 189 3
56 190 1
56 199 55
56 200 28
56 203 2
56 216 25
56 226 1
56 231 17
56 238 1
56 243 1
57 60 9
57 62 235
57 65 24
57 66 235
57 67 3
57 74 3
57 75 3
57 82 11
57 84 1
57 91 176
57 92 392
57 100 3
57 132 1
57 138 14
57 142 11
57 147 342
57 153 5
57 156 320
57 182 1
57 187 58
57 190 1
57 204 356
57 215 24
57 233 234
57 238 215
57 239 34
57 245 410
58 59 105
58 68 12
58 72 14
58 94 30
58 96 3
58 98 18
58 104 2
58 107 28
58 109 2
58 110 8
58 117 6
58 126 6
58 127 5
58 128 21
58 129 10
58 130 5
58 132 1
58 133 13
58 141 17
58 148 68
58 158 78
58 160 29
58 161 3
58 163 7
58 164 23
58 168 9
58 170 4
58 171 10
58 175 39
58 181 1
58 185 1
58 193 11
58 202 1
58 206 10
58 207 2
58 209 3
58 210 27
58 218 63
58 219 6
58 221 1
58 222 13
58 223 2
58 224 22
58 227 79
58 235 11
58 236 8
58 237 1
58 240 16
58 241 26
58 242 28
58 247 14
58 248 3
59 68 17
59 72 10
59 94 116
59 95 8
59 96 4
59 98 11
59 104 9
59 107 48
59 109 15
59 110 22
59 117 29
59 126 16
59 127 13
59 128 40
59 129 53
59 130 16
59 132 1
59 133 62
59 141 15
59 148 207
59 158 126
59 159 1
59 160 68
59 161 26
59 163 21
59 164 118
59 168 11
59 170 12
59 171 24
59 173 2
59 175 154
59 179 6
59 181 11
59 182 6
59 183 2
59 184 1
59 185 25
59 193 4
59 195 1
59 196 3
59 202 1
59 206 49
59 207 6
59 208 3
59 209 10
59 210 63
59 218 123
59 219 10
59 221 9
59 222 11
59 223 8
59 224 27
59 227 260
59 234 9
59 235 13
59 236 11
59 237 2
59 240 39
59 241 23
59 242 154
59 246 3
59 247 107
59 248 22
60 62 7
60 65 3
60 66 13
60 67 454
60 69 2
60 70 2
60 74 347
60 75 298
60 77 397
60 82 1
60 85 1
60 91 6
60 92 7
60 103 69
60 105 1
60 111 21
60 118 1
60 119 1
60 138 434
60 142 1
60 145 2
60 147 1
60 151 1
60 153 1
60 154 35
60 156 4
60 165 63
60 168 1
60 169 1
60 171 1
60 172 1
60 182 1
60 183 1
60 187 1
60 190 31
60 196 1
60 204 6
60 205 75
60 207 47
60 208 26
60 213 60
60 233 6
60 236 1
60 238 1
60 239 1
60 243 48
60 245 7
62 65 4
62 66 194
62 67 1
62 70 1
62 74 1
62 75 2
62 77 2
62 82 5
62 91 217
62 92 151
62 100 1
62 103 1
62 132 1
62 138 5
62 142 1
62 147 253
62 153 1
62 154 5
62 156 237
62 187 66
62 190 3
62 204 269
62 213 2
62 215 7
62 225 1
62 233 274
62 238 210
62 239 42
62 243 1
62 245 308
65 66 1
65 69 1
65 70 2
65 71 9
65 78 11
65 80 30
65 82 288
65 91 3
65 92 3
65 99 9
65 100 347
65 103 20
65 111 78
65 113 9
65 116 14
65 119 8
65 126 1
65 136 1
65 138 2
65 142 168
65 147 5
65 149 1
65 153 343
65 155 26
65 156 13
65 157 1
65 165 17
65 166 2
65 176 2
65 190 42
65 200 1
65 203 2
65 204 5
65 208 5
65 211 14
65 212 2
65 214 6
65 215 290
65 224 2
65 229 11
65 233 12
65 238 3
65 239 1
65 241 3
65 243 41
66 70 2
66 74 1
66 75 4
66 77 1
66 82 3
66 84 1
66 85 1
66 91 114
66 92 222
66 100 1
66 103 1
66 138 11
66 147 228
66 154 6
66 156 289
66 187 70
66 190 2
66 202 1
66 204 381
66 215 1
66 233 248
66 238 242
66 239 121
66 243 1
66 245 406
67 74 412
67 75 252
67 77 292
67 82 1
67 91 2
67 103 25
67 111 38
67 138 424
67 147 2
67 156 3
67 165 40
67 183 1
67 190 48
67 204 3
67 205 22
67 208 10
67 215 1
67 225 2
67 233 4
67 243 96
68 69 1
68 72 330
68 79 1
68 90 1
68 94 7
68 95 17
68 96 217
68 98 229
68 104 11
68 107 2
68 109 10
68 110 4
68 115 1
68 124 252
68 125 400
68 126 550
68 127 211
68 128 25
68 129 16
68 132 17
68 133 9
68 141 10
68 143 11
68 144 14
68 148 8
68 158 16
68 159 147
68 160 15
68 161 11
68 162 6
68 163 4
68 164 3
68 168 1
68 169 13
68 170 4
68 171 1
68 172 16
68 175 7
68 176 1
68 181 15
68 182 9
68 183 41
68 184 259
68 185 7
68 188 208
68 192 49
68 193 282
68 195 31
68 196 27
68 199 1
68 206 8
68 208 2
68 209 18
68 210 21
68 218 17
68 219 2
68 220 162
68 221 15
68 222 1
68 223 1
68 224 440
68 225 39
68 227 17
68 232 1
68 233 3
68 234 4
68 235 246
68 236 2
68 237 16
68 240 22
68 241 349
68 242 11
68 246 19
68 247 9
68 248 6
68 250 12
68 251 19
69 70 389
69 74 1
69 81 6
69 82 1
69 83 99
69 84 69
69 85 343
69 86 12
69 89 32
69 90 6
69 93 9
69 97 4
69 99 1
69 105 144
69 111 1
69 112 15
69 115 172
69 118 16
69 120 21
69 121 28
69 122 13
69 123 46
69 125 1
69 126 1
69 131 228
69 135 1
69 137 28
69 138 2
69 139 2
69 140 8
69 141 1
69 145 104
69 146 98
69 149 2
69 151 6
69 152 11
69 157 13
69 166 9
69 167 18
69 174 12
69 176 22
69 178 43
69 185 1
69 186 28
69 187 1
69 189 12
69 193 1
69 198 1
69 199 234
69 200 33
69 203 62
69 215 1
69 216 75
69 226 15
69 228 11
69 230 39
69 231 10
69 232 10
69 235 1
69 237 2
69 243 1
70 71 3
70 77 1
70 78 1
70 79 3
70 80 2
70 81 12
70 82 2
70 83 352
70 84 256
70 85 350
70 86 21
70 89 41
70 90 2
70 91 1
70 93 14
70 97 26
70 99 1
70 100 1
70 101 1
70 103 2
70 105 244
70 111 1
70 112 35
70 114 4
70 115 202
70 117 1
70 118 68
70 120 33
70 121 64
70 122 33
70 123 88
70 131 307
70 135 1
70 136 1
70 137 53
70 138 2
70 139 9
70 140 10
70 145 367
70 146 296
70 147 1
70 149 13
70 151 8
70 152 32
70 154 5
70 155 5
70 157 9
70 166 7
70 167 46
70 174 11
70 176 11
70 177 2
70 178 68
70 186 46
70 187 3
70 189 28
70 190 1
70 198 13
70 199 251
70 200 28
70 201 1
70 202 1
70 203 41
70 207 3
70 208 2
70 211 1
70 212 1
70 214 1
70 216 45
70 217 5
70 226 41
70 228 12
70 229 2
70 230 71
70 231 26
70 232 13
70 238 1
70 243 1
70 245 1
71 78 400
71 79 275
71 80 407
71 82 6
71 83 2
71 84 2
71 85 3
71 99 83
71 100 11
71 101 102
71 105 1
71 113 69
71 114 67
71 115 2
71 116 81
71 117 1
71 119 3
71 129 1
71 131 1
71 133 4
71 136 68
71 142 4
71 144 1
71 145 2
71 146 1
71 148 1
71 153 7
71 155 312
71 157 1
71 168 1
71 169 2
71 172 1
71 177 206
71 179 1
71 182 2
71 183 1
71 195 4
71 197 63
71 199 1
71 201 253
71 202 147
71 206 1
71 210 3
71 211 77
71 212 36
71 214 14
71 215 9
71 217 134
71 218 1
71 224 1
71 225 5
71 229 329
71 237 3
71 240 1
71 244 79
71 247 3
71 251 1
72 78 1
72 82 1
72 85 1
72 94 6
72 95 20
72 96 90
72 98 179
72 104 20
72 107 3
72 109 11
72 110 3
72 115 1
72 124 136
72 125 174
72 126 442
72 127 155
72 128 16
72 129 27
72 130 1
72 132 33
72 133 19
72 141 22
72 143 3
72 144 3
72 148 11
72 158 20
72 159 91
72 160 5
72 161 11
72 162 2
72 163 13
72 164 3
72 166 1
72 170 7
72 171 2
72 172 10
72 175 10
72 176 1
72 179 1
72 181 6
72 182 13
72 183 31
72 184 184
72 185 12
72 188 129
72 192 19
72 193 328
72 195 29
72 196 14
72 206 11
72 209 13
72 210 27
72 218 21
72 219 1
72 220 100
72 221 16
72 224 365
72 225 14
72 227 10
72 228 1
72 232 1
72 233 3
72 234 6
72 235 263
72 236 2
72 237 9
72 240 28
72 241 437
72 242 15
72 246 7
72 247 13
72 248 7
72 250 9
72 251 5
74 75 297
74 77 359
74 85 1
74 91 2
74 92 4
74 103 23
74 111 50
74 118 1
74 138 332
74 140 1
74 144 1
74 154 9
74 156 1
74 165 21
74 169 1
74 183 1
74 190 9
74 203 1
74 204 5
74 205 79
74 207 39
74 208 33
74 213 69
74 233 12
74 237 1
74 238 1
74 243 24
74 245 9
75 77 278
75 91 2
75 92 5
75 103 3
75 111 13
75 138 326
75 144 1
75 147 1
75 154 9
75 156 4
75 165 20
75 190 25
75 204 2
75 205 154
75 207 5
75 208 5
75 213 145
75 215 1
75 233 1
75 238 1
75 239 1
75 243 79
75 245 2
77 91 1
77 92 3
77 103 66
77 111 11
77 121 1
77 132 1
77 138 564
77 152 1
77 154 21
77 156 1
77 165 22
77 166 1
77 174 1
77 176 1
77 183 2
77 186 1
77 189 1
77 190 21
77 196 1
77 204 2
77 205 119
77 207 28
77 208 15
77 213 255
77 215 1
77 225 3
77 230 1
77 233 6
77 237 1
77 239 1
77 243 43
77 245 1
77 250 1
78 79 355
78 80 311
78 82 4
78 83 2
78 96 1
78 99 67
78 100 5
78 101 97
78 104 1
78 109 1
78 113 71
78 114 66
78 115 1
78 116 79
78 119 2
78 125 1
78 127 1
78 129 1
78 133 1
78 136 90
78 142 4
78 146 1
78 153 2
78 155 313
78 161 1
78 170 1
78 177 312
78 182 2
78 185 1
78 188 1
78 195 2
78 197 74
78 201 208
78 202 138
78 209 1
78 210 2
78 211 60
78 212 62
78 214 10
78 215 3
78 217 190
78 218 1
78 224 2
78 229 203
78 233 1
78 236 1
78 244 90
78 247 3
78 250 1
79 80 204
79 82 4
79 85 1
79 98 1
79 99 88
79 100 15
79 113 60
79 115 1
79 116 83
79 126 1
79 133 4
79 136 39
79 142 9
79 148 1
79 153 4
79 155 276
79 158 1
79 171 1
79 172 1
79 175 1
79 182 1
79 183 2
79 193 1
79 195 3
79 196 1
79 202 145
79 210 3
79 211 52
79 212 58
79 214 9
79 215 6
79 219 1
79 224 3
79 225 2
79 229 246
79 235 2
79 236 1
79 237 3
79 240 1
79 241 1
79 247 3
80 82 3
80 83 3
80 85 1
80 94 1
80 99 81
80 100 8
80 101 37
80 105 2
80 113 49
80 114 13
80 115 2
80 116 64
80 117 1
80 119 5
80 129 4
80 131 1
80 133 2
80 136 61
80 142 4
80 145 1
80 153 4
80 155 296
80 158 1
80 172 1
80 177 187
80 181 1
80 197 28
80 201 134
80 202 173
80 210 2
80 211 91
80 212 31
80 214 8
80 215 3
80 217 33
80 229 221
80 237 1
80 240 3
80 244 24
80 247 2
81 85 27
81 89 33
81 90 25
81 93 339
81 97 10
81 100 1
81 103 12
81 105 81
81 112 1
81 115 38
81 118 7
81 120 8
81 122 8
81 123 11
81 131 11
81 135 2
81 137 3
81 146 39
81 149 6
81 152 11
81 157 79
81 166 33
81 176 10
81 186 6
81 189 6
81 199 25
81 200 43
81 203 9
81 215 1
81 216 37
81 231 15
81 237 1
82 85 1
82 89 2
82 91 1
82 92 2
82 98 1
82 99 5
82 100 200
82 101 8
82 103 5
82 104 1
82 111 15
82 114 12
82 116 6
82 118 1
82 119 262
82 120 1
82 126 1
82 130 1
82 133 1
82 136 2
82 142 138
82 145 1
82 147 3
82 148 1
82 149 2
82 153 209
82 154 5
82 155 3
82 156 5
82 157 3
82 159 1
82 164 1
82 165 9
82 166 1
82 170 3
82 177 5
82 179 1
82 182 1
82 186 1
82 190 2
82 197 4
82 199 1
82 201 2
82 202 1
82 203 3
82 204 4
82 206 2
82 207 1
82 208 1
82 210 1
82 211 5
82 212 1
82 214 4
82 215 155
82 218 2
82 219 2
82 222 1
82 229 1
82 231 1
82 233 4
82 237 1
82 238 1
82 240 1
82 241 1
82 243 11
82 244 2
82 245 3
82 246 1
82 247 1
83 85 214
83 89 19
83 90 19
83 93 2
83 99 1
83 105 63
83 112 6
83 115 154
83 118 10
83 120 13
83 122 13
83 123 25
83 126 1
83 131 391
83 137 20
83 146 8
83 152 5
83 157 7
83 166 9
83 176 11
83 186 11
83 189 5
83 199 104
83 200 20
83 203 42
83 210 1
83 216 58
83 226 4
83 228 1
83 231 5
83 232 7
84 85 183
84 89 47
84 90 14
84 93 119
84 97 11
84 99 3
84 103 5
84 105 169
84 111 1
84 113 1
84 115 132
84 116 1
84 118 12
84 120 19
84 122 17
84 123 42
84 131 257
84 137 20
84 138 3
84 140 2
84 142 1
84 146 53
84 149 3
84 152 7
84 155 3
84 157 36
84 166 54
84 176 24
84 186 6
84 187 2
84 189 7
84 190 1
84 199 78
84 200 32
84 203 28
84 204 1
84 208 2
84 215 1
84 216 68
84 226 1
84 231 24
84 232 4
84 238 2
85 86 81
85 89 54
85 90 32
85 93 8
85 97 20
85 98 1
85 99 3
85 103 4
85 104 1
85 105 293
85 112 53
85 115 330
85 116 1
85 117 1
85 118 77
85 120 50
85 121 32
85 122 32
85 123 56
85 126 1
85 127 1
85 129 1
85 131 213
85 135 2
85 136 1
85 137 85
85 138 4
85 139 9
85 140 10
85 142 1
85 144 1
85 145 379
85 146 189
85 149 18
85 151 6
85 152 69
85 153 1
85 154 5
85 155 1
85 157 23
85 165 1
85 166 12
85 167 48
85 174 10
85 176 44
85 177 1
85 178 19
85 186 52
85 187 1
85 189 8
85 190 1
85 193 1
85 198 12
85 199 189
85 200 43
85 201 1
85 203 65
85 207 1
85 216 87
85 217 4
85 223 2
85 226 18
85 228 28
85 229 1
85 230 78
85 231 45
85 232 59
85 233 1
85 237 5
85 239 1
85 241 1
85 243 1
86 89 6
86 90 176
86 93 29
86 105 22
86 112 45
86 115 66
86 117 33
86 118 2
86 120 2
86 122 3
86 123 8
86 131 13
86 135 212
86 137 56
86 142 1
86 146 3
86 149 2
86 152 85
86 157 11
86 166 329
86 176 222
86 186 42
86 187 1
86 189 40
86 190 6
86 199 33
86 200 8
86 207 18
86 215 3
86 216 4
86 223 4
86 224 2
86 231 6
86 239 1
86 241 4
89 90 9
89 93 23
89 97 27
89 100 1
89 103 1
89 105 14
89 112 4
89 115 32
89 118 187
89 119 1
89 120 256
89 121 8
89 122 357
89 123 234
89 131 30
89 132 1
89 135 126
89 137 9
89 139 5
89 140 6
89 142 1
89 145 35
89 146 11
89 149 207
89 151 178
89 152 32
89 153 1
89 154 2
89 157 17
89 166 6
89 167 389
89 170 1
89 174 9
89 176 25
89 177 1
89 178 13
89 186 10
89 187 9
89 189 14
89 190 7
89 198 14
89 199 24
89 200 262
89 203 265
89 207 1
89 214 1
89 216 339
89 228 11
89 230 8
89 231 508
89 232 8
89 243 2
90 91 1
90 97 13
90 105 16
90 112 119
90 115 36
90 117 7
90 118 5
90 120 4
90 121 134
90 122 4
90 123 9
90 124 1
90 125 1
90 126 1
90 127 1
90 129 1
90 131 12
90 133 3
90 135 170
90 137 182
90 139 152
90 140 113
90 145 14
90 148 1
90 149 11
90 151 39
90 152 98
90 157 14
90 161 1
90 166 156
90 167 6
90 174 163
90 176 318
90 178 7
90 179 3
90 184 1
90 186 135
90 189 178
90 190 5
90 199 32
90 200 17
90 203 1
90 206 9
90 207 7
90 210 1
90 215 1
90 216 19
90 219 7
90 220 1
90 221 1
90 223 8
90 224 1
90 228 207
90 229 2
90 230 163
90 231 8
90 232 176
90 237 1
90 239 2
90 240 1
90 247 1
91 92 112
91 103 4
91 117 1
91 119 1
91 122 1
91 138 10
91 142 5
91 147 164
91 153 2
91 156 292
91 157 1
91 162 1
91 166 1
91 176 1
91 183 1
91 187 75
91 190 3
91 200 1
91 203 1
91 204 256
91 205 1
91 213 1
91 215 234
91 216 2
91 221 1
91 233 222
91 238 169
91 239 314
91 243 6
91 245 184
92 103 1
92 111 1
92 138 2
92 142 1
92 147 268
92 153 2
92 154 11
92 156 342
92 165 1
92 187 16
92 190 2
92 204 300
92 213 1
92 215 8
92 233 247
92 238 187
92 239 75
92 245 379
93 97 249
93 103 29
93 105 81
93 112 4
93 115 9
93 118 5
93 120 6
93 121 7
93 122 46
93 123 43
93 131 4
93 137 7
93 139 98
93 140 11
93 145 18
93 146 96
93 149 16
93 151 6
93 152 11
93 157 148
93 166 43
93 167 97
93 171 1
93 174 8
93 176 3
93 178 210
93 186 6
93 189 4
93 198 292
93 199 3
93 200 24
93 203 9
93 215 1
93 216 11
93 226 1
93 228 6
93 230 7
93 231 34
93 232 1
93 236 1
93 239 1
94 95 26
94 96 22
94 98 4
94 104 55
94 107 139
94 109 54
94 110 99
94 117 33
94 124 13
94 125 8
94 126 25
94 127 7
94 128 217
94 129 132
94 130 15
94 132 4
94 133 147
94 139 3
94 141 21
94 143 1
94 144 2
94 148 182
94 158 286
94 159 6
94 160 272
94 161 72
94 162 1
94 163 163
94 164 94
94 168 17
94 170 20
94 171 35
94 172 2
94 173 1
94 175 156
94 176 1
94 179 11
94 181 94
94 182 1
94 183 7
94 184 23
94 185 67
94 188 5
94 193 9
94 195 4
94 196 11
94 202 1
94 206 19
94 207 8
94 208 7
94 209 40
94 210 73
94 218 29
94 219 18
94 220 6
94 221 45
94 222 24
94 223 12
94 224 20
94 225 6
94 227 114
94 234 30
94 235 14
94 236 26
94 237 2
94 240 138
94 241 20
94 242 119
94 246 8
94 247 62
94 248 100
94 250 3
94 251 2
95 96 6
95 98 20
95 104 5
95 107 11
95 109 10
95 110 46
95 117 14
95 125 1
95 126 23
95 127 12
95 128 5
95 129 330
95 132 1
95 133 322
95 141 224
95 148 228
95 158 80
95 160 40
95 161 51
95 163 6
95 164 100
95 168 3
95 170 1
95 171 12
95 175 154
95 179 1
95 181 16
95 182 1
95 183 1
95 184 7
95 185 33
95 193 14
95 195 1
95 196 1
95 202 1
95 206 200
95 207 2
95 209 13
95 210 258
95 218 111
95 221 33
95 223 5
95 224 21
95 227 86
95 229 2
95 234 6
95 235 9
95 236 1
95 237 2
95 240 286
95 241 29
95 242 142
95 246 2
95 247 390
95 248 50
96 98 118
96 104 4
96 107 1
96 109 3
96 110 6
96 113 1
96 115 1
96 117 2
96 124 57
96 125 96
96 126 277
96 127 132
96 128 9
96 129 19
96 130 1
96 132 4
96 133 30
96 141 10
96 143 4
96 144 6
96 148 9
96 158 20
96 159 55
96 160 8
96 161 4
96 162 2
96 163 1
96 164 3
96 169 2
96 170 1
96 171 3
96 172 5
96 175 8
96 179 1
96 181 9
96 182 4
96 183 6
96 184 71
96 185 3
96 188 57
96 192 7
96 193 179
96 195 6
96 196 5
96 206 10
96 209 4
96 210 17
96 218 10
96 220 54
96 221 5
96 223 1
96 224 248
96 225 7
96 227 11
96 234 2
96 235 204
96 237 2
96 240 33
96 241 236
96 242 18
96 246 8
96 247 11
96 248 4
96 250 3
96 251 3
97 103 17
97 105 82
97 115 18
97 118 3
97 122 9
97 123 5
97 131 3
97 137 8
97 139 1
97 146 47
97 149 1
97 152 4
97 157 118
97 164 1
97 166 28
97 167 1
97 176 4
97 178 2
97 186 1
97 187 1
97 189 2
97 198 2
97 199 7
97 200 20
97 203 3
97 216 25
97 231 11
98 104 16
98 109 14
98 110 3
98 112 1
98 115 1
98 117 1
98 124 114
98 125 227
98 126 371
98 127 127
98 128 20
98 129 14
98 132 11
98 133 9
98 141 16
98 143 7
98 144 2
98 148 8
98 158 15
98 159 112
98 160 6
98 161 9
98 162 2
98 163 12
98 164 4
98 169 1
98 170 2
98 171 1
98 172 3
98 175 7
98 181 8
98 182 3
98 183 10
98 184 184
98 185 9
98 188 139
98 192 7
98 193 215
98 195 12
98 196 9
98 202 2
98 206 19
98 209 12
98 210 27
98 218 15
98 219 2
98 220 110
98 221 14
98 224 286
98 225 6
98 227 8
98 232 1
98 234 2
98 235 351
98 236 1
98 237 4
98 240 16
98 241 426
98 242 9
98 246 12
98 247 22
98 248 8
98 250 7
98 251 9
99 100 20
99 101 390
99 103 2
99 105 2
99 109 3
99 111 3
99 113 346
99 114 226
99 115 2
99 116 325
99 117 1
99 119 7
99 122 1
99 130 1
99 131 2
99 136 344
99 142 31
99 145 3
99 146 1
99 153 15
99 154 5
99 155 96
99 165 3
99 177 67
99 197 362
99 199 4
99 201 32
99 202 174
99 208 1
99 211 228
99 212 334
99 214 155
99 215 16
99 217 147
99 221 1
99 224 1
99 229 78
99 233 1
99 243 8
99 244 352
100 101 16
100 103 7
100 111 12
100 113 16
100 114 9
100 116 28
100 119 247
100 124 1
100 126 1
100 131 1
100 136 29
100 142 296
100 146 1
100 151 1
100 153 245
100 155 3
100 165 15
100 166 1
100 170 2
100 177 10
100 186 1
100 190 3
100 197 30
100 200 1
100 201 2
100 207 2
100 208 3
100 211 11
100 212 18
100 214 6
100 215 133
100 224 2
100 229 7
100 231 1
100 233 1
100 241 1
100 243 6
100 244 10
101 103 2
101 111 2
101 113 423
101 114 36
101 116 375
101 129 1
101 132 1
101 136 270
101 142 15
101 153 6
101 155 60
101 158 1
101 165 4
101 183 1
101 202 214
101 211 282
101 212 178
101 214 154
101 215 13
101 217 9
101 229 60
101 241 1
101 243 8
103 105 1
103 111 301
103 113 2
103 114 5
103 115 3
103 116 3
103 119 5
103 120 1
103 123 2
103 129 1
103 136 4
103 138 69
103 140 50
103 141 1
103 142 17
103 149 2
103 151 2
103 153 22
103 154 248
103 156 1
103 157 24
103 165 284
103 166 1
103 178 26
103 190 206
103 197 4
103 198 19
103 205 6
103 207 274
103 208 258
103 209 1
103 211 2
103 212 4
103 215 8
103 216 1
103 217 4
103 229 1
103 239 2
103 240 1
103 243 282
103 244 3
103 247 1
104 107 41
104 109 22
104 110 1
104 117 5
104 125 1
104 126 8
104 127 3
104 128 7
104 129 167
104 132 1
104 133 257
104 141 107
104 143 1
104 148 57
104 158 118
104 160 80
104 161 139
104 163 4
104 164 27
104 168 5
104 170 4
104 171 7
104 175 25
104 176 2
104 179 1
104 181 42
104 182 2
104 183 4
104 185 22
104 192 3
104 193 15
104 195 2
104 202 1
104 206 90
104 207 1
104 209 12
104 210 234
104 218 184
104 219 4
104 221 10
104 222 7
104 223 1
104 224 25
104 225 1
104 227 42
104 229 1
104 234 20
104 235 1
104 236 3
104 240 232
104 241 37
104 242 65
104 246 1
104 247 257
104 248 119
104 250 2
105 112 11
105 115 153
105 117 1
105 118 15
105 120 9
105 121 16
105 122 4
105 123 20
105 131 159
105 135 7
105 137 24
105 138 2
105 139 92
105 140 10
105 145 109
105 146 158
105 149 3
105 151 4
105 152 19
105 157 9
105 162 1
105 166 36
105 167 24
105 174 22
105 176 26
105 178 16
105 186 15
105 187 1
105 189 7
105 190 1
105 198 72
105 199 80
105 200 20
105 203 34
105 211 1
105 215 1
105 216 54
105 217 1
105 226 2
105 228 15
105 230 26
105 231 12
105 232 10
105 238 1
107 109 53
107 110 35
107 117 19
107 126 3
107 127 2
107 128 164
107 129 34
107 130 13
107 132 2
107 133 180
107 141 22
107 143 2
107 148 142
107 158 278
107 160 112
107 161 50
107 163 176
107 164 69
107 168 22
107 170 9
107 171 40
107 173 1
107 175 106
107 179 7
107 181 71
107 182 3
107 183 8
107 184 2
107 185 62
107 188 1
107 193 1
107 195 2
107 196 4
107 206 21
107 207 13
107 208 2
107 209 18
107 210 77
107 218 27
107 219 12
107 221 33
107 222 15
107 223 4
107 224 5
107 225 1
107 227 90
107 234 42
107 235 1
107 236 20
107 237 3
107 240 165
107 241 6
107 242 80
107 246 2
107 247 57
107 248 46
107 250 1
109 110 43
109 113 20
109 116 19
109 117 7
109 125 3
109 126 19
109 127 5
109 128 9
109 129 329
109 130 3
109 132 3
109 133 271
109 136 12
109 141 169
109 143 2
109 148 139
109 158 143
109 160 25
109 161 45
109 163 1
109 164 84
109 168 2
109 171 2
109 172 1
109 175 112
109 179 1
109 181 64
109 182 4
109 183 1
109 184 3
109 185 43
109 193 7
109 195 1
109 196 9
109 202 37
109 206 214
109 207 1
109 210 217
109 211 7
109 212 14
109 218 126
109 219 2
109 221 25
109 222 3
109 223 2
109 224 11
109 227 55
109 235 6
109 236 2
109 237 3
109 240 275
109 241 27
109 242 93
109 246 9
109 247 383
109 248 59
109 250 1
110 117 19
110 126 11
110 127 17
110 128 27
110 129 89
110 130 3
110 132 1
110 133 42
110 141 68
110 143 1
110 148 236
110 158 124
110 160 62
110 161 19
110 163 34
110 164 270
110 168 7
110 170 8
110 171 47
110 172 1
110 173 2
110 175 285
110 179 4
110 181 5
110 182 3
110 183 2
110 185 49
110 192 1
110 193 2
110 195 1
110 196 2
110 206 101
110 207 10
110 208 1
110 209 38
110 210 51
110 218 20
110 219 2
110 221 30
110 222 10
110 223 6
110 224 20
110 227 236
110 234 3
110 235 17
110 236 14
110 237 2
110 240 38
110 241 13
110 242 180
110 246 1
110 247 238
110 248 19
110 250 1
111 113 8
111 114 15
111 115 1
111 116 12
111 119 38
111 129 1
111 136 9
111 138 26
111 140 1
111 142 57
111 153 34
111 154 415
111 165 547
111 187 1
111 190 234
111 197 9
111 203 1
111 205 7
111 207 339
111 208 180
111 209 1
111 211 1
111 212 6
111 214 3
111 215 13
111 217 13
111 231 1
111 234 1
111 243 358
111 244 7
111 247 1
112 115 38
112 117 8
112 118 23
112 120 4
112 121 41
112 122 2
112 123 6
112 126 1
112 131 10
112 135 209
112 137 118
112 139 28
112 145 83
112 146 1
112 149 3
112 151 4
112 152 134
112 157 2
112 166 144
112 176 196
112 178 3
112 186 94
112 189 72
112 190 4
112 199 16
112 200 8
112 203 8
112 207 2
112 215 1
112 216 7
112 223 1
112 226 6
112 228 23
112 230 132
112 231 3
112 232 94
113 114 270
113 116 288
113 119 7
113 129 1
113 133 1
113 136 300
113 142 3
113 153 3
113 154 1
113 155 56
113 165 3
113 170 1
113 177 42
113 181 1
113 195 1
113 197 250
113 201 34
113 202 165
113 211 164
113 212 261
113 214 98
113 215 14
113 217 114
113 229 60
113 240 1
113 243 11
113 244 259
114 116 202
114 136 157
114 142 15
114 153 2
114 154 52
114 155 32
114 157 1
114 165 26
114 197 11
114 202 138
114 207 7
114 208 2
114 211 102
114 212 122
114 214 63
114 215 16
114 217 28
114 229 26
114 233 1
114 243 33
114 244 29
115 118 49
115 120 12
115 121 15
115 122 16
115 123 37
115 125 2
115 127 1
115 129 1
115 131 194
115 135 2
115 137 85
115 139 17
115 140 8
115 142 1
115 145 248
115 146 93
115 149 9
115 151 10
115 152 39
115 157 36
115 162 1
115 166 6
115 167 54
115 174 5
115 176 39
115 177 1
115 178 20
115 186 59
115 188 1
115 189 11
115 190 1
115 193 1
115 198 8
115 199 140
115 200 29
115 203 24
115 215 1
115 216 66
115 218 1
115 221 1
115 223 2
115 224 1
115 226 6
115 228 28
115 229 3
115 230 52
115 231 23
115 232 62
115 237 1
115 241 1
115 243 1
115 247 1
116 119 21
116 122 1
116 126 1
116 136 423
116 142 18
116 153 13
116 154 9
116 155 73
116 165 3
116 175 1
116 177 68
116 197 275
116 199 4
116 201 31
116 202 263
116 211 266
116 212 438
116 214 123
116 215 19
116 217 212
116 219 1
116 229 68
116 241 1
116 243 17
116 244 295
116 247 1
117 118 1
117 121 26
117 124 1
117 125 2
117 126 1
117 128 25
117 129 1
117 130 269
117 132 13
117 133 29
117 135 28
117 137 23
117 139 26
117 140 7
117 141 12
117 143 4
117 144 9
117 148 52
117 158 36
117 159 3
117 160 40
117 161 25
117 162 15
117 163 21
117 164 71
117 166 40
117 168 262
117 169 10
117 170 329
117 171 334
117 172 11
117 173 25
117 174 12
117 175 38
117 176 33
117 179 259
117 181 25
117 182 10
117 183 17
117 185 4
117 186 18
117 189 29
117 192 15
117 195 11
117 196 41
117 202 2
117 206 353
117 207 309
117 208 189
117 209 193
117 210 49
117 215 1
117 218 7
117 219 318
117 221 17
117 222 282
117 223 388
117 224 2
117 225 17
117 227 42
117 228 7
117 230 30
117 232 15
117 234 3
117 236 414
117 237 6
117 239 1
117 240 27
117 241 3
117 242 47
117 246 1
117 247 27
117 248 29
117 250 5
117 251 16
118 120 235
118 121 37
118 122 164
118 123 289
118 131 39
118 132 1
118 135 120
118 137 6
118 139 1
118 140 4
118 142 1
118 145 28
118 146 3
118 149 39
118 151 47
118 152 1
118 157 11
118 162 1
118 164 1
118 166 8
118 167 48
118 172 1
118 174 7
118 176 20
118 178 14
118 183 3
118 186 6
118 187 8
118 189 33
118 192 1
118 195 4
118 198 4
118 199 27
118 200 154
118 203 228
118 205 1
118 215 1
118 216 350
118 219 1
118 221 1
118 228 10
118 230 7
118 231 107
118 232 1
118 237 2
119 136 5
119 138 1
119 142 93
119 147 1
119 153 199
119 155 1
119 156 2
119 165 5
119 190 13
119 193 1
119 204 1
119 211 21
119 212 1
119 214 3
119 215 165
119 216 2
119 224 1
119 229 10
119 233 1
119 243 8
119 245 1
120 121 2
120 122 168
120 123 249
120 131 24
120 135 173
120 137 7
120 139 1
120 140 3
120 142 1
120 145 19
120 146 4
120 149 187
120 151 216
120 152 32
120 153 1
120 157 3
120 166 3
120 167 214
120 174 2
120 176 19
120 186 3
120 187 4
120 190 3
120 198 2
120 199 22
120 200 237
120 203 295
120 215 1
120 216 325
120 228 6
120 230 2
120 231 219
120 232 4
120 239 1
121 122 7
121 123 10
121 131 35
121 135 224
121 137 47
121 140 1
121 142 1
121 149 2
121 152 59
121 157 3
121 166 224
121 176 231
121 186 68
121 187 1
121 189 61
121 190 1
121 199 27
121 200 5
121 203 3
121 207 14
121 216 7
121 223 5
121 226 11
121 228 2
121 231 4
121 232 7
121 239 1
121 241 1
122 123 163
122 131 7
122 135 129
122 136 1
122 137 5
122 139 1
122 140 1
122 145 11
122 146 4
122 149 172
122 151 131
122 152 22
122 153 2
122 155 1
122 156 1
122 157 2
122 165 1
122 166 5
122 167 214
122 171 1
122 174 5
122 176 20
122 178 14
122 186 10
122 187 2
122 189 4
122 190 9
122 198 4
122 199 10
122 200 271
122 203 245
122 208 1
122 215 3
122 216 304
122 228 4
122 229 3
122 231 285
122 232 3
122 239 1
123 131 51
123 135 120
123 137 4
123 140 2
123 142 1
123 143 1
123 145 42
123 146 13
123 149 200
123 151 130
123 152 34
123 157 3
123 164 1
123 166 5
123 167 241
123 174 3
123 176 24
123 178 5
123 186 2
123 187 4
123 189 39
123 190 1
123 198 4
123 199 27
123 200 210
123 203 278
123 215 1
123 216 383
123 228 5
123 229 1
123 230 1
123 231 197
123 232 3
123 239 1
123 251 1
124 125 91
124 126 486
124 127 108
124 129 15
124 132 7
124 133 8
124 141 4
124 143 3
124 148 4
124 158 5
124 160 13
124 164 1
124 170 1
124 171 1
124 172 5
124 175 8
124 176 1
124 181 3
124 182 2
124 183 17
124 192 11
124 193 220
124 195 14
124 196 8
124 206 6
124 209 2
124 210 9
124 218 1
124 219 2
124 220 19
124 223 1
124 224 490
124 225 4
124 227 7
124 233 2
124 235 215
124 237 1
124 240 10
124 241 367
124 242 7
124 246 3
124 247 10
124 248 5
124 250 2
125 126 553
125 127 85
125 129 15
125 132 18
125 133 17
125 141 8
125 143 1
125 144 1
125 148 1
125 158 7
125 159 52
125 160 10
125 161 7
125 162 1
125 169 1
125 170 4
125 171 2
125 172 7
125 175 6
125 176 1
125 181 6
125 182 3
125 183 26
125 184 104
125 185 6
125 188 80
125 192 5
125 193 305
125 195 26
125 196 14
125 206 5
125 209 2
125 210 10
125 218 7
125 219 2
125 220 95
125 221 6
125 222 1
125 223 2
125 224 456
125 225 7
125 227 4
125 233 1
125 234 2
125 235 274
125 236 2
125 237 12
125 240 13
125 241 432
125 242 6
125 246 1
125 247 12
125 248 6
125 250 6
125 251 1
126 127 359
126 128 16
126 129 33
126 132 30
126 133 22
126 137 1
126 141 26
126 142 2
126 143 29
126 144 59
126 148 5
126 158 6
126 159 193
126 160 5
126 161 21
126 162 39
126 163 7
126 164 5
126 166 1
126 168 1
126 169 19
126 170 3
126 171 1
126 172 54
126 174 1
126 175 7
126 176 1
126 177 1
126 181 29
126 182 29
126 183 72
126 184 427
126 185 34
126 186 1
126 188 314
126 189 1
126 192 90
126 193 370
126 195 92
126 196 31
126 199 1
126 201 1
126 202 1
126 206 8
126 208 3
126 209 18
126 210 16
126 217 1
126 218 22
126 219 3
126 220 354
126 221 33
126 222 2
126 223 1
126 224 488
126 225 96
126 227 10
126 229 1
126 230 1
126 232 1
126 233 2
126 234 13
126 235 348
126 236 2
126 237 47
126 240 23
126 241 419
126 242 13
126 246 45
126 247 15
126 248 13
126 250 67
126 251 43
127 128 21
127 129 11
127 132 40
127 133 7
127 141 5
127 143 6
127 144 3
127 148 3
127 158 7
127 159 44
127 160 15
127 161 6
127 162 1
127 163 5
127 164 4
127 169 1
127 170 3
127 172 6
127 175 5
127 176 1
127 177 1
127 179 2
127 181 6
127 182 11
127 183 52
127 184 97
127 185 6
127 186 1
127 188 113
127 192 4
127 193 225
127 195 32
127 196 24
127 199 1
127 201 2
127 206 8
127 209 6
127 210 13
127 218 6
127 219 2
127 220 53
127 221 7
127 224 267
127 225 11
127 227 6
127 232 1
127 234 3
127 235 260
127 236 1
127 237 18
127 240 10
127 241 373
127 242 12
127 246 7
127 247 13
127 248 6
127 250 6
127 251 3
128 129 164
128 130 4
128 133 126
128 141 38
128 143 2
128 148 149
128 158 285
128 160 172
128 161 65
128 163 44
128 164 117
128 168 28
128 170 15
128 171 61
128 173 5
128 175 135
128 179 19
128 181 54
128 182 2
128 185 23
128 193 12
128 195 3
128 196 1
128 206 63
128 207 17
128 208 2
128 209 10
128 210 201
128 218 16
128 219 11
128 221 10
128 222 18
128 223 25
128 224 34
128 227 138
128 234 10
128 235 27
128 236 44
128 237 1
128 240 137
128 241 34
128 242 131
128 246 1
128 247 92
128 248 89
129 130 1
129 132 1
129 133 346
129 141 289
129 143 6
129 144 2
129 148 132
129 158 125
129 159 4
129 160 152
129 161 226
129 162 1
129 163 55
129 164 138
129 165 1
129 168 1
129 169 2
129 171 2
129 172 4
129 175 152
129 176 1
129 177 4
129 179 2
129 181 247
129 182 3
129 183 4
129 184 39
129 185 362
129 188 15
129 192 1
129 193 12
129 195 3
129 196 5
129 203 1
129 206 261
129 208 1
129 209 356
129 210 163
129 217 4
129 218 233
129 219 1
129 220 7
129 221 297
129 224 30
129 225 3
129 227 48
129 229 3
129 234 196
129 235 15
129 237 3
129 240 276
129 241 54
129 242 150
129 243 1
129 246 15
129 247 413
129 248 274
129 250 6
129 251 6
130 132 27
130 133 9
130 141 2
130 143 2
130 148 41
130 158 30
130 160 12
130 161 8
130 163 5
130 164 16
130 168 192
130 170 185
130 171 302
130 172 13
130 173 20
130 175 38
130 176 2
130 179 81
130 181 3
130 182 13
130 183 19
130 192 1
130 195 15
130 196 32
130 202 1
130 206 28
130 207 165
130 208 32
130 209 204
130 210 24
130 218 1
130 219 108
130 222 55
130 223 179
130 225 20
130 227 24
130 236 130
130 237 8
130 240 7
130 242 26
130 243 1
130 246 1
130 247 14
130 248 6
130 250 4
131 135 3
131 137 17
131 139 7
131 140 9
131 145 175
131 146 153
131 149 20
131 151 3
131 152 14
131 157 10
131 162 1
131 166 7
131 167 39
131 174 18
131 176 8
131 178 31
131 185 1
131 186 13
131 189 5
131 198 2
131 199 160
131 200 18
131 201 1
131 203 21
131 212 1
131 216 53
131 226 32
131 228 7
131 229 3
131 230 31
131 231 20
131 232 5
131 247 1
132 133 3
132 141 1
132 143 281
132 144 329
132 148 1
132 149 1
132 152 1
132 158 4
132 159 9
132 160 2
132 161 3
132 162 347
132 163 2
132 164 1
132 168 12
132 169 287
132 170 24
132 171 7
132 172 328
132 175 3
132 179 7
132 181 2
132 182 357
132 183 306
132 184 39
132 185 2
132 188 10
132 192 446
132 193 30
132 195 312
132 196 337
132 202 2
132 203 1
132 206 24
132 207 13
132 208 24
132 209 14
132 210 2
132 216 1
132 217 1
132 219 9
132 220 12
132 221 1
132 222 18
132 223 11
132 224 33
132 225 319
132 227 1
132 229 1
132 235 23
132 236 9
132 237 313
132 240 1
132 241 35
132 242 1
132 246 331
132 247 1
132 248 1
132 250 321
132 251 334
133 141 214
133 143 5
133 144 3
133 148 92
133 155 3
133 158 176
133 159 2
133 160 153
133 161 382
133 162 4
133 163 238
133 164 83
133 168 3
133 169 1
133 170 8
133 171 12
133 172 2
133 175 75
133 177 4
133 179 6
133 181 342
133 182 4
133 183 4
133 184 29
133 185 369
133 186 1
133 188 13
133 192 3
133 193 3
133 195 7
133 196 4
133 202 1
133 203 1
133 206 148
133 207 2
133 208 3
133 209 293
133 210 264
133 217 6
133 218 228
133 219 22
133 220 10
133 221 265
133 222 13
133 223 2
133 224 15
133 225 3
133 227 93
133 229 1
133 232 1
133 234 241
133 235 9
133 236 11
133 237 5
133 240 449
133 241 29
133 242 67
133 246 31
133 247 327
133 248 437
133 250 2
133 251 5
135 137 247
135 139 165
135 140 61
135 149 181
135 151 134
135 152 59
135 166 265
135 167 100
135 174 206
135 176 240
135 179 5
135 186 158
135 187 14
135 189 182
135 190 46
135 200 129
135 203 155
135 206 20
135 207 17
135 216 203
135 219 19
135 223 14
135 228 281
135 230 243
135 231 134
135 232 219
136 142 14
136 153 10
136 154 4
136 155 102
136 165 6
136 177 38
136 197 238
136 201 19
136 202 219
136 208 1
136 211 214
136 212 356
136 214 126
136 215 15
136 217 167
136 229 39
136 241 1
136 243 9
136 244 242
137 139 42
137 140 28
137 142 1
137 145 86
137 146 10
137 149 6
137 151 2
137 152 139
137 156 1
137 157 9
137 160 1
137 166 256
137 167 3
137 174 39
137 176 262
137 178 26
137 183 1
137 186 135
137 189 27
137 190 7
137 198 1
137 199 19
137 200 9
137 203 1
137 204 1
137 207 9
137 216 9
137 223 1
137 226 7
137 228 55
137 230 120
137 231 10
137 232 135
137 237 1
138 142 1
138 144 2
138 145 3
138 147 8
138 154 52
138 156 14
138 162 1
138 165 63
138 169 1
138 172 2
138 182 2
138 187 1
138 190 55
138 204 12
138 205 153
138 207 65
138 208 51
138 213 205
138 216 1
138 224 2
138 225 2
138 233 8
138 237 2
138 238 1
138 239 2
138 243 80
138 245 15
138 250 1
138 251 1
139 146 17
139 152 87
139 157 6
139 158 2
139 166 189
139 168 2
139 170 1
139 176 347
139 186 48
139 189 27
139 190 1
139 199 12
139 200 4
139 203 5
139 207 14
139 215 3
139 216 4
139 223 7
139 228 2
139 231 3
139 232 10
139 239 2
139 241 1
139 242 1
140 145 1
140 146 2
140 152 104
140 153 2
140 157 200
140 165 2
140 166 132
140 174 41
140 176 137
140 178 2
140 186 8
140 189 261
140 190 9
140 199 9
140 200 8
140 203 2
140 207 2
140 208 1
140 215 2
140 216 7
140 228 1
140 231 2
140 239 4
140 243 1
141 142 1
141 144 1
141 148 193
141 157 1
141 158 67
141 159 8
141 160 34
141 161 93
141 163 35
141 164 119
141 168 5
141 170 5
141 171 16
141 175 159
141 179 2
141 181 93
141 183 2
141 184 17
141 185 179
141 187 4
141 188 4
141 193 12
141 195 1
141 196 1
141 202 3
141 206 222
141 208 1
141 209 209
141 210 168
141 211 1
141 218 120
141 219 1
141 220 3
141 221 170
141 223 1
141 224 18
141 225 1
141 227 64
141 229 2
141 234 97
141 235 11
141 236 1
141 237 1
141 240 214
141 241 26
141 242 116
141 243 1
141 246 5
141 247 371
141 248 105
141 250 1
142 145 1
142 147 2
142 149 1
142 153 146
142 155 5
142 156 3
142 157 1
142 165 11
142 176 1
142 177 4
142 186 2
142 187 7
142 190 16
142 193 1
142 197 16
142 199 1
142 200 1
142 201 2
142 204 2
142 207 1
142 208 2
142 211 7
142 212 14
142 214 4
142 215 109
142 224 1
142 229 17
142 233 2
142 238 3
142 241 1
142 243 17
142 244 6
142 245 4
143 144 69
143 148 2
143 158 8
143 159 2
143 160 2
143 162 105
143 163 3
143 164 2
143 168 6
143 169 56
143 170 4
143 171 9
143 172 129
143 175 1
143 176 1
143 179 2
143 181 2
143 182 467
143 183 269
143 184 8
143 185 1
143 188 5
143 192 79
143 193 18
143 195 242
143 196 341
143 202 1
143 207 4
143 209 7
143 210 2
143 219 13
143 220 2
143 223 4
143 224 21
143 225 103
143 227 1
143 234 3
143 235 8
143 236 2
143 237 383
143 240 2
143 241 29
143 242 5
143 246 92
143 247 1
143 248 4
143 250 84
143 251 78
144 158 6
144 160 1
144 161 1
144 164 1
144 168 15
144 170 7
144 171 7
144 172 135
144 175 1
144 176 1
144 179 4
144 182 278
144 183 364
144 192 80
144 193 5
144 195 235
144 196 416
144 207 11
144 209 26
144 219 16
144 220 4
144 223 4
144 224 33
144 225 153
144 227 1
144 231 1
144 235 3
144 236 6
144 237 247
144 241 22
144 242 1
144 246 75
144 247 1
144 250 66
145 146 6
145 149 4
145 152 51
145 153 1
145 155 2
145 157 9
145 166 15
145 176 33
145 186 98
145 189 19
145 190 1
145 199 212
145 200 27
145 202 1
145 203 60
145 211 1
145 216 57
145 226 5
145 228 2
145 231 12
145 232 8
145 233 1
146 152 9
146 157 1
146 166 22
146 167 8
146 176 5
146 178 1
146 186 4
146 189 9
146 198 33
146 199 72
146 200 8
146 203 17
146 211 1
146 216 32
146 226 1
146 231 3
146 232 1
146 237 2
147 153 1
147 156 237
147 187 49
147 190 1
147 204 355
147 215 1
147 233 267
147 238 184
147 239 94
147 243 1
147 245 347
148 152 1
148 158 237
148 159 5
148 160 176
148 161 102
148 162 1
148 163 172
148 164 359
148 168 28
148 169 1
148 170 50
148 171 57
148 172 1
148 175 293
148 179 43
148 181 48
148 182 3
148 183 1
148 184 8
148 185 147
148 186 1
148 188 1
148 193 12
148 195 1
148 196 2
148 201 1
148 206 118
148 207 18
148 208 18
148 209 174
148 210 87
148 218 128
148 219 21
148 220 3
148 221 137
148 222 57
148 223 50
148 224 15
148 225 1
148 227 232
148 234 55
148 235 7
148 236 92
148 237 1
148 240 43
148 241 14
148 242 297
148 246 4
148 247 245
148 248 73
148 250 1
149 151 41
149 152 2
149 153 1
149 157 3
149 164 1
149 166 8
149 167 41
149 171 1
149 174 1
149 176 16
149 178 2
149 182 1
149 183 1
149 186 5
149 187 15
149 190 23
149 195 1
149 196 1
149 198 1
149 199 2
149 200 234
149 203 200
149 215 3
149 216 336
149 221 1
149 228 4
149 230 2
149 231 133
149 232 1
149 237 1
151 152 4
151 153 1
151 157 1
151 166 38
151 176 28
151 186 2
151 187 3
151 189 4
151 190 2
151 199 1
151 200 132
151 203 145
151 208 1
151 216 211
151 228 5
151 231 123
151 239 1
152 157 22
152 166 116
152 167 7
152 174 77
152 176 152
152 178 11
152 186 101
152 189 95
152 190 1
152 198 1
152 199 25
152 200 46
152 203 69
152 215 1
152 216 63
152 226 4
152 228 90
152 230 102
152 231 6
152 232 160
153 155 4
153 156 10
153 165 5
153 177 2
153 186 1
153 187 1
153 190 16
153 197 12
153 200 1
153 201 1
153 204 6
153 207 13
153 208 13
153 211 6
153 212 5
153 214 4
153 215 339
153 216 1
153 229 5
153 233 7
153 243 60
153 245 2
154 156 1
154 157 1
154 165 323
154 187 1
154 189 3
154 190 306
154 202 1
154 203 1
154 208 265
154 211 3
154 214 1
154 215 1
154 216 1
154 229 1
154 233 2
154 243 364
155 157 2
155 171 1
155 177 418
155 179 1
155 197 76
155 199 3
155 201 223
155 202 141
155 211 49
155 212 92
155 214 8
155 215 8
155 217 200
155 229 161
155 244 50
155 247 1
156 187 15
156 190 1
156 204 350
156 205 1
156 207 1
156 215 9
156 217 1
156 230 1
156 233 148
156 238 254
156 239 46
156 245 524
157 166 2
157 167 22
157 174 181
157 176 6
157 178 150
157 179 3
157 186 7
157 187 2
157 189 210
157 198 93
157 199 27
157 200 22
157 215 1
157 216 20
157 228 7
157 230 10
157 231 7
157 232 11
157 239 1
157 241 1
158 159 20
158 160 265
158 161 133
158 162 10
158 163 286
158 164 177
158 168 18
158 169 1
158 170 19
158 171 57
158 172 5
158 173 5
158 175 164
158 176 3
158 179 18
158 181 157
158 182 8
158 183 5
158 184 29
158 185 140
158 188 1
158 192 5
158 193 26
158 195 7
158 196 14
158 202 1
158 206 38
158 207 10
158 208 10
158 209 59
158 210 147
158 218 55
158 219 43
158 220 2
158 221 99
158 222 32
158 223 26
158 224 28
158 225 3
158 227 150
158 234 150
158 235 14
158 236 38
158 237 8
158 240 172
158 241 24
158 242 191
158 246 6
158 247 104
158 248 201
158 250 6
158 251 5
159 160 4
159 161 1
159 164 1
159 170 4
159 171 2
159 172 3
159 175 6
159 179 1
159 181 2
159 182 4
159 183 13
159 184 3
159 192 1
159 193 151
159 195 6
159 196 6
159 202 1
159 206 1
159 209 4
159 210 14
159 218 9
159 219 1
159 220 11
159 223 1
159 224 298
159 225 6
159 227 5
159 235 157
159 237 7
159 240 12
159 241 205
159 242 3
159 246 2
159 247 9
159 248 2
159 250 1
160 161 102
160 162 1
160 163 116
160 164 115
160 168 13
160 170 10
160 171 55
160 172 1
160 173 2
160 175 141
160 179 21
160 181 56
160 182 2
160 183 3
160 184 15
160 185 28
160 188 6
160 193 9
160 195 1
160 196 4
160 202 2
160 206 38
160 207 15
160 208 6
160 209 34
160 210 123
160 218 32
160 219 26
160 220 16
160 221 38
160 222 29
160 223 21
160 224 25
160 225 2
160 227 137
160 234 31
160 235 19
160 236 34
160 237 3
160 240 172
160 241 17
160 242 132
160 246 3
160 247 83
160 248 85
160 250 1
160 251 2
161 162 1
161 163 75
161 164 43
161 168 13
161 170 2
161 171 16
161 172 1
161 175 81
161 176 2
161 179 2
161 181 71
161 182 1
161 183 4
161 184 6
161 185 53
161 188 2
161 193 3
161 195 1
161 196 2
161 203 1
161 206 138
161 207 3
161 208 3
161 209 48
161 210 280
161 218 97
161 219 9
161 220 1
161 221 39
161 222 2
161 223 7
161 224 14
161 225 2
161 227 80
161 229 1
161 234 64
161 235 7
161 236 7
161 237 1
161 240 301
161 241 18
161 242 114
161 246 2
161 247 323
161 248 115
161 250 1
162 168 11
162 170 11
162 171 23
162 172 125
162 175 3
162 176 1
162 179 10
162 181 1
162 182 429
162 183 323
162 192 62
162 193 7
162 195 225
162 196 373
162 199 1
162 202 1
162 206 2
162 207 8
162 209 18
162 210 1
162 218 4
162 219 9
162 223 5
162 224 25
162 225 132
162 227 3
162 229 1
162 235 5
162 236 3
162 237 359
162 240 3
162 241 30
162 242 3
162 246 81
162 248 1
162 250 86
163 164 111
163 168 11
163 170 6
163 171 28
163 172 1
163 173 3
163 175 144
163 179 8
163 181 29
163 182 3
163 183 1
163 185 3
163 193 9
163 195 1
163 196 5
163 206 18
163 207 4
163 208 4
163 209 6
163 210 96
163 218 38
163 219 11
163 221 6
163 222 10
163 223 8
163 224 22
163 225 1
163 227 204
163 234 7
163 235 4
163 236 17
163 237 2
163 240 282
163 241 35
163 242 139
163 246 1
163 247 89
163 248 100
164 168 23
164 170 16
164 171 64
164 172 1
164 173 2
164 175 344
164 179 22
164 181 28
164 182 5
164 183 2
164 184 3
164 185 82
164 188 1
164 192 1
164 193 5
164 195 3
164 196 5
164 203 1
164 206 139
164 207 18
164 208 11
164 209 87
164 210 60
164 218 57
164 219 11
164 220 2
164 221 99
164 222 22
164 223 35
164 224 6
164 225 2
164 227 177
164 234 32
164 235 2
164 236 66
164 237 3
164 240 65
164 241 10
164 242 230
164 246 4
164 247 278
164 248 69
164 250 1
164 251 2
165 186 1
165 190 307
165 197 4
165 205 5
165 207 203
165 208 232
165 211 1
165 212 2
165 213 1
165 215 1
165 216 2
165 217 3
165 231 1
165 243 394
165 244 2
165 247 1
165 248 1
166 167 70
166 174 240
166 176 261
166 178 9
166 179 21
166 186 245
166 189 245
166 190 11
166 198 31
166 199 12
166 200 14
166 203 5
166 206 38
166 207 33
166 210 1
166 215 2
166 216 7
166 219 33
166 220 1
166 223 38
166 228 263
166 230 256
166 231 4
166 232 240
166 237 1
166 239 2
166 240 1
166 241 2
167 176 19
167 186 4
167 187 1
167 189 2
167 190 2
167 199 15
167 200 231
167 203 221
167 216 398
167 231 229
167 237 1
167 239 1
168 169 17
168 170 364
168 171 269
168 172 8
168 173 10
168 175 36
168 176 5
168 177 1
168 179 227
168 181 3
168 182 12
168 183 12
168 184 1
168 185 2
168 192 13
168 195 11
168 196 21
168 206 274
168 207 228
168 208 182
168 209 167
168 210 6
168 218 8
168 219 170
168 221 3
168 222 247
168 223 270
168 224 3
168 225 11
168 227 13
168 235 1
168 236 334
168 237 10
168 240 4
168 241 6
168 242 20
168 246 3
168 247 10
168 248 8
168 250 2
168 251 17
169 170 12
169 171 7
169 172 103
169 179 5
169 182 207
169 183 336
169 192 50
169 193 3
169 195 253
169 196 408
169 202 1
169 207 17
169 209 20
169 219 6
169 220 1
169 223 5
169 224 6
169 225 151
169 229 1
169 235 1
169 236 9
169 237 228
169 241 6
169 242 1
169 246 70
169 250 48
170 171 437
170 172 20
170 173 29
170 175 27
170 176 5
170 179 199
170 181 2
170 182 22
170 183 21
170 184 4
170 185 1
170 188 5
170 192 17
170 193 1
170 195 16
170 196 35
170 202 1
170 206 218
170 207 233
170 208 197
170 209 272
170 210 16
170 218 2
170 219 189
170 220 2
170 221 8
170 222 262
170 223 336
170 224 5
170 225 17
170 227 14
170 229 1
170 234 5
170 235 3
170 236 335
170 237 15
170 240 6
170 241 12
170 242 18
170 246 2
170 247 8
170 248 8
170 250 4
170 251 14
171 172 15
171 173 29
171 175 76
171 176 2
171 177 1
171 178 1
171 179 271
171 181 14
171 182 11
171 183 12
171 184 2
171 185 1
171 188 4
171 192 17
171 193 1
171 195 7
171 196 41
171 202 2
171 206 384
171 207 317
171 208 262
171 209 235
171 210 40
171 216 1
171 218 19
171 219 214
171 220 2
171 221 28
171 222 485
171 223 345
171 224 5
171 225 16
171 227 49
171 229 2
171 234 7
171 235 1
171 236 466
171 237 4
171 240 17
171 241 12
171 242 46
171 246 2
171 247 26
171 248 18
171 250 14
171 251 9
172 179 5
172 182 268
172 183 421
172 184 6
172 188 4
172 192 142
172 193 11
172 195 417
172 196 304
172 202 2
172 206 8
172 207 5
172 208 3
172 209 13
172 216 1
172 217 1
172 219 11
172 220 2
172 222 17
172 223 6
172 224 25
172 225 132
172 229 1
172 234 1
172 235 8
172 236 8
172 237 268
172 240 1
172 241 36
172 242 1
172 246 95
172 247 1
172 248 1
172 250 150
172 251 111
173 175 6
173 179 23
173 206 1
173 207 14
173 209 15
173 219 21
173 222 13
173 223 12
173 227 2
173 236 20
173 242 1
174 176 271
174 186 51
174 187 2
174 189 285
174 190 7
174 199 5
174 200 12
174 203 3
174 207 11
174 215 1
174 216 8
174 223 4
174 231 8
175 179 40
175 181 29
175 182 8
175 183 3
175 184 11
175 185 120
175 188 10
175 192 1
175 193 8
175 195 1
175 196 6
175 206 98
175 207 12
175 208 24
175 209 124
175 210 58
175 218 80
175 219 25
175 220 15
175 221 96
175 222 48
175 223 42
175 224 12
175 225 2
175 227 186
175 234 29
175 235 5
175 236 85
175 237 3
175 240 36
175 241 10
175 242 256
175 246 15
175 247 217
175 248 49
175 250 2
175 251 4
176 178 14
176 179 12
176 181 1
176 184 1
176 186 249
176 188 1
176 189 189
176 190 1
176 192 1
176 198 6
176 199 17
176 200 36
176 203 12
176 206 35
176 207 18
176 208 3
176 209 2
176 215 1
176 216 29
176 219 33
176 221 2
176 222 4
176 223 30
176 224 1
176 225 1
176 226 1
176 228 373
176 230 263
176 231 14
176 232 270
176 236 6
176 237 1
176 239 1
176 240 1
176 241 2
176 242 1
176 247 1
177 195 1
177 202 122
177 210 4
177 211 12
177 212 53
177 214 6
177 215 3
177 225 1
177 229 126
177 236 1
177 240 2
177 247 4
178 186 12
178 189 10
178 199 19
178 200 12
178 203 2
178 215 1
178 216 14
178 226 4
178 231 18
178 236 1
179 181 8
179 182 10
179 183 9
179 185 2
179 192 11
179 193 1
179 195 4
179 196 21
179 202 2
179 206 101
179 207 223
179 208 86
179 209 196
179 210 10
179 218 2
179 219 131
179 222 114
179 223 254
179 225 9
179 227 10
179 229 1
179 235 1
179 236 103
179 237 8
179 240 5
179 241 2
179 242 19
179 246 2
179 247 27
179 248 5
179 250 4
179 251 3
181 182 2
181 184 8
181 185 46
181 188 4
181 192 1
181 193 2
181 196 5
181 202 4
181 206 105
181 207 3
181 209 19
181 210 257
181 218 80
181 219 26
181 221 40
181 222 6
181 223 7
181 224 20
181 225 1
181 227 36
181 234 47
181 235 8
181 236 13
181 237 2
181 240 378
181 241 36
181 242 20
181 246 2
181 247 250
181 248 96
181 250 1
181 251 1
182 183 348
182 184 11
182 185 4
182 188 2
182 192 316
182 193 13
182 195 287
182 196 360
182 201 1
182 202 1
182 206 16
182 207 5
182 208 15
182 209 15
182 210 2
182 216 1
182 218 3
182 219 14
182 220 1
182 221 2
182 222 16
182 223 19
182 224 26
182 225 247
182 227 4
182 229 1
182 234 2
182 235 2
182 236 15
182 237 416
182 240 4
182 241 29
182 242 7
182 246 282
182 247 1
182 248 3
182 250 230
182 251 324
183 184 38
183 185 2
183 188 8
183 192 353
183 193 29
183 195 432
183 196 332
183 202 2
183 203 1
183 206 16
183 207 11
183 208 14
183 209 12
183 210 1
183 213 1
183 216 1
183 218 1
183 219 19
183 220 17
183 221 4
183 222 13
183 223 12
183 224 58
183 225 354
183 227 3
183 229 1
183 230 1
183 234 2
183 235 16
183 236 9
183 237 306
183 241 52
183 242 1
183 246 332
183 248 3
183 250 474
183 251 379
184 185 11
184 186 1
184 192 12
184 193 336
184 195 27
184 196 30
184 206 23
184 209 2
184 210 44
184 218 10
184 219 1
184 220 56
184 221 11
184 224 363
184 225 12
184 227 10
184 233 2
184 235 254
184 237 21
184 240 38
184 241 483
184 242 21
184 246 6
184 247 22
184 248 10
184 250 15
185 193 2
185 196 5
185 202 1
185 206 198
185 209 26
185 210 173
185 218 83
185 219 6
185 220 3
185 221 55
185 222 2
185 223 1
185 224 13
185 225 1
185 227 49
185 229 2
185 234 16
185 235 3
185 240 417
185 241 34
185 242 109
185 246 11
185 247 409
185 248 78
185 250 1
186 189 48
186 190 4
186 193 1
186 198 1
186 199 17
186 200 10
186 203 4
186 207 7
186 210 1
186 215 1
186 216 11
186 218 1
186 223 1
186 226 11
186 228 60
186 230 211
186 231 5
186 232 88
186 237 1
186 240 1
186 247 1
187 190 4
187 200 16
187 203 17
187 204 56
187 208 1
187 216 8
187 231 9
187 233 63
187 238 173
187 239 23
187 243 2
187 245 151
188 192 3
188 193 245
188 195 5
188 196 9
188 199 1
188 202 1
188 206 2
188 209 6
188 210 11
188 218 1
188 219 1
188 220 21
188 224 275
188 225 4
188 227 6
188 235 266
188 236 1
188 237 5
188 240 8
188 241 328
188 242 10
188 246 3
188 247 7
188 248 3
188 250 4
189 190 7
189 193 1
189 198 2
189 199 8
189 200 8
189 203 4
189 207 13
189 215 2
189 216 5
189 223 3
189 224 1
189 228 36
189 230 39
189 231 2
189 232 29
189 239 1
189 241 2
189 243 1
190 200 15
190 203 4
190 205 11
190 207 198
190 208 101
190 213 1
190 215 5
190 216 4
190 228 5
190 230 5
190 231 6
190 232 4
190 233 1
190 238 3
190 239 2
190 243 299
190 245 5
192 193 20
192 195 337
192 196 365
192 202 2
192 207 23
192 209 16
192 210 1
192 217 1
192 219 11
192 220 4
192 221 1
192 223 6
192 224 75
192 225 194
192 229 1
192 234 1
192 235 11
192 236 12
192 237 244
192 240 1
192 241 79
192 242 1
192 246 78
192 247 2
192 248 2
192 250 72
192 251 50
193 195 22
193 196 26
193 206 6
193 208 1
193 209 8
193 210 20
193 218 11
193 219 3
193 220 252
193 221 6
193 222 2
193 224 366
193 225 14
193 227 5
193 229 1
193 232 1
193 233 1
193 234 1
193 235 210
193 236 2
193 237 17
193 240 12
193 241 462
193 242 18
193 246 13
193 247 19
193 248 7
193 250 15
193 251 15
195 196 311
195 201 1
195 202 1
195 206 12
195 207 9
195 208 15
195 209 19
195 210 4
195 216 1
195 217 2
195 218 1
195 219 8
195 220 12
195 221 2
195 222 7
195 223 7
195 224 57
195 225 318
195 229 4
195 234 1
195 235 11
195 236 5
195 237 309
195 240 2
195 241 49
195 242 3
195 246 241
195 247 1
195 248 2
195 250 419
195 251 287
196 202 1
196 206 38
196 207 20
196 208 23
196 209 18
196 210 5
196 218 1
196 219 35
196 220 5
196 221 3
196 222 28
196 223 20
196 224 29
196 225 361
196 227 4
196 229 1
196 234 3
196 235 4
196 236 22
196 237 322
196 240 1
196 241 23
196 242 7
196 246 303
196 247 1
196 248 3
196 250 341
196 251 411
197 202 175
197 208 1
197 211 219
197 212 139
197 214 179
197 215 19
197 217 21
197 229 69
197 240 2
197 243 5
197 247 1
198 199 3
198 200 15
198 203 2
198 215 1
198 216 15
198 231 6
198 233 1
199 200 25
199 203 44
199 209 1
199 212 1
199 215 2
199 216 40
199 224 1
199 226 35
199 228 27
199 230 31
199 231 9
199 232 12
199 237 1
200 203 246
200 215 1
200 216 301
200 228 13
200 230 10
200 231 231
200 232 7
201 202 175
201 210 2
201 211 69
201 212 40
201 214 2
201 224 2
201 229 207
201 233 1
201 237 2
201 247 3
202 206 2
202 209 1
202 211 174
202 212 253
202 214 15
202 217 23
202 220 1
202 221 3
202 223 1
202 224 1
202 225 2
202 227 1
202 229 125
202 234 1
202 235 1
202 236 1
202 240 1
202 241 2
202 242 1
202 244 138
202 247 1
202 250 4
202 251 1
203 207 1
203 215 1
203 216 260
203 218 1
203 228 6
203 230 1
203 231 306
203 232 3
203 237 3
203 239 1
203 251 1
204 213 2
204 215 3
204 233 288
204 238 324
204 239 131
204 243 1
204 245 540
205 208 1
205 233 1
205 243 59
206 208 2
206 209 231
206 210 110
206 215 1
206 218 123
206 219 137
206 220 2
206 221 175
206 222 88
206 223 267
206 224 10
206 225 25
206 227 47
206 229 2
206 234 83
206 235 14
206 236 168
206 237 10
206 240 118
206 241 21
206 242 94
206 246 14
206 247 298
206 248 103
206 250 1
206 251 3
207 208 129
207 210 6
207 215 2
207 216 1
207 218 3
207 219 248
207 221 7
207 222 296
207 223 333
207 225 16
207 227 13
207 228 2
207 230 12
207 232 8
207 234 1
207 236 270
207 237 3
207 240 11
207 241 2
207 242 6
207 243 320
207 246 2
207 247 2
207 248 4
207 251 17
208 210 9
208 211 1
208 214 1
208 215 2
208 217 3
208 218 4
208 219 80
208 222 37
208 223 143
208 224 3
208 225 6
208 227 9
208 235 2
208 236 152
208 237 12
208 240 1
208 241 15
208 242 17
208 243 179
208 245 1
208 246 3
208 247 15
208 250 2
209 210 204
209 218 104
209 219 168
209 220 2
209 221 28
209 222 255
209 223 178
209 224 17
209 225 12
209 227 55
209 229 1
209 235 12
209 236 344
209 237 8
209 240 239
209 241 27
209 242 169
209 243 1
209 246 26
209 247 391
209 248 39
209 250 6
209 251 14
210 217 3
210 218 216
210 219 27
210 220 7
210 221 217
210 222 18
210 223 25
210 224 37
210 227 93
210 229 1
210 230 1
210 234 235
210 235 15
210 236 36
210 237 2
210 240 243
210 241 36
210 242 110
210 246 4
210 247 278
210 248 251
210 251 10
211 212 222
211 214 138
211 215 17
211 217 94
211 229 37
211 243 3
211 244 336
212 214 87
212 215 14
212 217 137
212 229 41
212 243 4
212 244 291
213 233 1
213 243 8
214 215 7
214 217 178
214 229 3
214 236 1
214 237 1
214 243 2
214 244 103
215 216 2
215 223 2
215 229 8
215 230 2
215 231 1
215 232 1
215 233 4
215 238 3
215 239 219
215 243 6
215 244 17
215 245 9
216 221 1
216 228 15
216 230 13
216 231 355
216 232 7
216 237 1
216 239 1
217 224 1
217 229 84
217 233 1
217 240 3
217 241 1
217 243 13
217 244 13
217 247 6
218 220 1
218 221 67
218 222 2
218 223 3
218 224 25
218 225 1
218 227 174
218 229 1
218 234 84
218 235 12
218 236 5
218 237 4
218 240 200
218 241 37
218 242 68
218 247 353
218 248 50
218 250 1
219 221 1
219 222 134
219 223 183
219 224 5
219 225 19
219 227 9
219 229 1
219 234 3
219 235 2
219 236 186
219 237 10
219 239 1
219 240 30
219 241 6
219 242 13
219 246 2
219 247 2
219 248 21
219 250 3
219 251 17
220 221 2
220 224 206
220 225 4
220 227 5
220 233 1
220 235 181
220 237 7
220 240 11
220 241 410
220 242 6
220 246 1
220 247 3
220 248 2
220 250 1
221 222 4
221 223 4
221 224 19
221 227 69
221 234 14
221 235 6
221 237 1
221 240 299
221 241 35
221 242 190
221 246 4
221 247 318
221 248 88
222 223 146
222 224 3
222 225 27
222 227 17
222 234 9
222 235 2
222 236 189
222 237 3
222 240 11
222 241 6
222 242 29
222 246 1
222 247 14
222 248 13
222 250 1
223 224 1
223 225 8
223 227 29
223 228 3
223 229 1
223 232 2
223 234 1
223 236 282
223 237 11
223 239 2
223 240 9
223 241 3
223 242 26
223 247 21
223 248 6
223 250 2
223 251 6
224 225 58
224 227 24
224 229 1
224 233 1
224 234 9
224 235 311
224 236 4
224 237 22
224 240 31
224 241 413
224 242 21
224 246 27
224 247 20
224 248 7
224 250 43
224 251 22
225 227 2
225 229 1
225 235 6
225 236 9
225 237 216
225 240 2
225 241 63
225 242 2
225 246 135
225 247 1
225 248 1
225 250 121
225 251 147
226 228 1
226 230 3
226 232 1
227 228 1
227 234 24
227 235 10
227 236 43
227 237 1
227 240 37
227 241 19
227 242 173
227 246 3
227 247 150
227 248 30
227 250 2
227 251 1
228 230 5
228 231 7
228 232 13
229 234 1
229 235 1
229 236 1
229 237 5
229 240 2
229 244 30
229 247 1
229 248 1
229 251 1
230 231 4
230 232 22
230 233 1
230 239 1
230 241 1
231 232 3
231 239 1
231 243 1
232 237 1
232 239 1
232 240 1
233 235 1
233 238 346
233 239 172
233 241 1
233 245 365
234 236 3
234 237 2
234 240 323
234 241 26
234 242 12
234 243 1
234 246 5
234 247 215
234 248 97
234 250 1
235 236 5
235 237 8
235 240 13
235 241 367
235 242 19
235 246 9
235 247 6
235 248 4
235 250 7
235 251 3
236 237 8
236 240 17
236 241 12
236 242 57
236 246 5
236 247 39
236 248 16
236 250 3
236 251 15
237 241 37
237 242 4
237 246 270
237 247 2
237 248 3
237 250 262
237 251 314
238 239 70
238 243 3
238 245 440
239 245 94
240 241 35
240 242 63
240 243 1
240 246 13
240 247 226
240 248 460
240 250 1
240 251 2
241 242 20
241 246 56
241 247 29
241 248 18
241 250 60
241 251 38
242 246 2
242 247 198
242 248 38
242 250 3
242 251 2
243 244 8
243 245 1
246 247 22
246 248 4
246 250 76
246 251 75
247 248 271
247 250 1
247 251 1
248 250 1
248 251 2
250 251 73
