# Supplementary material for: Social Contact Networks and Mixing among Students in K-12 Schools in Pittsburgh, PA
Source: PLoS One. 2016 Mar 15;11(3):e0151139. doi: 10.1371/journal.pone.0151139 (PMC4792376; doi:10.1371/journal.pone.0151139)
Supplement: S1 Data — (ZIP) [file pone.0151139.s001.zip › S2_data/net_C-EM2_onlystudents-wholeday.edgelist]

0 1
0 3
0 10
0 11
0 12
0 17
0 21
0 24
0 25
0 27
0 29
0 33
0 38
0 41
0 42
0 43
0 45
0 46
0 48
0 49
0 51
0 54
0 56
0 57
0 58
0 59
0 60
0 61
0 62
0 63
0 65
0 68
0 69
0 70
0 73
0 74
0 75
0 76
0 77
0 78
0 79
0 80
0 81
0 82
0 83
0 85
0 93
0 96
0 97
0 99
0 101
0 102
0 103
0 105
0 106
0 110
0 112
0 113
0 115
0 116
0 117
0 118
0 119
0 128
0 130
0 132
0 133
0 134
0 135
0 137
0 140
0 141
0 143
0 145
0 148
0 150
0 151
0 153
0 154
0 155
0 157
0 159
0 162
0 164
0 166
0 174
0 179
0 184
0 189
0 197
0 200
0 201
0 203
0 204
0 207
0 208
0 209
0 210
0 214
0 221
0 224
0 227
0 228
0 231
0 235
0 243
0 247
0 250
0 251
0 256
0 258
0 265
0 271
0 276
0 307
0 312
0 323
1 3
1 10
1 11
1 12
1 17
1 21
1 24
1 25
1 27
1 29
1 31
1 33
1 38
1 41
1 42
1 43
1 44
1 45
1 46
1 49
1 54
1 56
1 59
1 60
1 61
1 62
1 63
1 65
1 68
1 69
1 70
1 74
1 75
1 76
1 77
1 78
1 79
1 80
1 81
1 83
1 85
1 93
1 96
1 97
1 101
1 102
1 103
1 105
1 106
1 109
1 110
1 113
1 116
1 118
1 119
1 128
1 130
1 132
1 134
1 135
1 137
1 140
1 143
1 145
1 148
1 149
1 151
1 154
1 155
1 157
1 159
1 162
1 164
1 166
1 173
1 174
1 179
1 183
1 186
1 189
1 197
1 200
1 201
1 202
1 207
1 208
1 209
1 210
1 214
1 221
1 224
1 227
1 228
1 231
1 235
1 239
1 241
1 243
1 247
1 251
1 256
1 265
1 280
1 286
1 290
1 293
1 295
1 300
1 301
1 307
1 314
1 323
2 6
2 16
2 26
2 31
2 35
2 36
2 37
2 44
2 53
2 55
2 64
2 66
2 67
2 82
2 90
2 91
2 109
2 118
2 127
2 160
2 165
2 168
2 173
2 175
2 181
2 182
2 183
2 186
2 198
2 202
2 205
2 207
2 211
2 222
2 235
2 240
2 242
2 243
2 247
2 270
2 272
2 274
2 275
2 276
2 277
2 282
2 284
2 285
2 286
2 287
2 288
2 289
2 292
2 294
2 295
2 296
2 298
2 299
2 301
2 302
2 303
2 304
2 311
2 313
2 316
2 319
2 321
2 322
2 326
3 10
3 11
3 12
3 17
3 21
3 24
3 25
3 27
3 29
3 33
3 38
3 41
3 42
3 43
3 44
3 45
3 46
3 48
3 49
3 54
3 56
3 57
3 59
3 60
3 61
3 62
3 63
3 65
3 68
3 69
3 70
3 74
3 75
3 76
3 77
3 78
3 80
3 81
3 83
3 85
3 93
3 96
3 97
3 101
3 102
3 103
3 105
3 106
3 109
3 110
3 112
3 113
3 116
3 117
3 118
3 119
3 130
3 132
3 134
3 135
3 137
3 138
3 140
3 141
3 143
3 145
3 148
3 149
3 150
3 151
3 153
3 154
3 155
3 157
3 158
3 159
3 162
3 164
3 166
3 179
3 183
3 188
3 189
3 192
3 200
3 201
3 202
3 207
3 208
3 209
3 210
3 214
3 221
3 224
3 227
3 228
3 231
3 235
3 239
3 247
3 250
3 251
3 256
3 258
3 265
3 269
3 283
3 290
3 293
3 301
3 314
3 323
4 5
4 7
4 9
4 13
4 14
4 15
4 18
4 19
4 20
4 22
4 28
4 30
4 32
4 33
4 34
4 39
4 44
4 45
4 46
4 50
4 51
4 52
4 58
4 71
4 72
4 73
4 75
4 78
4 79
4 82
4 86
4 87
4 89
4 90
4 94
4 95
4 98
4 100
4 108
4 111
4 114
4 118
4 122
4 124
4 125
4 126
4 129
4 131
4 133
4 136
4 138
4 139
4 144
4 149
4 152
4 156
4 158
4 161
4 163
4 169
4 170
4 171
4 172
4 174
4 176
4 177
4 178
4 180
4 183
4 184
4 185
4 187
4 188
4 190
4 191
4 192
4 193
4 194
4 195
4 196
4 199
4 202
4 203
4 204
4 206
4 207
4 208
4 212
4 213
4 215
4 217
4 218
4 219
4 220
4 223
4 225
4 228
4 229
4 232
4 233
4 236
4 237
4 238
4 241
4 245
4 246
4 247
4 249
4 250
4 251
4 253
4 254
4 255
4 257
4 259
4 260
4 261
4 262
4 263
4 264
4 266
4 267
4 268
4 269
4 271
4 272
4 273
4 277
4 278
4 279
4 280
4 281
4 283
4 284
4 285
4 290
4 291
4 293
4 297
4 300
4 305
4 306
4 307
4 308
4 309
4 310
4 312
4 313
4 314
4 315
4 317
4 318
4 320
4 323
4 324
4 325
4 326
5 6
5 7
5 13
5 14
5 15
5 16
5 18
5 26
5 31
5 32
5 34
5 35
5 36
5 37
5 39
5 44
5 52
5 53
5 55
5 64
5 66
5 67
5 68
5 82
5 90
5 91
5 96
5 109
5 118
5 127
5 136
5 140
5 154
5 160
5 162
5 165
5 168
5 173
5 175
5 181
5 182
5 183
5 186
5 196
5 198
5 202
5 205
5 207
5 211
5 222
5 240
5 242
5 243
5 247
5 270
5 272
5 273
5 274
5 275
5 276
5 277
5 282
5 283
5 284
5 285
5 286
5 287
5 288
5 289
5 290
5 292
5 293
5 294
5 295
5 296
5 298
5 299
5 301
5 302
5 303
5 304
5 311
5 313
5 314
5 316
5 319
5 321
5 322
5 323
5 324
5 326
6 14
6 16
6 26
6 31
6 35
6 36
6 37
6 44
6 53
6 55
6 64
6 66
6 67
6 90
6 91
6 109
6 121
6 124
6 127
6 136
6 145
6 160
6 165
6 168
6 173
6 175
6 181
6 182
6 183
6 186
6 191
6 198
6 199
6 202
6 205
6 211
6 222
6 224
6 235
6 240
6 242
6 243
6 247
6 250
6 259
6 270
6 273
6 274
6 275
6 276
6 277
6 282
6 284
6 285
6 286
6 287
6 288
6 289
6 290
6 292
6 293
6 294
6 295
6 296
6 298
6 299
6 301
6 302
6 303
6 304
6 311
6 313
6 314
6 316
6 319
6 321
6 322
6 326
7 9
7 13
7 15
7 18
7 19
7 20
7 22
7 25
7 28
7 30
7 32
7 33
7 34
7 39
7 43
7 45
7 46
7 47
7 50
7 51
7 52
7 58
7 60
7 65
7 71
7 72
7 73
7 78
7 82
7 86
7 87
7 89
7 90
7 94
7 95
7 97
7 98
7 99
7 100
7 102
7 103
7 106
7 110
7 111
7 114
7 115
7 118
7 119
7 120
7 122
7 125
7 126
7 128
7 129
7 130
7 131
7 134
7 138
7 139
7 144
7 151
7 152
7 156
7 157
7 158
7 159
7 161
7 162
7 163
7 164
7 167
7 169
7 171
7 172
7 174
7 176
7 177
7 178
7 180
7 184
7 185
7 187
7 188
7 191
7 192
7 193
7 194
7 195
7 196
7 197
7 199
7 201
7 203
7 204
7 206
7 207
7 209
7 212
7 213
7 215
7 217
7 219
7 220
7 223
7 224
7 228
7 229
7 230
7 232
7 233
7 234
7 236
7 237
7 238
7 241
7 244
7 245
7 246
7 248
7 249
7 250
7 253
7 255
7 256
7 257
7 259
7 261
7 262
7 263
7 264
7 266
7 267
7 268
7 269
7 271
7 278
7 279
7 280
7 281
7 283
7 284
7 285
7 291
7 293
7 297
7 300
7 305
7 306
7 307
7 308
7 309
7 310
7 312
7 314
7 315
7 317
7 318
7 320
7 323
7 324
7 325
7 326
8 10
8 118
8 134
9 13
9 15
9 18
9 19
9 20
9 22
9 25
9 28
9 30
9 32
9 33
9 34
9 39
9 45
9 46
9 47
9 50
9 51
9 52
9 58
9 65
9 71
9 72
9 73
9 76
9 79
9 82
9 86
9 87
9 89
9 94
9 95
9 97
9 99
9 102
9 103
9 105
9 110
9 111
9 114
9 115
9 118
9 119
9 120
9 122
9 126
9 128
9 129
9 130
9 133
9 134
9 139
9 144
9 151
9 157
9 158
9 159
9 162
9 163
9 164
9 167
9 169
9 171
9 174
9 176
9 177
9 178
9 180
9 183
9 184
9 185
9 187
9 188
9 190
9 192
9 193
9 194
9 196
9 199
9 201
9 203
9 206
9 207
9 212
9 213
9 215
9 217
9 218
9 219
9 220
9 223
9 224
9 225
9 228
9 229
9 230
9 233
9 234
9 236
9 237
9 238
9 241
9 245
9 246
9 250
9 253
9 254
9 255
9 256
9 259
9 260
9 261
9 262
9 263
9 264
9 266
9 267
9 268
9 269
9 271
9 278
9 279
9 280
9 281
9 283
9 291
9 297
9 300
9 305
9 306
9 307
9 308
9 309
9 310
9 312
9 315
9 317
9 318
9 320
9 323
9 324
9 325
10 11
10 12
10 15
10 16
10 17
10 20
10 21
10 24
10 25
10 26
10 27
10 29
10 38
10 41
10 42
10 43
10 45
10 46
10 47
10 49
10 50
10 54
10 56
10 57
10 58
10 59
10 60
10 61
10 62
10 63
10 65
10 69
10 70
10 74
10 75
10 76
10 78
10 80
10 81
10 83
10 85
10 92
10 93
10 97
10 99
10 102
10 103
10 105
10 106
10 109
10 111
10 112
10 113
10 117
10 118
10 119
10 125
10 127
10 130
10 132
10 133
10 134
10 135
10 137
10 140
10 141
10 143
10 145
10 148
10 150
10 151
10 153
10 154
10 155
10 156
10 159
10 161
10 162
10 163
10 165
10 166
10 168
10 169
10 170
10 172
10 173
10 174
10 175
10 177
10 178
10 179
10 180
10 182
10 183
10 185
10 186
10 187
10 188
10 189
10 190
10 192
10 193
10 197
10 200
10 208
10 209
10 210
10 214
10 221
10 224
10 227
10 228
10 231
10 235
10 239
10 247
10 251
10 258
10 265
10 293
10 301
11 12
11 17
11 21
11 24
11 25
11 27
11 29
11 33
11 38
11 41
11 42
11 43
11 45
11 46
11 49
11 54
11 57
11 59
11 60
11 61
11 62
11 63
11 65
11 68
11 69
11 70
11 74
11 75
11 76
11 77
11 78
11 80
11 85
11 93
11 96
11 97
11 101
11 102
11 103
11 105
11 106
11 109
11 110
11 113
11 115
11 116
11 117
11 118
11 119
11 128
11 130
11 132
11 134
11 135
11 137
11 140
11 141
11 143
11 148
11 151
11 154
11 157
11 159
11 162
11 164
11 179
11 189
11 197
11 200
11 201
11 207
11 208
11 209
11 210
11 214
11 221
11 224
11 227
11 228
11 231
11 235
11 239
11 241
11 247
11 251
11 256
11 265
11 293
11 301
11 302
12 17
12 21
12 24
12 25
12 27
12 29
12 33
12 38
12 41
12 42
12 43
12 44
12 45
12 46
12 49
12 54
12 56
12 57
12 59
12 60
12 61
12 62
12 63
12 65
12 68
12 69
12 70
12 74
12 76
12 77
12 78
12 80
12 81
12 83
12 85
12 93
12 101
12 102
12 103
12 105
12 106
12 109
12 110
12 113
12 116
12 118
12 119
12 130
12 132
12 134
12 135
12 137
12 140
12 141
12 143
12 148
12 149
12 151
12 154
12 155
12 159
12 162
12 164
12 166
12 179
12 183
12 189
12 197
12 200
12 201
12 202
12 207
12 209
12 210
12 221
12 224
12 227
12 228
12 231
12 235
12 239
12 241
12 243
12 247
12 250
12 251
12 256
12 265
12 267
12 290
12 293
12 301
13 14
13 15
13 18
13 19
13 20
13 25
13 28
13 30
13 32
13 33
13 34
13 39
13 42
13 43
13 44
13 45
13 46
13 47
13 50
13 51
13 52
13 58
13 71
13 72
13 73
13 76
13 79
13 82
13 86
13 89
13 90
13 94
13 95
13 98
13 99
13 108
13 109
13 111
13 114
13 118
13 124
13 125
13 129
13 131
13 133
13 136
13 138
13 139
13 144
13 148
13 149
13 152
13 156
13 158
13 161
13 162
13 163
13 169
13 170
13 171
13 172
13 174
13 176
13 177
13 178
13 182
13 183
13 184
13 185
13 187
13 188
13 190
13 191
13 192
13 194
13 196
13 197
13 199
13 200
13 202
13 203
13 204
13 206
13 207
13 208
13 212
13 215
13 217
13 218
13 224
13 225
13 228
13 229
13 230
13 232
13 234
13 236
13 237
13 238
13 241
13 245
13 246
13 248
13 249
13 250
13 253
13 254
13 257
13 259
13 261
13 263
13 267
13 269
13 271
13 272
13 273
13 277
13 278
13 279
13 280
13 281
13 283
13 284
13 285
13 290
13 291
13 293
13 297
13 300
13 304
13 305
13 306
13 307
13 308
13 309
13 310
13 312
13 313
13 314
13 315
13 317
13 318
13 320
13 323
13 324
13 325
13 326
14 19
14 26
14 31
14 36
14 44
14 52
14 53
14 64
14 66
14 67
14 82
14 90
14 91
14 109
14 118
14 136
14 140
14 160
14 165
14 168
14 175
14 181
14 182
14 183
14 198
14 202
14 205
14 211
14 222
14 242
14 243
14 272
14 273
14 274
14 277
14 282
14 284
14 285
14 286
14 287
14 288
14 289
14 290
14 292
14 293
14 294
14 295
14 296
14 298
14 299
14 301
14 302
14 303
14 304
14 313
14 314
14 316
14 319
14 326
15 18
15 19
15 20
15 30
15 32
15 33
15 39
15 44
15 47
15 52
15 58
15 65
15 72
15 73
15 79
15 86
15 89
15 90
15 94
15 98
15 111
15 114
15 124
15 125
15 134
15 136
15 152
15 161
15 163
15 172
15 174
15 182
15 183
15 184
15 187
15 188
15 190
15 196
15 203
15 207
15 215
15 237
15 250
15 259
15 269
15 271
15 272
15 273
15 277
15 278
15 279
15 280
15 281
15 283
15 284
15 285
15 290
15 291
15 293
15 297
15 300
15 304
15 305
15 307
15 312
15 313
15 315
15 318
15 323
15 324
15 326
16 26
16 31
16 36
16 44
16 53
16 55
16 64
16 66
16 67
16 90
16 91
16 109
16 134
16 136
16 160
16 165
16 168
16 173
16 175
16 181
16 182
16 186
16 198
16 205
16 222
16 240
16 242
16 246
16 247
16 273
16 274
16 276
16 277
16 282
16 284
16 285
16 286
16 287
16 288
16 289
16 290
16 292
16 293
16 294
16 295
16 296
16 298
16 299
16 301
16 302
16 303
16 311
16 313
16 314
16 319
16 322
16 326
17 21
17 24
17 25
17 27
17 29
17 33
17 38
17 41
17 42
17 43
17 45
17 46
17 48
17 49
17 54
17 57
17 58
17 59
17 60
17 61
17 62
17 63
17 65
17 69
17 70
17 75
17 76
17 78
17 80
17 81
17 85
17 86
17 93
17 96
17 103
17 105
17 109
17 110
17 112
17 113
17 117
17 118
17 119
17 134
17 135
17 137
17 140
17 141
17 143
17 145
17 150
17 151
17 153
17 154
17 155
17 162
17 166
17 174
17 179
17 189
17 192
17 197
17 207
17 209
17 221
17 231
17 235
17 247
17 256
17 258
17 265
17 293
17 301
17 318
18 19
18 20
18 22
18 25
18 28
18 30
18 32
18 33
18 34
18 39
18 43
18 44
18 47
18 50
18 51
18 52
18 58
18 65
18 71
18 72
18 73
18 79
18 82
18 86
18 87
18 89
18 90
18 94
18 95
18 105
18 106
18 108
18 111
18 114
18 118
18 120
18 122
18 124
18 125
18 126
18 129
18 131
18 133
18 136
18 138
18 139
18 144
18 152
18 161
18 163
18 169
18 171
18 172
18 174
18 176
18 177
18 178
18 180
18 183
18 184
18 185
18 187
18 188
18 190
18 191
18 193
18 194
18 195
18 196
18 199
18 202
18 203
18 206
18 207
18 212
18 213
18 215
18 217
18 218
18 223
18 225
18 230
18 232
18 233
18 234
18 236
18 237
18 241
18 245
18 246
18 250
18 253
18 254
18 257
18 259
18 261
18 262
18 264
18 266
18 267
18 268
18 269
18 271
18 272
18 273
18 277
18 278
18 279
18 280
18 281
18 283
18 284
18 285
18 290
18 291
18 293
18 297
18 300
18 304
18 305
18 306
18 307
18 308
18 309
18 310
18 312
18 313
18 314
18 315
18 317
18 318
18 320
18 323
18 324
18 325
18 326
19 20
19 22
19 25
19 30
19 32
19 33
19 34
19 43
19 44
19 45
19 46
19 47
19 50
19 51
19 52
19 56
19 58
19 65
19 71
19 72
19 73
19 76
19 77
19 79
19 82
19 85
19 86
19 87
19 89
19 90
19 94
19 95
19 111
19 114
19 118
19 122
19 126
19 128
19 129
19 133
19 136
19 137
19 139
19 151
19 152
19 161
19 162
19 163
19 171
19 174
19 176
19 177
19 180
19 182
19 183
19 185
19 187
19 188
19 189
19 190
19 191
19 194
19 195
19 196
19 197
19 199
19 202
19 203
19 206
19 207
19 208
19 209
19 210
19 212
19 215
19 217
19 224
19 227
19 232
19 236
19 237
19 241
19 243
19 245
19 250
19 251
19 253
19 254
19 256
19 259
19 264
19 265
19 267
19 269
19 271
19 272
19 273
19 277
19 278
19 279
19 280
19 281
19 283
19 284
19 285
19 290
19 291
19 293
19 297
19 300
19 305
19 306
19 307
19 308
19 309
19 310
19 312
19 313
19 314
19 315
19 317
19 318
19 320
19 323
19 324
19 325
19 326
20 22
20 25
20 28
20 30
20 32
20 33
20 34
20 39
20 43
20 45
20 46
20 47
20 50
20 51
20 52
20 58
20 71
20 72
20 73
20 79
20 82
20 86
20 87
20 89
20 94
20 95
20 97
20 99
20 100
20 102
20 103
20 105
20 108
20 110
20 114
20 115
20 118
20 119
20 120
20 122
20 126
20 128
20 129
20 130
20 131
20 133
20 134
20 139
20 144
20 149
20 151
20 156
20 157
20 158
20 159
20 163
20 164
20 167
20 169
20 170
20 171
20 172
20 174
20 176
20 177
20 178
20 180
20 184
20 185
20 187
20 188
20 190
20 191
20 192
20 193
20 194
20 196
20 199
20 200
20 201
20 203
20 204
20 206
20 207
20 208
20 212
20 213
20 215
20 217
20 218
20 219
20 220
20 223
20 224
20 225
20 227
20 228
20 229
20 230
20 232
20 233
20 234
20 236
20 237
20 238
20 241
20 244
20 245
20 246
20 248
20 249
20 250
20 251
20 253
20 254
20 255
20 256
20 257
20 259
20 260
20 261
20 262
20 263
20 264
20 266
20 267
20 268
20 269
20 271
20 278
20 279
20 280
20 281
20 283
20 291
20 292
20 297
20 300
20 305
20 306
20 307
20 308
20 309
20 310
20 312
20 315
20 317
20 318
20 320
20 323
20 324
20 325
21 24
21 25
21 27
21 29
21 33
21 38
21 41
21 42
21 43
21 45
21 46
21 49
21 54
21 57
21 59
21 61
21 62
21 63
21 65
21 69
21 70
21 74
21 76
21 78
21 80
21 81
21 85
21 93
21 96
21 105
21 109
21 118
21 119
21 135
21 137
21 140
21 148
21 150
21 151
21 154
21 162
21 179
21 189
21 192
21 204
21 209
21 228
21 231
21 235
21 247
21 256
21 274
21 286
21 293
21 302
21 323
22 28
22 30
22 32
22 33
22 34
22 39
22 47
22 50
22 51
22 52
22 58
22 61
22 71
22 72
22 78
22 82
22 89
22 94
22 95
22 99
22 102
22 111
22 114
22 120
22 126
22 129
22 133
22 134
22 143
22 144
22 149
22 152
22 158
22 164
22 167
22 169
22 170
22 171
22 172
22 174
22 176
22 178
22 180
22 184
22 185
22 187
22 190
22 191
22 192
22 193
22 195
22 196
22 199
22 201
22 203
22 204
22 206
22 207
22 212
22 213
22 217
22 218
22 219
22 220
22 223
22 225
22 228
22 229
22 234
22 236
22 241
22 244
22 245
22 246
22 248
22 250
22 251
22 253
22 254
22 259
22 261
22 264
22 266
22 267
22 269
22 278
22 279
22 283
22 291
22 300
22 305
22 306
22 307
22 308
22 310
22 315
22 317
22 318
22 320
22 323
22 324
22 325
23 24
23 60
23 200
23 228
23 243
24 25
24 27
24 29
24 33
24 38
24 41
24 42
24 43
24 45
24 46
24 49
24 54
24 59
24 60
24 65
24 69
24 70
24 74
24 76
24 78
24 80
24 83
24 85
24 93
24 105
24 118
24 135
24 137
24 148
24 150
24 151
24 154
24 158
24 179
24 189
24 196
24 207
24 209
24 221
24 228
24 231
24 247
24 265
24 293
25 27
25 28
25 29
25 30
25 33
25 38
25 39
25 41
25 42
25 43
25 45
25 46
25 47
25 49
25 50
25 51
25 52
25 54
25 57
25 58
25 59
25 60
25 61
25 62
25 63
25 65
25 68
25 69
25 70
25 71
25 74
25 76
25 78
25 80
25 81
25 85
25 93
25 94
25 95
25 96
25 97
25 101
25 102
25 103
25 105
25 106
25 113
25 114
25 116
25 117
25 118
25 119
25 128
25 130
25 132
25 133
25 135
25 137
25 140
25 143
25 148
25 151
25 153
25 154
25 155
25 157
25 159
25 162
25 174
25 176
25 179
25 184
25 185
25 187
25 189
25 192
25 194
25 196
25 200
25 203
25 207
25 208
25 209
25 210
25 212
25 214
25 221
25 224
25 227
25 231
25 235
25 236
25 237
25 239
25 241
25 245
25 247
25 250
25 251
25 256
25 265
25 269
25 280
25 281
25 283
25 291
25 297
25 300
25 305
25 307
25 308
25 310
25 312
25 317
25 318
25 320
25 323
25 324
26 31
26 35
26 36
26 37
26 44
26 53
26 55
26 64
26 66
26 67
26 90
26 91
26 109
26 121
26 127
26 134
26 136
26 160
26 165
26 168
26 173
26 175
26 181
26 182
26 183
26 186
26 198
26 202
26 205
26 211
26 222
26 228
26 234
26 242
26 243
26 247
26 259
26 270
26 272
26 273
26 274
26 275
26 276
26 277
26 282
26 284
26 285
26 286
26 287
26 288
26 289
26 290
26 292
26 293
26 294
26 295
26 296
26 298
26 299
26 301
26 302
26 303
26 304
26 311
26 313
26 314
26 316
26 319
26 321
26 322
26 326
27 29
27 33
27 38
27 41
27 42
27 43
27 45
27 46
27 47
27 49
27 54
27 56
27 57
27 59
27 60
27 61
27 62
27 63
27 65
27 68
27 69
27 70
27 74
27 75
27 76
27 78
27 80
27 81
27 85
27 93
27 96
27 97
27 101
27 103
27 105
27 106
27 109
27 110
27 112
27 113
27 116
27 117
27 118
27 119
27 128
27 130
27 132
27 134
27 135
27 137
27 140
27 141
27 143
27 145
27 148
27 150
27 151
27 153
27 154
27 155
27 157
27 159
27 162
27 164
27 166
27 179
27 189
27 197
27 200
27 208
27 209
27 210
27 214
27 221
27 224
27 227
27 228
27 231
27 235
27 239
27 247
27 251
27 256
27 258
27 265
27 293
27 301
28 30
28 32
28 33
28 34
28 39
28 45
28 47
28 50
28 51
28 52
28 58
28 65
28 71
28 72
28 73
28 78
28 79
28 82
28 86
28 87
28 94
28 95
28 97
28 99
28 102
28 103
28 105
28 106
28 108
28 110
28 114
28 115
28 118
28 119
28 120
28 125
28 126
28 128
28 130
28 131
28 134
28 138
28 139
28 144
28 149
28 151
28 152
28 156
28 157
28 158
28 163
28 164
28 167
28 169
28 170
28 171
28 172
28 174
28 176
28 177
28 178
28 180
28 184
28 185
28 187
28 190
28 191
28 193
28 194
28 196
28 199
28 201
28 203
28 204
28 207
28 212
28 213
28 215
28 217
28 223
28 225
28 228
28 229
28 230
28 231
28 232
28 233
28 234
28 236
28 237
28 238
28 241
28 244
28 245
28 246
28 248
28 250
28 253
28 254
28 255
28 256
28 257
28 259
28 261
28 262
28 263
28 264
28 266
28 267
28 269
28 278
28 279
28 280
28 281
28 283
28 291
28 297
28 300
28 305
28 306
28 307
28 308
28 309
28 310
28 312
28 315
28 317
28 318
28 320
28 323
28 324
28 325
29 33
29 41
29 42
29 43
29 45
29 46
29 49
29 54
29 57
29 59
29 61
29 63
29 65
29 69
29 70
29 74
29 76
29 78
29 80
29 85
29 93
29 103
29 105
29 109
29 110
29 119
29 134
29 135
29 137
29 143
29 148
29 151
29 154
29 155
29 166
29 179
29 189
29 197
29 207
29 209
29 221
29 228
29 231
29 247
29 256
29 265
29 293
29 301
30 32
30 33
30 34
30 39
30 43
30 45
30 46
30 47
30 50
30 51
30 52
30 58
30 71
30 72
30 73
30 76
30 79
30 82
30 86
30 87
30 89
30 94
30 95
30 97
30 99
30 100
30 102
30 103
30 105
30 110
30 114
30 118
30 119
30 120
30 122
30 125
30 126
30 128
30 130
30 133
30 134
30 138
30 144
30 149
30 151
30 157
30 158
30 159
30 162
30 163
30 164
30 169
30 171
30 172
30 174
30 176
30 177
30 178
30 180
30 184
30 185
30 187
30 188
30 190
30 191
30 192
30 193
30 194
30 195
30 196
30 199
30 201
30 203
30 206
30 208
30 212
30 213
30 215
30 217
30 218
30 220
30 223
30 228
30 229
30 230
30 232
30 233
30 234
30 236
30 237
30 238
30 241
30 243
30 244
30 245
30 246
30 248
30 249
30 250
30 253
30 254
30 255
30 256
30 259
30 260
30 261
30 263
30 264
30 266
30 267
30 269
30 271
30 278
30 279
30 280
30 281
30 283
30 291
30 297
30 300
30 305
30 306
30 307
30 308
30 309
30 310
30 312
30 315
30 317
30 318
30 320
30 323
30 324
30 325
31 35
31 36
31 44
31 53
31 55
31 64
31 67
31 90
31 91
31 109
31 124
31 127
31 136
31 156
31 160
31 161
31 165
31 168
31 173
31 175
31 181
31 182
31 183
31 186
31 198
31 202
31 205
31 211
31 222
31 242
31 243
31 247
31 253
31 259
31 273
31 275
31 276
31 277
31 282
31 284
31 285
31 286
31 287
31 289
31 290
31 292
31 293
31 294
31 295
31 296
31 299
31 301
31 302
31 303
31 304
31 311
31 313
31 314
31 319
31 321
31 322
31 326
32 33
32 34
32 39
32 47
32 50
32 51
32 52
32 58
32 65
32 71
32 72
32 73
32 79
32 82
32 86
32 87
32 89
32 94
32 95
32 97
32 102
32 103
32 105
32 110
32 114
32 115
32 118
32 119
32 120
32 126
32 128
32 129
32 130
32 134
32 139
32 144
32 149
32 151
32 152
32 156
32 157
32 158
32 159
32 161
32 163
32 164
32 169
32 172
32 174
32 176
32 177
32 178
32 184
32 185
32 187
32 188
32 190
32 191
32 194
32 195
32 196
32 199
32 201
32 203
32 204
32 206
32 207
32 208
32 212
32 215
32 217
32 219
32 220
32 221
32 223
32 224
32 225
32 228
32 229
32 230
32 231
32 233
32 234
32 236
32 238
32 241
32 245
32 246
32 250
32 253
32 254
32 255
32 256
32 257
32 259
32 262
32 264
32 266
32 267
32 268
32 269
32 271
32 278
32 279
32 280
32 281
32 283
32 291
32 297
32 300
32 305
32 306
32 307
32 308
32 309
32 310
32 312
32 315
32 317
32 318
32 320
32 323
32 324
32 325
33 34
33 39
33 41
33 42
33 43
33 45
33 46
33 47
33 49
33 50
33 51
33 52
33 54
33 56
33 58
33 59
33 60
33 61
33 62
33 63
33 65
33 68
33 69
33 70
33 71
33 72
33 73
33 74
33 76
33 77
33 78
33 79
33 80
33 83
33 85
33 86
33 87
33 89
33 93
33 94
33 95
33 100
33 106
33 113
33 114
33 116
33 118
33 120
33 126
33 129
33 131
33 132
33 135
33 137
33 144
33 148
33 149
33 154
33 158
33 162
33 163
33 167
33 169
33 171
33 172
33 174
33 176
33 178
33 179
33 184
33 185
33 187
33 188
33 189
33 192
33 193
33 196
33 199
33 203
33 204
33 206
33 207
33 210
33 212
33 213
33 215
33 217
33 218
33 219
33 220
33 223
33 228
33 229
33 233
33 234
33 236
33 237
33 238
33 241
33 244
33 245
33 246
33 248
33 250
33 253
33 255
33 257
33 259
33 260
33 261
33 262
33 263
33 264
33 266
33 267
33 268
33 269
33 271
33 280
33 281
33 283
33 291
33 297
33 300
33 305
33 306
33 307
33 308
33 309
33 310
33 312
33 315
33 317
33 318
33 320
33 323
33 324
34 39
34 47
34 50
34 51
34 52
34 58
34 60
34 65
34 71
34 72
34 73
34 79
34 82
34 86
34 87
34 89
34 94
34 95
34 97
34 99
34 100
34 102
34 103
34 105
34 110
34 114
34 115
34 118
34 119
34 120
34 126
34 128
34 129
34 130
34 131
34 133
34 134
34 138
34 139
34 144
34 151
34 152
34 156
34 157
34 158
34 159
34 161
34 163
34 164
34 167
34 169
34 170
34 171
34 172
34 174
34 176
34 177
34 178
34 180
34 184
34 185
34 187
34 188
34 190
34 191
34 192
34 193
34 194
34 195
34 196
34 200
34 201
34 203
34 204
34 212
34 213
34 214
34 215
34 217
34 219
34 220
34 223
34 228
34 229
34 232
34 233
34 234
34 236
34 237
34 238
34 241
34 245
34 246
34 248
34 249
34 250
34 253
34 254
34 255
34 256
34 257
34 259
34 260
34 261
34 262
34 263
34 264
34 266
34 269
34 271
34 278
34 279
34 280
34 281
34 283
34 291
34 297
34 300
34 305
34 306
34 307
34 308
34 309
34 310
34 312
34 315
34 317
34 318
34 320
34 323
34 324
34 325
35 36
35 37
35 53
35 66
35 67
35 91
35 109
35 118
35 124
35 127
35 160
35 168
35 175
35 181
35 182
35 183
35 186
35 198
35 205
35 207
35 211
35 222
35 228
35 235
35 240
35 242
35 259
35 273
35 274
35 277
35 282
35 284
35 285
35 286
35 287
35 289
35 292
35 293
35 295
35 296
35 298
35 299
35 301
35 302
35 303
35 311
35 313
35 314
35 316
35 319
35 321
35 322
35 326
36 37
36 44
36 53
36 55
36 64
36 66
36 67
36 90
36 91
36 109
36 118
36 120
36 127
36 136
36 160
36 165
36 168
36 173
36 175
36 181
36 182
36 183
36 186
36 198
36 202
36 205
36 211
36 222
36 234
36 240
36 242
36 243
36 247
36 270
36 272
36 273
36 274
36 275
36 276
36 277
36 282
36 284
36 285
36 286
36 287
36 288
36 289
36 290
36 292
36 293
36 294
36 295
36 296
36 298
36 299
36 301
36 302
36 303
36 304
36 311
36 313
36 314
36 316
36 319
36 321
36 322
36 326
37 44
37 53
37 55
37 66
37 67
37 90
37 91
37 109
37 127
37 134
37 136
37 159
37 160
37 164
37 168
37 173
37 175
37 181
37 182
37 183
37 186
37 197
37 198
37 200
37 202
37 205
37 208
37 209
37 211
37 214
37 216
37 221
37 222
37 224
37 226
37 227
37 231
37 235
37 239
37 240
37 242
37 243
37 247
37 251
37 252
37 257
37 265
37 270
37 272
37 273
37 274
37 275
37 277
37 282
37 284
37 285
37 286
37 287
37 288
37 289
37 290
37 292
37 293
37 295
37 296
37 298
37 299
37 301
37 302
37 304
37 311
37 313
37 314
37 316
37 319
37 321
37 322
37 326
38 39
38 41
38 42
38 43
38 45
38 46
38 49
38 54
38 56
38 57
38 59
38 60
38 61
38 62
38 63
38 65
38 69
38 70
38 75
38 76
38 77
38 80
38 81
38 83
38 85
38 93
38 101
38 105
38 106
38 109
38 112
38 113
38 116
38 117
38 118
38 132
38 134
38 135
38 137
38 138
38 140
38 141
38 143
38 145
38 148
38 150
38 151
38 153
38 155
38 162
38 166
38 179
38 189
38 197
38 209
38 210
38 221
38 231
38 247
38 256
38 258
38 265
38 293
38 301
39 44
39 47
39 50
39 51
39 52
39 58
39 60
39 65
39 71
39 72
39 73
39 79
39 82
39 86
39 89
39 94
39 95
39 97
39 99
39 100
39 102
39 103
39 105
39 106
39 108
39 110
39 114
39 115
39 118
39 119
39 120
39 126
39 128
39 130
39 131
39 133
39 134
39 144
39 149
39 151
39 156
39 157
39 159
39 163
39 164
39 169
39 171
39 174
39 176
39 177
39 178
39 180
39 183
39 184
39 185
39 187
39 188
39 191
39 192
39 194
39 196
39 199
39 201
39 203
39 207
39 212
39 213
39 215
39 217
39 219
39 223
39 228
39 229
39 231
39 233
39 236
39 237
39 238
39 241
39 245
39 246
39 248
39 250
39 253
39 254
39 256
39 257
39 259
39 260
39 261
39 264
39 266
39 267
39 269
39 271
39 272
39 273
39 278
39 279
39 280
39 281
39 283
39 285
39 291
39 293
39 297
39 300
39 305
39 306
39 307
39 308
39 309
39 310
39 312
39 314
39 315
39 317
39 318
39 320
39 323
39 324
39 325
39 326
40 118
41 42
41 43
41 45
41 46
41 49
41 54
41 57
41 58
41 59
41 60
41 61
41 62
41 63
41 65
41 68
41 69
41 70
41 74
41 76
41 78
41 80
41 85
41 93
41 96
41 97
41 101
41 102
41 103
41 105
41 106
41 109
41 110
41 113
41 116
41 118
41 119
41 128
41 130
41 132
41 134
41 135
41 137
41 140
41 141
41 143
41 148
41 151
41 154
41 155
41 157
41 158
41 162
41 164
41 166
41 179
41 189
41 192
41 197
41 200
41 201
41 207
41 208
41 209
41 210
41 214
41 224
41 227
41 228
41 231
41 235
41 239
41 247
41 250
41 251
41 256
41 259
41 265
41 279
41 293
41 300
41 301
42 43
42 45
42 46
42 48
42 49
42 52
42 54
42 56
42 57
42 59
42 60
42 61
42 62
42 63
42 65
42 68
42 69
42 70
42 74
42 75
42 76
42 77
42 78
42 79
42 80
42 81
42 83
42 85
42 93
42 96
42 101
42 103
42 105
42 106
42 112
42 113
42 116
42 117
42 118
42 128
42 130
42 132
42 133
42 135
42 137
42 139
42 140
42 141
42 143
42 145
42 148
42 150
42 151
42 153
42 154
42 155
42 159
42 162
42 166
42 174
42 179
42 189
42 192
42 197
42 200
42 207
42 208
42 209
42 210
42 221
42 224
42 227
42 231
42 235
42 239
42 247
42 250
42 251
42 256
42 258
42 265
42 271
42 280
42 281
42 307
42 312
42 323
43 45
43 46
43 47
43 49
43 50
43 51
43 52
43 54
43 56
43 57
43 59
43 60
43 61
43 62
43 63
43 65
43 68
43 69
43 70
43 72
43 74
43 76
43 78
43 79
43 80
43 85
43 86
43 93
43 95
43 97
43 103
43 105
43 106
43 110
43 113
43 116
43 118
43 128
43 130
43 132
43 133
43 134
43 135
43 137
43 140
43 141
43 143
43 145
43 148
43 151
43 154
43 155
43 157
43 162
43 164
43 174
43 176
43 179
43 184
43 185
43 186
43 187
43 189
43 196
43 197
43 200
43 201
43 203
43 207
43 209
43 210
43 221
43 224
43 227
43 228
43 231
43 235
43 236
43 237
43 239
43 245
43 247
43 250
43 251
43 256
43 271
43 278
43 279
43 280
43 281
43 291
43 300
43 305
43 307
43 308
43 310
43 312
43 317
43 318
43 320
43 323
43 324
43 325
44 49
44 52
44 53
44 54
44 55
44 64
44 65
44 66
44 67
44 68
44 69
44 73
44 90
44 91
44 93
44 103
44 109
44 110
44 118
44 119
44 127
44 134
44 135
44 136
44 140
44 151
44 154
44 160
44 161
44 162
44 165
44 168
44 175
44 181
44 182
44 183
44 186
44 189
44 197
44 198
44 202
44 205
44 207
44 209
44 211
44 221
44 222
44 231
44 240
44 242
44 243
44 247
44 256
44 265
44 270
44 272
44 273
44 274
44 275
44 276
44 277
44 282
44 283
44 284
44 285
44 286
44 287
44 288
44 289
44 290
44 292
44 293
44 294
44 295
44 296
44 297
44 298
44 299
44 300
44 301
44 302
44 303
44 304
44 313
44 314
44 316
44 319
44 321
44 322
44 323
44 326
45 46
45 48
45 49
45 50
45 51
45 52
45 54
45 56
45 57
45 59
45 60
45 61
45 62
45 63
45 65
45 68
45 69
45 70
45 71
45 72
45 73
45 74
45 75
45 76
45 77
45 78
45 79
45 80
45 81
45 85
45 93
45 94
45 95
45 97
45 101
45 102
45 103
45 105
45 106
45 112
45 113
45 114
45 116
45 117
45 118
45 119
45 128
45 130
45 132
45 133
45 134
45 135
45 137
45 140
45 141
45 143
45 145
45 148
45 150
45 151
45 153
45 154
45 155
45 157
45 162
45 164
45 166
45 174
45 179
45 184
45 185
45 187
45 189
45 192
45 196
45 197
45 200
45 203
45 207
45 208
45 209
45 210
45 212
45 214
45 221
45 224
45 227
45 231
45 232
45 235
45 239
45 241
45 245
45 247
45 250
45 251
45 256
45 258
45 265
45 271
45 278
45 280
45 291
45 297
45 300
45 305
45 307
45 308
45 310
45 312
45 315
45 317
45 318
45 323
46 47
46 48
46 49
46 51
46 52
46 54
46 56
46 57
46 59
46 60
46 61
46 62
46 63
46 65
46 68
46 69
46 70
46 71
46 73
46 74
46 75
46 76
46 77
46 78
46 79
46 80
46 81
46 85
46 93
46 95
46 96
46 97
46 101
46 102
46 105
46 106
46 112
46 113
46 115
46 116
46 117
46 118
46 119
46 128
46 130
46 132
46 133
46 134
46 135
46 137
46 138
46 140
46 141
46 143
46 145
46 148
46 150
46 151
46 153
46 154
46 155
46 157
46 159
46 162
46 164
46 166
46 173
46 174
46 176
46 179
46 185
46 187
46 189
46 192
46 196
46 197
46 200
46 203
46 207
46 208
46 209
46 210
46 212
46 214
46 221
46 224
46 227
46 231
46 235
46 236
46 239
46 241
46 245
46 247
46 250
46 251
46 256
46 258
46 265
46 271
46 278
46 281
46 291
46 297
46 300
46 305
46 307
46 308
46 310
46 312
46 317
46 318
46 323
46 325
47 50
47 51
47 52
47 58
47 71
47 72
47 73
47 76
47 79
47 82
47 86
47 87
47 89
47 94
47 95
47 99
47 103
47 106
47 114
47 119
47 120
47 122
47 131
47 134
47 138
47 139
47 144
47 149
47 151
47 152
47 156
47 158
47 162
47 163
47 167
47 169
47 172
47 174
47 176
47 177
47 178
47 180
47 184
47 185
47 187
47 188
47 190
47 191
47 192
47 193
47 196
47 199
47 203
47 207
47 209
47 212
47 213
47 217
47 219
47 223
47 225
47 228
47 229
47 230
47 233
47 236
47 237
47 241
47 244
47 245
47 246
47 248
47 249
47 250
47 253
47 254
47 255
47 257
47 259
47 261
47 262
47 264
47 266
47 267
47 268
47 269
47 278
47 280
47 281
47 283
47 291
47 297
47 300
47 305
47 306
47 307
47 308
47 309
47 310
47 312
47 315
47 317
47 318
47 320
47 323
47 324
48 49
48 57
48 62
48 63
48 69
48 70
48 76
48 77
48 81
48 85
48 93
48 96
48 101
48 112
48 117
48 118
48 132
48 137
48 140
48 141
48 150
48 153
48 154
48 155
48 162
48 166
48 179
48 189
48 210
48 258
49 54
49 57
49 59
49 60
49 61
49 62
49 63
49 65
49 68
49 69
49 70
49 74
49 75
49 77
49 78
49 80
49 81
49 83
49 85
49 93
49 96
49 97
49 105
49 106
49 109
49 110
49 112
49 113
49 115
49 117
49 118
49 128
49 130
49 132
49 134
49 135
49 137
49 140
49 141
49 143
49 145
49 148
49 149
49 150
49 151
49 153
49 154
49 155
49 158
49 162
49 164
49 166
49 183
49 189
49 192
49 197
49 200
49 201
49 204
49 207
49 209
49 210
49 221
49 224
49 227
49 228
49 231
49 239
49 247
49 256
49 258
49 265
49 293
49 301
49 323
50 51
50 52
50 58
50 60
50 61
50 65
50 71
50 72
50 79
50 82
50 86
50 87
50 89
50 93
50 94
50 95
50 99
50 114
50 118
50 119
50 120
50 122
50 126
50 131
50 133
50 134
50 139
50 143
50 144
50 149
50 151
50 156
50 158
50 169
50 172
50 174
50 176
50 177
50 178
50 180
50 184
50 185
50 187
50 188
50 191
50 192
50 193
50 195
50 196
50 199
50 203
50 204
50 206
50 207
50 212
50 213
50 215
50 217
50 219
50 220
50 223
50 225
50 228
50 229
50 230
50 234
50 238
50 241
50 246
50 248
50 249
50 250
50 253
50 254
50 255
50 259
50 260
50 261
50 262
50 263
50 264
50 266
50 267
50 268
50 269
50 271
50 278
50 279
50 280
50 281
50 283
50 286
50 291
50 297
50 300
50 305
50 306
50 307
50 309
50 310
50 312
50 315
50 317
50 318
50 320
50 323
50 324
50 325
51 52
51 58
51 60
51 65
51 71
51 72
51 73
51 79
51 82
51 86
51 87
51 89
51 94
51 95
51 97
51 102
51 103
51 105
51 106
51 110
51 111
51 114
51 115
51 118
51 119
51 120
51 122
51 124
51 126
51 128
51 129
51 130
51 131
51 134
51 138
51 139
51 144
51 149
51 151
51 152
51 157
51 158
51 159
51 163
51 164
51 169
51 171
51 172
51 174
51 176
51 178
51 180
51 183
51 184
51 185
51 187
51 190
51 191
51 193
51 194
51 196
51 199
51 201
51 203
51 207
51 208
51 212
51 213
51 215
51 217
51 219
51 223
51 225
51 228
51 229
51 230
51 231
51 232
51 233
51 236
51 237
51 241
51 244
51 245
51 246
51 248
51 249
51 250
51 253
51 254
51 255
51 256
51 257
51 259
51 261
51 262
51 263
51 264
51 265
51 266
51 268
51 269
51 271
51 278
51 279
51 280
51 281
51 283
51 284
51 291
51 297
51 300
51 304
51 305
51 306
51 307
51 308
51 309
51 310
51 312
51 314
51 315
51 317
51 318
51 320
51 323
51 324
51 325
52 58
52 68
52 71
52 72
52 73
52 76
52 78
52 79
52 82
52 86
52 89
52 90
52 94
52 95
52 98
52 99
52 109
52 111
52 114
52 118
52 122
52 124
52 125
52 126
52 129
52 133
52 136
52 138
52 139
52 144
52 145
52 148
52 149
52 152
52 156
52 158
52 161
52 162
52 163
52 169
52 171
52 172
52 174
52 176
52 177
52 178
52 182
52 183
52 184
52 185
52 187
52 188
52 190
52 191
52 192
52 194
52 196
52 197
52 199
52 202
52 203
52 204
52 206
52 207
52 210
52 212
52 215
52 217
52 218
52 220
52 223
52 225
52 228
52 229
52 230
52 232
52 233
52 236
52 237
52 238
52 241
52 243
52 245
52 249
52 250
52 253
52 254
52 259
52 261
52 264
52 267
52 269
52 271
52 272
52 273
52 277
52 278
52 279
52 280
52 281
52 283
52 284
52 285
52 290
52 291
52 293
52 297
52 300
52 304
52 305
52 306
52 307
52 308
52 309
52 310
52 312
52 313
52 314
52 315
52 317
52 318
52 320
52 323
52 324
52 325
52 326
53 55
53 64
53 66
53 67
53 90
53 91
53 109
53 118
53 121
53 127
53 136
53 160
53 165
53 168
53 173
53 175
53 181
53 182
53 183
53 186
53 198
53 202
53 205
53 211
53 222
53 228
53 240
53 242
53 243
53 247
53 270
53 272
53 273
53 274
53 275
53 276
53 277
53 282
53 284
53 285
53 286
53 287
53 288
53 289
53 290
53 292
53 293
53 294
53 295
53 296
53 298
53 299
53 301
53 302
53 303
53 304
53 311
53 313
53 314
53 316
53 319
53 321
53 322
53 326
54 56
54 57
54 59
54 60
54 61
54 62
54 63
54 65
54 68
54 69
54 70
54 74
54 75
54 76
54 77
54 78
54 80
54 81
54 83
54 85
54 93
54 96
54 97
54 101
54 102
54 103
54 105
54 106
54 109
54 112
54 113
54 116
54 117
54 118
54 119
54 128
54 130
54 134
54 135
54 137
54 140
54 141
54 143
54 145
54 148
54 149
54 150
54 151
54 153
54 154
54 155
54 157
54 162
54 164
54 166
54 179
54 183
54 189
54 192
54 201
54 202
54 209
54 210
54 221
54 224
54 227
54 228
54 231
54 235
54 247
54 250
54 251
54 256
54 258
54 265
54 267
54 269
54 290
54 293
54 301
55 60
55 64
55 66
55 67
55 90
55 91
55 109
55 118
55 124
55 139
55 158
55 160
55 165
55 173
55 175
55 181
55 182
55 186
55 198
55 199
55 205
55 211
55 222
55 228
55 229
55 242
55 250
55 259
55 273
55 274
55 282
55 284
55 285
55 286
55 287
55 288
55 289
55 290
55 292
55 293
55 294
55 295
55 296
55 298
55 299
55 301
55 302
55 303
55 311
55 313
55 314
55 319
55 321
55 322
55 326
56 57
56 59
56 65
56 70
56 76
56 77
56 78
56 80
56 81
56 83
56 85
56 93
56 96
56 101
56 103
56 105
56 112
56 117
56 118
56 119
56 120
56 132
56 134
56 135
56 137
56 140
56 141
56 150
56 151
56 153
56 154
56 155
56 162
56 163
56 166
56 179
56 189
56 209
56 210
56 221
56 228
56 231
56 247
56 256
56 258
56 259
56 265
57 60
57 61
57 62
57 63
57 68
57 69
57 70
57 75
57 76
57 77
57 78
57 80
57 81
57 83
57 85
57 93
57 96
57 101
57 106
57 112
57 113
57 116
57 117
57 118
57 132
57 135
57 137
57 138
57 140
57 141
57 143
57 145
57 150
57 153
57 154
57 155
57 162
57 166
57 179
57 183
57 189
57 204
57 207
57 210
57 228
57 242
57 258
57 279
57 286
58 65
58 71
58 72
58 73
58 74
58 79
58 82
58 86
58 87
58 89
58 93
58 94
58 95
58 98
58 108
58 111
58 114
58 118
58 120
58 122
58 124
58 125
58 126
58 129
58 131
58 133
58 134
58 138
58 139
58 144
58 149
58 152
58 156
58 158
58 161
58 163
58 169
58 170
58 171
58 172
58 174
58 176
58 177
58 178
58 180
58 184
58 185
58 187
58 188
58 190
58 191
58 192
58 193
58 194
58 195
58 196
58 199
58 203
58 206
58 207
58 212
58 213
58 215
58 217
58 218
58 219
58 223
58 225
58 228
58 229
58 232
58 233
58 234
58 237
58 238
58 241
58 245
58 246
58 248
58 249
58 250
58 253
58 254
58 255
58 257
58 259
58 260
58 261
58 264
58 266
58 267
58 268
58 269
58 271
58 277
58 278
58 279
58 280
58 281
58 283
58 285
58 290
58 291
58 293
58 297
58 300
58 305
58 306
58 307
58 308
58 309
58 310
58 312
58 313
58 315
58 317
58 318
58 320
58 323
58 324
58 325
58 326
59 60
59 61
59 62
59 63
59 65
59 69
59 70
59 73
59 74
59 76
59 77
59 78
59 80
59 85
59 93
59 102
59 103
59 105
59 106
59 110
59 113
59 116
59 118
59 119
59 128
59 130
59 133
59 134
59 135
59 137
59 140
59 141
59 143
59 145
59 148
59 151
59 154
59 157
59 162
59 164
59 174
59 179
59 186
59 189
59 192
59 197
59 207
59 210
59 221
59 224
59 227
59 228
59 231
59 235
59 239
59 241
59 250
59 251
59 256
59 265
59 280
59 307
59 312
59 318
59 323
59 324
60 63
60 65
60 69
60 70
60 71
60 72
60 76
60 77
60 78
60 80
60 81
60 83
60 85
60 93
60 95
60 96
60 101
60 103
60 105
60 110
60 111
60 112
60 117
60 118
60 119
60 132
60 134
60 135
60 137
60 138
60 139
60 140
60 141
60 150
60 151
60 152
60 153
60 154
60 155
60 162
60 163
60 166
60 175
60 176
60 179
60 184
60 187
60 189
60 196
60 207
60 209
60 210
60 221
60 228
60 231
60 235
60 247
60 256
60 258
60 259
60 271
60 278
60 279
60 305
60 307
60 310
60 317
61 62
61 63
61 65
61 69
61 70
61 78
61 80
61 81
61 85
61 88
61 93
61 96
61 105
61 110
61 111
61 112
61 117
61 118
61 119
61 133
61 134
61 135
61 137
61 138
61 140
61 141
61 143
61 145
61 150
61 151
61 153
61 154
61 155
61 156
61 157
61 162
61 163
61 165
61 166
61 169
61 170
61 173
61 179
61 180
61 182
61 185
61 209
61 221
61 228
61 231
61 235
61 247
61 250
61 256
61 258
61 307
61 312
61 313
61 323
62 63
62 65
62 69
62 70
62 75
62 76
62 78
62 80
62 81
62 85
62 93
62 96
62 103
62 105
62 109
62 112
62 117
62 118
62 119
62 134
62 135
62 137
62 140
62 141
62 145
62 150
62 151
62 153
62 154
62 155
62 162
62 166
62 189
62 192
62 209
62 221
62 231
62 235
62 247
62 256
62 258
62 259
62 301
63 65
63 69
63 70
63 75
63 76
63 78
63 80
63 81
63 85
63 93
63 96
63 103
63 105
63 106
63 109
63 112
63 117
63 118
63 119
63 134
63 135
63 137
63 140
63 141
63 143
63 145
63 150
63 151
63 153
63 154
63 155
63 162
63 166
63 179
63 189
63 197
63 200
63 207
63 209
63 221
63 228
63 231
63 235
63 247
63 256
63 258
63 265
63 293
63 301
63 324
64 66
64 67
64 90
64 91
64 94
64 109
64 121
64 127
64 136
64 160
64 165
64 168
64 173
64 175
64 181
64 182
64 183
64 186
64 198
64 202
64 205
64 222
64 228
64 240
64 242
64 243
64 247
64 264
64 269
64 272
64 273
64 274
64 275
64 276
64 277
64 279
64 282
64 284
64 285
64 286
64 287
64 288
64 289
64 290
64 292
64 293
64 294
64 295
64 296
64 298
64 299
64 301
64 302
64 303
64 304
64 306
64 311
64 313
64 314
64 319
64 321
64 322
64 326
65 68
65 69
65 70
65 71
65 72
65 73
65 74
65 76
65 77
65 78
65 80
65 83
65 85
65 86
65 93
65 95
65 96
65 101
65 102
65 103
65 105
65 106
65 109
65 110
65 113
65 115
65 116
65 118
65 119
65 130
65 132
65 134
65 135
65 137
65 140
65 141
65 143
65 148
65 149
65 150
65 151
65 154
65 156
65 157
65 158
65 159
65 162
65 164
65 174
65 179
65 183
65 189
65 196
65 197
65 201
65 202
65 207
65 208
65 210
65 212
65 214
65 215
65 224
65 227
65 228
65 231
65 235
65 239
65 241
65 247
65 251
65 256
65 265
65 267
65 271
65 278
65 279
65 280
65 281
65 283
65 286
65 291
65 293
65 297
65 300
65 305
65 307
65 310
65 312
65 315
65 317
65 323
65 324
65 325
66 67
66 90
66 91
66 109
66 121
66 127
66 136
66 160
66 165
66 168
66 173
66 175
66 181
66 182
66 183
66 186
66 198
66 202
66 205
66 211
66 222
66 240
66 242
66 243
66 247
66 270
66 272
66 273
66 274
66 275
66 276
66 277
66 282
66 284
66 285
66 286
66 287
66 288
66 289
66 290
66 292
66 293
66 294
66 295
66 296
66 298
66 299
66 301
66 302
66 303
66 304
66 311
66 313
66 314
66 316
66 319
66 321
66 322
66 326
67 70
67 90
67 91
67 109
67 121
67 127
67 128
67 136
67 160
67 165
67 168
67 173
67 175
67 181
67 182
67 183
67 186
67 198
67 202
67 205
67 207
67 211
67 222
67 228
67 240
67 242
67 243
67 247
67 261
67 270
67 272
67 273
67 274
67 275
67 276
67 277
67 282
67 284
67 285
67 286
67 287
67 288
67 289
67 290
67 292
67 293
67 294
67 295
67 296
67 298
67 299
67 301
67 302
67 303
67 304
67 311
67 313
67 314
67 316
67 319
67 321
67 322
67 326
68 70
68 76
68 77
68 78
68 81
68 83
68 85
68 90
68 93
68 96
68 101
68 102
68 103
68 105
68 109
68 110
68 112
68 115
68 117
68 118
68 119
68 132
68 134
68 135
68 137
68 138
68 140
68 141
68 150
68 151
68 153
68 154
68 155
68 159
68 162
68 163
68 164
68 166
68 179
68 182
68 183
68 189
68 204
68 208
68 209
68 210
68 221
68 228
68 231
68 235
68 247
68 256
68 258
68 259
68 264
68 265
68 273
68 284
68 285
68 290
68 293
68 304
68 326
69 70
69 74
69 75
69 76
69 78
69 80
69 81
69 85
69 93
69 96
69 105
69 112
69 117
69 132
69 135
69 137
69 140
69 141
69 145
69 148
69 150
69 151
69 153
69 154
69 155
69 162
69 166
69 183
69 189
69 192
69 197
69 201
69 202
69 207
69 209
69 210
69 221
69 227
69 239
69 250
69 258
69 267
69 293
69 301
69 314
70 74
70 75
70 76
70 77
70 78
70 80
70 81
70 83
70 85
70 91
70 93
70 96
70 97
70 101
70 102
70 103
70 105
70 106
70 110
70 112
70 113
70 115
70 116
70 117
70 118
70 119
70 128
70 130
70 132
70 134
70 135
70 137
70 140
70 141
70 143
70 145
70 148
70 150
70 151
70 153
70 154
70 155
70 157
70 159
70 162
70 163
70 164
70 166
70 179
70 189
70 197
70 200
70 201
70 204
70 206
70 207
70 208
70 209
70 210
70 214
70 221
70 224
70 227
70 228
70 231
70 235
70 239
70 251
70 256
70 258
70 259
70 265
71 72
71 73
71 79
71 86
71 94
71 95
71 99
71 100
71 114
71 119
71 120
71 134
71 149
71 151
71 152
71 156
71 158
71 162
71 169
71 171
71 172
71 174
71 176
71 178
71 180
71 184
71 185
71 187
71 188
71 190
71 191
71 193
71 194
71 196
71 199
71 203
71 204
71 207
71 212
71 213
71 215
71 217
71 219
71 223
71 236
71 237
71 241
71 245
71 246
71 248
71 254
71 257
71 259
71 261
71 262
71 264
71 266
71 269
71 278
71 279
71 283
71 291
71 297
71 300
71 305
71 306
71 307
71 308
71 309
71 310
71 315
71 317
71 318
71 320
71 323
71 324
72 73
72 76
72 79
72 82
72 86
72 87
72 89
72 94
72 95
72 97
72 99
72 102
72 103
72 105
72 110
72 111
72 114
72 115
72 118
72 119
72 120
72 122
72 128
72 129
72 130
72 131
72 133
72 134
72 138
72 144
72 149
72 151
72 152
72 157
72 158
72 159
72 161
72 162
72 163
72 164
72 167
72 169
72 172
72 174
72 176
72 178
72 180
72 184
72 185
72 187
72 190
72 191
72 192
72 193
72 194
72 196
72 200
72 201
72 203
72 207
72 212
72 213
72 217
72 218
72 223
72 228
72 230
72 232
72 234
72 236
72 237
72 238
72 241
72 244
72 245
72 246
72 253
72 254
72 255
72 256
72 257
72 259
72 262
72 263
72 264
72 266
72 268
72 269
72 271
72 278
72 279
72 280
72 281
72 283
72 291
72 297
72 300
72 305
72 306
72 307
72 308
72 309
72 310
72 312
72 315
72 317
72 318
72 320
72 323
72 324
72 325
73 76
73 79
73 85
73 86
73 89
73 90
73 94
73 95
73 98
73 99
73 108
73 111
73 114
73 120
73 122
73 124
73 125
73 129
73 131
73 133
73 135
73 136
73 138
73 139
73 144
73 149
73 152
73 156
73 158
73 161
73 163
73 169
73 171
73 172
73 174
73 176
73 177
73 178
73 183
73 184
73 185
73 188
73 190
73 191
73 192
73 193
73 194
73 195
73 196
73 197
73 199
73 202
73 203
73 204
73 207
73 212
73 215
73 217
73 218
73 219
73 228
73 229
73 232
73 234
73 237
73 238
73 241
73 246
73 247
73 249
73 250
73 253
73 254
73 259
73 261
73 266
73 267
73 271
73 272
73 273
73 277
73 278
73 279
73 280
73 281
73 283
73 284
73 285
73 290
73 291
73 293
73 297
73 300
73 304
73 305
73 306
73 307
73 309
73 310
73 312
73 313
73 314
73 315
73 317
73 318
73 320
73 323
73 324
73 325
73 326
74 76
74 78
74 80
74 85
74 93
74 118
74 133
74 135
74 141
74 148
74 150
74 154
74 179
74 189
74 207
74 228
74 250
74 307
74 310
75 76
75 77
75 81
75 85
75 93
75 96
75 101
75 112
75 117
75 118
75 132
75 135
75 137
75 140
75 141
75 145
75 150
75 153
75 154
75 155
75 162
75 166
75 174
75 179
75 189
75 210
75 258
75 286
75 297
75 323
75 324
76 77
76 78
76 80
76 81
76 83
76 85
76 86
76 93
76 95
76 96
76 97
76 101
76 102
76 103
76 105
76 106
76 112
76 113
76 114
76 115
76 116
76 117
76 118
76 119
76 128
76 130
76 132
76 134
76 135
76 137
76 140
76 141
76 143
76 145
76 148
76 150
76 151
76 153
76 154
76 155
76 157
76 159
76 162
76 163
76 164
76 166
76 179
76 182
76 187
76 189
76 196
76 200
76 201
76 204
76 207
76 208
76 209
76 210
76 212
76 214
76 221
76 227
76 228
76 231
76 239
76 247
76 251
76 256
76 258
76 259
76 264
76 265
76 278
76 279
76 289
76 300
76 305
76 307
76 310
76 317
76 318
76 320
77 78
77 80
77 81
77 83
77 85
77 93
77 96
77 101
77 102
77 103
77 105
77 106
77 110
77 112
77 113
77 115
77 116
77 117
77 118
77 119
77 120
77 132
77 134
77 135
77 137
77 140
77 141
77 143
77 145
77 150
77 151
77 153
77 154
77 155
77 162
77 163
77 164
77 166
77 179
77 182
77 189
77 197
77 204
77 207
77 209
77 210
77 221
77 224
77 228
77 231
77 243
77 247
77 256
77 258
77 259
78 79
78 80
78 83
78 85
78 93
78 96
78 101
78 103
78 105
78 106
78 113
78 116
78 117
78 118
78 119
78 128
78 130
78 132
78 133
78 134
78 135
78 137
78 140
78 143
78 148
78 150
78 154
78 157
78 162
78 166
78 174
78 179
78 189
78 192
78 200
78 207
78 209
78 210
78 214
78 228
78 231
78 235
78 250
78 256
78 258
78 265
78 271
78 286
78 300
78 307
78 312
78 317
78 323
79 82
79 86
79 89
79 90
79 94
79 99
79 111
79 120
79 122
79 124
79 125
79 126
79 129
79 133
79 134
79 136
79 138
79 139
79 148
79 149
79 152
79 156
79 161
79 163
79 170
79 171
79 172
79 174
79 183
79 184
79 185
79 187
79 190
79 191
79 192
79 194
79 195
79 196
79 199
79 200
79 201
79 203
79 206
79 207
79 208
79 212
79 215
79 217
79 218
79 219
79 221
79 224
79 225
79 229
79 231
79 232
79 236
79 237
79 238
79 241
79 245
79 246
79 250
79 253
79 254
79 259
79 261
79 264
79 266
79 267
79 268
79 271
79 273
79 277
79 278
79 279
79 280
79 281
79 283
79 284
79 285
79 293
79 297
79 300
79 305
79 307
79 308
79 309
79 312
79 313
79 314
79 315
79 318
79 320
79 323
79 324
79 325
79 326
80 85
80 93
80 96
80 97
80 102
80 103
80 105
80 106
80 109
80 110
80 113
80 118
80 119
80 128
80 130
80 135
80 137
80 140
80 141
80 143
80 148
80 151
80 154
80 157
80 159
80 162
80 164
80 166
80 179
80 189
80 197
80 200
80 207
80 208
80 209
80 210
80 214
80 221
80 224
80 227
80 231
80 235
80 239
80 247
80 251
80 256
80 265
80 293
80 301
81 83
81 85
81 93
81 96
81 101
81 106
81 112
81 113
81 116
81 117
81 118
81 132
81 135
81 137
81 140
81 141
81 143
81 145
81 150
81 153
81 154
81 155
81 162
81 166
81 179
81 189
81 210
81 221
81 228
81 258
81 286
82 85
82 86
82 87
82 89
82 90
82 94
82 98
82 99
82 105
82 108
82 111
82 118
82 120
82 122
82 124
82 126
82 129
82 130
82 131
82 133
82 134
82 138
82 139
82 144
82 149
82 151
82 152
82 156
82 157
82 158
82 161
82 163
82 165
82 167
82 169
82 170
82 171
82 172
82 174
82 175
82 176
82 177
82 178
82 180
82 184
82 185
82 187
82 188
82 190
82 191
82 192
82 193
82 194
82 195
82 196
82 198
82 199
82 203
82 204
82 206
82 207
82 208
82 212
82 213
82 217
82 218
82 219
82 221
82 223
82 224
82 225
82 227
82 228
82 229
82 230
82 231
82 232
82 234
82 236
82 237
82 238
82 241
82 244
82 245
82 246
82 248
82 249
82 250
82 253
82 254
82 255
82 257
82 259
82 260
82 261
82 262
82 263
82 264
82 266
82 267
82 268
82 273
82 276
82 278
82 279
82 281
82 283
82 285
82 289
82 290
82 291
82 292
82 296
82 297
82 300
82 306
82 307
82 308
82 315
82 316
82 317
82 318
82 320
82 322
82 323
82 324
82 325
83 85
83 93
83 96
83 101
83 105
83 106
83 113
83 116
83 118
83 119
83 132
83 134
83 135
83 137
83 140
83 141
83 143
83 150
83 151
83 154
83 159
83 162
83 164
83 166
83 179
83 189
83 204
83 207
83 210
83 228
83 256
84 118
84 243
85 93
85 96
85 97
85 101
85 102
85 103
85 105
85 106
85 110
85 112
85 113
85 115
85 116
85 117
85 118
85 119
85 128
85 130
85 132
85 134
85 135
85 137
85 140
85 141
85 143
85 145
85 148
85 150
85 151
85 153
85 154
85 155
85 156
85 157
85 159
85 162
85 163
85 164
85 166
85 179
85 189
85 197
85 200
85 201
85 204
85 206
85 207
85 208
85 209
85 210
85 214
85 221
85 224
85 227
85 228
85 231
85 235
85 239
85 243
85 247
85 251
85 256
85 258
85 259
85 264
85 265
85 286
85 300
86 87
86 89
86 94
86 95
86 98
86 99
86 100
86 111
86 114
86 120
86 122
86 124
86 125
86 126
86 129
86 131
86 133
86 134
86 138
86 139
86 144
86 147
86 149
86 152
86 156
86 158
86 161
86 163
86 169
86 171
86 172
86 174
86 176
86 177
86 178
86 180
86 184
86 185
86 187
86 188
86 190
86 191
86 192
86 193
86 194
86 195
86 196
86 197
86 199
86 203
86 204
86 206
86 207
86 208
86 212
86 213
86 214
86 215
86 217
86 218
86 219
86 220
86 221
86 224
86 225
86 227
86 229
86 230
86 231
86 232
86 235
86 236
86 237
86 238
86 239
86 241
86 245
86 246
86 247
86 248
86 249
86 250
86 251
86 253
86 254
86 255
86 257
86 259
86 261
86 262
86 264
86 265
86 267
86 269
86 271
86 278
86 279
86 280
86 281
86 283
86 291
86 297
86 300
86 305
86 306
86 307
86 309
86 310
86 312
86 315
86 317
86 318
86 320
86 323
86 324
86 325
87 89
87 95
87 97
87 99
87 100
87 102
87 103
87 104
87 105
87 110
87 111
87 114
87 115
87 119
87 120
87 122
87 125
87 126
87 128
87 129
87 130
87 131
87 133
87 134
87 138
87 144
87 147
87 149
87 151
87 152
87 156
87 157
87 158
87 159
87 164
87 167
87 169
87 171
87 172
87 174
87 176
87 177
87 178
87 180
87 184
87 185
87 188
87 190
87 191
87 192
87 193
87 196
87 201
87 204
87 206
87 207
87 213
87 214
87 215
87 217
87 218
87 223
87 224
87 225
87 227
87 228
87 229
87 230
87 232
87 233
87 234
87 235
87 237
87 239
87 241
87 244
87 245
87 246
87 248
87 249
87 251
87 254
87 255
87 256
87 257
87 259
87 260
87 262
87 263
87 264
87 265
87 266
87 267
87 268
87 278
87 281
87 282
87 283
87 291
87 305
87 306
87 307
87 308
87 309
87 310
87 317
87 318
87 320
87 323
88 143
89 94
89 95
89 99
89 111
89 114
89 118
89 120
89 122
89 124
89 129
89 131
89 133
89 139
89 152
89 161
89 163
89 174
89 176
89 184
89 187
89 190
89 191
89 192
89 193
89 194
89 196
89 197
89 199
89 200
89 203
89 206
89 207
89 208
89 212
89 214
89 215
89 217
89 218
89 219
89 221
89 224
89 227
89 229
89 230
89 231
89 232
89 235
89 236
89 237
89 239
89 241
89 246
89 247
89 250
89 253
89 254
89 255
89 259
89 261
89 262
89 264
89 271
89 278
89 279
89 280
89 281
89 283
89 291
89 297
89 300
89 305
89 306
89 307
89 309
89 310
89 312
89 315
89 317
89 318
89 320
89 323
89 324
89 325
90 91
90 96
90 99
90 109
90 118
90 127
90 136
90 140
90 154
90 160
90 162
90 165
90 168
90 173
90 175
90 181
90 182
90 183
90 186
90 198
90 202
90 205
90 211
90 222
90 240
90 242
90 243
90 247
90 270
90 272
90 273
90 274
90 275
90 276
90 277
90 282
90 283
90 284
90 285
90 286
90 287
90 288
90 289
90 290
90 292
90 293
90 294
90 295
90 296
90 297
90 298
90 299
90 301
90 302
90 303
90 304
90 311
90 313
90 314
90 316
90 319
90 321
90 322
90 323
90 324
90 326
91 106
91 109
91 118
91 121
91 124
91 127
91 136
91 141
91 155
91 156
91 160
91 162
91 165
91 168
91 173
91 175
91 181
91 182
91 183
91 186
91 198
91 202
91 205
91 210
91 211
91 222
91 234
91 240
91 242
91 243
91 246
91 247
91 263
91 264
91 268
91 270
91 272
91 273
91 274
91 275
91 276
91 277
91 282
91 284
91 285
91 286
91 287
91 288
91 289
91 290
91 292
91 293
91 294
91 295
91 296
91 298
91 299
91 301
91 302
91 303
91 304
91 311
91 313
91 314
91 316
91 319
91 321
91 322
91 326
92 102
92 103
92 105
92 110
92 115
92 118
92 119
92 134
92 151
92 159
92 164
92 256
93 96
93 97
93 101
93 102
93 103
93 105
93 106
93 109
93 110
93 112
93 113
93 116
93 117
93 118
93 119
93 128
93 130
93 132
93 134
93 135
93 137
93 140
93 141
93 143
93 145
93 148
93 149
93 150
93 151
93 153
93 154
93 155
93 159
93 162
93 164
93 166
93 179
93 183
93 189
93 197
93 200
93 201
93 202
93 207
93 208
93 209
93 210
93 214
93 221
93 224
93 227
93 231
93 235
93 239
93 247
93 251
93 256
93 258
93 265
93 286
93 290
93 293
93 301
93 314
93 324
94 95
94 97
94 100
94 102
94 103
94 105
94 106
94 108
94 110
94 114
94 115
94 119
94 120
94 126
94 128
94 129
94 130
94 133
94 134
94 138
94 144
94 149
94 151
94 152
94 157
94 159
94 163
94 164
94 167
94 169
94 170
94 171
94 172
94 174
94 176
94 178
94 180
94 184
94 185
94 187
94 188
94 191
94 192
94 193
94 194
94 196
94 201
94 203
94 212
94 213
94 214
94 215
94 217
94 218
94 223
94 231
94 232
94 233
94 234
94 236
94 237
94 238
94 241
94 244
94 245
94 246
94 248
94 249
94 250
94 253
94 255
94 256
94 257
94 259
94 262
94 263
94 264
94 266
94 267
94 268
94 269
94 271
94 278
94 279
94 280
94 281
94 283
94 291
94 297
94 300
94 305
94 306
94 307
94 308
94 309
94 310
94 312
94 315
94 317
94 318
94 320
94 323
94 324
94 325
95 99
95 111
95 114
95 118
95 125
95 131
95 133
95 144
95 149
95 158
95 163
95 169
95 170
95 171
95 172
95 174
95 176
95 180
95 184
95 185
95 187
95 191
95 193
95 196
95 203
95 212
95 213
95 217
95 218
95 223
95 228
95 233
95 234
95 236
95 238
95 241
95 245
95 246
95 248
95 253
95 254
95 255
95 259
95 262
95 264
95 269
95 278
95 279
95 281
95 283
95 291
95 297
95 300
95 305
95 306
95 307
95 308
95 309
95 310
95 315
95 317
95 318
95 320
95 323
95 324
96 101
96 106
96 109
96 112
96 113
96 116
96 117
96 118
96 132
96 135
96 137
96 140
96 141
96 143
96 145
96 150
96 153
96 154
96 155
96 162
96 166
96 179
96 182
96 189
96 210
96 221
96 235
96 247
96 258
96 284
96 292
96 293
96 304
96 313
96 314
96 326
97 99
97 102
97 103
97 105
97 109
97 110
97 115
97 118
97 119
97 120
97 125
97 128
97 130
97 134
97 135
97 137
97 140
97 151
97 154
97 157
97 159
97 162
97 164
97 167
97 178
97 179
97 180
97 189
97 193
97 196
97 197
97 201
97 207
97 208
97 209
97 213
97 217
97 221
97 223
97 224
97 226
97 227
97 231
97 235
97 239
97 246
97 247
97 248
97 252
97 255
97 256
97 260
97 263
97 264
97 265
97 266
97 267
97 293
97 301
98 99
98 108
98 111
98 118
98 122
98 124
98 126
98 129
98 131
98 133
98 138
98 139
98 144
98 149
98 152
98 156
98 158
98 161
98 163
98 170
98 171
98 172
98 174
98 177
98 178
98 180
98 188
98 190
98 191
98 192
98 195
98 199
98 206
98 207
98 212
98 218
98 219
98 225
98 228
98 229
98 230
98 232
98 234
98 236
98 238
98 241
98 248
98 249
98 250
98 253
98 254
98 257
98 259
98 260
98 261
98 263
98 264
98 266
98 268
98 280
98 281
98 283
98 291
98 297
98 300
98 307
98 312
98 318
98 323
98 324
98 325
99 100
99 102
99 103
99 105
99 108
99 109
99 110
99 111
99 114
99 115
99 119
99 120
99 122
99 124
99 125
99 126
99 128
99 129
99 130
99 131
99 133
99 134
99 138
99 139
99 144
99 149
99 151
99 152
99 156
99 157
99 158
99 159
99 161
99 163
99 164
99 167
99 169
99 170
99 171
99 174
99 176
99 177
99 178
99 180
99 184
99 185
99 187
99 188
99 190
99 191
99 192
99 193
99 194
99 195
99 197
99 199
99 200
99 201
99 203
99 204
99 206
99 207
99 208
99 209
99 213
99 214
99 218
99 219
99 220
99 221
99 223
99 224
99 225
99 227
99 228
99 229
99 230
99 231
99 232
99 234
99 235
99 236
99 238
99 239
99 241
99 244
99 245
99 246
99 248
99 249
99 250
99 251
99 253
99 254
99 255
99 256
99 257
99 259
99 260
99 261
99 262
99 263
99 264
99 265
99 266
99 267
99 268
99 269
99 271
99 278
99 280
99 281
99 291
99 297
99 305
99 306
99 307
99 308
99 309
99 310
99 312
99 317
99 320
99 323
99 325
100 104
100 107
100 110
100 114
100 118
100 120
100 125
100 126
100 130
100 131
100 133
100 144
100 147
100 149
100 152
100 158
100 161
100 163
100 167
100 169
100 171
100 174
100 176
100 178
100 180
100 190
100 191
100 192
100 193
100 196
100 199
100 207
100 208
100 212
100 213
100 215
100 217
100 218
100 223
100 228
100 229
100 233
100 234
100 235
100 236
100 241
100 243
100 244
100 245
100 246
100 248
100 250
100 253
100 254
100 255
100 257
100 260
100 262
100 263
100 264
100 266
100 267
100 268
100 269
100 278
100 279
100 280
100 305
100 307
100 309
100 310
100 317
100 324
101 105
101 106
101 110
101 112
101 113
101 116
101 117
101 118
101 119
101 132
101 134
101 135
101 137
101 140
101 141
101 143
101 145
101 150
101 151
101 153
101 154
101 155
101 156
101 162
101 163
101 164
101 166
101 179
101 189
101 207
101 209
101 210
101 221
101 231
101 235
101 247
101 256
101 258
101 264
102 103
102 105
102 109
102 110
102 113
102 115
102 116
102 118
102 119
102 120
102 125
102 128
102 129
102 130
102 134
102 135
102 137
102 140
102 145
102 151
102 154
102 157
102 159
102 162
102 163
102 164
102 167
102 169
102 178
102 179
102 180
102 189
102 192
102 193
102 196
102 197
102 200
102 201
102 208
102 209
102 213
102 217
102 221
102 223
102 224
102 227
102 228
102 231
102 234
102 235
102 239
102 246
102 247
102 251
102 255
102 256
102 260
102 264
102 265
102 266
102 267
102 293
102 301
103 105
103 106
103 109
103 110
103 115
103 116
103 118
103 119
103 120
103 125
103 128
103 129
103 130
103 132
103 134
103 135
103 137
103 140
103 141
103 144
103 145
103 151
103 154
103 156
103 157
103 159
103 162
103 163
103 164
103 167
103 169
103 178
103 179
103 180
103 183
103 189
103 192
103 193
103 196
103 197
103 200
103 201
103 207
103 208
103 209
103 210
103 213
103 214
103 217
103 221
103 223
103 224
103 227
103 231
103 235
103 239
103 245
103 246
103 247
103 248
103 251
103 255
103 256
103 257
103 260
103 263
103 264
103 265
103 266
103 267
103 268
103 293
103 301
103 314
103 321
104 120
104 125
104 126
104 144
104 149
104 167
104 169
104 178
104 191
104 193
104 213
104 233
104 234
104 235
104 246
104 248
104 254
104 260
104 262
104 264
104 266
104 268
105 106
105 109
105 110
105 113
105 115
105 116
105 118
105 119
105 120
105 125
105 128
105 130
105 132
105 133
105 134
105 135
105 137
105 138
105 140
105 143
105 148
105 151
105 154
105 156
105 157
105 159
105 162
105 163
105 164
105 167
105 168
105 169
105 178
105 179
105 180
105 189
105 193
105 196
105 197
105 200
105 201
105 203
105 208
105 209
105 210
105 212
105 213
105 214
105 217
105 221
105 223
105 224
105 226
105 227
105 231
105 235
105 239
105 246
105 247
105 248
105 251
105 252
105 255
105 256
105 260
105 263
105 264
105 265
105 266
105 267
105 283
105 293
105 301
105 306
105 321
105 323
106 110
106 112
106 114
106 117
106 118
106 119
106 132
106 134
106 135
106 137
106 138
106 140
106 141
106 150
106 151
106 153
106 154
106 155
106 159
106 162
106 163
106 164
106 166
106 179
106 184
106 189
106 196
106 197
106 207
106 209
106 210
106 221
106 224
106 231
106 235
106 241
106 243
106 247
106 256
106 258
106 259
106 281
106 291
106 300
106 305
106 306
106 310
106 317
106 320
106 323
106 324
107 118
107 120
107 126
107 144
107 178
107 193
107 233
107 244
107 246
107 255
107 262
107 263
107 264
107 266
107 268
107 318
108 111
108 118
108 120
108 122
108 124
108 125
108 126
108 129
108 131
108 133
108 138
108 139
108 149
108 152
108 156
108 158
108 161
108 163
108 167
108 169
108 170
108 171
108 172
108 174
108 177
108 178
108 180
108 184
108 187
108 188
108 190
108 191
108 192
108 193
108 195
108 199
108 200
108 203
108 204
108 207
108 213
108 215
108 217
108 218
108 219
108 223
108 224
108 228
108 229
108 232
108 233
108 234
108 238
108 241
108 243
108 244
108 246
108 248
108 249
108 250
108 253
108 255
108 257
108 259
108 260
108 262
108 263
108 264
108 266
108 267
108 268
108 269
108 281
108 291
108 297
108 306
108 308
108 309
108 312
108 320
108 323
108 324
109 110
109 115
109 118
109 119
109 128
109 130
109 134
109 135
109 136
109 140
109 145
109 151
109 154
109 157
109 159
109 160
109 162
109 164
109 165
109 168
109 175
109 181
109 182
109 183
109 186
109 190
109 191
109 197
109 198
109 200
109 201
109 202
109 208
109 209
109 211
109 214
109 221
109 222
109 224
109 227
109 231
109 235
109 239
109 240
109 242
109 243
109 247
109 251
109 256
109 265
109 267
109 270
109 272
109 273
109 274
109 275
109 276
109 277
109 282
109 284
109 285
109 286
109 287
109 288
109 289
109 290
109 292
109 293
109 294
109 295
109 296
109 298
109 299
109 301
109 302
109 303
109 304
109 313
109 314
109 316
109 319
109 321
109 322
109 326
110 113
110 115
110 118
110 119
110 120
110 125
110 128
110 130
110 132
110 134
110 135
110 137
110 138
110 140
110 143
110 151
110 154
110 157
110 159
110 162
110 163
110 164
110 167
110 169
110 178
110 179
110 180
110 189
110 193
110 196
110 197
110 200
110 201
110 202
110 207
110 208
110 209
110 210
110 213
110 214
110 216
110 217
110 221
110 223
110 224
110 227
110 231
110 235
110 239
110 246
110 247
110 248
110 250
110 251
110 252
110 255
110 256
110 260
110 263
110 264
110 265
110 266
110 267
110 286
110 290
110 293
110 295
110 296
110 301
111 118
111 120
111 122
111 124
111 129
111 131
111 133
111 134
111 138
111 139
111 143
111 144
111 152
111 158
111 161
111 163
111 167
111 170
111 171
111 172
111 174
111 177
111 178
111 185
111 187
111 188
111 190
111 192
111 193
111 195
111 196
111 199
111 204
111 206
111 207
111 212
111 213
111 217
111 218
111 219
111 223
111 228
111 229
111 232
111 234
111 238
111 241
111 246
111 248
111 249
111 250
111 253
111 254
111 255
111 259
111 260
111 262
111 264
111 266
111 267
111 278
111 279
111 280
111 281
111 283
111 291
111 297
111 300
111 306
111 307
111 309
111 315
111 318
111 320
111 323
111 324
111 325
112 113
112 116
112 117
112 118
112 132
112 135
112 137
112 140
112 141
112 145
112 150
112 153
112 154
112 155
112 162
112 166
112 179
112 189
112 210
112 228
112 258
112 286
113 115
113 117
113 118
113 119
113 132
113 134
113 135
113 137
113 140
113 141
113 150
113 151
113 153
113 154
113 155
113 159
113 162
113 163
113 166
113 179
113 189
113 204
113 207
113 209
113 210
113 221
113 228
113 231
113 243
113 247
113 256
113 258
113 259
113 265
114 120
114 122
114 126
114 133
114 144
114 149
114 152
114 156
114 158
114 163
114 167
114 169
114 171
114 172
114 174
114 176
114 178
114 180
114 184
114 185
114 187
114 190
114 191
114 192
114 193
114 194
114 196
114 197
114 203
114 204
114 207
114 212
114 213
114 215
114 217
114 223
114 228
114 230
114 233
114 234
114 236
114 237
114 238
114 241
114 244
114 245
114 246
114 248
114 250
114 253
114 254
114 255
114 257
114 259
114 262
114 263
114 264
114 266
114 267
114 268
114 269
114 271
114 278
114 279
114 280
114 281
114 283
114 291
114 297
114 300
114 305
114 306
114 307
114 308
114 309
114 310
114 312
114 315
114 317
114 318
114 320
114 323
114 324
114 325
115 118
115 119
115 120
115 125
115 128
115 130
115 134
115 135
115 137
115 151
115 152
115 154
115 157
115 159
115 164
115 167
115 169
115 178
115 180
115 189
115 190
115 193
115 196
115 197
115 200
115 201
115 207
115 208
115 209
115 213
115 214
115 216
115 217
115 221
115 223
115 224
115 227
115 228
115 231
115 235
115 239
115 246
115 247
115 251
115 252
115 255
115 256
115 260
115 264
115 265
115 266
115 267
115 293
115 301
115 316
115 321
116 117
116 118
116 119
116 132
116 134
116 135
116 137
116 140
116 141
116 150
116 151
116 153
116 154
116 155
116 162
116 163
116 166
116 179
116 189
116 204
116 207
116 210
116 212
116 221
116 228
116 235
116 256
116 258
116 259
117 118
117 132
117 134
117 135
117 137
117 140
117 141
117 143
117 145
117 150
117 153
117 154
117 155
117 162
117 166
117 179
117 189
117 204
117 210
117 228
117 258
117 286
118 119
118 120
118 121
118 122
118 123
118 124
118 125
118 128
118 129
118 130
118 131
118 132
118 133
118 134
118 135
118 136
118 137
118 138
118 139
118 140
118 141
118 142
118 143
118 145
118 146
118 148
118 150
118 151
118 152
118 153
118 154
118 155
118 156
118 157
118 158
118 159
118 162
118 163
118 164
118 165
118 166
118 168
118 175
118 176
118 179
118 186
118 187
118 189
118 191
118 193
118 197
118 200
118 201
118 207
118 208
118 209
118 210
118 214
118 221
118 224
118 227
118 228
118 231
118 235
118 239
118 247
118 251
118 256
118 258
118 264
118 265
119 120
119 125
119 126
119 128
119 130
119 132
119 134
119 135
119 137
119 138
119 140
119 141
119 143
119 144
119 148
119 151
119 154
119 156
119 157
119 159
119 162
119 163
119 164
119 167
119 168
119 169
119 175
119 178
119 179
119 180
119 183
119 189
119 191
119 192
119 193
119 196
119 197
119 200
119 201
119 202
119 207
119 208
119 209
119 210
119 213
119 214
119 216
119 217
119 221
119 223
119 224
119 226
119 227
119 231
119 232
119 234
119 235
119 239
119 244
119 245
119 246
119 247
119 248
119 251
119 252
119 255
119 256
119 257
119 260
119 263
119 264
119 265
119 266
119 267
119 268
119 274
119 275
119 290
119 293
119 301
119 314
119 316
119 321
120 122
120 125
120 126
120 128
120 130
120 131
120 133
120 134
120 138
120 139
120 144
120 147
120 149
120 151
120 152
120 156
120 157
120 158
120 159
120 161
120 164
120 167
120 169
120 170
120 171
120 172
120 174
120 176
120 177
120 178
120 180
120 184
120 185
120 187
120 188
120 190
120 191
120 192
120 193
120 194
120 196
120 197
120 199
120 201
120 203
120 204
120 206
120 207
120 208
120 212
120 213
120 215
120 217
120 218
120 219
120 220
120 221
120 223
120 224
120 225
120 227
120 228
120 229
120 231
120 232
120 233
120 234
120 235
120 236
120 237
120 238
120 239
120 241
120 244
120 245
120 246
120 247
120 248
120 249
120 250
120 251
120 253
120 254
120 255
120 256
120 257
120 259
120 260
120 261
120 262
120 263
120 264
120 265
120 266
120 267
120 268
120 269
120 271
120 273
120 275
120 278
120 279
120 280
120 281
120 283
120 291
120 297
120 300
120 305
120 306
120 307
120 308
120 309
120 310
120 312
120 315
120 317
120 318
120 320
120 323
120 324
120 325
121 160
121 198
121 205
121 222
121 240
121 282
121 287
121 292
121 294
121 295
121 296
121 299
121 302
121 303
121 311
121 319
121 322
122 124
122 126
122 129
122 131
122 133
122 138
122 139
122 141
122 144
122 149
122 152
122 156
122 158
122 161
122 163
122 167
122 169
122 170
122 171
122 172
122 174
122 176
122 177
122 178
122 180
122 183
122 184
122 185
122 188
122 190
122 191
122 192
122 193
122 194
122 195
122 197
122 199
122 203
122 204
122 206
122 207
122 213
122 215
122 218
122 219
122 220
122 223
122 225
122 228
122 229
122 230
122 232
122 234
122 235
122 238
122 241
122 245
122 246
122 248
122 249
122 250
122 253
122 254
122 255
122 257
122 259
122 260
122 261
122 262
122 263
122 264
122 266
122 267
122 268
122 271
122 280
122 281
122 283
122 287
122 291
122 297
122 300
122 305
122 306
122 307
122 308
122 309
122 312
122 317
122 318
122 323
122 324
122 325
124 129
124 131
124 133
124 138
124 139
124 152
124 156
124 158
124 160
124 161
124 163
124 169
124 170
124 171
124 174
124 177
124 184
124 185
124 188
124 190
124 192
124 194
124 195
124 199
124 203
124 204
124 206
124 207
124 215
124 218
124 219
124 220
124 225
124 228
124 229
124 230
124 232
124 234
124 237
124 238
124 249
124 250
124 253
124 259
124 260
124 261
124 266
124 271
124 278
124 279
124 280
124 281
124 283
124 297
124 300
124 307
124 312
124 315
124 318
124 319
124 323
124 324
124 325
125 126
125 128
125 129
125 130
125 133
125 134
125 139
125 144
125 149
125 151
125 152
125 156
125 157
125 158
125 159
125 161
125 164
125 167
125 169
125 170
125 172
125 174
125 176
125 178
125 180
125 183
125 185
125 186
125 187
125 190
125 191
125 192
125 193
125 194
125 199
125 201
125 204
125 207
125 208
125 212
125 213
125 214
125 220
125 221
125 223
125 224
125 227
125 228
125 232
125 233
125 234
125 239
125 241
125 244
125 246
125 247
125 248
125 249
125 250
125 251
125 254
125 255
125 256
125 257
125 259
125 260
125 262
125 263
125 264
125 265
125 266
125 267
125 268
125 271
125 278
125 281
125 283
125 291
125 300
125 306
125 309
125 310
125 315
125 317
125 320
125 325
126 131
126 133
126 138
126 139
126 144
126 147
126 149
126 152
126 156
126 158
126 161
126 163
126 167
126 169
126 170
126 171
126 172
126 174
126 176
126 177
126 178
126 180
126 187
126 188
126 190
126 191
126 193
126 196
126 199
126 203
126 204
126 206
126 207
126 212
126 213
126 215
126 217
126 218
126 219
126 223
126 225
126 229
126 232
126 233
126 234
126 235
126 236
126 237
126 238
126 241
126 244
126 245
126 246
126 248
126 250
126 253
126 254
126 255
126 257
126 259
126 260
126 261
126 262
126 263
126 264
126 266
126 267
126 268
126 269
126 271
126 280
126 281
126 297
126 305
126 306
126 307
126 308
126 309
126 310
126 312
126 315
126 317
126 318
126 323
126 324
127 134
127 160
127 165
127 168
127 175
127 181
127 182
127 186
127 198
127 205
127 207
127 208
127 211
127 222
127 235
127 240
127 242
127 243
127 259
127 270
127 273
127 274
127 275
127 282
127 284
127 285
127 286
127 287
127 288
127 289
127 290
127 292
127 293
127 294
127 295
127 296
127 298
127 299
127 301
127 302
127 303
127 311
127 313
127 316
127 319
127 321
127 322
127 326
128 130
128 134
128 135
128 137
128 138
128 140
128 151
128 152
128 154
128 157
128 158
128 159
128 164
128 165
128 167
128 169
128 178
128 179
128 180
128 189
128 190
128 193
128 196
128 197
128 200
128 201
128 207
128 208
128 209
128 211
128 213
128 214
128 217
128 221
128 223
128 224
128 226
128 227
128 228
128 231
128 235
128 239
128 243
128 246
128 247
128 248
128 250
128 251
128 252
128 255
128 256
128 260
128 263
128 264
128 265
128 266
128 267
128 274
128 293
128 301
128 316
128 321
129 131
129 133
129 138
129 139
129 144
129 152
129 156
129 158
129 161
129 163
129 167
129 169
129 170
129 171
129 172
129 177
129 178
129 180
129 185
129 187
129 188
129 190
129 192
129 193
129 194
129 195
129 196
129 199
129 200
129 203
129 204
129 206
129 207
129 212
129 213
129 215
129 218
129 219
129 223
129 225
129 228
129 229
129 230
129 232
129 234
129 235
129 236
129 238
129 241
129 244
129 246
129 248
129 249
129 250
129 253
129 254
129 255
129 257
129 259
129 260
129 261
129 263
129 264
129 267
129 279
129 280
129 281
129 291
129 297
129 306
129 308
129 318
129 320
129 323
129 324
129 325
130 134
130 135
130 137
130 140
130 151
130 152
130 154
130 157
130 159
130 164
130 167
130 168
130 178
130 179
130 180
130 181
130 189
130 193
130 196
130 197
130 200
130 201
130 208
130 209
130 213
130 216
130 217
130 221
130 223
130 224
130 226
130 227
130 228
130 231
130 234
130 235
130 239
130 246
130 247
130 248
130 250
130 251
130 252
130 255
130 256
130 260
130 264
130 265
130 266
130 267
130 293
130 301
130 316
130 321
131 133
131 138
131 139
131 144
131 149
131 152
131 156
131 158
131 161
131 163
131 167
131 169
131 170
131 171
131 172
131 174
131 176
131 177
131 178
131 180
131 184
131 185
131 187
131 188
131 190
131 191
131 192
131 193
131 194
131 195
131 197
131 199
131 203
131 204
131 206
131 207
131 212
131 213
131 218
131 219
131 220
131 223
131 224
131 225
131 228
131 229
131 230
131 232
131 234
131 236
131 238
131 241
131 245
131 246
131 247
131 248
131 249
131 250
131 253
131 254
131 255
131 257
131 259
131 260
131 261
131 262
131 263
131 264
131 266
131 267
131 268
131 269
131 278
131 281
131 291
131 297
131 300
131 305
131 306
131 307
131 308
131 309
131 315
131 317
131 318
131 320
131 323
131 324
132 134
132 135
132 137
132 140
132 141
132 143
132 145
132 150
132 151
132 153
132 154
132 155
132 162
132 163
132 166
132 179
132 189
132 197
132 204
132 209
132 210
132 221
132 228
132 231
132 235
132 240
132 247
132 256
132 258
132 286
132 300
133 134
133 138
133 139
133 144
133 148
133 149
133 152
133 154
133 156
133 158
133 159
133 161
133 163
133 167
133 169
133 170
133 171
133 172
133 174
133 176
133 177
133 178
133 180
133 184
133 185
133 187
133 188
133 190
133 192
133 193
133 195
133 199
133 200
133 203
133 204
133 206
133 207
133 213
133 217
133 218
133 219
133 220
133 221
133 223
133 224
133 225
133 228
133 229
133 230
133 232
133 233
133 234
133 235
133 236
133 238
133 241
133 244
133 245
133 246
133 248
133 249
133 250
133 253
133 255
133 257
133 259
133 260
133 261
133 262
133 263
133 264
133 265
133 266
133 267
133 268
133 269
133 275
133 278
133 279
133 280
133 281
133 283
133 291
133 297
133 300
133 302
133 306
133 307
133 308
133 309
133 310
133 315
133 317
133 318
133 320
133 323
133 324
134 135
134 137
134 138
134 140
134 141
134 143
134 144
134 145
134 148
134 150
134 151
134 153
134 154
134 156
134 157
134 159
134 160
134 163
134 164
134 165
134 167
134 168
134 169
134 170
134 172
134 173
134 175
134 178
134 179
134 180
134 183
134 184
134 185
134 186
134 187
134 188
134 189
134 190
134 192
134 193
134 196
134 197
134 200
134 201
134 202
134 203
134 204
134 206
134 207
134 208
134 209
134 210
134 213
134 214
134 217
134 221
134 223
134 224
134 226
134 227
134 228
134 231
134 235
134 239
134 244
134 245
134 246
134 247
134 248
134 250
134 251
134 252
134 255
134 256
134 257
134 259
134 260
134 263
134 264
134 265
134 266
134 267
134 268
134 290
134 293
134 301
134 314
134 318
134 321
135 137
135 140
135 141
135 143
135 148
135 149
135 150
135 151
135 153
135 154
135 155
135 157
135 159
135 162
135 164
135 166
135 179
135 183
135 189
135 192
135 197
135 200
135 201
135 202
135 204
135 207
135 208
135 209
135 210
135 214
135 221
135 224
135 227
135 228
135 231
135 235
135 239
135 241
135 247
135 251
135 256
135 258
135 265
135 286
135 290
135 293
135 301
135 310
135 314
136 160
136 165
136 168
136 175
136 181
136 182
136 183
136 186
136 198
136 202
136 203
136 205
136 211
136 222
136 240
136 242
136 243
136 247
136 270
136 272
136 273
136 274
136 275
136 276
136 277
136 282
136 283
136 284
136 285
136 286
136 287
136 288
136 289
136 290
136 292
136 293
136 294
136 295
136 296
136 297
136 298
136 299
136 301
136 302
136 303
136 304
136 311
136 313
136 314
136 316
136 319
136 321
136 322
136 323
136 326
137 140
137 141
137 143
137 145
137 148
137 150
137 151
137 153
137 154
137 155
137 156
137 157
137 159
137 162
137 163
137 164
137 166
137 179
137 189
137 200
137 201
137 206
137 207
137 208
137 209
137 210
137 214
137 221
137 224
137 227
137 231
137 235
137 239
137 247
137 251
137 256
137 258
137 259
137 264
137 265
138 139
138 141
138 149
138 152
138 155
138 156
138 158
138 159
138 161
138 163
138 166
138 169
138 170
138 171
138 172
138 174
138 176
138 177
138 178
138 180
138 184
138 185
138 186
138 187
138 188
138 190
138 192
138 195
138 196
138 198
138 199
138 204
138 206
138 207
138 208
138 213
138 218
138 219
138 225
138 228
138 229
138 230
138 232
138 234
138 236
138 238
138 241
138 243
138 245
138 246
138 248
138 249
138 250
138 253
138 254
138 257
138 259
138 260
138 261
138 262
138 264
138 266
138 267
138 268
138 273
138 278
138 279
138 280
138 281
138 283
138 288
138 289
138 291
138 292
138 297
138 298
138 300
138 305
138 306
138 316
138 318
138 319
138 320
138 323
138 324
138 325
139 144
139 149
139 152
139 156
139 158
139 161
139 163
139 167
139 169
139 170
139 171
139 172
139 174
139 177
139 178
139 180
139 183
139 184
139 185
139 188
139 190
139 191
139 192
139 194
139 195
139 199
139 203
139 204
139 206
139 207
139 213
139 215
139 218
139 219
139 220
139 225
139 228
139 229
139 230
139 232
139 234
139 236
139 237
139 238
139 244
139 246
139 248
139 249
139 250
139 253
139 255
139 257
139 259
139 261
139 262
139 264
139 266
139 267
139 271
139 278
139 279
139 280
139 281
139 283
139 297
139 300
139 302
139 307
139 310
139 312
139 315
139 318
139 323
139 324
139 325
139 326
140 141
140 143
140 145
140 150
140 151
140 153
140 154
140 155
140 157
140 162
140 164
140 166
140 179
140 182
140 183
140 189
140 197
140 200
140 202
140 204
140 207
140 208
140 209
140 210
140 221
140 224
140 227
140 228
140 231
140 235
140 239
140 247
140 256
140 258
140 265
140 272
140 277
140 279
140 284
140 285
140 286
140 290
140 293
140 304
140 313
140 314
140 323
140 326
141 143
141 145
141 150
141 151
141 153
141 154
141 155
141 162
141 163
141 166
141 177
141 179
141 188
141 189
141 197
141 199
141 204
141 207
141 210
141 218
141 219
141 228
141 229
141 240
141 249
141 250
141 253
141 258
141 259
141 286
143 145
143 150
143 151
143 153
143 154
143 155
143 156
143 162
143 163
143 164
143 165
143 166
143 169
143 170
143 173
143 179
143 180
143 182
143 189
143 197
143 199
143 207
143 209
143 210
143 221
143 235
143 247
143 256
143 258
143 259
144 147
144 149
144 151
144 152
144 156
144 158
144 161
144 163
144 167
144 169
144 171
144 172
144 174
144 176
144 177
144 178
144 180
144 184
144 188
144 190
144 191
144 192
144 193
144 195
144 196
144 197
144 199
144 203
144 204
144 207
144 212
144 213
144 215
144 218
144 221
144 223
144 225
144 229
144 231
144 232
144 233
144 234
144 235
144 236
144 237
144 238
144 239
144 244
144 245
144 246
144 248
144 249
144 250
144 253
144 254
144 255
144 256
144 257
144 259
144 260
144 261
144 262
144 263
144 264
144 265
144 266
144 267
144 268
144 269
144 271
144 278
144 279
144 281
144 283
144 291
144 300
144 305
144 306
144 307
144 309
144 310
144 315
144 317
144 318
144 323
144 324
144 325
145 150
145 153
145 154
145 155
145 162
145 166
145 179
145 189
145 204
145 207
145 210
145 228
145 258
147 149
147 167
147 169
147 174
147 178
147 184
147 188
147 191
147 193
147 204
147 212
147 213
147 215
147 218
147 223
147 232
147 233
147 244
147 246
147 248
147 254
147 255
147 257
147 260
147 262
147 263
147 264
147 266
147 268
147 279
147 280
147 281
147 315
148 150
148 151
148 154
148 162
148 174
148 179
148 184
148 186
148 209
148 231
148 235
148 241
148 250
148 271
148 280
148 307
148 312
148 323
149 152
149 156
149 158
149 161
149 163
149 167
149 169
149 172
149 174
149 176
149 177
149 178
149 180
149 184
149 185
149 187
149 188
149 190
149 191
149 192
149 193
149 196
149 198
149 199
149 203
149 207
149 212
149 217
149 218
149 219
149 223
149 229
149 233
149 234
149 236
149 238
149 241
149 244
149 245
149 246
149 248
149 249
149 250
149 253
149 254
149 255
149 259
149 260
149 262
149 263
149 264
149 266
149 267
149 268
149 269
149 271
149 279
149 280
149 281
149 283
149 297
149 299
149 300
149 305
149 306
149 307
149 309
149 310
149 312
149 317
149 318
149 320
149 322
149 323
149 324
149 325
150 153
150 154
150 155
150 162
150 166
150 179
150 189
150 204
150 207
150 210
150 228
150 258
150 283
150 286
151 152
151 154
151 156
151 157
151 158
151 159
151 162
151 163
151 164
151 167
151 169
151 178
151 179
151 180
151 183
151 189
151 191
151 193
151 196
151 197
151 200
151 201
151 207
151 208
151 209
151 210
151 213
151 214
151 216
151 217
151 221
151 223
151 224
151 226
151 227
151 231
151 232
151 235
151 239
151 243
151 244
151 245
151 246
151 247
151 248
151 251
151 252
151 255
151 256
151 257
151 260
151 263
151 264
151 265
151 266
151 267
151 268
151 274
151 275
151 290
151 293
151 300
151 301
151 316
151 321
152 156
152 158
152 161
152 163
152 167
152 169
152 170
152 171
152 172
152 174
152 176
152 177
152 178
152 180
152 184
152 185
152 187
152 188
152 190
152 191
152 192
152 193
152 194
152 195
152 199
152 203
152 204
152 206
152 207
152 212
152 213
152 214
152 215
152 217
152 218
152 219
152 221
152 223
152 224
152 225
152 227
152 228
152 229
152 230
152 232
152 233
152 235
152 236
152 237
152 238
152 239
152 241
152 244
152 245
152 246
152 247
152 248
152 249
152 250
152 251
152 253
152 254
152 255
152 257
152 259
152 260
152 261
152 262
152 263
152 264
152 265
152 266
152 267
152 268
152 269
152 271
152 275
152 278
152 279
152 280
152 281
152 283
152 291
152 292
152 297
152 300
152 305
152 306
152 307
152 308
152 309
152 310
152 312
152 315
152 318
152 320
152 323
152 324
152 325
153 154
153 155
153 162
153 166
153 179
153 189
153 204
153 210
153 240
153 258
154 155
154 157
154 159
154 162
154 163
154 164
154 166
154 179
154 182
154 183
154 189
154 197
154 200
154 201
154 207
154 208
154 209
154 210
154 214
154 221
154 224
154 227
154 228
154 231
154 235
154 239
154 247
154 251
154 256
154 258
154 265
154 272
154 273
154 277
154 284
154 285
154 286
154 293
154 304
154 313
154 326
155 162
155 166
155 179
155 189
155 207
155 210
155 258
156 158
156 160
156 161
156 163
156 164
156 167
156 169
156 172
156 174
156 176
156 177
156 178
156 180
156 184
156 188
156 189
156 190
156 191
156 192
156 193
156 195
156 199
156 203
156 204
156 206
156 207
156 213
156 215
156 217
156 218
156 219
156 220
156 223
156 225
156 228
156 229
156 230
156 232
156 234
156 235
156 238
156 241
156 246
156 248
156 249
156 250
156 253
156 254
156 255
156 257
156 259
156 261
156 262
156 263
156 264
156 266
156 267
156 269
156 271
156 278
156 279
156 280
156 281
156 283
156 286
156 295
156 297
156 300
156 306
156 307
156 312
156 315
156 318
156 323
156 324
157 159
157 163
157 164
157 167
157 169
157 178
157 179
157 180
157 189
157 193
157 196
157 197
157 201
157 203
157 207
157 208
157 209
157 213
157 217
157 221
157 223
157 224
157 227
157 231
157 235
157 239
157 246
157 247
157 248
157 250
157 251
157 255
157 256
157 260
157 263
157 264
157 265
157 266
157 267
157 293
157 297
157 301
157 318
157 321
157 323
158 159
158 161
158 163
158 164
158 167
158 169
158 170
158 171
158 172
158 174
158 176
158 177
158 178
158 180
158 184
158 185
158 188
158 190
158 191
158 192
158 193
158 195
158 196
158 199
158 203
158 204
158 206
158 207
158 213
158 215
158 217
158 218
158 219
158 220
158 221
158 223
158 225
158 228
158 229
158 230
158 232
158 234
158 236
158 238
158 241
158 243
158 248
158 249
158 250
158 251
158 253
158 254
158 255
158 257
158 259
158 260
158 261
158 262
158 263
158 264
158 266
158 267
158 268
158 269
158 271
158 278
158 279
158 281
158 283
158 286
158 291
158 297
158 305
158 306
158 307
158 308
158 312
158 317
158 318
158 320
158 323
158 324
159 162
159 164
159 167
159 169
159 178
159 180
159 189
159 193
159 196
159 197
159 199
159 200
159 201
159 203
159 207
159 208
159 209
159 210
159 211
159 213
159 214
159 221
159 223
159 224
159 226
159 227
159 231
159 235
159 239
159 243
159 246
159 247
159 248
159 250
159 251
159 255
159 256
159 260
159 263
159 264
159 265
159 266
159 267
159 288
159 293
159 298
159 300
159 301
159 316
159 318
159 321
159 324
160 165
160 168
160 173
160 175
160 181
160 182
160 183
160 186
160 191
160 198
160 202
160 205
160 211
160 222
160 229
160 234
160 240
160 242
160 243
160 247
160 270
160 272
160 273
160 274
160 275
160 276
160 277
160 282
160 284
160 285
160 286
160 287
160 288
160 289
160 290
160 292
160 293
160 294
160 295
160 296
160 298
160 299
160 301
160 302
160 303
160 304
160 311
160 313
160 314
160 316
160 319
160 321
160 322
160 326
161 163
161 169
161 170
161 171
161 172
161 174
161 177
161 178
161 180
161 183
161 185
161 187
161 188
161 190
161 192
161 193
161 195
161 199
161 204
161 206
161 207
161 212
161 213
161 215
161 217
161 218
161 219
161 223
161 224
161 225
161 228
161 229
161 230
161 232
161 234
161 236
161 238
161 239
161 241
161 245
161 246
161 247
161 248
161 249
161 250
161 253
161 254
161 255
161 257
161 259
161 261
161 262
161 263
161 264
161 278
161 279
161 280
161 281
161 283
161 291
161 297
161 300
161 306
161 307
161 308
161 312
161 315
161 318
161 320
161 323
161 324
161 325
162 166
162 174
162 179
162 182
162 183
162 187
162 189
162 196
162 197
162 200
162 203
162 207
162 208
162 209
162 210
162 214
162 221
162 224
162 227
162 228
162 231
162 235
162 236
162 239
162 247
162 251
162 256
162 258
162 265
162 271
162 272
162 277
162 278
162 284
162 285
162 290
162 293
162 300
162 304
162 305
162 307
162 313
162 318
162 326
163 164
163 169
163 170
163 171
163 172
163 174
163 176
163 177
163 178
163 179
163 180
163 184
163 185
163 187
163 188
163 189
163 190
163 191
163 192
163 193
163 194
163 195
163 197
163 199
163 203
163 204
163 206
163 207
163 210
163 212
163 213
163 215
163 217
163 218
163 219
163 220
163 225
163 228
163 229
163 230
163 232
163 234
163 236
163 238
163 241
163 245
163 246
163 248
163 249
163 250
163 253
163 254
163 257
163 259
163 260
163 261
163 262
163 263
163 264
163 266
163 267
163 268
163 269
163 271
163 272
163 278
163 279
163 280
163 281
163 283
163 286
163 291
163 297
163 300
163 305
163 306
163 307
163 308
163 309
163 310
163 312
163 315
163 317
163 318
163 320
163 323
163 324
163 325
164 167
164 168
164 169
164 178
164 179
164 180
164 188
164 189
164 193
164 196
164 197
164 200
164 201
164 207
164 208
164 209
164 210
164 213
164 214
164 216
164 217
164 221
164 223
164 224
164 226
164 227
164 231
164 235
164 239
164 243
164 246
164 247
164 248
164 251
164 252
164 255
164 256
164 260
164 263
164 264
164 265
164 266
164 267
164 274
164 293
164 316
164 321
165 168
165 173
165 175
165 181
165 182
165 183
165 186
165 198
165 202
165 205
165 222
165 240
165 242
165 243
165 247
165 273
165 274
165 275
165 276
165 277
165 282
165 284
165 285
165 286
165 287
165 288
165 289
165 290
165 292
165 293
165 294
165 295
165 296
165 298
165 299
165 301
165 302
165 303
165 304
165 311
165 313
165 314
165 319
165 321
165 322
165 326
166 179
166 189
166 204
166 207
166 210
166 228
166 235
166 258
167 169
167 170
167 172
167 176
167 177
167 178
167 180
167 184
167 185
167 188
167 190
167 191
167 192
167 193
167 194
167 195
167 196
167 199
167 201
167 204
167 206
167 207
167 208
167 212
167 213
167 215
167 217
167 218
167 219
167 220
167 223
167 224
167 225
167 229
167 232
167 233
167 234
167 235
167 237
167 238
167 239
167 244
167 245
167 246
167 248
167 249
167 250
167 253
167 254
167 255
167 256
167 257
167 259
167 260
167 261
167 262
167 263
167 264
167 266
167 267
167 268
167 271
167 281
167 291
167 307
167 309
167 310
168 173
168 175
168 181
168 182
168 183
168 197
168 198
168 200
168 202
168 205
168 208
168 209
168 211
168 214
168 216
168 221
168 222
168 224
168 226
168 227
168 231
168 235
168 239
168 240
168 242
168 243
168 247
168 251
168 252
168 256
168 265
168 270
168 272
168 273
168 274
168 275
168 276
168 277
168 282
168 284
168 285
168 286
168 287
168 288
168 289
168 290
168 292
168 293
168 294
168 295
168 296
168 298
168 299
168 301
168 302
168 303
168 304
168 313
168 314
168 316
168 319
168 321
168 322
168 326
169 170
169 171
169 172
169 176
169 177
169 178
169 180
169 187
169 190
169 191
169 192
169 193
169 195
169 196
169 199
169 200
169 201
169 207
169 213
169 218
169 221
169 223
169 224
169 228
169 229
169 232
169 233
169 234
169 235
169 236
169 239
169 241
169 244
169 245
169 246
169 248
169 249
169 250
169 253
169 254
169 255
169 256
169 257
169 259
169 260
169 261
169 262
169 263
169 264
169 266
169 267
169 268
169 269
169 278
169 283
169 292
169 305
169 309
169 310
169 315
169 317
169 324
170 171
170 172
170 176
170 177
170 178
170 180
170 185
170 188
170 190
170 192
170 193
170 195
170 199
170 203
170 204
170 206
170 207
170 217
170 218
170 219
170 223
170 229
170 232
170 234
170 236
170 241
170 246
170 248
170 249
170 253
170 254
170 256
170 259
170 264
170 266
170 281
170 291
170 306
170 308
170 309
170 310
170 317
170 320
170 323
170 324
171 172
171 174
171 176
171 177
171 178
171 180
171 184
171 185
171 187
171 188
171 189
171 190
171 192
171 193
171 195
171 199
171 203
171 204
171 206
171 207
171 212
171 213
171 217
171 218
171 219
171 223
171 228
171 229
171 232
171 234
171 235
171 236
171 237
171 238
171 241
171 245
171 246
171 248
171 249
171 250
171 253
171 254
171 255
171 257
171 259
171 260
171 262
171 263
171 264
171 266
171 268
171 269
171 271
171 278
171 279
171 281
171 283
171 291
171 297
171 300
171 305
171 306
171 307
171 309
171 310
171 312
171 315
171 317
171 318
171 320
171 323
171 324
171 325
172 174
172 176
172 178
172 180
172 184
172 187
172 190
172 191
172 193
172 194
172 195
172 196
172 199
172 203
172 204
172 206
172 207
172 212
172 213
172 215
172 217
172 218
172 219
172 220
172 229
172 232
172 233
172 234
172 235
172 236
172 241
172 244
172 245
172 246
172 248
172 249
172 250
172 253
172 254
172 255
172 257
172 259
172 260
172 261
172 262
172 263
172 264
172 266
172 267
172 268
172 269
172 271
172 278
172 279
172 280
172 281
172 283
172 291
172 297
172 300
172 305
172 306
172 307
172 308
172 309
172 310
172 312
172 315
172 317
172 318
172 320
172 323
172 324
172 325
173 175
173 181
173 182
173 186
173 198
173 205
173 222
173 240
173 243
173 247
173 273
173 274
173 276
173 277
173 282
173 284
173 285
173 286
173 287
173 288
173 289
173 290
173 292
173 293
173 294
173 295
173 296
173 298
173 299
173 301
173 302
173 303
173 311
173 313
173 314
173 319
173 324
173 326
174 176
174 177
174 178
174 184
174 185
174 187
174 188
174 190
174 191
174 192
174 194
174 195
174 196
174 197
174 199
174 200
174 203
174 204
174 206
174 207
174 208
174 209
174 212
174 213
174 214
174 215
174 217
174 218
174 219
174 220
174 221
174 223
174 224
174 225
174 227
174 228
174 229
174 230
174 231
174 232
174 233
174 234
174 235
174 236
174 237
174 238
174 239
174 241
174 245
174 246
174 248
174 249
174 250
174 251
174 253
174 254
174 257
174 259
174 260
174 261
174 264
174 267
174 269
174 271
174 276
174 278
174 279
174 280
174 281
174 283
174 291
174 297
174 300
174 305
174 306
174 307
174 308
174 309
174 310
174 312
174 315
174 317
174 318
174 320
174 323
174 324
174 325
175 181
175 182
175 183
175 186
175 197
175 198
175 200
175 202
175 205
175 208
175 209
175 210
175 211
175 214
175 216
175 221
175 222
175 224
175 226
175 227
175 231
175 234
175 235
175 239
175 240
175 242
175 243
175 247
175 251
175 252
175 265
175 270
175 272
175 273
175 274
175 275
175 276
175 277
175 282
175 284
175 285
175 286
175 287
175 288
175 289
175 290
175 292
175 293
175 294
175 295
175 296
175 298
175 299
175 301
175 302
175 303
175 304
175 311
175 313
175 314
175 316
175 319
175 321
175 322
175 326
176 178
176 180
176 184
176 185
176 187
176 188
176 190
176 191
176 192
176 193
176 194
176 196
176 199
176 203
176 204
176 207
176 212
176 213
176 215
176 217
176 218
176 223
176 228
176 230
176 233
176 234
176 236
176 237
176 238
176 241
176 245
176 246
176 248
176 249
176 250
176 253
176 254
176 255
176 257
176 259
176 260
176 261
176 262
176 263
176 264
176 266
176 267
176 268
176 269
176 271
176 278
176 279
176 280
176 281
176 283
176 291
176 297
176 300
176 305
176 306
176 307
176 308
176 309
176 310
176 312
176 315
176 317
176 318
176 320
176 323
176 324
176 325
177 178
177 180
177 184
177 185
177 187
177 188
177 190
177 191
177 192
177 193
177 194
177 195
177 199
177 203
177 204
177 206
177 207
177 213
177 218
177 219
177 220
177 223
177 225
177 228
177 229
177 230
177 232
177 233
177 234
177 236
177 238
177 241
177 244
177 245
177 246
177 248
177 249
177 250
177 253
177 254
177 255
177 257
177 259
177 260
177 261
177 262
177 263
177 264
177 267
177 268
177 271
177 278
177 279
177 280
177 281
177 283
177 291
177 297
177 300
177 309
177 312
177 315
177 318
177 323
177 324
177 325
178 180
178 183
178 184
178 185
178 187
178 188
178 190
178 191
178 192
178 193
178 195
178 196
178 199
178 201
178 204
178 206
178 207
178 212
178 213
178 215
178 217
178 218
178 219
178 220
178 221
178 223
178 224
178 225
178 227
178 228
178 229
178 231
178 232
178 233
178 234
178 236
178 238
178 239
178 241
178 244
178 245
178 246
178 248
178 249
178 250
178 253
178 254
178 255
178 256
178 257
178 259
178 260
178 261
178 262
178 263
178 264
178 266
178 267
178 268
178 269
178 271
178 273
178 278
178 279
178 280
178 281
178 283
178 291
178 292
178 300
178 305
178 307
178 308
178 309
178 312
178 315
178 317
178 318
178 324
178 325
179 189
179 201
179 207
179 210
179 214
179 224
179 227
179 228
179 231
179 235
179 247
179 256
179 258
179 264
179 265
180 185
180 188
180 190
180 191
180 192
180 193
180 196
180 200
180 201
180 204
180 206
180 207
180 208
180 212
180 213
180 217
180 219
180 221
180 223
180 224
180 225
180 227
180 228
180 229
180 232
180 233
180 234
180 236
180 237
180 238
180 239
180 241
180 244
180 245
180 246
180 247
180 248
180 249
180 250
180 253
180 254
180 255
180 256
180 257
180 259
180 260
180 261
180 262
180 263
180 264
180 266
180 267
180 268
180 269
180 286
180 291
180 300
180 305
180 306
180 308
180 309
180 310
180 315
180 317
180 320
181 182
181 183
181 186
181 197
181 198
181 200
181 202
181 205
181 208
181 209
181 211
181 214
181 216
181 221
181 222
181 224
181 227
181 231
181 235
181 239
181 240
181 242
181 243
181 247
181 251
181 265
181 270
181 272
181 273
181 274
181 275
181 276
181 277
181 282
181 284
181 285
181 287
181 288
181 289
181 290
181 292
181 293
181 294
181 295
181 296
181 298
181 299
181 301
181 302
181 303
181 304
181 311
181 313
181 314
181 316
181 319
181 321
181 322
181 326
182 183
182 186
182 198
182 202
182 205
182 211
182 222
182 240
182 242
182 243
182 247
182 264
182 272
182 273
182 274
182 275
182 276
182 277
182 282
182 284
182 285
182 286
182 287
182 288
182 289
182 290
182 292
182 293
182 294
182 295
182 296
182 298
182 299
182 301
182 302
182 303
182 304
182 311
182 313
182 314
182 316
182 319
182 321
182 322
182 326
183 186
183 188
183 189
183 190
183 192
183 193
183 197
183 198
183 202
183 203
183 205
183 207
183 209
183 211
183 213
183 219
183 221
183 222
183 231
183 234
183 238
183 240
183 242
183 243
183 246
183 247
183 249
183 250
183 254
183 256
183 269
183 270
183 272
183 273
183 274
183 275
183 276
183 277
183 282
183 283
183 284
183 285
183 286
183 287
183 288
183 289
183 290
183 292
183 293
183 294
183 295
183 296
183 297
183 298
183 299
183 300
183 301
183 302
183 303
183 304
183 313
183 314
183 316
183 319
183 321
183 322
183 323
183 324
183 326
184 185
184 187
184 188
184 190
184 191
184 192
184 194
184 195
184 196
184 197
184 199
184 200
184 203
184 204
184 206
184 207
184 208
184 212
184 213
184 214
184 215
184 217
184 218
184 219
184 220
184 221
184 223
184 224
184 225
184 228
184 229
184 230
184 232
184 234
184 237
184 238
184 239
184 241
184 245
184 246
184 249
184 250
184 253
184 254
184 255
184 257
184 259
184 261
184 262
184 263
184 265
184 267
184 269
184 271
184 278
184 279
184 280
184 281
184 283
184 291
184 292
184 297
184 300
184 305
184 306
184 307
184 308
184 309
184 310
184 312
184 315
184 317
184 318
184 320
184 323
184 324
184 325
185 187
185 188
185 190
185 191
185 192
185 193
185 196
185 199
185 203
185 204
185 212
185 213
185 217
185 218
185 219
185 223
185 232
185 233
185 234
185 236
185 238
185 241
185 245
185 246
185 248
185 249
185 253
185 254
185 255
185 259
185 262
185 264
185 266
185 267
185 269
185 279
185 280
185 281
185 283
185 291
185 297
185 300
185 305
185 306
185 307
185 308
185 309
185 310
185 312
185 315
185 317
185 318
185 320
185 323
185 324
186 198
186 202
186 205
186 211
186 222
186 242
186 243
186 247
186 254
186 272
186 273
186 274
186 275
186 276
186 277
186 282
186 284
186 285
186 286
186 287
186 288
186 289
186 292
186 293
186 294
186 295
186 296
186 298
186 299
186 301
186 302
186 303
186 304
186 311
186 313
186 314
186 316
186 319
186 322
186 326
187 188
187 190
187 191
187 192
187 193
187 194
187 195
187 196
187 203
187 204
187 206
187 209
187 212
187 215
187 217
187 218
187 219
187 223
187 227
187 228
187 230
187 232
187 233
187 234
187 236
187 237
187 238
187 241
187 244
187 245
187 246
187 248
187 253
187 254
187 257
187 259
187 262
187 263
187 264
187 267
187 268
187 269
187 271
187 278
187 279
187 280
187 281
187 283
187 291
187 292
187 297
187 300
187 305
187 306
187 307
187 308
187 309
187 310
187 312
187 315
187 317
187 318
187 320
187 323
187 324
187 325
188 190
188 191
188 192
188 193
188 194
188 195
188 197
188 199
188 203
188 204
188 206
188 207
188 213
188 215
188 217
188 218
188 219
188 220
188 223
188 225
188 228
188 229
188 230
188 232
188 234
188 235
188 236
188 238
188 241
188 245
188 246
188 248
188 249
188 250
188 253
188 254
188 255
188 257
188 259
188 260
188 261
188 262
188 263
188 264
188 266
188 267
188 268
188 269
188 271
188 278
188 279
188 280
188 281
188 291
188 297
188 300
188 305
188 307
188 308
188 309
188 310
188 312
188 315
188 317
188 318
188 320
188 323
188 324
188 325
189 197
189 200
189 201
189 204
189 206
189 207
189 208
189 210
189 214
189 221
189 224
189 227
189 228
189 231
189 235
189 247
189 251
189 256
189 258
189 259
189 264
189 265
189 273
190 191
190 192
190 193
190 195
190 199
190 203
190 204
190 206
190 207
190 212
190 213
190 215
190 218
190 219
190 220
190 221
190 223
190 224
190 225
190 228
190 229
190 230
190 232
190 233
190 234
190 235
190 236
190 238
190 241
190 244
190 245
190 246
190 248
190 249
190 250
190 253
190 254
190 255
190 257
190 259
190 260
190 261
190 263
190 264
190 266
190 267
190 268
190 269
190 278
190 279
190 283
190 291
190 297
190 300
190 305
190 306
190 308
190 315
190 317
190 318
190 320
190 323
190 324
191 193
191 199
191 203
191 207
191 212
191 217
191 218
191 223
191 228
191 229
191 232
191 233
191 234
191 236
191 238
191 241
191 244
191 245
191 246
191 247
191 248
191 250
191 253
191 254
191 255
191 257
191 259
191 260
191 262
191 263
191 264
191 266
191 267
191 268
191 269
191 271
191 278
191 279
191 280
191 281
191 282
191 286
191 287
191 289
191 291
191 293
191 296
191 297
191 299
191 301
191 302
191 305
191 306
191 307
191 308
191 310
191 312
191 317
191 318
191 319
191 320
191 323
191 324
191 325
192 193
192 195
192 199
192 200
192 203
192 204
192 206
192 207
192 213
192 218
192 219
192 220
192 221
192 223
192 225
192 228
192 229
192 230
192 232
192 233
192 234
192 236
192 237
192 238
192 241
192 244
192 245
192 246
192 248
192 249
192 250
192 253
192 254
192 255
192 257
192 259
192 260
192 261
192 262
192 263
192 264
192 266
192 267
192 268
192 269
192 271
192 275
192 278
192 279
192 280
192 281
192 283
192 291
192 297
192 299
192 300
192 304
192 307
192 308
192 309
192 312
192 315
192 317
192 318
192 323
192 324
193 195
193 196
193 199
193 201
193 204
193 206
193 207
193 208
193 212
193 213
193 214
193 215
193 218
193 221
193 223
193 225
193 227
193 228
193 229
193 230
193 232
193 233
193 234
193 235
193 236
193 238
193 239
193 241
193 244
193 246
193 248
193 249
193 250
193 251
193 253
193 254
193 255
193 256
193 257
193 259
193 260
193 261
193 262
193 263
193 264
193 265
193 266
193 267
193 268
193 269
193 278
193 280
193 283
193 305
193 307
193 309
193 310
193 312
193 315
193 317
193 318
193 324
194 196
194 203
194 207
194 209
194 212
194 215
194 219
194 221
194 223
194 228
194 229
194 235
194 237
194 241
194 246
194 248
194 250
194 255
194 259
194 262
194 263
194 264
194 266
194 269
194 271
194 278
194 279
194 280
194 281
194 283
194 291
194 297
194 300
194 305
194 307
194 310
194 312
194 315
194 317
194 318
194 320
194 323
194 324
194 325
195 197
195 199
195 203
195 204
195 206
195 207
195 212
195 213
195 215
195 218
195 219
195 220
195 223
195 225
195 228
195 229
195 230
195 232
195 234
195 235
195 238
195 241
195 246
195 248
195 249
195 250
195 253
195 254
195 259
195 260
195 261
195 262
195 264
195 267
195 271
195 278
195 281
195 291
195 300
195 306
195 309
195 312
195 318
195 320
195 323
195 324
196 201
196 203
196 208
196 212
196 213
196 217
196 223
196 228
196 233
196 234
196 236
196 241
196 243
196 244
196 245
196 246
196 248
196 251
196 254
196 255
196 256
196 257
196 262
196 263
196 264
196 267
196 268
196 269
196 271
196 278
196 279
196 280
196 281
196 283
196 291
196 297
196 300
196 305
196 306
196 307
196 308
196 309
196 310
196 312
196 315
196 317
196 318
196 320
196 323
196 324
196 325
197 199
197 200
197 201
197 202
197 206
197 207
197 208
197 209
197 210
197 211
197 214
197 216
197 218
197 221
197 224
197 225
197 226
197 227
197 228
197 229
197 231
197 235
197 237
197 239
197 242
197 243
197 246
197 247
197 248
197 251
197 252
197 256
197 257
197 259
197 265
197 270
197 274
197 278
197 279
197 280
197 281
197 288
197 290
197 293
197 297
197 298
197 300
197 301
197 307
197 310
197 312
197 314
197 315
197 316
197 318
197 321
197 325
198 202
198 205
198 207
198 211
198 222
198 224
198 228
198 234
198 240
198 242
198 243
198 247
198 264
198 270
198 272
198 273
198 274
198 275
198 276
198 277
198 282
198 284
198 285
198 286
198 287
198 288
198 289
198 290
198 292
198 293
198 294
198 295
198 296
198 298
198 299
198 301
198 302
198 303
198 304
198 311
198 313
198 314
198 316
198 319
198 321
198 322
198 326
199 203
199 204
199 206
199 207
199 213
199 215
199 218
199 219
199 220
199 225
199 228
199 229
199 230
199 232
199 234
199 235
199 237
199 238
199 241
199 244
199 245
199 246
199 248
199 249
199 250
199 253
199 254
199 255
199 257
199 259
199 261
199 262
199 264
199 266
199 267
199 268
199 269
199 271
199 278
199 279
199 280
199 281
199 283
199 286
199 291
199 297
199 299
199 300
199 307
199 310
199 312
199 315
199 318
199 323
199 324
199 325
200 201
200 208
200 209
200 211
200 213
200 216
200 221
200 223
200 224
200 227
200 231
200 235
200 239
200 242
200 243
200 246
200 247
200 251
200 255
200 256
200 264
200 265
200 266
200 274
200 278
200 280
200 281
200 288
200 293
200 298
200 300
200 301
200 307
200 315
200 316
200 318
200 321
201 203
201 207
201 208
201 209
201 213
201 217
201 221
201 223
201 224
201 227
201 231
201 235
201 239
201 246
201 247
201 248
201 251
201 252
201 255
201 256
201 260
201 264
201 265
201 266
201 267
201 278
201 293
201 297
201 301
201 318
201 321
201 323
201 324
202 203
202 205
202 209
202 211
202 221
202 222
202 231
202 240
202 242
202 243
202 247
202 272
202 273
202 274
202 277
202 282
202 283
202 284
202 285
202 286
202 287
202 288
202 290
202 292
202 293
202 294
202 295
202 296
202 297
202 298
202 299
202 301
202 302
202 303
202 304
202 313
202 314
202 316
202 319
202 321
202 322
202 323
202 326
203 204
203 206
203 207
203 208
203 212
203 215
203 217
203 218
203 221
203 224
203 225
203 228
203 229
203 230
203 232
203 234
203 236
203 237
203 238
203 241
203 243
203 245
203 246
203 249
203 250
203 251
203 253
203 254
203 259
203 261
203 267
203 268
203 269
203 271
203 273
203 277
203 278
203 279
203 280
203 281
203 283
203 284
203 285
203 291
203 293
203 297
203 300
203 305
203 306
203 307
203 308
203 309
203 310
203 312
203 313
203 315
203 317
203 318
203 320
203 323
203 324
203 325
203 326
204 206
204 207
204 208
204 210
204 213
204 215
204 217
204 218
204 219
204 220
204 223
204 224
204 225
204 227
204 228
204 229
204 230
204 231
204 232
204 234
204 236
204 238
204 241
204 244
204 245
204 246
204 248
204 249
204 250
204 253
204 254
204 255
204 257
204 258
204 259
204 260
204 261
204 262
204 263
204 264
204 266
204 267
204 268
204 269
204 271
204 278
204 279
204 280
204 281
204 286
204 291
204 297
204 307
204 309
204 310
204 312
204 315
204 318
204 320
204 323
204 324
204 325
205 211
205 222
205 235
205 240
205 242
205 243
205 247
205 270
205 272
205 273
205 274
205 275
205 276
205 277
205 282
205 284
205 285
205 286
205 287
205 288
205 289
205 290
205 292
205 293
205 294
205 295
205 296
205 298
205 299
205 301
205 302
205 303
205 304
205 311
205 313
205 314
205 316
205 319
205 321
205 322
205 326
206 207
206 213
206 215
206 218
206 219
206 220
206 223
206 225
206 228
206 229
206 230
206 232
206 234
206 238
206 248
206 249
206 250
206 253
206 254
206 255
206 257
206 259
206 260
206 261
206 262
206 266
206 267
206 271
206 278
206 279
206 280
206 281
206 285
206 300
206 307
206 312
206 315
206 317
206 318
206 323
206 324
206 325
207 208
207 210
207 212
207 213
207 214
207 215
207 218
207 219
207 220
207 221
207 223
207 225
207 227
207 228
207 229
207 230
207 232
207 233
207 234
207 235
207 237
207 238
207 239
207 241
207 243
207 244
207 245
207 246
207 247
207 248
207 249
207 250
207 251
207 253
207 254
207 255
207 256
207 257
207 259
207 260
207 261
207 262
207 263
207 264
207 265
207 266
207 267
207 268
207 271
207 275
207 277
207 278
207 279
207 280
207 281
207 282
207 283
207 284
207 285
207 286
207 287
207 291
207 295
207 297
207 299
207 302
207 305
207 306
207 307
207 308
207 312
207 313
207 315
207 317
207 318
207 319
207 320
207 322
207 323
207 324
207 325
208 209
208 211
208 213
208 214
208 215
208 216
208 221
208 223
208 224
208 226
208 227
208 228
208 231
208 232
208 235
208 239
208 242
208 243
208 246
208 247
208 250
208 251
208 252
208 255
208 256
208 260
208 264
208 265
208 270
208 274
208 278
208 280
208 281
208 287
208 288
208 293
208 297
208 298
208 300
208 301
208 307
208 312
208 315
208 316
208 318
208 321
208 323
208 324
208 325
209 210
209 211
209 213
209 214
209 215
209 216
209 221
209 224
209 226
209 227
209 231
209 234
209 235
209 237
209 239
209 241
209 242
209 243
209 247
209 250
209 251
209 252
209 256
209 264
209 265
209 270
209 274
209 280
209 281
209 288
209 290
209 293
209 297
209 298
209 301
209 307
209 312
209 314
209 315
209 316
209 318
209 321
209 325
210 221
210 228
210 231
210 235
210 247
210 250
210 256
210 258
210 265
211 214
211 221
211 222
211 224
211 226
211 227
211 231
211 239
211 240
211 242
211 243
211 247
211 251
211 252
211 265
211 270
211 273
211 274
211 275
211 276
211 277
211 282
211 284
211 285
211 286
211 287
211 288
211 289
211 290
211 292
211 293
211 294
211 295
211 296
211 298
211 299
211 301
211 302
211 304
211 311
211 313
211 314
211 316
211 319
211 321
211 322
211 326
212 213
212 215
212 217
212 218
212 223
212 232
212 233
212 234
212 236
212 237
212 241
212 244
212 245
212 246
212 253
212 254
212 255
212 257
212 259
212 264
212 266
212 267
212 268
212 269
212 271
212 278
212 279
212 280
212 281
212 283
212 291
212 297
212 300
212 305
212 306
212 307
212 308
212 309
212 310
212 312
212 315
212 317
212 318
212 320
212 323
212 324
212 325
213 214
213 215
213 217
213 218
213 219
213 223
213 224
213 225
213 227
213 228
213 229
213 230
213 232
213 233
213 234
213 235
213 236
213 238
213 239
213 241
213 244
213 245
213 246
213 248
213 249
213 250
213 251
213 253
213 254
213 255
213 256
213 257
213 259
213 260
213 262
213 263
213 264
213 266
213 267
213 268
213 269
213 278
213 279
213 281
213 283
213 291
213 294
213 305
213 306
213 307
213 308
213 309
213 310
213 312
213 315
213 317
213 318
213 320
214 216
214 221
214 224
214 227
214 231
214 235
214 239
214 242
214 243
214 246
214 247
214 248
214 251
214 252
214 255
214 256
214 260
214 264
214 265
214 266
214 271
214 274
214 278
214 279
214 281
214 288
214 293
214 298
214 301
214 315
214 316
214 318
214 321
214 325
215 217
215 218
215 219
215 221
215 223
215 224
215 225
215 228
215 229
215 230
215 231
215 233
215 234
215 235
215 237
215 239
215 241
215 246
215 247
215 249
215 250
215 253
215 255
215 257
215 259
215 261
215 264
215 271
215 278
215 279
215 280
215 281
215 283
215 291
215 297
215 300
215 305
215 306
215 307
215 310
215 312
215 315
215 317
215 318
215 323
215 324
215 325
216 221
216 224
216 226
216 227
216 231
216 235
216 239
216 242
216 243
216 247
216 251
216 252
216 256
216 265
216 274
216 288
216 298
216 301
216 316
216 321
217 218
217 219
217 220
217 223
217 224
217 228
217 229
217 230
217 236
217 237
217 241
217 245
217 246
217 248
217 250
217 253
217 254
217 255
217 256
217 257
217 259
217 261
217 262
217 264
217 266
217 267
217 268
217 269
217 271
217 278
217 279
217 280
217 281
217 283
217 291
217 297
217 300
217 305
217 306
217 307
217 308
217 309
217 310
217 312
217 315
217 317
217 318
217 320
217 323
217 324
217 325
218 219
218 220
218 223
218 225
218 228
218 229
218 230
218 232
218 233
218 234
218 236
218 238
218 241
218 244
218 245
218 246
218 248
218 249
218 250
218 253
218 254
218 255
218 257
218 259
218 261
218 262
218 263
218 264
218 266
218 268
218 271
218 278
218 279
218 280
218 281
218 283
218 291
218 300
218 306
218 309
218 310
218 315
218 317
218 318
218 320
218 323
218 324
219 220
219 225
219 228
219 229
219 230
219 232
219 233
219 234
219 237
219 238
219 241
219 245
219 249
219 250
219 253
219 254
219 255
219 257
219 259
219 260
219 261
219 263
219 264
219 267
219 268
219 271
219 278
219 279
219 283
219 297
219 300
219 307
219 312
219 318
219 320
219 323
219 324
219 325
220 225
220 228
220 229
220 230
220 234
220 235
220 238
220 243
220 249
220 250
220 253
220 255
220 257
220 259
220 261
220 267
220 271
220 281
220 300
220 307
220 312
220 318
220 323
220 325
221 223
221 224
221 226
221 227
221 231
221 232
221 234
221 235
221 237
221 239
221 242
221 243
221 244
221 246
221 247
221 248
221 251
221 252
221 255
221 256
221 257
221 263
221 264
221 265
221 266
221 267
221 268
221 270
221 271
221 274
221 278
221 279
221 280
221 281
221 287
221 288
221 290
221 292
221 293
221 297
221 298
221 300
221 301
221 306
221 307
221 310
221 314
221 315
221 316
221 318
221 321
221 323
221 325
222 240
222 242
222 243
222 247
222 258
222 270
222 272
222 273
222 274
222 275
222 276
222 277
222 282
222 284
222 285
222 286
222 287
222 288
222 289
222 290
222 292
222 293
222 294
222 295
222 296
222 298
222 299
222 301
222 302
222 303
222 304
222 311
222 313
222 314
222 316
222 319
222 321
222 322
222 326
223 224
223 227
223 228
223 229
223 232
223 233
223 234
223 236
223 238
223 239
223 241
223 244
223 246
223 247
223 248
223 249
223 250
223 253
223 254
223 255
223 256
223 257
223 259
223 260
223 262
223 263
223 264
223 266
223 267
223 268
223 269
223 279
223 281
223 283
223 291
223 300
223 305
223 306
223 308
223 309
223 310
223 315
223 317
223 318
223 320
223 324
224 226
224 227
224 231
224 235
224 239
224 242
224 243
224 246
224 247
224 251
224 252
224 255
224 256
224 260
224 264
224 265
224 266
224 270
224 274
224 278
224 280
224 281
224 288
224 289
224 292
224 293
224 297
224 298
224 300
224 301
224 307
224 315
224 316
224 318
224 319
224 321
224 323
224 324
224 325
225 228
225 229
225 230
225 232
225 234
225 235
225 237
225 238
225 246
225 248
225 249
225 250
225 253
225 254
225 255
225 257
225 259
225 261
225 262
225 264
225 266
225 267
225 269
225 271
225 278
225 279
225 280
225 281
225 283
225 287
225 302
225 307
225 312
225 315
225 318
225 319
225 323
225 324
225 325
226 227
226 231
226 235
226 239
226 242
226 243
226 247
226 251
226 252
226 256
226 265
226 274
226 288
226 298
226 301
226 316
226 321
227 231
227 235
227 239
227 242
227 243
227 246
227 247
227 248
227 251
227 252
227 255
227 256
227 260
227 264
227 265
227 266
227 270
227 274
227 278
227 279
227 280
227 281
227 288
227 293
227 298
227 301
227 307
227 316
227 318
227 321
227 325
228 229
228 230
228 232
228 234
228 235
228 236
228 238
228 239
228 241
228 246
228 247
228 248
228 249
228 250
228 253
228 254
228 255
228 257
228 258
228 259
228 260
228 261
228 262
228 263
228 264
228 266
228 267
228 268
228 269
228 271
228 278
228 279
228 280
228 281
228 282
228 287
228 292
228 297
228 299
228 300
228 302
228 305
228 306
228 307
228 309
228 310
228 312
228 315
228 317
228 318
228 320
228 322
228 323
228 324
229 230
229 232
229 234
229 235
229 238
229 244
229 246
229 248
229 249
229 250
229 253
229 254
229 255
229 257
229 259
229 260
229 261
229 262
229 263
229 264
229 271
229 278
229 279
229 280
229 281
229 287
229 297
229 300
229 307
229 312
229 315
229 318
229 323
229 324
229 325
230 234
230 235
230 238
230 241
230 246
230 249
230 250
230 253
230 254
230 255
230 259
230 261
230 262
230 263
230 266
230 269
230 271
230 278
230 279
230 280
230 281
230 291
230 297
230 300
230 305
230 306
230 307
230 312
230 317
230 318
230 320
230 323
230 324
230 325
231 235
231 237
231 239
231 242
231 243
231 245
231 247
231 251
231 252
231 255
231 256
231 264
231 265
231 268
231 270
231 274
231 278
231 280
231 281
231 288
231 290
231 293
231 297
231 298
231 300
231 301
231 307
231 314
231 315
231 316
231 318
231 321
231 325
232 234
232 235
232 236
232 238
232 241
232 245
232 246
232 248
232 249
232 250
232 253
232 254
232 255
232 257
232 259
232 260
232 261
232 262
232 263
232 264
232 266
232 267
232 268
232 271
232 278
232 279
232 281
232 283
232 291
232 297
232 300
232 305
232 306
232 315
232 318
232 320
232 323
232 324
232 325
233 234
233 235
233 241
233 244
233 246
233 248
233 253
233 254
233 255
233 257
233 259
233 260
233 262
233 263
233 264
233 266
233 267
233 268
233 278
233 279
233 291
233 297
233 300
233 305
233 306
233 308
233 309
233 310
233 315
233 317
233 318
233 324
233 325
234 235
234 236
234 238
234 239
234 240
234 241
234 242
234 243
234 244
234 245
234 246
234 248
234 249
234 250
234 253
234 254
234 255
234 256
234 257
234 259
234 260
234 261
234 262
234 263
234 264
234 265
234 266
234 267
234 268
234 269
234 270
234 271
234 273
234 274
234 278
234 280
234 281
234 282
234 287
234 288
234 291
234 293
234 297
234 298
234 299
234 301
234 302
234 305
234 306
234 307
234 308
234 309
234 310
234 313
234 315
234 317
234 323
234 324
235 238
235 239
235 242
235 243
235 246
235 247
235 251
235 252
235 253
235 256
235 259
235 264
235 265
235 267
235 268
235 271
235 274
235 275
235 278
235 280
235 281
235 282
235 287
235 288
235 289
235 292
235 293
235 297
235 298
235 301
235 302
235 307
235 315
235 316
235 318
235 321
235 322
236 238
236 241
236 245
236 246
236 248
236 249
236 250
236 253
236 254
236 255
236 257
236 259
236 262
236 264
236 266
236 267
236 268
236 269
236 278
236 279
236 280
236 281
236 283
236 291
236 297
236 300
236 305
236 306
236 307
236 308
236 309
236 310
236 312
236 315
236 317
236 318
236 320
236 323
236 324
236 325
237 241
237 246
237 250
237 255
237 259
237 260
237 261
237 264
237 266
237 269
237 271
237 278
237 279
237 280
237 281
237 283
237 291
237 297
237 300
237 305
237 306
237 307
237 309
237 310
237 312
237 315
237 317
237 318
237 320
237 323
237 324
237 325
238 241
238 245
238 246
238 248
238 249
238 250
238 253
238 254
238 255
238 257
238 259
238 260
238 261
238 262
238 263
238 264
238 266
238 267
238 268
238 269
238 271
238 278
238 279
238 280
238 281
238 291
238 297
238 305
238 306
238 307
238 309
238 310
238 312
238 315
238 317
238 318
238 320
238 323
238 325
239 242
239 243
239 246
239 247
239 248
239 251
239 252
239 255
239 256
239 259
239 260
239 264
239 265
239 266
239 270
239 274
239 278
239 280
239 281
239 288
239 293
239 298
239 301
239 307
239 315
239 316
239 318
239 321
239 325
240 242
240 243
240 270
240 272
240 273
240 274
240 275
240 276
240 277
240 282
240 284
240 285
240 288
240 289
240 290
240 292
240 293
240 294
240 295
240 296
240 298
240 299
240 301
240 302
240 303
240 304
240 311
240 313
240 314
240 316
240 319
240 321
240 322
240 326
241 244
241 245
241 246
241 249
241 250
241 253
241 254
241 255
241 259
241 261
241 262
241 263
241 264
241 267
241 268
241 269
241 271
241 278
241 279
241 280
241 281
241 283
241 291
241 297
241 300
241 305
241 306
241 307
241 308
241 309
241 310
241 312
241 315
241 317
241 318
241 320
241 323
241 324
241 325
242 243
242 247
242 251
242 252
242 261
242 265
242 270
242 272
242 273
242 274
242 275
242 276
242 277
242 282
242 284
242 285
242 286
242 287
242 288
242 289
242 290
242 292
242 293
242 294
242 295
242 296
242 298
242 299
242 301
242 302
242 303
242 304
242 311
242 313
242 314
242 316
242 319
242 321
242 322
242 326
243 247
243 251
243 252
243 265
243 270
243 272
243 273
243 274
243 276
243 277
243 282
243 284
243 285
243 286
243 287
243 288
243 289
243 290
243 292
243 293
243 294
243 295
243 296
243 298
243 299
243 301
243 302
243 303
243 304
243 313
243 314
243 316
243 319
243 321
243 322
243 326
244 246
244 248
244 250
244 253
244 254
244 255
244 256
244 257
244 259
244 260
244 262
244 263
244 264
244 265
244 266
244 267
244 278
244 291
244 292
244 309
244 317
244 324
245 246
245 248
245 250
245 253
245 254
245 255
245 257
245 259
245 260
245 262
245 264
245 267
245 268
245 269
245 271
245 278
245 279
245 280
245 281
245 283
245 291
245 297
245 300
245 305
245 306
245 307
245 308
245 309
245 310
245 312
245 315
245 317
245 318
245 320
245 323
245 324
245 325
246 247
246 248
246 249
246 250
246 251
246 253
246 254
246 255
246 256
246 257
246 259
246 260
246 261
246 262
246 263
246 264
246 265
246 266
246 267
246 268
246 278
246 279
246 280
246 281
246 291
246 297
246 300
246 305
246 306
246 307
246 308
246 309
246 310
246 312
246 315
246 317
246 318
246 320
246 323
246 324
246 325
247 251
247 252
247 255
247 256
247 257
247 264
247 265
247 267
247 270
247 273
247 274
247 277
247 278
247 280
247 281
247 282
247 284
247 285
247 286
247 287
247 288
247 289
247 290
247 292
247 293
247 294
247 295
247 296
247 297
247 298
247 299
247 301
247 302
247 303
247 307
247 311
247 313
247 314
247 315
247 316
247 318
247 319
247 321
247 322
247 325
247 326
248 250
248 253
248 254
248 255
248 257
248 259
248 260
248 261
248 262
248 263
248 264
248 265
248 266
248 267
248 268
248 279
248 280
248 300
248 305
248 306
248 309
248 310
248 315
248 317
248 318
248 323
248 324
249 250
249 253
249 254
249 255
249 257
249 259
249 260
249 261
249 263
249 264
249 266
249 267
249 271
249 278
249 279
249 280
249 281
249 291
249 300
249 307
249 308
249 309
249 312
249 315
249 318
249 323
249 324
249 325
250 253
250 254
250 255
250 256
250 257
250 259
250 260
250 261
250 262
250 263
250 264
250 265
250 266
250 267
250 268
250 269
250 271
250 278
250 279
250 280
250 281
250 283
250 287
250 291
250 297
250 300
250 307
250 309
250 310
250 312
250 315
250 318
250 320
250 323
250 324
251 252
251 255
251 256
251 260
251 264
251 265
251 270
251 274
251 278
251 279
251 280
251 288
251 293
251 298
251 300
251 301
251 307
251 315
251 316
251 318
251 321
251 323
251 324
251 325
252 256
252 265
252 274
252 288
252 298
252 301
252 316
252 321
253 254
253 255
253 257
253 259
253 260
253 261
253 262
253 264
253 266
253 268
253 271
253 278
253 279
253 281
253 283
253 291
253 297
253 300
253 303
253 306
253 307
253 308
253 312
253 315
253 318
253 320
253 323
253 324
253 325
254 255
254 257
254 259
254 260
254 261
254 262
254 263
254 264
254 266
254 267
254 268
254 269
254 271
254 278
254 279
254 280
254 281
254 291
254 297
254 300
254 305
254 306
254 307
254 309
254 310
254 317
254 320
254 323
254 324
254 325
255 256
255 257
255 259
255 260
255 261
255 262
255 263
255 264
255 265
255 266
255 267
255 268
255 269
255 271
255 275
255 278
255 280
255 283
255 291
255 300
255 305
255 306
255 308
255 309
255 310
255 312
255 315
255 317
255 318
255 320
255 324
256 257
256 260
256 263
256 264
256 265
256 266
256 267
256 268
256 275
256 290
256 293
256 301
256 314
256 321
257 259
257 260
257 261
257 262
257 263
257 264
257 265
257 266
257 267
257 268
257 271
257 280
257 281
257 283
257 291
257 297
257 300
257 305
257 306
257 307
257 308
257 309
257 312
257 315
257 317
257 320
257 323
257 324
258 323
259 260
259 261
259 262
259 263
259 264
259 265
259 266
259 267
259 268
259 269
259 271
259 278
259 279
259 280
259 281
259 282
259 283
259 286
259 287
259 291
259 294
259 295
259 297
259 299
259 300
259 302
259 305
259 306
259 307
259 308
259 309
259 310
259 312
259 315
259 317
259 318
259 319
259 320
259 322
259 323
259 324
259 325
260 261
260 262
260 263
260 264
260 266
260 267
260 268
260 269
260 271
260 279
260 291
260 317
260 320
261 262
261 263
261 264
261 267
261 271
261 278
261 280
261 281
261 283
261 286
261 297
261 305
261 306
261 307
261 312
261 315
261 318
261 324
261 325
262 263
262 264
262 266
262 267
262 268
262 269
262 278
262 280
262 281
262 283
262 291
262 305
262 306
262 308
262 309
262 310
262 312
262 315
262 317
262 318
262 320
262 324
262 325
263 264
263 266
263 267
263 268
263 271
263 278
263 280
263 281
263 305
263 309
263 310
263 315
263 317
263 318
263 320
263 323
263 324
264 265
264 266
264 267
264 268
264 269
264 278
264 279
264 280
264 283
264 291
264 297
264 305
264 306
264 308
264 309
264 310
264 312
264 315
264 317
264 318
264 320
264 323
264 324
264 325
265 266
265 268
265 271
265 274
265 278
265 279
265 280
265 281
265 288
265 293
265 297
265 298
265 301
265 307
265 315
265 316
265 318
265 321
265 323
266 267
266 268
266 269
266 275
266 278
266 283
266 305
266 306
266 308
266 309
266 315
266 317
266 323
266 324
267 268
267 269
267 271
267 278
267 279
267 280
267 281
267 283
267 287
267 291
267 293
267 297
267 302
267 305
267 306
267 307
267 309
267 312
267 315
267 317
267 318
267 320
267 323
267 324
267 325
268 280
268 297
268 300
268 305
268 306
268 308
268 309
268 310
268 315
268 317
268 318
268 324
269 271
269 278
269 279
269 280
269 281
269 283
269 291
269 297
269 300
269 305
269 306
269 307
269 308
269 309
269 310
269 312
269 315
269 317
269 318
269 320
269 323
269 324
269 325
270 273
270 274
270 277
270 282
270 284
270 285
270 286
270 287
270 288
270 289
270 290
270 292
270 293
270 295
270 296
270 298
270 301
270 302
270 313
270 314
270 316
270 319
270 321
270 322
270 326
271 278
271 279
271 280
271 281
271 283
271 291
271 297
271 300
271 305
271 306
271 307
271 310
271 312
271 315
271 317
271 318
271 320
271 323
271 324
271 325
272 273
272 274
272 277
272 282
272 283
272 284
272 285
272 286
272 287
272 288
272 289
272 290
272 293
272 294
272 295
272 296
272 297
272 298
272 299
272 300
272 301
272 302
272 303
272 304
272 313
272 314
272 316
272 321
272 323
272 324
272 326
273 274
273 275
273 276
273 277
273 282
273 283
273 284
273 285
273 286
273 287
273 288
273 289
273 290
273 292
273 293
273 294
273 295
273 296
273 297
273 298
273 299
273 300
273 301
273 302
273 303
273 304
273 311
273 313
273 314
273 316
273 319
273 321
273 322
273 323
273 324
273 326
274 275
274 276
274 277
274 282
274 284
274 285
274 286
274 287
274 288
274 289
274 290
274 292
274 293
274 294
274 295
274 296
274 298
274 299
274 301
274 302
274 303
274 304
274 313
274 314
274 316
274 319
274 321
274 322
274 326
275 277
275 282
275 284
275 285
275 286
275 287
275 288
275 289
275 290
275 292
275 293
275 294
275 295
275 296
275 298
275 299
275 301
275 302
275 303
275 311
275 313
275 314
275 316
275 319
275 321
275 322
275 326
276 277
276 282
276 284
276 285
276 286
276 287
276 288
276 289
276 290
276 292
276 293
276 294
276 295
276 296
276 298
276 299
276 301
276 302
276 303
276 306
276 311
276 313
276 314
276 319
276 322
276 326
277 282
277 283
277 284
277 285
277 286
277 287
277 288
277 289
277 290
277 292
277 293
277 294
277 295
277 296
277 297
277 298
277 299
277 300
277 301
277 302
277 303
277 304
277 311
277 313
277 314
277 316
277 319
277 321
277 322
277 323
277 324
277 326
278 279
278 280
278 281
278 283
278 291
278 297
278 300
278 305
278 306
278 307
278 308
278 309
278 310
278 312
278 315
278 317
278 318
278 320
278 323
278 324
278 325
279 280
279 281
279 283
279 291
279 297
279 300
279 305
279 306
279 307
279 308
279 309
279 310
279 312
279 315
279 317
279 318
279 320
279 323
279 324
279 325
280 281
280 283
280 291
280 297
280 300
280 305
280 306
280 307
280 308
280 309
280 310
280 312
280 315
280 317
280 318
280 320
280 323
280 324
280 325
281 283
281 291
281 297
281 300
281 305
281 306
281 307
281 308
281 309
281 310
281 312
281 315
281 317
281 318
281 320
281 323
281 324
281 325
282 284
282 285
282 286
282 287
282 288
282 289
282 290
282 292
282 293
282 294
282 295
282 296
282 298
282 299
282 301
282 302
282 303
282 304
282 311
282 313
282 314
282 316
282 319
282 321
282 322
282 326
283 284
283 285
283 290
283 291
283 293
283 297
283 300
283 305
283 306
283 307
283 308
283 309
283 310
283 312
283 313
283 314
283 315
283 317
283 318
283 320
283 323
283 324
283 325
283 326
284 285
284 286
284 287
284 288
284 289
284 290
284 292
284 293
284 294
284 295
284 296
284 297
284 298
284 299
284 301
284 302
284 303
284 304
284 311
284 313
284 314
284 316
284 319
284 321
284 322
284 323
284 324
284 326
285 286
285 287
285 288
285 289
285 290
285 292
285 293
285 294
285 295
285 296
285 297
285 298
285 299
285 300
285 301
285 302
285 303
285 304
285 311
285 313
285 314
285 316
285 319
285 321
285 322
285 323
285 324
285 326
286 287
286 288
286 289
286 290
286 292
286 293
286 294
286 295
286 296
286 298
286 299
286 301
286 302
286 303
286 304
286 311
286 313
286 314
286 316
286 319
286 321
286 322
286 326
287 288
287 289
287 290
287 292
287 293
287 294
287 295
287 296
287 298
287 299
287 301
287 302
287 303
287 304
287 311
287 313
287 314
287 316
287 319
287 321
287 322
287 326
288 289
288 290
288 292
288 293
288 294
288 295
288 296
288 298
288 299
288 301
288 302
288 303
288 304
288 313
288 314
288 316
288 319
288 321
288 322
288 326
289 290
289 292
289 293
289 294
289 295
289 296
289 298
289 299
289 301
289 302
289 303
289 304
289 311
289 313
289 314
289 316
289 319
289 321
289 322
289 326
290 292
290 293
290 294
290 295
290 296
290 297
290 298
290 299
290 301
290 302
290 303
290 304
290 313
290 314
290 316
290 319
290 321
290 322
290 323
290 324
290 326
291 297
291 300
291 305
291 306
291 307
291 308
291 309
291 310
291 312
291 315
291 317
291 318
291 320
291 323
291 324
291 325
292 293
292 294
292 295
292 296
292 298
292 299
292 301
292 302
292 303
292 304
292 311
292 313
292 314
292 316
292 319
292 321
292 322
292 326
293 294
293 295
293 296
293 297
293 298
293 299
293 300
293 301
293 302
293 303
293 304
293 311
293 313
293 314
293 316
293 319
293 321
293 322
293 323
293 324
293 326
294 295
294 296
294 298
294 299
294 301
294 302
294 303
294 304
294 311
294 313
294 314
294 319
294 322
294 326
295 296
295 298
295 299
295 301
295 302
295 303
295 304
295 311
295 313
295 314
295 316
295 319
295 321
295 322
295 326
296 298
296 299
296 301
296 302
296 303
296 304
296 311
296 313
296 314
296 316
296 319
296 321
296 322
296 326
297 300
297 304
297 305
297 306
297 307
297 308
297 309
297 310
297 312
297 314
297 315
297 317
297 318
297 320
297 323
297 324
297 325
297 326
298 299
298 301
298 302
298 303
298 304
298 311
298 313
298 314
298 316
298 319
298 321
298 322
298 326
299 301
299 302
299 303
299 304
299 311
299 313
299 314
299 316
299 319
299 321
299 322
299 326
300 305
300 306
300 307
300 308
300 309
300 310
300 312
300 313
300 314
300 315
300 317
300 318
300 320
300 323
300 324
300 325
300 326
301 302
301 303
301 304
301 311
301 313
301 314
301 316
301 319
301 321
301 322
301 326
302 303
302 304
302 311
302 313
302 314
302 316
302 319
302 321
302 322
302 326
303 304
303 311
303 313
303 314
303 316
303 319
303 322
303 326
304 313
304 314
304 316
304 319
304 322
304 323
304 326
305 306
305 307
305 308
305 309
305 310
305 315
305 317
305 318
305 320
305 323
305 324
305 325
306 307
306 308
306 309
306 310
306 312
306 315
306 317
306 318
306 320
306 323
306 324
306 325
307 309
307 310
307 312
307 315
307 317
307 318
307 320
307 323
307 324
307 325
308 309
308 310
308 312
308 315
308 317
308 318
308 320
308 323
308 324
308 325
309 310
309 312
309 315
309 317
309 318
309 320
309 323
309 324
309 325
310 312
310 315
310 317
310 318
310 320
310 323
310 324
310 325
311 313
311 319
311 322
311 326
312 315
312 317
312 318
312 320
312 323
312 324
312 325
313 314
313 316
313 319
313 321
313 322
313 323
313 324
313 326
314 316
314 319
314 321
314 323
314 324
314 326
315 317
315 318
315 320
315 323
315 324
315 325
316 319
316 321
316 322
316 326
317 318
317 320
317 323
317 324
317 325
318 323
318 324
318 325
319 321
319 322
319 326
320 323
320 324
321 322
321 326
322 326
323 324
323 325
323 326
324 325
324 326
