# Supplementary material for: Social Contact Networks and Mixing among Students in K-12 Schools in Pittsburgh, PA
Source: PLoS One. 2016 Mar 15;11(3):e0151139. doi: 10.1371/journal.pone.0151139 (PMC4792376; doi:10.1371/journal.pone.0151139)
Supplement: S1 Data — (ZIP) [file pone.0151139.s001.zip › S2_data/net_C-EM2_onlystudents-wholeday.ncol]

1 2 38
1 5 279
1 12 264
1 14 73
1 16 32
1 23 353
1 28 30
1 34 16
1 35 52
1 37 241
1 39 25
1 44 2
1 50 113
1 55 36
1 56 289
1 58 88
1 60 353
1 61 234
1 63 16
1 64 226
1 66 3
1 70 249
1 73 11
1 74 28
1 75 1
1 76 44
1 77 25
1 78 220
1 79 377
1 80 279
1 82 21
1 86 11
1 88 293
1 89 14
1 92 1
1 93 37
1 94 39
1 95 15
1 96 8
1 97 43
1 98 1
1 99 24
1 100 59
1 102 1
1 103 3
1 105 13
1 116 304
1 122 4
1 124 4
1 127 1
1 129 13
1 131 5
1 133 2
1 135 8
1 136 18
1 141 4
1 143 13
1 144 14
1 146 2
1 147 5
1 149 43
1 150 24
1 151 5
1 161 3
1 164 35
1 166 12
1 167 3
1 169 5
1 170 37
1 172 18
1 175 6
1 176 52
1 178 11
1 182 14
1 186 55
1 189 41
1 190 4
1 193 60
1 195 13
1 197 44
1 199 3
1 201 1
1 205 5
1 207 8
1 210 49
1 221 4
1 227 5
1 238 2
1 246 12
1 260 1
1 264 1
1 266 2
1 268 1
1 269 1
1 272 2
1 273 3
1 274 5
1 275 30
1 279 1
1 288 4
1 293 6
1 296 5
1 297 4
1 300 5
1 307 3
1 316 2
1 321 5
1 326 2
1 327 5
1 332 10
1 335 51
1 346 6
1 353 1
1 358 1
1 392 6
1 399 5
1 412 3
2 5 29
2 12 86
2 14 561
2 16 417
2 23 190
2 28 333
2 34 375
2 35 278
2 37 119
2 39 334
2 41 1
2 44 37
2 50 62
2 55 509
2 56 27
2 58 511
2 59 6
2 60 26
2 61 57
2 64 37
2 70 47
2 73 27
2 76 395
2 77 48
2 78 21
2 79 25
2 80 105
2 82 396
2 86 75
2 88 16
2 89 25
2 93 263
2 94 1
2 95 70
2 96 77
2 97 421
2 98 1
2 99 390
2 100 1
2 103 29
2 105 71
2 116 125
2 122 1
2 124 2
2 129 27
2 131 1
2 133 1
2 135 9
2 136 37
2 139 5
2 141 1
2 144 67
2 147 53
2 150 34
2 151 4
2 161 8
2 164 10
2 166 57
2 169 2
2 170 516
2 172 53
2 175 4
2 178 38
2 182 1
2 186 174
2 188 1
2 190 6
2 195 32
2 197 1
2 199 5
2 201 2
2 205 4
2 207 12
2 210 1
2 220 1
2 221 2
2 227 31
2 236 4
2 242 1
2 246 44
2 260 14
2 264 14
2 266 5
2 267 6
2 272 15
2 273 8
2 274 11
2 275 116
2 279 19
2 288 13
2 293 4
2 296 39
2 297 3
2 300 34
2 307 13
2 312 28
2 314 1
2 316 1
2 321 19
2 327 37
2 332 5
2 346 20
2 362 1
2 370 1
2 374 2
2 378 3
2 380 1
2 385 1
2 386 4
2 392 1
2 402 2
2 412 1
3 8 151
3 22 42
3 36 100
3 41 23
3 46 142
3 48 81
3 49 5
3 59 1
3 69 137
3 71 55
3 81 21
3 83 14
3 85 13
3 102 1
3 111 3
3 112 36
3 139 2
3 150 16
3 159 108
3 203 74
3 208 40
3 212 1
3 220 28
3 222 5
3 232 5
3 233 1
3 236 1
3 242 314
3 262 146
3 267 1
3 270 158
3 272 1
3 276 6
3 290 14
3 307 1
3 313 1
3 315 3
3 316 4
3 321 6
3 352 1
3 354 1
3 356 6
3 357 110
3 358 81
3 359 1
3 365 115
3 367 8
3 368 7
3 370 63
3 371 102
3 372 1
3 373 462
3 377 551
3 379 12
3 380 24
3 381 70
3 383 4
3 384 105
3 386 4
3 387 122
3 388 57
3 389 2
3 398 21
3 400 4
3 404 3
3 407 137
3 409 1
3 411 394
3 415 4
5 12 240
5 14 48
5 16 164
5 23 297
5 28 70
5 34 106
5 35 14
5 37 315
5 39 22
5 44 1
5 50 131
5 55 146
5 56 317
5 58 22
5 59 3
5 60 357
5 61 224
5 63 20
5 64 359
5 70 444
5 73 14
5 74 34
5 76 6
5 77 9
5 78 311
5 79 293
5 80 376
5 82 163
5 86 6
5 88 318
5 89 3
5 93 6
5 94 53
5 95 2
5 96 9
5 97 15
5 99 70
5 100 43
5 103 3
5 105 6
5 116 291
5 122 2
5 124 1
5 129 5
5 131 1
5 133 2
5 135 8
5 136 14
5 139 3
5 141 2
5 143 24
5 144 7
5 147 3
5 149 26
5 150 9
5 151 7
5 164 20
5 166 9
5 169 1
5 170 99
5 172 11
5 173 1
5 175 7
5 176 46
5 178 13
5 182 14
5 186 6
5 188 1
5 189 53
5 190 6
5 193 40
5 195 7
5 197 79
5 199 1
5 200 1
5 201 1
5 205 10
5 207 5
5 210 47
5 227 2
5 236 2
5 245 1
5 246 6
5 249 2
5 264 2
5 266 2
5 267 2
5 272 2
5 273 3
5 274 6
5 275 18
5 279 2
5 288 1
5 293 2
5 296 4
5 297 3
5 300 3
5 307 2
5 312 1
5 321 1
5 326 1
5 327 3
5 332 2
5 335 60
5 346 11
5 351 1
5 366 1
5 374 2
5 378 3
5 386 3
5 402 2
5 412 1
6 7 1
6 9 23
6 11 2
6 18 322
6 19 1
6 21 41
6 24 646
6 26 445
6 27 3
6 30 6
6 38 6
6 40 4
6 43 4
6 44 1
6 45 1
6 51 3
6 59 1
6 60 1
6 61 1
6 65 16
6 66 2
6 68 478
6 75 658
6 90 7
6 91 4
6 92 366
6 94 1
6 97 1
6 98 225
6 102 33
6 106 463
6 107 3
6 110 287
6 111 1
6 117 6
6 118 9
6 126 8
6 128 1
6 138 8
6 142 21
6 145 9
6 150 11
6 154 2
6 156 23
6 157 5
6 158 6
6 163 23
6 165 10
6 167 11
6 171 1
6 173 17
6 174 53
6 179 3
6 188 16
6 191 57
6 198 14
6 200 6
6 204 13
6 206 13
6 213 2
6 214 9
6 215 52
6 217 9
6 221 59
6 224 4
6 225 16
6 226 4
6 230 2
6 236 4
6 238 25
6 241 12
6 243 4
6 245 3
6 247 25
6 248 4
6 249 4
6 250 3
6 254 147
6 255 15
6 256 3
6 263 33
6 267 1
6 268 314
6 269 5
6 271 15
6 272 22
6 273 1
6 277 11
6 278 3
6 280 203
6 284 2
6 285 42
6 286 9
6 287 4
6 292 2
6 294 4
6 297 5
6 298 4
6 301 28
6 303 1
6 308 2
6 309 48
6 310 2
6 314 2
6 319 23
6 320 13
6 321 1
6 323 14
6 326 5
6 327 1
6 329 19
6 330 2
6 331 3
6 333 5
6 336 18
6 337 2
6 339 1
6 340 1
6 341 1
6 342 10
6 347 2
6 348 5
6 350 3
6 351 3
6 353 56
6 354 2
6 355 4
6 359 3
6 360 348
6 361 287
6 362 107
6 364 125
6 366 469
6 367 2
6 368 5
6 374 2
6 376 3
6 378 8
6 382 145
6 385 341
6 390 4
6 391 5
6 392 88
6 393 7
6 395 5
6 397 3
6 399 79
6 400 5
6 402 1
6 403 207
6 405 3
6 406 319
6 408 5
6 412 451
6 413 640
6 414 321
6 415 6
7 8 3
7 9 1
7 18 8
7 19 381
7 21 1
7 22 2
7 24 1
7 36 6
7 41 1
7 43 1
7 45 1
7 46 3
7 48 13
7 49 92
7 51 1
7 59 522
7 68 1
7 69 33
7 71 3
7 81 5
7 83 6
7 85 5
7 86 1
7 102 1
7 111 398
7 112 12
7 122 1
7 139 361
7 150 14
7 159 1
7 171 300
7 175 7
7 195 2
7 203 13
7 205 3
7 208 9
7 212 71
7 220 2
7 222 108
7 232 38
7 233 176
7 236 269
7 242 4
7 256 1
7 262 15
7 267 234
7 270 1
7 272 1
7 276 26
7 290 21
7 313 42
7 315 45
7 316 33
7 321 2
7 352 17
7 354 358
7 355 368
7 356 84
7 357 1
7 358 14
7 359 424
7 365 3
7 366 1
7 367 501
7 368 432
7 370 4
7 371 2
7 372 59
7 373 1
7 374 266
7 377 5
7 378 366
7 379 8
7 380 2
7 381 14
7 383 45
7 384 12
7 386 109
7 387 6
7 388 37
7 389 281
7 398 2
7 400 334
7 402 230
7 404 66
7 407 2
7 409 51
7 411 3
7 412 4
7 413 1
7 415 359
8 19 2
8 22 549
8 36 172
8 41 6
8 46 66
8 48 116
8 49 12
8 59 3
8 69 464
8 71 11
8 81 322
8 83 343
8 85 297
8 111 2
8 112 353
8 139 4
8 153 31
8 156 1
8 159 391
8 171 1
8 182 1
8 203 242
8 208 133
8 212 5
8 220 498
8 222 9
8 232 12
8 233 5
8 236 6
8 242 72
8 248 1
8 262 352
8 263 1
8 267 5
8 270 549
8 276 8
8 290 568
8 293 1
8 307 1
8 313 1
8 315 2
8 316 11
8 321 348
8 326 1
8 336 2
8 352 5
8 355 1
8 356 11
8 357 547
8 358 217
8 359 5
8 365 742
8 367 20
8 368 6
8 370 17
8 371 572
8 372 4
8 373 73
8 374 1
8 377 92
8 378 8
8 379 178
8 380 136
8 381 395
8 383 7
8 384 227
8 386 10
8 387 537
8 388 262
8 389 3
8 398 344
8 400 3
8 402 1
8 404 5
8 407 259
8 409 3
8 411 94
8 415 6
9 11 89
9 18 6
9 21 1
9 24 6
9 26 3
9 27 185
9 30 266
9 35 2
9 38 428
9 40 130
9 43 391
9 44 128
9 45 119
9 51 114
9 58 1
9 60 2
9 61 1
9 62 93
9 65 319
9 66 260
9 68 15
9 75 7
9 77 44
9 82 1
9 90 240
9 91 171
9 92 4
9 97 1
9 102 11
9 106 17
9 107 1
9 110 1
9 111 1
9 117 54
9 118 117
9 124 1
9 126 1
9 127 5
9 128 1
9 131 6
9 133 1
9 136 1
9 141 1
9 142 18
9 145 242
9 146 1
9 150 42
9 151 9
9 152 4
9 154 1
9 157 2
9 158 8
9 161 2
9 163 1
9 164 1
9 165 3
9 169 10
9 173 1
9 174 1
9 179 11
9 190 19
9 191 3
9 198 1
9 199 3
9 200 1
9 201 2
9 204 2
9 205 2
9 206 7
9 207 4
9 211 6
9 213 6
9 215 23
9 217 4
9 221 17
9 224 223
9 225 2
9 226 4
9 230 1
9 238 12
9 241 64
9 243 224
9 245 2
9 248 1
9 249 2
9 250 5
9 254 2
9 255 2
9 256 225
9 260 1
9 263 2
9 266 2
9 268 8
9 269 3
9 271 13
9 272 1
9 274 1
9 277 74
9 278 3
9 280 3
9 284 91
9 286 23
9 287 7
9 292 11
9 293 1
9 297 9
9 298 3
9 299 5
9 301 4
9 303 3
9 305 4
9 308 86
9 309 4
9 310 2
9 314 100
9 318 3
9 319 146
9 320 13
9 322 3
9 323 1
9 326 2
9 329 4
9 331 4
9 332 4
9 333 1
9 336 15
9 339 1
9 340 1
9 341 1
9 342 3
9 347 17
9 348 4
9 350 2
9 351 11
9 353 2
9 360 45
9 361 17
9 362 4
9 364 7
9 366 12
9 367 1
9 368 1
9 376 41
9 378 1
9 382 7
9 385 8
9 390 204
9 391 174
9 392 4
9 393 31
9 395 51
9 397 151
9 399 3
9 402 1
9 403 4
9 405 169
9 406 22
9 408 34
9 412 17
9 413 12
9 414 8
9 415 1
10 12 4
10 150 1
10 169 2
11 18 5
11 21 1
11 24 6
11 26 11
11 27 219
11 30 57
11 35 1
11 38 151
11 40 249
11 43 90
11 44 129
11 45 378
11 51 198
11 60 1
11 61 1
11 62 160
11 65 142
11 66 96
11 68 11
11 75 4
11 82 1
11 90 80
11 91 70
11 92 5
11 95 1
11 98 5
11 102 6
11 106 2
11 107 6
11 110 2
11 117 138
11 118 29
11 124 8
11 127 5
11 131 15
11 133 4
11 135 4
11 141 1
11 142 1
11 145 31
11 146 3
11 150 24
11 151 9
11 152 10
11 154 3
11 158 2
11 161 1
11 163 2
11 164 7
11 167 2
11 169 18
11 174 2
11 179 2
11 190 14
11 199 16
11 200 4
11 201 3
11 205 1
11 206 2
11 207 7
11 211 1
11 213 3
11 215 8
11 221 4
11 224 47
11 225 1
11 226 3
11 230 6
11 236 1
11 238 1
11 241 26
11 243 136
11 245 2
11 247 1
11 249 8
11 250 2
11 254 1
11 256 79
11 263 1
11 266 5
11 268 9
11 271 1
11 272 1
11 277 9
11 278 12
11 280 1
11 284 208
11 285 1
11 286 1
11 287 2
11 292 1
11 293 1
11 294 1
11 297 1
11 298 2
11 299 4
11 303 4
11 305 8
11 308 92
11 309 3
11 310 2
11 314 101
11 319 161
11 320 4
11 326 6
11 329 1
11 330 1
11 331 2
11 332 13
11 336 6
11 337 7
11 339 2
11 340 2
11 341 2
11 342 7
11 347 2
11 348 1
11 350 5
11 351 109
11 353 1
11 360 9
11 361 1
11 362 2
11 364 9
11 366 7
11 376 85
11 382 5
11 385 7
11 390 23
11 391 6
11 392 3
11 393 84
11 395 94
11 397 25
11 399 2
11 403 5
11 405 26
11 406 5
11 408 184
11 412 14
11 413 5
11 414 1
12 14 40
12 16 5
12 21 188
12 22 136
12 23 181
12 27 73
12 28 2
12 34 2
12 35 16
12 36 63
12 37 181
12 39 31
12 50 71
12 55 18
12 56 298
12 58 5
12 60 285
12 61 457
12 62 130
12 64 210
12 65 9
12 70 256
12 73 30
12 74 32
12 75 192
12 76 33
12 77 4
12 78 109
12 79 118
12 80 117
12 82 10
12 88 222
12 89 2
12 93 1
12 94 6
12 95 3
12 97 137
12 99 38
12 100 21
12 103 29
12 105 5
12 115 9
12 116 262
12 124 1
12 127 1
12 131 50
12 133 60
12 135 3
12 136 34
12 139 2
12 142 14
12 143 10
12 144 329
12 149 109
12 150 2
12 151 12
12 157 200
12 159 198
12 164 7
12 166 1
12 167 1
12 169 280
12 170 96
12 172 4
12 175 4
12 176 45
12 178 1
12 182 5
12 186 14
12 189 21
12 190 1
12 193 20
12 195 6
12 197 45
12 198 1
12 201 3
12 204 1
12 205 6
12 206 3
12 208 1
12 210 37
12 212 17
12 213 18
12 214 8
12 217 6
12 220 1
12 221 1
12 222 58
12 225 1
12 226 1
12 227 41
12 230 4
12 233 1
12 236 1
12 241 1
12 242 46
12 243 34
12 245 5
12 246 69
12 247 1
12 249 3
12 250 66
12 260 8
12 264 3
12 273 2
12 274 14
12 275 2
12 279 1
12 288 5
12 293 2
12 296 3
12 297 1
12 300 25
12 307 2
12 312 2
12 321 13
12 327 5
12 335 13
12 346 2
12 378 2
12 386 3
14 16 423
14 23 23
14 28 197
14 34 135
14 35 209
14 37 47
14 39 191
14 44 41
14 50 15
14 55 258
14 56 22
14 58 184
14 60 87
14 61 23
14 64 20
14 70 16
14 74 1
14 76 239
14 77 39
14 78 18
14 79 75
14 80 17
14 82 444
14 86 10
14 88 9
14 89 20
14 93 179
14 94 1
14 95 69
14 96 4
14 97 275
14 99 202
14 105 124
14 116 167
14 122 1
14 124 5
14 129 3
14 131 6
14 133 6
14 135 10
14 136 16
14 139 7
14 141 5
14 144 16
14 146 2
14 147 3
14 149 1
14 150 35
14 151 16
14 161 10
14 164 36
14 166 4
14 169 4
14 170 599
14 172 14
14 175 1
14 176 1
14 178 50
14 186 211
14 190 9
14 195 17
14 199 6
14 201 4
14 205 8
14 207 9
14 227 25
14 246 10
14 260 15
14 264 7
14 266 3
14 272 3
14 273 11
14 274 23
14 275 22
14 279 4
14 288 11
14 293 7
14 296 14
14 297 1
14 300 35
14 307 4
14 312 6
14 314 1
14 321 26
14 327 10
14 332 12
14 346 15
14 378 5
14 386 4
14 387 1
16 23 22
16 28 257
16 34 381
16 35 166
16 37 17
16 39 240
16 44 35
16 50 11
16 55 419
16 56 15
16 58 329
16 59 2
16 60 45
16 61 12
16 64 126
16 70 96
16 73 6
16 74 1
16 76 200
16 77 25
16 78 15
16 79 111
16 80 52
16 82 620
16 86 19
16 88 63
16 89 8
16 93 221
16 95 31
16 96 29
16 97 249
16 99 358
16 100 2
16 103 13
16 105 48
16 116 55
16 129 5
16 131 1
16 133 1
16 135 7
16 136 20
16 139 1
16 141 2
16 144 22
16 147 35
16 150 22
16 151 3
16 164 25
16 166 37
16 169 2
16 170 418
16 172 17
16 175 1
16 176 1
16 178 23
16 186 127
16 188 1
16 190 4
16 195 10
16 197 2
16 201 1
16 205 2
16 207 3
16 210 1
16 227 10
16 236 3
16 246 20
16 260 1
16 264 1
16 266 1
16 267 2
16 272 20
16 274 8
16 275 53
16 288 2
16 293 3
16 296 6
16 297 3
16 300 5
16 307 3
16 312 2
16 314 2
16 316 7
16 321 1
16 326 1
16 327 1
16 332 2
16 346 4
16 348 1
16 374 1
16 378 3
16 386 1
18 19 2
18 21 106
18 24 211
18 26 152
18 27 18
18 35 1
18 38 2
18 40 6
18 43 8
18 44 3
18 45 1
18 51 4
18 56 1
18 58 5
18 59 24
18 60 2
18 61 3
18 62 6
18 65 3
18 66 3
18 68 454
18 75 295
18 90 6
18 91 12
18 92 521
18 95 1
18 98 286
18 102 11
18 106 88
18 110 88
18 111 2
18 117 17
18 118 4
18 126 21
18 127 3
18 138 2
18 139 3
18 142 20
18 145 3
18 150 5
18 156 30
18 157 1
18 163 1
18 165 4
18 167 12
18 171 8
18 173 19
18 174 15
18 179 1
18 186 1
18 188 18
18 191 16
18 198 5
18 200 4
18 204 12
18 205 1
18 206 12
18 213 1
18 214 1
18 215 5
18 217 3
18 221 355
18 224 6
18 225 3
18 226 1
18 233 1
18 236 20
18 238 182
18 241 14
18 243 4
18 245 13
18 247 17
18 248 2
18 249 5
18 254 8
18 256 5
18 260 1
18 263 9
18 264 1
18 267 3
18 268 371
18 269 2
18 271 1
18 272 15
18 273 1
18 277 4
18 280 59
18 284 2
18 285 21
18 293 1
18 294 7
18 297 19
18 298 2
18 299 5
18 301 6
18 305 1
18 308 7
18 309 20
18 310 10
18 314 29
18 319 13
18 320 5
18 322 1
18 323 5
18 326 12
18 329 6
18 330 1
18 333 3
18 336 17
18 339 7
18 341 1
18 348 3
18 351 10
18 353 158
18 354 10
18 355 8
18 359 11
18 360 26
18 361 33
18 362 267
18 364 381
18 366 241
18 367 16
18 368 15
18 374 7
18 376 2
18 378 15
18 382 373
18 385 246
18 389 4
18 390 4
18 391 7
18 392 255
18 393 6
18 395 1
18 397 4
18 399 154
18 400 9
18 402 4
18 403 70
18 405 5
18 406 9
18 408 2
18 412 457
18 413 202
18 414 93
18 415 14
19 26 1
19 36 1
19 41 1
19 48 35
19 59 141
19 68 1
19 69 8
19 81 1
19 83 1
19 85 1
19 102 1
19 111 719
19 112 6
19 139 232
19 150 5
19 171 236
19 175 2
19 203 9
19 208 3
19 212 8
19 222 42
19 232 4
19 233 195
19 236 129
19 262 24
19 267 12
19 270 3
19 276 3
19 290 3
19 315 29
19 316 2
19 354 51
19 355 264
19 356 15
19 359 409
19 365 7
19 367 303
19 368 393
19 370 5
19 371 1
19 372 2
19 373 4
19 374 94
19 377 11
19 378 285
19 379 2
19 380 1
19 381 6
19 383 10
19 384 6
19 386 11
19 387 5
19 388 7
19 389 38
19 400 407
19 402 68
19 404 5
19 407 2
19 415 356
21 24 40
21 26 24
21 27 1
21 40 1
21 43 3
21 44 1
21 51 2
21 59 1
21 62 1
21 68 91
21 75 38
21 82 1
21 91 2
21 92 39
21 98 46
21 106 10
21 110 2
21 111 3
21 117 1
21 126 1
21 142 2
21 145 6
21 156 1
21 157 1
21 169 128
21 171 1
21 191 1
21 204 4
21 206 1
21 217 1
21 221 46
21 233 1
21 236 3
21 238 33
21 243 1
21 245 1
21 247 1
21 256 3
21 268 60
21 272 1
21 280 1
21 309 1
21 326 2
21 336 2
21 351 1
21 353 44
21 354 1
21 355 1
21 359 1
21 360 13
21 361 5
21 362 13
21 364 33
21 366 53
21 367 1
21 368 3
21 374 4
21 376 1
21 378 3
21 382 87
21 385 18
21 389 1
21 390 3
21 392 22
21 399 9
21 400 3
21 403 4
21 406 3
21 412 151
21 413 58
21 415 1
22 36 108
22 41 7
22 48 190
22 59 5
22 69 503
22 71 4
22 81 291
22 83 342
22 85 202
22 111 4
22 112 494
22 139 2
22 169 277
22 171 2
22 203 188
22 208 57
22 212 2
22 220 30
22 222 15
22 232 14
22 233 7
22 242 27
22 262 104
22 270 300
22 290 502
22 313 3
22 315 1
22 320 1
22 321 7
22 355 9
22 356 9
22 358 7
22 359 4
22 365 463
22 367 21
22 368 2
22 370 64
22 371 252
22 372 8
22 373 14
22 374 1
22 377 113
22 378 7
22 379 62
22 380 116
22 381 464
22 383 2
22 384 242
22 386 9
22 387 412
22 388 127
22 398 107
22 400 7
22 402 2
22 407 191
22 411 2
22 415 12
23 28 1
23 34 1
23 35 46
23 37 186
23 39 9
23 44 4
23 50 68
23 55 86
23 56 316
23 58 79
23 60 335
23 61 411
23 63 1
23 64 233
23 70 307
23 74 48
23 75 2
23 76 23
23 77 20
23 78 78
23 79 49
23 80 156
23 82 50
23 88 158
23 89 10
23 94 44
23 95 3
23 97 12
23 99 51
23 100 30
23 105 22
23 106 2
23 116 462
23 122 5
23 133 1
23 135 12
23 139 8
23 141 1
23 143 34
23 144 1
23 149 13
23 150 9
23 151 8
23 169 5
23 170 117
23 172 40
23 175 6
23 176 54
23 178 1
23 182 4
23 189 31
23 190 12
23 193 13
23 195 9
23 197 62
23 205 15
23 210 41
23 221 1
23 227 3
23 246 7
23 249 1
23 260 18
23 272 3
23 274 21
23 288 28
23 300 46
23 307 7
23 321 34
23 332 8
23 335 13
23 346 3
23 378 6
23 386 5
23 406 3
24 26 388
24 27 3
24 30 28
24 35 1
24 38 8
24 40 4
24 43 7
24 44 3
24 45 4
24 51 3
24 58 1
24 59 3
24 62 2
24 65 21
24 66 4
24 68 208
24 75 611
24 82 1
24 90 6
24 91 14
24 92 381
24 98 178
24 102 2
24 106 290
24 107 3
24 110 362
24 111 1
24 117 7
24 118 19
24 135 1
24 136 1
24 138 6
24 142 4
24 145 6
24 150 11
24 152 1
24 154 2
24 156 3
24 157 2
24 158 1
24 163 5
24 165 4
24 167 1
24 171 3
24 173 7
24 174 23
24 179 1
24 191 10
24 204 3
24 206 1
24 213 1
24 215 15
24 217 16
24 221 22
24 224 11
24 225 1
24 226 2
24 230 2
24 236 2
24 238 13
24 241 5
24 243 2
24 245 1
24 247 8
24 248 1
24 250 1
24 254 55
24 255 4
24 256 1
24 263 3
24 267 1
24 268 162
24 271 3
24 272 6
24 277 5
24 278 1
24 280 199
24 284 3
24 285 4
24 292 2
24 294 1
24 299 1
24 301 4
24 303 1
24 305 1
24 308 4
24 309 59
24 314 2
24 319 2
24 320 2
24 326 2
24 329 25
24 330 2
24 333 5
24 336 4
24 339 2
24 340 1
24 342 5
24 347 1
24 348 12
24 350 2
24 351 4
24 353 73
24 354 5
24 355 1
24 359 10
24 360 282
24 361 199
24 362 80
24 364 117
24 366 432
24 367 2
24 368 7
24 374 3
24 376 6
24 378 2
24 382 54
24 385 280
24 389 1
24 390 13
24 391 5
24 392 90
24 393 11
24 395 4
24 397 13
24 399 92
24 400 1
24 402 1
24 403 231
24 405 9
24 406 313
24 408 4
24 412 252
24 413 495
24 414 167
24 415 7
26 27 15
26 30 3
26 35 1
26 40 8
26 43 6
26 44 3
26 45 3
26 58 1
26 59 4
26 60 1
26 61 1
26 62 1
26 65 7
26 66 2
26 68 201
26 73 1
26 75 376
26 82 1
26 90 1
26 91 4
26 92 124
26 95 1
26 96 1
26 98 215
26 102 1
26 105 1
26 106 286
26 107 1
26 110 242
26 111 6
26 117 4
26 118 2
26 142 3
26 145 2
26 150 4
26 154 1
26 158 1
26 161 1
26 163 1
26 167 2
26 171 2
26 172 1
26 174 38
26 190 1
26 191 6
26 204 2
26 205 1
26 206 8
26 215 1
26 221 4
26 224 7
26 225 1
26 230 2
26 233 1
26 236 8
26 241 7
26 243 8
26 245 1
26 246 1
26 247 3
26 248 1
26 254 50
26 255 1
26 256 1
26 260 2
26 263 3
26 267 3
26 268 186
26 271 2
26 272 2
26 273 1
26 274 1
26 275 1
26 277 1
26 280 72
26 284 7
26 293 1
26 296 1
26 301 1
26 308 1
26 309 30
26 314 2
26 316 3
26 319 1
26 326 1
26 327 1
26 329 4
26 330 4
26 332 1
26 336 2
26 342 1
26 346 1
26 348 1
26 351 1
26 353 35
26 354 6
26 355 4
26 359 7
26 360 184
26 361 159
26 362 77
26 364 99
26 366 173
26 367 4
26 368 3
26 374 3
26 376 2
26 378 7
26 382 48
26 385 160
26 390 5
26 391 2
26 392 68
26 393 2
26 395 2
26 397 3
26 399 43
26 400 2
26 402 3
26 403 254
26 405 2
26 406 237
26 408 4
26 412 254
26 413 301
26 414 117
26 415 9
27 30 140
27 35 1
27 38 225
27 40 455
27 43 126
27 44 271
27 45 527
27 51 425
27 58 2
27 60 1
27 61 1
27 62 539
27 65 259
27 66 181
27 68 17
27 75 4
27 90 109
27 91 147
27 92 21
27 98 3
27 102 4
27 106 4
27 107 4
27 110 2
27 117 309
27 118 46
27 124 19
27 127 4
27 128 4
27 131 7
27 133 23
27 135 13
27 138 1
27 141 11
27 145 56
27 146 7
27 150 15
27 151 10
27 152 7
27 154 4
27 158 9
27 161 23
27 163 1
27 164 5
27 165 2
27 167 12
27 169 63
27 174 2
27 179 6
27 188 9
27 190 12
27 198 9
27 199 34
27 200 10
27 201 8
27 206 7
27 207 8
27 211 2
27 213 2
27 214 2
27 215 13
27 217 1
27 221 5
27 224 75
27 225 9
27 226 3
27 230 8
27 238 5
27 241 68
27 243 169
27 245 15
27 247 1
27 248 13
27 249 8
27 250 8
27 254 14
27 256 156
27 263 9
27 264 2
27 266 3
27 268 12
27 269 6
27 271 6
27 272 1
27 273 1
27 277 4
27 278 4
27 280 1
27 284 374
27 285 2
27 286 13
27 287 3
27 292 14
27 293 2
27 294 2
27 296 1
27 297 8
27 298 2
27 299 35
27 301 4
27 303 2
27 305 3
27 308 318
27 309 7
27 310 22
27 314 194
27 318 1
27 319 365
27 320 7
27 322 3
27 323 7
27 326 7
27 327 1
27 329 1
27 330 6
27 331 2
27 332 19
27 333 8
27 336 19
27 337 2
27 339 8
27 340 1
27 341 5
27 342 12
27 347 3
27 348 8
27 350 4
27 351 178
27 353 1
27 360 18
27 361 5
27 362 16
27 364 17
27 366 18
27 376 158
27 377 1
27 382 12
27 385 14
27 390 71
27 391 21
27 392 9
27 393 199
27 395 219
27 397 41
27 399 2
27 403 17
27 405 66
27 406 9
27 408 181
27 412 9
27 413 12
27 414 4
28 34 2
28 35 284
28 37 56
28 39 28
28 44 24
28 50 1
28 55 282
28 56 21
28 58 95
28 60 22
28 61 69
28 64 80
28 70 153
28 74 3
28 76 100
28 78 1
28 79 4
28 80 2
28 82 309
28 88 97
28 89 7
28 93 35
28 95 23
28 97 137
28 99 46
28 100 1
28 105 47
28 116 34
28 122 1
28 135 4
28 139 1
28 150 12
28 151 5
28 170 409
28 172 17
28 175 2
28 186 12
28 189 2
28 190 2
28 195 1
28 205 3
28 227 15
28 246 1
28 249 2
28 269 1
28 274 5
28 297 2
28 300 5
28 307 1
28 321 8
28 332 1
28 356 1
28 370 1
28 378 1
28 387 1
28 412 2
30 38 158
30 40 64
30 43 222
30 44 164
30 45 108
30 51 71
30 62 86
30 65 252
30 66 160
30 68 1
30 75 1
30 78 51
30 90 160
30 91 103
30 97 1
30 102 1
30 110 1
30 117 5
30 118 133
30 127 1
30 131 1
30 142 1
30 145 137
30 152 2
30 158 2
30 163 2
30 167 1
30 169 1
30 178 150
30 179 6
30 188 1
30 191 5
30 200 1
30 207 1
30 211 1
30 213 3
30 214 1
30 215 1
30 217 7
30 221 3
30 224 86
30 226 2
30 230 1
30 238 1
30 241 42
30 243 15
30 247 1
30 248 3
30 249 1
30 250 2
30 255 3
30 256 69
30 263 4
30 266 1
30 268 2
30 269 1
30 271 2
30 272 4
30 277 165
30 278 1
30 284 12
30 285 3
30 286 7
30 287 3
30 292 1
30 294 1
30 297 1
30 298 3
30 305 2
30 308 23
30 314 98
30 318 11
30 319 48
30 320 3
30 322 1
30 326 2
30 327 1
30 329 1
30 330 6
30 336 8
30 339 1
30 342 4
30 347 2
30 348 2
30 351 1
30 360 7
30 361 4
30 366 11
30 376 47
30 385 1
30 390 95
30 391 118
30 392 1
30 393 40
30 397 40
30 403 1
30 405 146
30 406 24
30 408 56
30 412 1
30 413 15
30 414 1
32 34 1
32 77 35
32 264 1
32 297 2
32 316 5
34 35 87
34 37 9
34 39 10
34 44 12
34 50 1
34 55 141
34 56 9
34 58 65
34 60 14
34 61 8
34 64 111
34 70 53
34 76 63
34 77 38
34 82 480
34 88 40
34 89 2
34 93 1
34 95 18
34 97 239
34 99 128
34 103 1
34 105 33
34 116 13
34 135 1
34 150 6
34 170 273
34 172 1
34 186 2
34 189 1
34 190 1
34 195 2
34 200 1
34 227 2
34 246 1
34 256 1
34 272 2
34 274 3
34 288 1
34 297 2
34 300 4
34 321 1
34 346 1
34 378 1
35 37 23
35 38 1
35 39 164
35 40 2
35 44 5
35 50 6
35 51 1
35 55 269
35 56 56
35 58 200
35 60 57
35 61 73
35 62 1
35 64 16
35 65 1
35 66 2
35 68 2
35 70 14
35 74 1
35 75 1
35 76 175
35 77 5
35 78 38
35 79 8
35 80 11
35 82 209
35 86 1
35 88 12
35 89 6
35 90 2
35 93 231
35 95 7
35 97 180
35 99 113
35 100 1
35 105 25
35 116 18
35 117 1
35 118 1
35 122 1
35 124 1
35 129 2
35 131 1
35 133 1
35 135 6
35 136 5
35 144 8
35 145 1
35 147 5
35 149 1
35 150 13
35 151 2
35 161 4
35 164 5
35 166 8
35 167 5
35 170 364
35 172 6
35 175 1
35 178 2
35 186 158
35 190 1
35 193 1
35 195 3
35 197 2
35 199 2
35 201 1
35 205 11
35 221 1
35 224 1
35 227 9
35 238 3
35 241 2
35 243 1
35 246 3
35 249 2
35 254 2
35 256 1
35 264 3
35 268 1
35 272 1
35 273 3
35 274 1
35 275 4
35 277 1
35 279 1
35 288 1
35 293 2
35 296 3
35 300 4
35 307 1
35 308 1
35 309 1
35 312 1
35 314 2
35 319 1
35 321 2
35 326 2
35 327 1
35 332 5
35 346 4
35 351 1
35 362 2
35 364 1
35 366 1
35 376 1
35 382 1
35 385 2
35 390 2
35 392 12
35 393 1
35 397 1
35 399 1
35 405 1
35 406 1
35 408 1
35 412 4
35 413 1
36 41 30
36 46 136
36 48 321
36 49 4
36 59 20
36 69 409
36 71 1
36 81 78
36 83 260
36 85 149
36 111 24
36 112 262
36 139 16
36 153 6
36 159 131
36 169 182
36 171 8
36 203 234
36 208 160
36 212 7
36 220 15
36 222 8
36 232 9
36 233 7
36 236 11
36 242 11
36 262 263
36 267 11
36 270 110
36 276 5
36 290 295
36 297 1
36 305 1
36 315 2
36 316 4
36 321 24
36 336 2
36 352 6
36 354 3
36 355 11
36 356 20
36 357 196
36 358 212
36 359 31
36 365 116
36 367 64
36 368 32
36 370 17
36 371 135
36 372 15
36 373 102
36 374 5
36 377 193
36 378 8
36 379 95
36 380 55
36 381 302
36 383 5
36 384 41
36 386 7
36 387 193
36 388 174
36 389 39
36 398 23
36 400 23
36 402 3
36 404 2
36 407 159
36 409 4
36 411 136
36 415 22
37 39 33
37 44 1
37 50 146
37 55 49
37 56 256
37 58 72
37 60 317
37 61 317
37 62 1
37 64 179
37 70 298
37 73 7
37 74 23
37 76 7
37 77 8
37 78 85
37 79 138
37 80 122
37 82 51
37 86 2
37 88 100
37 89 1
37 93 2
37 94 16
37 95 1
37 97 11
37 99 51
37 100 39
37 105 11
37 116 255
37 122 4
37 124 2
37 129 4
37 133 1
37 135 16
37 136 4
37 139 3
37 141 3
37 143 12
37 144 30
37 147 3
37 149 28
37 150 16
37 151 2
37 161 5
37 164 9
37 166 3
37 169 2
37 170 81
37 172 24
37 175 3
37 176 54
37 178 1
37 182 14
37 186 14
37 189 24
37 190 10
37 193 34
37 195 5
37 197 48
37 199 2
37 201 1
37 205 8
37 207 2
37 210 52
37 227 5
37 246 3
37 260 2
37 264 6
37 273 1
37 274 3
37 275 13
37 279 3
37 288 7
37 293 1
37 296 14
37 297 2
37 300 18
37 307 8
37 312 5
37 321 17
37 327 16
37 332 3
37 335 45
37 346 7
37 378 3
37 386 4
38 40 93
38 43 422
38 44 91
38 45 219
38 51 168
38 60 2
38 62 192
38 65 344
38 66 336
38 68 5
38 75 1
38 82 1
38 90 360
38 91 192
38 92 9
38 97 1
38 98 2
38 102 5
38 106 5
38 107 1
38 117 76
38 118 64
38 124 9
38 127 5
38 131 2
38 133 1
38 135 4
38 136 1
38 138 1
38 141 1
38 145 201
38 146 3
38 150 6
38 151 4
38 152 2
38 157 2
38 158 3
38 161 2
38 164 2
38 165 2
38 169 10
38 173 1
38 174 2
38 179 3
38 188 2
38 190 9
38 191 4
38 198 5
38 199 13
38 200 3
38 206 1
38 207 1
38 211 1
38 213 5
38 214 3
38 215 2
38 217 3
38 221 13
38 224 282
38 225 1
38 226 7
38 230 3
38 238 22
38 241 85
38 243 60
38 247 2
38 248 3
38 250 1
38 254 3
38 256 228
38 263 1
38 266 3
38 268 9
38 269 2
38 272 3
38 277 142
38 278 3
38 280 1
38 284 97
38 292 1
38 294 2
38 297 1
38 298 1
38 299 1
38 300 1
38 301 1
38 303 4
38 305 1
38 308 36
38 309 3
38 310 1
38 314 130
38 318 2
38 319 165
38 320 7
38 322 5
38 326 2
38 329 3
38 330 5
38 331 1
38 332 6
38 333 3
38 336 2
38 339 25
38 340 6
38 341 1
38 342 1
38 347 7
38 348 2
38 351 26
38 360 11
38 361 8
38 362 3
38 364 7
38 366 14
38 376 53
38 382 6
38 385 11
38 390 170
38 391 187
38 392 8
38 393 51
38 395 6
38 397 177
38 399 2
38 403 3
38 405 170
38 406 30
38 408 95
38 412 16
38 413 22
38 414 2
39 44 16
39 55 127
39 56 24
39 58 73
39 60 15
39 61 16
39 64 18
39 70 16
39 74 2
39 76 110
39 78 42
39 80 6
39 82 184
39 88 6
39 89 9
39 93 39
39 95 14
39 97 114
39 99 76
39 105 37
39 116 71
39 133 2
39 135 3
39 139 1
39 141 1
39 151 3
39 169 2
39 170 358
39 172 4
39 178 92
39 186 43
39 190 4
39 195 2
39 197 1
39 210 1
39 227 9
39 246 1
39 260 9
39 272 2
39 274 11
39 288 2
39 297 1
39 300 33
39 321 18
39 332 1
39 346 3
39 378 1
39 386 2
40 43 111
40 44 199
40 45 298
40 51 226
40 58 1
40 60 1
40 61 1
40 62 288
40 65 194
40 66 102
40 68 7
40 75 3
40 90 56
40 91 71
40 92 18
40 95 1
40 98 3
40 102 2
40 106 5
40 107 12
40 110 2
40 117 314
40 118 90
40 124 5
40 127 2
40 128 5
40 131 4
40 133 6
40 135 4
40 141 6
40 145 164
40 150 80
40 151 4
40 152 2
40 154 1
40 157 2
40 158 6
40 161 8
40 164 2
40 167 2
40 169 5
40 173 1
40 179 4
40 188 5
40 190 4
40 199 23
40 200 1
40 201 1
40 205 1
40 206 2
40 207 6
40 213 4
40 215 5
40 217 1
40 221 16
40 224 165
40 225 1
40 226 9
40 230 16
40 238 5
40 241 79
40 243 191
40 245 1
40 247 2
40 248 7
40 249 1
40 250 2
40 254 2
40 255 1
40 256 181
40 263 2
40 266 3
40 268 11
40 271 1
40 273 1
40 277 88
40 278 12
40 280 2
40 284 254
40 285 1
40 287 2
40 292 8
40 297 2
40 298 2
40 299 5
40 301 7
40 303 1
40 305 1
40 308 180
40 309 6
40 310 4
40 314 196
40 316 3
40 318 1
40 319 361
40 320 7
40 322 2
40 323 1
40 326 2
40 329 2
40 330 3
40 331 3
40 332 6
40 336 4
40 337 7
40 339 1
40 341 1
40 342 25
40 347 3
40 348 11
40 351 138
40 353 5
40 360 37
40 361 6
40 362 6
40 364 11
40 366 12
40 376 90
40 382 7
40 385 9
40 390 113
40 391 79
40 392 4
40 393 152
40 395 192
40 397 104
40 399 6
40 403 4
40 405 122
40 406 10
40 408 177
40 412 10
40 413 10
40 414 6
41 46 153
41 48 42
41 59 1
41 69 1
41 71 161
41 81 1
41 85 30
41 111 1
41 112 22
41 139 3
41 156 1
41 159 8
41 171 2
41 198 1
41 203 8
41 204 1
41 208 14
41 212 2
41 220 36
41 222 4
41 232 1
41 233 19
41 236 2
41 242 23
41 262 10
41 267 3
41 270 34
41 276 1
41 290 1
41 315 3
41 316 1
41 321 57
41 329 1
41 336 1
41 355 9
41 357 3
41 358 16
41 359 3
41 365 29
41 367 14
41 368 3
41 370 554
41 371 2
41 373 4
41 374 6
41 377 41
41 378 8
41 379 46
41 380 41
41 381 64
41 384 44
41 386 10
41 387 7
41 388 28
41 389 5
41 398 40
41 400 5
41 402 3
41 407 11
41 409 1
41 411 49
41 415 1
43 44 92
43 45 151
43 51 146
43 62 131
43 65 328
43 66 243
43 68 12
43 75 6
43 82 1
43 90 249
43 91 181
43 92 18
43 98 8
43 102 3
43 106 5
43 107 1
43 110 1
43 117 65
43 118 68
43 124 25
43 131 9
43 133 5
43 135 11
43 141 13
43 145 149
43 146 1
43 150 6
43 151 11
43 152 1
43 158 4
43 161 6
43 163 1
43 164 9
43 169 17
43 174 2
43 179 3
43 188 3
43 190 15
43 191 2
43 198 1
43 199 24
43 200 1
43 201 5
43 204 1
43 206 2
43 207 5
43 213 1
43 217 1
43 221 12
43 224 252
43 225 1
43 226 1
43 238 21
43 241 16
43 243 33
43 245 3
43 247 2
43 248 1
43 254 2
43 255 1
43 256 237
43 263 4
43 266 3
43 268 15
43 269 4
43 271 3
43 272 1
43 273 2
43 277 136
43 280 2
43 284 69
43 286 6
43 287 2
43 288 1
43 292 3
43 293 1
43 294 1
43 297 9
43 298 9
43 299 5
43 300 1
43 303 1
43 305 1
43 308 12
43 310 1
43 314 32
43 319 99
43 320 2
43 326 1
43 329 2
43 330 1
43 331 1
43 332 10
43 333 1
43 336 10
43 340 2
43 342 1
43 347 3
43 348 8
43 350 1
43 351 10
43 353 1
43 360 24
43 361 3
43 362 2
43 364 5
43 366 17
43 376 68
43 382 7
43 385 21
43 390 168
43 391 144
43 392 3
43 393 30
43 395 11
43 397 134
43 399 2
43 403 3
43 405 131
43 406 25
43 408 53
43 412 24
43 413 18
43 414 1
44 45 269
44 51 191
44 55 51
44 56 4
44 58 32
44 60 5
44 61 2
44 62 181
44 64 1
44 65 164
44 66 94
44 68 7
44 70 2
44 73 4
44 75 3
44 76 48
44 77 11
44 78 1
44 79 2
44 80 3
44 82 26
44 86 3
44 88 1
44 89 2
44 90 61
44 91 44
44 92 6
44 93 29
44 95 5
44 96 5
44 97 28
44 98 2
44 99 8
44 103 3
44 105 3
44 106 1
44 107 2
44 110 1
44 116 6
44 117 193
44 118 32
44 128 1
44 136 13
44 144 5
44 145 74
44 147 5
44 150 15
44 152 8
44 158 4
44 163 1
44 165 1
44 166 7
44 170 38
44 172 14
44 179 19
44 186 28
44 188 1
44 195 3
44 200 3
44 205 1
44 206 4
44 211 4
44 213 6
44 215 1
44 217 2
44 221 94
44 224 59
44 226 8
44 227 13
44 238 2
44 241 176
44 243 90
44 245 2
44 246 3
44 249 1
44 250 11
44 256 53
44 263 9
44 268 3
44 269 1
44 271 2
44 272 11
44 275 6
44 277 5
44 278 2
44 280 2
44 284 136
44 285 2
44 286 5
44 287 2
44 292 13
44 297 3
44 298 2
44 303 6
44 305 2
44 308 89
44 309 4
44 310 1
44 314 84
44 318 2
44 319 135
44 320 14
44 322 3
44 326 2
44 329 3
44 331 2
44 333 8
44 336 14
44 337 1
44 339 1
44 340 7
44 341 4
44 342 7
44 347 14
44 348 1
44 350 6
44 351 121
44 353 1
44 362 3
44 364 2
44 366 3
44 376 129
44 382 3
44 385 3
44 390 46
44 391 6
44 392 3
44 393 97
44 395 104
44 397 31
44 399 1
44 403 2
44 405 79
44 406 1
44 408 129
44 412 5
44 413 3
45 51 320
45 62 343
45 65 223
45 66 144
45 68 3
45 75 2
45 77 34
45 82 2
45 90 121
45 91 139
45 92 9
45 98 3
45 102 3
45 106 4
45 107 2
45 110 1
45 117 234
45 118 26
45 124 6
45 127 4
45 128 1
45 131 6
45 133 17
45 135 4
45 141 17
45 145 37
45 146 4
45 150 3
45 151 7
45 152 7
45 158 1
45 161 19
45 163 1
45 164 6
45 165 1
45 167 4
45 169 20
45 173 1
45 174 1
45 179 4
45 190 14
45 191 1
45 198 5
45 199 34
45 200 1
45 201 9
45 204 1
45 206 21
45 207 13
45 211 1
45 213 5
45 214 2
45 215 5
45 217 3
45 221 2
45 224 83
45 225 3
45 226 5
45 230 12
45 238 7
45 241 80
45 243 217
45 245 2
45 247 4
45 248 1
45 249 10
45 250 4
45 254 2
45 255 1
45 256 151
45 264 1
45 266 3
45 268 8
45 269 5
45 277 3
45 278 4
45 279 1
45 280 3
45 284 339
45 286 2
45 287 1
45 292 1
45 297 1
45 298 1
45 301 6
45 303 3
45 305 3
45 308 117
45 309 4
45 310 1
45 314 206
45 319 290
45 320 8
45 322 2
45 323 1
45 326 7
45 329 4
45 330 2
45 331 1
45 332 19
45 333 1
45 336 2
45 337 2
45 339 2
45 340 1
45 341 1
45 342 20
45 347 8
45 351 164
45 353 2
45 360 6
45 361 3
45 362 3
45 364 8
45 366 17
45 376 120
45 382 7
45 385 4
45 390 56
45 391 1
45 392 6
45 393 69
45 395 121
45 397 38
45 399 6
45 403 5
45 405 36
45 406 14
45 408 181
45 412 10
45 413 7
45 414 4
46 48 4
46 49 3
46 69 1
46 83 1
46 85 2
46 112 28
46 139 3
46 150 18
46 156 1
46 159 35
46 203 89
46 212 2
46 222 11
46 232 6
46 233 16
46 236 2
46 242 6
46 262 73
46 270 108
46 272 1
46 276 8
46 290 1
46 297 1
46 307 2
46 313 2
46 315 3
46 336 1
46 355 19
46 356 9
46 359 1
46 365 98
46 367 17
46 368 2
46 370 651
46 371 111
46 373 95
46 377 242
46 378 6
46 380 1
46 381 6
46 383 3
46 384 126
46 386 14
46 387 164
46 388 1
46 398 14
46 400 7
46 402 3
46 404 5
46 407 155
46 409 12
46 411 70
46 415 2
48 49 18
48 59 32
48 69 466
48 71 34
48 81 186
48 83 361
48 85 328
48 111 70
48 112 213
48 139 28
48 150 2
48 152 1
48 159 87
48 171 19
48 203 246
48 208 441
48 212 74
48 220 162
48 222 39
48 232 57
48 233 36
48 236 26
48 242 125
48 262 503
48 267 43
48 270 44
48 276 11
48 290 308
48 305 1
48 313 19
48 315 30
48 316 38
48 321 114
48 352 35
48 354 5
48 355 27
48 356 47
48 357 114
48 358 593
48 359 35
48 365 65
48 367 49
48 368 80
48 370 55
48 371 48
48 372 90
48 373 80
48 374 7
48 377 153
48 378 8
48 379 346
48 380 231
48 381 414
48 383 22
48 384 99
48 386 38
48 387 87
48 388 497
48 389 122
48 398 83
48 400 48
48 402 2
48 404 34
48 407 60
48 409 19
48 411 159
48 415 40
49 59 21
49 69 44
49 71 1
49 83 15
49 85 13
49 111 29
49 112 25
49 139 13
49 159 6
49 169 1
49 171 9
49 201 3
49 203 7
49 207 1
49 212 341
49 220 4
49 222 322
49 232 352
49 233 25
49 236 7
49 242 1
49 260 20
49 262 12
49 264 25
49 267 3
49 270 14
49 273 26
49 274 8
49 276 173
49 279 21
49 282 4
49 288 27
49 290 43
49 293 28
49 295 18
49 296 20
49 300 33
49 307 2
49 312 30
49 313 236
49 315 195
49 316 113
49 321 25
49 327 19
49 328 1
49 333 1
49 346 20
49 352 193
49 354 2
49 355 25
49 356 336
49 357 10
49 359 16
49 365 22
49 367 101
49 368 29
49 370 5
49 371 18
49 372 244
49 373 6
49 374 4
49 377 12
49 378 24
49 380 7
49 381 18
49 383 341
49 384 4
49 386 510
49 387 11
49 389 2
49 398 1
49 400 19
49 402 3
49 404 173
49 407 10
49 409 122
49 411 2
49 415 114
50 51 1
50 55 14
50 56 93
50 58 19
50 60 158
50 61 68
50 64 81
50 70 80
50 73 9
50 74 20
50 76 2
50 77 15
50 78 62
50 79 74
50 80 40
50 82 22
50 88 130
50 89 24
50 94 14
50 95 36
50 96 28
50 99 29
50 100 13
50 103 1
50 105 20
50 116 122
50 129 36
50 135 13
50 136 35
50 139 7
50 143 9
50 144 29
50 147 13
50 149 8
50 150 26
50 166 44
50 169 2
50 170 68
50 172 58
50 173 1
50 175 1
50 176 31
50 178 77
50 182 6
50 186 1
50 189 19
50 190 1
50 193 21
50 197 30
50 205 2
50 210 42
50 227 31
50 246 26
50 260 3
50 274 7
50 275 63
50 288 5
50 300 14
50 321 7
50 332 1
50 335 20
50 346 2
50 378 4
50 386 6
51 59 1
51 62 310
51 65 168
51 66 173
51 68 5
51 75 2
51 77 1
51 82 2
51 90 49
51 91 107
51 92 6
51 98 2
51 102 1
51 106 11
51 110 4
51 117 212
51 118 10
51 124 6
51 127 1
51 128 5
51 131 3
51 133 13
51 135 8
51 136 1
51 138 1
51 141 11
51 145 53
51 146 2
51 150 12
51 151 11
51 152 1
51 158 3
51 161 17
51 164 3
51 165 1
51 167 3
51 169 18
51 179 7
51 188 3
51 190 24
51 198 2
51 199 27
51 201 8
51 206 1
51 207 11
51 213 5
51 215 2
51 221 14
51 224 17
51 225 2
51 226 3
51 230 2
51 236 1
51 238 30
51 241 17
51 243 244
51 245 3
51 248 1
51 249 5
51 254 1
51 256 136
51 263 2
51 266 1
51 268 9
51 272 3
51 277 5
51 278 8
51 280 3
51 284 329
51 286 1
51 292 2
51 297 1
51 298 1
51 300 1
51 303 1
51 308 62
51 309 3
51 310 1
51 314 218
51 319 158
51 320 1
51 322 2
51 326 1
51 329 1
51 330 2
51 332 16
51 333 1
51 336 14
51 337 8
51 339 2
51 342 4
51 347 1
51 348 1
51 351 167
51 353 6
51 354 1
51 355 1
51 360 8
51 361 2
51 362 10
51 364 12
51 366 8
51 368 1
51 376 77
51 378 1
51 382 4
51 385 7
51 390 14
51 391 8
51 392 8
51 393 116
51 395 123
51 397 8
51 399 14
51 402 2
51 403 4
51 405 87
51 406 14
51 408 136
51 412 15
51 413 7
51 414 1
51 415 1
53 150 2
55 56 20
55 58 184
55 60 20
55 61 52
55 64 128
55 70 76
55 74 1
55 75 1
55 76 177
55 77 7
55 78 12
55 79 26
55 80 20
55 82 420
55 86 5
55 88 65
55 89 19
55 93 168
55 95 42
55 97 183
55 99 162
55 105 57
55 116 29
55 122 3
55 124 3
55 129 2
55 131 1
55 133 1
55 135 8
55 136 9
55 139 2
55 141 1
55 144 24
55 147 3
55 150 4
55 151 5
55 161 6
55 164 7
55 166 6
55 169 3
55 170 487
55 172 18
55 175 4
55 176 1
55 178 2
55 186 112
55 190 3
55 195 10
55 197 1
55 199 3
55 200 1
55 205 18
55 207 8
55 210 1
55 227 35
55 246 2
55 249 3
55 260 2
55 264 2
55 266 2
55 272 3
55 273 5
55 274 7
55 275 8
55 279 2
55 293 4
55 296 8
55 297 1
55 300 19
55 307 2
55 312 3
55 321 4
55 326 2
55 327 8
55 332 5
55 336 1
55 346 9
55 361 1
55 378 1
55 385 3
55 386 3
56 58 55
56 60 459
56 61 352
56 63 16
56 64 331
56 68 1
56 70 283
56 73 15
56 74 33
56 76 43
56 77 2
56 78 258
56 79 248
56 80 267
56 82 29
56 86 4
56 88 342
56 89 12
56 93 33
56 94 30
56 95 1
56 96 4
56 97 41
56 98 2
56 99 10
56 100 16
56 103 3
56 105 8
56 116 270
56 122 6
56 129 6
56 133 1
56 135 1
56 136 4
56 143 30
56 144 9
56 147 4
56 149 37
56 150 3
56 161 1
56 164 2
56 166 10
56 167 5
56 170 40
56 172 6
56 174 3
56 175 7
56 176 44
56 178 3
56 182 9
56 186 33
56 189 29
56 190 1
56 193 54
56 195 9
56 197 33
56 201 1
56 205 6
56 210 69
56 221 3
56 227 2
56 246 2
56 249 1
56 260 1
56 264 4
56 272 2
56 273 1
56 274 1
56 275 9
56 288 2
56 293 1
56 296 3
56 300 9
56 307 2
56 312 2
56 321 1
56 326 4
56 327 1
56 332 1
56 335 70
56 346 2
56 353 1
56 362 2
56 364 3
56 392 7
56 399 2
56 412 3
58 60 98
58 61 121
58 62 1
58 64 22
58 65 1
58 66 1
58 68 2
58 70 32
58 73 2
58 74 1
58 76 142
58 77 4
58 78 29
58 79 1
58 80 4
58 82 328
58 86 1
58 88 7
58 89 13
58 91 1
58 93 120
58 95 34
58 97 268
58 98 1
58 99 118
58 105 54
58 106 1
58 116 35
58 118 1
58 124 3
58 133 1
58 135 10
58 136 1
58 141 1
58 144 11
58 147 1
58 150 2
58 161 9
58 164 8
58 166 1
58 167 5
58 169 2
58 170 320
58 172 17
58 175 3
58 176 1
58 178 2
58 182 1
58 186 86
58 190 3
58 195 4
58 197 1
58 199 2
58 205 1
58 207 4
58 221 1
58 224 1
58 227 1
58 238 2
58 241 1
58 242 1
58 243 1
58 246 3
58 256 1
58 260 1
58 264 1
58 266 1
58 268 1
58 272 2
58 274 3
58 275 9
58 288 2
58 293 1
58 296 12
58 297 1
58 300 4
58 307 2
58 308 1
58 309 1
58 312 1
58 319 1
58 321 6
58 326 4
58 327 8
58 332 7
58 353 1
58 360 1
58 361 1
58 362 4
58 364 1
58 376 1
58 385 1
58 390 1
58 392 6
58 393 1
58 397 2
58 399 4
58 405 1
58 406 1
58 408 1
58 412 6
58 413 1
58 414 1
59 64 3
59 68 26
59 69 75
59 70 3
59 71 2
59 81 14
59 82 1
59 83 22
59 85 15
59 86 1
59 88 3
59 92 1
59 111 550
59 112 25
59 116 7
59 133 3
59 139 501
59 141 4
59 150 546
59 151 5
59 159 2
59 169 2
59 170 7
59 171 462
59 175 1
59 190 4
59 195 1
59 203 19
59 204 1
59 205 2
59 208 23
59 212 43
59 222 116
59 232 61
59 233 143
59 236 310
59 242 2
59 246 1
59 260 3
59 262 40
59 267 315
59 270 2
59 272 1
59 274 7
59 276 14
59 288 5
59 290 56
59 300 17
59 313 30
59 315 26
59 316 29
59 321 6
59 332 1
59 346 1
59 352 7
59 354 298
59 355 591
59 356 78
59 357 11
59 358 41
59 359 508
59 365 3
59 366 2
59 367 469
59 368 513
59 370 2
59 371 2
59 372 48
59 373 4
59 374 291
59 377 5
59 378 672
59 379 32
59 380 5
59 381 14
59 382 6
59 383 47
59 384 6
59 385 2
59 386 213
59 387 7
59 388 79
59 389 176
59 400 456
59 402 343
59 404 45
59 407 5
59 409 22
59 411 13
59 412 10
59 415 473
60 61 345
60 63 3
60 64 443
60 65 2
60 66 3
60 68 2
60 70 351
60 73 4
60 74 32
60 76 52
60 77 37
60 78 324
60 79 454
60 80 284
60 82 32
60 86 7
60 88 317
60 89 16
60 90 1
60 91 1
60 92 3
60 93 37
60 94 41
60 95 23
60 96 3
60 97 44
60 98 2
60 99 28
60 100 34
60 105 6
60 116 348
60 117 1
60 118 1
60 124 1
60 129 3
60 131 1
60 133 3
60 135 9
60 136 16
60 143 27
60 144 14
60 145 1
60 147 6
60 149 43
60 150 16
60 151 2
60 161 4
60 164 42
60 166 3
60 167 3
60 169 23
60 170 33
60 172 12
60 175 4
60 176 63
60 178 27
60 182 26
60 186 66
60 189 38
60 190 1
60 193 71
60 195 13
60 197 43
60 199 1
60 205 10
60 207 1
60 210 52
60 221 1
60 227 1
60 238 1
60 241 1
60 243 1
60 246 16
60 249 1
60 256 1
60 260 1
60 264 2
60 268 2
60 272 4
60 273 1
60 274 2
60 275 34
60 277 2
60 279 1
60 288 2
60 293 2
60 296 8
60 300 1
60 301 1
60 307 2
60 312 2
60 314 1
60 319 2
60 321 1
60 326 2
60 327 3
60 332 5
60 335 56
60 346 3
60 353 1
60 360 1
60 362 4
60 376 1
60 382 2
60 385 1
60 390 2
60 392 7
60 393 2
60 397 2
60 399 2
60 403 1
60 405 1
60 406 1
60 412 3
61 62 1
61 63 3
61 64 237
61 66 1
61 68 2
61 70 291
61 73 2
61 74 21
61 76 62
61 77 72
61 78 276
61 79 208
61 80 286
61 82 22
61 86 2
61 88 343
61 89 5
61 90 1
61 92 2
61 93 53
61 94 17
61 95 1
61 96 1
61 97 45
61 98 3
61 99 9
61 100 41
61 105 5
61 116 262
61 118 1
61 122 4
61 124 4
61 129 4
61 131 1
61 135 14
61 136 5
61 143 25
61 144 43
61 146 1
61 147 2
61 149 21
61 150 23
61 151 3
61 161 12
61 164 6
61 166 3
61 167 6
61 169 2
61 170 23
61 172 30
61 173 1
61 175 2
61 176 38
61 178 4
61 182 15
61 186 77
61 189 25
61 190 4
61 193 33
61 195 6
61 197 16
61 199 1
61 201 4
61 205 8
61 207 1
61 210 37
61 220 1
61 221 3
61 224 1
61 227 7
61 241 1
61 243 1
61 246 3
61 249 2
61 256 1
61 260 1
61 264 3
61 268 2
61 272 4
61 273 2
61 274 1
61 275 12
61 277 1
61 279 1
61 288 1
61 293 2
61 296 8
61 300 4
61 307 1
61 308 1
61 312 2
61 314 1
61 319 1
61 321 2
61 326 6
61 327 8
61 332 9
61 335 41
61 346 10
61 353 3
61 360 1
61 364 1
61 376 1
61 382 1
61 385 1
61 390 1
61 392 10
61 393 1
61 397 1
61 399 2
61 405 1
61 406 1
61 412 4
61 414 1
62 65 165
62 66 209
62 68 5
62 75 1
62 90 63
62 91 134
62 92 1
62 95 1
62 98 5
62 102 2
62 106 2
62 107 3
62 110 1
62 117 293
62 118 35
62 127 5
62 133 1
62 136 1
62 145 83
62 151 10
62 152 3
62 154 1
62 165 1
62 169 182
62 173 1
62 174 1
62 179 9
62 188 4
62 190 14
62 191 1
62 198 5
62 200 1
62 205 2
62 206 3
62 211 1
62 213 1
62 217 1
62 221 5
62 224 70
62 225 1
62 226 5
62 230 7
62 238 9
62 241 1
62 243 114
62 245 3
62 247 7
62 248 1
62 249 1
62 250 9
62 256 145
62 263 1
62 268 4
62 272 1
62 274 1
62 277 1
62 278 1
62 284 247
62 286 2
62 292 2
62 294 2
62 297 1
62 298 1
62 299 1
62 303 1
62 308 1
62 309 1
62 314 191
62 318 1
62 319 3
62 320 3
62 322 3
62 323 1
62 326 4
62 329 1
62 330 4
62 331 3
62 333 3
62 336 7
62 339 5
62 340 3
62 342 2
62 347 3
62 348 1
62 350 1
62 351 155
62 360 1
62 362 11
62 364 3
62 366 4
62 376 49
62 382 4
62 385 5
62 390 52
62 391 5
62 392 1
62 393 3
62 395 80
62 397 27
62 399 1
62 403 2
62 405 100
62 406 12
62 408 81
62 412 12
62 413 7
63 64 5
63 74 24
63 79 1
63 80 2
63 88 2
63 89 3
63 95 2
63 96 2
63 100 17
63 105 4
63 116 1
63 122 5
63 129 1
63 143 19
63 149 27
63 150 3
63 166 3
63 172 6
63 175 8
63 176 36
63 189 11
63 193 8
63 195 7
63 197 17
63 205 9
63 210 21
63 227 3
63 246 2
63 275 3
63 335 20
64 70 295
64 74 30
64 76 20
64 77 8
64 78 116
64 79 236
64 80 133
64 82 94
64 86 1
64 88 211
64 89 3
64 93 3
64 94 46
64 96 1
64 97 7
64 99 12
64 100 39
64 103 1
64 105 8
64 116 215
64 122 3
64 124 1
64 135 6
64 136 3
64 139 4
64 141 1
64 143 28
64 144 7
64 146 1
64 149 34
64 150 8
64 161 5
64 164 5
64 166 1
64 169 1
64 170 35
64 172 4
64 175 1
64 176 56
64 178 1
64 182 23
64 186 14
64 188 1
64 189 41
64 190 4
64 193 43
64 195 3
64 197 34
64 200 1
64 205 4
64 207 8
64 210 34
64 236 2
64 246 2
64 249 1
64 260 1
64 264 3
64 266 3
64 269 4
64 272 1
64 274 8
64 275 11
64 288 1
64 293 1
64 296 2
64 297 7
64 300 1
64 312 1
64 321 1
64 332 3
64 335 48
64 346 2
64 378 1
64 386 1
64 412 4
65 66 309
65 68 4
65 75 7
65 77 1
65 78 2
65 82 1
65 90 94
65 91 235
65 98 5
65 102 1
65 106 5
65 107 9
65 110 7
65 116 1
65 117 152
65 118 190
65 127 13
65 145 351
65 150 95
65 151 4
65 152 7
65 154 12
65 158 1
65 165 15
65 167 2
65 169 25
65 174 1
65 178 10
65 179 3
65 188 8
65 190 11
65 198 4
65 200 2
65 213 4
65 217 9
65 221 8
65 224 296
65 225 2
65 226 12
65 230 8
65 238 14
65 241 4
65 243 9
65 245 1
65 248 1
65 249 4
65 250 25
65 255 1
65 256 335
65 263 3
65 268 7
65 269 3
65 271 1
65 272 2
65 277 180
65 278 9
65 280 1
65 284 151
65 286 1
65 287 1
65 292 6
65 294 1
65 297 5
65 298 5
65 299 3
65 305 9
65 310 1
65 314 11
65 320 3
65 322 6
65 323 2
65 326 5
65 329 2
65 330 3
65 331 3
65 336 14
65 337 1
65 339 1
65 340 8
65 341 2
65 342 8
65 347 4
65 348 6
65 350 2
65 351 55
65 353 3
65 360 9
65 361 18
65 362 1
65 364 6
65 366 2
65 370 1
65 376 61
65 382 7
65 385 10
65 390 296
65 391 178
65 392 2
65 395 83
65 397 170
65 399 1
65 403 11
65 405 347
65 406 43
65 408 23
65 412 8
65 413 28
65 414 4
66 68 3
66 75 1
66 77 1
66 82 1
66 90 234
66 91 178
66 92 5
66 98 4
66 102 17
66 106 7
66 107 1
66 110 1
66 117 68
66 118 76
66 124 26
66 131 25
66 133 7
66 135 4
66 136 1
66 141 7
66 142 1
66 145 145
66 146 5
66 150 710
66 151 12
66 152 3
66 154 1
66 156 1
66 158 4
66 161 3
66 163 1
66 164 22
66 165 1
66 169 15
66 173 5
66 174 1
66 179 5
66 188 2
66 190 41
66 191 2
66 199 13
66 200 1
66 201 2
66 206 3
66 207 6
66 213 2
66 215 2
66 217 7
66 221 7
66 224 177
66 226 6
66 230 1
66 236 1
66 238 5
66 241 94
66 243 44
66 247 4
66 248 1
66 250 1
66 254 3
66 256 182
66 263 2
66 266 17
66 268 10
66 272 6
66 273 2
66 277 63
66 278 1
66 280 3
66 284 78
66 286 1
66 292 2
66 294 2
66 297 2
66 298 3
66 299 1
66 300 1
66 301 1
66 303 1
66 308 30
66 309 1
66 314 88
66 318 1
66 319 89
66 320 3
66 322 2
66 323 1
66 326 2
66 329 2
66 330 2
66 331 1
66 332 7
66 333 1
66 336 2
66 339 1
66 340 5
66 341 1
66 342 1
66 346 1
66 347 7
66 350 1
66 351 6
66 353 4
66 360 8
66 361 4
66 362 9
66 364 9
66 366 1
66 367 1
66 376 70
66 382 9
66 385 9
66 389 1
66 390 132
66 391 238
66 392 2
66 393 25
66 395 3
66 397 82
66 399 9
66 402 1
66 403 4
66 405 154
66 406 17
66 408 31
66 412 7
66 413 9
66 414 2
68 75 203
68 86 1
68 90 3
68 91 7
68 92 495
68 95 1
68 97 1
68 98 270
68 102 1
68 106 133
68 110 62
68 111 7
68 117 12
68 118 6
68 126 3
68 127 1
68 139 1
68 142 8
68 145 9
68 150 18
68 154 2
68 156 3
68 157 2
68 158 4
68 163 1
68 167 5
68 171 15
68 173 2
68 174 1
68 179 9
68 182 1
68 186 2
68 188 18
68 191 3
68 198 12
68 200 5
68 204 7
68 205 1
68 206 11
68 213 2
68 215 1
68 217 18
68 221 199
68 224 28
68 225 3
68 226 1
68 233 3
68 236 13
68 238 175
68 241 13
68 243 6
68 245 8
68 247 9
68 248 18
68 249 13
68 254 8
68 256 6
68 260 1
68 263 15
68 267 10
68 268 321
68 269 1
68 271 2
68 272 10
68 275 1
68 277 5
68 280 37
68 284 4
68 285 4
68 287 2
68 292 1
68 294 1
68 297 7
68 298 1
68 299 5
68 301 1
68 303 4
68 308 11
68 309 4
68 310 21
68 314 3
68 316 1
68 319 28
68 323 10
68 326 2
68 329 9
68 330 1
68 336 14
68 339 2
68 342 1
68 348 14
68 351 30
68 353 325
68 354 11
68 355 28
68 359 7
68 360 70
68 361 26
68 362 293
68 364 394
68 366 165
68 367 7
68 368 8
68 374 9
68 376 9
68 378 26
68 382 452
68 385 151
68 389 3
68 390 15
68 391 5
68 392 293
68 393 8
68 395 10
68 397 5
68 399 244
68 400 5
68 402 9
68 403 67
68 405 27
68 406 3
68 408 13
68 412 519
68 413 172
68 414 80
68 415 13
69 71 8
69 81 573
69 83 1
69 85 556
69 111 31
69 112 911
69 139 21
69 150 527
69 153 179
69 159 259
69 171 38
69 203 550
69 208 379
69 212 88
69 220 289
69 222 69
69 232 159
69 233 62
69 236 118
69 242 55
69 262 423
69 267 28
69 270 122
69 276 8
69 290 27
69 297 1
69 313 51
69 315 65
69 316 39
69 321 380
69 352 18
69 354 68
69 355 31
69 356 98
69 357 314
69 358 539
69 359 122
69 365 298
69 367 229
69 368 122
69 370 13
69 371 113
69 372 114
69 373 40
69 374 36
69 377 85
69 378 176
69 379 545
69 380 622
69 381 645
69 383 17
69 384 120
69 386 48
69 387 165
69 388 705
69 389 121
69 398 121
69 400 44
69 402 51
69 404 55
69 407 90
69 409 18
69 411 81
69 415 133
70 73 8
70 74 29
70 76 21
70 77 8
70 78 264
70 79 410
70 80 306
70 82 75
70 86 3
70 88 370
70 89 4
70 93 6
70 94 19
70 95 2
70 96 1
70 97 14
70 99 13
70 100 23
70 103 1
70 105 6
70 116 271
70 122 1
70 124 2
70 129 4
70 131 2
70 133 1
70 135 8
70 136 4
70 139 3
70 143 18
70 144 7
70 147 1
70 149 29
70 150 16
70 151 2
70 161 6
70 164 3
70 169 1
70 170 36
70 172 12
70 175 1
70 176 67
70 178 1
70 182 16
70 186 20
70 188 1
70 189 30
70 190 2
70 193 79
70 195 5
70 197 60
70 199 2
70 205 4
70 207 4
70 210 52
70 227 1
70 236 1
70 246 3
70 249 1
70 266 2
70 267 2
70 274 7
70 275 7
70 288 1
70 293 1
70 296 1
70 297 1
70 300 2
70 307 1
70 321 9
70 326 1
70 327 2
70 332 2
70 335 33
70 346 3
70 348 1
70 351 1
70 374 1
70 378 1
70 386 2
71 77 47
71 81 1
71 83 2
71 85 22
71 111 1
71 112 22
71 139 3
71 150 98
71 156 1
71 174 1
71 200 1
71 203 15
71 208 3
71 220 40
71 222 3
71 232 2
71 233 4
71 242 30
71 262 16
71 263 1
71 270 24
71 276 5
71 290 7
71 297 1
71 298 1
71 315 2
71 326 1
71 336 2
71 355 5
71 356 1
71 365 7
71 367 10
71 368 1
71 370 586
71 371 16
71 372 1
71 373 5
71 374 1
71 377 100
71 378 3
71 379 11
71 380 24
71 381 35
71 383 4
71 384 65
71 386 7
71 387 30
71 388 13
71 398 31
71 400 3
71 402 2
71 407 33
71 409 8
71 411 6
71 415 3
73 74 7
73 76 2
73 82 13
73 89 185
73 95 244
73 96 71
73 97 2
73 99 1
73 100 8
73 103 22
73 105 461
73 116 10
73 122 4
73 129 38
73 133 2
73 135 4
73 143 3
73 149 5
73 150 182
73 151 21
73 152 1
73 166 47
73 169 133
73 170 36
73 172 170
73 175 5
73 176 5
73 189 10
73 190 9
73 193 2
73 195 186
73 197 7
73 205 7
73 206 5
73 210 20
73 227 195
73 246 196
73 274 15
73 275 71
73 288 1
73 297 1
73 300 1
73 321 14
73 332 20
73 335 14
73 336 1
73 346 3
74 77 10
74 78 58
74 79 19
74 80 31
74 86 12
74 88 27
74 89 14
74 94 398
74 95 21
74 96 10
74 97 1
74 99 1
74 100 664
74 103 1
74 105 27
74 116 50
74 122 212
74 129 17
74 136 10
74 143 496
74 144 13
74 147 13
74 149 485
74 150 466
74 166 11
74 170 3
74 172 11
74 173 2
74 175 236
74 176 436
74 178 4
74 182 475
74 189 555
74 193 426
74 195 9
74 197 491
74 205 194
74 210 458
74 227 15
74 236 1
74 246 16
74 269 1
74 272 1
74 275 14
74 297 2
74 315 1
74 335 420
74 361 1
74 370 1
75 82 1
75 90 3
75 91 4
75 92 337
75 93 1
75 98 119
75 102 7
75 106 361
75 107 4
75 110 412
75 116 1
75 117 6
75 118 1
75 126 1
75 138 1
75 142 5
75 145 4
75 150 1
75 152 5
75 154 2
75 156 6
75 157 1
75 158 1
75 163 21
75 165 3
75 167 3
75 169 609
75 173 7
75 174 28
75 179 3
75 188 2
75 191 29
75 198 2
75 200 4
75 204 3
75 206 6
75 213 1
75 214 4
75 215 23
75 217 3
75 221 21
75 224 5
75 225 28
75 226 4
75 230 2
75 238 25
75 241 3
75 243 1
75 245 5
75 247 6
75 248 4
75 249 5
75 250 3
75 254 65
75 255 3
75 256 2
75 263 9
75 268 200
75 271 7
75 272 12
75 277 10
75 278 1
75 280 206
75 284 1
75 285 8
75 286 2
75 292 4
75 294 6
75 297 1
75 298 4
75 301 12
75 303 1
75 305 1
75 309 50
75 310 3
75 314 1
75 319 1
75 320 2
75 322 8
75 323 2
75 326 6
75 329 13
75 330 4
75 331 4
75 333 8
75 336 13
75 337 1
75 339 1
75 342 15
75 347 1
75 348 1
75 350 4
75 351 2
75 353 80
75 359 1
75 360 286
75 361 270
75 362 124
75 364 116
75 366 385
75 368 1
75 374 2
75 376 1
75 378 1
75 382 51
75 385 192
75 390 7
75 391 8
75 392 109
75 393 5
75 395 1
75 397 2
75 399 43
75 400 2
75 403 288
75 405 10
75 406 345
75 408 4
75 412 278
75 413 613
75 414 227
75 415 1
76 77 8
76 78 72
76 79 3
76 80 6
76 82 209
76 88 12
76 89 12
76 92 2
76 93 122
76 95 26
76 96 1
76 97 162
76 99 105
76 105 47
76 116 12
76 131 1
76 133 2
76 135 3
76 136 3
76 141 1
76 144 3
76 147 3
76 150 1
76 151 1
76 161 1
76 164 3
76 167 4
76 169 2
76 170 335
76 172 4
76 175 1
76 176 1
76 178 49
76 182 1
76 186 223
76 190 1
76 195 4
76 199 1
76 205 6
76 207 2
76 221 1
76 227 11
76 242 1
76 246 1
76 249 1
76 260 1
76 272 1
76 275 3
76 288 1
76 293 2
76 296 2
76 297 1
76 300 11
76 307 1
76 312 1
76 314 1
76 326 3
76 327 1
76 332 2
76 346 3
76 362 1
76 392 8
76 399 4
76 406 1
76 412 2
76 413 1
77 80 67
77 82 32
77 88 3
77 89 448
77 90 1
77 91 1
77 95 388
77 96 41
77 97 10
77 99 6
77 100 10
77 103 64
77 105 480
77 116 82
77 118 1
77 122 4
77 129 29
77 133 2
77 135 11
77 141 2
77 142 14
77 143 3
77 149 2
77 150 301
77 151 15
77 166 66
77 169 4
77 170 56
77 172 195
77 173 55
77 174 57
77 175 7
77 176 3
77 189 6
77 190 9
77 191 1
77 193 1
77 195 185
77 197 7
77 205 22
77 206 5
77 210 5
77 222 1
77 224 47
77 227 409
77 238 1
77 243 1
77 246 165
77 256 1
77 272 1
77 274 3
77 275 34
77 288 3
77 297 2
77 300 2
77 307 2
77 321 5
77 332 14
77 335 5
77 336 1
77 353 1
77 360 1
77 361 1
77 390 1
77 392 1
77 397 1
77 405 1
78 79 19
78 80 65
78 82 46
78 88 128
78 89 8
78 97 18
78 99 16
78 100 20
78 105 7
78 108 14
78 116 197
78 122 31
78 135 2
78 141 1
78 142 1
78 143 7
78 149 4
78 150 7
78 151 7
78 167 1
78 169 1
78 170 24
78 172 6
78 173 1
78 175 2
78 176 79
78 178 58
78 182 17
78 189 37
78 190 1
78 193 10
78 195 1
78 197 67
78 198 6
78 199 1
78 205 3
78 206 11
78 208 46
78 210 79
78 213 9
78 214 2
78 220 13
78 227 2
78 230 2
78 233 13
78 241 1
78 274 4
78 288 2
78 297 2
78 300 3
78 307 1
78 321 4
78 326 3
78 332 3
78 335 3
78 392 2
78 399 1
78 400 1
78 412 1
79 80 63
79 82 100
79 88 249
79 89 3
79 94 7
79 95 17
79 97 4
79 99 23
79 100 28
79 105 7
79 116 382
79 122 1
79 133 2
79 135 5
79 139 1
79 143 7
79 149 9
79 150 20
79 151 5
79 169 1
79 170 53
79 172 9
79 175 2
79 176 55
79 182 6
79 189 18
79 190 3
79 193 13
79 195 3
79 197 58
79 205 2
79 210 47
79 246 5
79 249 2
79 274 5
79 288 1
79 300 1
79 307 1
79 321 6
79 332 3
79 335 5
79 336 1
79 386 3
80 82 90
80 88 125
80 89 8
80 94 35
80 95 1
80 97 5
80 99 87
80 100 31
80 105 12
80 116 376
80 122 1
80 133 1
80 135 6
80 136 1
80 139 1
80 143 25
80 149 15
80 150 25
80 151 4
80 169 2
80 170 144
80 172 12
80 175 3
80 176 38
80 178 1
80 182 12
80 189 28
80 190 5
80 193 40
80 195 3
80 197 35
80 205 1
80 210 40
80 227 1
80 246 2
80 260 6
80 264 1
80 272 1
80 274 17
80 288 14
80 297 1
80 300 26
80 307 1
80 321 12
80 332 6
80 335 20
80 346 2
80 378 5
80 386 1
80 413 1
81 83 481
81 85 231
81 111 7
81 112 511
81 117 1
81 139 1
81 153 154
81 159 78
81 171 2
81 203 196
81 208 65
81 212 22
81 220 83
81 222 32
81 232 23
81 233 16
81 236 23
81 242 2
81 262 115
81 267 2
81 270 99
81 290 572
81 297 1
81 313 21
81 315 2
81 316 1
81 321 229
81 342 1
81 351 1
81 354 2
81 355 14
81 356 20
81 357 131
81 358 160
81 359 14
81 361 1
81 365 198
81 367 40
81 368 14
81 370 11
81 371 88
81 372 17
81 373 7
81 374 3
81 377 64
81 378 45
81 379 144
81 380 98
81 381 462
81 383 11
81 384 65
81 386 26
81 387 240
81 388 204
81 389 9
81 391 1
81 398 75
81 400 5
81 402 4
81 407 38
81 409 4
81 411 7
81 415 22
82 86 83
82 88 44
82 89 32
82 90 1
82 91 1
82 92 1
82 93 176
82 95 68
82 96 36
82 97 345
82 99 332
82 103 33
82 105 63
82 106 1
82 116 70
82 118 1
82 122 2
82 129 8
82 131 3
82 133 4
82 135 7
82 136 24
82 139 2
82 141 2
82 144 73
82 146 2
82 147 58
82 150 31
82 151 5
82 164 28
82 166 45
82 169 10
82 170 395
82 172 29
82 175 1
82 176 2
82 178 17
82 186 131
82 188 1
82 189 1
82 190 2
82 195 17
82 198 1
82 199 1
82 200 4
82 201 1
82 205 3
82 207 10
82 221 1
82 227 16
82 236 1
82 246 49
82 256 1
82 260 2
82 266 2
82 267 1
82 272 4
82 273 1
82 275 82
82 277 1
82 279 3
82 280 1
82 293 1
82 296 5
82 297 3
82 300 4
82 307 2
82 312 2
82 314 3
82 321 3
82 327 3
82 332 5
82 346 4
82 348 1
82 353 1
82 360 1
82 361 1
82 362 1
82 364 1
82 366 1
82 370 1
82 376 1
82 378 2
82 382 1
82 385 2
82 390 1
82 392 1
82 397 11
82 399 1
82 403 1
82 405 1
82 412 1
82 413 2
82 414 1
83 85 342
83 111 12
83 112 867
83 139 4
83 153 171
83 159 103
83 171 10
83 203 374
83 208 255
83 212 41
83 220 166
83 222 29
83 232 109
83 233 4
83 236 52
83 242 12
83 262 267
83 267 7
83 270 66
83 276 1
83 290 1132
83 313 17
83 315 16
83 316 14
83 321 222
83 352 2
83 354 12
83 355 8
83 356 71
83 357 181
83 358 394
83 359 60
83 365 188
83 367 112
83 368 66
83 370 6
83 371 25
83 372 25
83 373 1
83 374 16
83 377 48
83 378 93
83 379 367
83 380 405
83 381 570
83 383 4
83 384 59
83 386 22
83 387 169
83 388 610
83 389 54
83 398 29
83 400 29
83 402 26
83 404 19
83 407 21
83 409 5
83 411 5
83 415 171
85 89 1
85 111 11
85 112 390
85 139 4
85 153 2
85 159 98
85 161 1
85 171 4
85 203 362
85 208 157
85 212 17
85 220 127
85 222 15
85 232 32
85 233 22
85 236 14
85 242 45
85 262 251
85 267 6
85 270 77
85 272 1
85 276 1
85 290 508
85 297 1
85 313 3
85 315 2
85 316 2
85 321 112
85 339 1
85 352 2
85 354 7
85 355 14
85 356 30
85 357 130
85 358 322
85 359 25
85 365 134
85 367 82
85 368 45
85 370 60
85 371 118
85 372 25
85 373 4
85 374 10
85 377 39
85 378 54
85 379 465
85 380 335
85 381 702
85 383 4
85 384 136
85 386 25
85 387 213
85 388 575
85 389 20
85 398 88
85 400 36
85 402 19
85 404 7
85 407 31
85 409 6
85 411 20
85 415 68
86 89 352
86 95 309
86 96 5
86 97 18
86 100 16
86 103 152
86 105 482
86 111 5
86 116 7
86 122 97
86 129 6
86 131 1
86 133 4
86 135 4
86 139 2
86 141 9
86 143 5
86 146 1
86 149 2
86 150 155
86 151 8
86 166 4
86 169 11
86 170 77
86 172 89
86 173 1
86 175 148
86 176 8
86 189 10
86 190 13
86 193 2
86 195 599
86 197 3
86 201 2
86 205 87
86 206 4
86 207 2
86 210 9
86 227 355
86 233 10
86 236 1
86 246 88
86 269 2
86 273 1
86 274 5
86 275 4
86 288 11
86 297 2
86 300 2
86 307 7
86 321 4
86 332 13
86 335 5
86 336 1
86 342 1
86 346 1
86 355 2
86 367 1
86 368 2
86 374 1
86 378 18
86 389 1
86 415 4
88 89 6
88 93 5
88 94 59
88 95 1
88 97 4
88 99 4
88 100 60
88 105 3
88 116 181
88 122 2
88 135 3
88 143 28
88 149 62
88 166 2
88 170 29
88 172 1
88 175 2
88 176 79
88 182 16
88 186 12
88 189 64
88 190 1
88 193 89
88 195 3
88 197 60
88 205 5
88 210 59
88 236 1
88 246 2
88 249 1
88 260 3
88 266 3
88 267 1
88 272 1
88 274 5
88 275 1
88 288 2
88 296 1
88 312 1
88 326 1
88 335 65
88 348 1
88 378 4
88 386 1
88 402 2
89 93 7
89 94 6
89 95 378
89 96 316
89 97 12
89 99 8
89 100 11
89 103 361
89 105 435
89 112 2
89 116 8
89 122 13
89 124 2
89 129 307
89 131 4
89 133 5
89 135 4
89 136 225
89 141 4
89 143 5
89 144 430
89 146 2
89 147 384
89 149 7
89 150 440
89 151 3
89 161 3
89 164 4
89 166 450
89 169 8
89 170 28
89 172 265
89 175 15
89 176 5
89 178 226
89 182 8
89 186 3
89 189 47
89 190 8
89 193 4
89 195 188
89 197 9
89 199 14
89 201 4
89 205 11
89 206 3
89 207 3
89 210 15
89 227 188
89 246 455
89 260 1
89 264 11
89 266 13
89 269 5
89 271 2
89 272 3
89 273 9
89 274 2
89 275 440
89 279 2
89 288 7
89 293 5
89 296 3
89 297 7
89 300 2
89 307 7
89 312 6
89 327 1
89 332 5
89 335 32
89 336 1
89 346 3
90 91 101
90 92 2
90 98 2
90 106 5
90 117 49
90 118 67
90 127 1
90 128 1
90 145 128
90 151 4
90 152 1
90 169 11
90 188 1
90 190 14
90 191 5
90 198 2
90 200 1
90 205 1
90 213 2
90 215 1
90 217 2
90 221 6
90 224 197
90 226 1
90 230 1
90 238 7
90 241 10
90 243 16
90 245 1
90 247 1
90 248 1
90 250 1
90 254 1
90 256 200
90 263 1
90 268 6
90 269 4
90 272 1
90 277 76
90 278 5
90 280 1
90 284 61
90 286 2
90 292 1
90 308 8
90 309 1
90 314 44
90 319 11
90 320 1
90 322 1
90 330 1
90 333 1
90 336 1
90 339 2
90 340 3
90 342 2
90 347 3
90 351 8
90 360 5
90 361 2
90 366 5
90 376 23
90 382 3
90 385 4
90 390 115
90 391 154
90 392 3
90 393 14
90 395 4
90 397 109
90 403 2
90 405 120
90 406 25
90 408 18
90 412 22
90 413 14
91 92 5
91 95 1
91 98 3
91 102 6
91 106 15
91 107 1
91 110 7
91 117 130
91 118 140
91 124 13
91 127 4
91 131 5
91 133 17
91 135 16
91 141 6
91 142 9
91 145 190
91 146 2
91 150 5
91 151 14
91 152 5
91 154 1
91 161 12
91 163 1
91 164 3
91 165 5
91 167 1
91 169 27
91 173 1
91 179 9
91 188 3
91 190 11
91 191 1
91 199 25
91 200 2
91 201 6
91 204 6
91 205 1
91 206 3
91 207 11
91 211 4
91 213 3
91 217 2
91 221 12
91 224 106
91 226 2
91 230 1
91 238 16
91 241 21
91 243 29
91 247 23
91 248 3
91 249 1
91 250 1
91 254 13
91 256 143
91 264 1
91 266 6
91 268 8
91 272 1
91 277 61
91 278 3
91 284 59
91 285 18
91 292 1
91 297 3
91 299 1
91 301 2
91 305 1
91 308 51
91 309 9
91 310 2
91 314 84
91 318 1
91 319 196
91 320 3
91 329 14
91 330 6
91 331 1
91 332 21
91 333 1
91 336 4
91 340 2
91 341 1
91 342 4
91 347 2
91 350 1
91 351 15
91 353 10
91 360 15
91 361 24
91 362 16
91 364 10
91 366 4
91 376 35
91 382 6
91 385 12
91 390 119
91 391 113
91 392 21
91 393 36
91 395 4
91 397 51
91 399 4
91 403 11
91 405 124
91 406 24
91 408 18
91 412 11
91 413 14
91 414 7
92 95 1
92 98 430
92 105 7
92 106 5
92 110 4
92 111 2
92 117 19
92 118 3
92 126 1
92 127 19
92 138 1
92 142 3
92 145 7
92 152 1
92 154 1
92 156 8
92 157 1
92 163 8
92 165 6
92 167 2
92 170 1
92 171 1
92 173 2
92 174 46
92 179 1
92 188 2
92 191 21
92 198 4
92 200 4
92 204 2
92 206 2
92 213 1
92 215 13
92 217 19
92 221 315
92 224 3
92 225 29
92 226 3
92 236 3
92 238 317
92 241 2
92 245 26
92 247 7
92 248 1
92 249 13
92 250 1
92 254 1
92 255 8
92 256 8
92 260 1
92 263 43
92 267 1
92 268 699
92 269 19
92 272 20
92 277 7
92 280 1
92 284 9
92 285 2
92 286 2
92 297 15
92 298 4
92 301 5
92 305 1
92 309 7
92 310 16
92 314 20
92 320 2
92 321 1
92 323 1
92 326 54
92 329 15
92 330 12
92 336 48
92 339 1
92 347 2
92 348 14
92 353 108
92 354 3
92 355 3
92 359 3
92 360 91
92 361 17
92 362 255
92 364 316
92 366 130
92 367 3
92 368 1
92 374 5
92 376 2
92 378 1
92 382 322
92 385 190
92 389 1
92 390 4
92 391 4
92 392 173
92 395 1
92 397 1
92 399 219
92 400 1
92 402 1
92 403 5
92 405 1
92 406 113
92 408 3
92 412 735
92 413 407
92 414 3
92 415 2
93 95 20
93 97 136
93 99 53
93 105 34
93 116 15
93 150 3
93 167 5
93 170 336
93 176 1
93 186 1
93 189 1
93 195 1
93 227 4
93 246 1
93 272 2
93 297 2
93 326 2
93 392 2
93 397 3
94 95 6
94 96 3
94 100 540
94 105 13
94 116 30
94 122 138
94 129 1
94 143 55
94 149 95
94 150 6
94 166 3
94 170 3
94 172 4
94 175 116
94 176 438
94 182 120
94 189 552
94 193 57
94 195 5
94 197 360
94 205 160
94 210 192
94 221 1
94 227 5
94 246 3
94 275 2
94 335 49
94 370 1
94 382 1
94 412 1
94 413 1
95 96 326
95 97 21
95 99 9
95 100 12
95 103 212
95 105 492
95 106 1
95 116 14
95 118 1
95 122 10
95 124 4
95 129 170
95 131 2
95 133 3
95 135 11
95 136 425
95 143 7
95 144 381
95 145 1
95 146 1
95 147 323
95 149 4
95 150 415
95 151 7
95 161 2
95 164 2
95 166 434
95 169 4
95 170 72
95 172 302
95 175 6
95 176 7
95 178 308
95 182 5
95 186 5
95 189 14
95 190 10
95 193 5
95 195 138
95 197 13
95 199 1
95 201 1
95 205 23
95 206 4
95 207 5
95 210 29
95 227 397
95 233 1
95 243 1
95 246 429
95 256 1
95 264 2
95 266 2
95 269 3
95 272 3
95 273 1
95 274 2
95 275 497
95 277 1
95 279 1
95 288 3
95 296 5
95 297 4
95 300 2
95 312 1
95 321 2
95 327 5
95 332 10
95 335 25
95 336 1
95 342 1
95 346 6
95 360 1
95 361 1
95 373 1
95 385 1
95 390 1
95 392 1
95 397 1
95 405 1
95 406 1
95 408 1
96 97 16
96 99 1
96 100 23
96 103 120
96 105 639
96 116 10
96 122 6
96 129 30
96 131 1
96 133 3
96 135 6
96 136 44
96 141 2
96 143 7
96 144 66
96 146 1
96 147 55
96 149 4
96 150 203
96 151 17
96 152 1
96 166 63
96 169 10
96 170 63
96 172 177
96 175 16
96 176 9
96 178 61
96 182 5
96 189 17
96 190 2
96 193 4
96 195 332
96 197 7
96 205 14
96 206 3
96 207 2
96 210 24
96 227 378
96 233 1
96 246 177
96 260 2
96 269 1
96 272 1
96 274 10
96 275 106
96 288 2
96 293 1
96 297 4
96 300 1
96 316 3
96 321 11
96 332 16
96 335 11
96 336 1
97 98 1
97 99 189
97 103 6
97 105 53
97 116 36
97 122 1
97 129 4
97 133 1
97 135 4
97 136 5
97 144 13
97 147 21
97 149 1
97 150 6
97 151 1
97 161 1
97 164 3
97 166 11
97 167 4
97 169 370
97 170 325
97 172 10
97 175 2
97 178 3
97 186 105
97 189 1
97 195 3
97 199 1
97 205 6
97 210 2
97 221 3
97 227 3
97 246 11
97 249 1
97 264 1
97 272 1
97 274 1
97 275 28
97 279 1
97 297 1
97 300 4
97 307 1
97 326 3
97 332 1
97 335 1
97 346 1
97 353 2
97 370 1
97 385 1
97 392 5
97 399 1
97 405 1
97 412 4
98 102 6
98 106 5
98 110 1
98 111 1
98 117 2
98 127 1
98 142 3
98 152 1
98 154 5
98 156 6
98 157 1
98 158 1
98 163 1
98 167 3
98 169 1
98 171 1
98 173 2
98 174 10
98 186 2
98 188 6
98 191 10
98 198 1
98 204 1
98 206 2
98 214 2
98 215 4
98 217 7
98 221 195
98 236 1
98 238 322
98 241 2
98 243 4
98 247 5
98 248 3
98 249 5
98 254 33
98 255 1
98 256 2
98 263 7
98 264 1
98 266 2
98 268 637
98 271 2
98 272 11
98 273 3
98 277 2
98 280 5
98 284 10
98 285 2
98 286 1
98 288 3
98 293 5
98 294 1
98 298 1
98 300 1
98 301 4
98 308 3
98 309 8
98 310 5
98 314 2
98 319 9
98 320 4
98 326 4
98 329 3
98 330 2
98 336 19
98 339 2
98 342 2
98 347 1
98 348 3
98 350 1
98 353 91
98 355 1
98 359 1
98 360 125
98 361 6
98 362 209
98 364 213
98 366 155
98 367 2
98 368 1
98 378 2
98 382 352
98 385 173
98 390 2
98 392 120
98 393 1
98 395 2
98 399 143
98 400 1
98 402 1
98 403 5
98 406 119
98 408 2
98 412 606
98 413 309
98 414 4
98 415 1
99 105 27
99 116 110
99 122 1
99 124 1
99 131 2
99 133 2
99 135 4
99 136 6
99 139 2
99 141 1
99 144 3
99 150 12
99 151 6
99 161 1
99 164 13
99 170 407
99 172 6
99 175 2
99 176 1
99 178 9
99 186 47
99 190 2
99 195 2
99 199 1
99 201 1
99 205 2
99 207 2
99 210 1
99 227 4
99 246 3
99 260 3
99 264 4
99 272 4
99 273 1
99 274 14
99 275 6
99 279 4
99 288 6
99 293 4
99 296 17
99 300 26
99 307 8
99 312 12
99 321 23
99 327 4
99 332 4
99 346 5
99 378 1
99 386 1
100 103 10
100 105 37
100 116 36
100 122 251
100 129 10
100 136 6
100 143 678
100 144 19
100 147 14
100 149 516
100 150 14
100 166 22
100 170 5
100 172 12
100 175 286
100 176 504
100 178 4
100 182 606
100 189 578
100 193 535
100 195 12
100 197 607
100 205 310
100 210 580
100 227 10
100 246 17
100 275 21
100 288 1
100 297 1
100 335 633
100 370 2
102 105 1
102 106 12
102 107 2
102 110 1
102 111 2
102 117 5
102 126 174
102 127 13
102 135 1
102 138 87
102 142 307
102 150 3
102 152 4
102 154 5
102 156 115
102 158 5
102 163 93
102 164 1
102 165 80
102 167 91
102 169 6
102 173 265
102 174 131
102 179 10
102 188 1
102 190 1
102 191 259
102 198 32
102 199 2
102 200 82
102 204 279
102 206 86
102 208 1
102 211 2
102 213 2
102 214 67
102 215 128
102 217 3
102 221 2
102 222 1
102 224 2
102 225 83
102 226 1
102 230 3
102 238 2
102 241 27
102 243 12
102 245 15
102 247 256
102 248 3
102 249 55
102 250 2
102 254 2
102 255 50
102 256 5
102 262 1
102 263 107
102 268 8
102 269 26
102 271 52
102 272 30
102 273 4
102 277 1
102 278 2
102 284 2
102 285 143
102 286 29
102 288 2
102 292 3
102 293 2
102 294 52
102 296 1
102 297 8
102 298 63
102 299 5
102 300 1
102 301 251
102 305 3
102 308 3
102 309 1
102 310 2
102 314 18
102 318 2
102 319 14
102 320 4
102 322 2
102 323 16
102 326 1
102 329 107
102 330 2
102 331 2
102 333 17
102 336 5
102 337 1
102 339 28
102 340 1
102 341 2
102 342 7
102 347 3
102 348 1
102 350 2
102 355 1
102 358 2
102 360 7
102 361 5
102 364 1
102 366 3
102 368 1
102 373 1
102 374 2
102 376 4
102 377 1
102 381 1
102 382 5
102 385 6
102 391 1
102 392 1
102 393 1
102 403 5
102 404 1
102 405 1
102 406 24
102 408 4
102 411 1
102 412 5
102 413 17
102 414 4
103 105 270
103 116 1
103 122 6
103 129 13
103 135 3
103 136 46
103 144 167
103 147 71
103 150 67
103 151 1
103 166 188
103 169 28
103 170 32
103 172 66
103 175 8
103 176 2
103 178 9
103 189 15
103 190 2
103 195 85
103 201 2
103 205 3
103 207 1
103 210 2
103 227 85
103 246 169
103 269 4
103 272 5
103 275 165
103 297 4
103 332 2
104 150 41
104 316 2
105 116 15
105 122 21
105 124 15
105 129 439
105 131 8
105 133 9
105 135 8
105 136 489
105 141 4
105 143 20
105 144 528
105 146 12
105 147 454
105 149 21
105 150 498
105 151 40
105 161 24
105 164 16
105 166 550
105 169 38
105 170 91
105 172 648
105 175 21
105 176 8
105 178 509
105 182 10
105 186 4
105 189 26
105 190 9
105 193 12
105 195 457
105 197 26
105 198 1
105 199 7
105 201 9
105 205 20
105 206 7
105 207 23
105 210 34
105 227 459
105 246 541
105 260 1
105 264 6
105 266 9
105 269 2
105 271 2
105 272 5
105 273 9
105 274 17
105 275 651
105 279 7
105 288 5
105 293 5
105 296 10
105 297 5
105 300 3
105 307 1
105 312 4
105 316 1
105 321 33
105 327 30
105 332 36
105 335 55
105 336 2
105 342 1
105 346 26
105 370 1
105 385 6
106 107 1
106 110 344
106 117 9
106 118 8
106 126 1
106 127 1
106 128 1
106 142 10
106 145 8
106 152 4
106 154 13
106 156 5
106 157 3
106 158 2
106 163 6
106 165 2
106 167 2
106 169 1
106 173 3
106 174 11
106 179 1
106 185 3
106 188 10
106 191 18
106 198 4
106 200 4
106 204 3
106 206 5
106 213 1
106 215 1
106 217 9
106 221 321
106 224 25
106 225 20
106 226 1
106 230 2
106 238 318
106 241 2
106 243 2
106 245 15
106 247 2
106 248 6
106 249 8
106 250 1
106 254 176
106 255 1
106 256 4
106 260 6
106 263 18
106 268 35
106 269 2
106 271 1
106 272 10
106 273 11
106 277 3
106 278 7
106 279 1
106 280 299
106 284 1
106 285 2
106 286 3
106 287 2
106 288 4
106 293 2
106 294 6
106 296 2
106 298 3
106 299 6
106 300 3
106 301 5
106 307 2
106 308 1
106 309 128
106 310 13
106 312 1
106 314 3
106 319 5
106 320 6
106 321 11
106 322 3
106 323 4
106 326 13
106 327 1
106 329 14
106 330 8
106 331 1
106 333 1
106 336 14
106 339 15
106 340 2
106 342 12
106 346 3
106 348 10
106 351 12
106 353 153
106 360 438
106 361 614
106 362 289
106 364 441
106 366 105
106 376 4
106 382 31
106 385 204
106 390 14
106 391 3
106 392 253
106 395 5
106 397 12
106 399 227
106 403 299
106 405 22
106 406 429
106 408 1
106 412 33
106 413 332
106 414 393
107 110 2
107 118 2
107 124 11
107 127 99
107 128 87
107 131 4
107 133 18
107 134 7
107 135 16
107 141 17
107 142 3
107 145 1
107 146 11
107 151 16
107 152 155
107 154 34
107 157 36
107 158 78
107 161 13
107 163 1
107 164 5
107 165 8
107 167 32
107 169 20
107 173 1
107 179 139
107 185 4
107 188 2
107 190 9
107 191 19
107 198 2
107 199 14
107 200 8
107 201 20
107 207 24
107 211 89
107 213 113
107 215 9
107 217 2
107 221 1
107 224 4
107 225 7
107 226 178
107 230 368
107 238 3
107 241 1
107 245 5
107 247 2
107 248 3
107 249 1
107 250 190
107 256 3
107 266 13
107 269 4
107 271 3
107 272 1
107 278 295
107 279 4
107 280 3
107 284 1
107 285 4
107 292 241
107 293 1
107 294 1
107 296 1
107 297 3
107 298 7
107 299 1
107 301 4
107 303 42
107 305 5
107 307 2
107 309 2
107 312 4
107 314 6
107 318 80
107 319 7
107 320 116
107 322 111
107 323 1
107 327 1
107 330 3
107 331 201
107 332 8
107 333 181
107 336 26
107 337 188
107 340 216
107 341 119
107 342 385
107 346 1
107 347 107
107 348 48
107 350 118
107 360 2
107 364 3
107 365 1
107 366 4
107 376 7
107 390 4
107 391 7
107 392 3
107 393 9
107 395 1
107 397 3
107 405 6
107 406 1
107 408 1
107 412 1
108 178 21
110 117 7
110 118 13
110 127 1
110 142 2
110 145 8
110 150 13
110 152 1
110 154 1
110 156 2
110 163 1
110 165 1
110 167 2
110 174 6
110 191 5
110 204 2
110 206 2
110 221 169
110 224 4
110 238 88
110 243 2
110 247 2
110 248 3
110 249 1
110 250 1
110 254 53
110 256 2
110 260 1
110 263 4
110 264 1
110 268 2
110 271 1
110 272 2
110 273 1
110 277 3
110 279 1
110 280 384
110 284 4
110 285 1
110 286 1
110 288 5
110 293 3
110 296 4
110 298 2
110 299 1
110 300 7
110 301 2
110 307 4
110 308 1
110 309 229
110 312 6
110 314 1
110 320 1
110 321 1
110 326 3
110 329 4
110 330 1
110 331 3
110 336 4
110 339 1
110 340 1
110 342 4
110 353 85
110 360 332
110 361 183
110 362 262
110 364 196
110 366 81
110 376 3
110 382 2
110 385 119
110 390 6
110 391 2
110 392 214
110 395 1
110 397 1
110 399 53
110 403 347
110 405 7
110 406 527
110 408 1
110 412 9
110 413 245
110 414 332
111 112 7
111 122 2
111 127 1
111 139 310
111 150 5
111 159 2
111 171 392
111 175 5
111 195 3
111 203 37
111 205 4
111 208 60
111 212 69
111 220 2
111 222 89
111 232 27
111 233 410
111 236 246
111 242 5
111 262 82
111 267 367
111 270 2
111 276 23
111 290 10
111 313 18
111 315 49
111 316 32
111 321 2
111 352 6
111 354 347
111 355 403
111 356 32
111 357 7
111 358 58
111 359 519
111 365 3
111 366 3
111 367 406
111 368 489
111 370 1
111 371 4
111 372 17
111 373 2
111 374 376
111 377 11
111 378 422
111 379 39
111 380 5
111 381 18
111 382 5
111 383 27
111 384 13
111 386 31
111 387 11
111 388 68
111 389 429
111 398 2
111 400 478
111 402 385
111 404 64
111 407 10
111 409 30
111 411 17
111 412 2
111 413 1
111 415 502
112 136 1
112 139 7
112 150 467
112 153 181
112 156 1
112 159 195
112 171 10
112 176 1
112 197 1
112 198 1
112 203 477
112 205 1
112 208 196
112 212 58
112 220 292
112 222 22
112 232 53
112 233 30
112 236 57
112 242 38
112 262 258
112 267 5
112 270 117
112 275 1
112 276 7
112 290 734
112 305 1
112 313 22
112 315 18
112 316 17
112 320 1
112 321 575
112 341 1
112 342 2
112 350 1
112 352 1
112 354 13
112 355 28
112 356 26
112 357 302
112 358 369
112 359 54
112 365 226
112 367 77
112 368 35
112 370 20
112 371 159
112 372 37
112 373 27
112 374 8
112 377 63
112 378 48
112 379 369
112 380 414
112 381 467
112 383 1
112 384 116
112 386 18
112 387 210
112 388 583
112 389 35
112 398 163
112 400 37
112 402 13
112 404 33
112 407 104
112 409 10
112 411 60
112 415 69
115 131 4
115 133 6
115 135 20
115 141 14
115 146 11
115 150 10
115 151 3
115 169 49
115 190 16
115 201 9
115 207 4
115 332 11
116 122 2
116 124 3
116 129 6
116 131 2
116 133 3
116 135 10
116 136 19
116 139 4
116 141 1
116 143 27
116 144 8
116 147 5
116 149 27
116 150 40
116 151 19
116 161 2
116 164 37
116 166 4
116 169 3
116 170 145
116 172 14
116 175 8
116 176 59
116 178 26
116 182 14
116 186 25
116 188 1
116 189 28
116 190 7
116 193 49
116 195 8
116 197 45
116 201 5
116 205 11
116 207 3
116 210 58
116 227 1
116 236 2
116 246 13
116 260 6
116 264 7
116 266 2
116 267 4
116 272 3
116 273 3
116 274 17
116 275 20
116 279 10
116 288 17
116 293 4
116 296 37
116 300 29
116 307 7
116 312 14
116 321 21
116 327 11
116 332 4
116 335 43
116 346 10
116 370 1
116 374 3
116 378 3
116 386 5
116 402 1
116 413 1
117 118 108
117 124 5
117 128 1
117 131 5
117 133 6
117 135 4
117 136 1
117 138 1
117 141 9
117 145 184
117 146 6
117 151 6
117 152 10
117 158 4
117 161 8
117 163 1
117 164 6
117 167 5
117 169 14
117 173 2
117 179 13
117 188 2
117 190 7
117 191 1
117 199 18
117 201 5
117 206 2
117 207 5
117 211 5
117 213 12
117 214 9
117 215 2
117 217 3
117 221 16
117 224 201
117 226 4
117 230 1
117 238 15
117 241 131
117 243 311
117 245 1
117 248 11
117 249 1
117 250 15
117 254 7
117 256 213
117 266 6
117 268 10
117 277 103
117 278 2
117 279 1
117 280 2
117 284 351
117 285 2
117 292 14
117 300 1
117 301 4
117 303 7
117 305 3
117 308 256
117 309 7
117 310 2
117 314 433
117 318 2
117 319 411
117 320 2
117 322 4
117 323 1
117 326 1
117 329 3
117 331 5
117 332 6
117 333 10
117 336 3
117 340 3
117 341 3
117 342 2
117 347 3
117 348 8
117 350 5
117 351 265
117 353 5
117 360 17
117 361 16
117 362 13
117 364 10
117 366 12
117 376 175
117 382 14
117 385 13
117 390 104
117 391 126
117 392 4
117 393 224
117 395 157
117 397 106
117 399 1
117 403 16
117 405 252
117 406 6
117 408 229
117 412 8
117 413 13
117 414 11
118 127 3
118 142 1
118 145 342
118 150 18
118 157 1
118 165 3
118 167 3
118 179 1
118 188 4
118 200 1
118 206 3
118 213 1
118 214 1
118 215 1
118 217 1
118 221 4
118 224 512
118 230 6
118 238 7
118 241 36
118 243 131
118 248 1
118 250 1
118 256 333
118 268 7
118 277 191
118 278 1
118 284 119
118 285 1
118 292 5
118 297 2
118 303 1
118 305 1
118 308 64
118 310 1
118 314 213
118 319 96
118 320 1
118 322 1
118 329 1
118 330 13
118 331 1
118 336 17
118 340 1
118 342 3
118 351 142
118 360 12
118 361 8
118 364 2
118 366 4
118 376 63
118 382 3
118 385 3
118 390 317
118 391 352
118 392 2
118 393 126
118 395 111
118 397 130
118 403 3
118 405 391
118 406 31
118 408 160
118 412 7
118 413 21
122 129 7
122 136 7
122 139 1
122 143 169
122 144 12
122 147 9
122 149 192
122 150 3
122 166 7
122 170 1
122 172 12
122 175 412
122 176 146
122 178 72
122 182 155
122 189 254
122 193 114
122 195 172
122 197 188
122 205 447
122 210 190
122 227 8
122 233 8
122 246 9
122 275 5
122 288 1
122 307 2
122 321 1
122 335 202
122 367 4
122 377 1
122 378 7
122 389 8
122 400 1
122 402 1
122 415 1
124 127 20
124 131 95
124 133 273
124 135 135
124 139 10
124 141 153
124 146 52
124 150 12
124 151 510
124 152 10
124 157 3
124 161 96
124 164 87
124 169 402
124 170 2
124 172 12
124 175 2
124 190 459
124 195 5
124 199 47
124 201 74
124 205 2
124 207 92
124 211 1
124 226 8
124 227 3
124 230 11
124 246 4
124 250 9
124 256 10
124 260 25
124 266 29
124 272 1
124 273 5
124 274 65
124 278 4
124 284 16
124 288 39
124 292 2
124 293 13
124 295 1
124 296 11
124 300 37
124 307 16
124 312 6
124 320 11
124 321 80
124 322 5
124 328 1
124 331 6
124 332 289
124 337 5
124 341 1
124 342 10
124 346 24
124 347 5
124 348 6
124 378 23
124 386 5
126 127 5
126 138 28
126 142 52
126 150 1
126 154 13
126 156 147
126 158 1
126 163 41
126 165 31
126 167 66
126 173 204
126 174 53
126 179 3
126 188 2
126 191 223
126 198 8
126 200 26
126 204 120
126 206 90
126 214 31
126 215 120
126 217 13
126 221 1
126 225 35
126 226 2
126 230 1
126 245 22
126 247 135
126 248 1
126 249 1
126 255 37
126 263 62
126 271 2
126 272 32
126 277 1
126 285 189
126 286 12
126 294 6
126 297 10
126 298 9
126 299 7
126 301 85
126 305 7
126 308 1
126 310 9
126 314 1
126 322 2
126 323 2
126 326 7
126 329 133
126 330 121
126 333 3
126 336 10
126 337 1
126 339 1
126 341 2
126 342 1
126 347 1
126 350 1
126 362 1
126 364 2
126 366 2
126 376 1
126 382 1
126 385 2
126 392 2
126 399 1
126 406 9
126 412 5
126 413 7
126 414 1
127 128 4
127 131 7
127 133 19
127 135 17
127 138 13
127 139 1
127 141 12
127 142 34
127 145 3
127 146 8
127 151 11
127 152 92
127 154 92
127 156 87
127 157 70
127 158 2
127 161 16
127 163 7
127 164 10
127 165 118
127 167 50
127 169 14
127 173 38
127 174 224
127 179 96
127 188 3
127 190 5
127 191 19
127 198 227
127 199 20
127 200 89
127 201 8
127 204 31
127 206 76
127 207 8
127 211 55
127 213 88
127 214 6
127 215 104
127 221 2
127 224 9
127 225 164
127 226 89
127 230 92
127 238 1
127 241 2
127 243 3
127 245 121
127 247 15
127 248 3
127 249 123
127 250 124
127 254 1
127 255 23
127 260 1
127 263 156
127 264 2
127 266 17
127 268 2
127 269 45
127 271 62
127 272 52
127 273 1
127 274 1
127 278 74
127 279 3
127 285 14
127 286 35
127 287 30
127 288 2
127 292 95
127 293 4
127 294 112
127 296 4
127 297 156
127 298 92
127 299 133
127 300 6
127 301 94
127 305 39
127 307 2
127 308 4
127 310 223
127 312 7
127 314 11
127 318 84
127 319 1
127 320 96
127 322 77
127 323 145
127 326 124
127 327 2
127 329 37
127 330 1
127 331 85
127 332 17
127 333 133
127 336 197
127 337 76
127 339 170
127 340 12
127 341 98
127 342 84
127 346 5
127 347 71
127 348 60
127 350 115
127 351 2
127 353 10
127 360 8
127 362 9
127 364 15
127 376 2
127 382 3
127 390 3
127 391 7
127 392 4
127 393 2
127 395 4
127 397 1
127 399 36
127 405 3
127 408 2
127 412 9
127 414 2
128 134 6
128 137 1
128 141 1
128 145 2
128 150 3
128 152 66
128 157 1
128 158 77
128 164 1
128 165 2
128 167 3
128 179 27
128 185 1
128 188 1
128 191 6
128 200 1
128 204 2
128 206 6
128 211 9
128 213 32
128 215 1
128 221 1
128 224 2
128 226 54
128 230 229
128 247 3
128 248 1
128 249 1
128 250 56
128 256 5
128 263 7
128 272 12
128 273 1
128 277 3
128 278 252
128 280 2
128 284 9
128 285 9
128 292 108
128 297 2
128 298 1
128 303 41
128 305 2
128 307 2
128 308 2
128 314 3
128 316 4
128 318 3
128 319 1
128 320 18
128 322 18
128 326 1
128 329 2
128 330 1
128 331 40
128 333 29
128 337 86
128 340 40
128 341 29
128 342 249
128 347 19
128 348 1
128 350 72
128 351 4
128 360 1
128 361 1
128 362 1
128 390 4
128 392 2
128 395 23
128 397 1
128 405 3
128 413 1
129 135 7
129 136 20
129 141 3
129 143 2
129 144 36
129 147 43
129 149 3
129 150 162
129 151 5
129 166 53
129 169 7
129 170 34
129 172 192
129 175 21
129 176 10
129 178 25
129 182 1
129 189 11
129 190 8
129 193 2
129 195 341
129 197 6
129 198 1
129 205 5
129 206 6
129 207 1
129 210 9
129 227 205
129 246 116
129 272 3
129 274 1
129 275 57
129 288 4
129 300 1
129 307 1
129 321 3
129 332 4
129 335 2
129 342 1
131 133 259
131 135 195
131 139 15
131 141 180
131 144 1
131 146 68
131 147 1
131 150 27
131 151 459
131 152 11
131 157 2
131 161 108
131 163 1
131 164 128
131 169 442
131 170 4
131 172 5
131 175 1
131 182 1
131 190 426
131 195 12
131 199 72
131 201 89
131 205 1
131 206 1
131 207 140
131 211 2
131 213 3
131 226 8
131 227 1
131 230 7
131 246 2
131 249 1
131 250 7
131 256 7
131 260 34
131 264 2
131 266 66
131 273 7
131 274 20
131 278 1
131 284 8
131 288 39
131 292 3
131 293 5
131 296 6
131 297 1
131 300 31
131 305 1
131 307 43
131 312 7
131 320 3
131 321 34
131 327 1
131 331 4
131 332 341
131 337 1
131 342 21
131 346 12
131 347 4
131 348 2
131 378 11
131 386 7
133 135 273
133 136 3
133 139 22
133 141 341
133 146 206
133 147 2
133 150 33
133 151 606
133 152 16
133 157 5
133 161 309
133 163 1
133 164 192
133 166 4
133 169 503
133 170 2
133 172 7
133 175 4
133 176 2
133 179 16
133 182 1
133 190 472
133 195 8
133 198 3
133 199 291
133 201 393
133 205 3
133 206 2
133 207 337
133 211 3
133 213 8
133 226 8
133 227 2
133 230 20
133 236 1
133 246 6
133 249 1
133 250 16
133 256 13
133 260 54
133 264 57
133 266 207
133 272 1
133 273 30
133 274 46
133 275 1
133 278 10
133 279 32
133 284 7
133 288 47
133 292 6
133 293 25
133 296 32
133 300 81
133 307 22
133 312 54
133 319 1
133 320 12
133 321 67
133 322 4
133 327 34
133 331 14
133 332 385
133 333 5
133 337 4
133 341 5
133 342 18
133 346 85
133 347 17
133 348 7
133 350 7
133 378 25
133 386 9
133 402 1
133 409 1
134 152 5
134 157 1
134 158 2
134 179 6
134 188 2
134 211 9
134 213 2
134 226 4
134 248 1
134 250 2
134 278 1
134 303 2
134 305 2
134 307 1
134 320 4
134 322 2
134 330 2
134 337 2
134 340 3
134 342 4
134 347 2
134 350 3
135 136 8
135 139 11
135 141 233
135 144 15
135 146 174
135 147 4
135 150 9
135 151 495
135 152 11
135 157 3
135 161 191
135 164 162
135 166 4
135 167 1
135 169 460
135 170 8
135 172 23
135 173 2
135 175 1
135 178 9
135 186 4
135 190 516
135 195 7
135 198 1
135 199 143
135 201 169
135 205 12
135 206 2
135 207 152
135 211 5
135 212 1
135 213 5
135 226 9
135 227 4
135 230 19
135 246 4
135 250 10
135 256 7
135 260 7
135 264 12
135 266 80
135 268 1
135 273 10
135 274 15
135 275 26
135 277 1
135 278 9
135 279 5
135 284 12
135 288 15
135 292 4
135 293 16
135 295 1
135 296 26
135 300 17
135 307 7
135 312 19
135 320 16
135 321 20
135 322 4
135 327 20
135 328 1
135 331 10
135 332 469
135 337 5
135 341 1
135 342 20
135 346 31
135 347 7
135 348 5
135 366 1
135 378 15
135 386 5
135 391 1
135 409 1
135 412 1
136 141 1
136 143 3
136 145 1
136 149 4
136 150 186
136 151 3
136 166 85
136 169 58
136 170 55
136 172 218
136 173 1
136 175 5
136 176 4
136 189 12
136 190 5
136 193 2
136 195 347
136 197 5
136 201 2
136 205 15
136 206 4
136 207 2
136 210 8
136 227 250
136 238 1
136 246 186
136 256 1
136 260 2
136 272 2
136 274 5
136 275 60
136 288 1
136 293 1
136 300 4
136 307 1
136 314 1
136 316 2
136 321 5
136 332 7
136 335 5
136 336 1
136 364 1
136 376 1
136 385 1
136 390 1
136 391 1
136 397 1
136 405 1
136 408 1
136 412 1
136 413 1
137 150 32
137 152 5
137 158 4
137 179 2
137 226 8
137 250 1
137 303 2
137 318 4
137 320 3
137 331 4
137 340 10
137 341 10
137 342 4
137 347 10
137 350 1
137 406 1
138 142 41
138 150 1
138 152 7
138 154 4
138 156 57
138 157 3
138 158 1
138 163 171
138 165 108
138 167 81
138 173 64
138 174 28
138 188 1
138 191 187
138 198 18
138 200 20
138 204 137
138 206 47
138 211 1
138 213 18
138 214 139
138 215 71
138 217 9
138 221 2
138 225 6
138 226 21
138 230 1
138 238 1
138 243 2
138 245 9
138 247 125
138 248 1
138 249 29
138 250 2
138 255 57
138 263 20
138 264 1
138 268 1
138 269 2
138 272 26
138 278 11
138 280 1
138 284 1
138 285 152
138 286 17
138 292 5
138 293 1
138 297 2
138 298 3
138 301 111
138 303 1
138 305 20
138 310 3
138 314 9
138 316 1
138 318 1
138 320 5
138 322 1
138 323 6
138 326 1
138 329 126
138 331 4
138 333 9
138 336 3
138 337 2
138 340 1
138 341 2
138 342 4
138 347 1
138 348 1
138 350 1
138 351 1
138 364 1
138 376 7
138 382 1
138 391 4
138 393 1
138 395 1
138 399 1
138 408 1
138 412 3
138 413 11
139 141 11
139 146 3
139 150 9
139 151 10
139 161 6
139 164 2
139 169 7
139 170 7
139 171 336
139 175 1
139 182 1
139 190 12
139 195 4
139 199 11
139 201 7
139 203 7
139 205 1
139 207 2
139 208 18
139 212 28
139 222 35
139 232 22
139 233 242
139 236 282
139 242 4
139 247 1
139 248 1
139 260 4
139 262 34
139 264 1
139 266 5
139 267 514
139 273 14
139 274 13
139 276 5
139 279 16
139 288 4
139 290 9
139 293 13
139 296 13
139 300 11
139 307 7
139 312 9
139 313 7
139 315 15
139 316 23
139 321 9
139 327 14
139 332 10
139 346 7
139 348 1
139 352 2
139 354 252
139 355 269
139 356 19
139 357 4
139 358 37
139 359 354
139 365 2
139 367 337
139 368 526
139 370 2
139 371 1
139 372 5
139 373 4
139 374 424
139 377 20
139 378 342
139 379 11
139 380 3
139 381 12
139 383 11
139 384 7
139 386 102
139 387 1
139 388 35
139 389 231
139 400 356
139 402 293
139 404 27
139 407 5
139 409 7
139 411 12
139 415 294
141 144 2
141 146 169
141 150 30
141 151 440
141 152 12
141 157 4
141 161 237
141 164 121
141 166 6
141 169 341
141 170 2
141 172 7
141 173 1
141 175 1
141 178 3
141 190 465
141 195 5
141 199 149
141 201 197
141 205 3
141 206 1
141 207 207
141 211 3
141 213 2
141 226 11
141 227 3
141 230 21
141 246 2
141 250 7
141 256 6
141 260 28
141 264 42
141 266 119
141 267 1
141 272 1
141 273 38
141 274 24
141 275 1
141 278 7
141 279 13
141 282 2
141 284 4
141 288 65
141 292 3
141 293 25
141 296 21
141 300 37
141 307 51
141 312 42
141 320 7
141 321 18
141 322 2
141 326 1
141 327 21
141 328 2
141 331 12
141 332 302
141 337 3
141 341 4
141 342 16
141 346 39
141 347 10
141 348 5
141 370 1
141 374 1
141 378 17
141 380 1
141 381 1
141 386 3
142 150 132
142 152 1
142 154 7
142 156 169
142 163 140
142 165 129
142 167 167
142 169 22
142 173 112
142 174 85
142 178 7
142 179 2
142 191 329
142 200 99
142 204 466
142 206 169
142 211 4
142 214 19
142 215 68
142 217 5
142 221 1
142 225 57
142 226 2
142 241 1
142 243 9
142 245 13
142 247 458
142 249 53
142 250 3
142 255 5
142 256 1
142 263 132
142 269 1
142 271 1
142 272 26
142 277 3
142 278 3
142 284 1
142 285 251
142 286 32
142 292 9
142 297 7
142 298 2
142 301 32
142 305 16
142 310 3
142 314 46
142 320 4
142 322 2
142 323 2
142 326 21
142 329 242
142 330 3
142 331 1
142 336 38
142 337 4
142 340 2
142 342 13
142 347 3
142 348 2
142 360 4
142 361 2
142 362 3
142 364 3
142 366 2
142 376 3
142 382 3
142 385 5
142 391 4
142 392 3
142 395 1
142 403 3
142 406 7
142 408 6
142 412 12
142 413 17
142 414 2
143 144 8
143 147 2
143 149 64
143 150 10
143 166 6
143 170 1
143 172 8
143 175 185
143 176 401
143 182 122
143 189 467
143 193 58
143 195 7
143 197 399
143 205 186
143 210 460
143 227 4
143 246 6
143 275 5
143 297 1
143 335 55
143 370 1
144 146 3
144 149 5
144 150 180
144 151 10
144 166 57
144 169 269
144 170 77
144 172 235
144 175 14
144 176 9
144 189 14
144 190 15
144 193 2
144 195 377
144 197 7
144 201 1
144 205 8
144 206 2
144 210 14
144 227 386
144 246 198
144 269 1
144 272 3
144 274 6
144 275 97
144 288 2
144 297 4
144 300 6
144 316 2
144 321 8
144 332 12
144 335 8
144 336 1
144 346 1
145 152 1
145 154 1
145 158 2
145 167 4
145 179 13
145 188 11
145 191 1
145 198 1
145 200 2
145 206 3
145 211 1
145 213 5
145 215 3
145 217 6
145 221 13
145 224 415
145 226 4
145 230 1
145 238 9
145 241 190
145 243 234
145 247 1
145 248 5
145 249 1
145 250 9
145 254 2
145 256 246
145 260 1
145 268 10
145 269 2
145 272 2
145 277 217
145 278 5
145 280 1
145 284 178
145 292 7
145 297 5
145 299 4
145 303 2
145 305 8
145 308 263
145 309 1
145 310 2
145 314 195
145 318 2
145 319 149
145 320 2
145 322 3
145 326 1
145 329 4
145 330 6
145 331 1
145 333 4
145 336 2
145 340 1
145 341 1
145 342 5
145 347 4
145 348 12
145 350 3
145 351 273
145 353 4
145 360 46
145 361 14
145 362 5
145 364 7
145 366 11
145 376 71
145 382 4
145 385 3
145 390 358
145 391 278
145 392 5
145 393 112
145 395 208
145 397 251
145 399 3
145 403 1
145 405 518
145 406 16
145 408 116
145 412 10
145 413 18
145 414 1
146 150 29
146 151 403
146 152 7
146 157 2
146 161 76
146 164 43
146 169 325
146 170 1
146 172 8
146 190 406
146 191 1
146 195 2
146 199 36
146 201 84
146 207 100
146 211 1
146 213 4
146 226 4
146 230 6
146 246 2
146 247 1
146 250 5
146 256 7
146 260 11
146 264 7
146 266 45
146 272 2
146 273 4
146 274 27
146 278 11
146 279 2
146 282 1
146 284 5
146 288 17
146 292 2
146 293 14
146 296 6
146 297 1
146 300 34
146 307 4
146 312 12
146 320 11
146 321 32
146 327 5
146 328 2
146 331 6
146 332 317
146 337 3
146 342 9
146 346 10
146 347 5
146 348 2
146 378 7
146 386 4
146 404 1
146 409 1
147 149 3
147 150 111
147 151 2
147 166 58
147 169 2
147 170 62
147 172 201
147 175 22
147 176 7
147 189 13
147 190 4
147 193 1
147 195 294
147 197 6
147 205 11
147 206 4
147 210 11
147 227 399
147 246 141
147 269 2
147 272 1
147 275 60
147 277 1
147 288 6
147 297 4
147 307 3
147 332 2
147 335 9
147 336 3
149 150 44
149 166 6
149 169 84
149 170 1
149 172 6
149 175 159
149 176 439
149 178 3
149 182 141
149 189 602
149 193 69
149 195 6
149 197 376
149 205 135
149 210 440
149 227 7
149 246 9
149 269 1
149 275 6
149 297 1
149 335 52
149 370 1
150 151 134
150 152 17
150 153 27
150 154 3
150 155 28
150 156 7
150 157 1
150 161 41
150 163 5
150 164 9
150 165 90
150 166 162
150 167 6
150 169 26
150 170 48
150 171 2
150 172 951
150 173 27
150 174 7
150 175 23
150 176 6
150 177 26
150 178 227
150 182 3
150 183 766
150 186 758
150 189 13
150 190 9
150 191 8
150 193 2
150 195 428
150 197 11
150 198 2
150 199 6
150 200 14
150 201 697
150 205 9
150 206 3
150 207 19
150 208 4
150 210 15
150 212 25
150 222 25
150 224 17
150 227 423
150 242 11
150 243 50
150 246 216
150 248 3
150 250 24
150 260 2
150 264 4
150 266 9
150 272 1
150 273 8
150 274 9
150 275 173
150 279 3
150 288 8
150 293 4
150 296 23
150 297 2
150 300 4
150 307 7
150 312 4
150 321 14
150 327 23
150 332 29
150 335 16
150 342 1
150 346 14
151 152 11
151 157 3
151 158 1
151 161 460
151 164 420
151 166 5
151 169 543
151 170 7
151 172 7
151 173 1
151 175 1
151 176 3
151 178 22
151 179 32
151 186 1
151 190 482
151 195 7
151 198 2
151 199 473
151 201 532
151 205 5
151 206 1
151 207 526
151 211 4
151 212 1
151 213 6
151 222 2
151 226 7
151 227 5
151 230 6
151 236 1
151 246 8
151 248 1
151 249 1
151 250 22
151 256 5
151 260 66
151 264 171
151 266 310
151 267 1
151 272 2
151 273 150
151 274 130
151 275 6
151 278 9
151 279 92
151 282 4
151 284 2
151 288 93
151 292 6
151 293 107
151 295 7
151 296 149
151 300 92
151 301 1
151 305 2
151 307 96
151 312 169
151 318 2
151 319 8
151 320 13
151 321 110
151 322 4
151 327 130
151 328 4
151 331 10
151 332 522
151 333 12
151 337 1
151 341 15
151 342 24
151 346 175
151 347 6
151 348 4
151 350 24
151 356 1
151 357 1
151 374 1
151 378 15
151 386 7
151 402 3
151 404 1
151 409 2
152 154 4
152 157 75
152 158 248
152 161 13
152 164 12
152 165 5
152 167 11
152 169 9
152 173 1
152 174 2
152 179 320
152 185 28
152 188 27
152 190 5
152 191 21
152 198 8
152 199 24
152 200 21
152 201 12
152 204 1
152 207 15
152 211 244
152 213 212
152 214 2
152 215 30
152 217 16
152 221 2
152 224 4
152 225 24
152 226 261
152 230 211
152 238 1
152 241 3
152 243 6
152 245 37
152 247 3
152 248 34
152 249 8
152 250 424
152 254 1
152 256 2
152 260 1
152 263 4
152 266 20
152 268 1
152 269 17
152 271 2
152 272 4
152 273 2
152 277 3
152 278 212
152 280 4
152 284 9
152 285 5
152 286 3
152 287 3
152 288 2
152 292 367
152 293 3
152 294 1
152 296 1
152 297 11
152 298 4
152 300 2
152 301 15
152 303 361
152 305 17
152 307 1
152 308 7
152 309 1
152 310 5
152 312 5
152 314 3
152 318 220
152 319 5
152 320 295
152 321 1
152 322 355
152 323 2
152 326 3
152 327 4
152 329 5
152 330 9
152 331 303
152 332 9
152 333 417
152 336 4
152 337 119
152 339 6
152 340 172
152 341 276
152 342 291
152 346 1
152 347 158
152 348 61
152 350 259
152 351 5
152 353 3
152 355 1
152 357 1
152 360 6
152 361 1
152 362 1
152 364 2
152 366 1
152 376 3
152 382 3
152 385 1
152 390 5
152 391 1
152 392 1
152 393 3
152 395 24
152 397 3
152 399 3
152 403 3
152 405 9
152 406 1
152 408 2
152 412 2
152 413 2
152 414 1
153 203 8
153 262 2
153 270 33
153 290 199
153 313 3
153 365 37
153 371 24
153 377 1
153 379 11
153 380 2
153 381 6
153 384 17
153 387 32
153 388 14
153 398 33
153 407 15
153 411 1
154 156 94
154 158 3
154 163 35
154 165 45
154 167 46
154 173 24
154 174 192
154 176 12
154 179 19
154 188 38
154 191 37
154 198 123
154 200 82
154 204 3
154 206 101
154 211 11
154 213 5
154 214 35
154 215 92
154 217 19
154 221 2
154 224 1
154 225 141
154 226 6
154 230 12
154 236 1
154 238 1
154 241 1
154 245 165
154 247 14
154 248 12
154 249 106
154 250 29
154 254 1
154 255 122
154 260 1
154 263 253
154 268 1
154 269 36
154 271 145
154 272 89
154 278 2
154 280 1
154 285 134
154 286 115
154 287 65
154 292 26
154 294 204
154 297 94
154 298 125
154 299 116
154 301 3
154 305 38
154 307 4
154 310 221
154 314 3
154 319 1
154 320 8
154 322 19
154 323 171
154 326 161
154 329 68
154 330 50
154 331 6
154 333 3
154 336 374
154 337 1
154 339 186
154 340 18
154 341 2
154 342 1
154 347 3
154 348 9
154 350 15
154 353 6
154 362 2
154 364 2
154 366 2
154 371 1
154 376 3
154 382 1
154 385 2
154 390 1
154 391 1
154 392 21
154 393 1
154 395 7
154 399 3
154 405 2
154 406 2
154 412 4
154 413 4
154 414 1
156 163 68
156 165 28
156 167 61
156 173 151
156 174 213
156 191 248
156 198 62
156 200 138
156 203 1
156 204 146
156 206 50
156 213 1
156 214 107
156 215 96
156 221 43
156 225 101
156 238 6
156 241 16
156 245 174
156 247 219
156 249 132
156 254 21
156 255 131
156 263 182
156 268 5
156 269 60
156 271 265
156 272 163
156 280 1
156 285 215
156 286 245
156 287 53
156 294 318
156 297 188
156 298 118
156 299 56
156 301 242
156 305 2
156 309 46
156 310 100
156 323 85
156 326 222
156 329 183
156 336 165
156 337 1
156 339 246
156 347 1
156 353 8
156 360 7
156 361 6
156 362 4
156 364 2
156 366 12
156 382 10
156 385 1
156 392 19
156 399 3
156 403 5
156 406 22
156 407 1
156 412 32
156 413 17
156 414 28
157 158 19
157 161 2
157 163 1
157 164 3
157 167 3
157 169 591
157 174 1
157 179 103
157 188 193
157 190 2
157 191 13
157 198 12
157 199 2
157 200 1
157 201 4
157 204 1
157 207 3
157 211 37
157 213 51
157 214 1
157 217 127
157 221 3
157 224 3
157 226 59
157 230 68
157 236 1
157 241 1
157 242 1
157 243 2
157 247 2
157 248 158
157 249 12
157 250 89
157 254 1
157 263 5
157 266 6
157 269 2
157 272 5
157 273 2
157 277 1
157 278 49
157 279 1
157 287 2
157 288 3
157 292 47
157 293 1
157 296 3
157 297 1
157 301 4
157 303 9
157 305 45
157 312 4
157 314 1
157 318 70
157 320 137
157 321 1
157 322 42
157 323 1
157 326 1
157 327 1
157 330 111
157 331 39
157 332 2
157 333 84
157 336 7
157 337 42
157 340 2
157 341 92
157 342 99
157 346 2
157 347 49
157 348 207
157 350 105
157 353 1
157 360 2
157 364 1
157 366 3
157 376 3
157 385 2
157 391 1
157 395 1
157 397 1
157 403 1
157 405 3
157 408 5
157 414 1
158 165 1
158 167 10
158 173 1
158 174 2
158 179 110
158 185 35
158 188 5
158 191 3
158 198 1
158 200 3
158 204 2
158 206 2
158 211 46
158 213 71
158 214 1
158 215 3
158 217 18
158 221 6
158 224 9
158 225 6
158 226 192
158 230 187
158 243 2
158 245 14
158 247 1
158 248 11
158 250 117
158 256 5
158 263 1
158 268 1
158 269 7
158 271 2
158 272 3
158 277 1
158 278 107
158 280 1
158 284 4
158 285 2
158 286 1
158 292 110
158 294 1
158 298 4
158 301 2
158 303 11
158 305 12
158 307 1
158 308 3
158 309 2
158 310 2
158 314 2
158 318 8
158 319 1
158 320 129
158 322 96
158 326 1
158 329 1
158 330 14
158 331 194
158 333 18
158 336 6
158 337 56
158 339 1
158 340 221
158 341 66
158 342 189
158 347 54
158 348 6
158 350 23
158 351 1
158 353 1
158 362 2
158 364 1
158 382 1
158 390 11
158 391 1
158 392 1
158 393 1
158 395 4
158 397 2
158 399 2
158 403 4
158 405 7
158 406 1
158 412 3
158 413 1
159 169 290
159 203 108
159 208 12
159 212 10
159 222 17
159 232 7
159 233 17
159 242 6
159 262 164
159 270 344
159 272 1
159 273 1
159 276 7
159 290 155
159 307 2
159 313 1
159 315 3
159 316 1
159 336 2
159 352 2
159 355 6
159 356 14
159 357 43
159 365 366
159 367 27
159 368 13
159 370 46
159 371 438
159 372 7
159 373 73
159 374 1
159 377 156
159 378 8
159 379 6
159 380 16
159 381 280
159 383 4
159 384 272
159 386 25
159 387 515
159 388 35
159 398 101
159 400 4
159 404 3
159 407 350
159 409 2
159 411 71
159 415 9
161 164 108
161 169 409
161 170 3
161 172 17
161 173 1
161 175 6
161 190 558
161 191 1
161 195 6
161 199 89
161 200 1
161 201 151
161 207 193
161 208 1
161 211 7
161 213 2
161 226 10
161 227 3
161 230 13
161 246 3
161 247 1
161 250 8
161 256 22
161 260 57
161 264 15
161 266 42
161 272 1
161 273 17
161 274 68
161 276 2
161 278 8
161 279 2
161 284 9
161 288 52
161 292 5
161 293 28
161 295 3
161 296 15
161 297 1
161 300 86
161 307 14
161 312 20
161 316 1
161 320 6
161 321 93
161 322 6
161 326 1
161 327 8
161 328 1
161 331 20
161 332 431
161 337 4
161 341 5
161 342 19
161 346 21
161 347 13
161 348 2
161 356 1
161 378 11
161 386 3
161 404 1
161 409 5
163 165 162
163 167 104
163 173 85
163 174 23
163 179 2
163 191 248
163 198 43
163 200 48
163 204 163
163 206 99
163 211 2
163 213 15
163 214 194
163 215 102
163 217 24
163 225 18
163 226 29
163 230 1
163 241 3
163 243 1
163 245 8
163 247 141
163 249 42
163 250 2
163 254 1
163 255 82
163 256 1
163 263 26
163 264 2
163 268 4
163 269 2
163 271 7
163 272 28
163 277 5
163 278 4
163 280 2
163 285 80
163 286 5
163 292 1
163 294 15
163 297 6
163 298 5
163 299 1
163 301 181
163 305 10
163 307 1
163 308 2
163 310 4
163 314 7
163 318 1
163 320 3
163 322 1
163 323 4
163 326 2
163 329 88
163 330 1
163 331 2
163 333 9
163 336 5
163 337 1
163 339 22
163 341 1
163 342 9
163 348 2
163 361 1
163 362 3
163 364 3
163 376 11
163 382 2
163 391 8
163 393 3
163 406 1
163 408 4
163 412 13
163 413 11
163 414 1
164 169 374
164 170 24
164 172 24
164 175 1
164 190 342
164 191 1
164 195 1
164 199 98
164 201 83
164 207 131
164 211 1
164 212 1
164 226 3
164 227 1
164 230 9
164 232 1
164 246 5
164 250 5
164 256 7
164 260 42
164 264 5
164 266 22
164 273 6
164 274 21
164 278 3
164 282 1
164 284 8
164 288 33
164 292 2
164 293 11
164 295 1
164 296 10
164 297 1
164 300 65
164 305 4
164 307 5
164 312 14
164 320 4
164 321 51
164 322 1
164 326 8
164 327 6
164 328 2
164 331 5
164 332 267
164 337 3
164 342 9
164 346 31
164 347 8
164 348 2
164 378 7
164 386 1
164 404 1
164 409 5
165 167 150
165 173 86
165 174 5
165 179 2
165 188 6
165 191 165
165 198 57
165 200 73
165 204 115
165 206 109
165 211 2
165 213 5
165 214 72
165 215 171
165 217 3
165 221 2
165 224 1
165 225 15
165 226 5
165 230 12
165 238 1
165 241 3
165 243 4
165 245 45
165 247 117
165 248 1
165 249 86
165 250 39
165 254 1
165 255 69
165 260 1
165 263 49
165 268 1
165 269 23
165 271 16
165 272 26
165 277 2
165 278 5
165 285 81
165 286 16
165 287 13
165 292 13
165 293 1
165 294 8
165 297 91
165 298 8
165 299 44
165 301 173
165 305 34
165 308 6
165 310 59
165 314 40
165 319 4
165 320 11
165 321 1
165 322 7
165 323 30
165 326 35
165 329 83
165 330 9
165 331 7
165 333 46
165 336 94
165 337 2
165 339 23
165 340 15
165 341 13
165 342 10
165 347 2
165 348 7
165 350 20
165 351 1
165 360 1
165 364 2
165 376 6
165 382 1
165 385 1
165 390 4
165 391 6
165 392 1
165 393 8
165 395 9
165 403 1
165 405 2
165 406 3
165 408 2
165 412 10
165 413 19
166 169 7
166 170 74
166 172 276
166 175 31
166 176 9
166 178 55
166 182 6
166 189 21
166 190 7
166 193 4
166 195 259
166 197 7
166 205 15
166 206 2
166 210 14
166 227 439
166 246 137
166 260 1
166 269 3
166 274 4
166 275 99
166 288 14
166 297 6
166 300 2
166 307 10
166 313 1
166 321 1
166 332 7
166 335 8
166 370 1
166 385 4
167 169 30
167 173 203
167 174 7
167 179 14
167 186 2
167 188 3
167 191 230
167 195 1
167 198 113
167 200 99
167 201 1
167 204 146
167 206 162
167 211 5
167 213 34
167 214 79
167 215 165
167 217 27
167 221 6
167 224 13
167 225 3
167 226 37
167 230 3
167 238 1
167 241 1
167 243 6
167 245 83
167 247 178
167 249 117
167 250 10
167 255 48
167 263 10
167 264 1
167 268 3
167 269 69
167 271 18
167 272 12
167 278 12
167 284 2
167 285 140
167 286 1
167 287 8
167 288 1
167 292 20
167 293 4
167 294 2
167 297 44
167 298 5
167 299 77
167 301 174
167 303 1
167 305 24
167 307 1
167 308 6
167 310 77
167 314 32
167 318 1
167 319 14
167 320 12
167 322 3
167 323 43
167 326 105
167 329 104
167 331 4
167 333 17
167 336 134
167 337 3
167 339 15
167 340 11
167 341 21
167 342 9
167 346 1
167 347 2
167 348 1
167 350 1
167 351 2
167 357 1
167 360 1
167 361 1
167 362 2
167 364 1
167 366 1
167 376 19
167 382 2
167 385 4
167 387 1
167 391 10
167 392 3
167 393 6
167 395 38
167 397 1
167 403 1
167 405 7
167 406 2
167 408 12
167 412 11
167 413 3
169 170 10
169 172 10
169 173 1
169 175 1
169 176 31
169 178 4
169 179 15
169 182 18
169 186 1
169 189 14
169 190 604
169 193 8
169 195 3
169 198 19
169 199 375
169 201 451
169 203 1
169 206 23
169 207 425
169 208 1
169 211 13
169 212 22
169 213 27
169 214 14
169 217 17
169 220 23
169 222 64
169 226 14
169 227 82
169 230 20
169 236 7
169 238 1
169 241 7
169 242 58
169 243 84
169 245 8
169 246 134
169 247 7
169 249 13
169 250 64
169 256 27
169 260 27
169 264 61
169 266 243
169 267 1
169 268 1
169 269 3
169 271 1
169 272 3
169 273 61
169 274 69
169 275 5
169 278 6
169 279 45
169 284 18
169 288 37
169 292 11
169 293 57
169 295 3
169 296 52
169 297 1
169 300 43
169 307 21
169 312 63
169 318 2
169 319 12
169 320 9
169 321 78
169 322 5
169 326 1
169 327 40
169 328 3
169 331 15
169 332 491
169 333 6
169 336 1
169 337 3
169 341 4
169 342 18
169 346 99
169 347 12
169 348 2
169 350 7
169 374 1
169 378 15
169 386 4
169 402 3
169 406 1
169 409 1
170 172 49
170 175 2
170 176 2
170 178 44
170 186 230
170 188 1
170 189 2
170 190 3
170 193 2
170 195 30
170 197 2
170 199 1
170 201 1
170 205 7
170 207 5
170 210 1
170 227 33
170 236 7
170 246 64
170 249 1
170 260 9
170 264 19
170 266 4
170 267 4
170 269 1
170 272 15
170 273 15
170 274 15
170 275 86
170 279 10
170 288 25
170 293 5
170 296 44
170 297 2
170 300 37
170 307 16
170 312 33
170 314 1
170 321 29
170 327 32
170 332 1
170 335 1
170 346 21
170 370 1
170 374 5
170 378 6
170 386 8
170 397 1
170 402 4
171 203 5
171 208 15
171 212 25
171 222 42
171 232 20
171 233 243
171 236 238
171 242 3
171 262 22
171 267 303
171 268 1
171 270 2
171 276 9
171 290 20
171 313 12
171 315 12
171 316 20
171 321 1
171 352 3
171 354 418
171 355 602
171 356 56
171 357 3
171 358 16
171 359 381
171 365 3
171 366 3
171 367 415
171 368 464
171 370 3
171 371 1
171 372 22
171 373 1
171 374 507
171 377 4
171 378 411
171 379 10
171 380 2
171 381 6
171 382 5
171 383 15
171 384 2
171 386 38
171 387 6
171 388 45
171 389 243
171 398 1
171 400 308
171 402 331
171 404 22
171 407 3
171 409 23
171 411 2
171 412 6
171 415 430
172 175 11
172 176 7
172 178 138
172 182 6
172 186 2
172 189 14
172 190 14
172 193 3
172 195 417
172 197 13
172 198 1
172 199 5
172 201 12
172 205 20
172 206 5
172 207 9
172 210 14
172 227 250
172 246 199
172 264 2
172 266 16
172 271 2
172 272 1
172 273 10
172 274 3
172 275 251
172 279 3
172 288 5
172 293 5
172 296 17
172 300 4
172 307 5
172 312 4
172 321 12
172 327 10
172 332 15
172 335 20
172 336 1
172 342 1
172 346 16
173 174 63
173 176 2
173 188 1
173 191 364
173 197 1
173 198 13
173 200 63
173 201 1
173 204 204
173 206 119
173 210 1
173 213 16
173 214 29
173 215 88
173 217 23
173 221 4
173 224 1
173 225 117
173 226 24
173 230 1
173 238 2
173 241 1
173 242 1
173 243 1
173 245 17
173 247 317
173 249 36
173 255 58
173 256 2
173 262 1
173 263 92
173 269 3
173 271 2
173 272 36
173 273 1
173 278 5
173 285 226
173 286 15
173 294 3
173 297 9
173 298 2
173 299 1
173 301 181
173 305 19
173 308 2
173 310 8
173 314 6
173 316 1
173 319 10
173 320 1
173 322 2
173 323 3
173 326 13
173 329 224
173 330 5
173 333 3
173 336 29
173 337 1
173 339 4
173 340 1
173 342 3
173 347 2
173 348 1
173 350 5
173 355 1
173 360 2
173 361 2
173 362 1
173 364 1
173 366 3
173 372 1
173 373 1
173 376 6
173 377 1
173 382 1
173 383 1
173 385 4
173 390 1
173 391 1
173 404 1
173 406 4
173 407 1
173 408 3
173 412 6
173 413 6
173 414 1
174 179 6
174 188 1
174 191 90
174 198 276
174 200 263
174 204 117
174 206 2
174 211 5
174 213 1
174 214 16
174 215 3
174 217 1
174 221 16
174 225 297
174 226 4
174 230 1
174 236 1
174 238 1
174 241 20
174 245 153
174 247 98
174 248 1
174 249 238
174 254 1
174 255 57
174 263 506
174 268 5
174 269 107
174 271 179
174 272 209
174 278 3
174 280 3
174 285 64
174 286 133
174 287 75
174 294 251
174 297 171
174 298 263
174 299 148
174 301 184
174 305 6
174 308 1
174 309 12
174 310 273
174 318 2
174 320 1
174 322 2
174 323 251
174 326 299
174 329 83
174 331 2
174 333 3
174 336 198
174 339 385
174 340 1
174 342 3
174 347 4
174 348 20
174 353 6
174 360 23
174 361 7
174 362 4
174 364 42
174 366 7
174 382 5
174 385 3
174 387 1
174 392 23
174 397 1
174 399 13
174 403 8
174 406 45
174 412 2
174 413 33
174 414 13
174 415 1
175 176 76
175 178 8
175 182 180
175 189 231
175 190 7
175 193 102
175 195 131
175 197 171
175 199 8
175 205 471
175 207 1
175 210 188
175 227 18
175 233 5
175 236 3
175 246 11
175 260 1
175 264 11
175 267 1
175 269 1
175 272 2
175 273 6
175 274 3
175 275 20
175 288 13
175 293 12
175 296 3
175 297 1
175 300 1
175 307 5
175 312 2
175 321 3
175 332 2
175 335 177
175 346 2
175 354 1
175 359 2
175 361 1
175 367 7
175 368 2
175 370 1
175 374 3
175 378 9
175 389 6
175 400 11
175 402 1
175 412 1
175 415 3
176 178 9
176 182 491
176 189 416
176 190 1
176 193 381
176 195 6
176 197 508
176 205 80
176 206 14
176 210 413
176 225 1
176 227 7
176 245 5
176 246 12
176 260 117
176 263 16
176 269 3
176 272 2
176 275 9
176 285 5
176 286 1
176 297 3
176 298 8
176 313 1
176 323 1
176 326 3
176 329 4
176 335 443
176 336 22
176 370 1
178 182 14
178 189 15
178 190 15
178 193 10
178 195 360
178 197 5
178 198 5
178 205 3
178 206 7
178 207 2
178 208 40
178 210 30
178 213 5
178 214 1
178 220 8
178 227 366
178 230 7
178 233 42
178 246 220
178 260 1
178 263 1
178 272 1
178 274 9
178 275 94
178 288 2
178 307 1
178 321 11
178 332 25
178 335 27
178 336 1
179 185 43
179 188 20
179 190 22
179 191 30
179 198 6
179 200 13
179 204 2
179 206 20
179 211 258
179 213 185
179 215 1
179 217 79
179 221 6
179 224 7
179 225 6
179 226 305
179 230 244
179 238 7
179 245 20
179 247 5
179 248 22
179 249 5
179 250 359
179 255 1
179 256 7
179 260 1
179 263 8
179 268 1
179 269 10
179 272 6
179 277 5
179 278 169
179 280 2
179 285 15
179 288 2
179 292 184
179 294 1
179 298 5
179 300 1
179 301 2
179 303 109
179 305 31
179 307 1
179 308 2
179 309 1
179 310 3
179 312 1
179 318 28
179 319 2
179 320 213
179 322 176
179 323 6
179 326 13
179 329 10
179 330 63
179 331 292
179 332 16
179 333 90
179 336 13
179 337 137
179 339 1
179 340 223
179 341 88
179 342 227
179 346 3
179 347 189
179 348 35
179 350 53
179 351 2
179 353 1
179 360 3
179 361 2
179 364 7
179 366 2
179 376 2
179 385 2
179 390 2
179 391 1
179 392 2
179 395 21
179 397 1
179 403 5
179 405 5
179 406 2
179 412 5
179 413 2
179 414 1
182 189 537
182 193 122
182 195 4
182 197 166
182 205 169
182 210 478
182 227 7
182 246 8
182 269 1
182 272 1
182 275 3
182 297 1
182 335 38
185 188 2
185 211 18
185 213 1
185 221 2
185 226 25
185 238 1
185 245 15
185 248 1
185 250 24
185 269 5
185 277 1
185 278 38
185 280 3
185 285 1
185 292 1
185 301 1
185 303 5
185 318 10
185 320 40
185 322 18
185 330 2
185 331 14
185 333 32
185 337 9
185 340 38
185 341 12
185 342 38
185 347 1
185 350 2
185 361 1
185 362 1
185 364 4
185 403 4
186 189 1
186 190 1
186 195 1
186 205 4
186 221 1
186 227 5
186 238 1
186 242 1
186 274 3
186 300 3
186 307 1
186 314 1
186 326 2
186 353 1
186 362 2
186 392 9
186 399 2
186 412 3
188 191 2
188 198 2
188 200 1
188 204 2
188 206 6
188 211 4
188 213 22
188 217 279
188 221 16
188 224 1
188 225 2
188 226 12
188 230 3
188 238 2
188 241 9
188 243 2
188 245 3
188 247 5
188 248 122
188 249 3
188 250 21
188 256 2
188 262 1
188 263 44
188 268 7
188 272 23
188 277 16
188 284 2
188 285 10
188 286 1
188 292 1
188 298 1
188 303 12
188 305 58
188 308 4
188 310 2
188 314 3
188 318 19
188 319 4
188 320 115
188 322 11
188 323 4
188 326 2
188 329 2
188 330 363
188 331 18
188 336 56
188 337 1
188 340 3
188 341 4
188 342 36
188 347 25
188 348 194
188 350 1
188 351 2
188 353 5
188 361 2
188 362 12
188 364 4
188 366 6
188 382 5
188 384 1
188 385 3
188 390 3
188 391 3
188 392 9
188 395 1
188 397 3
188 399 1
188 405 10
188 406 5
188 408 6
188 411 1
188 412 28
188 413 31
188 414 6
189 193 496
189 195 11
189 197 567
189 205 258
189 210 531
189 227 8
189 246 25
189 269 1
189 272 1
189 275 13
189 297 4
189 335 590
189 366 2
189 370 1
190 191 1
190 195 6
190 198 1
190 199 505
190 200 1
190 201 416
190 205 5
190 206 1
190 207 434
190 211 4
190 213 4
190 226 3
190 227 7
190 230 3
190 236 3
190 246 6
190 248 1
190 250 7
190 256 10
190 260 25
190 264 95
190 266 346
190 272 2
190 273 104
190 274 48
190 275 8
190 278 6
190 279 59
190 282 4
190 284 14
190 288 50
190 292 2
190 293 77
190 295 1
190 296 83
190 300 37
190 301 1
190 307 65
190 312 109
190 316 1
190 318 1
190 319 16
190 320 7
190 321 84
190 322 1
190 327 71
190 328 7
190 331 7
190 332 584
190 333 2
190 337 3
190 341 2
190 342 15
190 346 118
190 347 7
190 348 3
190 350 9
190 356 1
190 357 2
190 374 1
190 378 10
190 385 2
190 386 2
190 404 1
190 409 1
191 198 108
191 200 111
191 204 195
191 206 121
191 211 10
191 213 14
191 214 152
191 215 192
191 217 18
191 221 12
191 224 1
191 225 103
191 226 11
191 230 15
191 238 9
191 241 12
191 243 2
191 245 33
191 247 275
191 248 6
191 249 109
191 250 8
191 254 3
191 255 238
191 263 63
191 268 8
191 269 14
191 271 59
191 272 51
191 277 26
191 278 19
191 279 1
191 280 14
191 284 1
191 285 320
191 286 34
191 288 3
191 292 22
191 293 5
191 294 61
191 296 1
191 297 17
191 298 36
191 299 3
191 301 407
191 303 18
191 307 1
191 308 9
191 309 8
191 310 4
191 312 3
191 314 15
191 318 27
191 319 8
191 320 38
191 321 1
191 322 11
191 323 14
191 326 3
191 327 1
191 329 281
191 330 8
191 331 3
191 333 40
191 336 5
191 337 8
191 339 63
191 340 3
191 341 35
191 342 21
191 346 3
191 347 2
191 348 1
191 350 15
191 351 2
191 353 3
191 357 1
191 360 27
191 361 10
191 362 4
191 364 9
191 366 9
191 376 27
191 377 1
191 382 10
191 385 17
191 390 2
191 391 13
191 392 2
191 393 27
191 395 8
191 397 1
191 399 2
191 403 2
191 406 8
191 408 10
191 412 17
191 413 25
191 414 10
193 195 6
193 197 366
193 205 141
193 210 437
193 227 7
193 246 3
193 269 1
193 275 6
193 313 1
193 335 44
195 197 9
195 199 27
195 201 2
195 205 109
195 206 3
195 207 2
195 210 7
195 227 182
195 233 8
195 236 1
195 246 365
195 260 1
195 264 24
195 266 10
195 272 6
195 273 18
195 274 4
195 275 419
195 279 1
195 288 17
195 293 28
195 296 6
195 297 1
195 300 2
195 307 9
195 312 10
195 321 6
195 327 2
195 332 10
195 335 6
195 346 5
195 354 2
195 355 1
195 359 1
195 367 9
195 368 2
195 370 1
195 378 6
195 389 4
195 400 1
195 415 3
197 205 187
197 210 469
197 227 13
197 246 13
197 272 2
197 275 10
197 335 364
198 200 115
198 203 1
198 204 43
198 206 37
198 207 2
198 211 13
198 213 5
198 217 5
198 221 5
198 224 1
198 225 78
198 226 13
198 230 2
198 238 1
198 245 169
198 246 2
198 247 76
198 248 1
198 249 200
198 250 6
198 255 4
198 263 190
198 268 1
198 269 124
198 271 24
198 272 116
198 278 10
198 280 3
198 284 1
198 285 3
198 286 28
198 287 22
198 292 1
198 294 107
198 297 130
198 298 78
198 299 25
198 301 2
198 305 30
198 307 1
198 310 181
198 314 4
198 320 21
198 322 2
198 323 270
198 326 324
198 329 10
198 330 15
198 331 6
198 333 10
198 336 260
198 339 132
198 340 1
198 341 6
198 342 11
198 347 8
198 348 23
198 351 2
198 353 1
198 360 3
198 361 1
198 362 4
198 364 4
198 366 1
198 370 1
198 380 1
198 382 4
198 385 1
198 391 2
198 392 2
198 399 9
198 403 2
198 406 10
198 412 7
198 413 2
199 201 73
199 206 1
199 207 127
199 211 2
199 213 3
199 226 13
199 227 8
199 230 17
199 246 2
199 250 13
199 256 39
199 260 54
199 266 25
199 268 1
199 272 2
199 273 10
199 274 36
199 278 15
199 284 21
199 288 54
199 292 6
199 293 12
199 296 12
199 300 77
199 307 22
199 312 7
199 320 17
199 321 42
199 322 8
199 326 1
199 327 5
199 331 17
199 332 323
199 337 6
199 341 1
199 342 18
199 346 30
199 347 11
199 348 6
199 378 12
199 382 1
199 386 7
199 406 1
199 409 1
199 412 1
200 201 1
200 204 99
200 206 32
200 207 3
200 211 3
200 213 14
200 214 24
200 215 33
200 217 2
200 221 6
200 224 3
200 225 70
200 226 2
200 230 11
200 238 1
200 241 3
200 245 121
200 247 114
200 248 4
200 249 150
200 250 18
200 255 2
200 256 1
200 263 178
200 268 1
200 269 87
200 271 53
200 272 74
200 278 6
200 280 1
200 284 4
200 285 13
200 286 58
200 287 34
200 288 1
200 292 21
200 294 68
200 297 79
200 298 74
200 299 47
200 301 71
200 305 7
200 308 9
200 310 103
200 314 11
200 316 1
200 322 10
200 323 67
200 326 268
200 327 7
200 329 12
200 330 4
200 331 8
200 333 12
200 336 199
200 337 1
200 339 229
200 340 7
200 341 3
200 342 33
200 347 5
200 348 6
200 350 4
200 351 1
200 353 1
200 360 3
200 361 1
200 364 1
200 366 2
200 370 1
200 376 1
200 382 1
200 390 2
200 391 6
200 392 1
200 393 1
200 399 2
200 405 3
200 406 2
200 408 3
200 412 4
200 413 1
201 205 1
201 207 183
201 211 5
201 213 2
201 226 10
201 230 18
201 246 5
201 250 8
201 256 8
201 260 30
201 263 2
201 264 37
201 266 108
201 268 2
201 272 1
201 273 18
201 274 35
201 275 1
201 276 2
201 278 7
201 279 16
201 288 40
201 292 7
201 293 23
201 295 4
201 296 21
201 300 76
201 307 6
201 312 28
201 316 1
201 320 11
201 321 68
201 322 3
201 326 1
201 327 19
201 331 13
201 332 441
201 337 11
201 341 1
201 342 23
201 346 48
201 347 12
201 348 3
201 372 1
201 378 11
201 383 2
201 385 1
201 386 4
201 404 1
201 406 2
201 409 1
201 413 3
203 208 156
203 212 51
203 220 77
203 222 32
203 232 58
203 233 46
203 236 36
203 242 9
203 248 1
203 262 284
203 267 5
203 270 129
203 276 9
203 290 615
203 298 1
203 305 1
203 313 20
203 315 28
203 316 5
203 321 117
203 352 3
203 354 37
203 355 20
203 356 55
203 357 162
203 358 342
203 359 79
203 365 173
203 367 96
203 368 76
203 370 32
203 371 196
203 372 28
203 373 82
203 374 7
203 377 205
203 378 75
203 379 294
203 380 363
203 381 370
203 383 9
203 384 31
203 386 32
203 387 251
203 388 614
203 389 47
203 398 27
203 400 54
203 402 12
203 404 31
203 407 94
203 409 5
203 411 62
203 415 89
204 206 149
204 213 13
204 214 102
204 215 144
204 217 19
204 221 4
204 225 80
204 226 20
204 230 1
204 236 2
204 241 12
204 243 3
204 245 9
204 247 389
204 249 47
204 250 2
204 255 100
204 263 90
204 269 3
204 271 46
204 272 36
204 277 1
204 278 3
204 280 5
204 284 1
204 285 305
204 286 47
204 292 3
204 293 1
204 294 82
204 297 6
204 298 29
204 299 8
204 301 271
204 305 27
204 308 7
204 310 3
204 312 2
204 314 24
204 319 21
204 320 5
204 321 1
204 322 1
204 323 2
204 326 3
204 329 320
204 330 3
204 331 1
204 333 9
204 336 17
204 339 8
204 340 2
204 341 1
204 342 2
204 360 4
204 361 1
204 362 1
204 364 2
204 366 10
204 376 9
204 382 5
204 385 3
204 391 1
204 392 1
204 393 4
204 399 1
204 403 1
204 406 5
204 408 3
204 412 5
204 413 6
204 414 1
205 210 198
205 221 2
205 227 20
205 233 7
205 236 4
205 243 1
205 246 13
205 256 1
205 260 1
205 264 4
205 268 1
205 272 1
205 273 4
205 274 3
205 275 11
205 279 1
205 288 8
205 293 1
205 296 4
205 297 1
205 300 2
205 307 4
205 308 1
205 312 2
205 321 6
205 327 5
205 332 3
205 335 199
205 346 4
205 353 1
205 354 3
205 359 2
205 360 1
205 367 10
205 368 3
205 374 5
205 378 17
205 385 1
205 389 4
205 390 1
205 392 1
205 400 9
205 406 1
205 415 3
206 207 1
206 213 14
206 214 68
206 215 278
206 217 99
206 221 2
206 224 5
206 225 142
206 226 42
206 227 3
206 230 1
206 238 4
206 241 7
206 243 6
206 245 100
206 246 6
206 247 184
206 248 25
206 249 15
206 250 10
206 254 3
206 255 148
206 260 3
206 263 148
206 268 3
206 269 7
206 271 118
206 272 23
206 275 3
206 277 9
206 278 1
206 280 1
206 284 1
206 285 250
206 286 112
206 287 48
206 294 112
206 297 37
206 298 68
206 299 100
206 301 231
206 305 49
206 308 10
206 310 185
206 314 59
206 319 5
206 320 1
206 322 1
206 323 97
206 326 130
206 329 204
206 330 20
206 333 32
206 336 129
206 337 1
206 339 102
206 340 1
206 341 1
206 342 18
206 347 1
206 348 1
206 350 7
206 351 3
206 353 1
206 354 1
206 360 3
206 361 2
206 362 1
206 364 2
206 366 10
206 370 1
206 376 17
206 382 10
206 385 20
206 390 3
206 391 9
206 392 1
206 393 20
206 395 7
206 397 1
206 399 1
206 403 8
206 405 4
206 406 20
206 408 10
206 412 14
206 413 15
206 414 6
207 211 3
207 212 2
207 213 2
207 226 11
207 227 3
207 230 19
207 245 4
207 246 3
207 250 8
207 256 10
207 260 41
207 264 23
207 266 111
207 272 1
207 273 10
207 274 52
207 275 3
207 278 3
207 279 7
207 282 4
207 284 8
207 288 33
207 292 9
207 293 29
207 295 7
207 296 28
207 300 37
207 307 5
207 312 31
207 316 3
207 320 7
207 321 60
207 322 5
207 327 18
207 328 5
207 331 10
207 332 307
207 337 6
207 341 2
207 342 19
207 346 29
207 347 13
207 348 3
207 356 1
207 378 13
207 404 5
207 409 6
208 212 10
208 220 37
208 222 25
208 232 13
208 233 14
208 236 18
208 242 38
208 262 292
208 267 6
208 270 31
208 290 355
208 313 5
208 315 3
208 316 10
208 321 8
208 355 13
208 356 26
208 357 30
208 358 132
208 359 24
208 365 54
208 367 39
208 368 69
208 370 42
208 371 23
208 372 34
208 373 10
208 374 3
208 377 106
208 378 24
208 379 52
208 380 96
208 381 337
208 383 11
208 384 40
208 386 15
208 387 89
208 388 141
208 389 22
208 398 23
208 400 31
208 402 5
208 407 37
208 409 1
208 411 32
208 415 39
210 227 9
210 246 17
210 269 1
210 272 1
210 275 18
210 297 1
210 307 1
210 335 582
211 213 171
211 214 2
211 217 17
211 224 1
211 225 5
211 226 298
211 230 126
211 238 2
211 241 1
211 245 13
211 247 4
211 248 6
211 249 3
211 250 166
211 254 2
211 255 3
211 256 2
211 263 10
211 266 1
211 269 15
211 271 8
211 272 10
211 273 1
211 277 3
211 278 69
211 280 2
211 284 1
211 285 5
211 286 3
211 287 1
211 292 153
211 293 1
211 294 2
211 298 1
211 301 2
211 303 45
211 305 19
211 307 1
211 309 1
211 310 10
211 312 1
211 318 52
211 319 1
211 320 110
211 322 380
211 323 4
211 326 4
211 329 3
211 330 8
211 331 263
211 332 1
211 333 179
211 336 20
211 337 73
211 339 2
211 340 130
211 341 125
211 342 144
211 347 143
211 348 54
211 350 132
211 353 1
211 364 2
211 376 1
211 392 1
211 395 4
211 397 2
212 220 8
212 222 458
212 232 452
212 233 45
212 236 13
212 260 23
212 262 37
212 264 15
212 267 17
212 270 5
212 273 14
212 274 12
212 276 443
212 279 14
212 282 2
212 288 25
212 290 214
212 293 21
212 295 3
212 296 10
212 300 34
212 307 1
212 312 36
212 313 301
212 315 311
212 316 388
212 321 20
212 327 14
212 328 1
212 332 1
212 346 15
212 352 312
212 354 15
212 355 30
212 356 603
212 357 4
212 358 51
212 359 25
212 365 19
212 367 62
212 368 78
212 370 8
212 371 8
212 372 390
212 373 9
212 374 6
212 377 13
212 378 54
212 379 31
212 380 16
212 381 73
212 383 402
212 384 6
212 386 579
212 387 72
212 388 108
212 389 14
212 400 23
212 402 15
212 404 310
212 407 8
212 409 315
212 411 4
212 415 64
213 214 29
213 215 18
213 217 69
213 224 1
213 225 9
213 226 500
213 230 203
213 243 1
213 247 5
213 248 36
213 249 3
213 250 198
213 255 5
213 256 1
213 263 5
213 264 1
213 266 1
213 272 3
213 278 122
213 285 9
213 288 1
213 292 210
213 293 1
213 297 6
213 298 5
213 301 8
213 303 181
213 305 25
213 307 1
213 308 6
213 312 1
213 314 6
213 318 73
213 319 5
213 320 242
213 322 155
213 323 5
213 326 1
213 329 16
213 330 24
213 331 217
213 332 1
213 333 77
213 336 16
213 337 98
213 339 1
213 340 64
213 341 96
213 342 154
213 347 231
213 348 47
213 350 41
213 351 7
213 360 3
213 366 1
213 377 1
213 390 3
213 395 8
213 397 2
213 403 1
213 405 12
213 413 2
214 215 28
214 217 14
214 224 1
214 225 4
214 226 21
214 230 1
214 241 1
214 245 7
214 247 136
214 249 12
214 250 1
214 255 36
214 263 20
214 268 3
214 269 1
214 271 1
214 272 9
214 284 3
214 285 90
214 286 8
214 292 2
214 298 2
214 301 33
214 305 21
214 308 1
214 314 6
214 320 3
214 322 2
214 323 1
214 329 83
214 330 1
214 332 1
214 336 1
214 342 2
214 347 1
214 364 1
214 376 3
214 391 9
214 393 1
214 395 1
214 397 1
214 405 1
214 408 2
214 412 8
214 413 4
215 217 8
215 221 2
215 224 16
215 225 103
215 226 24
215 230 23
215 238 1
215 241 4
215 243 14
215 245 295
215 246 1
215 247 148
215 249 88
215 250 36
215 255 57
215 263 128
215 268 8
215 269 91
215 271 2
215 272 55
215 277 1
215 278 5
215 284 7
215 285 206
215 286 81
215 292 15
215 297 74
215 298 106
215 301 84
215 305 31
215 307 1
215 308 2
215 309 1
215 310 184
215 314 53
215 319 2
215 320 11
215 322 8
215 323 149
215 326 162
215 329 348
215 330 1
215 331 6
215 333 1
215 336 200
215 337 2
215 340 22
215 341 12
215 342 2
215 347 2
215 350 1
215 351 7
215 353 2
215 360 1
215 361 1
215 364 6
215 366 1
215 376 8
215 382 3
215 385 5
215 390 4
215 391 6
215 392 2
215 395 14
215 397 1
215 399 4
215 403 1
215 405 7
215 406 7
215 408 5
215 412 32
215 413 29
215 414 3
217 221 16
217 224 9
217 226 57
217 230 1
217 238 6
217 243 6
217 247 9
217 248 305
217 250 9
217 254 2
217 255 6
217 256 18
217 263 21
217 268 7
217 269 1
217 271 12
217 272 41
217 277 15
217 278 1
217 280 1
217 284 2
217 285 26
217 286 2
217 287 4
217 298 6
217 301 20
217 303 26
217 305 167
217 307 1
217 308 4
217 314 2
217 318 17
217 319 6
217 320 91
217 322 4
217 323 1
217 326 1
217 329 11
217 330 258
217 331 8
217 333 15
217 336 38
217 337 2
217 339 2
217 340 2
217 341 16
217 342 33
217 347 36
217 348 325
217 350 1
217 351 1
217 353 7
217 360 6
217 361 12
217 362 12
217 364 10
217 366 1
217 376 1
217 382 3
217 385 4
217 390 3
217 391 8
217 392 4
217 393 11
217 395 3
217 397 5
217 399 4
217 403 1
217 405 4
217 406 7
217 408 2
217 412 43
217 413 31
217 414 5
220 222 1
220 232 9
220 233 2
220 242 104
220 262 50
220 270 349
220 290 202
220 313 8
220 316 1
220 321 58
220 355 1
220 356 22
220 358 36
220 359 2
220 365 569
220 367 7
220 368 3
220 370 63
220 371 255
220 372 5
220 373 2
220 374 3
220 377 23
220 378 5
220 379 50
220 380 71
220 381 280
220 383 1
220 384 159
220 386 14
220 387 344
220 388 73
220 398 95
220 400 1
220 402 3
220 407 69
220 413 1
220 415 7
221 224 14
221 225 7
221 226 1
221 238 435
221 241 103
221 243 2
221 245 12
221 247 3
221 248 9
221 249 17
221 254 87
221 255 3
221 256 5
221 260 2
221 263 17
221 264 2
221 268 246
221 269 4
221 271 11
221 272 36
221 273 12
221 274 1
221 277 4
221 278 1
221 279 1
221 280 144
221 284 4
221 285 7
221 286 7
221 287 11
221 288 5
221 292 1
221 293 2
221 294 10
221 296 1
221 297 13
221 298 6
221 299 21
221 300 1
221 301 5
221 303 2
221 305 4
221 307 2
221 308 4
221 309 146
221 310 15
221 312 2
221 314 6
221 319 30
221 320 7
221 322 5
221 323 9
221 326 23
221 327 2
221 329 7
221 330 2
221 333 5
221 336 15
221 337 1
221 339 18
221 342 1
221 348 14
221 351 20
221 353 315
221 358 1
221 360 342
221 361 142
221 362 318
221 364 430
221 366 29
221 376 4
221 382 292
221 385 7
221 390 7
221 391 5
221 392 375
221 393 4
221 395 9
221 397 1
221 399 318
221 403 121
221 405 10
221 406 109
221 408 3
221 412 245
221 413 30
221 414 129
222 232 439
222 233 49
222 236 78
222 242 1
222 260 23
222 262 43
222 264 29
222 267 98
222 270 9
222 273 16
222 274 13
222 275 2
222 276 457
222 279 28
222 282 9
222 288 27
222 290 37
222 293 26
222 295 19
222 296 21
222 300 20
222 305 1
222 307 2
222 312 40
222 313 281
222 315 543
222 316 376
222 321 30
222 327 24
222 328 4
222 346 24
222 352 264
222 354 47
222 355 59
222 356 466
222 357 7
222 358 36
222 359 66
222 365 27
222 367 113
222 368 63
222 370 10
222 371 35
222 372 443
222 373 15
222 374 34
222 377 12
222 378 64
222 379 42
222 380 20
222 381 32
222 383 446
222 384 19
222 386 559
222 387 26
222 388 86
222 389 69
222 398 13
222 400 47
222 402 31
222 404 563
222 407 25
222 409 365
222 411 25
222 415 121
224 226 3
224 230 8
224 238 12
224 241 78
224 243 258
224 245 13
224 247 1
224 248 8
224 249 6
224 250 3
224 254 3
224 256 446
224 263 1
224 268 4
224 269 3
224 272 1
224 277 257
224 278 6
224 280 2
224 284 190
224 285 1
224 292 18
224 297 6
224 299 7
224 303 1
224 305 7
224 308 245
224 309 2
224 310 7
224 314 235
224 319 207
224 320 6
224 322 1
224 323 1
224 326 2
224 329 1
224 330 16
224 331 2
224 333 3
224 336 28
224 337 1
224 339 1
224 340 19
224 341 2
224 342 16
224 347 1
224 348 13
224 350 1
224 351 266
224 353 1
224 360 29
224 361 19
224 362 5
224 364 9
224 366 6
224 376 81
224 382 4
224 385 6
224 390 447
224 391 380
224 392 10
224 393 232
224 395 208
224 397 460
224 399 2
224 403 9
224 405 583
224 406 20
224 408 220
224 412 8
224 413 13
224 414 3
225 226 4
225 230 12
225 238 9
225 241 15
225 243 1
225 245 182
225 247 77
225 248 1
225 249 72
225 250 4
225 254 1
225 255 134
225 263 342
225 268 5
225 269 47
225 271 174
225 272 57
225 278 11
225 285 113
225 286 140
225 287 74
225 292 21
225 294 188
225 297 68
225 298 185
225 299 134
225 301 133
225 303 8
225 305 2
225 308 1
225 310 228
225 314 1
225 318 5
225 319 1
225 320 2
225 322 1
225 323 154
225 326 209
225 329 123
225 330 9
225 331 3
225 333 3
225 336 205
225 337 4
225 339 184
225 340 3
225 341 12
225 342 2
225 348 4
225 350 1
225 353 9
225 360 9
225 361 5
225 362 6
225 364 20
225 366 1
225 376 2
225 382 11
225 385 2
225 395 3
225 399 15
225 403 4
225 406 28
225 412 1
225 413 28
225 414 1
226 230 169
226 236 2
226 238 4
226 241 1
226 243 1
226 245 24
226 247 11
226 248 16
226 249 5
226 250 329
226 255 10
226 256 1
226 263 6
226 266 7
226 269 10
226 271 1
226 272 12
226 277 2
226 278 160
226 280 2
226 284 1
226 285 18
226 286 2
226 287 1
226 288 1
226 292 293
226 293 1
226 294 1
226 296 2
226 297 3
226 298 13
226 300 1
226 301 39
226 303 219
226 305 26
226 308 7
226 310 2
226 312 2
226 314 3
226 318 173
226 319 3
226 320 256
226 322 308
226 323 7
226 326 1
226 329 23
226 330 5
226 331 256
226 332 3
226 333 297
226 336 13
226 337 170
226 339 5
226 340 157
226 341 242
226 342 238
226 347 194
226 348 60
226 350 165
226 351 8
226 353 2
226 355 1
226 360 6
226 361 3
226 362 4
226 364 2
226 366 1
226 376 2
226 377 1
226 385 4
226 390 1
226 392 3
226 393 1
226 395 6
226 399 1
226 403 2
226 405 19
226 406 1
226 413 3
226 414 2
227 246 438
227 266 1
227 272 4
227 275 425
227 279 1
227 293 1
227 296 1
227 297 1
227 300 4
227 307 2
227 321 2
227 332 7
227 335 10
227 342 1
227 346 5
230 241 1
230 245 1
230 247 1
230 248 5
230 249 3
230 250 232
230 256 11
230 264 1
230 266 15
230 269 3
230 271 1
230 272 1
230 273 2
230 277 3
230 278 310
230 284 1
230 286 1
230 288 1
230 292 253
230 293 2
230 294 1
230 296 2
230 297 11
230 298 3
230 301 5
230 303 142
230 305 8
230 308 1
230 309 2
230 310 1
230 312 4
230 314 1
230 318 110
230 319 5
230 320 153
230 321 1
230 322 145
230 323 1
230 326 2
230 329 1
230 330 3
230 331 234
230 332 5
230 333 295
230 336 16
230 337 259
230 339 1
230 340 171
230 341 274
230 342 433
230 347 142
230 348 37
230 350 177
230 351 5
230 370 1
230 376 4
230 385 1
230 390 7
230 391 3
230 393 8
230 395 8
230 397 6
230 403 1
230 405 6
230 408 7
232 233 14
232 236 4
232 242 1
232 260 17
232 262 32
232 264 3
232 267 42
232 270 10
232 273 10
232 274 9
232 276 361
232 279 9
232 282 4
232 288 19
232 290 200
232 293 14
232 296 12
232 300 29
232 307 5
232 312 20
232 313 274
232 315 296
232 316 255
232 321 17
232 327 6
232 346 8
232 352 246
232 354 40
232 355 29
232 356 513
232 357 4
232 358 45
232 359 42
232 365 20
232 367 51
232 368 33
232 371 7
232 372 265
232 373 4
232 374 21
232 377 8
232 378 50
232 379 20
232 380 25
232 381 64
232 383 397
232 384 5
232 386 538
232 387 78
232 388 103
232 389 13
232 398 1
232 400 31
232 402 6
232 404 277
232 407 12
232 409 287
232 411 5
232 415 54
233 236 131
233 242 2
233 262 65
233 267 161
233 270 17
233 276 7
233 290 44
233 313 9
233 315 21
233 316 27
233 321 4
233 342 1
233 354 151
233 355 387
233 356 16
233 357 1
233 358 50
233 359 305
233 365 28
233 367 264
233 368 362
233 370 34
233 371 15
233 372 4
233 373 10
233 374 104
233 377 14
233 378 333
233 379 46
233 380 4
233 381 21
233 383 14
233 384 17
233 386 42
233 387 14
233 388 103
233 389 282
233 398 8
233 400 499
233 402 97
233 404 15
233 407 17
233 409 31
233 411 16
233 415 253
236 242 4
236 245 1
236 246 1
236 247 1
236 249 1
236 250 1
236 260 3
236 262 25
236 267 152
236 268 3
236 270 2
236 272 1
236 274 4
236 276 14
236 278 1
236 286 1
236 288 1
236 290 83
236 300 6
236 305 64
236 310 1
236 313 13
236 315 30
236 316 2
236 320 1
236 321 1
236 323 1
236 326 2
236 330 1
236 332 1
236 351 1
236 352 8
236 354 141
236 355 298
236 356 32
236 357 8
236 358 31
236 359 259
236 365 5
236 366 5
236 367 276
236 368 282
236 370 3
236 371 6
236 372 15
236 373 4
236 374 217
236 377 18
236 378 409
236 379 16
236 380 8
236 381 31
236 382 5
236 383 15
236 384 1
236 385 4
236 386 113
236 387 8
236 388 55
236 389 111
236 400 231
236 402 268
236 404 34
236 407 4
236 409 9
236 411 7
236 412 6
236 413 2
236 415 251
238 241 3
238 243 2
238 245 10
238 247 1
238 248 3
238 249 17
238 254 101
238 255 2
238 256 6
238 260 1
238 263 2
238 264 1
238 268 281
238 269 1
238 271 10
238 272 19
238 273 5
238 277 3
238 278 1
238 279 1
238 280 139
238 284 2
238 285 1
238 286 5
238 287 3
238 288 1
238 292 2
238 293 2
238 294 9
238 297 13
238 298 2
238 299 12
238 301 1
238 305 2
238 309 113
238 310 4
238 312 1
238 314 8
238 319 31
238 320 7
238 323 4
238 326 5
238 329 3
238 330 2
238 331 1
238 333 4
238 336 8
238 339 9
238 340 1
238 341 1
238 346 2
238 348 4
238 351 18
238 353 428
238 360 380
238 361 247
238 362 352
238 364 504
238 366 102
238 376 7
238 377 1
238 382 265
238 385 120
238 390 5
238 391 3
238 392 393
238 393 4
238 395 2
238 397 3
238 399 301
238 403 75
238 405 22
238 406 165
238 408 2
238 412 408
238 413 103
238 414 109
241 243 186
241 245 1
241 247 14
241 248 1
241 249 1
241 250 1
241 256 29
241 263 19
241 268 7
241 269 1
241 277 114
241 278 3
241 284 128
241 285 10
241 286 10
241 292 3
241 301 1
241 303 1
241 305 2
241 308 115
241 310 1
241 314 212
241 319 80
241 320 4
241 322 3
241 323 5
241 329 13
241 330 5
241 331 1
241 336 3
241 340 1
241 342 2
241 347 1
241 348 1
241 351 45
241 361 1
241 362 5
241 364 3
241 366 1
241 376 84
241 382 3
241 385 3
241 390 170
241 391 95
241 392 1
241 393 36
241 395 61
241 397 59
241 399 1
241 403 4
241 405 110
241 406 6
241 408 99
241 412 5
241 413 9
242 262 58
242 267 7
242 270 65
242 276 2
242 290 30
242 315 1
242 316 1
242 321 37
242 330 1
242 354 1
242 355 2
242 356 1
242 357 3
242 358 84
242 359 5
242 365 32
242 367 4
242 368 6
242 370 73
242 371 47
242 372 1
242 373 297
242 377 525
242 378 2
242 379 52
242 380 47
242 381 110
242 383 1
242 384 74
242 386 3
242 387 14
242 388 60
242 389 1
242 398 46
242 400 6
242 402 1
242 404 1
242 407 33
242 411 200
242 415 3
243 245 1
243 247 2
243 248 3
243 249 7
243 250 1
243 254 1
243 255 2
243 256 102
243 268 6
243 269 1
243 271 1
243 274 1
243 277 134
243 280 2
243 284 374
243 285 3
243 286 2
243 292 1
243 296 1
243 297 4
243 299 1
243 301 1
243 303 2
243 305 5
243 308 422
243 309 2
243 310 3
243 314 489
243 318 1
243 319 411
243 320 1
243 322 1
243 329 2
243 330 2
243 333 2
243 336 8
243 340 4
243 341 2
243 342 2
243 348 4
243 350 6
243 351 291
243 353 1
243 360 14
243 361 2
243 362 2
243 364 4
243 366 2
243 376 299
243 377 1
243 382 6
243 385 1
243 390 90
243 391 190
243 392 3
243 393 370
243 395 264
243 397 138
243 399 1
243 403 3
243 405 344
243 406 1
243 408 335
243 412 9
243 413 3
243 414 2
245 247 21
245 248 5
245 249 223
245 250 5
245 254 2
245 255 88
245 260 1
245 263 284
245 268 10
245 269 209
245 271 190
245 272 85
245 278 19
245 280 5
245 284 1
245 285 75
245 286 137
245 287 148
245 292 1
245 294 128
245 297 161
245 298 218
245 299 287
245 301 15
245 305 23
245 307 1
245 308 16
245 310 403
245 314 8
245 319 3
245 320 15
245 322 12
245 323 455
245 326 342
245 329 151
245 330 4
245 331 14
245 333 23
245 336 355
245 337 6
245 339 291
245 340 31
245 341 12
245 342 9
245 347 2
245 348 1
245 350 3
245 351 9
245 353 10
245 360 11
245 361 1
245 362 19
245 364 11
245 376 6
245 382 5
245 385 5
245 390 1
245 392 30
245 393 2
245 395 11
245 397 2
245 399 20
245 403 3
245 405 4
245 406 5
245 408 1
245 412 16
245 413 4
245 414 3
246 260 3
246 264 2
246 266 1
246 269 2
246 271 2
246 272 2
246 273 3
246 275 242
246 279 1
246 288 4
246 293 1
246 296 7
246 297 6
246 300 2
246 307 2
246 321 9
246 327 4
246 332 9
246 335 21
246 336 1
246 342 2
246 346 7
246 355 1
247 248 9
247 249 68
247 250 9
247 255 110
247 263 120
247 268 3
247 269 5
247 271 107
247 272 38
247 277 4
247 278 5
247 280 2
247 285 513
247 286 108
247 287 5
247 288 1
247 292 5
247 293 1
247 294 92
247 297 41
247 298 38
247 299 15
247 301 361
247 303 1
247 305 27
247 307 1
247 308 9
247 310 12
247 314 26
247 318 4
247 319 48
247 320 8
247 322 4
247 323 7
247 326 3
247 329 396
247 330 17
247 331 1
247 333 52
247 336 34
247 337 1
247 339 44
247 341 4
247 342 9
247 347 1
247 348 4
247 350 8
247 351 1
247 360 20
247 361 4
247 366 4
247 376 9
247 382 5
247 385 1
247 390 1
247 391 3
247 393 8
247 403 1
247 405 1
247 406 9
247 408 1
247 412 7
247 413 9
248 250 14
248 263 7
248 268 3
248 272 34
248 277 8
248 284 3
248 285 16
248 292 11
248 297 3
248 298 4
248 301 1
248 303 14
248 305 51
248 308 5
248 310 2
248 314 11
248 318 7
248 319 1
248 320 59
248 321 1
248 322 7
248 326 2
248 329 1
248 330 222
248 331 18
248 333 12
248 336 13
248 337 3
248 340 5
248 341 14
248 342 18
248 347 27
248 348 201
248 350 9
248 351 2
248 353 7
248 360 3
248 361 5
248 362 8
248 364 1
248 365 1
248 370 1
248 371 1
248 373 1
248 376 2
248 378 2
248 381 2
248 382 1
248 384 1
248 386 1
248 387 1
248 390 3
248 391 5
248 392 1
248 393 1
248 397 4
248 399 6
248 405 1
248 406 6
248 407 2
248 408 17
248 412 23
248 413 14
248 414 3
249 250 13
249 255 4
249 263 147
249 264 2
249 268 5
249 269 129
249 271 57
249 272 84
249 278 9
249 285 4
249 286 72
249 287 51
249 288 1
249 292 4
249 294 73
249 297 115
249 298 99
249 299 122
249 301 83
249 303 1
249 305 19
249 308 6
249 309 6
249 310 200
249 314 14
249 318 10
249 319 1
249 320 26
249 322 6
249 323 193
249 326 299
249 329 8
249 330 5
249 331 6
249 333 23
249 336 239
249 337 2
249 339 85
249 340 1
249 341 3
249 342 8
249 347 3
249 348 17
249 350 6
249 351 9
249 353 4
249 357 1
249 360 3
249 361 1
249 362 6
249 364 9
249 366 3
249 376 1
249 382 6
249 384 1
249 385 2
249 389 1
249 392 5
249 393 2
249 395 7
249 399 4
249 403 1
249 405 2
249 406 9
249 412 13
249 413 20
250 255 1
250 256 4
250 263 4
250 266 18
250 269 4
250 271 10
250 272 5
250 273 2
250 277 2
250 278 226
250 279 1
250 280 5
250 285 4
250 288 2
250 292 368
250 294 1
250 296 3
250 297 33
250 298 2
250 299 2
250 301 4
250 303 193
250 305 38
250 307 1
250 308 14
250 310 1
250 312 4
250 314 1
250 318 118
250 320 178
250 322 270
250 323 1
250 326 2
250 327 1
250 329 10
250 330 12
250 331 224
250 332 11
250 333 342
250 336 25
250 337 143
250 339 1
250 340 246
250 341 163
250 342 353
250 346 4
250 347 164
250 348 57
250 350 254
250 351 2
250 360 3
250 362 1
250 366 5
250 390 11
250 392 2
250 395 10
250 397 1
250 399 1
250 403 21
250 405 18
250 406 2
250 413 10
254 256 3
254 268 73
254 272 1
254 274 1
254 277 4
254 280 49
254 286 1
254 288 1
254 292 1
254 297 2
254 298 1
254 307 1
254 309 1
254 314 6
254 320 2
254 322 2
254 326 17
254 331 4
254 336 17
254 340 2
254 341 1
254 342 3
254 347 1
254 351 4
254 353 36
254 360 192
254 361 166
254 362 133
254 364 83
254 366 31
254 376 1
254 382 23
254 385 99
254 390 3
254 392 52
254 397 1
254 399 34
254 403 67
254 405 11
254 406 239
254 408 3
254 412 44
254 413 128
254 414 214
255 260 3
255 263 184
255 268 3
255 269 2
255 271 2
255 272 21
255 277 7
255 278 1
255 280 4
255 285 210
255 286 106
255 287 3
255 292 1
255 294 2
255 297 2
255 298 65
255 299 2
255 301 96
255 305 8
255 307 1
255 310 75
255 314 7
255 320 2
255 322 1
255 323 97
255 326 84
255 329 206
255 330 3
255 336 111
255 337 1
255 339 1
255 340 1
255 342 2
255 348 1
255 353 1
255 360 3
255 364 4
255 376 13
255 385 1
255 391 14
255 395 1
255 399 1
255 406 13
255 408 19
255 412 2
255 413 13
256 266 2
256 268 5
256 273 1
256 277 189
256 278 4
256 284 230
256 292 10
256 297 3
256 303 2
256 305 9
256 308 86
256 314 108
256 316 7
256 318 1
256 319 264
256 320 2
256 322 1
256 327 1
256 330 1
256 331 1
256 332 26
256 333 5
256 340 3
256 341 2
256 342 6
256 348 3
256 350 1
256 351 145
256 353 1
256 360 11
256 361 1
256 362 5
256 364 5
256 366 13
256 376 75
256 382 7
256 385 10
256 390 307
256 391 242
256 392 3
256 393 145
256 395 108
256 397 185
256 399 3
256 403 1
256 405 265
256 406 15
256 408 98
256 412 14
256 413 9
256 414 2
260 263 2
260 264 349
260 266 13
260 267 1
260 271 1
260 272 4
260 273 361
260 274 337
260 275 1
260 276 12
260 279 390
260 282 26
260 285 1
260 288 352
260 293 287
260 294 2
260 295 84
260 296 342
260 297 1
260 298 3
260 300 362
260 307 217
260 309 2
260 312 347
260 315 46
260 316 35
260 320 1
260 321 306
260 322 1
260 327 314
260 328 17
260 332 17
260 333 1
260 336 3
260 346 326
260 352 23
260 356 15
260 360 6
260 361 1
260 362 1
260 364 1
260 372 15
260 374 7
260 378 19
260 382 1
260 383 15
260 385 1
260 386 33
260 392 1
260 397 1
260 399 1
260 402 1
260 403 2
260 404 42
260 406 2
260 409 39
260 414 2
262 267 17
262 270 189
262 272 1
262 276 9
262 290 361
262 293 1
262 297 2
262 305 1
262 313 8
262 315 12
262 316 15
262 321 48
262 342 1
262 352 9
262 354 3
262 355 34
262 356 51
262 357 149
262 358 392
262 359 70
262 365 213
262 367 88
262 368 100
262 370 41
262 371 217
262 372 42
262 373 128
262 374 11
262 377 277
262 378 41
262 379 204
262 380 96
262 381 410
262 383 26
262 384 110
262 386 63
262 387 251
262 388 304
262 389 71
262 398 79
262 400 70
262 402 7
262 404 16
262 407 148
262 409 17
262 411 222
262 415 69
263 268 16
263 269 62
263 271 251
263 272 136
263 278 2
263 280 4
263 285 160
263 286 240
263 287 131
263 294 312
263 297 175
263 298 273
263 299 207
263 301 205
263 305 16
263 307 1
263 309 3
263 310 400
263 314 1
263 318 1
263 319 1
263 320 3
263 322 2
263 323 302
263 326 372
263 329 214
263 330 10
263 331 4
263 333 22
263 336 481
263 339 366
263 340 2
263 342 2
263 347 3
263 348 12
263 350 10
263 351 1
263 353 4
263 360 22
263 361 4
263 362 8
263 364 12
263 366 4
263 370 1
263 376 4
263 382 19
263 384 1
263 385 7
263 392 6
263 397 1
263 399 31
263 403 3
263 406 22
263 412 22
263 413 24
263 414 1
264 266 4
264 273 117
264 274 252
264 276 15
264 278 1
264 282 4
264 288 312
264 292 1
264 293 116
264 296 57
264 300 456
264 307 78
264 312 70
264 315 18
264 316 12
264 320 6
264 321 324
264 327 201
264 331 1
264 332 39
264 342 2
264 346 179
264 347 1
264 356 17
264 360 1
264 362 2
264 364 1
264 372 23
264 378 9
264 383 13
264 385 1
264 386 33
264 392 2
264 403 1
264 404 35
264 406 3
264 409 52
266 268 1
266 272 1
266 273 6
266 274 14
266 278 17
266 284 8
266 288 26
266 292 4
266 293 9
266 296 9
266 300 15
266 307 12
266 312 8
266 320 12
266 321 34
266 322 1
266 327 2
266 328 1
266 331 11
266 332 218
266 337 2
266 342 25
266 346 6
266 347 12
266 348 2
266 360 1
266 378 11
266 382 3
266 386 1
266 406 3
266 409 1
266 412 1
266 413 1
267 268 1
267 270 1
267 274 3
267 276 5
267 288 2
267 290 25
267 300 7
267 313 8
267 315 18
267 316 7
267 321 1
267 354 51
267 355 570
267 356 33
267 359 224
267 365 3
267 366 1
267 367 341
267 368 323
267 370 4
267 371 2
267 372 11
267 374 234
267 377 18
267 378 592
267 379 6
267 380 1
267 381 21
267 382 1
267 383 21
267 384 6
267 386 171
267 387 4
267 388 33
267 389 7
267 400 430
267 402 243
267 404 10
267 407 3
267 409 10
267 411 1
267 412 5
267 415 255
268 269 1
268 271 2
268 272 12
268 273 5
268 277 3
268 280 3
268 284 3
268 285 9
268 288 2
268 293 5
268 294 2
268 297 3
268 298 1
268 299 7
268 301 5
268 305 1
268 308 6
268 309 3
268 310 23
268 314 5
268 316 1
268 319 17
268 320 1
268 323 1
268 326 6
268 327 2
268 329 8
268 330 4
268 336 5
268 339 4
268 348 1
268 350 1
268 351 9
268 353 140
268 355 1
268 359 1
268 360 157
268 361 14
268 362 244
268 364 257
268 366 219
268 367 1
268 368 1
268 376 3
268 378 2
268 382 392
268 385 213
268 390 4
268 391 3
268 392 132
268 393 5
268 395 3
268 397 3
268 399 191
268 400 3
268 403 3
268 405 4
268 406 95
268 408 5
268 412 623
268 413 289
268 414 3
268 415 1
269 271 40
269 272 89
269 273 2
269 275 1
269 278 7
269 280 11
269 284 2
269 285 1
269 286 25
269 287 54
269 292 2
269 293 1
269 294 49
269 296 1
269 297 158
269 298 43
269 299 95
269 300 1
269 301 6
269 305 8
269 308 18
269 310 177
269 314 3
269 318 4
269 319 1
269 320 11
269 322 12
269 323 132
269 326 256
269 329 4
269 330 1
269 331 12
269 333 25
269 335 1
269 336 154
269 337 1
269 339 70
269 340 16
269 341 8
269 342 5
269 347 1
269 348 4
269 350 2
269 351 1
269 353 2
269 360 2
269 361 2
269 362 3
269 364 2
269 370 1
269 376 2
269 382 2
269 392 16
269 395 3
269 397 3
269 399 9
269 403 3
269 406 4
269 408 1
269 412 1
269 413 1
269 414 1
270 276 9
270 290 75
270 307 1
270 313 2
270 315 4
270 316 4
270 321 116
270 352 2
270 354 1
270 355 5
270 356 8
270 357 405
270 358 66
270 359 5
270 365 544
270 367 3
270 368 1
270 370 15
270 371 659
270 372 2
270 373 79
270 374 1
270 377 104
270 378 2
270 379 38
270 380 69
270 381 175
270 383 7
270 384 273
270 386 9
270 387 448
270 388 112
270 389 5
270 398 464
270 400 3
270 402 2
270 404 4
270 407 324
270 409 3
270 411 136
270 415 3
271 272 72
271 278 3
271 280 1
271 285 72
271 286 285
271 287 40
271 292 1
271 294 18
271 297 72
271 298 187
271 299 37
271 301 3
271 305 5
271 310 87
271 322 2
271 323 119
271 326 244
271 329 145
271 330 23
271 331 4
271 333 1
271 336 302
271 337 2
271 339 15
271 340 1
271 347 1
271 348 7
271 353 5
271 360 1
271 361 1
271 362 2
271 364 5
271 368 1
271 385 3
271 392 8
271 399 8
271 403 2
271 405 3
271 406 38
271 412 7
271 413 10
271 414 4
272 273 2
272 275 1
272 277 4
272 278 2
272 279 2
272 280 5
272 285 60
272 286 78
272 287 60
272 288 2
272 292 4
272 294 115
272 296 3
272 297 64
272 298 68
272 299 56
272 301 39
272 303 1
272 305 14
272 307 8
272 309 1
272 310 98
272 312 2
272 314 4
272 316 3
272 318 8
272 319 5
272 320 10
272 321 2
272 322 2
272 323 84
272 326 180
272 327 1
272 329 61
272 330 11
272 331 14
272 332 2
272 333 15
272 336 203
272 337 1
272 339 159
272 340 1
272 341 1
272 342 2
272 346 2
272 347 14
272 348 37
272 350 8
272 353 7
272 357 2
272 359 1
272 360 10
272 361 4
272 362 8
272 364 25
272 365 2
272 366 1
272 367 1
272 368 1
272 370 2
272 371 1
272 376 2
272 380 1
272 382 5
272 384 2
272 387 1
272 390 2
272 391 2
272 392 14
272 393 1
272 399 24
272 400 1
272 403 3
272 405 5
272 406 20
272 407 1
272 408 1
272 411 1
272 412 38
272 413 23
272 414 4
273 274 301
273 276 8
273 278 1
273 279 101
273 280 1
273 282 13
273 288 420
273 292 1
273 293 136
273 295 47
273 296 113
273 297 1
273 300 430
273 301 1
273 307 119
273 312 131
273 315 26
273 316 13
273 320 3
273 321 347
273 326 1
273 327 94
273 328 31
273 331 1
273 332 37
273 337 2
273 342 1
273 346 149
273 352 9
273 356 11
273 360 5
273 362 3
273 364 9
273 371 1
273 372 15
273 378 17
273 382 6
273 383 13
273 385 2
273 386 23
273 392 2
273 399 1
273 403 5
273 404 19
273 406 18
273 409 24
273 412 1
273 413 3
273 414 3
274 275 1
274 276 4
274 278 1
274 279 219
274 280 1
274 282 17
274 288 323
274 293 192
274 295 48
274 296 223
274 300 315
274 305 2
274 307 132
274 309 1
274 312 242
274 314 1
274 315 18
274 316 11
274 321 289
274 326 6
274 327 304
274 328 22
274 332 57
274 342 2
274 346 269
274 352 4
274 356 6
274 362 1
274 364 2
274 372 9
274 374 4
274 378 14
274 382 1
274 383 4
274 386 18
274 392 5
274 399 1
274 402 7
274 403 3
274 404 17
274 406 4
274 409 23
274 414 3
275 288 1
275 297 3
275 300 3
275 307 2
275 321 1
275 326 1
275 332 7
275 335 4
275 346 1
276 279 32
276 288 26
276 290 7
276 293 20
276 295 8
276 296 20
276 300 20
276 312 45
276 313 188
276 315 290
276 316 150
276 321 12
276 327 21
276 328 4
276 346 15
276 352 158
276 355 35
276 356 365
276 357 8
276 358 1
276 359 8
276 365 10
276 367 18
276 368 23
276 370 3
276 371 28
276 372 185
276 373 6
276 374 8
276 377 7
276 378 33
276 379 1
276 380 3
276 381 11
276 383 354
276 384 2
276 386 636
276 387 16
276 389 9
276 398 1
276 400 15
276 402 9
276 404 262
276 407 12
276 409 134
276 411 13
276 415 105
277 278 1
277 280 3
277 284 162
277 285 3
277 292 1
277 301 3
277 303 2
277 305 16
277 308 174
277 309 3
277 314 200
277 318 3
277 319 224
277 320 1
277 329 2
277 330 3
277 331 6
277 333 12
277 336 1
277 342 2
277 347 2
277 348 14
277 350 3
277 351 99
277 353 5
277 360 14
277 361 4
277 362 4
277 364 5
277 366 6
277 376 209
277 382 4
277 385 4
277 390 135
277 391 240
277 392 4
277 393 222
277 395 78
277 397 160
277 399 3
277 403 5
277 405 197
277 406 2
277 408 255
277 412 5
277 413 12
277 414 1
278 279 2
278 280 7
278 284 10
278 285 6
278 286 1
278 292 269
278 293 1
278 294 4
278 296 1
278 297 1
278 298 5
278 299 1
278 301 16
278 303 83
278 305 3
278 307 2
278 308 3
278 310 2
278 312 3
278 314 2
278 318 140
278 319 5
278 320 184
278 322 170
278 323 3
278 326 2
278 327 2
278 329 3
278 330 1
278 331 197
278 332 4
278 333 280
278 336 2
278 337 281
278 340 123
278 341 182
278 342 460
278 347 113
278 348 41
278 350 146
278 351 2
278 360 2
278 361 3
278 364 1
278 366 1
278 376 2
278 379 1
278 390 6
278 391 1
278 392 3
278 393 1
278 395 22
278 397 6
278 399 1
278 403 2
278 405 11
278 406 1
278 408 1
279 282 3
279 288 375
279 293 99
279 296 44
279 300 420
279 307 44
279 312 62
279 315 25
279 316 22
279 320 2
279 321 234
279 322 1
279 327 107
279 328 3
279 331 2
279 332 34
279 337 1
279 342 3
279 346 164
279 347 1
279 353 1
279 356 16
279 360 1
279 361 1
279 364 3
279 372 10
279 378 17
279 383 20
279 386 47
279 403 1
279 404 37
279 406 18
279 409 41
279 414 1
280 284 1
280 285 2
280 286 2
280 288 2
280 292 1
280 293 4
280 294 1
280 297 1
280 298 2
280 299 2
280 300 3
280 303 1
280 305 2
280 307 1
280 309 172
280 312 3
280 314 3
280 320 7
280 321 1
280 323 3
280 326 6
280 329 13
280 331 3
280 333 2
280 336 2
280 339 1
280 342 3
280 353 105
280 360 275
280 361 113
280 362 166
280 364 151
280 366 101
280 376 3
280 382 1
280 385 109
280 390 1
280 391 1
280 392 286
280 397 2
280 399 197
280 403 231
280 405 2
280 406 241
280 412 6
280 413 133
280 414 374
282 288 21
282 293 19
282 295 15
282 296 34
282 300 38
282 307 7
282 312 37
282 315 1
282 316 3
282 321 13
282 327 12
282 328 1
282 332 3
282 346 21
282 356 5
282 372 8
282 383 2
282 386 11
282 404 9
282 409 12
284 285 2
284 286 1
284 287 1
284 292 10
284 293 1
284 297 3
284 298 1
284 299 2
284 308 361
284 309 3
284 314 264
284 319 338
284 320 2
284 322 4
284 326 2
284 329 1
284 330 1
284 331 2
284 332 13
284 333 10
284 336 3
284 339 1
284 340 1
284 342 8
284 347 2
284 348 2
284 350 5
284 351 206
284 353 1
284 360 9
284 361 1
284 362 15
284 364 3
284 366 7
284 376 129
284 382 13
284 385 6
284 390 153
284 391 89
284 392 4
284 393 212
284 395 313
284 397 151
284 399 2
284 403 11
284 405 125
284 406 3
284 408 225
284 412 11
284 413 2
284 414 1
285 286 110
285 287 25
285 292 7
285 294 141
285 297 13
285 298 56
285 299 19
285 301 222
285 303 1
285 305 32
285 308 2
285 310 62
285 314 25
285 318 2
285 319 29
285 320 7
285 322 10
285 323 78
285 326 59
285 329 463
285 330 26
285 331 3
285 333 14
285 336 88
285 339 46
285 340 4
285 341 1
285 342 12
285 347 1
285 350 18
285 353 1
285 360 7
285 361 3
285 362 2
285 364 3
285 366 2
285 376 10
285 385 4
285 391 1
285 395 1
285 397 1
285 403 1
285 405 1
285 406 10
285 408 1
285 412 17
285 413 24
286 287 118
286 294 200
286 297 150
286 298 157
286 299 205
286 301 41
286 303 1
286 305 14
286 309 1
286 310 190
286 314 1
286 319 1
286 323 130
286 326 226
286 329 122
286 330 17
286 331 2
286 333 10
286 336 243
286 337 1
286 339 202
286 341 1
286 342 1
286 348 1
286 350 3
286 353 2
286 360 12
286 361 2
286 366 1
286 382 1
286 385 6
286 392 2
286 399 4
286 406 9
286 408 1
286 412 7
286 413 3
286 414 3
287 294 9
287 297 39
287 298 118
287 299 54
287 305 6
287 307 2
287 310 67
287 316 2
287 323 71
287 326 181
287 329 63
287 331 1
287 333 1
287 336 155
287 339 18
287 348 3
287 353 1
287 364 2
287 385 2
287 392 1
287 399 3
287 406 3
287 412 6
287 414 2
288 292 2
288 293 374
288 295 54
288 296 358
288 300 402
288 301 2
288 305 1
288 307 249
288 309 3
288 312 364
288 315 37
288 316 38
288 318 3
288 320 3
288 321 272
288 322 2
288 327 387
288 328 26
288 331 1
288 332 56
288 333 3
288 341 1
288 342 2
288 346 399
288 347 1
288 348 1
288 350 2
288 352 17
288 353 2
288 356 27
288 360 15
288 361 2
288 362 10
288 364 7
288 371 1
288 372 18
288 374 2
288 377 1
288 378 3
288 382 2
288 383 17
288 385 1
288 386 49
288 391 1
288 392 11
288 397 1
288 402 2
288 403 5
288 404 31
288 406 34
288 409 43
288 412 1
288 414 1
290 313 43
290 315 42
290 316 19
290 321 408
290 335 1
290 352 4
290 354 48
290 355 12
290 356 81
290 357 283
290 358 487
290 359 76
290 365 179
290 367 180
290 368 69
290 370 3
290 371 78
290 372 119
290 373 4
290 374 20
290 377 37
290 378 116
290 379 501
290 380 555
290 381 512
290 383 9
290 384 66
290 386 81
290 387 193
290 388 666
290 389 36
290 398 51
290 400 49
290 402 25
290 404 46
290 407 52
290 409 13
290 411 44
290 415 86
292 293 1
292 296 1
292 297 5
292 298 11
292 301 2
292 303 106
292 305 17
292 308 4
292 310 1
292 312 4
292 314 6
292 318 95
292 320 167
292 321 1
292 322 244
292 323 1
292 326 1
292 329 8
292 330 1
292 331 240
292 332 3
292 333 360
292 336 33
292 337 151
292 340 193
292 341 103
292 342 309
292 347 135
292 348 45
292 350 199
292 351 1
292 361 4
292 364 1
292 366 1
292 376 2
292 385 1
292 390 17
292 391 1
292 393 3
292 395 45
292 397 1
292 403 5
292 405 23
292 406 1
292 408 2
292 413 8
293 295 76
293 296 180
293 300 380
293 307 65
293 312 240
293 315 30
293 316 40
293 320 2
293 321 257
293 327 124
293 328 20
293 331 2
293 332 43
293 337 1
293 342 4
293 346 144
293 347 1
293 352 10
293 356 17
293 360 5
293 362 8
293 364 3
293 372 19
293 373 1
293 377 2
293 378 19
293 382 10
293 383 13
293 385 1
293 386 44
293 392 13
293 403 9
293 404 30
293 406 31
293 407 1
293 409 43
293 412 1
293 413 5
293 414 1
294 297 68
294 298 163
294 299 33
294 301 1
294 305 7
294 307 3
294 309 1
294 310 156
294 320 1
294 322 1
294 323 159
294 326 231
294 329 115
294 330 2
294 331 3
294 333 2
294 336 287
294 339 51
294 340 3
294 342 1
294 347 3
294 348 24
294 351 1
294 353 3
294 360 2
294 361 1
294 362 7
294 364 3
294 366 1
294 371 1
294 387 1
294 392 5
294 399 11
294 403 4
294 406 19
294 407 1
294 412 5
294 413 11
294 414 3
295 296 90
295 300 59
295 307 6
295 312 76
295 315 8
295 316 5
295 321 45
295 327 103
295 328 1
295 332 2
295 346 30
295 356 12
295 372 7
295 383 6
295 386 20
295 404 22
295 409 25
296 300 391
296 307 47
296 312 82
296 315 25
296 316 28
296 320 4
296 321 312
296 322 2
296 327 98
296 328 37
296 331 4
296 332 75
296 337 1
296 342 1
296 346 215
296 347 2
296 352 17
296 356 11
296 360 4
296 361 2
296 362 2
296 364 2
296 372 17
296 378 16
296 383 16
296 386 42
296 392 1
296 404 35
296 406 7
296 409 44
296 414 2
297 298 102
297 299 89
297 301 14
297 305 22
297 307 3
297 308 13
297 310 145
297 312 1
297 314 7
297 320 5
297 321 1
297 322 5
297 323 80
297 326 284
297 329 32
297 330 4
297 331 5
297 333 17
297 335 3
297 336 257
297 337 2
297 339 86
297 340 14
297 341 5
297 342 1
297 347 1
297 348 2
297 350 16
297 351 2
297 353 5
297 360 4
297 361 8
297 362 3
297 364 7
297 365 1
297 371 1
297 377 2
297 382 2
297 384 1
297 385 1
297 387 1
297 390 7
297 391 4
297 392 14
297 395 5
297 397 2
297 399 6
297 403 2
297 405 6
297 406 6
297 408 1
297 411 1
297 412 10
297 413 3
298 299 149
298 301 8
298 305 2
298 307 1
298 310 129
298 318 3
298 320 3
298 322 1
298 323 159
298 326 231
298 329 137
298 330 1
298 331 3
298 333 3
298 336 237
298 337 4
298 339 204
298 340 4
298 341 5
298 342 2
298 353 3
298 360 5
298 361 2
298 362 3
298 364 5
298 371 1
298 382 2
298 385 4
298 392 5
298 399 5
298 403 2
298 406 11
298 412 3
298 413 5
298 414 3
299 305 17
299 307 1
299 310 236
299 314 7
299 320 2
299 323 147
299 326 280
299 329 99
299 330 1
299 331 1
299 336 334
299 339 14
299 340 1
299 341 2
299 347 3
299 351 1
299 353 1
299 360 1
299 361 2
299 362 8
299 364 20
299 376 1
299 382 2
299 385 1
299 390 1
299 391 1
299 392 2
299 399 13
299 405 3
299 406 5
299 408 2
299 412 1
299 413 2
299 414 2
300 307 270
300 309 5
300 312 523
300 315 40
300 316 42
300 319 2
300 321 432
300 327 445
300 328 32
300 331 2
300 332 47
300 342 2
300 346 398
300 350 1
300 352 21
300 356 14
300 360 4
300 362 7
300 364 3
300 372 37
300 374 3
300 378 10
300 382 1
300 383 22
300 385 1
300 386 59
300 392 6
300 402 8
300 403 6
300 404 28
300 406 19
300 409 37
300 414 3
301 305 27
301 307 7
301 308 2
301 310 10
301 314 12
301 319 2
301 320 17
301 322 3
301 323 11
301 326 18
301 329 321
301 330 2
301 331 4
301 333 1
301 336 33
301 337 6
301 339 1
301 340 1
301 341 2
301 342 17
301 347 3
301 348 1
301 350 1
301 353 1
301 360 6
301 361 2
301 364 1
301 366 3
301 376 4
301 382 1
301 385 1
301 390 2
301 391 2
301 403 5
301 406 15
301 408 7
301 412 7
301 413 22
301 414 2
303 305 21
303 307 1
303 314 1
303 318 10
303 320 167
303 322 80
303 329 3
303 330 28
303 331 215
303 333 39
303 336 1
303 337 108
303 340 151
303 341 38
303 342 120
303 347 108
303 348 4
303 350 54
303 360 1
303 361 1
303 376 1
303 382 2
303 385 1
303 390 1
303 391 1
303 393 2
303 395 19
303 397 1
303 403 2
303 405 3
303 406 1
303 413 2
303 414 1
305 307 3
305 308 5
305 310 21
305 312 1
305 313 1
305 314 15
305 315 1
305 316 1
305 318 11
305 319 11
305 320 43
305 322 14
305 323 9
305 326 43
305 329 49
305 330 102
305 331 15
305 332 2
305 333 37
305 336 56
305 337 2
305 339 12
305 340 23
305 341 7
305 342 6
305 346 3
305 347 13
305 348 75
305 350 29
305 351 3
305 352 1
305 353 2
305 355 1
305 356 1
305 360 1
305 362 2
305 364 1
305 365 1
305 371 2
305 372 1
305 376 2
305 378 1
305 382 1
305 383 1
305 384 1
305 386 2
305 387 3
305 390 7
305 391 4
305 392 1
305 393 24
305 395 4
305 397 1
305 400 1
305 403 7
305 405 3
305 412 3
305 413 2
307 310 1
307 312 121
307 315 2
307 316 1
307 320 2
307 321 139
307 327 74
307 328 6
307 329 2
307 332 30
307 336 2
307 342 1
307 346 86
307 348 1
307 350 1
307 353 1
307 356 3
307 357 1
307 360 9
307 362 4
307 364 2
307 365 2
307 371 1
307 372 3
307 373 1
307 377 1
307 378 7
307 382 1
307 383 5
307 386 6
307 387 2
307 392 3
307 403 3
307 404 6
307 406 12
307 409 6
307 411 1
308 310 11
308 314 499
308 319 87
308 320 5
308 322 6
308 323 3
308 326 19
308 329 8
308 330 1
308 331 2
308 333 3
308 336 13
308 340 2
308 342 17
308 347 1
308 348 11
308 350 3
308 351 115
308 360 1
308 361 2
308 362 5
308 364 8
308 366 2
308 376 135
308 382 3
308 385 3
308 390 206
308 391 146
308 392 2
308 393 93
308 395 78
308 397 103
308 399 1
308 403 9
308 405 248
308 406 1
308 408 281
308 412 6
308 413 7
308 414 5
309 314 6
309 320 3
309 326 3
309 331 3
309 336 7
309 337 3
309 339 5
309 342 5
309 347 1
309 351 5
309 353 44
309 360 307
309 361 77
309 362 187
309 364 131
309 366 36
309 376 2
309 382 1
309 385 23
309 390 2
309 391 2
309 392 112
309 395 2
309 397 1
309 399 24
309 403 224
309 405 9
309 406 203
309 408 4
309 412 13
309 413 70
309 414 267
310 314 17
310 319 3
310 320 2
310 322 1
310 323 373
310 326 492
310 329 66
310 330 7
310 331 10
310 333 6
310 336 409
310 337 1
310 339 199
310 340 2
310 341 1
310 342 1
310 347 4
310 348 13
310 350 2
310 351 8
310 353 3
310 360 1
310 361 2
310 362 13
310 364 8
310 376 3
310 382 2
310 390 1
310 391 4
310 392 3
310 395 1
310 397 2
310 399 38
310 403 3
310 405 7
310 406 19
310 408 3
310 412 19
310 414 4
312 315 37
312 316 53
312 320 8
312 321 339
312 322 3
312 327 136
312 328 40
312 331 4
312 332 71
312 336 1
312 337 3
312 342 8
312 346 171
312 347 3
312 352 15
312 356 35
312 360 2
312 362 5
312 364 5
312 372 34
312 378 16
312 383 21
312 386 61
312 392 6
312 403 2
312 404 51
312 406 30
312 409 51
312 414 1
313 315 211
313 316 159
313 352 135
313 354 16
313 355 21
313 356 388
313 357 1
313 358 10
313 359 49
313 365 1
313 367 18
313 368 45
313 372 328
313 373 1
313 374 19
313 377 1
313 378 26
313 379 6
313 380 3
313 381 11
313 383 234
313 384 1
313 386 494
313 387 4
313 388 37
313 389 14
313 398 1
313 400 9
313 402 4
313 404 216
313 407 2
313 409 119
313 411 2
313 415 79
314 318 1
314 319 511
314 320 6
314 323 5
314 326 2
314 329 16
314 330 2
314 331 2
314 336 28
314 339 5
314 340 3
314 341 2
314 342 5
314 348 14
314 350 1
314 351 309
314 353 1
314 360 4
314 361 5
314 362 4
314 364 5
314 366 6
314 376 348
314 382 9
314 385 1
314 390 98
314 391 338
314 392 9
314 393 464
314 395 263
314 397 169
314 399 5
314 403 1
314 405 195
314 406 2
314 408 457
314 412 9
314 413 6
314 414 2
315 316 221
315 321 38
315 327 16
315 328 3
315 339 1
315 346 15
315 352 154
315 354 12
315 355 40
315 356 422
315 357 1
315 358 10
315 359 6
315 365 15
315 367 27
315 368 34
315 370 7
315 371 12
315 372 236
315 373 5
315 374 5
315 377 10
315 378 47
315 379 8
315 380 2
315 381 23
315 383 470
315 384 3
315 386 451
315 387 10
315 388 14
315 389 35
315 398 4
315 400 18
315 402 6
315 404 401
315 407 7
315 409 244
315 411 4
315 415 85
316 321 30
316 327 28
316 328 3
316 346 9
316 352 80
316 354 1
316 355 41
316 356 343
316 358 18
316 359 16
316 365 18
316 367 37
316 368 20
316 370 11
316 371 16
316 372 161
316 373 4
316 374 23
316 377 9
316 378 33
316 379 2
316 380 2
316 381 15
316 383 314
316 384 1
316 386 348
316 387 16
316 388 15
316 389 6
316 400 12
316 402 9
316 404 121
316 407 3
316 409 261
316 411 5
316 415 78
318 320 454
318 322 67
318 326 4
318 329 1
318 330 22
318 331 211
318 332 2
318 333 1
318 336 2
318 337 84
318 340 20
318 341 49
318 342 158
318 346 1
318 347 257
318 348 28
318 360 3
318 376 2
318 377 1
318 395 8
318 405 1
318 413 1
319 320 2
319 322 2
319 326 3
319 329 26
319 330 1
319 331 6
319 333 10
319 336 3
319 337 1
319 340 9
319 342 3
319 348 1
319 350 2
319 351 193
319 353 5
319 360 23
319 361 9
319 362 7
319 364 14
319 366 5
319 376 212
319 382 8
319 385 10
319 390 130
319 391 172
319 392 16
319 393 84
319 395 147
319 397 98
319 399 2
319 403 4
319 405 149
319 406 12
319 408 338
319 412 31
319 413 25
319 414 1
320 321 4
320 322 179
320 323 3
320 326 2
320 327 5
320 329 2
320 330 126
320 331 278
320 332 7
320 333 198
320 336 13
320 337 109
320 339 1
320 340 53
320 341 218
320 342 185
320 346 3
320 347 292
320 348 93
320 350 154
320 360 17
320 361 2
320 362 4
320 364 8
320 376 1
320 382 2
320 385 1
320 390 3
320 391 4
320 392 4
320 393 1
320 395 3
320 397 2
320 399 4
320 403 12
320 405 3
320 406 1
320 408 4
320 412 2
320 413 16
320 414 1
321 327 271
321 328 8
321 331 1
321 332 74
321 333 1
321 342 1
321 346 317
321 348 2
321 352 12
321 355 4
321 356 12
321 359 2
321 360 13
321 362 3
321 364 3
321 365 267
321 367 13
321 368 3
321 370 57
321 371 77
321 372 16
321 373 1
321 374 1
321 377 21
321 378 6
321 379 63
321 380 119
321 381 355
321 382 1
321 383 16
321 384 128
321 386 35
321 387 173
321 388 81
321 392 6
321 398 58
321 400 3
321 402 3
321 403 4
321 404 23
321 406 14
321 407 24
321 409 36
321 411 1
321 414 1
321 415 11
322 326 2
322 329 12
322 330 3
322 331 338
322 333 292
322 336 25
322 337 79
322 339 1
322 340 167
322 341 150
322 342 210
322 346 1
322 347 117
322 348 46
322 350 238
322 361 2
322 362 1
322 385 3
322 390 3
322 391 3
322 395 7
322 397 1
322 403 7
322 405 2
322 406 3
322 412 1
322 413 2
323 326 267
323 329 64
323 330 3
323 331 3
323 333 4
323 336 386
323 337 1
323 339 137
323 341 2
323 342 1
323 347 4
323 348 4
323 353 2
323 360 1
323 361 1
323 362 3
323 364 12
323 376 2
323 385 1
323 392 1
323 393 2
323 395 1
323 399 11
323 403 2
323 406 5
323 412 5
323 413 3
323 414 1
326 329 72
326 330 2
326 331 4
326 332 1
326 333 18
326 336 268
326 337 1
326 339 382
326 340 1
326 341 3
326 342 1
326 346 5
326 347 6
326 348 8
326 350 10
326 351 4
326 353 3
326 360 3
326 361 7
326 362 3
326 364 17
326 366 8
326 371 1
326 376 2
326 382 9
326 385 5
326 392 13
326 395 2
326 397 1
326 399 8
326 403 3
326 406 9
326 408 1
326 412 10
326 413 12
327 328 34
327 331 2
327 332 73
327 337 1
327 342 3
327 346 248
327 352 5
327 356 20
327 360 2
327 361 1
327 362 3
327 372 8
327 378 13
327 383 13
327 385 1
327 386 33
327 392 3
327 403 4
327 404 28
327 406 14
327 409 32
327 412 2
327 413 1
327 414 1
328 332 2
328 346 25
328 356 4
328 372 2
328 383 1
328 386 4
328 404 6
328 409 12
329 330 1
329 331 4
329 333 26
329 336 142
329 337 2
329 339 170
329 340 3
329 342 5
329 347 5
329 350 7
329 353 4
329 360 18
329 361 13
329 364 2
329 366 9
329 376 1
329 382 2
329 385 13
329 388 1
329 391 1
329 392 2
329 393 2
329 399 1
329 403 2
329 406 18
329 408 2
329 412 16
329 413 31
329 414 6
330 331 4
330 333 7
330 336 19
330 337 1
330 339 10
330 340 1
330 341 14
330 342 16
330 347 25
330 348 232
330 350 2
330 351 2
330 353 3
330 360 2
330 361 10
330 362 1
330 364 3
330 376 5
330 382 1
330 385 1
330 390 8
330 391 6
330 392 1
330 395 1
330 397 3
330 405 6
330 408 1
330 412 4
330 413 11
330 414 3
331 332 4
331 333 325
331 336 7
331 337 138
331 339 1
331 340 259
331 341 174
331 342 206
331 346 2
331 347 160
331 348 56
331 350 209
331 351 2
331 353 1
331 357 1
331 360 3
331 362 2
331 366 2
331 376 6
331 385 2
331 390 1
331 391 2
331 393 7
331 395 9
331 397 1
331 399 1
331 403 3
331 405 1
331 406 2
331 408 4
331 413 6
332 333 4
332 337 1
332 341 5
332 342 10
332 346 105
332 347 4
332 348 3
332 350 8
332 357 1
332 374 3
332 378 18
332 386 3
332 402 7
332 409 2
333 336 25
333 337 129
333 339 2
333 340 216
333 341 155
333 342 243
333 346 3
333 347 148
333 348 31
333 350 49
333 353 2
333 362 5
333 364 4
333 366 1
333 376 1
333 382 1
333 385 3
333 390 6
333 391 7
333 392 3
333 393 8
333 395 32
333 399 2
333 403 16
333 405 12
333 408 6
333 412 3
333 413 7
335 412 1
336 337 1
336 339 309
336 340 23
336 341 4
336 342 3
336 346 1
336 347 6
336 348 43
336 350 26
336 351 3
336 353 17
336 360 11
336 361 4
336 362 27
336 364 16
336 365 2
336 366 7
336 370 1
336 371 3
336 376 7
336 379 1
336 380 1
336 382 7
336 384 1
336 385 33
336 387 1
336 390 1
336 391 29
336 392 33
336 393 34
336 395 54
336 397 1
336 399 29
336 403 10
336 405 17
336 406 32
336 407 4
336 408 22
336 411 1
336 412 39
336 413 12
336 414 16
337 339 1
337 340 71
337 341 127
337 342 252
337 347 162
337 348 50
337 350 84
337 351 1
337 353 1
337 361 3
337 376 1
337 405 1
337 408 5
339 340 2
339 341 6
339 342 1
339 348 15
339 353 15
339 360 3
339 362 5
339 364 13
339 366 1
339 370 1
339 382 6
339 390 1
339 391 1
339 392 4
339 399 13
339 403 3
339 406 15
339 413 1
339 414 1
340 341 150
340 342 139
340 347 50
340 348 1
340 350 121
340 351 7
340 360 2
340 362 2
340 364 5
340 366 1
340 376 3
340 390 1
340 391 2
340 393 7
340 395 13
340 397 1
340 399 1
340 403 4
340 405 8
340 406 1
340 408 3
340 413 1
340 414 1
341 342 223
341 347 126
341 348 31
341 350 60
341 353 1
341 360 2
341 362 1
341 364 1
341 390 3
341 395 8
341 397 2
341 403 1
341 405 3
341 406 1
341 408 1
341 412 4
341 413 1
342 346 1
342 347 145
342 348 75
342 350 192
342 351 1
342 360 8
342 361 4
342 362 8
342 366 6
342 376 1
342 382 2
342 390 16
342 391 2
342 393 4
342 395 8
342 397 3
342 399 2
342 403 4
342 405 17
342 406 2
342 408 1
342 412 2
342 413 6
342 414 6
346 347 2
346 350 3
346 353 1
346 356 18
346 360 1
346 361 3
346 362 2
346 364 3
346 372 9
346 378 12
346 382 1
346 383 18
346 386 36
346 392 1
346 403 2
346 404 30
346 406 12
346 409 36
346 412 1
347 348 56
347 350 98
347 351 7
347 357 1
347 360 2
347 366 1
347 390 1
347 391 2
347 393 2
347 395 11
347 403 1
347 405 10
347 412 1
347 413 2
348 350 35
348 351 1
348 353 1
348 360 2
348 361 6
348 362 2
348 364 10
348 366 1
348 371 1
348 376 2
348 378 1
348 382 3
348 387 1
348 390 4
348 391 1
348 392 2
348 395 1
348 399 5
348 403 1
348 405 5
348 406 15
348 408 15
348 412 16
348 413 24
348 414 3
350 362 1
350 382 1
350 385 8
350 390 6
350 391 2
350 393 1
350 395 11
350 397 1
350 403 5
350 405 7
350 406 2
350 413 4
351 353 3
351 360 12
351 361 6
351 362 17
351 364 6
351 366 9
351 376 83
351 382 13
351 385 1
351 390 131
351 391 142
351 392 18
351 393 214
351 395 144
351 397 147
351 399 1
351 403 3
351 405 326
351 406 1
351 408 231
351 412 16
351 413 9
351 414 4
352 355 17
352 356 349
352 359 3
352 365 15
352 367 9
352 368 8
352 370 1
352 371 13
352 372 122
352 373 3
352 374 3
352 377 11
352 378 26
352 380 1
352 381 10
352 383 184
352 386 352
352 387 23
352 400 6
352 402 2
352 404 117
352 407 7
352 409 138
352 411 2
352 415 69
353 360 291
353 361 161
353 362 239
353 364 344
353 366 12
353 376 5
353 382 143
353 385 7
353 390 2
353 391 2
353 392 316
353 397 2
353 399 185
353 403 103
353 405 3
353 406 81
353 408 1
353 412 257
353 413 37
353 414 101
354 355 524
354 356 29
354 359 426
354 365 2
354 366 3
354 367 401
354 368 390
354 370 2
354 371 3
354 372 2
354 373 1
354 374 336
354 378 444
354 379 4
354 380 4
354 381 19
354 382 9
354 383 11
354 384 5
354 385 1
354 386 21
354 387 1
354 388 16
354 389 40
354 400 372
354 402 286
354 404 2
354 409 4
354 412 5
354 413 4
354 415 334
355 356 54
355 357 5
355 358 39
355 359 426
355 365 9
355 366 3
355 367 479
355 368 428
355 370 23
355 371 8
355 372 23
355 373 10
355 374 490
355 377 15
355 378 646
355 379 22
355 380 5
355 381 29
355 382 3
355 383 14
355 384 17
355 385 5
355 386 43
355 387 21
355 388 75
355 389 383
355 398 10
355 400 624
355 402 508
355 404 29
355 407 19
355 409 40
355 411 17
355 412 14
355 413 1
355 415 453
356 357 10
356 358 61
356 359 36
356 365 5
356 367 68
356 368 48
356 370 2
356 371 26
356 372 591
356 373 9
356 374 41
356 377 9
356 378 36
356 379 86
356 380 33
356 381 56
356 383 333
356 384 4
356 386 489
356 387 57
356 388 120
356 389 29
356 400 18
356 402 19
356 404 534
356 407 12
356 409 370
356 411 10
356 415 115
357 359 3
357 365 542
357 367 23
357 368 8
357 370 16
357 371 409
357 372 4
357 373 97
357 374 1
357 377 162
357 378 7
357 379 30
357 380 36
357 381 347
357 383 7
357 384 172
357 386 5
357 387 564
357 388 85
357 398 43
357 400 3
357 402 1
357 404 1
357 407 229
357 409 3
357 411 90
357 415 17
358 359 122
358 365 116
358 367 110
358 368 100
358 370 42
358 371 66
358 372 76
358 373 27
358 374 32
358 377 178
358 378 86
358 379 102
358 380 142
358 381 507
358 383 15
358 384 79
358 386 44
358 387 152
358 388 228
358 391 2
358 398 28
358 400 70
358 402 22
358 407 44
358 411 12
358 415 111
359 365 3
359 366 3
359 367 523
359 368 612
359 370 3
359 371 1
359 372 12
359 373 6
359 374 330
359 377 9
359 378 508
359 379 100
359 380 10
359 381 38
359 382 6
359 383 11
359 384 6
359 385 1
359 386 36
359 387 4
359 388 196
359 389 407
359 398 3
359 400 507
359 402 347
359 404 49
359 407 5
359 409 15
359 411 3
359 412 11
359 413 6
359 415 577
360 361 366
360 362 249
360 364 252
360 366 175
360 376 6
360 382 167
360 385 242
360 390 21
360 391 13
360 392 196
360 393 2
360 395 24
360 397 7
360 399 135
360 403 427
360 405 22
360 406 625
360 408 8
360 412 164
360 413 500
360 414 314
361 362 137
361 364 282
361 366 168
361 376 3
361 382 20
361 385 119
361 390 16
361 391 4
361 392 177
361 393 1
361 395 6
361 397 5
361 399 148
361 403 152
361 405 27
361 406 336
361 408 2
361 412 24
361 413 328
361 414 236
362 364 617
362 366 14
362 376 6
362 382 176
362 385 15
362 390 3
362 391 3
362 392 429
362 393 4
362 395 6
362 397 1
362 399 300
362 403 421
362 405 33
362 406 372
362 408 3
362 412 205
362 413 31
362 414 290
364 366 18
364 376 9
364 382 212
364 385 23
364 390 13
364 391 2
364 392 453
364 393 3
364 395 4
364 397 4
364 399 503
364 403 188
364 405 11
364 406 160
364 408 1
364 412 259
364 413 34
364 414 193
365 367 29
365 368 9
365 370 22
365 371 536
365 372 7
365 373 98
365 374 4
365 377 125
365 378 9
365 379 85
365 380 127
365 381 257
365 383 8
365 384 214
365 386 13
365 387 440
365 388 242
365 389 21
365 398 330
365 400 10
365 402 4
365 404 6
365 407 277
365 409 12
365 411 130
365 415 8
366 367 2
366 368 6
366 374 5
366 376 1
366 378 7
366 382 150
366 385 350
366 390 12
366 391 11
366 392 10
366 393 5
366 395 4
366 397 5
366 399 4
366 400 4
366 402 3
366 403 117
366 405 3
366 406 332
366 408 3
366 412 398
366 413 605
366 414 73
366 415 4
367 368 510
367 370 15
367 371 17
367 372 26
367 373 10
367 374 376
367 377 12
367 378 525
367 379 103
367 380 42
367 381 82
367 382 3
367 383 23
367 384 21
367 386 67
367 387 22
367 388 199
367 389 388
367 398 16
367 400 428
367 402 380
367 404 37
367 407 14
367 409 52
367 411 20
367 412 5
367 413 1
367 415 521
368 370 3
368 371 8
368 372 7
368 373 6
368 374 449
368 377 20
368 378 429
368 379 93
368 380 21
368 381 56
368 382 1
368 383 27
368 384 11
368 385 4
368 386 37
368 387 6
368 388 136
368 389 537
368 398 1
368 400 480
368 402 329
368 404 33
368 407 9
368 409 36
368 411 18
368 412 9
368 413 1
368 415 509
370 371 14
370 372 2
370 373 71
370 374 7
370 377 94
370 378 3
370 379 61
370 380 55
370 381 73
370 383 6
370 384 139
370 386 10
370 387 24
370 388 60
370 389 9
370 398 75
370 400 19
370 402 6
370 404 1
370 407 45
370 409 6
370 411 81
370 415 8
371 372 7
371 373 113
371 374 3
371 377 163
371 378 19
371 379 42
371 380 49
371 381 232
371 383 12
371 384 346
371 386 24
371 387 638
371 388 93
371 389 6
371 398 583
371 400 2
371 402 2
371 404 21
371 407 356
371 409 16
371 411 94
371 415 4
372 373 7
372 374 24
372 377 4
372 378 32
372 379 66
372 380 20
372 381 36
372 383 280
372 384 6
372 386 778
372 387 60
372 388 133
372 389 2
372 400 12
372 402 4
372 404 185
372 407 1
372 409 160
372 411 4
372 415 91
373 374 1
373 377 533
373 378 10
373 379 3
373 380 4
373 381 48
373 383 3
373 384 73
373 386 4
373 387 132
373 388 21
373 389 8
373 398 12
373 400 9
373 402 2
373 404 4
373 407 129
373 409 5
373 411 305
373 415 6
374 377 4
374 378 492
374 379 21
374 380 4
374 381 7
374 382 9
374 383 8
374 384 4
374 386 85
374 387 5
374 388 59
374 389 117
374 400 247
374 402 341
374 404 13
374 407 1
374 409 10
374 411 1
374 412 6
374 413 2
374 415 374
376 382 4
376 385 2
376 390 45
376 391 221
376 392 3
376 393 257
376 395 86
376 397 46
376 399 10
376 403 12
376 405 75
376 406 7
376 408 353
376 412 2
376 413 3
376 414 4
377 378 13
377 379 53
377 380 26
377 381 143
377 383 6
377 384 98
377 386 12
377 387 176
377 388 134
377 389 43
377 398 43
377 400 37
377 402 9
377 404 8
377 407 275
377 409 12
377 411 663
377 415 12
378 379 87
378 380 29
378 381 41
378 382 4
378 383 18
378 384 20
378 385 5
378 386 119
378 387 36
378 388 180
378 389 415
378 398 5
378 400 526
378 402 791
378 404 41
378 407 6
378 409 23
378 411 12
378 412 10
378 413 3
378 415 519
379 380 216
379 381 477
379 383 10
379 384 65
379 386 43
379 387 123
379 388 264
379 389 29
379 398 41
379 400 64
379 402 28
379 407 23
379 411 8
379 415 120
380 381 465
380 383 5
380 384 116
380 386 24
380 387 102
380 388 406
380 389 3
380 398 112
380 400 10
380 402 6
380 404 5
380 407 12
380 409 2
380 411 19
380 415 20
381 383 2
381 384 248
381 386 55
381 387 273
381 388 629
381 389 44
381 398 215
381 400 37
381 402 6
381 404 35
381 407 152
381 409 8
381 411 145
381 415 45
382 385 168
382 389 2
382 390 7
382 391 1
382 392 148
382 393 2
382 395 5
382 397 1
382 399 191
382 402 3
382 403 18
382 405 11
382 406 111
382 408 1
382 412 481
382 413 179
382 414 10
382 415 6
383 384 2
383 386 385
383 387 63
383 388 14
383 389 13
383 398 6
383 400 14
383 402 8
383 404 404
383 407 8
383 409 337
383 411 12
383 415 112
384 386 20
384 387 330
384 388 117
384 389 10
384 398 401
384 400 16
384 402 3
384 404 5
384 407 347
384 409 7
384 411 59
384 415 15
385 390 4
385 391 6
385 392 7
385 393 9
385 395 2
385 397 4
385 399 1
385 400 1
385 402 2
385 403 156
385 405 7
385 406 312
385 408 2
385 412 309
385 413 370
385 414 172
385 415 4
386 387 73
386 388 104
386 389 24
386 398 10
386 400 26
386 402 33
386 404 423
386 407 8
386 409 306
386 411 18
386 415 126
387 388 186
387 389 4
387 398 402
387 400 12
387 402 4
387 404 16
387 407 388
387 409 15
387 411 117
387 415 76
388 389 89
388 398 52
388 400 110
388 402 68
388 404 1
388 407 36
388 411 79
388 415 210
389 400 484
389 402 117
389 404 9
389 407 12
389 411 2
389 412 1
389 415 367
390 391 211
390 392 3
390 393 70
390 395 106
390 397 319
390 403 8
390 405 399
390 406 13
390 408 67
390 412 9
390 413 14
390 414 4
391 392 2
391 393 415
391 395 96
391 397 181
391 399 1
391 403 3
391 405 273
391 406 13
391 408 291
391 412 10
391 413 17
391 414 2
392 395 2
392 397 2
392 399 369
392 403 259
392 405 24
392 406 281
392 408 4
392 412 253
392 413 54
392 414 183
393 395 86
393 397 83
393 399 5
393 403 9
393 405 173
393 406 1
393 408 390
393 412 12
393 413 8
393 414 1
395 397 88
395 399 1
395 403 4
395 405 221
395 406 1
395 408 184
395 412 10
395 413 8
395 414 1
397 399 1
397 403 3
397 405 294
397 406 7
397 408 137
397 412 10
397 413 7
397 414 2
398 400 1
398 407 289
398 411 7
398 415 5
399 403 85
399 405 2
399 406 52
399 408 2
399 412 152
399 413 12
399 414 59
400 402 337
400 404 17
400 407 11
400 409 17
400 411 12
400 412 5
400 413 2
400 415 361
402 404 8
402 407 2
402 409 9
402 412 2
402 413 1
402 415 443
403 405 10
403 406 494
403 408 3
403 412 9
403 413 229
403 414 320
404 407 8
404 409 155
404 411 8
404 415 97
405 406 8
405 408 149
405 412 10
405 413 13
405 414 14
406 412 137
406 413 423
406 414 355
407 409 6
407 411 78
407 415 4
408 412 8
408 413 2
409 411 2
409 415 94
411 415 6
412 413 483
412 414 15
412 415 9
413 414 191
413 415 2
