# Supplementary material for: Social Contact Networks and Mixing among Students in K-12 Schools in Pittsburgh, PA
Source: PLoS One. 2016 Mar 15;11(3):e0151139. doi: 10.1371/journal.pone.0151139 (PMC4792376; doi:10.1371/journal.pone.0151139)
Supplement: S1 Data — (ZIP) [file pone.0151139.s001.zip › S2_data/net_C-EM2_onlystudents-wholeday.net]

*Vertices 327
1 "1" ellipse
2 "2" ellipse
3 "3" ellipse x_fact 1 y_fact 3
4 "5" ellipse
5 "6" ellipse x_fact 3 y_fact 1
6 "7" triangle
7 "8" ellipse x_fact 1 y_fact 3
8 "9" triangle x_fact 1 y_fact 3
9 "10" triangle x_fact 1 y_fact 3
10 "11" triangle x_fact 1 y_fact 3
11 "12" ellipse
12 "14" ellipse
13 "16" ellipse
14 "18" ellipse x_fact 3 y_fact 1
15 "19" triangle
16 "21" ellipse x_fact 3 y_fact 1
17 "22" ellipse x_fact 1 y_fact 3
18 "23" ellipse
19 "24" ellipse x_fact 3 y_fact 1
20 "26" ellipse x_fact 3 y_fact 1
21 "27" triangle x_fact 1 y_fact 3
22 "28" ellipse
23 "30" triangle x_fact 1 y_fact 3
24 "32" ellipse
25 "34" ellipse
26 "35" ellipse
27 "36" ellipse x_fact 1 y_fact 3
28 "37" ellipse
29 "38" triangle x_fact 1 y_fact 3
30 "39" ellipse
31 "40" triangle x_fact 1 y_fact 3
32 "41" ellipse x_fact 1 y_fact 3
33 "43" triangle x_fact 1 y_fact 3
34 "44" triangle x_fact 1 y_fact 3
35 "45" triangle x_fact 1 y_fact 3
36 "46" ellipse x_fact 1 y_fact 3
37 "48" ellipse x_fact 1 y_fact 3
38 "49" triangle
39 "50" ellipse
40 "51" triangle x_fact 1 y_fact 3
41 "53" triangle
42 "55" ellipse
43 "56" ellipse
44 "58" ellipse
45 "59" triangle
46 "60" ellipse
47 "61" ellipse
48 "62" triangle x_fact 1 y_fact 3
49 "63" diamond
50 "64" ellipse
51 "65" triangle x_fact 1 y_fact 3
52 "66" triangle x_fact 1 y_fact 3
53 "68" ellipse x_fact 3 y_fact 1
54 "69" ellipse x_fact 1 y_fact 3
55 "70" ellipse
56 "71" ellipse x_fact 1 y_fact 3
57 "73" diamond
58 "74" diamond
59 "75" ellipse x_fact 3 y_fact 1
60 "76" ellipse
61 "77" diamond
62 "78" ellipse
63 "79" ellipse
64 "80" ellipse
65 "81" ellipse x_fact 1 y_fact 3
66 "82" ellipse
67 "83" ellipse x_fact 1 y_fact 3
68 "85" ellipse x_fact 1 y_fact 3
69 "86" diamond
70 "88" ellipse
71 "89" diamond
72 "90" triangle x_fact 1 y_fact 3
73 "91" triangle x_fact 1 y_fact 3
74 "92" ellipse x_fact 3 y_fact 1
75 "93" ellipse
76 "94" diamond
77 "95" diamond
78 "96" diamond
79 "97" ellipse
80 "98" ellipse x_fact 3 y_fact 1
81 "99" ellipse
82 "100" diamond
83 "102" diamond x_fact 1 y_fact 3
84 "103" diamond
85 "104" ellipse x_fact 1 y_fact 3
86 "105" diamond
87 "106" ellipse x_fact 3 y_fact 1
88 "107" box x_fact 1 y_fact 3
89 "108" box
90 "110" ellipse x_fact 3 y_fact 1
91 "111" triangle
92 "112" ellipse x_fact 1 y_fact 3
93 "115" box
94 "116" ellipse
95 "117" triangle x_fact 1 y_fact 3
96 "118" triangle x_fact 1 y_fact 3
97 "122" diamond
98 "124" box
99 "126" diamond x_fact 1 y_fact 3
100 "127" diamond x_fact 1 y_fact 3
101 "128" box x_fact 1 y_fact 3
102 "129" diamond
103 "131" box
104 "133" box
105 "134" box x_fact 1 y_fact 3
106 "135" box
107 "136" diamond
108 "137" diamond x_fact 1 y_fact 3
109 "138" diamond x_fact 1 y_fact 3
110 "139" triangle
111 "141" box
112 "142" diamond x_fact 1 y_fact 3
113 "143" diamond
114 "144" diamond
115 "145" triangle x_fact 1 y_fact 3
116 "146" box
117 "147" diamond
118 "149" diamond
119 "150" diamond
120 "151" box
121 "152" box x_fact 1 y_fact 3
122 "153" ellipse x_fact 1 y_fact 3
123 "154" diamond x_fact 1 y_fact 3
124 "155" ellipse
125 "156" diamond x_fact 1 y_fact 3
126 "157" box x_fact 1 y_fact 3
127 "158" box x_fact 1 y_fact 3
128 "159" ellipse x_fact 1 y_fact 3
129 "161" box
130 "163" diamond x_fact 1 y_fact 3
131 "164" box
132 "165" diamond x_fact 1 y_fact 3
133 "166" diamond
134 "167" diamond x_fact 1 y_fact 3
135 "169" box
136 "170" ellipse
137 "171" triangle
138 "172" diamond
139 "173" diamond x_fact 1 y_fact 3
140 "174" diamond x_fact 1 y_fact 3
141 "175" diamond
142 "176" diamond
143 "177" diamond x_fact 1 y_fact 3
144 "178" diamond
145 "179" box x_fact 1 y_fact 3
146 "182" diamond
147 "183" diamond
148 "185" box x_fact 1 y_fact 3
149 "186" ellipse
150 "188" box x_fact 1 y_fact 3
151 "189" diamond
152 "190" box
153 "191" diamond x_fact 1 y_fact 3
154 "193" diamond
155 "195" diamond
156 "197" diamond
157 "198" diamond x_fact 1 y_fact 3
158 "199" box
159 "200" diamond x_fact 1 y_fact 3
160 "201" box
161 "203" ellipse x_fact 1 y_fact 3
162 "204" diamond x_fact 1 y_fact 3
163 "205" diamond
164 "206" diamond x_fact 1 y_fact 3
165 "207" box
166 "208" ellipse x_fact 1 y_fact 3
167 "210" diamond
168 "211" box x_fact 1 y_fact 3
169 "212" triangle
170 "213" box x_fact 1 y_fact 3
171 "214" diamond x_fact 1 y_fact 3
172 "215" diamond x_fact 1 y_fact 3
173 "217" box x_fact 1 y_fact 3
174 "220" ellipse x_fact 1 y_fact 3
175 "221" ellipse x_fact 3 y_fact 1
176 "222" triangle
177 "224" triangle x_fact 1 y_fact 3
178 "225" diamond x_fact 1 y_fact 3
179 "226" box x_fact 1 y_fact 3
180 "227" diamond
181 "230" box x_fact 1 y_fact 3
182 "232" triangle
183 "233" triangle
184 "236" triangle
185 "238" ellipse x_fact 3 y_fact 1
186 "241" triangle x_fact 1 y_fact 3
187 "242" ellipse x_fact 1 y_fact 3
188 "243" triangle x_fact 1 y_fact 3
189 "245" diamond x_fact 1 y_fact 3
190 "246" diamond
191 "247" diamond x_fact 1 y_fact 3
192 "248" box x_fact 1 y_fact 3
193 "249" diamond x_fact 1 y_fact 3
194 "250" box x_fact 1 y_fact 3
195 "254" ellipse x_fact 3 y_fact 1
196 "255" diamond x_fact 1 y_fact 3
197 "256" triangle x_fact 1 y_fact 3
198 "260" box
199 "262" ellipse x_fact 1 y_fact 3
200 "263" diamond x_fact 1 y_fact 3
201 "264" box
202 "266" box
203 "267" triangle
204 "268" ellipse x_fact 3 y_fact 1
205 "269" diamond x_fact 1 y_fact 3
206 "270" ellipse x_fact 1 y_fact 3
207 "271" diamond x_fact 1 y_fact 3
208 "272" diamond x_fact 1 y_fact 3
209 "273" box
210 "274" box
211 "275" diamond
212 "276" triangle
213 "277" triangle x_fact 1 y_fact 3
214 "278" box x_fact 1 y_fact 3
215 "279" box
216 "280" ellipse x_fact 3 y_fact 1
217 "282" box
218 "284" triangle x_fact 1 y_fact 3
219 "285" diamond x_fact 1 y_fact 3
220 "286" diamond x_fact 1 y_fact 3
221 "287" diamond x_fact 1 y_fact 3
222 "288" box
223 "290" ellipse x_fact 1 y_fact 3
224 "292" box x_fact 1 y_fact 3
225 "293" box
226 "294" diamond x_fact 1 y_fact 3
227 "295" box
228 "296" box
229 "297" diamond x_fact 1 y_fact 3
230 "298" diamond x_fact 1 y_fact 3
231 "299" diamond x_fact 1 y_fact 3
232 "300" box
233 "301" diamond x_fact 1 y_fact 3
234 "303" box x_fact 1 y_fact 3
235 "305" box x_fact 1 y_fact 3
236 "307" box
237 "308" triangle x_fact 1 y_fact 3
238 "309" ellipse x_fact 3 y_fact 1
239 "310" diamond x_fact 1 y_fact 3
240 "312" box
241 "313" triangle
242 "314" triangle x_fact 1 y_fact 3
243 "315" triangle
244 "316" triangle
245 "318" box x_fact 1 y_fact 3
246 "319" triangle x_fact 1 y_fact 3
247 "320" box x_fact 1 y_fact 3
248 "321" ellipse x_fact 1 y_fact 3
249 "322" box
250 "323" box x_fact 1 y_fact 3
251 "326" diamond x_fact 1 y_fact 3
252 "327" box
253 "328" box
254 "329" diamond x_fact 1 y_fact 3
255 "330" box x_fact 1 y_fact 3
256 "331" box x_fact 1 y_fact 3
257 "332" box
258 "333" box x_fact 1 y_fact 3
259 "335" diamond
260 "336" diamond x_fact 1 y_fact 3
261 "337" box x_fact 1 y_fact 3
262 "339" diamond x_fact 1 y_fact 3
263 "340" box x_fact 1 y_fact 3
264 "341" box x_fact 1 y_fact 3
265 "342" box x_fact 1 y_fact 3
266 "346" box
267 "347" box x_fact 1 y_fact 3
268 "348" box x_fact 1 y_fact 3
269 "350" box x_fact 1 y_fact 3
270 "351" triangle x_fact 1 y_fact 3
271 "352" triangle
272 "353" ellipse x_fact 3 y_fact 1
273 "354" triangle
274 "355" triangle
275 "356" triangle
276 "357" ellipse x_fact 1 y_fact 3
277 "358" ellipse x_fact 1 y_fact 3
278 "359" triangle
279 "360" ellipse x_fact 3 y_fact 1
280 "361" ellipse x_fact 3 y_fact 1
281 "362" ellipse x_fact 3 y_fact 1
282 "364" ellipse x_fact 3 y_fact 1
283 "365" ellipse x_fact 1 y_fact 3
284 "366" ellipse x_fact 3 y_fact 1
285 "367" triangle
286 "368" triangle
287 "370" ellipse x_fact 1 y_fact 3
288 "371" ellipse x_fact 1 y_fact 3
289 "372" triangle
290 "373" ellipse x_fact 1 y_fact 3
291 "374" triangle
292 "376" triangle x_fact 1 y_fact 3
293 "377" ellipse x_fact 1 y_fact 3
294 "378" triangle
295 "379" ellipse x_fact 1 y_fact 3
296 "380" ellipse x_fact 1 y_fact 3
297 "381" ellipse x_fact 1 y_fact 3
298 "382" ellipse x_fact 3 y_fact 1
299 "383" triangle
300 "384" ellipse x_fact 1 y_fact 3
301 "385" ellipse x_fact 3 y_fact 1
302 "386" triangle
303 "387" ellipse x_fact 1 y_fact 3
304 "388" ellipse x_fact 1 y_fact 3
305 "389" triangle
306 "390" triangle x_fact 1 y_fact 3
307 "391" triangle x_fact 1 y_fact 3
308 "392" ellipse x_fact 3 y_fact 1
309 "393" triangle x_fact 1 y_fact 3
310 "395" triangle x_fact 1 y_fact 3
311 "397" triangle x_fact 1 y_fact 3
312 "398" ellipse x_fact 1 y_fact 3
313 "399" ellipse x_fact 3 y_fact 1
314 "400" triangle
315 "402" triangle
316 "403" ellipse x_fact 3 y_fact 1
317 "404" triangle
318 "405" triangle x_fact 1 y_fact 3
319 "406" ellipse x_fact 3 y_fact 1
320 "407" ellipse x_fact 1 y_fact 3
321 "408" triangle x_fact 1 y_fact 3
322 "409" triangle
323 "411" ellipse x_fact 1 y_fact 3
324 "412" ellipse x_fact 3 y_fact 1
325 "413" ellipse x_fact 3 y_fact 1
326 "414" ellipse x_fact 3 y_fact 1
327 "415" triangle
*Edges
1 2 38
1 4 279
1 11 264
1 12 73
1 13 32
1 18 353
1 22 30
1 25 16
1 26 52
1 28 241
1 30 25
1 34 2
1 39 113
1 42 36
1 43 289
1 44 88
1 46 353
1 47 234
1 49 16
1 50 226
1 52 3
1 55 249
1 57 11
1 58 28
1 59 1
1 60 44
1 61 25
1 62 220
1 63 377
1 64 279
1 66 21
1 69 11
1 70 293
1 71 14
1 74 1
1 75 37
1 76 39
1 77 15
1 78 8
1 79 43
1 80 1
1 81 24
1 82 59
1 83 1
1 84 3
1 86 13
1 94 304
1 97 4
1 98 4
1 100 1
1 102 13
1 103 5
1 104 2
1 106 8
1 107 18
1 111 4
1 113 13
1 114 14
1 116 2
1 117 5
1 118 43
1 119 24
1 120 5
1 129 3
1 131 35
1 133 12
1 134 3
1 135 5
1 136 37
1 138 18
1 141 6
1 142 52
1 144 11
1 146 14
1 149 55
1 151 41
1 152 4
1 154 60
1 155 13
1 156 44
1 158 3
1 160 1
1 163 5
1 165 8
1 167 49
1 175 4
1 180 5
1 185 2
1 190 12
1 198 1
1 201 1
1 202 2
1 204 1
1 205 1
1 208 2
1 209 3
1 210 5
1 211 30
1 215 1
1 222 4
1 225 6
1 228 5
1 229 4
1 232 5
1 236 3
1 244 2
1 248 5
1 251 2
1 252 5
1 257 10
1 259 51
1 266 6
1 272 1
1 277 1
1 308 6
1 313 5
1 324 3
2 4 29
2 11 86
2 12 561
2 13 417
2 18 190
2 22 333
2 25 375
2 26 278
2 28 119
2 30 334
2 32 1
2 34 37
2 39 62
2 42 509
2 43 27
2 44 511
2 45 6
2 46 26
2 47 57
2 50 37
2 55 47
2 57 27
2 60 395
2 61 48
2 62 21
2 63 25
2 64 105
2 66 396
2 69 75
2 70 16
2 71 25
2 75 263
2 76 1
2 77 70
2 78 77
2 79 421
2 80 1
2 81 390
2 82 1
2 84 29
2 86 71
2 94 125
2 97 1
2 98 2
2 102 27
2 103 1
2 104 1
2 106 9
2 107 37
2 110 5
2 111 1
2 114 67
2 117 53
2 119 34
2 120 4
2 129 8
2 131 10
2 133 57
2 135 2
2 136 516
2 138 53
2 141 4
2 144 38
2 146 1
2 149 174
2 150 1
2 152 6
2 155 32
2 156 1
2 158 5
2 160 2
2 163 4
2 165 12
2 167 1
2 174 1
2 175 2
2 180 31
2 184 4
2 187 1
2 190 44
2 198 14
2 201 14
2 202 5
2 203 6
2 208 15
2 209 8
2 210 11
2 211 116
2 215 19
2 222 13
2 225 4
2 228 39
2 229 3
2 232 34
2 236 13
2 240 28
2 242 1
2 244 1
2 248 19
2 252 37
2 257 5
2 266 20
2 281 1
2 287 1
2 291 2
2 294 3
2 296 1
2 301 1
2 302 4
2 308 1
2 315 2
2 324 1
3 7 151
3 17 42
3 27 100
3 32 23
3 36 142
3 37 81
3 38 5
3 45 1
3 54 137
3 56 55
3 65 21
3 67 14
3 68 13
3 83 1
3 91 3
3 92 36
3 110 2
3 119 16
3 128 108
3 161 74
3 166 40
3 169 1
3 174 28
3 176 5
3 182 5
3 183 1
3 184 1
3 187 314
3 199 146
3 203 1
3 206 158
3 208 1
3 212 6
3 223 14
3 236 1
3 241 1
3 243 3
3 244 4
3 248 6
3 271 1
3 273 1
3 275 6
3 276 110
3 277 81
3 278 1
3 283 115
3 285 8
3 286 7
3 287 63
3 288 102
3 289 1
3 290 462
3 293 551
3 295 12
3 296 24
3 297 70
3 299 4
3 300 105
3 302 4
3 303 122
3 304 57
3 305 2
3 312 21
3 314 4
3 317 3
3 320 137
3 322 1
3 323 394
3 327 4
4 11 240
4 12 48
4 13 164
4 18 297
4 22 70
4 25 106
4 26 14
4 28 315
4 30 22
4 34 1
4 39 131
4 42 146
4 43 317
4 44 22
4 45 3
4 46 357
4 47 224
4 49 20
4 50 359
4 55 444
4 57 14
4 58 34
4 60 6
4 61 9
4 62 311
4 63 293
4 64 376
4 66 163
4 69 6
4 70 318
4 71 3
4 75 6
4 76 53
4 77 2
4 78 9
4 79 15
4 81 70
4 82 43
4 84 3
4 86 6
4 94 291
4 97 2
4 98 1
4 102 5
4 103 1
4 104 2
4 106 8
4 107 14
4 110 3
4 111 2
4 113 24
4 114 7
4 117 3
4 118 26
4 119 9
4 120 7
4 131 20
4 133 9
4 135 1
4 136 99
4 138 11
4 139 1
4 141 7
4 142 46
4 144 13
4 146 14
4 149 6
4 150 1
4 151 53
4 152 6
4 154 40
4 155 7
4 156 79
4 158 1
4 159 1
4 160 1
4 163 10
4 165 5
4 167 47
4 180 2
4 184 2
4 189 1
4 190 6
4 193 2
4 201 2
4 202 2
4 203 2
4 208 2
4 209 3
4 210 6
4 211 18
4 215 2
4 222 1
4 225 2
4 228 4
4 229 3
4 232 3
4 236 2
4 240 1
4 248 1
4 251 1
4 252 3
4 257 2
4 259 60
4 266 11
4 270 1
4 284 1
4 291 2
4 294 3
4 302 3
4 315 2
4 324 1
5 6 1
5 8 23
5 10 2
5 14 322
5 15 1
5 16 41
5 19 646
5 20 445
5 21 3
5 23 6
5 29 6
5 31 4
5 33 4
5 34 1
5 35 1
5 40 3
5 45 1
5 46 1
5 47 1
5 51 16
5 52 2
5 53 478
5 59 658
5 72 7
5 73 4
5 74 366
5 76 1
5 79 1
5 80 225
5 83 33
5 87 463
5 88 3
5 90 287
5 91 1
5 95 6
5 96 9
5 99 8
5 101 1
5 109 8
5 112 21
5 115 9
5 119 11
5 123 2
5 125 23
5 126 5
5 127 6
5 130 23
5 132 10
5 134 11
5 137 1
5 139 17
5 140 53
5 145 3
5 150 16
5 153 57
5 157 14
5 159 6
5 162 13
5 164 13
5 170 2
5 171 9
5 172 52
5 173 9
5 175 59
5 177 4
5 178 16
5 179 4
5 181 2
5 184 4
5 185 25
5 186 12
5 188 4
5 189 3
5 191 25
5 192 4
5 193 4
5 194 3
5 195 147
5 196 15
5 197 3
5 200 33
5 203 1
5 204 314
5 205 5
5 207 15
5 208 22
5 209 1
5 213 11
5 214 3
5 216 203
5 218 2
5 219 42
5 220 9
5 221 4
5 224 2
5 226 4
5 229 5
5 230 4
5 233 28
5 234 1
5 237 2
5 238 48
5 239 2
5 242 2
5 246 23
5 247 13
5 248 1
5 250 14
5 251 5
5 252 1
5 254 19
5 255 2
5 256 3
5 258 5
5 260 18
5 261 2
5 262 1
5 263 1
5 264 1
5 265 10
5 267 2
5 268 5
5 269 3
5 270 3
5 272 56
5 273 2
5 274 4
5 278 3
5 279 348
5 280 287
5 281 107
5 282 125
5 284 469
5 285 2
5 286 5
5 291 2
5 292 3
5 294 8
5 298 145
5 301 341
5 306 4
5 307 5
5 308 88
5 309 7
5 310 5
5 311 3
5 313 79
5 314 5
5 315 1
5 316 207
5 318 3
5 319 319
5 321 5
5 324 451
5 325 640
5 326 321
5 327 6
6 7 3
6 8 1
6 14 8
6 15 381
6 16 1
6 17 2
6 19 1
6 27 6
6 32 1
6 33 1
6 35 1
6 36 3
6 37 13
6 38 92
6 40 1
6 45 522
6 53 1
6 54 33
6 56 3
6 65 5
6 67 6
6 68 5
6 69 1
6 83 1
6 91 398
6 92 12
6 97 1
6 110 361
6 119 14
6 128 1
6 137 300
6 141 7
6 155 2
6 161 13
6 163 3
6 166 9
6 169 71
6 174 2
6 176 108
6 182 38
6 183 176
6 184 269
6 187 4
6 197 1
6 199 15
6 203 234
6 206 1
6 208 1
6 212 26
6 223 21
6 241 42
6 243 45
6 244 33
6 248 2
6 271 17
6 273 358
6 274 368
6 275 84
6 276 1
6 277 14
6 278 424
6 283 3
6 284 1
6 285 501
6 286 432
6 287 4
6 288 2
6 289 59
6 290 1
6 291 266
6 293 5
6 294 366
6 295 8
6 296 2
6 297 14
6 299 45
6 300 12
6 302 109
6 303 6
6 304 37
6 305 281
6 312 2
6 314 334
6 315 230
6 317 66
6 320 2
6 322 51
6 323 3
6 324 4
6 325 1
6 327 359
7 15 2
7 17 549
7 27 172
7 32 6
7 36 66
7 37 116
7 38 12
7 45 3
7 54 464
7 56 11
7 65 322
7 67 343
7 68 297
7 91 2
7 92 353
7 110 4
7 122 31
7 125 1
7 128 391
7 137 1
7 146 1
7 161 242
7 166 133
7 169 5
7 174 498
7 176 9
7 182 12
7 183 5
7 184 6
7 187 72
7 192 1
7 199 352
7 200 1
7 203 5
7 206 549
7 212 8
7 223 568
7 225 1
7 236 1
7 241 1
7 243 2
7 244 11
7 248 348
7 251 1
7 260 2
7 271 5
7 274 1
7 275 11
7 276 547
7 277 217
7 278 5
7 283 742
7 285 20
7 286 6
7 287 17
7 288 572
7 289 4
7 290 73
7 291 1
7 293 92
7 294 8
7 295 178
7 296 136
7 297 395
7 299 7
7 300 227
7 302 10
7 303 537
7 304 262
7 305 3
7 312 344
7 314 3
7 315 1
7 317 5
7 320 259
7 322 3
7 323 94
7 327 6
8 10 89
8 14 6
8 16 1
8 19 6
8 20 3
8 21 185
8 23 266
8 26 2
8 29 428
8 31 130
8 33 391
8 34 128
8 35 119
8 40 114
8 44 1
8 46 2
8 47 1
8 48 93
8 51 319
8 52 260
8 53 15
8 59 7
8 61 44
8 66 1
8 72 240
8 73 171
8 74 4
8 79 1
8 83 11
8 87 17
8 88 1
8 90 1
8 91 1
8 95 54
8 96 117
8 98 1
8 99 1
8 100 5
8 101 1
8 103 6
8 104 1
8 107 1
8 111 1
8 112 18
8 115 242
8 116 1
8 119 42
8 120 9
8 121 4
8 123 1
8 126 2
8 127 8
8 129 2
8 130 1
8 131 1
8 132 3
8 135 10
8 139 1
8 140 1
8 145 11
8 152 19
8 153 3
8 157 1
8 158 3
8 159 1
8 160 2
8 162 2
8 163 2
8 164 7
8 165 4
8 168 6
8 170 6
8 172 23
8 173 4
8 175 17
8 177 223
8 178 2
8 179 4
8 181 1
8 185 12
8 186 64
8 188 224
8 189 2
8 192 1
8 193 2
8 194 5
8 195 2
8 196 2
8 197 225
8 198 1
8 200 2
8 202 2
8 204 8
8 205 3
8 207 13
8 208 1
8 210 1
8 213 74
8 214 3
8 216 3
8 218 91
8 220 23
8 221 7
8 224 11
8 225 1
8 229 9
8 230 3
8 231 5
8 233 4
8 234 3
8 235 4
8 237 86
8 238 4
8 239 2
8 242 100
8 245 3
8 246 146
8 247 13
8 249 3
8 250 1
8 251 2
8 254 4
8 256 4
8 257 4
8 258 1
8 260 15
8 262 1
8 263 1
8 264 1
8 265 3
8 267 17
8 268 4
8 269 2
8 270 11
8 272 2
8 279 45
8 280 17
8 281 4
8 282 7
8 284 12
8 285 1
8 286 1
8 292 41
8 294 1
8 298 7
8 301 8
8 306 204
8 307 174
8 308 4
8 309 31
8 310 51
8 311 151
8 313 3
8 315 1
8 316 4
8 318 169
8 319 22
8 321 34
8 324 17
8 325 12
8 326 8
8 327 1
9 11 4
9 119 1
9 135 2
10 14 5
10 16 1
10 19 6
10 20 11
10 21 219
10 23 57
10 26 1
10 29 151
10 31 249
10 33 90
10 34 129
10 35 378
10 40 198
10 46 1
10 47 1
10 48 160
10 51 142
10 52 96
10 53 11
10 59 4
10 66 1
10 72 80
10 73 70
10 74 5
10 77 1
10 80 5
10 83 6
10 87 2
10 88 6
10 90 2
10 95 138
10 96 29
10 98 8
10 100 5
10 103 15
10 104 4
10 106 4
10 111 1
10 112 1
10 115 31
10 116 3
10 119 24
10 120 9
10 121 10
10 123 3
10 127 2
10 129 1
10 130 2
10 131 7
10 134 2
10 135 18
10 140 2
10 145 2
10 152 14
10 158 16
10 159 4
10 160 3
10 163 1
10 164 2
10 165 7
10 168 1
10 170 3
10 172 8
10 175 4
10 177 47
10 178 1
10 179 3
10 181 6
10 184 1
10 185 1
10 186 26
10 188 136
10 189 2
10 191 1
10 193 8
10 194 2
10 195 1
10 197 79
10 200 1
10 202 5
10 204 9
10 207 1
10 208 1
10 213 9
10 214 12
10 216 1
10 218 208
10 219 1
10 220 1
10 221 2
10 224 1
10 225 1
10 226 1
10 229 1
10 230 2
10 231 4
10 234 4
10 235 8
10 237 92
10 238 3
10 239 2
10 242 101
10 246 161
10 247 4
10 251 6
10 254 1
10 255 1
10 256 2
10 257 13
10 260 6
10 261 7
10 262 2
10 263 2
10 264 2
10 265 7
10 267 2
10 268 1
10 269 5
10 270 109
10 272 1
10 279 9
10 280 1
10 281 2
10 282 9
10 284 7
10 292 85
10 298 5
10 301 7
10 306 23
10 307 6
10 308 3
10 309 84
10 310 94
10 311 25
10 313 2
10 316 5
10 318 26
10 319 5
10 321 184
10 324 14
10 325 5
10 326 1
11 12 40
11 13 5
11 16 188
11 17 136
11 18 181
11 21 73
11 22 2
11 25 2
11 26 16
11 27 63
11 28 181
11 30 31
11 39 71
11 42 18
11 43 298
11 44 5
11 46 285
11 47 457
11 48 130
11 50 210
11 51 9
11 55 256
11 57 30
11 58 32
11 59 192
11 60 33
11 61 4
11 62 109
11 63 118
11 64 117
11 66 10
11 70 222
11 71 2
11 75 1
11 76 6
11 77 3
11 79 137
11 81 38
11 82 21
11 84 29
11 86 5
11 93 9
11 94 262
11 98 1
11 100 1
11 103 50
11 104 60
11 106 3
11 107 34
11 110 2
11 112 14
11 113 10
11 114 329
11 118 109
11 119 2
11 120 12
11 126 200
11 128 198
11 131 7
11 133 1
11 134 1
11 135 280
11 136 96
11 138 4
11 141 4
11 142 45
11 144 1
11 146 5
11 149 14
11 151 21
11 152 1
11 154 20
11 155 6
11 156 45
11 157 1
11 160 3
11 162 1
11 163 6
11 164 3
11 166 1
11 167 37
11 169 17
11 170 18
11 171 8
11 173 6
11 174 1
11 175 1
11 176 58
11 178 1
11 179 1
11 180 41
11 181 4
11 183 1
11 184 1
11 186 1
11 187 46
11 188 34
11 189 5
11 190 69
11 191 1
11 193 3
11 194 66
11 198 8
11 201 3
11 209 2
11 210 14
11 211 2
11 215 1
11 222 5
11 225 2
11 228 3
11 229 1
11 232 25
11 236 2
11 240 2
11 248 13
11 252 5
11 259 13
11 266 2
11 294 2
11 302 3
12 13 423
12 18 23
12 22 197
12 25 135
12 26 209
12 28 47
12 30 191
12 34 41
12 39 15
12 42 258
12 43 22
12 44 184
12 46 87
12 47 23
12 50 20
12 55 16
12 58 1
12 60 239
12 61 39
12 62 18
12 63 75
12 64 17
12 66 444
12 69 10
12 70 9
12 71 20
12 75 179
12 76 1
12 77 69
12 78 4
12 79 275
12 81 202
12 86 124
12 94 167
12 97 1
12 98 5
12 102 3
12 103 6
12 104 6
12 106 10
12 107 16
12 110 7
12 111 5
12 114 16
12 116 2
12 117 3
12 118 1
12 119 35
12 120 16
12 129 10
12 131 36
12 133 4
12 135 4
12 136 599
12 138 14
12 141 1
12 142 1
12 144 50
12 149 211
12 152 9
12 155 17
12 158 6
12 160 4
12 163 8
12 165 9
12 180 25
12 190 10
12 198 15
12 201 7
12 202 3
12 208 3
12 209 11
12 210 23
12 211 22
12 215 4
12 222 11
12 225 7
12 228 14
12 229 1
12 232 35
12 236 4
12 240 6
12 242 1
12 248 26
12 252 10
12 257 12
12 266 15
12 294 5
12 302 4
12 303 1
13 18 22
13 22 257
13 25 381
13 26 166
13 28 17
13 30 240
13 34 35
13 39 11
13 42 419
13 43 15
13 44 329
13 45 2
13 46 45
13 47 12
13 50 126
13 55 96
13 57 6
13 58 1
13 60 200
13 61 25
13 62 15
13 63 111
13 64 52
13 66 620
13 69 19
13 70 63
13 71 8
13 75 221
13 77 31
13 78 29
13 79 249
13 81 358
13 82 2
13 84 13
13 86 48
13 94 55
13 102 5
13 103 1
13 104 1
13 106 7
13 107 20
13 110 1
13 111 2
13 114 22
13 117 35
13 119 22
13 120 3
13 131 25
13 133 37
13 135 2
13 136 418
13 138 17
13 141 1
13 142 1
13 144 23
13 149 127
13 150 1
13 152 4
13 155 10
13 156 2
13 160 1
13 163 2
13 165 3
13 167 1
13 180 10
13 184 3
13 190 20
13 198 1
13 201 1
13 202 1
13 203 2
13 208 20
13 210 8
13 211 53
13 222 2
13 225 3
13 228 6
13 229 3
13 232 5
13 236 3
13 240 2
13 242 2
13 244 7
13 248 1
13 251 1
13 252 1
13 257 2
13 266 4
13 268 1
13 291 1
13 294 3
13 302 1
14 15 2
14 16 106
14 19 211
14 20 152
14 21 18
14 26 1
14 29 2
14 31 6
14 33 8
14 34 3
14 35 1
14 40 4
14 43 1
14 44 5
14 45 24
14 46 2
14 47 3
14 48 6
14 51 3
14 52 3
14 53 454
14 59 295
14 72 6
14 73 12
14 74 521
14 77 1
14 80 286
14 83 11
14 87 88
14 90 88
14 91 2
14 95 17
14 96 4
14 99 21
14 100 3
14 109 2
14 110 3
14 112 20
14 115 3
14 119 5
14 125 30
14 126 1
14 130 1
14 132 4
14 134 12
14 137 8
14 139 19
14 140 15
14 145 1
14 149 1
14 150 18
14 153 16
14 157 5
14 159 4
14 162 12
14 163 1
14 164 12
14 170 1
14 171 1
14 172 5
14 173 3
14 175 355
14 177 6
14 178 3
14 179 1
14 183 1
14 184 20
14 185 182
14 186 14
14 188 4
14 189 13
14 191 17
14 192 2
14 193 5
14 195 8
14 197 5
14 198 1
14 200 9
14 201 1
14 203 3
14 204 371
14 205 2
14 207 1
14 208 15
14 209 1
14 213 4
14 216 59
14 218 2
14 219 21
14 225 1
14 226 7
14 229 19
14 230 2
14 231 5
14 233 6
14 235 1
14 237 7
14 238 20
14 239 10
14 242 29
14 246 13
14 247 5
14 249 1
14 250 5
14 251 12
14 254 6
14 255 1
14 258 3
14 260 17
14 262 7
14 264 1
14 268 3
14 270 10
14 272 158
14 273 10
14 274 8
14 278 11
14 279 26
14 280 33
14 281 267
14 282 381
14 284 241
14 285 16
14 286 15
14 291 7
14 292 2
14 294 15
14 298 373
14 301 246
14 305 4
14 306 4
14 307 7
14 308 255
14 309 6
14 310 1
14 311 4
14 313 154
14 314 9
14 315 4
14 316 70
14 318 5
14 319 9
14 321 2
14 324 457
14 325 202
14 326 93
14 327 14
15 20 1
15 27 1
15 32 1
15 37 35
15 45 141
15 53 1
15 54 8
15 65 1
15 67 1
15 68 1
15 83 1
15 91 719
15 92 6
15 110 232
15 119 5
15 137 236
15 141 2
15 161 9
15 166 3
15 169 8
15 176 42
15 182 4
15 183 195
15 184 129
15 199 24
15 203 12
15 206 3
15 212 3
15 223 3
15 243 29
15 244 2
15 273 51
15 274 264
15 275 15
15 278 409
15 283 7
15 285 303
15 286 393
15 287 5
15 288 1
15 289 2
15 290 4
15 291 94
15 293 11
15 294 285
15 295 2
15 296 1
15 297 6
15 299 10
15 300 6
15 302 11
15 303 5
15 304 7
15 305 38
15 314 407
15 315 68
15 317 5
15 320 2
15 327 356
16 19 40
16 20 24
16 21 1
16 31 1
16 33 3
16 34 1
16 40 2
16 45 1
16 48 1
16 53 91
16 59 38
16 66 1
16 73 2
16 74 39
16 80 46
16 87 10
16 90 2
16 91 3
16 95 1
16 99 1
16 112 2
16 115 6
16 125 1
16 126 1
16 135 128
16 137 1
16 153 1
16 162 4
16 164 1
16 173 1
16 175 46
16 183 1
16 184 3
16 185 33
16 188 1
16 189 1
16 191 1
16 197 3
16 204 60
16 208 1
16 216 1
16 238 1
16 251 2
16 260 2
16 270 1
16 272 44
16 273 1
16 274 1
16 278 1
16 279 13
16 280 5
16 281 13
16 282 33
16 284 53
16 285 1
16 286 3
16 291 4
16 292 1
16 294 3
16 298 87
16 301 18
16 305 1
16 306 3
16 308 22
16 313 9
16 314 3
16 316 4
16 319 3
16 324 151
16 325 58
16 327 1
17 27 108
17 32 7
17 37 190
17 45 5
17 54 503
17 56 4
17 65 291
17 67 342
17 68 202
17 91 4
17 92 494
17 110 2
17 135 277
17 137 2
17 161 188
17 166 57
17 169 2
17 174 30
17 176 15
17 182 14
17 183 7
17 187 27
17 199 104
17 206 300
17 223 502
17 241 3
17 243 1
17 247 1
17 248 7
17 274 9
17 275 9
17 277 7
17 278 4
17 283 463
17 285 21
17 286 2
17 287 64
17 288 252
17 289 8
17 290 14
17 291 1
17 293 113
17 294 7
17 295 62
17 296 116
17 297 464
17 299 2
17 300 242
17 302 9
17 303 412
17 304 127
17 312 107
17 314 7
17 315 2
17 320 191
17 323 2
17 327 12
18 22 1
18 25 1
18 26 46
18 28 186
18 30 9
18 34 4
18 39 68
18 42 86
18 43 316
18 44 79
18 46 335
18 47 411
18 49 1
18 50 233
18 55 307
18 58 48
18 59 2
18 60 23
18 61 20
18 62 78
18 63 49
18 64 156
18 66 50
18 70 158
18 71 10
18 76 44
18 77 3
18 79 12
18 81 51
18 82 30
18 86 22
18 87 2
18 94 462
18 97 5
18 104 1
18 106 12
18 110 8
18 111 1
18 113 34
18 114 1
18 118 13
18 119 9
18 120 8
18 135 5
18 136 117
18 138 40
18 141 6
18 142 54
18 144 1
18 146 4
18 151 31
18 152 12
18 154 13
18 155 9
18 156 62
18 163 15
18 167 41
18 175 1
18 180 3
18 190 7
18 193 1
18 198 18
18 208 3
18 210 21
18 222 28
18 232 46
18 236 7
18 248 34
18 257 8
18 259 13
18 266 3
18 294 6
18 302 5
18 319 3
19 20 388
19 21 3
19 23 28
19 26 1
19 29 8
19 31 4
19 33 7
19 34 3
19 35 4
19 40 3
19 44 1
19 45 3
19 48 2
19 51 21
19 52 4
19 53 208
19 59 611
19 66 1
19 72 6
19 73 14
19 74 381
19 80 178
19 83 2
19 87 290
19 88 3
19 90 362
19 91 1
19 95 7
19 96 19
19 106 1
19 107 1
19 109 6
19 112 4
19 115 6
19 119 11
19 121 1
19 123 2
19 125 3
19 126 2
19 127 1
19 130 5
19 132 4
19 134 1
19 137 3
19 139 7
19 140 23
19 145 1
19 153 10
19 162 3
19 164 1
19 170 1
19 172 15
19 173 16
19 175 22
19 177 11
19 178 1
19 179 2
19 181 2
19 184 2
19 185 13
19 186 5
19 188 2
19 189 1
19 191 8
19 192 1
19 194 1
19 195 55
19 196 4
19 197 1
19 200 3
19 203 1
19 204 162
19 207 3
19 208 6
19 213 5
19 214 1
19 216 199
19 218 3
19 219 4
19 224 2
19 226 1
19 231 1
19 233 4
19 234 1
19 235 1
19 237 4
19 238 59
19 242 2
19 246 2
19 247 2
19 251 2
19 254 25
19 255 2
19 258 5
19 260 4
19 262 2
19 263 1
19 265 5
19 267 1
19 268 12
19 269 2
19 270 4
19 272 73
19 273 5
19 274 1
19 278 10
19 279 282
19 280 199
19 281 80
19 282 117
19 284 432
19 285 2
19 286 7
19 291 3
19 292 6
19 294 2
19 298 54
19 301 280
19 305 1
19 306 13
19 307 5
19 308 90
19 309 11
19 310 4
19 311 13
19 313 92
19 314 1
19 315 1
19 316 231
19 318 9
19 319 313
19 321 4
19 324 252
19 325 495
19 326 167
19 327 7
20 21 15
20 23 3
20 26 1
20 31 8
20 33 6
20 34 3
20 35 3
20 44 1
20 45 4
20 46 1
20 47 1
20 48 1
20 51 7
20 52 2
20 53 201
20 57 1
20 59 376
20 66 1
20 72 1
20 73 4
20 74 124
20 77 1
20 78 1
20 80 215
20 83 1
20 86 1
20 87 286
20 88 1
20 90 242
20 91 6
20 95 4
20 96 2
20 112 3
20 115 2
20 119 4
20 123 1
20 127 1
20 129 1
20 130 1
20 134 2
20 137 2
20 138 1
20 140 38
20 152 1
20 153 6
20 162 2
20 163 1
20 164 8
20 172 1
20 175 4
20 177 7
20 178 1
20 181 2
20 183 1
20 184 8
20 186 7
20 188 8
20 189 1
20 190 1
20 191 3
20 192 1
20 195 50
20 196 1
20 197 1
20 198 2
20 200 3
20 203 3
20 204 186
20 207 2
20 208 2
20 209 1
20 210 1
20 211 1
20 213 1
20 216 72
20 218 7
20 225 1
20 228 1
20 233 1
20 237 1
20 238 30
20 242 2
20 244 3
20 246 1
20 251 1
20 252 1
20 254 4
20 255 4
20 257 1
20 260 2
20 265 1
20 266 1
20 268 1
20 270 1
20 272 35
20 273 6
20 274 4
20 278 7
20 279 184
20 280 159
20 281 77
20 282 99
20 284 173
20 285 4
20 286 3
20 291 3
20 292 2
20 294 7
20 298 48
20 301 160
20 306 5
20 307 2
20 308 68
20 309 2
20 310 2
20 311 3
20 313 43
20 314 2
20 315 3
20 316 254
20 318 2
20 319 237
20 321 4
20 324 254
20 325 301
20 326 117
20 327 9
21 23 140
21 26 1
21 29 225
21 31 455
21 33 126
21 34 271
21 35 527
21 40 425
21 44 2
21 46 1
21 47 1
21 48 539
21 51 259
21 52 181
21 53 17
21 59 4
21 72 109
21 73 147
21 74 21
21 80 3
21 83 4
21 87 4
21 88 4
21 90 2
21 95 309
21 96 46
21 98 19
21 100 4
21 101 4
21 103 7
21 104 23
21 106 13
21 109 1
21 111 11
21 115 56
21 116 7
21 119 15
21 120 10
21 121 7
21 123 4
21 127 9
21 129 23
21 130 1
21 131 5
21 132 2
21 134 12
21 135 63
21 140 2
21 145 6
21 150 9
21 152 12
21 157 9
21 158 34
21 159 10
21 160 8
21 164 7
21 165 8
21 168 2
21 170 2
21 171 2
21 172 13
21 173 1
21 175 5
21 177 75
21 178 9
21 179 3
21 181 8
21 185 5
21 186 68
21 188 169
21 189 15
21 191 1
21 192 13
21 193 8
21 194 8
21 195 14
21 197 156
21 200 9
21 201 2
21 202 3
21 204 12
21 205 6
21 207 6
21 208 1
21 209 1
21 213 4
21 214 4
21 216 1
21 218 374
21 219 2
21 220 13
21 221 3
21 224 14
21 225 2
21 226 2
21 228 1
21 229 8
21 230 2
21 231 35
21 233 4
21 234 2
21 235 3
21 237 318
21 238 7
21 239 22
21 242 194
21 245 1
21 246 365
21 247 7
21 249 3
21 250 7
21 251 7
21 252 1
21 254 1
21 255 6
21 256 2
21 257 19
21 258 8
21 260 19
21 261 2
21 262 8
21 263 1
21 264 5
21 265 12
21 267 3
21 268 8
21 269 4
21 270 178
21 272 1
21 279 18
21 280 5
21 281 16
21 282 17
21 284 18
21 292 158
21 293 1
21 298 12
21 301 14
21 306 71
21 307 21
21 308 9
21 309 199
21 310 219
21 311 41
21 313 2
21 316 17
21 318 66
21 319 9
21 321 181
21 324 9
21 325 12
21 326 4
22 25 2
22 26 284
22 28 56
22 30 28
22 34 24
22 39 1
22 42 282
22 43 21
22 44 95
22 46 22
22 47 69
22 50 80
22 55 153
22 58 3
22 60 100
22 62 1
22 63 4
22 64 2
22 66 309
22 70 97
22 71 7
22 75 35
22 77 23
22 79 137
22 81 46
22 82 1
22 86 47
22 94 34
22 97 1
22 106 4
22 110 1
22 119 12
22 120 5
22 136 409
22 138 17
22 141 2
22 149 12
22 151 2
22 152 2
22 155 1
22 163 3
22 180 15
22 190 1
22 193 2
22 205 1
22 210 5
22 229 2
22 232 5
22 236 1
22 248 8
22 257 1
22 275 1
22 287 1
22 294 1
22 303 1
22 324 2
23 29 158
23 31 64
23 33 222
23 34 164
23 35 108
23 40 71
23 48 86
23 51 252
23 52 160
23 53 1
23 59 1
23 62 51
23 72 160
23 73 103
23 79 1
23 83 1
23 90 1
23 95 5
23 96 133
23 100 1
23 103 1
23 112 1
23 115 137
23 121 2
23 127 2
23 130 2
23 134 1
23 135 1
23 144 150
23 145 6
23 150 1
23 153 5
23 159 1
23 165 1
23 168 1
23 170 3
23 171 1
23 172 1
23 173 7
23 175 3
23 177 86
23 179 2
23 181 1
23 185 1
23 186 42
23 188 15
23 191 1
23 192 3
23 193 1
23 194 2
23 196 3
23 197 69
23 200 4
23 202 1
23 204 2
23 205 1
23 207 2
23 208 4
23 213 165
23 214 1
23 218 12
23 219 3
23 220 7
23 221 3
23 224 1
23 226 1
23 229 1
23 230 3
23 235 2
23 237 23
23 242 98
23 245 11
23 246 48
23 247 3
23 249 1
23 251 2
23 252 1
23 254 1
23 255 6
23 260 8
23 262 1
23 265 4
23 267 2
23 268 2
23 270 1
23 279 7
23 280 4
23 284 11
23 292 47
23 301 1
23 306 95
23 307 118
23 308 1
23 309 40
23 311 40
23 316 1
23 318 146
23 319 24
23 321 56
23 324 1
23 325 15
23 326 1
24 25 1
24 61 35
24 201 1
24 229 2
24 244 5
25 26 87
25 28 9
25 30 10
25 34 12
25 39 1
25 42 141
25 43 9
25 44 65
25 46 14
25 47 8
25 50 111
25 55 53
25 60 63
25 61 38
25 66 480
25 70 40
25 71 2
25 75 1
25 77 18
25 79 239
25 81 128
25 84 1
25 86 33
25 94 13
25 106 1
25 119 6
25 136 273
25 138 1
25 149 2
25 151 1
25 152 1
25 155 2
25 159 1
25 180 2
25 190 1
25 197 1
25 208 2
25 210 3
25 222 1
25 229 2
25 232 4
25 248 1
25 266 1
25 294 1
26 28 23
26 29 1
26 30 164
26 31 2
26 34 5
26 39 6
26 40 1
26 42 269
26 43 56
26 44 200
26 46 57
26 47 73
26 48 1
26 50 16
26 51 1
26 52 2
26 53 2
26 55 14
26 58 1
26 59 1
26 60 175
26 61 5
26 62 38
26 63 8
26 64 11
26 66 209
26 69 1
26 70 12
26 71 6
26 72 2
26 75 231
26 77 7
26 79 180
26 81 113
26 82 1
26 86 25
26 94 18
26 95 1
26 96 1
26 97 1
26 98 1
26 102 2
26 103 1
26 104 1
26 106 6
26 107 5
26 114 8
26 115 1
26 117 5
26 118 1
26 119 13
26 120 2
26 129 4
26 131 5
26 133 8
26 134 5
26 136 364
26 138 6
26 141 1
26 144 2
26 149 158
26 152 1
26 154 1
26 155 3
26 156 2
26 158 2
26 160 1
26 163 11
26 175 1
26 177 1
26 180 9
26 185 3
26 186 2
26 188 1
26 190 3
26 193 2
26 195 2
26 197 1
26 201 3
26 204 1
26 208 1
26 209 3
26 210 1
26 211 4
26 213 1
26 215 1
26 222 1
26 225 2
26 228 3
26 232 4
26 236 1
26 237 1
26 238 1
26 240 1
26 242 2
26 246 1
26 248 2
26 251 2
26 252 1
26 257 5
26 266 4
26 270 1
26 281 2
26 282 1
26 284 1
26 292 1
26 298 1
26 301 2
26 306 2
26 308 12
26 309 1
26 311 1
26 313 1
26 318 1
26 319 1
26 321 1
26 324 4
26 325 1
27 32 30
27 36 136
27 37 321
27 38 4
27 45 20
27 54 409
27 56 1
27 65 78
27 67 260
27 68 149
27 91 24
27 92 262
27 110 16
27 122 6
27 128 131
27 135 182
27 137 8
27 161 234
27 166 160
27 169 7
27 174 15
27 176 8
27 182 9
27 183 7
27 184 11
27 187 11
27 199 263
27 203 11
27 206 110
27 212 5
27 223 295
27 229 1
27 235 1
27 243 2
27 244 4
27 248 24
27 260 2
27 271 6
27 273 3
27 274 11
27 275 20
27 276 196
27 277 212
27 278 31
27 283 116
27 285 64
27 286 32
27 287 17
27 288 135
27 289 15
27 290 102
27 291 5
27 293 193
27 294 8
27 295 95
27 296 55
27 297 302
27 299 5
27 300 41
27 302 7
27 303 193
27 304 174
27 305 39
27 312 23
27 314 23
27 315 3
27 317 2
27 320 159
27 322 4
27 323 136
27 327 22
28 30 33
28 34 1
28 39 146
28 42 49
28 43 256
28 44 72
28 46 317
28 47 317
28 48 1
28 50 179
28 55 298
28 57 7
28 58 23
28 60 7
28 61 8
28 62 85
28 63 138
28 64 122
28 66 51
28 69 2
28 70 100
28 71 1
28 75 2
28 76 16
28 77 1
28 79 11
28 81 51
28 82 39
28 86 11
28 94 255
28 97 4
28 98 2
28 102 4
28 104 1
28 106 16
28 107 4
28 110 3
28 111 3
28 113 12
28 114 30
28 117 3
28 118 28
28 119 16
28 120 2
28 129 5
28 131 9
28 133 3
28 135 2
28 136 81
28 138 24
28 141 3
28 142 54
28 144 1
28 146 14
28 149 14
28 151 24
28 152 10
28 154 34
28 155 5
28 156 48
28 158 2
28 160 1
28 163 8
28 165 2
28 167 52
28 180 5
28 190 3
28 198 2
28 201 6
28 209 1
28 210 3
28 211 13
28 215 3
28 222 7
28 225 1
28 228 14
28 229 2
28 232 18
28 236 8
28 240 5
28 248 17
28 252 16
28 257 3
28 259 45
28 266 7
28 294 3
28 302 4
29 31 93
29 33 422
29 34 91
29 35 219
29 40 168
29 46 2
29 48 192
29 51 344
29 52 336
29 53 5
29 59 1
29 66 1
29 72 360
29 73 192
29 74 9
29 79 1
29 80 2
29 83 5
29 87 5
29 88 1
29 95 76
29 96 64
29 98 9
29 100 5
29 103 2
29 104 1
29 106 4
29 107 1
29 109 1
29 111 1
29 115 201
29 116 3
29 119 6
29 120 4
29 121 2
29 126 2
29 127 3
29 129 2
29 131 2
29 132 2
29 135 10
29 139 1
29 140 2
29 145 3
29 150 2
29 152 9
29 153 4
29 157 5
29 158 13
29 159 3
29 164 1
29 165 1
29 168 1
29 170 5
29 171 3
29 172 2
29 173 3
29 175 13
29 177 282
29 178 1
29 179 7
29 181 3
29 185 22
29 186 85
29 188 60
29 191 2
29 192 3
29 194 1
29 195 3
29 197 228
29 200 1
29 202 3
29 204 9
29 205 2
29 208 3
29 213 142
29 214 3
29 216 1
29 218 97
29 224 1
29 226 2
29 229 1
29 230 1
29 231 1
29 232 1
29 233 1
29 234 4
29 235 1
29 237 36
29 238 3
29 239 1
29 242 130
29 245 2
29 246 165
29 247 7
29 249 5
29 251 2
29 254 3
29 255 5
29 256 1
29 257 6
29 258 3
29 260 2
29 262 25
29 263 6
29 264 1
29 265 1
29 267 7
29 268 2
29 270 26
29 279 11
29 280 8
29 281 3
29 282 7
29 284 14
29 292 53
29 298 6
29 301 11
29 306 170
29 307 187
29 308 8
29 309 51
29 310 6
29 311 177
29 313 2
29 316 3
29 318 170
29 319 30
29 321 95
29 324 16
29 325 22
29 326 2
30 34 16
30 42 127
30 43 24
30 44 73
30 46 15
30 47 16
30 50 18
30 55 16
30 58 2
30 60 110
30 62 42
30 64 6
30 66 184
30 70 6
30 71 9
30 75 39
30 77 14
30 79 114
30 81 76
30 86 37
30 94 71
30 104 2
30 106 3
30 110 1
30 111 1
30 120 3
30 135 2
30 136 358
30 138 4
30 144 92
30 149 43
30 152 4
30 155 2
30 156 1
30 167 1
30 180 9
30 190 1
30 198 9
30 208 2
30 210 11
30 222 2
30 229 1
30 232 33
30 248 18
30 257 1
30 266 3
30 294 1
30 302 2
31 33 111
31 34 199
31 35 298
31 40 226
31 44 1
31 46 1
31 47 1
31 48 288
31 51 194
31 52 102
31 53 7
31 59 3
31 72 56
31 73 71
31 74 18
31 77 1
31 80 3
31 83 2
31 87 5
31 88 12
31 90 2
31 95 314
31 96 90
31 98 5
31 100 2
31 101 5
31 103 4
31 104 6
31 106 4
31 111 6
31 115 164
31 119 80
31 120 4
31 121 2
31 123 1
31 126 2
31 127 6
31 129 8
31 131 2
31 134 2
31 135 5
31 139 1
31 145 4
31 150 5
31 152 4
31 158 23
31 159 1
31 160 1
31 163 1
31 164 2
31 165 6
31 170 4
31 172 5
31 173 1
31 175 16
31 177 165
31 178 1
31 179 9
31 181 16
31 185 5
31 186 79
31 188 191
31 189 1
31 191 2
31 192 7
31 193 1
31 194 2
31 195 2
31 196 1
31 197 181
31 200 2
31 202 3
31 204 11
31 207 1
31 209 1
31 213 88
31 214 12
31 216 2
31 218 254
31 219 1
31 221 2
31 224 8
31 229 2
31 230 2
31 231 5
31 233 7
31 234 1
31 235 1
31 237 180
31 238 6
31 239 4
31 242 196
31 244 3
31 245 1
31 246 361
31 247 7
31 249 2
31 250 1
31 251 2
31 254 2
31 255 3
31 256 3
31 257 6
31 260 4
31 261 7
31 262 1
31 264 1
31 265 25
31 267 3
31 268 11
31 270 138
31 272 5
31 279 37
31 280 6
31 281 6
31 282 11
31 284 12
31 292 90
31 298 7
31 301 9
31 306 113
31 307 79
31 308 4
31 309 152
31 310 192
31 311 104
31 313 6
31 316 4
31 318 122
31 319 10
31 321 177
31 324 10
31 325 10
31 326 6
32 36 153
32 37 42
32 45 1
32 54 1
32 56 161
32 65 1
32 68 30
32 91 1
32 92 22
32 110 3
32 125 1
32 128 8
32 137 2
32 157 1
32 161 8
32 162 1
32 166 14
32 169 2
32 174 36
32 176 4
32 182 1
32 183 19
32 184 2
32 187 23
32 199 10
32 203 3
32 206 34
32 212 1
32 223 1
32 243 3
32 244 1
32 248 57
32 254 1
32 260 1
32 274 9
32 276 3
32 277 16
32 278 3
32 283 29
32 285 14
32 286 3
32 287 554
32 288 2
32 290 4
32 291 6
32 293 41
32 294 8
32 295 46
32 296 41
32 297 64
32 300 44
32 302 10
32 303 7
32 304 28
32 305 5
32 312 40
32 314 5
32 315 3
32 320 11
32 322 1
32 323 49
32 327 1
33 34 92
33 35 151
33 40 146
33 48 131
33 51 328
33 52 243
33 53 12
33 59 6
33 66 1
33 72 249
33 73 181
33 74 18
33 80 8
33 83 3
33 87 5
33 88 1
33 90 1
33 95 65
33 96 68
33 98 25
33 103 9
33 104 5
33 106 11
33 111 13
33 115 149
33 116 1
33 119 6
33 120 11
33 121 1
33 127 4
33 129 6
33 130 1
33 131 9
33 135 17
33 140 2
33 145 3
33 150 3
33 152 15
33 153 2
33 157 1
33 158 24
33 159 1
33 160 5
33 162 1
33 164 2
33 165 5
33 170 1
33 173 1
33 175 12
33 177 252
33 178 1
33 179 1
33 185 21
33 186 16
33 188 33
33 189 3
33 191 2
33 192 1
33 195 2
33 196 1
33 197 237
33 200 4
33 202 3
33 204 15
33 205 4
33 207 3
33 208 1
33 209 2
33 213 136
33 216 2
33 218 69
33 220 6
33 221 2
33 222 1
33 224 3
33 225 1
33 226 1
33 229 9
33 230 9
33 231 5
33 232 1
33 234 1
33 235 1
33 237 12
33 239 1
33 242 32
33 246 99
33 247 2
33 251 1
33 254 2
33 255 1
33 256 1
33 257 10
33 258 1
33 260 10
33 263 2
33 265 1
33 267 3
33 268 8
33 269 1
33 270 10
33 272 1
33 279 24
33 280 3
33 281 2
33 282 5
33 284 17
33 292 68
33 298 7
33 301 21
33 306 168
33 307 144
33 308 3
33 309 30
33 310 11
33 311 134
33 313 2
33 316 3
33 318 131
33 319 25
33 321 53
33 324 24
33 325 18
33 326 1
34 35 269
34 40 191
34 42 51
34 43 4
34 44 32
34 46 5
34 47 2
34 48 181
34 50 1
34 51 164
34 52 94
34 53 7
34 55 2
34 57 4
34 59 3
34 60 48
34 61 11
34 62 1
34 63 2
34 64 3
34 66 26
34 69 3
34 70 1
34 71 2
34 72 61
34 73 44
34 74 6
34 75 29
34 77 5
34 78 5
34 79 28
34 80 2
34 81 8
34 84 3
34 86 3
34 87 1
34 88 2
34 90 1
34 94 6
34 95 193
34 96 32
34 101 1
34 107 13
34 114 5
34 115 74
34 117 5
34 119 15
34 121 8
34 127 4
34 130 1
34 132 1
34 133 7
34 136 38
34 138 14
34 145 19
34 149 28
34 150 1
34 155 3
34 159 3
34 163 1
34 164 4
34 168 4
34 170 6
34 172 1
34 173 2
34 175 94
34 177 59
34 179 8
34 180 13
34 185 2
34 186 176
34 188 90
34 189 2
34 190 3
34 193 1
34 194 11
34 197 53
34 200 9
34 204 3
34 205 1
34 207 2
34 208 11
34 211 6
34 213 5
34 214 2
34 216 2
34 218 136
34 219 2
34 220 5
34 221 2
34 224 13
34 229 3
34 230 2
34 234 6
34 235 2
34 237 89
34 238 4
34 239 1
34 242 84
34 245 2
34 246 135
34 247 14
34 249 3
34 251 2
34 254 3
34 256 2
34 258 8
34 260 14
34 261 1
34 262 1
34 263 7
34 264 4
34 265 7
34 267 14
34 268 1
34 269 6
34 270 121
34 272 1
34 281 3
34 282 2
34 284 3
34 292 129
34 298 3
34 301 3
34 306 46
34 307 6
34 308 3
34 309 97
34 310 104
34 311 31
34 313 1
34 316 2
34 318 79
34 319 1
34 321 129
34 324 5
34 325 3
35 40 320
35 48 343
35 51 223
35 52 144
35 53 3
35 59 2
35 61 34
35 66 2
35 72 121
35 73 139
35 74 9
35 80 3
35 83 3
35 87 4
35 88 2
35 90 1
35 95 234
35 96 26
35 98 6
35 100 4
35 101 1
35 103 6
35 104 17
35 106 4
35 111 17
35 115 37
35 116 4
35 119 3
35 120 7
35 121 7
35 127 1
35 129 19
35 130 1
35 131 6
35 132 1
35 134 4
35 135 20
35 139 1
35 140 1
35 145 4
35 152 14
35 153 1
35 157 5
35 158 34
35 159 1
35 160 9
35 162 1
35 164 21
35 165 13
35 168 1
35 170 5
35 171 2
35 172 5
35 173 3
35 175 2
35 177 83
35 178 3
35 179 5
35 181 12
35 185 7
35 186 80
35 188 217
35 189 2
35 191 4
35 192 1
35 193 10
35 194 4
35 195 2
35 196 1
35 197 151
35 201 1
35 202 3
35 204 8
35 205 5
35 213 3
35 214 4
35 215 1
35 216 3
35 218 339
35 220 2
35 221 1
35 224 1
35 229 1
35 230 1
35 233 6
35 234 3
35 235 3
35 237 117
35 238 4
35 239 1
35 242 206
35 246 290
35 247 8
35 249 2
35 250 1
35 251 7
35 254 4
35 255 2
35 256 1
35 257 19
35 258 1
35 260 2
35 261 2
35 262 2
35 263 1
35 264 1
35 265 20
35 267 8
35 270 164
35 272 2
35 279 6
35 280 3
35 281 3
35 282 8
35 284 17
35 292 120
35 298 7
35 301 4
35 306 56
35 307 1
35 308 6
35 309 69
35 310 121
35 311 38
35 313 6
35 316 5
35 318 36
35 319 14
35 321 181
35 324 10
35 325 7
35 326 4
36 37 4
36 38 3
36 54 1
36 67 1
36 68 2
36 92 28
36 110 3
36 119 18
36 125 1
36 128 35
36 161 89
36 169 2
36 176 11
36 182 6
36 183 16
36 184 2
36 187 6
36 199 73
36 206 108
36 208 1
36 212 8
36 223 1
36 229 1
36 236 2
36 241 2
36 243 3
36 260 1
36 274 19
36 275 9
36 278 1
36 283 98
36 285 17
36 286 2
36 287 651
36 288 111
36 290 95
36 293 242
36 294 6
36 296 1
36 297 6
36 299 3
36 300 126
36 302 14
36 303 164
36 304 1
36 312 14
36 314 7
36 315 3
36 317 5
36 320 155
36 322 12
36 323 70
36 327 2
37 38 18
37 45 32
37 54 466
37 56 34
37 65 186
37 67 361
37 68 328
37 91 70
37 92 213
37 110 28
37 119 2
37 121 1
37 128 87
37 137 19
37 161 246
37 166 441
37 169 74
37 174 162
37 176 39
37 182 57
37 183 36
37 184 26
37 187 125
37 199 503
37 203 43
37 206 44
37 212 11
37 223 308
37 235 1
37 241 19
37 243 30
37 244 38
37 248 114
37 271 35
37 273 5
37 274 27
37 275 47
37 276 114
37 277 593
37 278 35
37 283 65
37 285 49
37 286 80
37 287 55
37 288 48
37 289 90
37 290 80
37 291 7
37 293 153
37 294 8
37 295 346
37 296 231
37 297 414
37 299 22
37 300 99
37 302 38
37 303 87
37 304 497
37 305 122
37 312 83
37 314 48
37 315 2
37 317 34
37 320 60
37 322 19
37 323 159
37 327 40
38 45 21
38 54 44
38 56 1
38 67 15
38 68 13
38 91 29
38 92 25
38 110 13
38 128 6
38 135 1
38 137 9
38 160 3
38 161 7
38 165 1
38 169 341
38 174 4
38 176 322
38 182 352
38 183 25
38 184 7
38 187 1
38 198 20
38 199 12
38 201 25
38 203 3
38 206 14
38 209 26
38 210 8
38 212 173
38 215 21
38 217 4
38 222 27
38 223 43
38 225 28
38 227 18
38 228 20
38 232 33
38 236 2
38 240 30
38 241 236
38 243 195
38 244 113
38 248 25
38 252 19
38 253 1
38 258 1
38 266 20
38 271 193
38 273 2
38 274 25
38 275 336
38 276 10
38 278 16
38 283 22
38 285 101
38 286 29
38 287 5
38 288 18
38 289 244
38 290 6
38 291 4
38 293 12
38 294 24
38 296 7
38 297 18
38 299 341
38 300 4
38 302 510
38 303 11
38 305 2
38 312 1
38 314 19
38 315 3
38 317 173
38 320 10
38 322 122
38 323 2
38 327 114
39 40 1
39 42 14
39 43 93
39 44 19
39 46 158
39 47 68
39 50 81
39 55 80
39 57 9
39 58 20
39 60 2
39 61 15
39 62 62
39 63 74
39 64 40
39 66 22
39 70 130
39 71 24
39 76 14
39 77 36
39 78 28
39 81 29
39 82 13
39 84 1
39 86 20
39 94 122
39 102 36
39 106 13
39 107 35
39 110 7
39 113 9
39 114 29
39 117 13
39 118 8
39 119 26
39 133 44
39 135 2
39 136 68
39 138 58
39 139 1
39 141 1
39 142 31
39 144 77
39 146 6
39 149 1
39 151 19
39 152 1
39 154 21
39 156 30
39 163 2
39 167 42
39 180 31
39 190 26
39 198 3
39 210 7
39 211 63
39 222 5
39 232 14
39 248 7
39 257 1
39 259 20
39 266 2
39 294 4
39 302 6
40 45 1
40 48 310
40 51 168
40 52 173
40 53 5
40 59 2
40 61 1
40 66 2
40 72 49
40 73 107
40 74 6
40 80 2
40 83 1
40 87 11
40 90 4
40 95 212
40 96 10
40 98 6
40 100 1
40 101 5
40 103 3
40 104 13
40 106 8
40 107 1
40 109 1
40 111 11
40 115 53
40 116 2
40 119 12
40 120 11
40 121 1
40 127 3
40 129 17
40 131 3
40 132 1
40 134 3
40 135 18
40 145 7
40 150 3
40 152 24
40 157 2
40 158 27
40 160 8
40 164 1
40 165 11
40 170 5
40 172 2
40 175 14
40 177 17
40 178 2
40 179 3
40 181 2
40 184 1
40 185 30
40 186 17
40 188 244
40 189 3
40 192 1
40 193 5
40 195 1
40 197 136
40 200 2
40 202 1
40 204 9
40 208 3
40 213 5
40 214 8
40 216 3
40 218 329
40 220 1
40 224 2
40 229 1
40 230 1
40 232 1
40 234 1
40 237 62
40 238 3
40 239 1
40 242 218
40 246 158
40 247 1
40 249 2
40 251 1
40 254 1
40 255 2
40 257 16
40 258 1
40 260 14
40 261 8
40 262 2
40 265 4
40 267 1
40 268 1
40 270 167
40 272 6
40 273 1
40 274 1
40 279 8
40 280 2
40 281 10
40 282 12
40 284 8
40 286 1
40 292 77
40 294 1
40 298 4
40 301 7
40 306 14
40 307 8
40 308 8
40 309 116
40 310 123
40 311 8
40 313 14
40 315 2
40 316 4
40 318 87
40 319 14
40 321 136
40 324 15
40 325 7
40 326 1
40 327 1
41 119 2
42 43 20
42 44 184
42 46 20
42 47 52
42 50 128
42 55 76
42 58 1
42 59 1
42 60 177
42 61 7
42 62 12
42 63 26
42 64 20
42 66 420
42 69 5
42 70 65
42 71 19
42 75 168
42 77 42
42 79 183
42 81 162
42 86 57
42 94 29
42 97 3
42 98 3
42 102 2
42 103 1
42 104 1
42 106 8
42 107 9
42 110 2
42 111 1
42 114 24
42 117 3
42 119 4
42 120 5
42 129 6
42 131 7
42 133 6
42 135 3
42 136 487
42 138 18
42 141 4
42 142 1
42 144 2
42 149 112
42 152 3
42 155 10
42 156 1
42 158 3
42 159 1
42 163 18
42 165 8
42 167 1
42 180 35
42 190 2
42 193 3
42 198 2
42 201 2
42 202 2
42 208 3
42 209 5
42 210 7
42 211 8
42 215 2
42 225 4
42 228 8
42 229 1
42 232 19
42 236 2
42 240 3
42 248 4
42 251 2
42 252 8
42 257 5
42 260 1
42 266 9
42 280 1
42 294 1
42 301 3
42 302 3
43 44 55
43 46 459
43 47 352
43 49 16
43 50 331
43 53 1
43 55 283
43 57 15
43 58 33
43 60 43
43 61 2
43 62 258
43 63 248
43 64 267
43 66 29
43 69 4
43 70 342
43 71 12
43 75 33
43 76 30
43 77 1
43 78 4
43 79 41
43 80 2
43 81 10
43 82 16
43 84 3
43 86 8
43 94 270
43 97 6
43 102 6
43 104 1
43 106 1
43 107 4
43 113 30
43 114 9
43 117 4
43 118 37
43 119 3
43 129 1
43 131 2
43 133 10
43 134 5
43 136 40
43 138 6
43 140 3
43 141 7
43 142 44
43 144 3
43 146 9
43 149 33
43 151 29
43 152 1
43 154 54
43 155 9
43 156 33
43 160 1
43 163 6
43 167 69
43 175 3
43 180 2
43 190 2
43 193 1
43 198 1
43 201 4
43 208 2
43 209 1
43 210 1
43 211 9
43 222 2
43 225 1
43 228 3
43 232 9
43 236 2
43 240 2
43 248 1
43 251 4
43 252 1
43 257 1
43 259 70
43 266 2
43 272 1
43 281 2
43 282 3
43 308 7
43 313 2
43 324 3
44 46 98
44 47 121
44 48 1
44 50 22
44 51 1
44 52 1
44 53 2
44 55 32
44 57 2
44 58 1
44 60 142
44 61 4
44 62 29
44 63 1
44 64 4
44 66 328
44 69 1
44 70 7
44 71 13
44 73 1
44 75 120
44 77 34
44 79 268
44 80 1
44 81 118
44 86 54
44 87 1
44 94 35
44 96 1
44 98 3
44 104 1
44 106 10
44 107 1
44 111 1
44 114 11
44 117 1
44 119 2
44 129 9
44 131 8
44 133 1
44 134 5
44 135 2
44 136 320
44 138 17
44 141 3
44 142 1
44 144 2
44 146 1
44 149 86
44 152 3
44 155 4
44 156 1
44 158 2
44 163 1
44 165 4
44 175 1
44 177 1
44 180 1
44 185 2
44 186 1
44 187 1
44 188 1
44 190 3
44 197 1
44 198 1
44 201 1
44 202 1
44 204 1
44 208 2
44 210 3
44 211 9
44 222 2
44 225 1
44 228 12
44 229 1
44 232 4
44 236 2
44 237 1
44 238 1
44 240 1
44 246 1
44 248 6
44 251 4
44 252 8
44 257 7
44 272 1
44 279 1
44 280 1
44 281 4
44 282 1
44 292 1
44 301 1
44 306 1
44 308 6
44 309 1
44 311 2
44 313 4
44 318 1
44 319 1
44 321 1
44 324 6
44 325 1
44 326 1
45 50 3
45 53 26
45 54 75
45 55 3
45 56 2
45 65 14
45 66 1
45 67 22
45 68 15
45 69 1
45 70 3
45 74 1
45 91 550
45 92 25
45 94 7
45 104 3
45 110 501
45 111 4
45 119 546
45 120 5
45 128 2
45 135 2
45 136 7
45 137 462
45 141 1
45 152 4
45 155 1
45 161 19
45 162 1
45 163 2
45 166 23
45 169 43
45 176 116
45 182 61
45 183 143
45 184 310
45 187 2
45 190 1
45 198 3
45 199 40
45 203 315
45 206 2
45 208 1
45 210 7
45 212 14
45 222 5
45 223 56
45 232 17
45 241 30
45 243 26
45 244 29
45 248 6
45 257 1
45 266 1
45 271 7
45 273 298
45 274 591
45 275 78
45 276 11
45 277 41
45 278 508
45 283 3
45 284 2
45 285 469
45 286 513
45 287 2
45 288 2
45 289 48
45 290 4
45 291 291
45 293 5
45 294 672
45 295 32
45 296 5
45 297 14
45 298 6
45 299 47
45 300 6
45 301 2
45 302 213
45 303 7
45 304 79
45 305 176
45 314 456
45 315 343
45 317 45
45 320 5
45 322 22
45 323 13
45 324 10
45 327 473
46 47 345
46 49 3
46 50 443
46 51 2
46 52 3
46 53 2
46 55 351
46 57 4
46 58 32
46 60 52
46 61 37
46 62 324
46 63 454
46 64 284
46 66 32
46 69 7
46 70 317
46 71 16
46 72 1
46 73 1
46 74 3
46 75 37
46 76 41
46 77 23
46 78 3
46 79 44
46 80 2
46 81 28
46 82 34
46 86 6
46 94 348
46 95 1
46 96 1
46 98 1
46 102 3
46 103 1
46 104 3
46 106 9
46 107 16
46 113 27
46 114 14
46 115 1
46 117 6
46 118 43
46 119 16
46 120 2
46 129 4
46 131 42
46 133 3
46 134 3
46 135 23
46 136 33
46 138 12
46 141 4
46 142 63
46 144 27
46 146 26
46 149 66
46 151 38
46 152 1
46 154 71
46 155 13
46 156 43
46 158 1
46 163 10
46 165 1
46 167 52
46 175 1
46 180 1
46 185 1
46 186 1
46 188 1
46 190 16
46 193 1
46 197 1
46 198 1
46 201 2
46 204 2
46 208 4
46 209 1
46 210 2
46 211 34
46 213 2
46 215 1
46 222 2
46 225 2
46 228 8
46 232 1
46 233 1
46 236 2
46 240 2
46 242 1
46 246 2
46 248 1
46 251 2
46 252 3
46 257 5
46 259 56
46 266 3
46 272 1
46 279 1
46 281 4
46 292 1
46 298 2
46 301 1
46 306 2
46 308 7
46 309 2
46 311 2
46 313 2
46 316 1
46 318 1
46 319 1
46 324 3
47 48 1
47 49 3
47 50 237
47 52 1
47 53 2
47 55 291
47 57 2
47 58 21
47 60 62
47 61 72
47 62 276
47 63 208
47 64 286
47 66 22
47 69 2
47 70 343
47 71 5
47 72 1
47 74 2
47 75 53
47 76 17
47 77 1
47 78 1
47 79 45
47 80 3
47 81 9
47 82 41
47 86 5
47 94 262
47 96 1
47 97 4
47 98 4
47 102 4
47 103 1
47 106 14
47 107 5
47 113 25
47 114 43
47 116 1
47 117 2
47 118 21
47 119 23
47 120 3
47 129 12
47 131 6
47 133 3
47 134 6
47 135 2
47 136 23
47 138 30
47 139 1
47 141 2
47 142 38
47 144 4
47 146 15
47 149 77
47 151 25
47 152 4
47 154 33
47 155 6
47 156 16
47 158 1
47 160 4
47 163 8
47 165 1
47 167 37
47 174 1
47 175 3
47 177 1
47 180 7
47 186 1
47 188 1
47 190 3
47 193 2
47 197 1
47 198 1
47 201 3
47 204 2
47 208 4
47 209 2
47 210 1
47 211 12
47 213 1
47 215 1
47 222 1
47 225 2
47 228 8
47 232 4
47 236 1
47 237 1
47 240 2
47 242 1
47 246 1
47 248 2
47 251 6
47 252 8
47 257 9
47 259 41
47 266 10
47 272 3
47 279 1
47 282 1
47 292 1
47 298 1
47 301 1
47 306 1
47 308 10
47 309 1
47 311 1
47 313 2
47 318 1
47 319 1
47 324 4
47 326 1
48 51 165
48 52 209
48 53 5
48 59 1
48 72 63
48 73 134
48 74 1
48 77 1
48 80 5
48 83 2
48 87 2
48 88 3
48 90 1
48 95 293
48 96 35
48 100 5
48 104 1
48 107 1
48 115 83
48 120 10
48 121 3
48 123 1
48 132 1
48 135 182
48 139 1
48 140 1
48 145 9
48 150 4
48 152 14
48 153 1
48 157 5
48 159 1
48 163 2
48 164 3
48 168 1
48 170 1
48 173 1
48 175 5
48 177 70
48 178 1
48 179 5
48 181 7
48 185 9
48 186 1
48 188 114
48 189 3
48 191 7
48 192 1
48 193 1
48 194 9
48 197 145
48 200 1
48 204 4
48 208 1
48 210 1
48 213 1
48 214 1
48 218 247
48 220 2
48 224 2
48 226 2
48 229 1
48 230 1
48 231 1
48 234 1
48 237 1
48 238 1
48 242 191
48 245 1
48 246 3
48 247 3
48 249 3
48 250 1
48 251 4
48 254 1
48 255 4
48 256 3
48 258 3
48 260 7
48 262 5
48 263 3
48 265 2
48 267 3
48 268 1
48 269 1
48 270 155
48 279 1
48 281 11
48 282 3
48 284 4
48 292 49
48 298 4
48 301 5
48 306 52
48 307 5
48 308 1
48 309 3
48 310 80
48 311 27
48 313 1
48 316 2
48 318 100
48 319 12
48 321 81
48 324 12
48 325 7
49 50 5
49 58 24
49 63 1
49 64 2
49 70 2
49 71 3
49 77 2
49 78 2
49 82 17
49 86 4
49 94 1
49 97 5
49 102 1
49 113 19
49 118 27
49 119 3
49 133 3
49 138 6
49 141 8
49 142 36
49 151 11
49 154 8
49 155 7
49 156 17
49 163 9
49 167 21
49 180 3
49 190 2
49 211 3
49 259 20
50 55 295
50 58 30
50 60 20
50 61 8
50 62 116
50 63 236
50 64 133
50 66 94
50 69 1
50 70 211
50 71 3
50 75 3
50 76 46
50 78 1
50 79 7
50 81 12
50 82 39
50 84 1
50 86 8
50 94 215
50 97 3
50 98 1
50 106 6
50 107 3
50 110 4
50 111 1
50 113 28
50 114 7
50 116 1
50 118 34
50 119 8
50 129 5
50 131 5
50 133 1
50 135 1
50 136 35
50 138 4
50 141 1
50 142 56
50 144 1
50 146 23
50 149 14
50 150 1
50 151 41
50 152 4
50 154 43
50 155 3
50 156 34
50 159 1
50 163 4
50 165 8
50 167 34
50 184 2
50 190 2
50 193 1
50 198 1
50 201 3
50 202 3
50 205 4
50 208 1
50 210 8
50 211 11
50 222 1
50 225 1
50 228 2
50 229 7
50 232 1
50 240 1
50 248 1
50 257 3
50 259 48
50 266 2
50 294 1
50 302 1
50 324 4
51 52 309
51 53 4
51 59 7
51 61 1
51 62 2
51 66 1
51 72 94
51 73 235
51 80 5
51 83 1
51 87 5
51 88 9
51 90 7
51 94 1
51 95 152
51 96 190
51 100 13
51 115 351
51 119 95
51 120 4
51 121 7
51 123 12
51 127 1
51 132 15
51 134 2
51 135 25
51 140 1
51 144 10
51 145 3
51 150 8
51 152 11
51 157 4
51 159 2
51 170 4
51 173 9
51 175 8
51 177 296
51 178 2
51 179 12
51 181 8
51 185 14
51 186 4
51 188 9
51 189 1
51 192 1
51 193 4
51 194 25
51 196 1
51 197 335
51 200 3
51 204 7
51 205 3
51 207 1
51 208 2
51 213 180
51 214 9
51 216 1
51 218 151
51 220 1
51 221 1
51 224 6
51 226 1
51 229 5
51 230 5
51 231 3
51 235 9
51 239 1
51 242 11
51 247 3
51 249 6
51 250 2
51 251 5
51 254 2
51 255 3
51 256 3
51 260 14
51 261 1
51 262 1
51 263 8
51 264 2
51 265 8
51 267 4
51 268 6
51 269 2
51 270 55
51 272 3
51 279 9
51 280 18
51 281 1
51 282 6
51 284 2
51 287 1
51 292 61
51 298 7
51 301 10
51 306 296
51 307 178
51 308 2
51 310 83
51 311 170
51 313 1
51 316 11
51 318 347
51 319 43
51 321 23
51 324 8
51 325 28
51 326 4
52 53 3
52 59 1
52 61 1
52 66 1
52 72 234
52 73 178
52 74 5
52 80 4
52 83 17
52 87 7
52 88 1
52 90 1
52 95 68
52 96 76
52 98 26
52 103 25
52 104 7
52 106 4
52 107 1
52 111 7
52 112 1
52 115 145
52 116 5
52 119 710
52 120 12
52 121 3
52 123 1
52 125 1
52 127 4
52 129 3
52 130 1
52 131 22
52 132 1
52 135 15
52 139 5
52 140 1
52 145 5
52 150 2
52 152 41
52 153 2
52 158 13
52 159 1
52 160 2
52 164 3
52 165 6
52 170 2
52 172 2
52 173 7
52 175 7
52 177 177
52 179 6
52 181 1
52 184 1
52 185 5
52 186 94
52 188 44
52 191 4
52 192 1
52 194 1
52 195 3
52 197 182
52 200 2
52 202 17
52 204 10
52 208 6
52 209 2
52 213 63
52 214 1
52 216 3
52 218 78
52 220 1
52 224 2
52 226 2
52 229 2
52 230 3
52 231 1
52 232 1
52 233 1
52 234 1
52 237 30
52 238 1
52 242 88
52 245 1
52 246 89
52 247 3
52 249 2
52 250 1
52 251 2
52 254 2
52 255 2
52 256 1
52 257 7
52 258 1
52 260 2
52 262 1
52 263 5
52 264 1
52 265 1
52 266 1
52 267 7
52 269 1
52 270 6
52 272 4
52 279 8
52 280 4
52 281 9
52 282 9
52 284 1
52 285 1
52 292 70
52 298 9
52 301 9
52 305 1
52 306 132
52 307 238
52 308 2
52 309 25
52 310 3
52 311 82
52 313 9
52 315 1
52 316 4
52 318 154
52 319 17
52 321 31
52 324 7
52 325 9
52 326 2
53 59 203
53 69 1
53 72 3
53 73 7
53 74 495
53 77 1
53 79 1
53 80 270
53 83 1
53 87 133
53 90 62
53 91 7
53 95 12
53 96 6
53 99 3
53 100 1
53 110 1
53 112 8
53 115 9
53 119 18
53 123 2
53 125 3
53 126 2
53 127 4
53 130 1
53 134 5
53 137 15
53 139 2
53 140 1
53 145 9
53 146 1
53 149 2
53 150 18
53 153 3
53 157 12
53 159 5
53 162 7
53 163 1
53 164 11
53 170 2
53 172 1
53 173 18
53 175 199
53 177 28
53 178 3
53 179 1
53 183 3
53 184 13
53 185 175
53 186 13
53 188 6
53 189 8
53 191 9
53 192 18
53 193 13
53 195 8
53 197 6
53 198 1
53 200 15
53 203 10
53 204 321
53 205 1
53 207 2
53 208 10
53 211 1
53 213 5
53 216 37
53 218 4
53 219 4
53 221 2
53 224 1
53 226 1
53 229 7
53 230 1
53 231 5
53 233 1
53 234 4
53 237 11
53 238 4
53 239 21
53 242 3
53 244 1
53 246 28
53 250 10
53 251 2
53 254 9
53 255 1
53 260 14
53 262 2
53 265 1
53 268 14
53 270 30
53 272 325
53 273 11
53 274 28
53 278 7
53 279 70
53 280 26
53 281 293
53 282 394
53 284 165
53 285 7
53 286 8
53 291 9
53 292 9
53 294 26
53 298 452
53 301 151
53 305 3
53 306 15
53 307 5
53 308 293
53 309 8
53 310 10
53 311 5
53 313 244
53 314 5
53 315 9
53 316 67
53 318 27
53 319 3
53 321 13
53 324 519
53 325 172
53 326 80
53 327 13
54 56 8
54 65 573
54 67 1
54 68 556
54 91 31
54 92 911
54 110 21
54 119 527
54 122 179
54 128 259
54 137 38
54 161 550
54 166 379
54 169 88
54 174 289
54 176 69
54 182 159
54 183 62
54 184 118
54 187 55
54 199 423
54 203 28
54 206 122
54 212 8
54 223 27
54 229 1
54 241 51
54 243 65
54 244 39
54 248 380
54 271 18
54 273 68
54 274 31
54 275 98
54 276 314
54 277 539
54 278 122
54 283 298
54 285 229
54 286 122
54 287 13
54 288 113
54 289 114
54 290 40
54 291 36
54 293 85
54 294 176
54 295 545
54 296 622
54 297 645
54 299 17
54 300 120
54 302 48
54 303 165
54 304 705
54 305 121
54 312 121
54 314 44
54 315 51
54 317 55
54 320 90
54 322 18
54 323 81
54 327 133
55 57 8
55 58 29
55 60 21
55 61 8
55 62 264
55 63 410
55 64 306
55 66 75
55 69 3
55 70 370
55 71 4
55 75 6
55 76 19
55 77 2
55 78 1
55 79 14
55 81 13
55 82 23
55 84 1
55 86 6
55 94 271
55 97 1
55 98 2
55 102 4
55 103 2
55 104 1
55 106 8
55 107 4
55 110 3
55 113 18
55 114 7
55 117 1
55 118 29
55 119 16
55 120 2
55 129 6
55 131 3
55 135 1
55 136 36
55 138 12
55 141 1
55 142 67
55 144 1
55 146 16
55 149 20
55 150 1
55 151 30
55 152 2
55 154 79
55 155 5
55 156 60
55 158 2
55 163 4
55 165 4
55 167 52
55 180 1
55 184 1
55 190 3
55 193 1
55 202 2
55 203 2
55 210 7
55 211 7
55 222 1
55 225 1
55 228 1
55 229 1
55 232 2
55 236 1
55 248 9
55 251 1
55 252 2
55 257 2
55 259 33
55 266 3
55 268 1
55 270 1
55 291 1
55 294 1
55 302 2
56 61 47
56 65 1
56 67 2
56 68 22
56 91 1
56 92 22
56 110 3
56 119 98
56 125 1
56 140 1
56 159 1
56 161 15
56 166 3
56 174 40
56 176 3
56 182 2
56 183 4
56 187 30
56 199 16
56 200 1
56 206 24
56 212 5
56 223 7
56 229 1
56 230 1
56 243 2
56 251 1
56 260 2
56 274 5
56 275 1
56 283 7
56 285 10
56 286 1
56 287 586
56 288 16
56 289 1
56 290 5
56 291 1
56 293 100
56 294 3
56 295 11
56 296 24
56 297 35
56 299 4
56 300 65
56 302 7
56 303 30
56 304 13
56 312 31
56 314 3
56 315 2
56 320 33
56 322 8
56 323 6
56 327 3
57 58 7
57 60 2
57 66 13
57 71 185
57 77 244
57 78 71
57 79 2
57 81 1
57 82 8
57 84 22
57 86 461
57 94 10
57 97 4
57 102 38
57 104 2
57 106 4
57 113 3
57 118 5
57 119 182
57 120 21
57 121 1
57 133 47
57 135 133
57 136 36
57 138 170
57 141 5
57 142 5
57 151 10
57 152 9
57 154 2
57 155 186
57 156 7
57 163 7
57 164 5
57 167 20
57 180 195
57 190 196
57 210 15
57 211 71
57 222 1
57 229 1
57 232 1
57 248 14
57 257 20
57 259 14
57 260 1
57 266 3
58 61 10
58 62 58
58 63 19
58 64 31
58 69 12
58 70 27
58 71 14
58 76 398
58 77 21
58 78 10
58 79 1
58 81 1
58 82 664
58 84 1
58 86 27
58 94 50
58 97 212
58 102 17
58 107 10
58 113 496
58 114 13
58 117 13
58 118 485
58 119 466
58 133 11
58 136 3
58 138 11
58 139 2
58 141 236
58 142 436
58 144 4
58 146 475
58 151 555
58 154 426
58 155 9
58 156 491
58 163 194
58 167 458
58 180 15
58 184 1
58 190 16
58 205 1
58 208 1
58 211 14
58 229 2
58 243 1
58 259 420
58 280 1
58 287 1
59 66 1
59 72 3
59 73 4
59 74 337
59 75 1
59 80 119
59 83 7
59 87 361
59 88 4
59 90 412
59 94 1
59 95 6
59 96 1
59 99 1
59 109 1
59 112 5
59 115 4
59 119 1
59 121 5
59 123 2
59 125 6
59 126 1
59 127 1
59 130 21
59 132 3
59 134 3
59 135 609
59 139 7
59 140 28
59 145 3
59 150 2
59 153 29
59 157 2
59 159 4
59 162 3
59 164 6
59 170 1
59 171 4
59 172 23
59 173 3
59 175 21
59 177 5
59 178 28
59 179 4
59 181 2
59 185 25
59 186 3
59 188 1
59 189 5
59 191 6
59 192 4
59 193 5
59 194 3
59 195 65
59 196 3
59 197 2
59 200 9
59 204 200
59 207 7
59 208 12
59 213 10
59 214 1
59 216 206
59 218 1
59 219 8
59 220 2
59 224 4
59 226 6
59 229 1
59 230 4
59 233 12
59 234 1
59 235 1
59 238 50
59 239 3
59 242 1
59 246 1
59 247 2
59 249 8
59 250 2
59 251 6
59 254 13
59 255 4
59 256 4
59 258 8
59 260 13
59 261 1
59 262 1
59 265 15
59 267 1
59 268 1
59 269 4
59 270 2
59 272 80
59 278 1
59 279 286
59 280 270
59 281 124
59 282 116
59 284 385
59 286 1
59 291 2
59 292 1
59 294 1
59 298 51
59 301 192
59 306 7
59 307 8
59 308 109
59 309 5
59 310 1
59 311 2
59 313 43
59 314 2
59 316 288
59 318 10
59 319 345
59 321 4
59 324 278
59 325 613
59 326 227
59 327 1
60 61 8
60 62 72
60 63 3
60 64 6
60 66 209
60 70 12
60 71 12
60 74 2
60 75 122
60 77 26
60 78 1
60 79 162
60 81 105
60 86 47
60 94 12
60 103 1
60 104 2
60 106 3
60 107 3
60 111 1
60 114 3
60 117 3
60 119 1
60 120 1
60 129 1
60 131 3
60 134 4
60 135 2
60 136 335
60 138 4
60 141 1
60 142 1
60 144 49
60 146 1
60 149 223
60 152 1
60 155 4
60 158 1
60 163 6
60 165 2
60 175 1
60 180 11
60 187 1
60 190 1
60 193 1
60 198 1
60 208 1
60 211 3
60 222 1
60 225 2
60 228 2
60 229 1
60 232 11
60 236 1
60 240 1
60 242 1
60 251 3
60 252 1
60 257 2
60 266 3
60 281 1
60 308 8
60 313 4
60 319 1
60 324 2
60 325 1
61 64 67
61 66 32
61 70 3
61 71 448
61 72 1
61 73 1
61 77 388
61 78 41
61 79 10
61 81 6
61 82 10
61 84 64
61 86 480
61 94 82
61 96 1
61 97 4
61 102 29
61 104 2
61 106 11
61 111 2
61 112 14
61 113 3
61 118 2
61 119 301
61 120 15
61 133 66
61 135 4
61 136 56
61 138 195
61 139 55
61 140 57
61 141 7
61 142 3
61 151 6
61 152 9
61 153 1
61 154 1
61 155 185
61 156 7
61 163 22
61 164 5
61 167 5
61 176 1
61 177 47
61 180 409
61 185 1
61 188 1
61 190 165
61 197 1
61 208 1
61 210 3
61 211 34
61 222 3
61 229 2
61 232 2
61 236 2
61 248 5
61 257 14
61 259 5
61 260 1
61 272 1
61 279 1
61 280 1
61 306 1
61 308 1
61 311 1
61 318 1
62 63 19
62 64 65
62 66 46
62 70 128
62 71 8
62 79 18
62 81 16
62 82 20
62 86 7
62 89 14
62 94 197
62 97 31
62 106 2
62 111 1
62 112 1
62 113 7
62 118 4
62 119 7
62 120 7
62 134 1
62 135 1
62 136 24
62 138 6
62 139 1
62 141 2
62 142 79
62 144 58
62 146 17
62 151 37
62 152 1
62 154 10
62 155 1
62 156 67
62 157 6
62 158 1
62 163 3
62 164 11
62 166 46
62 167 79
62 170 9
62 171 2
62 174 13
62 180 2
62 181 2
62 183 13
62 186 1
62 210 4
62 222 2
62 229 2
62 232 3
62 236 1
62 248 4
62 251 3
62 257 3
62 259 3
62 308 2
62 313 1
62 314 1
62 324 1
63 64 63
63 66 100
63 70 249
63 71 3
63 76 7
63 77 17
63 79 4
63 81 23
63 82 28
63 86 7
63 94 382
63 97 1
63 104 2
63 106 5
63 110 1
63 113 7
63 118 9
63 119 20
63 120 5
63 135 1
63 136 53
63 138 9
63 141 2
63 142 55
63 146 6
63 151 18
63 152 3
63 154 13
63 155 3
63 156 58
63 163 2
63 167 47
63 190 5
63 193 2
63 210 5
63 222 1
63 232 1
63 236 1
63 248 6
63 257 3
63 259 5
63 260 1
63 302 3
64 66 90
64 70 125
64 71 8
64 76 35
64 77 1
64 79 5
64 81 87
64 82 31
64 86 12
64 94 376
64 97 1
64 104 1
64 106 6
64 107 1
64 110 1
64 113 25
64 118 15
64 119 25
64 120 4
64 135 2
64 136 144
64 138 12
64 141 3
64 142 38
64 144 1
64 146 12
64 151 28
64 152 5
64 154 40
64 155 3
64 156 35
64 163 1
64 167 40
64 180 1
64 190 2
64 198 6
64 201 1
64 208 1
64 210 17
64 222 14
64 229 1
64 232 26
64 236 1
64 248 12
64 257 6
64 259 20
64 266 2
64 294 5
64 302 1
64 325 1
65 67 481
65 68 231
65 91 7
65 92 511
65 95 1
65 110 1
65 122 154
65 128 78
65 137 2
65 161 196
65 166 65
65 169 22
65 174 83
65 176 32
65 182 23
65 183 16
65 184 23
65 187 2
65 199 115
65 203 2
65 206 99
65 223 572
65 229 1
65 241 21
65 243 2
65 244 1
65 248 229
65 265 1
65 270 1
65 273 2
65 274 14
65 275 20
65 276 131
65 277 160
65 278 14
65 280 1
65 283 198
65 285 40
65 286 14
65 287 11
65 288 88
65 289 17
65 290 7
65 291 3
65 293 64
65 294 45
65 295 144
65 296 98
65 297 462
65 299 11
65 300 65
65 302 26
65 303 240
65 304 204
65 305 9
65 307 1
65 312 75
65 314 5
65 315 4
65 320 38
65 322 4
65 323 7
65 327 22
66 69 83
66 70 44
66 71 32
66 72 1
66 73 1
66 74 1
66 75 176
66 77 68
66 78 36
66 79 345
66 81 332
66 84 33
66 86 63
66 87 1
66 94 70
66 96 1
66 97 2
66 102 8
66 103 3
66 104 4
66 106 7
66 107 24
66 110 2
66 111 2
66 114 73
66 116 2
66 117 58
66 119 31
66 120 5
66 131 28
66 133 45
66 135 10
66 136 395
66 138 29
66 141 1
66 142 2
66 144 17
66 149 131
66 150 1
66 151 1
66 152 2
66 155 17
66 157 1
66 158 1
66 159 4
66 160 1
66 163 3
66 165 10
66 175 1
66 180 16
66 184 1
66 190 49
66 197 1
66 198 2
66 202 2
66 203 1
66 208 4
66 209 1
66 211 82
66 213 1
66 215 3
66 216 1
66 225 1
66 228 5
66 229 3
66 232 4
66 236 2
66 240 2
66 242 3
66 248 3
66 252 3
66 257 5
66 266 4
66 268 1
66 272 1
66 279 1
66 280 1
66 281 1
66 282 1
66 284 1
66 287 1
66 292 1
66 294 2
66 298 1
66 301 2
66 306 1
66 308 1
66 311 11
66 313 1
66 316 1
66 318 1
66 324 1
66 325 2
66 326 1
67 68 342
67 91 12
67 92 867
67 110 4
67 122 171
67 128 103
67 137 10
67 161 374
67 166 255
67 169 41
67 174 166
67 176 29
67 182 109
67 183 4
67 184 52
67 187 12
67 199 267
67 203 7
67 206 66
67 212 1
67 223 1132
67 241 17
67 243 16
67 244 14
67 248 222
67 271 2
67 273 12
67 274 8
67 275 71
67 276 181
67 277 394
67 278 60
67 283 188
67 285 112
67 286 66
67 287 6
67 288 25
67 289 25
67 290 1
67 291 16
67 293 48
67 294 93
67 295 367
67 296 405
67 297 570
67 299 4
67 300 59
67 302 22
67 303 169
67 304 610
67 305 54
67 312 29
67 314 29
67 315 26
67 317 19
67 320 21
67 322 5
67 323 5
67 327 171
68 71 1
68 91 11
68 92 390
68 110 4
68 122 2
68 128 98
68 129 1
68 137 4
68 161 362
68 166 157
68 169 17
68 174 127
68 176 15
68 182 32
68 183 22
68 184 14
68 187 45
68 199 251
68 203 6
68 206 77
68 208 1
68 212 1
68 223 508
68 229 1
68 241 3
68 243 2
68 244 2
68 248 112
68 262 1
68 271 2
68 273 7
68 274 14
68 275 30
68 276 130
68 277 322
68 278 25
68 283 134
68 285 82
68 286 45
68 287 60
68 288 118
68 289 25
68 290 4
68 291 10
68 293 39
68 294 54
68 295 465
68 296 335
68 297 702
68 299 4
68 300 136
68 302 25
68 303 213
68 304 575
68 305 20
68 312 88
68 314 36
68 315 19
68 317 7
68 320 31
68 322 6
68 323 20
68 327 68
69 71 352
69 77 309
69 78 5
69 79 18
69 82 16
69 84 152
69 86 482
69 91 5
69 94 7
69 97 97
69 102 6
69 103 1
69 104 4
69 106 4
69 110 2
69 111 9
69 113 5
69 116 1
69 118 2
69 119 155
69 120 8
69 133 4
69 135 11
69 136 77
69 138 89
69 139 1
69 141 148
69 142 8
69 151 10
69 152 13
69 154 2
69 155 599
69 156 3
69 160 2
69 163 87
69 164 4
69 165 2
69 167 9
69 180 355
69 183 10
69 184 1
69 190 88
69 205 2
69 209 1
69 210 5
69 211 4
69 222 11
69 229 2
69 232 2
69 236 7
69 248 4
69 257 13
69 259 5
69 260 1
69 265 1
69 266 1
69 274 2
69 285 1
69 286 2
69 291 1
69 294 18
69 305 1
69 327 4
70 71 6
70 75 5
70 76 59
70 77 1
70 79 4
70 81 4
70 82 60
70 86 3
70 94 181
70 97 2
70 106 3
70 113 28
70 118 62
70 133 2
70 136 29
70 138 1
70 141 2
70 142 79
70 146 16
70 149 12
70 151 64
70 152 1
70 154 89
70 155 3
70 156 60
70 163 5
70 167 59
70 184 1
70 190 2
70 193 1
70 198 3
70 202 3
70 203 1
70 208 1
70 210 5
70 211 1
70 222 2
70 228 1
70 240 1
70 251 1
70 259 65
70 268 1
70 294 4
70 302 1
70 315 2
71 75 7
71 76 6
71 77 378
71 78 316
71 79 12
71 81 8
71 82 11
71 84 361
71 86 435
71 92 2
71 94 8
71 97 13
71 98 2
71 102 307
71 103 4
71 104 5
71 106 4
71 107 225
71 111 4
71 113 5
71 114 430
71 116 2
71 117 384
71 118 7
71 119 440
71 120 3
71 129 3
71 131 4
71 133 450
71 135 8
71 136 28
71 138 265
71 141 15
71 142 5
71 144 226
71 146 8
71 149 3
71 151 47
71 152 8
71 154 4
71 155 188
71 156 9
71 158 14
71 160 4
71 163 11
71 164 3
71 165 3
71 167 15
71 180 188
71 190 455
71 198 1
71 201 11
71 202 13
71 205 5
71 207 2
71 208 3
71 209 9
71 210 2
71 211 440
71 215 2
71 222 7
71 225 5
71 228 3
71 229 7
71 232 2
71 236 7
71 240 6
71 252 1
71 257 5
71 259 32
71 260 1
71 266 3
72 73 101
72 74 2
72 80 2
72 87 5
72 95 49
72 96 67
72 100 1
72 101 1
72 115 128
72 120 4
72 121 1
72 135 11
72 150 1
72 152 14
72 153 5
72 157 2
72 159 1
72 163 1
72 170 2
72 172 1
72 173 2
72 175 6
72 177 197
72 179 1
72 181 1
72 185 7
72 186 10
72 188 16
72 189 1
72 191 1
72 192 1
72 194 1
72 195 1
72 197 200
72 200 1
72 204 6
72 205 4
72 208 1
72 213 76
72 214 5
72 216 1
72 218 61
72 220 2
72 224 1
72 237 8
72 238 1
72 242 44
72 246 11
72 247 1
72 249 1
72 255 1
72 258 1
72 260 1
72 262 2
72 263 3
72 265 2
72 267 3
72 270 8
72 279 5
72 280 2
72 284 5
72 292 23
72 298 3
72 301 4
72 306 115
72 307 154
72 308 3
72 309 14
72 310 4
72 311 109
72 316 2
72 318 120
72 319 25
72 321 18
72 324 22
72 325 14
73 74 5
73 77 1
73 80 3
73 83 6
73 87 15
73 88 1
73 90 7
73 95 130
73 96 140
73 98 13
73 100 4
73 103 5
73 104 17
73 106 16
73 111 6
73 112 9
73 115 190
73 116 2
73 119 5
73 120 14
73 121 5
73 123 1
73 129 12
73 130 1
73 131 3
73 132 5
73 134 1
73 135 27
73 139 1
73 145 9
73 150 3
73 152 11
73 153 1
73 158 25
73 159 2
73 160 6
73 162 6
73 163 1
73 164 3
73 165 11
73 168 4
73 170 3
73 173 2
73 175 12
73 177 106
73 179 2
73 181 1
73 185 16
73 186 21
73 188 29
73 191 23
73 192 3
73 193 1
73 194 1
73 195 13
73 197 143
73 201 1
73 202 6
73 204 8
73 208 1
73 213 61
73 214 3
73 218 59
73 219 18
73 224 1
73 229 3
73 231 1
73 233 2
73 235 1
73 237 51
73 238 9
73 239 2
73 242 84
73 245 1
73 246 196
73 247 3
73 254 14
73 255 6
73 256 1
73 257 21
73 258 1
73 260 4
73 263 2
73 264 1
73 265 4
73 267 2
73 269 1
73 270 15
73 272 10
73 279 15
73 280 24
73 281 16
73 282 10
73 284 4
73 292 35
73 298 6
73 301 12
73 306 119
73 307 113
73 308 21
73 309 36
73 310 4
73 311 51
73 313 4
73 316 11
73 318 124
73 319 24
73 321 18
73 324 11
73 325 14
73 326 7
74 77 1
74 80 430
74 86 7
74 87 5
74 90 4
74 91 2
74 95 19
74 96 3
74 99 1
74 100 19
74 109 1
74 112 3
74 115 7
74 121 1
74 123 1
74 125 8
74 126 1
74 130 8
74 132 6
74 134 2
74 136 1
74 137 1
74 139 2
74 140 46
74 145 1
74 150 2
74 153 21
74 157 4
74 159 4
74 162 2
74 164 2
74 170 1
74 172 13
74 173 19
74 175 315
74 177 3
74 178 29
74 179 3
74 184 3
74 185 317
74 186 2
74 189 26
74 191 7
74 192 1
74 193 13
74 194 1
74 195 1
74 196 8
74 197 8
74 198 1
74 200 43
74 203 1
74 204 699
74 205 19
74 208 20
74 213 7
74 216 1
74 218 9
74 219 2
74 220 2
74 229 15
74 230 4
74 233 5
74 235 1
74 238 7
74 239 16
74 242 20
74 247 2
74 248 1
74 250 1
74 251 54
74 254 15
74 255 12
74 260 48
74 262 1
74 267 2
74 268 14
74 272 108
74 273 3
74 274 3
74 278 3
74 279 91
74 280 17
74 281 255
74 282 316
74 284 130
74 285 3
74 286 1
74 291 5
74 292 2
74 294 1
74 298 322
74 301 190
74 305 1
74 306 4
74 307 4
74 308 173
74 310 1
74 311 1
74 313 219
74 314 1
74 315 1
74 316 5
74 318 1
74 319 113
74 321 3
74 324 735
74 325 407
74 326 3
74 327 2
75 77 20
75 79 136
75 81 53
75 86 34
75 94 15
75 119 3
75 134 5
75 136 336
75 142 1
75 149 1
75 151 1
75 155 1
75 180 4
75 190 1
75 208 2
75 229 2
75 251 2
75 308 2
75 311 3
76 77 6
76 78 3
76 82 540
76 86 13
76 94 30
76 97 138
76 102 1
76 113 55
76 118 95
76 119 6
76 133 3
76 136 3
76 138 4
76 141 116
76 142 438
76 146 120
76 151 552
76 154 57
76 155 5
76 156 360
76 163 160
76 167 192
76 175 1
76 180 5
76 190 3
76 211 2
76 259 49
76 287 1
76 298 1
76 324 1
76 325 1
77 78 326
77 79 21
77 81 9
77 82 12
77 84 212
77 86 492
77 87 1
77 94 14
77 96 1
77 97 10
77 98 4
77 102 170
77 103 2
77 104 3
77 106 11
77 107 425
77 113 7
77 114 381
77 115 1
77 116 1
77 117 323
77 118 4
77 119 415
77 120 7
77 129 2
77 131 2
77 133 434
77 135 4
77 136 72
77 138 302
77 141 6
77 142 7
77 144 308
77 146 5
77 149 5
77 151 14
77 152 10
77 154 5
77 155 138
77 156 13
77 158 1
77 160 1
77 163 23
77 164 4
77 165 5
77 167 29
77 180 397
77 183 1
77 188 1
77 190 429
77 197 1
77 201 2
77 202 2
77 205 3
77 208 3
77 209 1
77 210 2
77 211 497
77 213 1
77 215 1
77 222 3
77 228 5
77 229 4
77 232 2
77 240 1
77 248 2
77 252 5
77 257 10
77 259 25
77 260 1
77 265 1
77 266 6
77 279 1
77 280 1
77 290 1
77 301 1
77 306 1
77 308 1
77 311 1
77 318 1
77 319 1
77 321 1
78 79 16
78 81 1
78 82 23
78 84 120
78 86 639
78 94 10
78 97 6
78 102 30
78 103 1
78 104 3
78 106 6
78 107 44
78 111 2
78 113 7
78 114 66
78 116 1
78 117 55
78 118 4
78 119 203
78 120 17
78 121 1
78 133 63
78 135 10
78 136 63
78 138 177
78 141 16
78 142 9
78 144 61
78 146 5
78 151 17
78 152 2
78 154 4
78 155 332
78 156 7
78 163 14
78 164 3
78 165 2
78 167 24
78 180 378
78 183 1
78 190 177
78 198 2
78 205 1
78 208 1
78 210 10
78 211 106
78 222 2
78 225 1
78 229 4
78 232 1
78 244 3
78 248 11
78 257 16
78 259 11
78 260 1
79 80 1
79 81 189
79 84 6
79 86 53
79 94 36
79 97 1
79 102 4
79 104 1
79 106 4
79 107 5
79 114 13
79 117 21
79 118 1
79 119 6
79 120 1
79 129 1
79 131 3
79 133 11
79 134 4
79 135 370
79 136 325
79 138 10
79 141 2
79 144 3
79 149 105
79 151 1
79 155 3
79 158 1
79 163 6
79 167 2
79 175 3
79 180 3
79 190 11
79 193 1
79 201 1
79 208 1
79 210 1
79 211 28
79 215 1
79 229 1
79 232 4
79 236 1
79 251 3
79 257 1
79 259 1
79 266 1
79 272 2
79 287 1
79 301 1
79 308 5
79 313 1
79 318 1
79 324 4
80 83 6
80 87 5
80 90 1
80 91 1
80 95 2
80 100 1
80 112 3
80 121 1
80 123 5
80 125 6
80 126 1
80 127 1
80 130 1
80 134 3
80 135 1
80 137 1
80 139 2
80 140 10
80 149 2
80 150 6
80 153 10
80 157 1
80 162 1
80 164 2
80 171 2
80 172 4
80 173 7
80 175 195
80 184 1
80 185 322
80 186 2
80 188 4
80 191 5
80 192 3
80 193 5
80 195 33
80 196 1
80 197 2
80 200 7
80 201 1
80 202 2
80 204 637
80 207 2
80 208 11
80 209 3
80 213 2
80 216 5
80 218 10
80 219 2
80 220 1
80 222 3
80 225 5
80 226 1
80 230 1
80 232 1
80 233 4
80 237 3
80 238 8
80 239 5
80 242 2
80 246 9
80 247 4
80 251 4
80 254 3
80 255 2
80 260 19
80 262 2
80 265 2
80 267 1
80 268 3
80 269 1
80 272 91
80 274 1
80 278 1
80 279 125
80 280 6
80 281 209
80 282 213
80 284 155
80 285 2
80 286 1
80 294 2
80 298 352
80 301 173
80 306 2
80 308 120
80 309 1
80 310 2
80 313 143
80 314 1
80 315 1
80 316 5
80 319 119
80 321 2
80 324 606
80 325 309
80 326 4
80 327 1
81 86 27
81 94 110
81 97 1
81 98 1
81 103 2
81 104 2
81 106 4
81 107 6
81 110 2
81 111 1
81 114 3
81 119 12
81 120 6
81 129 1
81 131 13
81 136 407
81 138 6
81 141 2
81 142 1
81 144 9
81 149 47
81 152 2
81 155 2
81 158 1
81 160 1
81 163 2
81 165 2
81 167 1
81 180 4
81 190 3
81 198 3
81 201 4
81 208 4
81 209 1
81 210 14
81 211 6
81 215 4
81 222 6
81 225 4
81 228 17
81 232 26
81 236 8
81 240 12
81 248 23
81 252 4
81 257 4
81 266 5
81 294 1
81 302 1
82 84 10
82 86 37
82 94 36
82 97 251
82 102 10
82 107 6
82 113 678
82 114 19
82 117 14
82 118 516
82 119 14
82 133 22
82 136 5
82 138 12
82 141 286
82 142 504
82 144 4
82 146 606
82 151 578
82 154 535
82 155 12
82 156 607
82 163 310
82 167 580
82 180 10
82 190 17
82 211 21
82 222 1
82 229 1
82 259 633
82 287 2
83 86 1
83 87 12
83 88 2
83 90 1
83 91 2
83 95 5
83 99 174
83 100 13
83 106 1
83 109 87
83 112 307
83 119 3
83 121 4
83 123 5
83 125 115
83 127 5
83 130 93
83 131 1
83 132 80
83 134 91
83 135 6
83 139 265
83 140 131
83 145 10
83 150 1
83 152 1
83 153 259
83 157 32
83 158 2
83 159 82
83 162 279
83 164 86
83 166 1
83 168 2
83 170 2
83 171 67
83 172 128
83 173 3
83 175 2
83 176 1
83 177 2
83 178 83
83 179 1
83 181 3
83 185 2
83 186 27
83 188 12
83 189 15
83 191 256
83 192 3
83 193 55
83 194 2
83 195 2
83 196 50
83 197 5
83 199 1
83 200 107
83 204 8
83 205 26
83 207 52
83 208 30
83 209 4
83 213 1
83 214 2
83 218 2
83 219 143
83 220 29
83 222 2
83 224 3
83 225 2
83 226 52
83 228 1
83 229 8
83 230 63
83 231 5
83 232 1
83 233 251
83 235 3
83 237 3
83 238 1
83 239 2
83 242 18
83 245 2
83 246 14
83 247 4
83 249 2
83 250 16
83 251 1
83 254 107
83 255 2
83 256 2
83 258 17
83 260 5
83 261 1
83 262 28
83 263 1
83 264 2
83 265 7
83 267 3
83 268 1
83 269 2
83 274 1
83 277 2
83 279 7
83 280 5
83 282 1
83 284 3
83 286 1
83 290 1
83 291 2
83 292 4
83 293 1
83 297 1
83 298 5
83 301 6
83 307 1
83 308 1
83 309 1
83 316 5
83 317 1
83 318 1
83 319 24
83 321 4
83 323 1
83 324 5
83 325 17
83 326 4
84 86 270
84 94 1
84 97 6
84 102 13
84 106 3
84 107 46
84 114 167
84 117 71
84 119 67
84 120 1
84 133 188
84 135 28
84 136 32
84 138 66
84 141 8
84 142 2
84 144 9
84 151 15
84 152 2
84 155 85
84 160 2
84 163 3
84 165 1
84 167 2
84 180 85
84 190 169
84 205 4
84 208 5
84 211 165
84 229 4
84 257 2
85 119 41
85 244 2
86 94 15
86 97 21
86 98 15
86 102 439
86 103 8
86 104 9
86 106 8
86 107 489
86 111 4
86 113 20
86 114 528
86 116 12
86 117 454
86 118 21
86 119 498
86 120 40
86 129 24
86 131 16
86 133 550
86 135 38
86 136 91
86 138 648
86 141 21
86 142 8
86 144 509
86 146 10
86 149 4
86 151 26
86 152 9
86 154 12
86 155 457
86 156 26
86 157 1
86 158 7
86 160 9
86 163 20
86 164 7
86 165 23
86 167 34
86 180 459
86 190 541
86 198 1
86 201 6
86 202 9
86 205 2
86 207 2
86 208 5
86 209 9
86 210 17
86 211 651
86 215 7
86 222 5
86 225 5
86 228 10
86 229 5
86 232 3
86 236 1
86 240 4
86 244 1
86 248 33
86 252 30
86 257 36
86 259 55
86 260 2
86 265 1
86 266 26
86 287 1
86 301 6
87 88 1
87 90 344
87 95 9
87 96 8
87 99 1
87 100 1
87 101 1
87 112 10
87 115 8
87 121 4
87 123 13
87 125 5
87 126 3
87 127 2
87 130 6
87 132 2
87 134 2
87 135 1
87 139 3
87 140 11
87 145 1
87 148 3
87 150 10
87 153 18
87 157 4
87 159 4
87 162 3
87 164 5
87 170 1
87 172 1
87 173 9
87 175 321
87 177 25
87 178 20
87 179 1
87 181 2
87 185 318
87 186 2
87 188 2
87 189 15
87 191 2
87 192 6
87 193 8
87 194 1
87 195 176
87 196 1
87 197 4
87 198 6
87 200 18
87 204 35
87 205 2
87 207 1
87 208 10
87 209 11
87 213 3
87 214 7
87 215 1
87 216 299
87 218 1
87 219 2
87 220 3
87 221 2
87 222 4
87 225 2
87 226 6
87 228 2
87 230 3
87 231 6
87 232 3
87 233 5
87 236 2
87 237 1
87 238 128
87 239 13
87 240 1
87 242 3
87 246 5
87 247 6
87 248 11
87 249 3
87 250 4
87 251 13
87 252 1
87 254 14
87 255 8
87 256 1
87 258 1
87 260 14
87 262 15
87 263 2
87 265 12
87 266 3
87 268 10
87 270 12
87 272 153
87 279 438
87 280 614
87 281 289
87 282 441
87 284 105
87 292 4
87 298 31
87 301 204
87 306 14
87 307 3
87 308 253
87 310 5
87 311 12
87 313 227
87 316 299
87 318 22
87 319 429
87 321 1
87 324 33
87 325 332
87 326 393
88 90 2
88 96 2
88 98 11
88 100 99
88 101 87
88 103 4
88 104 18
88 105 7
88 106 16
88 111 17
88 112 3
88 115 1
88 116 11
88 120 16
88 121 155
88 123 34
88 126 36
88 127 78
88 129 13
88 130 1
88 131 5
88 132 8
88 134 32
88 135 20
88 139 1
88 145 139
88 148 4
88 150 2
88 152 9
88 153 19
88 157 2
88 158 14
88 159 8
88 160 20
88 165 24
88 168 89
88 170 113
88 172 9
88 173 2
88 175 1
88 177 4
88 178 7
88 179 178
88 181 368
88 185 3
88 186 1
88 189 5
88 191 2
88 192 3
88 193 1
88 194 190
88 197 3
88 202 13
88 205 4
88 207 3
88 208 1
88 214 295
88 215 4
88 216 3
88 218 1
88 219 4
88 224 241
88 225 1
88 226 1
88 228 1
88 229 3
88 230 7
88 231 1
88 233 4
88 234 42
88 235 5
88 236 2
88 238 2
88 240 4
88 242 6
88 245 80
88 246 7
88 247 116
88 249 111
88 250 1
88 252 1
88 255 3
88 256 201
88 257 8
88 258 181
88 260 26
88 261 188
88 263 216
88 264 119
88 265 385
88 266 1
88 267 107
88 268 48
88 269 118
88 279 2
88 282 3
88 283 1
88 284 4
88 292 7
88 306 4
88 307 7
88 308 3
88 309 9
88 310 1
88 311 3
88 318 6
88 319 1
88 321 1
88 324 1
89 144 21
90 95 7
90 96 13
90 100 1
90 112 2
90 115 8
90 119 13
90 121 1
90 123 1
90 125 2
90 130 1
90 132 1
90 134 2
90 140 6
90 153 5
90 162 2
90 164 2
90 175 169
90 177 4
90 185 88
90 188 2
90 191 2
90 192 3
90 193 1
90 194 1
90 195 53
90 197 2
90 198 1
90 200 4
90 201 1
90 204 2
90 207 1
90 208 2
90 209 1
90 213 3
90 215 1
90 216 384
90 218 4
90 219 1
90 220 1
90 222 5
90 225 3
90 228 4
90 230 2
90 231 1
90 232 7
90 233 2
90 236 4
90 237 1
90 238 229
90 240 6
90 242 1
90 247 1
90 248 1
90 251 3
90 254 4
90 255 1
90 256 3
90 260 4
90 262 1
90 263 1
90 265 4
90 272 85
90 279 332
90 280 183
90 281 262
90 282 196
90 284 81
90 292 3
90 298 2
90 301 119
90 306 6
90 307 2
90 308 214
90 310 1
90 311 1
90 313 53
90 316 347
90 318 7
90 319 527
90 321 1
90 324 9
90 325 245
90 326 332
91 92 7
91 97 2
91 100 1
91 110 310
91 119 5
91 128 2
91 137 392
91 141 5
91 155 3
91 161 37
91 163 4
91 166 60
91 169 69
91 174 2
91 176 89
91 182 27
91 183 410
91 184 246
91 187 5
91 199 82
91 203 367
91 206 2
91 212 23
91 223 10
91 241 18
91 243 49
91 244 32
91 248 2
91 271 6
91 273 347
91 274 403
91 275 32
91 276 7
91 277 58
91 278 519
91 283 3
91 284 3
91 285 406
91 286 489
91 287 1
91 288 4
91 289 17
91 290 2
91 291 376
91 293 11
91 294 422
91 295 39
91 296 5
91 297 18
91 298 5
91 299 27
91 300 13
91 302 31
91 303 11
91 304 68
91 305 429
91 312 2
91 314 478
91 315 385
91 317 64
91 320 10
91 322 30
91 323 17
91 324 2
91 325 1
91 327 502
92 107 1
92 110 7
92 119 467
92 122 181
92 125 1
92 128 195
92 137 10
92 142 1
92 156 1
92 157 1
92 161 477
92 163 1
92 166 196
92 169 58
92 174 292
92 176 22
92 182 53
92 183 30
92 184 57
92 187 38
92 199 258
92 203 5
92 206 117
92 211 1
92 212 7
92 223 734
92 235 1
92 241 22
92 243 18
92 244 17
92 247 1
92 248 575
92 264 1
92 265 2
92 269 1
92 271 1
92 273 13
92 274 28
92 275 26
92 276 302
92 277 369
92 278 54
92 283 226
92 285 77
92 286 35
92 287 20
92 288 159
92 289 37
92 290 27
92 291 8
92 293 63
92 294 48
92 295 369
92 296 414
92 297 467
92 299 1
92 300 116
92 302 18
92 303 210
92 304 583
92 305 35
92 312 163
92 314 37
92 315 13
92 317 33
92 320 104
92 322 10
92 323 60
92 327 69
93 103 4
93 104 6
93 106 20
93 111 14
93 116 11
93 119 10
93 120 3
93 135 49
93 152 16
93 160 9
93 165 4
93 257 11
94 97 2
94 98 3
94 102 6
94 103 2
94 104 3
94 106 10
94 107 19
94 110 4
94 111 1
94 113 27
94 114 8
94 117 5
94 118 27
94 119 40
94 120 19
94 129 2
94 131 37
94 133 4
94 135 3
94 136 145
94 138 14
94 141 8
94 142 59
94 144 26
94 146 14
94 149 25
94 150 1
94 151 28
94 152 7
94 154 49
94 155 8
94 156 45
94 160 5
94 163 11
94 165 3
94 167 58
94 180 1
94 184 2
94 190 13
94 198 6
94 201 7
94 202 2
94 203 4
94 208 3
94 209 3
94 210 17
94 211 20
94 215 10
94 222 17
94 225 4
94 228 37
94 232 29
94 236 7
94 240 14
94 248 21
94 252 11
94 257 4
94 259 43
94 266 10
94 287 1
94 291 3
94 294 3
94 302 5
94 315 1
94 325 1
95 96 108
95 98 5
95 101 1
95 103 5
95 104 6
95 106 4
95 107 1
95 109 1
95 111 9
95 115 184
95 116 6
95 120 6
95 121 10
95 127 4
95 129 8
95 130 1
95 131 6
95 134 5
95 135 14
95 139 2
95 145 13
95 150 2
95 152 7
95 153 1
95 158 18
95 160 5
95 164 2
95 165 5
95 168 5
95 170 12
95 171 9
95 172 2
95 173 3
95 175 16
95 177 201
95 179 4
95 181 1
95 185 15
95 186 131
95 188 311
95 189 1
95 192 11
95 193 1
95 194 15
95 195 7
95 197 213
95 202 6
95 204 10
95 213 103
95 214 2
95 215 1
95 216 2
95 218 351
95 219 2
95 224 14
95 232 1
95 233 4
95 234 7
95 235 3
95 237 256
95 238 7
95 239 2
95 242 433
95 245 2
95 246 411
95 247 2
95 249 4
95 250 1
95 251 1
95 254 3
95 256 5
95 257 6
95 258 10
95 260 3
95 263 3
95 264 3
95 265 2
95 267 3
95 268 8
95 269 5
95 270 265
95 272 5
95 279 17
95 280 16
95 281 13
95 282 10
95 284 12
95 292 175
95 298 14
95 301 13
95 306 104
95 307 126
95 308 4
95 309 224
95 310 157
95 311 106
95 313 1
95 316 16
95 318 252
95 319 6
95 321 229
95 324 8
95 325 13
95 326 11
96 100 3
96 112 1
96 115 342
96 119 18
96 126 1
96 132 3
96 134 3
96 145 1
96 150 4
96 159 1
96 164 3
96 170 1
96 171 1
96 172 1
96 173 1
96 175 4
96 177 512
96 181 6
96 185 7
96 186 36
96 188 131
96 192 1
96 194 1
96 197 333
96 204 7
96 213 191
96 214 1
96 218 119
96 219 1
96 224 5
96 229 2
96 234 1
96 235 1
96 237 64
96 239 1
96 242 213
96 246 96
96 247 1
96 249 1
96 254 1
96 255 13
96 256 1
96 260 17
96 263 1
96 265 3
96 270 142
96 279 12
96 280 8
96 282 2
96 284 4
96 292 63
96 298 3
96 301 3
96 306 317
96 307 352
96 308 2
96 309 126
96 310 111
96 311 130
96 316 3
96 318 391
96 319 31
96 321 160
96 324 7
96 325 21
97 102 7
97 107 7
97 110 1
97 113 169
97 114 12
97 117 9
97 118 192
97 119 3
97 133 7
97 136 1
97 138 12
97 141 412
97 142 146
97 144 72
97 146 155
97 151 254
97 154 114
97 155 172
97 156 188
97 163 447
97 167 190
97 180 8
97 183 8
97 190 9
97 211 5
97 222 1
97 236 2
97 248 1
97 259 202
97 285 4
97 293 1
97 294 7
97 305 8
97 314 1
97 315 1
97 327 1
98 100 20
98 103 95
98 104 273
98 106 135
98 110 10
98 111 153
98 116 52
98 119 12
98 120 510
98 121 10
98 126 3
98 129 96
98 131 87
98 135 402
98 136 2
98 138 12
98 141 2
98 152 459
98 155 5
98 158 47
98 160 74
98 163 2
98 165 92
98 168 1
98 179 8
98 180 3
98 181 11
98 190 4
98 194 9
98 197 10
98 198 25
98 202 29
98 208 1
98 209 5
98 210 65
98 214 4
98 218 16
98 222 39
98 224 2
98 225 13
98 227 1
98 228 11
98 232 37
98 236 16
98 240 6
98 247 11
98 248 80
98 249 5
98 253 1
98 256 6
98 257 289
98 261 5
98 264 1
98 265 10
98 266 24
98 267 5
98 268 6
98 294 23
98 302 5
99 100 5
99 109 28
99 112 52
99 119 1
99 123 13
99 125 147
99 127 1
99 130 41
99 132 31
99 134 66
99 139 204
99 140 53
99 145 3
99 150 2
99 153 223
99 157 8
99 159 26
99 162 120
99 164 90
99 171 31
99 172 120
99 173 13
99 175 1
99 178 35
99 179 2
99 181 1
99 189 22
99 191 135
99 192 1
99 193 1
99 196 37
99 200 62
99 207 2
99 208 32
99 213 1
99 219 189
99 220 12
99 226 6
99 229 10
99 230 9
99 231 7
99 233 85
99 235 7
99 237 1
99 239 9
99 242 1
99 249 2
99 250 2
99 251 7
99 254 133
99 255 121
99 258 3
99 260 10
99 261 1
99 262 1
99 264 2
99 265 1
99 267 1
99 269 1
99 281 1
99 282 2
99 284 2
99 292 1
99 298 1
99 301 2
99 308 2
99 313 1
99 319 9
99 324 5
99 325 7
99 326 1
100 101 4
100 103 7
100 104 19
100 106 17
100 109 13
100 110 1
100 111 12
100 112 34
100 115 3
100 116 8
100 120 11
100 121 92
100 123 92
100 125 87
100 126 70
100 127 2
100 129 16
100 130 7
100 131 10
100 132 118
100 134 50
100 135 14
100 139 38
100 140 224
100 145 96
100 150 3
100 152 5
100 153 19
100 157 227
100 158 20
100 159 89
100 160 8
100 162 31
100 164 76
100 165 8
100 168 55
100 170 88
100 171 6
100 172 104
100 175 2
100 177 9
100 178 164
100 179 89
100 181 92
100 185 1
100 186 2
100 188 3
100 189 121
100 191 15
100 192 3
100 193 123
100 194 124
100 195 1
100 196 23
100 198 1
100 200 156
100 201 2
100 202 17
100 204 2
100 205 45
100 207 62
100 208 52
100 209 1
100 210 1
100 214 74
100 215 3
100 219 14
100 220 35
100 221 30
100 222 2
100 224 95
100 225 4
100 226 112
100 228 4
100 229 156
100 230 92
100 231 133
100 232 6
100 233 94
100 235 39
100 236 2
100 237 4
100 239 223
100 240 7
100 242 11
100 245 84
100 246 1
100 247 96
100 249 77
100 250 145
100 251 124
100 252 2
100 254 37
100 255 1
100 256 85
100 257 17
100 258 133
100 260 197
100 261 76
100 262 170
100 263 12
100 264 98
100 265 84
100 266 5
100 267 71
100 268 60
100 269 115
100 270 2
100 272 10
100 279 8
100 281 9
100 282 15
100 292 2
100 298 3
100 306 3
100 307 7
100 308 4
100 309 2
100 310 4
100 311 1
100 313 36
100 318 3
100 321 2
100 324 9
100 326 2
101 105 6
101 108 1
101 111 1
101 115 2
101 119 3
101 121 66
101 126 1
101 127 77
101 131 1
101 132 2
101 134 3
101 145 27
101 148 1
101 150 1
101 153 6
101 159 1
101 162 2
101 164 6
101 168 9
101 170 32
101 172 1
101 175 1
101 177 2
101 179 54
101 181 229
101 191 3
101 192 1
101 193 1
101 194 56
101 197 5
101 200 7
101 208 12
101 209 1
101 213 3
101 214 252
101 216 2
101 218 9
101 219 9
101 224 108
101 229 2
101 230 1
101 234 41
101 235 2
101 236 2
101 237 2
101 242 3
101 244 4
101 245 3
101 246 1
101 247 18
101 249 18
101 251 1
101 254 2
101 255 1
101 256 40
101 258 29
101 261 86
101 263 40
101 264 29
101 265 249
101 267 19
101 268 1
101 269 72
101 270 4
101 279 1
101 280 1
101 281 1
101 306 4
101 308 2
101 310 23
101 311 1
101 318 3
101 325 1
102 106 7
102 107 20
102 111 3
102 113 2
102 114 36
102 117 43
102 118 3
102 119 162
102 120 5
102 133 53
102 135 7
102 136 34
102 138 192
102 141 21
102 142 10
102 144 25
102 146 1
102 151 11
102 152 8
102 154 2
102 155 341
102 156 6
102 157 1
102 163 5
102 164 6
102 165 1
102 167 9
102 180 205
102 190 116
102 208 3
102 210 1
102 211 57
102 222 4
102 232 1
102 236 1
102 248 3
102 257 4
102 259 2
102 265 1
103 104 259
103 106 195
103 110 15
103 111 180
103 114 1
103 116 68
103 117 1
103 119 27
103 120 459
103 121 11
103 126 2
103 129 108
103 130 1
103 131 128
103 135 442
103 136 4
103 138 5
103 141 1
103 146 1
103 152 426
103 155 12
103 158 72
103 160 89
103 163 1
103 164 1
103 165 140
103 168 2
103 170 3
103 179 8
103 180 1
103 181 7
103 190 2
103 193 1
103 194 7
103 197 7
103 198 34
103 201 2
103 202 66
103 209 7
103 210 20
103 214 1
103 218 8
103 222 39
103 224 3
103 225 5
103 228 6
103 229 1
103 232 31
103 235 1
103 236 43
103 240 7
103 247 3
103 248 34
103 252 1
103 256 4
103 257 341
103 261 1
103 265 21
103 266 12
103 267 4
103 268 2
103 294 11
103 302 7
104 106 273
104 107 3
104 110 22
104 111 341
104 116 206
104 117 2
104 119 33
104 120 606
104 121 16
104 126 5
104 129 309
104 130 1
104 131 192
104 133 4
104 135 503
104 136 2
104 138 7
104 141 4
104 142 2
104 145 16
104 146 1
104 152 472
104 155 8
104 157 3
104 158 291
104 160 393
104 163 3
104 164 2
104 165 337
104 168 3
104 170 8
104 179 8
104 180 2
104 181 20
104 184 1
104 190 6
104 193 1
104 194 16
104 197 13
104 198 54
104 201 57
104 202 207
104 208 1
104 209 30
104 210 46
104 211 1
104 214 10
104 215 32
104 218 7
104 222 47
104 224 6
104 225 25
104 228 32
104 232 81
104 236 22
104 240 54
104 246 1
104 247 12
104 248 67
104 249 4
104 252 34
104 256 14
104 257 385
104 258 5
104 261 4
104 264 5
104 265 18
104 266 85
104 267 17
104 268 7
104 269 7
104 294 25
104 302 9
104 315 1
104 322 1
105 121 5
105 126 1
105 127 2
105 145 6
105 150 2
105 168 9
105 170 2
105 179 4
105 192 1
105 194 2
105 214 1
105 234 2
105 235 2
105 236 1
105 247 4
105 249 2
105 255 2
105 261 2
105 263 3
105 265 4
105 267 2
105 269 3
106 107 8
106 110 11
106 111 233
106 114 15
106 116 174
106 117 4
106 119 9
106 120 495
106 121 11
106 126 3
106 129 191
106 131 162
106 133 4
106 134 1
106 135 460
106 136 8
106 138 23
106 139 2
106 141 1
106 144 9
106 149 4
106 152 516
106 155 7
106 157 1
106 158 143
106 160 169
106 163 12
106 164 2
106 165 152
106 168 5
106 169 1
106 170 5
106 179 9
106 180 4
106 181 19
106 190 4
106 194 10
106 197 7
106 198 7
106 201 12
106 202 80
106 204 1
106 209 10
106 210 15
106 211 26
106 213 1
106 214 9
106 215 5
106 218 12
106 222 15
106 224 4
106 225 16
106 227 1
106 228 26
106 232 17
106 236 7
106 240 19
106 247 16
106 248 20
106 249 4
106 252 20
106 253 1
106 256 10
106 257 469
106 261 5
106 264 1
106 265 20
106 266 31
106 267 7
106 268 5
106 284 1
106 294 15
106 302 5
106 307 1
106 322 1
106 324 1
107 111 1
107 113 3
107 115 1
107 118 4
107 119 186
107 120 3
107 133 85
107 135 58
107 136 55
107 138 218
107 139 1
107 141 5
107 142 4
107 151 12
107 152 5
107 154 2
107 155 347
107 156 5
107 160 2
107 163 15
107 164 4
107 165 2
107 167 8
107 180 250
107 185 1
107 190 186
107 197 1
107 198 2
107 208 2
107 210 5
107 211 60
107 222 1
107 225 1
107 232 4
107 236 1
107 242 1
107 244 2
107 248 5
107 257 7
107 259 5
107 260 1
107 282 1
107 292 1
107 301 1
107 306 1
107 307 1
107 311 1
107 318 1
107 321 1
107 324 1
107 325 1
108 119 32
108 121 5
108 127 4
108 145 2
108 179 8
108 194 1
108 234 2
108 245 4
108 247 3
108 256 4
108 263 10
108 264 10
108 265 4
108 267 10
108 269 1
108 319 1
109 112 41
109 119 1
109 121 7
109 123 4
109 125 57
109 126 3
109 127 1
109 130 171
109 132 108
109 134 81
109 139 64
109 140 28
109 150 1
109 153 187
109 157 18
109 159 20
109 162 137
109 164 47
109 168 1
109 170 18
109 171 139
109 172 71
109 173 9
109 175 2
109 178 6
109 179 21
109 181 1
109 185 1
109 188 2
109 189 9
109 191 125
109 192 1
109 193 29
109 194 2
109 196 57
109 200 20
109 201 1
109 204 1
109 205 2
109 208 26
109 214 11
109 216 1
109 218 1
109 219 152
109 220 17
109 224 5
109 225 1
109 229 2
109 230 3
109 233 111
109 234 1
109 235 20
109 239 3
109 242 9
109 244 1
109 245 1
109 247 5
109 249 1
109 250 6
109 251 1
109 254 126
109 256 4
109 258 9
109 260 3
109 261 2
109 263 1
109 264 2
109 265 4
109 267 1
109 268 1
109 269 1
109 270 1
109 282 1
109 292 7
109 298 1
109 307 4
109 309 1
109 310 1
109 313 1
109 321 1
109 324 3
109 325 11
110 111 11
110 116 3
110 119 9
110 120 10
110 129 6
110 131 2
110 135 7
110 136 7
110 137 336
110 141 1
110 146 1
110 152 12
110 155 4
110 158 11
110 160 7
110 161 7
110 163 1
110 165 2
110 166 18
110 169 28
110 176 35
110 182 22
110 183 242
110 184 282
110 187 4
110 191 1
110 192 1
110 198 4
110 199 34
110 201 1
110 202 5
110 203 514
110 209 14
110 210 13
110 212 5
110 215 16
110 222 4
110 223 9
110 225 13
110 228 13
110 232 11
110 236 7
110 240 9
110 241 7
110 243 15
110 244 23
110 248 9
110 252 14
110 257 10
110 266 7
110 268 1
110 271 2
110 273 252
110 274 269
110 275 19
110 276 4
110 277 37
110 278 354
110 283 2
110 285 337
110 286 526
110 287 2
110 288 1
110 289 5
110 290 4
110 291 424
110 293 20
110 294 342
110 295 11
110 296 3
110 297 12
110 299 11
110 300 7
110 302 102
110 303 1
110 304 35
110 305 231
110 314 356
110 315 293
110 317 27
110 320 5
110 322 7
110 323 12
110 327 294
111 114 2
111 116 169
111 119 30
111 120 440
111 121 12
111 126 4
111 129 237
111 131 121
111 133 6
111 135 341
111 136 2
111 138 7
111 139 1
111 141 1
111 144 3
111 152 465
111 155 5
111 158 149
111 160 197
111 163 3
111 164 1
111 165 207
111 168 3
111 170 2
111 179 11
111 180 3
111 181 21
111 190 2
111 194 7
111 197 6
111 198 28
111 201 42
111 202 119
111 203 1
111 208 1
111 209 38
111 210 24
111 211 1
111 214 7
111 215 13
111 217 2
111 218 4
111 222 65
111 224 3
111 225 25
111 228 21
111 232 37
111 236 51
111 240 42
111 247 7
111 248 18
111 249 2
111 251 1
111 252 21
111 253 2
111 256 12
111 257 302
111 261 3
111 264 4
111 265 16
111 266 39
111 267 10
111 268 5
111 287 1
111 291 1
111 294 17
111 296 1
111 297 1
111 302 3
112 119 132
112 121 1
112 123 7
112 125 169
112 130 140
112 132 129
112 134 167
112 135 22
112 139 112
112 140 85
112 144 7
112 145 2
112 153 329
112 159 99
112 162 466
112 164 169
112 168 4
112 171 19
112 172 68
112 173 5
112 175 1
112 178 57
112 179 2
112 186 1
112 188 9
112 189 13
112 191 458
112 193 53
112 194 3
112 196 5
112 197 1
112 200 132
112 205 1
112 207 1
112 208 26
112 213 3
112 214 3
112 218 1
112 219 251
112 220 32
112 224 9
112 229 7
112 230 2
112 233 32
112 235 16
112 239 3
112 242 46
112 247 4
112 249 2
112 250 2
112 251 21
112 254 242
112 255 3
112 256 1
112 260 38
112 261 4
112 263 2
112 265 13
112 267 3
112 268 2
112 279 4
112 280 2
112 281 3
112 282 3
112 284 2
112 292 3
112 298 3
112 301 5
112 307 4
112 308 3
112 310 1
112 316 3
112 319 7
112 321 6
112 324 12
112 325 17
112 326 2
113 114 8
113 117 2
113 118 64
113 119 10
113 133 6
113 136 1
113 138 8
113 141 185
113 142 401
113 146 122
113 151 467
113 154 58
113 155 7
113 156 399
113 163 186
113 167 460
113 180 4
113 190 6
113 211 5
113 229 1
113 259 55
113 287 1
114 116 3
114 118 5
114 119 180
114 120 10
114 133 57
114 135 269
114 136 77
114 138 235
114 141 14
114 142 9
114 151 14
114 152 15
114 154 2
114 155 377
114 156 7
114 160 1
114 163 8
114 164 2
114 167 14
114 180 386
114 190 198
114 205 1
114 208 3
114 210 6
114 211 97
114 222 2
114 229 4
114 232 6
114 244 2
114 248 8
114 257 12
114 259 8
114 260 1
114 266 1
115 121 1
115 123 1
115 127 2
115 134 4
115 145 13
115 150 11
115 153 1
115 157 1
115 159 2
115 164 3
115 168 1
115 170 5
115 172 3
115 173 6
115 175 13
115 177 415
115 179 4
115 181 1
115 185 9
115 186 190
115 188 234
115 191 1
115 192 5
115 193 1
115 194 9
115 195 2
115 197 246
115 198 1
115 204 10
115 205 2
115 208 2
115 213 217
115 214 5
115 216 1
115 218 178
115 224 7
115 229 5
115 231 4
115 234 2
115 235 8
115 237 263
115 238 1
115 239 2
115 242 195
115 245 2
115 246 149
115 247 2
115 249 3
115 251 1
115 254 4
115 255 6
115 256 1
115 258 4
115 260 2
115 263 1
115 264 1
115 265 5
115 267 4
115 268 12
115 269 3
115 270 273
115 272 4
115 279 46
115 280 14
115 281 5
115 282 7
115 284 11
115 292 71
115 298 4
115 301 3
115 306 358
115 307 278
115 308 5
115 309 112
115 310 208
115 311 251
115 313 3
115 316 1
115 318 518
115 319 16
115 321 116
115 324 10
115 325 18
115 326 1
116 119 29
116 120 403
116 121 7
116 126 2
116 129 76
116 131 43
116 135 325
116 136 1
116 138 8
116 152 406
116 153 1
116 155 2
116 158 36
116 160 84
116 165 100
116 168 1
116 170 4
116 179 4
116 181 6
116 190 2
116 191 1
116 194 5
116 197 7
116 198 11
116 201 7
116 202 45
116 208 2
116 209 4
116 210 27
116 214 11
116 215 2
116 217 1
116 218 5
116 222 17
116 224 2
116 225 14
116 228 6
116 229 1
116 232 34
116 236 4
116 240 12
116 247 11
116 248 32
116 252 5
116 253 2
116 256 6
116 257 317
116 261 3
116 265 9
116 266 10
116 267 5
116 268 2
116 294 7
116 302 4
116 317 1
116 322 1
117 118 3
117 119 111
117 120 2
117 133 58
117 135 2
117 136 62
117 138 201
117 141 22
117 142 7
117 151 13
117 152 4
117 154 1
117 155 294
117 156 6
117 163 11
117 164 4
117 167 11
117 180 399
117 190 141
117 205 2
117 208 1
117 211 60
117 213 1
117 222 6
117 229 4
117 236 3
117 257 2
117 259 9
117 260 3
118 119 44
118 133 6
118 135 84
118 136 1
118 138 6
118 141 159
118 142 439
118 144 3
118 146 141
118 151 602
118 154 69
118 155 6
118 156 376
118 163 135
118 167 440
118 180 7
118 190 9
118 205 1
118 211 6
118 229 1
118 259 52
118 287 1
119 120 134
119 121 17
119 122 27
119 123 3
119 124 28
119 125 7
119 126 1
119 129 41
119 130 5
119 131 9
119 132 90
119 133 162
119 134 6
119 135 26
119 136 48
119 137 2
119 138 951
119 139 27
119 140 7
119 141 23
119 142 6
119 143 26
119 144 227
119 146 3
119 147 766
119 149 758
119 151 13
119 152 9
119 153 8
119 154 2
119 155 428
119 156 11
119 157 2
119 158 6
119 159 14
119 160 697
119 163 9
119 164 3
119 165 19
119 166 4
119 167 15
119 169 25
119 176 25
119 177 17
119 180 423
119 187 11
119 188 50
119 190 216
119 192 3
119 194 24
119 198 2
119 201 4
119 202 9
119 208 1
119 209 8
119 210 9
119 211 173
119 215 3
119 222 8
119 225 4
119 228 23
119 229 2
119 232 4
119 236 7
119 240 4
119 248 14
119 252 23
119 257 29
119 259 16
119 265 1
119 266 14
120 121 11
120 126 3
120 127 1
120 129 460
120 131 420
120 133 5
120 135 543
120 136 7
120 138 7
120 139 1
120 141 1
120 142 3
120 144 22
120 145 32
120 149 1
120 152 482
120 155 7
120 157 2
120 158 473
120 160 532
120 163 5
120 164 1
120 165 526
120 168 4
120 169 1
120 170 6
120 176 2
120 179 7
120 180 5
120 181 6
120 184 1
120 190 8
120 192 1
120 193 1
120 194 22
120 197 5
120 198 66
120 201 171
120 202 310
120 203 1
120 208 2
120 209 150
120 210 130
120 211 6
120 214 9
120 215 92
120 217 4
120 218 2
120 222 93
120 224 6
120 225 107
120 227 7
120 228 149
120 232 92
120 233 1
120 235 2
120 236 96
120 240 169
120 245 2
120 246 8
120 247 13
120 248 110
120 249 4
120 252 130
120 253 4
120 256 10
120 257 522
120 258 12
120 261 1
120 264 15
120 265 24
120 266 175
120 267 6
120 268 4
120 269 24
120 275 1
120 276 1
120 291 1
120 294 15
120 302 7
120 315 3
120 317 1
120 322 2
121 123 4
121 126 75
121 127 248
121 129 13
121 131 12
121 132 5
121 134 11
121 135 9
121 139 1
121 140 2
121 145 320
121 148 28
121 150 27
121 152 5
121 153 21
121 157 8
121 158 24
121 159 21
121 160 12
121 162 1
121 165 15
121 168 244
121 170 212
121 171 2
121 172 30
121 173 16
121 175 2
121 177 4
121 178 24
121 179 261
121 181 211
121 185 1
121 186 3
121 188 6
121 189 37
121 191 3
121 192 34
121 193 8
121 194 424
121 195 1
121 197 2
121 198 1
121 200 4
121 202 20
121 204 1
121 205 17
121 207 2
121 208 4
121 209 2
121 213 3
121 214 212
121 216 4
121 218 9
121 219 5
121 220 3
121 221 3
121 222 2
121 224 367
121 225 3
121 226 1
121 228 1
121 229 11
121 230 4
121 232 2
121 233 15
121 234 361
121 235 17
121 236 1
121 237 7
121 238 1
121 239 5
121 240 5
121 242 3
121 245 220
121 246 5
121 247 295
121 248 1
121 249 355
121 250 2
121 251 3
121 252 4
121 254 5
121 255 9
121 256 303
121 257 9
121 258 417
121 260 4
121 261 119
121 262 6
121 263 172
121 264 276
121 265 291
121 266 1
121 267 158
121 268 61
121 269 259
121 270 5
121 272 3
121 274 1
121 276 1
121 279 6
121 280 1
121 281 1
121 282 2
121 284 1
121 292 3
121 298 3
121 301 1
121 306 5
121 307 1
121 308 1
121 309 3
121 310 24
121 311 3
121 313 3
121 316 3
121 318 9
121 319 1
121 321 2
121 324 2
121 325 2
121 326 1
122 161 8
122 199 2
122 206 33
122 223 199
122 241 3
122 283 37
122 288 24
122 293 1
122 295 11
122 296 2
122 297 6
122 300 17
122 303 32
122 304 14
122 312 33
122 320 15
122 323 1
123 125 94
123 127 3
123 130 35
123 132 45
123 134 46
123 139 24
123 140 192
123 142 12
123 145 19
123 150 38
123 153 37
123 157 123
123 159 82
123 162 3
123 164 101
123 168 11
123 170 5
123 171 35
123 172 92
123 173 19
123 175 2
123 177 1
123 178 141
123 179 6
123 181 12
123 184 1
123 185 1
123 186 1
123 189 165
123 191 14
123 192 12
123 193 106
123 194 29
123 195 1
123 196 122
123 198 1
123 200 253
123 204 1
123 205 36
123 207 145
123 208 89
123 214 2
123 216 1
123 219 134
123 220 115
123 221 65
123 224 26
123 226 204
123 229 94
123 230 125
123 231 116
123 233 3
123 235 38
123 236 4
123 239 221
123 242 3
123 246 1
123 247 8
123 249 19
123 250 171
123 251 161
123 254 68
123 255 50
123 256 6
123 258 3
123 260 374
123 261 1
123 262 186
123 263 18
123 264 2
123 265 1
123 267 3
123 268 9
123 269 15
123 272 6
123 281 2
123 282 2
123 284 2
123 288 1
123 292 3
123 298 1
123 301 2
123 306 1
123 307 1
123 308 21
123 309 1
123 310 7
123 313 3
123 318 2
123 319 2
123 324 4
123 325 4
123 326 1
125 130 68
125 132 28
125 134 61
125 139 151
125 140 213
125 153 248
125 157 62
125 159 138
125 161 1
125 162 146
125 164 50
125 170 1
125 171 107
125 172 96
125 175 43
125 178 101
125 185 6
125 186 16
125 189 174
125 191 219
125 193 132
125 195 21
125 196 131
125 200 182
125 204 5
125 205 60
125 207 265
125 208 163
125 216 1
125 219 215
125 220 245
125 221 53
125 226 318
125 229 188
125 230 118
125 231 56
125 233 242
125 235 2
125 238 46
125 239 100
125 250 85
125 251 222
125 254 183
125 260 165
125 261 1
125 262 246
125 267 1
125 272 8
125 279 7
125 280 6
125 281 4
125 282 2
125 284 12
125 298 10
125 301 1
125 308 19
125 313 3
125 316 5
125 319 22
125 320 1
125 324 32
125 325 17
125 326 28
126 127 19
126 129 2
126 130 1
126 131 3
126 134 3
126 135 591
126 140 1
126 145 103
126 150 193
126 152 2
126 153 13
126 157 12
126 158 2
126 159 1
126 160 4
126 162 1
126 165 3
126 168 37
126 170 51
126 171 1
126 173 127
126 175 3
126 177 3
126 179 59
126 181 68
126 184 1
126 186 1
126 187 1
126 188 2
126 191 2
126 192 158
126 193 12
126 194 89
126 195 1
126 200 5
126 202 6
126 205 2
126 208 5
126 209 2
126 213 1
126 214 49
126 215 1
126 221 2
126 222 3
126 224 47
126 225 1
126 228 3
126 229 1
126 233 4
126 234 9
126 235 45
126 240 4
126 242 1
126 245 70
126 247 137
126 248 1
126 249 42
126 250 1
126 251 1
126 252 1
126 255 111
126 256 39
126 257 2
126 258 84
126 260 7
126 261 42
126 263 2
126 264 92
126 265 99
126 266 2
126 267 49
126 268 207
126 269 105
126 272 1
126 279 2
126 282 1
126 284 3
126 292 3
126 301 2
126 307 1
126 310 1
126 311 1
126 316 1
126 318 3
126 321 5
126 326 1
127 132 1
127 134 10
127 139 1
127 140 2
127 145 110
127 148 35
127 150 5
127 153 3
127 157 1
127 159 3
127 162 2
127 164 2
127 168 46
127 170 71
127 171 1
127 172 3
127 173 18
127 175 6
127 177 9
127 178 6
127 179 192
127 181 187
127 188 2
127 189 14
127 191 1
127 192 11
127 194 117
127 197 5
127 200 1
127 204 1
127 205 7
127 207 2
127 208 3
127 213 1
127 214 107
127 216 1
127 218 4
127 219 2
127 220 1
127 224 110
127 226 1
127 230 4
127 233 2
127 234 11
127 235 12
127 236 1
127 237 3
127 238 2
127 239 2
127 242 2
127 245 8
127 246 1
127 247 129
127 249 96
127 251 1
127 254 1
127 255 14
127 256 194
127 258 18
127 260 6
127 261 56
127 262 1
127 263 221
127 264 66
127 265 189
127 267 54
127 268 6
127 269 23
127 270 1
127 272 1
127 281 2
127 282 1
127 298 1
127 306 11
127 307 1
127 308 1
127 309 1
127 310 4
127 311 2
127 313 2
127 316 4
127 318 7
127 319 1
127 324 3
127 325 1
128 135 290
128 161 108
128 166 12
128 169 10
128 176 17
128 182 7
128 183 17
128 187 6
128 199 164
128 206 344
128 208 1
128 209 1
128 212 7
128 223 155
128 236 2
128 241 1
128 243 3
128 244 1
128 260 2
128 271 2
128 274 6
128 275 14
128 276 43
128 283 366
128 285 27
128 286 13
128 287 46
128 288 438
128 289 7
128 290 73
128 291 1
128 293 156
128 294 8
128 295 6
128 296 16
128 297 280
128 299 4
128 300 272
128 302 25
128 303 515
128 304 35
128 312 101
128 314 4
128 317 3
128 320 350
128 322 2
128 323 71
128 327 9
129 131 108
129 135 409
129 136 3
129 138 17
129 139 1
129 141 6
129 152 558
129 153 1
129 155 6
129 158 89
129 159 1
129 160 151
129 165 193
129 166 1
129 168 7
129 170 2
129 179 10
129 180 3
129 181 13
129 190 3
129 191 1
129 194 8
129 197 22
129 198 57
129 201 15
129 202 42
129 208 1
129 209 17
129 210 68
129 212 2
129 214 8
129 215 2
129 218 9
129 222 52
129 224 5
129 225 28
129 227 3
129 228 15
129 229 1
129 232 86
129 236 14
129 240 20
129 244 1
129 247 6
129 248 93
129 249 6
129 251 1
129 252 8
129 253 1
129 256 20
129 257 431
129 261 4
129 264 5
129 265 19
129 266 21
129 267 13
129 268 2
129 275 1
129 294 11
129 302 3
129 317 1
129 322 5
130 132 162
130 134 104
130 139 85
130 140 23
130 145 2
130 153 248
130 157 43
130 159 48
130 162 163
130 164 99
130 168 2
130 170 15
130 171 194
130 172 102
130 173 24
130 178 18
130 179 29
130 181 1
130 186 3
130 188 1
130 189 8
130 191 141
130 193 42
130 194 2
130 195 1
130 196 82
130 197 1
130 200 26
130 201 2
130 204 4
130 205 2
130 207 7
130 208 28
130 213 5
130 214 4
130 216 2
130 219 80
130 220 5
130 224 1
130 226 15
130 229 6
130 230 5
130 231 1
130 233 181
130 235 10
130 236 1
130 237 2
130 239 4
130 242 7
130 245 1
130 247 3
130 249 1
130 250 4
130 251 2
130 254 88
130 255 1
130 256 2
130 258 9
130 260 5
130 261 1
130 262 22
130 264 1
130 265 9
130 268 2
130 280 1
130 281 3
130 282 3
130 292 11
130 298 2
130 307 8
130 309 3
130 319 1
130 321 4
130 324 13
130 325 11
130 326 1
131 135 374
131 136 24
131 138 24
131 141 1
131 152 342
131 153 1
131 155 1
131 158 98
131 160 83
131 165 131
131 168 1
131 169 1
131 179 3
131 180 1
131 181 9
131 182 1
131 190 5
131 194 5
131 197 7
131 198 42
131 201 5
131 202 22
131 209 6
131 210 21
131 214 3
131 217 1
131 218 8
131 222 33
131 224 2
131 225 11
131 227 1
131 228 10
131 229 1
131 232 65
131 235 4
131 236 5
131 240 14
131 247 4
131 248 51
131 249 1
131 251 8
131 252 6
131 253 2
131 256 5
131 257 267
131 261 3
131 265 9
131 266 31
131 267 8
131 268 2
131 294 7
131 302 1
131 317 1
131 322 5
132 134 150
132 139 86
132 140 5
132 145 2
132 150 6
132 153 165
132 157 57
132 159 73
132 162 115
132 164 109
132 168 2
132 170 5
132 171 72
132 172 171
132 173 3
132 175 2
132 177 1
132 178 15
132 179 5
132 181 12
132 185 1
132 186 3
132 188 4
132 189 45
132 191 117
132 192 1
132 193 86
132 194 39
132 195 1
132 196 69
132 198 1
132 200 49
132 204 1
132 205 23
132 207 16
132 208 26
132 213 2
132 214 5
132 219 81
132 220 16
132 221 13
132 224 13
132 225 1
132 226 8
132 229 91
132 230 8
132 231 44
132 233 173
132 235 34
132 237 6
132 239 59
132 242 40
132 246 4
132 247 11
132 248 1
132 249 7
132 250 30
132 251 35
132 254 83
132 255 9
132 256 7
132 258 46
132 260 94
132 261 2
132 262 23
132 263 15
132 264 13
132 265 10
132 267 2
132 268 7
132 269 20
132 270 1
132 279 1
132 282 2
132 292 6
132 298 1
132 301 1
132 306 4
132 307 6
132 308 1
132 309 8
132 310 9
132 316 1
132 318 2
132 319 3
132 321 2
132 324 10
132 325 19
133 135 7
133 136 74
133 138 276
133 141 31
133 142 9
133 144 55
133 146 6
133 151 21
133 152 7
133 154 4
133 155 259
133 156 7
133 163 15
133 164 2
133 167 14
133 180 439
133 190 137
133 198 1
133 205 3
133 210 4
133 211 99
133 222 14
133 229 6
133 232 2
133 236 10
133 241 1
133 248 1
133 257 7
133 259 8
133 287 1
133 301 4
134 135 30
134 139 203
134 140 7
134 145 14
134 149 2
134 150 3
134 153 230
134 155 1
134 157 113
134 159 99
134 160 1
134 162 146
134 164 162
134 168 5
134 170 34
134 171 79
134 172 165
134 173 27
134 175 6
134 177 13
134 178 3
134 179 37
134 181 3
134 185 1
134 186 1
134 188 6
134 189 83
134 191 178
134 193 117
134 194 10
134 196 48
134 200 10
134 201 1
134 204 3
134 205 69
134 207 18
134 208 12
134 214 12
134 218 2
134 219 140
134 220 1
134 221 8
134 222 1
134 224 20
134 225 4
134 226 2
134 229 44
134 230 5
134 231 77
134 233 174
134 234 1
134 235 24
134 236 1
134 237 6
134 239 77
134 242 32
134 245 1
134 246 14
134 247 12
134 249 3
134 250 43
134 251 105
134 254 104
134 256 4
134 258 17
134 260 134
134 261 3
134 262 15
134 263 11
134 264 21
134 265 9
134 266 1
134 267 2
134 268 1
134 269 1
134 270 2
134 276 1
134 279 1
134 280 1
134 281 2
134 282 1
134 284 1
134 292 19
134 298 2
134 301 4
134 303 1
134 307 10
134 308 3
134 309 6
134 310 38
134 311 1
134 316 1
134 318 7
134 319 2
134 321 12
134 324 11
134 325 3
135 136 10
135 138 10
135 139 1
135 141 1
135 142 31
135 144 4
135 145 15
135 146 18
135 149 1
135 151 14
135 152 604
135 154 8
135 155 3
135 157 19
135 158 375
135 160 451
135 161 1
135 164 23
135 165 425
135 166 1
135 168 13
135 169 22
135 170 27
135 171 14
135 173 17
135 174 23
135 176 64
135 179 14
135 180 82
135 181 20
135 184 7
135 185 1
135 186 7
135 187 58
135 188 84
135 189 8
135 190 134
135 191 7
135 193 13
135 194 64
135 197 27
135 198 27
135 201 61
135 202 243
135 203 1
135 204 1
135 205 3
135 207 1
135 208 3
135 209 61
135 210 69
135 211 5
135 214 6
135 215 45
135 218 18
135 222 37
135 224 11
135 225 57
135 227 3
135 228 52
135 229 1
135 232 43
135 236 21
135 240 63
135 245 2
135 246 12
135 247 9
135 248 78
135 249 5
135 251 1
135 252 40
135 253 3
135 256 15
135 257 491
135 258 6
135 260 1
135 261 3
135 264 4
135 265 18
135 266 99
135 267 12
135 268 2
135 269 7
135 291 1
135 294 15
135 302 4
135 315 3
135 319 1
135 322 1
136 138 49
136 141 2
136 142 2
136 144 44
136 149 230
136 150 1
136 151 2
136 152 3
136 154 2
136 155 30
136 156 2
136 158 1
136 160 1
136 163 7
136 165 5
136 167 1
136 180 33
136 184 7
136 190 64
136 193 1
136 198 9
136 201 19
136 202 4
136 203 4
136 205 1
136 208 15
136 209 15
136 210 15
136 211 86
136 215 10
136 222 25
136 225 5
136 228 44
136 229 2
136 232 37
136 236 16
136 240 33
136 242 1
136 248 29
136 252 32
136 257 1
136 259 1
136 266 21
136 287 1
136 291 5
136 294 6
136 302 8
136 311 1
136 315 4
137 161 5
137 166 15
137 169 25
137 176 42
137 182 20
137 183 243
137 184 238
137 187 3
137 199 22
137 203 303
137 204 1
137 206 2
137 212 9
137 223 20
137 241 12
137 243 12
137 244 20
137 248 1
137 271 3
137 273 418
137 274 602
137 275 56
137 276 3
137 277 16
137 278 381
137 283 3
137 284 3
137 285 415
137 286 464
137 287 3
137 288 1
137 289 22
137 290 1
137 291 507
137 293 4
137 294 411
137 295 10
137 296 2
137 297 6
137 298 5
137 299 15
137 300 2
137 302 38
137 303 6
137 304 45
137 305 243
137 312 1
137 314 308
137 315 331
137 317 22
137 320 3
137 322 23
137 323 2
137 324 6
137 327 430
138 141 11
138 142 7
138 144 138
138 146 6
138 149 2
138 151 14
138 152 14
138 154 3
138 155 417
138 156 13
138 157 1
138 158 5
138 160 12
138 163 20
138 164 5
138 165 9
138 167 14
138 180 250
138 190 199
138 201 2
138 202 16
138 207 2
138 208 1
138 209 10
138 210 3
138 211 251
138 215 3
138 222 5
138 225 5
138 228 17
138 232 4
138 236 5
138 240 4
138 248 12
138 252 10
138 257 15
138 259 20
138 260 1
138 265 1
138 266 16
139 140 63
139 142 2
139 150 1
139 153 364
139 156 1
139 157 13
139 159 63
139 160 1
139 162 204
139 164 119
139 167 1
139 170 16
139 171 29
139 172 88
139 173 23
139 175 4
139 177 1
139 178 117
139 179 24
139 181 1
139 185 2
139 186 1
139 187 1
139 188 1
139 189 17
139 191 317
139 193 36
139 196 58
139 197 2
139 199 1
139 200 92
139 205 3
139 207 2
139 208 36
139 209 1
139 214 5
139 219 226
139 220 15
139 226 3
139 229 9
139 230 2
139 231 1
139 233 181
139 235 19
139 237 2
139 239 8
139 242 6
139 244 1
139 246 10
139 247 1
139 249 2
139 250 3
139 251 13
139 254 224
139 255 5
139 258 3
139 260 29
139 261 1
139 262 4
139 263 1
139 265 3
139 267 2
139 268 1
139 269 5
139 274 1
139 279 2
139 280 2
139 281 1
139 282 1
139 284 3
139 289 1
139 290 1
139 292 6
139 293 1
139 298 1
139 299 1
139 301 4
139 306 1
139 307 1
139 317 1
139 319 4
139 320 1
139 321 3
139 324 6
139 325 6
139 326 1
140 145 6
140 150 1
140 153 90
140 157 276
140 159 263
140 162 117
140 164 2
140 168 5
140 170 1
140 171 16
140 172 3
140 173 1
140 175 16
140 178 297
140 179 4
140 181 1
140 184 1
140 185 1
140 186 20
140 189 153
140 191 98
140 192 1
140 193 238
140 195 1
140 196 57
140 200 506
140 204 5
140 205 107
140 207 179
140 208 209
140 214 3
140 216 3
140 219 64
140 220 133
140 221 75
140 226 251
140 229 171
140 230 263
140 231 148
140 233 184
140 235 6
140 237 1
140 238 12
140 239 273
140 245 2
140 247 1
140 249 2
140 250 251
140 251 299
140 254 83
140 256 2
140 258 3
140 260 198
140 262 385
140 263 1
140 265 3
140 267 4
140 268 20
140 272 6
140 279 23
140 280 7
140 281 4
140 282 42
140 284 7
140 298 5
140 301 3
140 303 1
140 308 23
140 311 1
140 313 13
140 316 8
140 319 45
140 324 2
140 325 33
140 326 13
140 327 1
141 142 76
141 144 8
141 146 180
141 151 231
141 152 7
141 154 102
141 155 131
141 156 171
141 158 8
141 163 471
141 165 1
141 167 188
141 180 18
141 183 5
141 184 3
141 190 11
141 198 1
141 201 11
141 203 1
141 205 1
141 208 2
141 209 6
141 210 3
141 211 20
141 222 13
141 225 12
141 228 3
141 229 1
141 232 1
141 236 5
141 240 2
141 248 3
141 257 2
141 259 177
141 266 2
141 273 1
141 278 2
141 280 1
141 285 7
141 286 2
141 287 1
141 291 3
141 294 9
141 305 6
141 314 11
141 315 1
141 324 1
141 327 3
142 144 9
142 146 491
142 151 416
142 152 1
142 154 381
142 155 6
142 156 508
142 163 80
142 164 14
142 167 413
142 178 1
142 180 7
142 189 5
142 190 12
142 198 117
142 200 16
142 205 3
142 208 2
142 211 9
142 219 5
142 220 1
142 229 3
142 230 8
142 241 1
142 250 1
142 251 3
142 254 4
142 259 443
142 260 22
142 287 1
144 146 14
144 151 15
144 152 15
144 154 10
144 155 360
144 156 5
144 157 5
144 163 3
144 164 7
144 165 2
144 166 40
144 167 30
144 170 5
144 171 1
144 174 8
144 180 366
144 181 7
144 183 42
144 190 220
144 198 1
144 200 1
144 208 1
144 210 9
144 211 94
144 222 2
144 236 1
144 248 11
144 257 25
144 259 27
144 260 1
145 148 43
145 150 20
145 152 22
145 153 30
145 157 6
145 159 13
145 162 2
145 164 20
145 168 258
145 170 185
145 172 1
145 173 79
145 175 6
145 177 7
145 178 6
145 179 305
145 181 244
145 185 7
145 189 20
145 191 5
145 192 22
145 193 5
145 194 359
145 196 1
145 197 7
145 198 1
145 200 8
145 204 1
145 205 10
145 208 6
145 213 5
145 214 169
145 216 2
145 219 15
145 222 2
145 224 184
145 226 1
145 230 5
145 232 1
145 233 2
145 234 109
145 235 31
145 236 1
145 237 2
145 238 1
145 239 3
145 240 1
145 245 28
145 246 2
145 247 213
145 249 176
145 250 6
145 251 13
145 254 10
145 255 63
145 256 292
145 257 16
145 258 90
145 260 13
145 261 137
145 262 1
145 263 223
145 264 88
145 265 227
145 266 3
145 267 189
145 268 35
145 269 53
145 270 2
145 272 1
145 279 3
145 280 2
145 282 7
145 284 2
145 292 2
145 301 2
145 306 2
145 307 1
145 308 2
145 310 21
145 311 1
145 316 5
145 318 5
145 319 2
145 324 5
145 325 2
145 326 1
146 151 537
146 154 122
146 155 4
146 156 166
146 163 169
146 167 478
146 180 7
146 190 8
146 205 1
146 208 1
146 211 3
146 229 1
146 259 38
148 150 2
148 168 18
148 170 1
148 175 2
148 179 25
148 185 1
148 189 15
148 192 1
148 194 24
148 205 5
148 213 1
148 214 38
148 216 3
148 219 1
148 224 1
148 233 1
148 234 5
148 245 10
148 247 40
148 249 18
148 255 2
148 256 14
148 258 32
148 261 9
148 263 38
148 264 12
148 265 38
148 267 1
148 269 2
148 280 1
148 281 1
148 282 4
148 316 4
149 151 1
149 152 1
149 155 1
149 163 4
149 175 1
149 180 5
149 185 1
149 187 1
149 210 3
149 232 3
149 236 1
149 242 1
149 251 2
149 272 1
149 281 2
149 308 9
149 313 2
149 324 3
150 153 2
150 157 2
150 159 1
150 162 2
150 164 6
150 168 4
150 170 22
150 173 279
150 175 16
150 177 1
150 178 2
150 179 12
150 181 3
150 185 2
150 186 9
150 188 2
150 189 3
150 191 5
150 192 122
150 193 3
150 194 21
150 197 2
150 199 1
150 200 44
150 204 7
150 208 23
150 213 16
150 218 2
150 219 10
150 220 1
150 224 1
150 230 1
150 234 12
150 235 58
150 237 4
150 239 2
150 242 3
150 245 19
150 246 4
150 247 115
150 249 11
150 250 4
150 251 2
150 254 2
150 255 363
150 256 18
150 260 56
150 261 1
150 263 3
150 264 4
150 265 36
150 267 25
150 268 194
150 269 1
150 270 2
150 272 5
150 280 2
150 281 12
150 282 4
150 284 6
150 298 5
150 300 1
150 301 3
150 306 3
150 307 3
150 308 9
150 310 1
150 311 3
150 313 1
150 318 10
150 319 5
150 321 6
150 323 1
150 324 28
150 325 31
150 326 6
151 154 496
151 155 11
151 156 567
151 163 258
151 167 531
151 180 8
151 190 25
151 205 1
151 208 1
151 211 13
151 229 4
151 259 590
151 284 2
151 287 1
152 153 1
152 155 6
152 157 1
152 158 505
152 159 1
152 160 416
152 163 5
152 164 1
152 165 434
152 168 4
152 170 4
152 179 3
152 180 7
152 181 3
152 184 3
152 190 6
152 192 1
152 194 7
152 197 10
152 198 25
152 201 95
152 202 346
152 208 2
152 209 104
152 210 48
152 211 8
152 214 6
152 215 59
152 217 4
152 218 14
152 222 50
152 224 2
152 225 77
152 227 1
152 228 83
152 232 37
152 233 1
152 236 65
152 240 109
152 244 1
152 245 1
152 246 16
152 247 7
152 248 84
152 249 1
152 252 71
152 253 7
152 256 7
152 257 584
152 258 2
152 261 3
152 264 2
152 265 15
152 266 118
152 267 7
152 268 3
152 269 9
152 275 1
152 276 2
152 291 1
152 294 10
152 301 2
152 302 2
152 317 1
152 322 1
153 157 108
153 159 111
153 162 195
153 164 121
153 168 10
153 170 14
153 171 152
153 172 192
153 173 18
153 175 12
153 177 1
153 178 103
153 179 11
153 181 15
153 185 9
153 186 12
153 188 2
153 189 33
153 191 275
153 192 6
153 193 109
153 194 8
153 195 3
153 196 238
153 200 63
153 204 8
153 205 14
153 207 59
153 208 51
153 213 26
153 214 19
153 215 1
153 216 14
153 218 1
153 219 320
153 220 34
153 222 3
153 224 22
153 225 5
153 226 61
153 228 1
153 229 17
153 230 36
153 231 3
153 233 407
153 234 18
153 236 1
153 237 9
153 238 8
153 239 4
153 240 3
153 242 15
153 245 27
153 246 8
153 247 38
153 248 1
153 249 11
153 250 14
153 251 3
153 252 1
153 254 281
153 255 8
153 256 3
153 258 40
153 260 5
153 261 8
153 262 63
153 263 3
153 264 35
153 265 21
153 266 3
153 267 2
153 268 1
153 269 15
153 270 2
153 272 3
153 276 1
153 279 27
153 280 10
153 281 4
153 282 9
153 284 9
153 292 27
153 293 1
153 298 10
153 301 17
153 306 2
153 307 13
153 308 2
153 309 27
153 310 8
153 311 1
153 313 2
153 316 2
153 319 8
153 321 10
153 324 17
153 325 25
153 326 10
154 155 6
154 156 366
154 163 141
154 167 437
154 180 7
154 190 3
154 205 1
154 211 6
154 241 1
154 259 44
155 156 9
155 158 27
155 160 2
155 163 109
155 164 3
155 165 2
155 167 7
155 180 182
155 183 8
155 184 1
155 190 365
155 198 1
155 201 24
155 202 10
155 208 6
155 209 18
155 210 4
155 211 419
155 215 1
155 222 17
155 225 28
155 228 6
155 229 1
155 232 2
155 236 9
155 240 10
155 248 6
155 252 2
155 257 10
155 259 6
155 266 5
155 273 2
155 274 1
155 278 1
155 285 9
155 286 2
155 287 1
155 294 6
155 305 4
155 314 1
155 327 3
156 163 187
156 167 469
156 180 13
156 190 13
156 208 2
156 211 10
156 259 364
157 159 115
157 161 1
157 162 43
157 164 37
157 165 2
157 168 13
157 170 5
157 173 5
157 175 5
157 177 1
157 178 78
157 179 13
157 181 2
157 185 1
157 189 169
157 190 2
157 191 76
157 192 1
157 193 200
157 194 6
157 196 4
157 200 190
157 204 1
157 205 124
157 207 24
157 208 116
157 214 10
157 216 3
157 218 1
157 219 3
157 220 28
157 221 22
157 224 1
157 226 107
157 229 130
157 230 78
157 231 25
157 233 2
157 235 30
157 236 1
157 239 181
157 242 4
157 247 21
157 249 2
157 250 270
157 251 324
157 254 10
157 255 15
157 256 6
157 258 10
157 260 260
157 262 132
157 263 1
157 264 6
157 265 11
157 267 8
157 268 23
157 270 2
157 272 1
157 279 3
157 280 1
157 281 4
157 282 4
157 284 1
157 287 1
157 296 1
157 298 4
157 301 1
157 307 2
157 308 2
157 313 9
157 316 2
157 319 10
157 324 7
157 325 2
158 160 73
158 164 1
158 165 127
158 168 2
158 170 3
158 179 13
158 180 8
158 181 17
158 190 2
158 194 13
158 197 39
158 198 54
158 202 25
158 204 1
158 208 2
158 209 10
158 210 36
158 214 15
158 218 21
158 222 54
158 224 6
158 225 12
158 228 12
158 232 77
158 236 22
158 240 7
158 247 17
158 248 42
158 249 8
158 251 1
158 252 5
158 256 17
158 257 323
158 261 6
158 264 1
158 265 18
158 266 30
158 267 11
158 268 6
158 294 12
158 298 1
158 302 7
158 319 1
158 322 1
158 324 1
159 160 1
159 162 99
159 164 32
159 165 3
159 168 3
159 170 14
159 171 24
159 172 33
159 173 2
159 175 6
159 177 3
159 178 70
159 179 2
159 181 11
159 185 1
159 186 3
159 189 121
159 191 114
159 192 4
159 193 150
159 194 18
159 196 2
159 197 1
159 200 178
159 204 1
159 205 87
159 207 53
159 208 74
159 214 6
159 216 1
159 218 4
159 219 13
159 220 58
159 221 34
159 222 1
159 224 21
159 226 68
159 229 79
159 230 74
159 231 47
159 233 71
159 235 7
159 237 9
159 239 103
159 242 11
159 244 1
159 249 10
159 250 67
159 251 268
159 252 7
159 254 12
159 255 4
159 256 8
159 258 12
159 260 199
159 261 1
159 262 229
159 263 7
159 264 3
159 265 33
159 267 5
159 268 6
159 269 4
159 270 1
159 272 1
159 279 3
159 280 1
159 282 1
159 284 2
159 287 1
159 292 1
159 298 1
159 306 2
159 307 6
159 308 1
159 309 1
159 313 2
159 318 3
159 319 2
159 321 3
159 324 4
159 325 1
160 163 1
160 165 183
160 168 5
160 170 2
160 179 10
160 181 18
160 190 5
160 194 8
160 197 8
160 198 30
160 200 2
160 201 37
160 202 108
160 204 2
160 208 1
160 209 18
160 210 35
160 211 1
160 212 2
160 214 7
160 215 16
160 222 40
160 224 7
160 225 23
160 227 4
160 228 21
160 232 76
160 236 6
160 240 28
160 244 1
160 247 11
160 248 68
160 249 3
160 251 1
160 252 19
160 256 13
160 257 441
160 261 11
160 264 1
160 265 23
160 266 48
160 267 12
160 268 3
160 289 1
160 294 11
160 299 2
160 301 1
160 302 4
160 317 1
160 319 2
160 322 1
160 325 3
161 166 156
161 169 51
161 174 77
161 176 32
161 182 58
161 183 46
161 184 36
161 187 9
161 192 1
161 199 284
161 203 5
161 206 129
161 212 9
161 223 615
161 230 1
161 235 1
161 241 20
161 243 28
161 244 5
161 248 117
161 271 3
161 273 37
161 274 20
161 275 55
161 276 162
161 277 342
161 278 79
161 283 173
161 285 96
161 286 76
161 287 32
161 288 196
161 289 28
161 290 82
161 291 7
161 293 205
161 294 75
161 295 294
161 296 363
161 297 370
161 299 9
161 300 31
161 302 32
161 303 251
161 304 614
161 305 47
161 312 27
161 314 54
161 315 12
161 317 31
161 320 94
161 322 5
161 323 62
161 327 89
162 164 149
162 170 13
162 171 102
162 172 144
162 173 19
162 175 4
162 178 80
162 179 20
162 181 1
162 184 2
162 186 12
162 188 3
162 189 9
162 191 389
162 193 47
162 194 2
162 196 100
162 200 90
162 205 3
162 207 46
162 208 36
162 213 1
162 214 3
162 216 5
162 218 1
162 219 305
162 220 47
162 224 3
162 225 1
162 226 82
162 229 6
162 230 29
162 231 8
162 233 271
162 235 27
162 237 7
162 239 3
162 240 2
162 242 24
162 246 21
162 247 5
162 248 1
162 249 1
162 250 2
162 251 3
162 254 320
162 255 3
162 256 1
162 258 9
162 260 17
162 262 8
162 263 2
162 264 1
162 265 2
162 279 4
162 280 1
162 281 1
162 282 2
162 284 10
162 292 9
162 298 5
162 301 3
162 307 1
162 308 1
162 309 4
162 313 1
162 316 1
162 319 5
162 321 3
162 324 5
162 325 6
162 326 1
163 167 198
163 175 2
163 180 20
163 183 7
163 184 4
163 188 1
163 190 13
163 197 1
163 198 1
163 201 4
163 204 1
163 208 1
163 209 4
163 210 3
163 211 11
163 215 1
163 222 8
163 225 1
163 228 4
163 229 1
163 232 2
163 236 4
163 237 1
163 240 2
163 248 6
163 252 5
163 257 3
163 259 199
163 266 4
163 272 1
163 273 3
163 278 2
163 279 1
163 285 10
163 286 3
163 291 5
163 294 17
163 301 1
163 305 4
163 306 1
163 308 1
163 314 9
163 319 1
163 327 3
164 165 1
164 170 14
164 171 68
164 172 278
164 173 99
164 175 2
164 177 5
164 178 142
164 179 42
164 180 3
164 181 1
164 185 4
164 186 7
164 188 6
164 189 100
164 190 6
164 191 184
164 192 25
164 193 15
164 194 10
164 195 3
164 196 148
164 198 3
164 200 148
164 204 3
164 205 7
164 207 118
164 208 23
164 211 3
164 213 9
164 214 1
164 216 1
164 218 1
164 219 250
164 220 112
164 221 48
164 226 112
164 229 37
164 230 68
164 231 100
164 233 231
164 235 49
164 237 10
164 239 185
164 242 59
164 246 5
164 247 1
164 249 1
164 250 97
164 251 130
164 254 204
164 255 20
164 258 32
164 260 129
164 261 1
164 262 102
164 263 1
164 264 1
164 265 18
164 267 1
164 268 1
164 269 7
164 270 3
164 272 1
164 273 1
164 279 3
164 280 2
164 281 1
164 282 2
164 284 10
164 287 1
164 292 17
164 298 10
164 301 20
164 306 3
164 307 9
164 308 1
164 309 20
164 310 7
164 311 1
164 313 1
164 316 8
164 318 4
164 319 20
164 321 10
164 324 14
164 325 15
164 326 6
165 168 3
165 169 2
165 170 2
165 179 11
165 180 3
165 181 19
165 189 4
165 190 3
165 194 8
165 197 10
165 198 41
165 201 23
165 202 111
165 208 1
165 209 10
165 210 52
165 211 3
165 214 3
165 215 7
165 217 4
165 218 8
165 222 33
165 224 9
165 225 29
165 227 7
165 228 28
165 232 37
165 236 5
165 240 31
165 244 3
165 247 7
165 248 60
165 249 5
165 252 18
165 253 5
165 256 10
165 257 307
165 261 6
165 264 2
165 265 19
165 266 29
165 267 13
165 268 3
165 275 1
165 294 13
165 317 5
165 322 6
166 169 10
166 174 37
166 176 25
166 182 13
166 183 14
166 184 18
166 187 38
166 199 292
166 203 6
166 206 31
166 223 355
166 241 5
166 243 3
166 244 10
166 248 8
166 274 13
166 275 26
166 276 30
166 277 132
166 278 24
166 283 54
166 285 39
166 286 69
166 287 42
166 288 23
166 289 34
166 290 10
166 291 3
166 293 106
166 294 24
166 295 52
166 296 96
166 297 337
166 299 11
166 300 40
166 302 15
166 303 89
166 304 141
166 305 22
166 312 23
166 314 31
166 315 5
166 320 37
166 322 1
166 323 32
166 327 39
167 180 9
167 190 17
167 205 1
167 208 1
167 211 18
167 229 1
167 236 1
167 259 582
168 170 171
168 171 2
168 173 17
168 177 1
168 178 5
168 179 298
168 181 126
168 185 2
168 186 1
168 189 13
168 191 4
168 192 6
168 193 3
168 194 166
168 195 2
168 196 3
168 197 2
168 200 10
168 202 1
168 205 15
168 207 8
168 208 10
168 209 1
168 213 3
168 214 69
168 216 2
168 218 1
168 219 5
168 220 3
168 221 1
168 224 153
168 225 1
168 226 2
168 230 1
168 233 2
168 234 45
168 235 19
168 236 1
168 238 1
168 239 10
168 240 1
168 245 52
168 246 1
168 247 110
168 249 380
168 250 4
168 251 4
168 254 3
168 255 8
168 256 263
168 257 1
168 258 179
168 260 20
168 261 73
168 262 2
168 263 130
168 264 125
168 265 144
168 267 143
168 268 54
168 269 132
168 272 1
168 282 2
168 292 1
168 308 1
168 310 4
168 311 2
169 174 8
169 176 458
169 182 452
169 183 45
169 184 13
169 198 23
169 199 37
169 201 15
169 203 17
169 206 5
169 209 14
169 210 12
169 212 443
169 215 14
169 217 2
169 222 25
169 223 214
169 225 21
169 227 3
169 228 10
169 232 34
169 236 1
169 240 36
169 241 301
169 243 311
169 244 388
169 248 20
169 252 14
169 253 1
169 257 1
169 266 15
169 271 312
169 273 15
169 274 30
169 275 603
169 276 4
169 277 51
169 278 25
169 283 19
169 285 62
169 286 78
169 287 8
169 288 8
169 289 390
169 290 9
169 291 6
169 293 13
169 294 54
169 295 31
169 296 16
169 297 73
169 299 402
169 300 6
169 302 579
169 303 72
169 304 108
169 305 14
169 314 23
169 315 15
169 317 310
169 320 8
169 322 315
169 323 4
169 327 64
170 171 29
170 172 18
170 173 69
170 177 1
170 178 9
170 179 500
170 181 203
170 188 1
170 191 5
170 192 36
170 193 3
170 194 198
170 196 5
170 197 1
170 200 5
170 201 1
170 202 1
170 208 3
170 214 122
170 219 9
170 222 1
170 224 210
170 225 1
170 229 6
170 230 5
170 233 8
170 234 181
170 235 25
170 236 1
170 237 6
170 240 1
170 242 6
170 245 73
170 246 5
170 247 242
170 249 155
170 250 5
170 251 1
170 254 16
170 255 24
170 256 217
170 257 1
170 258 77
170 260 16
170 261 98
170 262 1
170 263 64
170 264 96
170 265 154
170 267 231
170 268 47
170 269 41
170 270 7
170 279 3
170 284 1
170 293 1
170 306 3
170 310 8
170 311 2
170 316 1
170 318 12
170 325 2
171 172 28
171 173 14
171 177 1
171 178 4
171 179 21
171 181 1
171 186 1
171 189 7
171 191 136
171 193 12
171 194 1
171 196 36
171 200 20
171 204 3
171 205 1
171 207 1
171 208 9
171 218 3
171 219 90
171 220 8
171 224 2
171 230 2
171 233 33
171 235 21
171 237 1
171 242 6
171 247 3
171 249 2
171 250 1
171 254 83
171 255 1
171 257 1
171 260 1
171 265 2
171 267 1
171 282 1
171 292 3
171 307 9
171 309 1
171 310 1
171 311 1
171 318 1
171 321 2
171 324 8
171 325 4
172 173 8
172 175 2
172 177 16
172 178 103
172 179 24
172 181 23
172 185 1
172 186 4
172 188 14
172 189 295
172 190 1
172 191 148
172 193 88
172 194 36
172 196 57
172 200 128
172 204 8
172 205 91
172 207 2
172 208 55
172 213 1
172 214 5
172 218 7
172 219 206
172 220 81
172 224 15
172 229 74
172 230 106
172 233 84
172 235 31
172 236 1
172 237 2
172 238 1
172 239 184
172 242 53
172 246 2
172 247 11
172 249 8
172 250 149
172 251 162
172 254 348
172 255 1
172 256 6
172 258 1
172 260 200
172 261 2
172 263 22
172 264 12
172 265 2
172 267 2
172 269 1
172 270 7
172 272 2
172 279 1
172 280 1
172 282 6
172 284 1
172 292 8
172 298 3
172 301 5
172 306 4
172 307 6
172 308 2
172 310 14
172 311 1
172 313 4
172 316 1
172 318 7
172 319 7
172 321 5
172 324 32
172 325 29
172 326 3
173 175 16
173 177 9
173 179 57
173 181 1
173 185 6
173 188 6
173 191 9
173 192 305
173 194 9
173 195 2
173 196 6
173 197 18
173 200 21
173 204 7
173 205 1
173 207 12
173 208 41
173 213 15
173 214 1
173 216 1
173 218 2
173 219 26
173 220 2
173 221 4
173 230 6
173 233 20
173 234 26
173 235 167
173 236 1
173 237 4
173 242 2
173 245 17
173 246 6
173 247 91
173 249 4
173 250 1
173 251 1
173 254 11
173 255 258
173 256 8
173 258 15
173 260 38
173 261 2
173 262 2
173 263 2
173 264 16
173 265 33
173 267 36
173 268 325
173 269 1
173 270 1
173 272 7
173 279 6
173 280 12
173 281 12
173 282 10
173 284 1
173 292 1
173 298 3
173 301 4
173 306 3
173 307 8
173 308 4
173 309 11
173 310 3
173 311 5
173 313 4
173 316 1
173 318 4
173 319 7
173 321 2
173 324 43
173 325 31
173 326 5
174 176 1
174 182 9
174 183 2
174 187 104
174 199 50
174 206 349
174 223 202
174 241 8
174 244 1
174 248 58
174 274 1
174 275 22
174 277 36
174 278 2
174 283 569
174 285 7
174 286 3
174 287 63
174 288 255
174 289 5
174 290 2
174 291 3
174 293 23
174 294 5
174 295 50
174 296 71
174 297 280
174 299 1
174 300 159
174 302 14
174 303 344
174 304 73
174 312 95
174 314 1
174 315 3
174 320 69
174 325 1
174 327 7
175 177 14
175 178 7
175 179 1
175 185 435
175 186 103
175 188 2
175 189 12
175 191 3
175 192 9
175 193 17
175 195 87
175 196 3
175 197 5
175 198 2
175 200 17
175 201 2
175 204 246
175 205 4
175 207 11
175 208 36
175 209 12
175 210 1
175 213 4
175 214 1
175 215 1
175 216 144
175 218 4
175 219 7
175 220 7
175 221 11
175 222 5
175 224 1
175 225 2
175 226 10
175 228 1
175 229 13
175 230 6
175 231 21
175 232 1
175 233 5
175 234 2
175 235 4
175 236 2
175 237 4
175 238 146
175 239 15
175 240 2
175 242 6
175 246 30
175 247 7
175 249 5
175 250 9
175 251 23
175 252 2
175 254 7
175 255 2
175 258 5
175 260 15
175 261 1
175 262 18
175 265 1
175 268 14
175 270 20
175 272 315
175 277 1
175 279 342
175 280 142
175 281 318
175 282 430
175 284 29
175 292 4
175 298 292
175 301 7
175 306 7
175 307 5
175 308 375
175 309 4
175 310 9
175 311 1
175 313 318
175 316 121
175 318 10
175 319 109
175 321 3
175 324 245
175 325 30
175 326 129
176 182 439
176 183 49
176 184 78
176 187 1
176 198 23
176 199 43
176 201 29
176 203 98
176 206 9
176 209 16
176 210 13
176 211 2
176 212 457
176 215 28
176 217 9
176 222 27
176 223 37
176 225 26
176 227 19
176 228 21
176 232 20
176 235 1
176 236 2
176 240 40
176 241 281
176 243 543
176 244 376
176 248 30
176 252 24
176 253 4
176 266 24
176 271 264
176 273 47
176 274 59
176 275 466
176 276 7
176 277 36
176 278 66
176 283 27
176 285 113
176 286 63
176 287 10
176 288 35
176 289 443
176 290 15
176 291 34
176 293 12
176 294 64
176 295 42
176 296 20
176 297 32
176 299 446
176 300 19
176 302 559
176 303 26
176 304 86
176 305 69
176 312 13
176 314 47
176 315 31
176 317 563
176 320 25
176 322 365
176 323 25
176 327 121
177 179 3
177 181 8
177 185 12
177 186 78
177 188 258
177 189 13
177 191 1
177 192 8
177 193 6
177 194 3
177 195 3
177 197 446
177 200 1
177 204 4
177 205 3
177 208 1
177 213 257
177 214 6
177 216 2
177 218 190
177 219 1
177 224 18
177 229 6
177 231 7
177 234 1
177 235 7
177 237 245
177 238 2
177 239 7
177 242 235
177 246 207
177 247 6
177 249 1
177 250 1
177 251 2
177 254 1
177 255 16
177 256 2
177 258 3
177 260 28
177 261 1
177 262 1
177 263 19
177 264 2
177 265 16
177 267 1
177 268 13
177 269 1
177 270 266
177 272 1
177 279 29
177 280 19
177 281 5
177 282 9
177 284 6
177 292 81
177 298 4
177 301 6
177 306 447
177 307 380
177 308 10
177 309 232
177 310 208
177 311 460
177 313 2
177 316 9
177 318 583
177 319 20
177 321 220
177 324 8
177 325 13
177 326 3
178 179 4
178 181 12
178 185 9
178 186 15
178 188 1
178 189 182
178 191 77
178 192 1
178 193 72
178 194 4
178 195 1
178 196 134
178 200 342
178 204 5
178 205 47
178 207 174
178 208 57
178 214 11
178 219 113
178 220 140
178 221 74
178 224 21
178 226 188
178 229 68
178 230 185
178 231 134
178 233 133
178 234 8
178 235 2
178 237 1
178 239 228
178 242 1
178 245 5
178 246 1
178 247 2
178 249 1
178 250 154
178 251 209
178 254 123
178 255 9
178 256 3
178 258 3
178 260 205
178 261 4
178 262 184
178 263 3
178 264 12
178 265 2
178 268 4
178 269 1
178 272 9
178 279 9
178 280 5
178 281 6
178 282 20
178 284 1
178 292 2
178 298 11
178 301 2
178 310 3
178 313 15
178 316 4
178 319 28
178 324 1
178 325 28
178 326 1
179 181 169
179 184 2
179 185 4
179 186 1
179 188 1
179 189 24
179 191 11
179 192 16
179 193 5
179 194 329
179 196 10
179 197 1
179 200 6
179 202 7
179 205 10
179 207 1
179 208 12
179 213 2
179 214 160
179 216 2
179 218 1
179 219 18
179 220 2
179 221 1
179 222 1
179 224 293
179 225 1
179 226 1
179 228 2
179 229 3
179 230 13
179 232 1
179 233 39
179 234 219
179 235 26
179 237 7
179 239 2
179 240 2
179 242 3
179 245 173
179 246 3
179 247 256
179 249 308
179 250 7
179 251 1
179 254 23
179 255 5
179 256 256
179 257 3
179 258 297
179 260 13
179 261 170
179 262 5
179 263 157
179 264 242
179 265 238
179 267 194
179 268 60
179 269 165
179 270 8
179 272 2
179 274 1
179 279 6
179 280 3
179 281 4
179 282 2
179 284 1
179 292 2
179 293 1
179 301 4
179 306 1
179 308 3
179 309 1
179 310 6
179 313 1
179 316 2
179 318 19
179 319 1
179 325 3
179 326 2
180 190 438
180 202 1
180 208 4
180 211 425
180 215 1
180 225 1
180 228 1
180 229 1
180 232 4
180 236 2
180 248 2
180 257 7
180 259 10
180 265 1
180 266 5
181 186 1
181 189 1
181 191 1
181 192 5
181 193 3
181 194 232
181 197 11
181 201 1
181 202 15
181 205 3
181 207 1
181 208 1
181 209 2
181 213 3
181 214 310
181 218 1
181 220 1
181 222 1
181 224 253
181 225 2
181 226 1
181 228 2
181 229 11
181 230 3
181 233 5
181 234 142
181 235 8
181 237 1
181 238 2
181 239 1
181 240 4
181 242 1
181 245 110
181 246 5
181 247 153
181 248 1
181 249 145
181 250 1
181 251 2
181 254 1
181 255 3
181 256 234
181 257 5
181 258 295
181 260 16
181 261 259
181 262 1
181 263 171
181 264 274
181 265 433
181 267 142
181 268 37
181 269 177
181 270 5
181 287 1
181 292 4
181 301 1
181 306 7
181 307 3
181 309 8
181 310 8
181 311 6
181 316 1
181 318 6
181 321 7
182 183 14
182 184 4
182 187 1
182 198 17
182 199 32
182 201 3
182 203 42
182 206 10
182 209 10
182 210 9
182 212 361
182 215 9
182 217 4
182 222 19
182 223 200
182 225 14
182 228 12
182 232 29
182 236 5
182 240 20
182 241 274
182 243 296
182 244 255
182 248 17
182 252 6
182 266 8
182 271 246
182 273 40
182 274 29
182 275 513
182 276 4
182 277 45
182 278 42
182 283 20
182 285 51
182 286 33
182 288 7
182 289 265
182 290 4
182 291 21
182 293 8
182 294 50
182 295 20
182 296 25
182 297 64
182 299 397
182 300 5
182 302 538
182 303 78
182 304 103
182 305 13
182 312 1
182 314 31
182 315 6
182 317 277
182 320 12
182 322 287
182 323 5
182 327 54
183 184 131
183 187 2
183 199 65
183 203 161
183 206 17
183 212 7
183 223 44
183 241 9
183 243 21
183 244 27
183 248 4
183 265 1
183 273 151
183 274 387
183 275 16
183 276 1
183 277 50
183 278 305
183 283 28
183 285 264
183 286 362
183 287 34
183 288 15
183 289 4
183 290 10
183 291 104
183 293 14
183 294 333
183 295 46
183 296 4
183 297 21
183 299 14
183 300 17
183 302 42
183 303 14
183 304 103
183 305 282
183 312 8
183 314 499
183 315 97
183 317 15
183 320 17
183 322 31
183 323 16
183 327 253
184 187 4
184 189 1
184 190 1
184 191 1
184 193 1
184 194 1
184 198 3
184 199 25
184 203 152
184 204 3
184 206 2
184 208 1
184 210 4
184 212 14
184 214 1
184 220 1
184 222 1
184 223 83
184 232 6
184 235 64
184 239 1
184 241 13
184 243 30
184 244 2
184 247 1
184 248 1
184 250 1
184 251 2
184 255 1
184 257 1
184 270 1
184 271 8
184 273 141
184 274 298
184 275 32
184 276 8
184 277 31
184 278 259
184 283 5
184 284 5
184 285 276
184 286 282
184 287 3
184 288 6
184 289 15
184 290 4
184 291 217
184 293 18
184 294 409
184 295 16
184 296 8
184 297 31
184 298 5
184 299 15
184 300 1
184 301 4
184 302 113
184 303 8
184 304 55
184 305 111
184 314 231
184 315 268
184 317 34
184 320 4
184 322 9
184 323 7
184 324 6
184 325 2
184 327 251
185 186 3
185 188 2
185 189 10
185 191 1
185 192 3
185 193 17
185 195 101
185 196 2
185 197 6
185 198 1
185 200 2
185 201 1
185 204 281
185 205 1
185 207 10
185 208 19
185 209 5
185 213 3
185 214 1
185 215 1
185 216 139
185 218 2
185 219 1
185 220 5
185 221 3
185 222 1
185 224 2
185 225 2
185 226 9
185 229 13
185 230 2
185 231 12
185 233 1
185 235 2
185 238 113
185 239 4
185 240 1
185 242 8
185 246 31
185 247 7
185 250 4
185 251 5
185 254 3
185 255 2
185 256 1
185 258 4
185 260 8
185 262 9
185 263 1
185 264 1
185 266 2
185 268 4
185 270 18
185 272 428
185 279 380
185 280 247
185 281 352
185 282 504
185 284 102
185 292 7
185 293 1
185 298 265
185 301 120
185 306 5
185 307 3
185 308 393
185 309 4
185 310 2
185 311 3
185 313 301
185 316 75
185 318 22
185 319 165
185 321 2
185 324 408
185 325 103
185 326 109
186 188 186
186 189 1
186 191 14
186 192 1
186 193 1
186 194 1
186 197 29
186 200 19
186 204 7
186 205 1
186 213 114
186 214 3
186 218 128
186 219 10
186 220 10
186 224 3
186 233 1
186 234 1
186 235 2
186 237 115
186 239 1
186 242 212
186 246 80
186 247 4
186 249 3
186 250 5
186 254 13
186 255 5
186 256 1
186 260 3
186 263 1
186 265 2
186 267 1
186 268 1
186 270 45
186 280 1
186 281 5
186 282 3
186 284 1
186 292 84
186 298 3
186 301 3
186 306 170
186 307 95
186 308 1
186 309 36
186 310 61
186 311 59
186 313 1
186 316 4
186 318 110
186 319 6
186 321 99
186 324 5
186 325 9
187 199 58
187 203 7
187 206 65
187 212 2
187 223 30
187 243 1
187 244 1
187 248 37
187 255 1
187 273 1
187 274 2
187 275 1
187 276 3
187 277 84
187 278 5
187 283 32
187 285 4
187 286 6
187 287 73
187 288 47
187 289 1
187 290 297
187 293 525
187 294 2
187 295 52
187 296 47
187 297 110
187 299 1
187 300 74
187 302 3
187 303 14
187 304 60
187 305 1
187 312 46
187 314 6
187 315 1
187 317 1
187 320 33
187 323 200
187 327 3
188 189 1
188 191 2
188 192 3
188 193 7
188 194 1
188 195 1
188 196 2
188 197 102
188 204 6
188 205 1
188 207 1
188 210 1
188 213 134
188 216 2
188 218 374
188 219 3
188 220 2
188 224 1
188 228 1
188 229 4
188 231 1
188 233 1
188 234 2
188 235 5
188 237 422
188 238 2
188 239 3
188 242 489
188 245 1
188 246 411
188 247 1
188 249 1
188 254 2
188 255 2
188 258 2
188 260 8
188 263 4
188 264 2
188 265 2
188 268 4
188 269 6
188 270 291
188 272 1
188 279 14
188 280 2
188 281 2
188 282 4
188 284 2
188 292 299
188 293 1
188 298 6
188 301 1
188 306 90
188 307 190
188 308 3
188 309 370
188 310 264
188 311 138
188 313 1
188 316 3
188 318 344
188 319 1
188 321 335
188 324 9
188 325 3
188 326 2
189 191 21
189 192 5
189 193 223
189 194 5
189 195 2
189 196 88
189 198 1
189 200 284
189 204 10
189 205 209
189 207 190
189 208 85
189 214 19
189 216 5
189 218 1
189 219 75
189 220 137
189 221 148
189 224 1
189 226 128
189 229 161
189 230 218
189 231 287
189 233 15
189 235 23
189 236 1
189 237 16
189 239 403
189 242 8
189 246 3
189 247 15
189 249 12
189 250 455
189 251 342
189 254 151
189 255 4
189 256 14
189 258 23
189 260 355
189 261 6
189 262 291
189 263 31
189 264 12
189 265 9
189 267 2
189 268 1
189 269 3
189 270 9
189 272 10
189 279 11
189 280 1
189 281 19
189 282 11
189 292 6
189 298 5
189 301 5
189 306 1
189 308 30
189 309 2
189 310 11
189 311 2
189 313 20
189 316 3
189 318 4
189 319 5
189 321 1
189 324 16
189 325 4
189 326 3
190 198 3
190 201 2
190 202 1
190 205 2
190 207 2
190 208 2
190 209 3
190 211 242
190 215 1
190 222 4
190 225 1
190 228 7
190 229 6
190 232 2
190 236 2
190 248 9
190 252 4
190 257 9
190 259 21
190 260 1
190 265 2
190 266 7
190 274 1
191 192 9
191 193 68
191 194 9
191 196 110
191 200 120
191 204 3
191 205 5
191 207 107
191 208 38
191 213 4
191 214 5
191 216 2
191 219 513
191 220 108
191 221 5
191 222 1
191 224 5
191 225 1
191 226 92
191 229 41
191 230 38
191 231 15
191 233 361
191 234 1
191 235 27
191 236 1
191 237 9
191 239 12
191 242 26
191 245 4
191 246 48
191 247 8
191 249 4
191 250 7
191 251 3
191 254 396
191 255 17
191 256 1
191 258 52
191 260 34
191 261 1
191 262 44
191 264 4
191 265 9
191 267 1
191 268 4
191 269 8
191 270 1
191 279 20
191 280 4
191 284 4
191 292 9
191 298 5
191 301 1
191 306 1
191 307 3
191 309 8
191 316 1
191 318 1
191 319 9
191 321 1
191 324 7
191 325 9
192 194 14
192 200 7
192 204 3
192 208 34
192 213 8
192 218 3
192 219 16
192 224 11
192 229 3
192 230 4
192 233 1
192 234 14
192 235 51
192 237 5
192 239 2
192 242 11
192 245 7
192 246 1
192 247 59
192 248 1
192 249 7
192 251 2
192 254 1
192 255 222
192 256 18
192 258 12
192 260 13
192 261 3
192 263 5
192 264 14
192 265 18
192 267 27
192 268 201
192 269 9
192 270 2
192 272 7
192 279 3
192 280 5
192 281 8
192 282 1
192 283 1
192 287 1
192 288 1
192 290 1
192 292 2
192 294 2
192 297 2
192 298 1
192 300 1
192 302 1
192 303 1
192 306 3
192 307 5
192 308 1
192 309 1
192 311 4
192 313 6
192 318 1
192 319 6
192 320 2
192 321 17
192 324 23
192 325 14
192 326 3
193 194 13
193 196 4
193 200 147
193 201 2
193 204 5
193 205 129
193 207 57
193 208 84
193 214 9
193 219 4
193 220 72
193 221 51
193 222 1
193 224 4
193 226 73
193 229 115
193 230 99
193 231 122
193 233 83
193 234 1
193 235 19
193 237 6
193 238 6
193 239 200
193 242 14
193 245 10
193 246 1
193 247 26
193 249 6
193 250 193
193 251 299
193 254 8
193 255 5
193 256 6
193 258 23
193 260 239
193 261 2
193 262 85
193 263 1
193 264 3
193 265 8
193 267 3
193 268 17
193 269 6
193 270 9
193 272 4
193 276 1
193 279 3
193 280 1
193 281 6
193 282 9
193 284 3
193 292 1
193 298 6
193 300 1
193 301 2
193 305 1
193 308 5
193 309 2
193 310 7
193 313 4
193 316 1
193 318 2
193 319 9
193 324 13
193 325 20
194 196 1
194 197 4
194 200 4
194 202 18
194 205 4
194 207 10
194 208 5
194 209 2
194 213 2
194 214 226
194 215 1
194 216 5
194 219 4
194 222 2
194 224 368
194 226 1
194 228 3
194 229 33
194 230 2
194 231 2
194 233 4
194 234 193
194 235 38
194 236 1
194 237 14
194 239 1
194 240 4
194 242 1
194 245 118
194 247 178
194 249 270
194 250 1
194 251 2
194 252 1
194 254 10
194 255 12
194 256 224
194 257 11
194 258 342
194 260 25
194 261 143
194 262 1
194 263 246
194 264 163
194 265 353
194 266 4
194 267 164
194 268 57
194 269 254
194 270 2
194 279 3
194 281 1
194 284 5
194 306 11
194 308 2
194 310 10
194 311 1
194 313 1
194 316 21
194 318 18
194 319 2
194 325 10
195 197 3
195 204 73
195 208 1
195 210 1
195 213 4
195 216 49
195 220 1
195 222 1
195 224 1
195 229 2
195 230 1
195 236 1
195 238 1
195 242 6
195 247 2
195 249 2
195 251 17
195 256 4
195 260 17
195 263 2
195 264 1
195 265 3
195 267 1
195 270 4
195 272 36
195 279 192
195 280 166
195 281 133
195 282 83
195 284 31
195 292 1
195 298 23
195 301 99
195 306 3
195 308 52
195 311 1
195 313 34
195 316 67
195 318 11
195 319 239
195 321 3
195 324 44
195 325 128
195 326 214
196 198 3
196 200 184
196 204 3
196 205 2
196 207 2
196 208 21
196 213 7
196 214 1
196 216 4
196 219 210
196 220 106
196 221 3
196 224 1
196 226 2
196 229 2
196 230 65
196 231 2
196 233 96
196 235 8
196 236 1
196 239 75
196 242 7
196 247 2
196 249 1
196 250 97
196 251 84
196 254 206
196 255 3
196 260 111
196 261 1
196 262 1
196 263 1
196 265 2
196 268 1
196 272 1
196 279 3
196 282 4
196 292 13
196 301 1
196 307 14
196 310 1
196 313 1
196 319 13
196 321 19
196 324 2
196 325 13
197 202 2
197 204 5
197 209 1
197 213 189
197 214 4
197 218 230
197 224 10
197 229 3
197 234 2
197 235 9
197 237 86
197 242 108
197 244 7
197 245 1
197 246 264
197 247 2
197 249 1
197 252 1
197 255 1
197 256 1
197 257 26
197 258 5
197 263 3
197 264 2
197 265 6
197 268 3
197 269 1
197 270 145
197 272 1
197 279 11
197 280 1
197 281 5
197 282 5
197 284 13
197 292 75
197 298 7
197 301 10
197 306 307
197 307 242
197 308 3
197 309 145
197 310 108
197 311 185
197 313 3
197 316 1
197 318 265
197 319 15
197 321 98
197 324 14
197 325 9
197 326 2
198 200 2
198 201 349
198 202 13
198 203 1
198 207 1
198 208 4
198 209 361
198 210 337
198 211 1
198 212 12
198 215 390
198 217 26
198 219 1
198 222 352
198 225 287
198 226 2
198 227 84
198 228 342
198 229 1
198 230 3
198 232 362
198 236 217
198 238 2
198 240 347
198 243 46
198 244 35
198 247 1
198 248 306
198 249 1
198 252 314
198 253 17
198 257 17
198 258 1
198 260 3
198 266 326
198 271 23
198 275 15
198 279 6
198 280 1
198 281 1
198 282 1
198 289 15
198 291 7
198 294 19
198 298 1
198 299 15
198 301 1
198 302 33
198 308 1
198 311 1
198 313 1
198 315 1
198 316 2
198 317 42
198 319 2
198 322 39
198 326 2
199 203 17
199 206 189
199 208 1
199 212 9
199 223 361
199 225 1
199 229 2
199 235 1
199 241 8
199 243 12
199 244 15
199 248 48
199 265 1
199 271 9
199 273 3
199 274 34
199 275 51
199 276 149
199 277 392
199 278 70
199 283 213
199 285 88
199 286 100
199 287 41
199 288 217
199 289 42
199 290 128
199 291 11
199 293 277
199 294 41
199 295 204
199 296 96
199 297 410
199 299 26
199 300 110
199 302 63
199 303 251
199 304 304
199 305 71
199 312 79
199 314 70
199 315 7
199 317 16
199 320 148
199 322 17
199 323 222
199 327 69
200 204 16
200 205 62
200 207 251
200 208 136
200 214 2
200 216 4
200 219 160
200 220 240
200 221 131
200 226 312
200 229 175
200 230 273
200 231 207
200 233 205
200 235 16
200 236 1
200 238 3
200 239 400
200 242 1
200 245 1
200 246 1
200 247 3
200 249 2
200 250 302
200 251 372
200 254 214
200 255 10
200 256 4
200 258 22
200 260 481
200 262 366
200 263 2
200 265 2
200 267 3
200 268 12
200 269 10
200 270 1
200 272 4
200 279 22
200 280 4
200 281 8
200 282 12
200 284 4
200 287 1
200 292 4
200 298 19
200 300 1
200 301 7
200 308 6
200 311 1
200 313 31
200 316 3
200 319 22
200 324 22
200 325 24
200 326 1
201 202 4
201 209 117
201 210 252
201 212 15
201 214 1
201 217 4
201 222 312
201 224 1
201 225 116
201 228 57
201 232 456
201 236 78
201 240 70
201 243 18
201 244 12
201 247 6
201 248 324
201 252 201
201 256 1
201 257 39
201 265 2
201 266 179
201 267 1
201 275 17
201 279 1
201 281 2
201 282 1
201 289 23
201 294 9
201 299 13
201 301 1
201 302 33
201 308 2
201 316 1
201 317 35
201 319 3
201 322 52
202 204 1
202 208 1
202 209 6
202 210 14
202 214 17
202 218 8
202 222 26
202 224 4
202 225 9
202 228 9
202 232 15
202 236 12
202 240 8
202 247 12
202 248 34
202 249 1
202 252 2
202 253 1
202 256 11
202 257 218
202 261 2
202 265 25
202 266 6
202 267 12
202 268 2
202 279 1
202 294 11
202 298 3
202 302 1
202 319 3
202 322 1
202 324 1
202 325 1
203 204 1
203 206 1
203 210 3
203 212 5
203 222 2
203 223 25
203 232 7
203 241 8
203 243 18
203 244 7
203 248 1
203 273 51
203 274 570
203 275 33
203 278 224
203 283 3
203 284 1
203 285 341
203 286 323
203 287 4
203 288 2
203 289 11
203 291 234
203 293 18
203 294 592
203 295 6
203 296 1
203 297 21
203 298 1
203 299 21
203 300 6
203 302 171
203 303 4
203 304 33
203 305 7
203 314 430
203 315 243
203 317 10
203 320 3
203 322 10
203 323 1
203 324 5
203 327 255
204 205 1
204 207 2
204 208 12
204 209 5
204 213 3
204 216 3
204 218 3
204 219 9
204 222 2
204 225 5
204 226 2
204 229 3
204 230 1
204 231 7
204 233 5
204 235 1
204 237 6
204 238 3
204 239 23
204 242 5
204 244 1
204 246 17
204 247 1
204 250 1
204 251 6
204 252 2
204 254 8
204 255 4
204 260 5
204 262 4
204 268 1
204 269 1
204 270 9
204 272 140
204 274 1
204 278 1
204 279 157
204 280 14
204 281 244
204 282 257
204 284 219
204 285 1
204 286 1
204 292 3
204 294 2
204 298 392
204 301 213
204 306 4
204 307 3
204 308 132
204 309 5
204 310 3
204 311 3
204 313 191
204 314 3
204 316 3
204 318 4
204 319 95
204 321 5
204 324 623
204 325 289
204 326 3
204 327 1
205 207 40
205 208 89
205 209 2
205 211 1
205 214 7
205 216 11
205 218 2
205 219 1
205 220 25
205 221 54
205 224 2
205 225 1
205 226 49
205 228 1
205 229 158
205 230 43
205 231 95
205 232 1
205 233 6
205 235 8
205 237 18
205 239 177
205 242 3
205 245 4
205 246 1
205 247 11
205 249 12
205 250 132
205 251 256
205 254 4
205 255 1
205 256 12
205 258 25
205 259 1
205 260 154
205 261 1
205 262 70
205 263 16
205 264 8
205 265 5
205 267 1
205 268 4
205 269 2
205 270 1
205 272 2
205 279 2
205 280 2
205 281 3
205 282 2
205 287 1
205 292 2
205 298 2
205 308 16
205 310 3
205 311 3
205 313 9
205 316 3
205 319 4
205 321 1
205 324 1
205 325 1
205 326 1
206 212 9
206 223 75
206 236 1
206 241 2
206 243 4
206 244 4
206 248 116
206 271 2
206 273 1
206 274 5
206 275 8
206 276 405
206 277 66
206 278 5
206 283 544
206 285 3
206 286 1
206 287 15
206 288 659
206 289 2
206 290 79
206 291 1
206 293 104
206 294 2
206 295 38
206 296 69
206 297 175
206 299 7
206 300 273
206 302 9
206 303 448
206 304 112
206 305 5
206 312 464
206 314 3
206 315 2
206 317 4
206 320 324
206 322 3
206 323 136
206 327 3
207 208 72
207 214 3
207 216 1
207 219 72
207 220 285
207 221 40
207 224 1
207 226 18
207 229 72
207 230 187
207 231 37
207 233 3
207 235 5
207 239 87
207 249 2
207 250 119
207 251 244
207 254 145
207 255 23
207 256 4
207 258 1
207 260 302
207 261 2
207 262 15
207 263 1
207 267 1
207 268 7
207 272 5
207 279 1
207 280 1
207 281 2
207 282 5
207 286 1
207 301 3
207 308 8
207 313 8
207 316 2
207 318 3
207 319 38
207 324 7
207 325 10
207 326 4
208 209 2
208 211 1
208 213 4
208 214 2
208 215 2
208 216 5
208 219 60
208 220 78
208 221 60
208 222 2
208 224 4
208 226 115
208 228 3
208 229 64
208 230 68
208 231 56
208 233 39
208 234 1
208 235 14
208 236 8
208 238 1
208 239 98
208 240 2
208 242 4
208 244 3
208 245 8
208 246 5
208 247 10
208 248 2
208 249 2
208 250 84
208 251 180
208 252 1
208 254 61
208 255 11
208 256 14
208 257 2
208 258 15
208 260 203
208 261 1
208 262 159
208 263 1
208 264 1
208 265 2
208 266 2
208 267 14
208 268 37
208 269 8
208 272 7
208 276 2
208 278 1
208 279 10
208 280 4
208 281 8
208 282 25
208 283 2
208 284 1
208 285 1
208 286 1
208 287 2
208 288 1
208 292 2
208 296 1
208 298 5
208 300 2
208 303 1
208 306 2
208 307 2
208 308 14
208 309 1
208 313 24
208 314 1
208 316 3
208 318 5
208 319 20
208 320 1
208 321 1
208 323 1
208 324 38
208 325 23
208 326 4
209 210 301
209 212 8
209 214 1
209 215 101
209 216 1
209 217 13
209 222 420
209 224 1
209 225 136
209 227 47
209 228 113
209 229 1
209 232 430
209 233 1
209 236 119
209 240 131
209 243 26
209 244 13
209 247 3
209 248 347
209 251 1
209 252 94
209 253 31
209 256 1
209 257 37
209 261 2
209 265 1
209 266 149
209 271 9
209 275 11
209 279 5
209 281 3
209 282 9
209 288 1
209 289 15
209 294 17
209 298 6
209 299 13
209 301 2
209 302 23
209 308 2
209 313 1
209 316 5
209 317 19
209 319 18
209 322 24
209 324 1
209 325 3
209 326 3
210 211 1
210 212 4
210 214 1
210 215 219
210 216 1
210 217 17
210 222 323
210 225 192
210 227 48
210 228 223
210 232 315
210 235 2
210 236 132
210 238 1
210 240 242
210 242 1
210 243 18
210 244 11
210 248 289
210 251 6
210 252 304
210 253 22
210 257 57
210 265 2
210 266 269
210 271 4
210 275 6
210 281 1
210 282 2
210 289 9
210 291 4
210 294 14
210 298 1
210 299 4
210 302 18
210 308 5
210 313 1
210 315 7
210 316 3
210 317 17
210 319 4
210 322 23
210 326 3
211 222 1
211 229 3
211 232 3
211 236 2
211 248 1
211 251 1
211 257 7
211 259 4
211 266 1
212 215 32
212 222 26
212 223 7
212 225 20
212 227 8
212 228 20
212 232 20
212 240 45
212 241 188
212 243 290
212 244 150
212 248 12
212 252 21
212 253 4
212 266 15
212 271 158
212 274 35
212 275 365
212 276 8
212 277 1
212 278 8
212 283 10
212 285 18
212 286 23
212 287 3
212 288 28
212 289 185
212 290 6
212 291 8
212 293 7
212 294 33
212 295 1
212 296 3
212 297 11
212 299 354
212 300 2
212 302 636
212 303 16
212 305 9
212 312 1
212 314 15
212 315 9
212 317 262
212 320 12
212 322 134
212 323 13
212 327 105
213 214 1
213 216 3
213 218 162
213 219 3
213 224 1
213 233 3
213 234 2
213 235 16
213 237 174
213 238 3
213 242 200
213 245 3
213 246 224
213 247 1
213 254 2
213 255 3
213 256 6
213 258 12
213 260 1
213 265 2
213 267 2
213 268 14
213 269 3
213 270 99
213 272 5
213 279 14
213 280 4
213 281 4
213 282 5
213 284 6
213 292 209
213 298 4
213 301 4
213 306 135
213 307 240
213 308 4
213 309 222
213 310 78
213 311 160
213 313 3
213 316 5
213 318 197
213 319 2
213 321 255
213 324 5
213 325 12
213 326 1
214 215 2
214 216 7
214 218 10
214 219 6
214 220 1
214 224 269
214 225 1
214 226 4
214 228 1
214 229 1
214 230 5
214 231 1
214 233 16
214 234 83
214 235 3
214 236 2
214 237 3
214 239 2
214 240 3
214 242 2
214 245 140
214 246 5
214 247 184
214 249 170
214 250 3
214 251 2
214 252 2
214 254 3
214 255 1
214 256 197
214 257 4
214 258 280
214 260 2
214 261 281
214 263 123
214 264 182
214 265 460
214 267 113
214 268 41
214 269 146
214 270 2
214 279 2
214 280 3
214 282 1
214 284 1
214 292 2
214 295 1
214 306 6
214 307 1
214 308 3
214 309 1
214 310 22
214 311 6
214 313 1
214 316 2
214 318 11
214 319 1
214 321 1
215 217 3
215 222 375
215 225 99
215 228 44
215 232 420
215 236 44
215 240 62
215 243 25
215 244 22
215 247 2
215 248 234
215 249 1
215 252 107
215 253 3
215 256 2
215 257 34
215 261 1
215 265 3
215 266 164
215 267 1
215 272 1
215 275 16
215 279 1
215 280 1
215 282 3
215 289 10
215 294 17
215 299 20
215 302 47
215 316 1
215 317 37
215 319 18
215 322 41
215 326 1
216 218 1
216 219 2
216 220 2
216 222 2
216 224 1
216 225 4
216 226 1
216 229 1
216 230 2
216 231 2
216 232 3
216 234 1
216 235 2
216 236 1
216 238 172
216 240 3
216 242 3
216 247 7
216 248 1
216 250 3
216 251 6
216 254 13
216 256 3
216 258 2
216 260 2
216 262 1
216 265 3
216 272 105
216 279 275
216 280 113
216 281 166
216 282 151
216 284 101
216 292 3
216 298 1
216 301 109
216 306 1
216 307 1
216 308 286
216 311 2
216 313 197
216 316 231
216 318 2
216 319 241
216 324 6
216 325 133
216 326 374
217 222 21
217 225 19
217 227 15
217 228 34
217 232 38
217 236 7
217 240 37
217 243 1
217 244 3
217 248 13
217 252 12
217 253 1
217 257 3
217 266 21
217 275 5
217 289 8
217 299 2
217 302 11
217 317 9
217 322 12
218 219 2
218 220 1
218 221 1
218 224 10
218 225 1
218 229 3
218 230 1
218 231 2
218 237 361
218 238 3
218 242 264
218 246 338
218 247 2
218 249 4
218 251 2
218 254 1
218 255 1
218 256 2
218 257 13
218 258 10
218 260 3
218 262 1
218 263 1
218 265 8
218 267 2
218 268 2
218 269 5
218 270 206
218 272 1
218 279 9
218 280 1
218 281 15
218 282 3
218 284 7
218 292 129
218 298 13
218 301 6
218 306 153
218 307 89
218 308 4
218 309 212
218 310 313
218 311 151
218 313 2
218 316 11
218 318 125
218 319 3
218 321 225
218 324 11
218 325 2
218 326 1
219 220 110
219 221 25
219 224 7
219 226 141
219 229 13
219 230 56
219 231 19
219 233 222
219 234 1
219 235 32
219 237 2
219 239 62
219 242 25
219 245 2
219 246 29
219 247 7
219 249 10
219 250 78
219 251 59
219 254 463
219 255 26
219 256 3
219 258 14
219 260 88
219 262 46
219 263 4
219 264 1
219 265 12
219 267 1
219 269 18
219 272 1
219 279 7
219 280 3
219 281 2
219 282 3
219 284 2
219 292 10
219 301 4
219 307 1
219 310 1
219 311 1
219 316 1
219 318 1
219 319 10
219 321 1
219 324 17
219 325 24
220 221 118
220 226 200
220 229 150
220 230 157
220 231 205
220 233 41
220 234 1
220 235 14
220 238 1
220 239 190
220 242 1
220 246 1
220 250 130
220 251 226
220 254 122
220 255 17
220 256 2
220 258 10
220 260 243
220 261 1
220 262 202
220 264 1
220 265 1
220 268 1
220 269 3
220 272 2
220 279 12
220 280 2
220 284 1
220 298 1
220 301 6
220 308 2
220 313 4
220 319 9
220 321 1
220 324 7
220 325 3
220 326 3
221 226 9
221 229 39
221 230 118
221 231 54
221 235 6
221 236 2
221 239 67
221 244 2
221 250 71
221 251 181
221 254 63
221 256 1
221 258 1
221 260 155
221 262 18
221 268 3
221 272 1
221 282 2
221 301 2
221 308 1
221 313 3
221 319 3
221 324 6
221 326 2
222 224 2
222 225 374
222 227 54
222 228 358
222 232 402
222 233 2
222 235 1
222 236 249
222 238 3
222 240 364
222 243 37
222 244 38
222 245 3
222 247 3
222 248 272
222 249 2
222 252 387
222 253 26
222 256 1
222 257 56
222 258 3
222 264 1
222 265 2
222 266 399
222 267 1
222 268 1
222 269 2
222 271 17
222 272 2
222 275 27
222 279 15
222 280 2
222 281 10
222 282 7
222 288 1
222 289 18
222 291 2
222 293 1
222 294 3
222 298 2
222 299 17
222 301 1
222 302 49
222 307 1
222 308 11
222 311 1
222 315 2
222 316 5
222 317 31
222 319 34
222 322 43
222 324 1
222 326 1
223 241 43
223 243 42
223 244 19
223 248 408
223 259 1
223 271 4
223 273 48
223 274 12
223 275 81
223 276 283
223 277 487
223 278 76
223 283 179
223 285 180
223 286 69
223 287 3
223 288 78
223 289 119
223 290 4
223 291 20
223 293 37
223 294 116
223 295 501
223 296 555
223 297 512
223 299 9
223 300 66
223 302 81
223 303 193
223 304 666
223 305 36
223 312 51
223 314 49
223 315 25
223 317 46
223 320 52
223 322 13
223 323 44
223 327 86
224 225 1
224 228 1
224 229 5
224 230 11
224 233 2
224 234 106
224 235 17
224 237 4
224 239 1
224 240 4
224 242 6
224 245 95
224 247 167
224 248 1
224 249 244
224 250 1
224 251 1
224 254 8
224 255 1
224 256 240
224 257 3
224 258 360
224 260 33
224 261 151
224 263 193
224 264 103
224 265 309
224 267 135
224 268 45
224 269 199
224 270 1
224 280 4
224 282 1
224 284 1
224 292 2
224 301 1
224 306 17
224 307 1
224 309 3
224 310 45
224 311 1
224 316 5
224 318 23
224 319 1
224 321 2
224 325 8
225 227 76
225 228 180
225 232 380
225 236 65
225 240 240
225 243 30
225 244 40
225 247 2
225 248 257
225 252 124
225 253 20
225 256 2
225 257 43
225 261 1
225 265 4
225 266 144
225 267 1
225 271 10
225 275 17
225 279 5
225 281 8
225 282 3
225 289 19
225 290 1
225 293 2
225 294 19
225 298 10
225 299 13
225 301 1
225 302 44
225 308 13
225 316 9
225 317 30
225 319 31
225 320 1
225 322 43
225 324 1
225 325 5
225 326 1
226 229 68
226 230 163
226 231 33
226 233 1
226 235 7
226 236 3
226 238 1
226 239 156
226 247 1
226 249 1
226 250 159
226 251 231
226 254 115
226 255 2
226 256 3
226 258 2
226 260 287
226 262 51
226 263 3
226 265 1
226 267 3
226 268 24
226 270 1
226 272 3
226 279 2
226 280 1
226 281 7
226 282 3
226 284 1
226 288 1
226 303 1
226 308 5
226 313 11
226 316 4
226 319 19
226 320 1
226 324 5
226 325 11
226 326 3
227 228 90
227 232 59
227 236 6
227 240 76
227 243 8
227 244 5
227 248 45
227 252 103
227 253 1
227 257 2
227 266 30
227 275 12
227 289 7
227 299 6
227 302 20
227 317 22
227 322 25
228 232 391
228 236 47
228 240 82
228 243 25
228 244 28
228 247 4
228 248 312
228 249 2
228 252 98
228 253 37
228 256 4
228 257 75
228 261 1
228 265 1
228 266 215
228 267 2
228 271 17
228 275 11
228 279 4
228 280 2
228 281 2
228 282 2
228 289 17
228 294 16
228 299 16
228 302 42
228 308 1
228 317 35
228 319 7
228 322 44
228 326 2
229 230 102
229 231 89
229 233 14
229 235 22
229 236 3
229 237 13
229 239 145
229 240 1
229 242 7
229 247 5
229 248 1
229 249 5
229 250 80
229 251 284
229 254 32
229 255 4
229 256 5
229 258 17
229 259 3
229 260 257
229 261 2
229 262 86
229 263 14
229 264 5
229 265 1
229 267 1
229 268 2
229 269 16
229 270 2
229 272 5
229 279 4
229 280 8
229 281 3
229 282 7
229 283 1
229 288 1
229 293 2
229 298 2
229 300 1
229 301 1
229 303 1
229 306 7
229 307 4
229 308 14
229 310 5
229 311 2
229 313 6
229 316 2
229 318 6
229 319 6
229 321 1
229 323 1
229 324 10
229 325 3
230 231 149
230 233 8
230 235 2
230 236 1
230 239 129
230 245 3
230 247 3
230 249 1
230 250 159
230 251 231
230 254 137
230 255 1
230 256 3
230 258 3
230 260 237
230 261 4
230 262 204
230 263 4
230 264 5
230 265 2
230 272 3
230 279 5
230 280 2
230 281 3
230 282 5
230 288 1
230 298 2
230 301 4
230 308 5
230 313 5
230 316 2
230 319 11
230 324 3
230 325 5
230 326 3
231 235 17
231 236 1
231 239 236
231 242 7
231 247 2
231 250 147
231 251 280
231 254 99
231 255 1
231 256 1
231 260 334
231 262 14
231 263 1
231 264 2
231 267 3
231 270 1
231 272 1
231 279 1
231 280 2
231 281 8
231 282 20
231 292 1
231 298 2
231 301 1
231 306 1
231 307 1
231 308 2
231 313 13
231 318 3
231 319 5
231 321 2
231 324 1
231 325 2
231 326 2
232 236 270
232 238 5
232 240 523
232 243 40
232 244 42
232 246 2
232 248 432
232 252 445
232 253 32
232 256 2
232 257 47
232 265 2
232 266 398
232 269 1
232 271 21
232 275 14
232 279 4
232 281 7
232 282 3
232 289 37
232 291 3
232 294 10
232 298 1
232 299 22
232 301 1
232 302 59
232 308 6
232 315 8
232 316 6
232 317 28
232 319 19
232 322 37
232 326 3
233 235 27
233 236 7
233 237 2
233 239 10
233 242 12
233 246 2
233 247 17
233 249 3
233 250 11
233 251 18
233 254 321
233 255 2
233 256 4
233 258 1
233 260 33
233 261 6
233 262 1
233 263 1
233 264 2
233 265 17
233 267 3
233 268 1
233 269 1
233 272 1
233 279 6
233 280 2
233 282 1
233 284 3
233 292 4
233 298 1
233 301 1
233 306 2
233 307 2
233 316 5
233 319 15
233 321 7
233 324 7
233 325 22
233 326 2
234 235 21
234 236 1
234 242 1
234 245 10
234 247 167
234 249 80
234 254 3
234 255 28
234 256 215
234 258 39
234 260 1
234 261 108
234 263 151
234 264 38
234 265 120
234 267 108
234 268 4
234 269 54
234 279 1
234 280 1
234 292 1
234 298 2
234 301 1
234 306 1
234 307 1
234 309 2
234 310 19
234 311 1
234 316 2
234 318 3
234 319 1
234 325 2
234 326 1
235 236 3
235 237 5
235 239 21
235 240 1
235 241 1
235 242 15
235 243 1
235 244 1
235 245 11
235 246 11
235 247 43
235 249 14
235 250 9
235 251 43
235 254 49
235 255 102
235 256 15
235 257 2
235 258 37
235 260 56
235 261 2
235 262 12
235 263 23
235 264 7
235 265 6
235 266 3
235 267 13
235 268 75
235 269 29
235 270 3
235 271 1
235 272 2
235 274 1
235 275 1
235 279 1
235 281 2
235 282 1
235 283 1
235 288 2
235 289 1
235 292 2
235 294 1
235 298 1
235 299 1
235 300 1
235 302 2
235 303 3
235 306 7
235 307 4
235 308 1
235 309 24
235 310 4
235 311 1
235 314 1
235 316 7
235 318 3
235 324 3
235 325 2
236 239 1
236 240 121
236 243 2
236 244 1
236 247 2
236 248 139
236 252 74
236 253 6
236 254 2
236 257 30
236 260 2
236 265 1
236 266 86
236 268 1
236 269 1
236 272 1
236 275 3
236 276 1
236 279 9
236 281 4
236 282 2
236 283 2
236 288 1
236 289 3
236 290 1
236 293 1
236 294 7
236 298 1
236 299 5
236 302 6
236 303 2
236 308 3
236 316 3
236 317 6
236 319 12
236 322 6
236 323 1
237 239 11
237 242 499
237 246 87
237 247 5
237 249 6
237 250 3
237 251 19
237 254 8
237 255 1
237 256 2
237 258 3
237 260 13
237 263 2
237 265 17
237 267 1
237 268 11
237 269 3
237 270 115
237 279 1
237 280 2
237 281 5
237 282 8
237 284 2
237 292 135
237 298 3
237 301 3
237 306 206
237 307 146
237 308 2
237 309 93
237 310 78
237 311 103
237 313 1
237 316 9
237 318 248
237 319 1
237 321 281
237 324 6
237 325 7
237 326 5
238 242 6
238 247 3
238 251 3
238 256 3
238 260 7
238 261 3
238 262 5
238 265 5
238 267 1
238 270 5
238 272 44
238 279 307
238 280 77
238 281 187
238 282 131
238 284 36
238 292 2
238 298 1
238 301 23
238 306 2
238 307 2
238 308 112
238 310 2
238 311 1
238 313 24
238 316 224
238 318 9
238 319 203
238 321 4
238 324 13
238 325 70
238 326 267
239 242 17
239 246 3
239 247 2
239 249 1
239 250 373
239 251 492
239 254 66
239 255 7
239 256 10
239 258 6
239 260 409
239 261 1
239 262 199
239 263 2
239 264 1
239 265 1
239 267 4
239 268 13
239 269 2
239 270 8
239 272 3
239 279 1
239 280 2
239 281 13
239 282 8
239 292 3
239 298 2
239 306 1
239 307 4
239 308 3
239 310 1
239 311 2
239 313 38
239 316 3
239 318 7
239 319 19
239 321 3
239 324 19
239 326 4
240 243 37
240 244 53
240 247 8
240 248 339
240 249 3
240 252 136
240 253 40
240 256 4
240 257 71
240 260 1
240 261 3
240 265 8
240 266 171
240 267 3
240 271 15
240 275 35
240 279 2
240 281 5
240 282 5
240 289 34
240 294 16
240 299 21
240 302 61
240 308 6
240 316 2
240 317 51
240 319 30
240 322 51
240 326 1
241 243 211
241 244 159
241 271 135
241 273 16
241 274 21
241 275 388
241 276 1
241 277 10
241 278 49
241 283 1
241 285 18
241 286 45
241 289 328
241 290 1
241 291 19
241 293 1
241 294 26
241 295 6
241 296 3
241 297 11
241 299 234
241 300 1
241 302 494
241 303 4
241 304 37
241 305 14
241 312 1
241 314 9
241 315 4
241 317 216
241 320 2
241 322 119
241 323 2
241 327 79
242 245 1
242 246 511
242 247 6
242 250 5
242 251 2
242 254 16
242 255 2
242 256 2
242 260 28
242 262 5
242 263 3
242 264 2
242 265 5
242 268 14
242 269 1
242 270 309
242 272 1
242 279 4
242 280 5
242 281 4
242 282 5
242 284 6
242 292 348
242 298 9
242 301 1
242 306 98
242 307 338
242 308 9
242 309 464
242 310 263
242 311 169
242 313 5
242 316 1
242 318 195
242 319 2
242 321 457
242 324 9
242 325 6
242 326 2
243 244 221
243 248 38
243 252 16
243 253 3
243 262 1
243 266 15
243 271 154
243 273 12
243 274 40
243 275 422
243 276 1
243 277 10
243 278 6
243 283 15
243 285 27
243 286 34
243 287 7
243 288 12
243 289 236
243 290 5
243 291 5
243 293 10
243 294 47
243 295 8
243 296 2
243 297 23
243 299 470
243 300 3
243 302 451
243 303 10
243 304 14
243 305 35
243 312 4
243 314 18
243 315 6
243 317 401
243 320 7
243 322 244
243 323 4
243 327 85
244 248 30
244 252 28
244 253 3
244 266 9
244 271 80
244 273 1
244 274 41
244 275 343
244 277 18
244 278 16
244 283 18
244 285 37
244 286 20
244 287 11
244 288 16
244 289 161
244 290 4
244 291 23
244 293 9
244 294 33
244 295 2
244 296 2
244 297 15
244 299 314
244 300 1
244 302 348
244 303 16
244 304 15
244 305 6
244 314 12
244 315 9
244 317 121
244 320 3
244 322 261
244 323 5
244 327 78
245 247 454
245 249 67
245 251 4
245 254 1
245 255 22
245 256 211
245 257 2
245 258 1
245 260 2
245 261 84
245 263 20
245 264 49
245 265 158
245 266 1
245 267 257
245 268 28
245 279 3
245 292 2
245 293 1
245 310 8
245 318 1
245 325 1
246 247 2
246 249 2
246 251 3
246 254 26
246 255 1
246 256 6
246 258 10
246 260 3
246 261 1
246 263 9
246 265 3
246 268 1
246 269 2
246 270 193
246 272 5
246 279 23
246 280 9
246 281 7
246 282 14
246 284 5
246 292 212
246 298 8
246 301 10
246 306 130
246 307 172
246 308 16
246 309 84
246 310 147
246 311 98
246 313 2
246 316 4
246 318 149
246 319 12
246 321 338
246 324 31
246 325 25
246 326 1
247 248 4
247 249 179
247 250 3
247 251 2
247 252 5
247 254 2
247 255 126
247 256 278
247 257 7
247 258 198
247 260 13
247 261 109
247 262 1
247 263 53
247 264 218
247 265 185
247 266 3
247 267 292
247 268 93
247 269 154
247 279 17
247 280 2
247 281 4
247 282 8
247 292 1
247 298 2
247 301 1
247 306 3
247 307 4
247 308 4
247 309 1
247 310 3
247 311 2
247 313 4
247 316 12
247 318 3
247 319 1
247 321 4
247 324 2
247 325 16
247 326 1
248 252 271
248 253 8
248 256 1
248 257 74
248 258 1
248 265 1
248 266 317
248 268 2
248 271 12
248 274 4
248 275 12
248 278 2
248 279 13
248 281 3
248 282 3
248 283 267
248 285 13
248 286 3
248 287 57
248 288 77
248 289 16
248 290 1
248 291 1
248 293 21
248 294 6
248 295 63
248 296 119
248 297 355
248 298 1
248 299 16
248 300 128
248 302 35
248 303 173
248 304 81
248 308 6
248 312 58
248 314 3
248 315 3
248 316 4
248 317 23
248 319 14
248 320 24
248 322 36
248 323 1
248 326 1
248 327 11
249 251 2
249 254 12
249 255 3
249 256 338
249 258 292
249 260 25
249 261 79
249 262 1
249 263 167
249 264 150
249 265 210
249 266 1
249 267 117
249 268 46
249 269 238
249 280 2
249 281 1
249 301 3
249 306 3
249 307 3
249 310 7
249 311 1
249 316 7
249 318 2
249 319 3
249 324 1
249 325 2
250 251 267
250 254 64
250 255 3
250 256 3
250 258 4
250 260 386
250 261 1
250 262 137
250 264 2
250 265 1
250 267 4
250 268 4
250 272 2
250 279 1
250 280 1
250 281 3
250 282 12
250 292 2
250 301 1
250 308 1
250 309 2
250 310 1
250 313 11
250 316 2
250 319 5
250 324 5
250 325 3
250 326 1
251 254 72
251 255 2
251 256 4
251 257 1
251 258 18
251 260 268
251 261 1
251 262 382
251 263 1
251 264 3
251 265 1
251 266 5
251 267 6
251 268 8
251 269 10
251 270 4
251 272 3
251 279 3
251 280 7
251 281 3
251 282 17
251 284 8
251 288 1
251 292 2
251 298 9
251 301 5
251 308 13
251 310 2
251 311 1
251 313 8
251 316 3
251 319 9
251 321 1
251 324 10
251 325 12
252 253 34
252 256 2
252 257 73
252 261 1
252 265 3
252 266 248
252 271 5
252 275 20
252 279 2
252 280 1
252 281 3
252 289 8
252 294 13
252 299 13
252 301 1
252 302 33
252 308 3
252 316 4
252 317 28
252 319 14
252 322 32
252 324 2
252 325 1
252 326 1
253 257 2
253 266 25
253 275 4
253 289 2
253 299 1
253 302 4
253 317 6
253 322 12
254 255 1
254 256 4
254 258 26
254 260 142
254 261 2
254 262 170
254 263 3
254 265 5
254 267 5
254 269 7
254 272 4
254 279 18
254 280 13
254 282 2
254 284 9
254 292 1
254 298 2
254 301 13
254 304 1
254 307 1
254 308 2
254 309 2
254 313 1
254 316 2
254 319 18
254 321 2
254 324 16
254 325 31
254 326 6
255 256 4
255 258 7
255 260 19
255 261 1
255 262 10
255 263 1
255 264 14
255 265 16
255 267 25
255 268 232
255 269 2
255 270 2
255 272 3
255 279 2
255 280 10
255 281 1
255 282 3
255 292 5
255 298 1
255 301 1
255 306 8
255 307 6
255 308 1
255 310 1
255 311 3
255 318 6
255 321 1
255 324 4
255 325 11
255 326 3
256 257 4
256 258 325
256 260 7
256 261 138
256 262 1
256 263 259
256 264 174
256 265 206
256 266 2
256 267 160
256 268 56
256 269 209
256 270 2
256 272 1
256 276 1
256 279 3
256 281 2
256 284 2
256 292 6
256 301 2
256 306 1
256 307 2
256 309 7
256 310 9
256 311 1
256 313 1
256 316 3
256 318 1
256 319 2
256 321 4
256 325 6
257 258 4
257 261 1
257 264 5
257 265 10
257 266 105
257 267 4
257 268 3
257 269 8
257 276 1
257 291 3
257 294 18
257 302 3
257 315 7
257 322 2
258 260 25
258 261 129
258 262 2
258 263 216
258 264 155
258 265 243
258 266 3
258 267 148
258 268 31
258 269 49
258 272 2
258 281 5
258 282 4
258 284 1
258 292 1
258 298 1
258 301 3
258 306 6
258 307 7
258 308 3
258 309 8
258 310 32
258 313 2
258 316 16
258 318 12
258 321 6
258 324 3
258 325 7
259 324 1
260 261 1
260 262 309
260 263 23
260 264 4
260 265 3
260 266 1
260 267 6
260 268 43
260 269 26
260 270 3
260 272 17
260 279 11
260 280 4
260 281 27
260 282 16
260 283 2
260 284 7
260 287 1
260 288 3
260 292 7
260 295 1
260 296 1
260 298 7
260 300 1
260 301 33
260 303 1
260 306 1
260 307 29
260 308 33
260 309 34
260 310 54
260 311 1
260 313 29
260 316 10
260 318 17
260 319 32
260 320 4
260 321 22
260 323 1
260 324 39
260 325 12
260 326 16
261 262 1
261 263 71
261 264 127
261 265 252
261 267 162
261 268 50
261 269 84
261 270 1
261 272 1
261 280 3
261 292 1
261 318 1
261 321 5
262 263 2
262 264 6
262 265 1
262 268 15
262 272 15
262 279 3
262 281 5
262 282 13
262 284 1
262 287 1
262 298 6
262 306 1
262 307 1
262 308 4
262 313 13
262 316 3
262 319 15
262 325 1
262 326 1
263 264 150
263 265 139
263 267 50
263 268 1
263 269 121
263 270 7
263 279 2
263 281 2
263 282 5
263 284 1
263 292 3
263 306 1
263 307 2
263 309 7
263 310 13
263 311 1
263 313 1
263 316 4
263 318 8
263 319 1
263 321 3
263 325 1
263 326 1
264 265 223
264 267 126
264 268 31
264 269 60
264 272 1
264 279 2
264 281 1
264 282 1
264 306 3
264 310 8
264 311 2
264 316 1
264 318 3
264 319 1
264 321 1
264 324 4
264 325 1
265 266 1
265 267 145
265 268 75
265 269 192
265 270 1
265 279 8
265 280 4
265 281 8
265 284 6
265 292 1
265 298 2
265 306 16
265 307 2
265 309 4
265 310 8
265 311 3
265 313 2
265 316 4
265 318 17
265 319 2
265 321 1
265 324 2
265 325 6
265 326 6
266 267 2
266 269 3
266 272 1
266 275 18
266 279 1
266 280 3
266 281 2
266 282 3
266 289 9
266 294 12
266 298 1
266 299 18
266 302 36
266 308 1
266 316 2
266 317 30
266 319 12
266 322 36
266 324 1
267 268 56
267 269 98
267 270 7
267 276 1
267 279 2
267 284 1
267 306 1
267 307 2
267 309 2
267 310 11
267 316 1
267 318 10
267 324 1
267 325 2
268 269 35
268 270 1
268 272 1
268 279 2
268 280 6
268 281 2
268 282 10
268 284 1
268 288 1
268 292 2
268 294 1
268 298 3
268 303 1
268 306 4
268 307 1
268 308 2
268 310 1
268 313 5
268 316 1
268 318 5
268 319 15
268 321 15
268 324 16
268 325 24
268 326 3
269 281 1
269 298 1
269 301 8
269 306 6
269 307 2
269 309 1
269 310 11
269 311 1
269 316 5
269 318 7
269 319 2
269 325 4
270 272 3
270 279 12
270 280 6
270 281 17
270 282 6
270 284 9
270 292 83
270 298 13
270 301 1
270 306 131
270 307 142
270 308 18
270 309 214
270 310 144
270 311 147
270 313 1
270 316 3
270 318 326
270 319 1
270 321 231
270 324 16
270 325 9
270 326 4
271 274 17
271 275 349
271 278 3
271 283 15
271 285 9
271 286 8
271 287 1
271 288 13
271 289 122
271 290 3
271 291 3
271 293 11
271 294 26
271 296 1
271 297 10
271 299 184
271 302 352
271 303 23
271 314 6
271 315 2
271 317 117
271 320 7
271 322 138
271 323 2
271 327 69
272 279 291
272 280 161
272 281 239
272 282 344
272 284 12
272 292 5
272 298 143
272 301 7
272 306 2
272 307 2
272 308 316
272 311 2
272 313 185
272 316 103
272 318 3
272 319 81
272 321 1
272 324 257
272 325 37
272 326 101
273 274 524
273 275 29
273 278 426
273 283 2
273 284 3
273 285 401
273 286 390
273 287 2
273 288 3
273 289 2
273 290 1
273 291 336
273 294 444
273 295 4
273 296 4
273 297 19
273 298 9
273 299 11
273 300 5
273 301 1
273 302 21
273 303 1
273 304 16
273 305 40
273 314 372
273 315 286
273 317 2
273 322 4
273 324 5
273 325 4
273 327 334
274 275 54
274 276 5
274 277 39
274 278 426
274 283 9
274 284 3
274 285 479
274 286 428
274 287 23
274 288 8
274 289 23
274 290 10
274 291 490
274 293 15
274 294 646
274 295 22
274 296 5
274 297 29
274 298 3
274 299 14
274 300 17
274 301 5
274 302 43
274 303 21
274 304 75
274 305 383
274 312 10
274 314 624
274 315 508
274 317 29
274 320 19
274 322 40
274 323 17
274 324 14
274 325 1
274 327 453
275 276 10
275 277 61
275 278 36
275 283 5
275 285 68
275 286 48
275 287 2
275 288 26
275 289 591
275 290 9
275 291 41
275 293 9
275 294 36
275 295 86
275 296 33
275 297 56
275 299 333
275 300 4
275 302 489
275 303 57
275 304 120
275 305 29
275 314 18
275 315 19
275 317 534
275 320 12
275 322 370
275 323 10
275 327 115
276 278 3
276 283 542
276 285 23
276 286 8
276 287 16
276 288 409
276 289 4
276 290 97
276 291 1
276 293 162
276 294 7
276 295 30
276 296 36
276 297 347
276 299 7
276 300 172
276 302 5
276 303 564
276 304 85
276 312 43
276 314 3
276 315 1
276 317 1
276 320 229
276 322 3
276 323 90
276 327 17
277 278 122
277 283 116
277 285 110
277 286 100
277 287 42
277 288 66
277 289 76
277 290 27
277 291 32
277 293 178
277 294 86
277 295 102
277 296 142
277 297 507
277 299 15
277 300 79
277 302 44
277 303 152
277 304 228
277 307 2
277 312 28
277 314 70
277 315 22
277 320 44
277 323 12
277 327 111
278 283 3
278 284 3
278 285 523
278 286 612
278 287 3
278 288 1
278 289 12
278 290 6
278 291 330
278 293 9
278 294 508
278 295 100
278 296 10
278 297 38
278 298 6
278 299 11
278 300 6
278 301 1
278 302 36
278 303 4
278 304 196
278 305 407
278 312 3
278 314 507
278 315 347
278 317 49
278 320 5
278 322 15
278 323 3
278 324 11
278 325 6
278 327 577
279 280 366
279 281 249
279 282 252
279 284 175
279 292 6
279 298 167
279 301 242
279 306 21
279 307 13
279 308 196
279 309 2
279 310 24
279 311 7
279 313 135
279 316 427
279 318 22
279 319 625
279 321 8
279 324 164
279 325 500
279 326 314
280 281 137
280 282 282
280 284 168
280 292 3
280 298 20
280 301 119
280 306 16
280 307 4
280 308 177
280 309 1
280 310 6
280 311 5
280 313 148
280 316 152
280 318 27
280 319 336
280 321 2
280 324 24
280 325 328
280 326 236
281 282 617
281 284 14
281 292 6
281 298 176
281 301 15
281 306 3
281 307 3
281 308 429
281 309 4
281 310 6
281 311 1
281 313 300
281 316 421
281 318 33
281 319 372
281 321 3
281 324 205
281 325 31
281 326 290
282 284 18
282 292 9
282 298 212
282 301 23
282 306 13
282 307 2
282 308 453
282 309 3
282 310 4
282 311 4
282 313 503
282 316 188
282 318 11
282 319 160
282 321 1
282 324 259
282 325 34
282 326 193
283 285 29
283 286 9
283 287 22
283 288 536
283 289 7
283 290 98
283 291 4
283 293 125
283 294 9
283 295 85
283 296 127
283 297 257
283 299 8
283 300 214
283 302 13
283 303 440
283 304 242
283 305 21
283 312 330
283 314 10
283 315 4
283 317 6
283 320 277
283 322 12
283 323 130
283 327 8
284 285 2
284 286 6
284 291 5
284 292 1
284 294 7
284 298 150
284 301 350
284 306 12
284 307 11
284 308 10
284 309 5
284 310 4
284 311 5
284 313 4
284 314 4
284 315 3
284 316 117
284 318 3
284 319 332
284 321 3
284 324 398
284 325 605
284 326 73
284 327 4
285 286 510
285 287 15
285 288 17
285 289 26
285 290 10
285 291 376
285 293 12
285 294 525
285 295 103
285 296 42
285 297 82
285 298 3
285 299 23
285 300 21
285 302 67
285 303 22
285 304 199
285 305 388
285 312 16
285 314 428
285 315 380
285 317 37
285 320 14
285 322 52
285 323 20
285 324 5
285 325 1
285 327 521
286 287 3
286 288 8
286 289 7
286 290 6
286 291 449
286 293 20
286 294 429
286 295 93
286 296 21
286 297 56
286 298 1
286 299 27
286 300 11
286 301 4
286 302 37
286 303 6
286 304 136
286 305 537
286 312 1
286 314 480
286 315 329
286 317 33
286 320 9
286 322 36
286 323 18
286 324 9
286 325 1
286 327 509
287 288 14
287 289 2
287 290 71
287 291 7
287 293 94
287 294 3
287 295 61
287 296 55
287 297 73
287 299 6
287 300 139
287 302 10
287 303 24
287 304 60
287 305 9
287 312 75
287 314 19
287 315 6
287 317 1
287 320 45
287 322 6
287 323 81
287 327 8
288 289 7
288 290 113
288 291 3
288 293 163
288 294 19
288 295 42
288 296 49
288 297 232
288 299 12
288 300 346
288 302 24
288 303 638
288 304 93
288 305 6
288 312 583
288 314 2
288 315 2
288 317 21
288 320 356
288 322 16
288 323 94
288 327 4
289 290 7
289 291 24
289 293 4
289 294 32
289 295 66
289 296 20
289 297 36
289 299 280
289 300 6
289 302 778
289 303 60
289 304 133
289 305 2
289 314 12
289 315 4
289 317 185
289 320 1
289 322 160
289 323 4
289 327 91
290 291 1
290 293 533
290 294 10
290 295 3
290 296 4
290 297 48
290 299 3
290 300 73
290 302 4
290 303 132
290 304 21
290 305 8
290 312 12
290 314 9
290 315 2
290 317 4
290 320 129
290 322 5
290 323 305
290 327 6
291 293 4
291 294 492
291 295 21
291 296 4
291 297 7
291 298 9
291 299 8
291 300 4
291 302 85
291 303 5
291 304 59
291 305 117
291 314 247
291 315 341
291 317 13
291 320 1
291 322 10
291 323 1
291 324 6
291 325 2
291 327 374
292 298 4
292 301 2
292 306 45
292 307 221
292 308 3
292 309 257
292 310 86
292 311 46
292 313 10
292 316 12
292 318 75
292 319 7
292 321 353
292 324 2
292 325 3
292 326 4
293 294 13
293 295 53
293 296 26
293 297 143
293 299 6
293 300 98
293 302 12
293 303 176
293 304 134
293 305 43
293 312 43
293 314 37
293 315 9
293 317 8
293 320 275
293 322 12
293 323 663
293 327 12
294 295 87
294 296 29
294 297 41
294 298 4
294 299 18
294 300 20
294 301 5
294 302 119
294 303 36
294 304 180
294 305 415
294 312 5
294 314 526
294 315 791
294 317 41
294 320 6
294 322 23
294 323 12
294 324 10
294 325 3
294 327 519
295 296 216
295 297 477
295 299 10
295 300 65
295 302 43
295 303 123
295 304 264
295 305 29
295 312 41
295 314 64
295 315 28
295 320 23
295 323 8
295 327 120
296 297 465
296 299 5
296 300 116
296 302 24
296 303 102
296 304 406
296 305 3
296 312 112
296 314 10
296 315 6
296 317 5
296 320 12
296 322 2
296 323 19
296 327 20
297 299 2
297 300 248
297 302 55
297 303 273
297 304 629
297 305 44
297 312 215
297 314 37
297 315 6
297 317 35
297 320 152
297 322 8
297 323 145
297 327 45
298 301 168
298 305 2
298 306 7
298 307 1
298 308 148
298 309 2
298 310 5
298 311 1
298 313 191
298 315 3
298 316 18
298 318 11
298 319 111
298 321 1
298 324 481
298 325 179
298 326 10
298 327 6
299 300 2
299 302 385
299 303 63
299 304 14
299 305 13
299 312 6
299 314 14
299 315 8
299 317 404
299 320 8
299 322 337
299 323 12
299 327 112
300 302 20
300 303 330
300 304 117
300 305 10
300 312 401
300 314 16
300 315 3
300 317 5
300 320 347
300 322 7
300 323 59
300 327 15
301 306 4
301 307 6
301 308 7
301 309 9
301 310 2
301 311 4
301 313 1
301 314 1
301 315 2
301 316 156
301 318 7
301 319 312
301 321 2
301 324 309
301 325 370
301 326 172
301 327 4
302 303 73
302 304 104
302 305 24
302 312 10
302 314 26
302 315 33
302 317 423
302 320 8
302 322 306
302 323 18
302 327 126
303 304 186
303 305 4
303 312 402
303 314 12
303 315 4
303 317 16
303 320 388
303 322 15
303 323 117
303 327 76
304 305 89
304 312 52
304 314 110
304 315 68
304 317 1
304 320 36
304 323 79
304 327 210
305 314 484
305 315 117
305 317 9
305 320 12
305 323 2
305 324 1
305 327 367
306 307 211
306 308 3
306 309 70
306 310 106
306 311 319
306 316 8
306 318 399
306 319 13
306 321 67
306 324 9
306 325 14
306 326 4
307 308 2
307 309 415
307 310 96
307 311 181
307 313 1
307 316 3
307 318 273
307 319 13
307 321 291
307 324 10
307 325 17
307 326 2
308 310 2
308 311 2
308 313 369
308 316 259
308 318 24
308 319 281
308 321 4
308 324 253
308 325 54
308 326 183
309 310 86
309 311 83
309 313 5
309 316 9
309 318 173
309 319 1
309 321 390
309 324 12
309 325 8
309 326 1
310 311 88
310 313 1
310 316 4
310 318 221
310 319 1
310 321 184
310 324 10
310 325 8
310 326 1
311 313 1
311 316 3
311 318 294
311 319 7
311 321 137
311 324 10
311 325 7
311 326 2
312 314 1
312 320 289
312 323 7
312 327 5
313 316 85
313 318 2
313 319 52
313 321 2
313 324 152
313 325 12
313 326 59
314 315 337
314 317 17
314 320 11
314 322 17
314 323 12
314 324 5
314 325 2
314 327 361
315 317 8
315 320 2
315 322 9
315 324 2
315 325 1
315 327 443
316 318 10
316 319 494
316 321 3
316 324 9
316 325 229
316 326 320
317 320 8
317 322 155
317 323 8
317 327 97
318 319 8
318 321 149
318 324 10
318 325 13
318 326 14
319 324 137
319 325 423
319 326 355
320 322 6
320 323 78
320 327 4
321 324 8
321 325 2
322 323 2
322 327 94
323 327 6
324 325 483
324 326 15
324 327 9
325 326 191
325 327 2
