# Supplementary material for: Social Contact Networks and Mixing among Students in K-12 Schools in Pittsburgh, PA
Source: PLoS One. 2016 Mar 15;11(3):e0151139. doi: 10.1371/journal.pone.0151139 (PMC4792376; doi:10.1371/journal.pone.0151139)
Supplement: S1 Data — (ZIP) [file pone.0151139.s001.zip › S2_data/net_C-ES_onlystudents-wholeday.edgelist]

0 1
0 2
0 3
0 6
0 8
0 9
0 11
0 12
0 15
0 17
0 20
0 22
0 23
0 26
0 29
0 30
0 31
0 37
0 39
0 40
0 41
0 43
0 46
0 52
0 53
0 57
0 60
0 61
0 62
0 65
0 67
0 68
0 69
0 72
0 74
0 76
0 78
0 83
0 85
0 86
0 87
0 91
0 92
0 95
0 96
0 97
0 98
0 99
0 100
0 102
0 103
0 105
0 107
0 108
0 110
0 111
0 112
0 113
0 114
0 116
0 117
0 118
0 120
0 121
0 122
0 123
0 124
0 125
0 126
0 127
0 128
0 129
0 130
0 131
0 132
0 133
0 134
0 135
0 136
0 138
0 139
0 140
0 143
0 145
0 147
0 150
0 159
0 165
1 2
1 3
1 4
1 9
1 10
1 12
1 17
1 22
1 23
1 26
1 29
1 31
1 34
1 37
1 40
1 41
1 42
1 45
1 47
1 49
1 53
1 57
1 60
1 62
1 63
1 65
1 68
1 71
1 72
1 78
1 79
1 85
1 86
1 87
1 88
1 89
1 90
1 91
1 92
1 93
1 94
1 95
1 97
1 100
1 101
1 102
1 103
1 104
1 105
1 106
1 107
1 108
1 109
1 110
1 111
1 112
1 114
1 115
1 116
1 117
1 118
1 119
1 120
1 121
1 122
1 123
1 124
1 127
1 128
1 129
1 130
1 131
1 133
1 134
1 135
1 136
1 137
1 138
1 139
1 149
1 152
1 159
1 164
1 165
1 166
2 3
2 4
2 5
2 6
2 9
2 10
2 12
2 15
2 17
2 19
2 20
2 22
2 23
2 26
2 29
2 30
2 31
2 33
2 34
2 35
2 37
2 40
2 41
2 44
2 45
2 46
2 49
2 50
2 51
2 52
2 53
2 57
2 60
2 61
2 62
2 65
2 66
2 68
2 69
2 72
2 74
2 75
2 76
2 78
2 79
2 81
2 82
2 83
2 85
2 86
2 87
2 88
2 90
2 91
2 92
2 95
2 96
2 97
2 98
2 99
2 100
2 101
2 102
2 103
2 105
2 106
2 107
2 108
2 109
2 110
2 111
2 112
2 113
2 114
2 115
2 116
2 117
2 120
2 121
2 122
2 123
2 124
2 125
2 126
2 127
2 128
2 129
2 130
2 131
2 132
2 133
2 134
2 135
2 136
2 138
2 139
2 143
2 145
2 147
2 148
2 149
2 150
2 152
2 153
2 158
2 159
2 163
2 164
2 165
3 4
3 5
3 9
3 12
3 13
3 15
3 17
3 22
3 24
3 29
3 30
3 31
3 33
3 36
3 37
3 40
3 41
3 42
3 46
3 49
3 51
3 53
3 57
3 61
3 62
3 65
3 66
3 68
3 69
3 72
3 76
3 78
3 83
3 85
3 86
3 87
3 88
3 90
3 95
3 96
3 97
3 98
3 99
3 100
3 101
3 102
3 103
3 104
3 105
3 106
3 108
3 109
3 110
3 113
3 114
3 117
3 120
3 121
3 122
3 123
3 124
3 125
3 126
3 127
3 128
3 129
3 130
3 131
3 132
3 134
3 135
3 138
3 139
3 140
3 143
3 146
3 147
3 149
3 150
3 152
3 153
3 155
3 158
3 159
3 161
3 164
3 165
4 5
4 6
4 8
4 9
4 12
4 15
4 16
4 17
4 18
4 19
4 22
4 29
4 31
4 33
4 36
4 37
4 39
4 40
4 41
4 42
4 44
4 46
4 48
4 49
4 51
4 60
4 61
4 62
4 63
4 65
4 66
4 69
4 72
4 76
4 83
4 86
4 87
4 92
4 95
4 97
4 99
4 100
4 101
4 102
4 103
4 108
4 110
4 111
4 113
4 116
4 117
4 120
4 121
4 122
4 123
4 124
4 125
4 126
4 127
4 128
4 129
4 130
4 131
4 132
4 133
4 134
4 135
4 138
4 140
4 142
4 145
4 147
4 150
4 152
4 158
4 159
4 161
4 164
4 166
4 168
5 6
5 8
5 9
5 11
5 12
5 13
5 14
5 15
5 17
5 18
5 19
5 20
5 21
5 22
5 23
5 24
5 25
5 26
5 27
5 28
5 30
5 32
5 33
5 34
5 35
5 36
5 37
5 39
5 40
5 42
5 43
5 44
5 46
5 47
5 48
5 49
5 51
5 52
5 53
5 54
5 56
5 58
5 59
5 60
5 61
5 62
5 63
5 64
5 65
5 66
5 67
5 68
5 69
5 70
5 71
5 72
5 73
5 74
5 75
5 76
5 78
5 79
5 80
5 81
5 82
5 85
5 86
5 89
5 91
5 92
5 93
5 95
5 97
5 98
5 100
5 101
5 103
5 107
5 108
5 109
5 110
5 112
5 115
5 116
5 118
5 119
5 121
5 122
5 123
5 126
5 129
5 130
5 132
5 134
5 135
5 136
5 137
5 138
5 139
5 140
5 141
5 142
5 143
5 145
5 146
5 147
5 148
5 149
5 150
5 152
5 153
5 154
5 155
5 157
5 159
5 160
5 161
5 162
5 164
5 165
5 166
5 167
5 169
5 170
6 9
6 12
6 15
6 16
6 17
6 18
6 19
6 20
6 22
6 23
6 24
6 29
6 31
6 32
6 33
6 35
6 36
6 37
6 39
6 40
6 42
6 43
6 44
6 46
6 48
6 51
6 52
6 54
6 55
6 56
6 57
6 58
6 61
6 62
6 65
6 66
6 67
6 68
6 69
6 72
6 74
6 75
6 76
6 80
6 82
6 83
6 86
6 95
6 100
6 102
6 107
6 108
6 110
6 111
6 121
6 124
6 125
6 126
6 127
6 128
6 129
6 130
6 132
6 140
6 143
6 144
6 145
6 147
6 148
6 149
6 150
6 152
6 153
6 155
6 158
6 159
6 160
6 161
6 163
6 164
7 8
7 11
7 13
7 14
7 15
7 18
7 19
7 20
7 21
7 23
7 25
7 26
7 27
7 28
7 30
7 32
7 33
7 37
7 42
7 48
7 50
7 51
7 53
7 55
7 56
7 59
7 60
7 64
7 68
7 72
7 73
7 74
7 75
7 78
7 81
7 92
7 104
7 105
7 108
7 116
7 117
7 120
7 123
7 126
7 129
7 132
7 135
7 138
7 141
7 142
7 144
7 146
7 147
7 148
7 150
7 151
7 152
7 154
7 155
7 162
7 163
7 164
7 165
7 166
7 167
7 168
7 169
7 170
8 11
8 12
8 13
8 14
8 15
8 18
8 20
8 21
8 23
8 24
8 25
8 26
8 27
8 28
8 30
8 32
8 34
8 35
8 37
8 39
8 40
8 42
8 43
8 44
8 48
8 49
8 50
8 51
8 52
8 53
8 54
8 55
8 56
8 57
8 60
8 61
8 62
8 63
8 64
8 66
8 67
8 68
8 73
8 74
8 78
8 79
8 81
8 82
8 86
8 89
8 91
8 92
8 93
8 106
8 107
8 112
8 114
8 116
8 118
8 119
8 120
8 122
8 132
8 133
8 136
8 137
8 138
8 139
8 140
8 141
8 142
8 143
8 144
8 145
8 146
8 147
8 148
8 149
8 150
8 151
8 152
8 153
8 154
8 155
8 159
8 160
8 161
8 162
8 163
8 164
8 165
8 166
8 167
8 168
8 170
9 10
9 11
9 12
9 13
9 14
9 15
9 16
9 17
9 19
9 20
9 21
9 22
9 23
9 25
9 27
9 28
9 29
9 30
9 31
9 32
9 33
9 34
9 35
9 37
9 39
9 40
9 41
9 43
9 44
9 45
9 46
9 49
9 51
9 52
9 53
9 54
9 57
9 59
9 61
9 62
9 64
9 65
9 66
9 68
9 69
9 72
9 73
9 74
9 75
9 76
9 78
9 79
9 80
9 83
9 87
9 88
9 90
9 95
9 96
9 97
9 98
9 99
9 100
9 101
9 102
9 103
9 106
9 107
9 108
9 109
9 110
9 112
9 113
9 115
9 117
9 120
9 121
9 122
9 123
9 124
9 125
9 126
9 127
9 128
9 129
9 130
9 131
9 132
9 134
9 135
9 137
9 138
9 139
9 140
9 143
9 145
9 147
9 148
9 150
9 152
9 153
9 157
9 160
9 161
9 163
9 164
9 165
9 169
10 12
10 17
10 18
10 26
10 29
10 40
10 45
10 47
10 48
10 57
10 60
10 62
10 63
10 65
10 68
10 71
10 78
10 79
10 85
10 86
10 87
10 88
10 89
10 90
10 91
10 92
10 93
10 94
10 95
10 97
10 101
10 103
10 104
10 105
10 106
10 107
10 108
10 109
10 110
10 111
10 112
10 114
10 115
10 116
10 117
10 118
10 119
10 121
10 123
10 124
10 128
10 129
10 130
10 131
10 132
10 133
10 134
10 135
10 136
10 137
10 139
10 147
10 163
11 13
11 14
11 15
11 18
11 20
11 21
11 23
11 25
11 26
11 27
11 28
11 29
11 30
11 31
11 32
11 34
11 37
11 42
11 43
11 48
11 49
11 50
11 51
11 53
11 54
11 55
11 56
11 57
11 59
11 62
11 64
11 68
11 73
11 74
11 75
11 80
11 81
11 86
11 92
11 97
11 99
11 106
11 107
11 108
11 113
11 115
11 123
11 124
11 126
11 127
11 129
11 133
11 135
11 138
11 142
11 146
11 147
11 148
11 150
11 151
11 154
11 157
11 161
11 162
11 163
11 164
11 165
11 166
11 167
11 168
11 169
11 170
12 13
12 14
12 15
12 16
12 17
12 18
12 19
12 20
12 22
12 25
12 26
12 27
12 28
12 29
12 30
12 31
12 32
12 33
12 34
12 35
12 36
12 37
12 39
12 40
12 42
12 43
12 44
12 45
12 46
12 48
12 49
12 51
12 52
12 53
12 54
12 55
12 56
12 57
12 58
12 59
12 60
12 61
12 62
12 64
12 65
12 66
12 67
12 68
12 69
12 70
12 71
12 72
12 75
12 76
12 78
12 80
12 81
12 82
12 83
12 85
12 86
12 87
12 91
12 92
12 93
12 95
12 96
12 97
12 99
12 100
12 101
12 102
12 103
12 105
12 107
12 108
12 110
12 111
12 113
12 115
12 116
12 117
12 118
12 120
12 121
12 122
12 124
12 125
12 126
12 127
12 128
12 129
12 130
12 131
12 134
12 135
12 136
12 137
12 138
12 139
12 140
12 142
12 145
12 146
12 147
12 149
12 150
12 152
12 153
12 154
12 155
12 157
12 158
12 159
12 161
12 163
12 164
12 166
12 168
13 14
13 15
13 18
13 19
13 20
13 21
13 23
13 25
13 27
13 28
13 30
13 31
13 32
13 33
13 34
13 35
13 37
13 39
13 42
13 43
13 44
13 46
13 48
13 49
13 50
13 51
13 53
13 55
13 56
13 57
13 58
13 59
13 60
13 62
13 64
13 65
13 68
13 72
13 73
13 74
13 75
13 78
13 79
13 81
13 82
13 83
13 86
13 87
13 100
13 105
13 108
13 117
13 119
13 122
13 124
13 126
13 127
13 129
13 131
13 132
13 133
13 135
13 138
13 141
13 142
13 145
13 146
13 147
13 148
13 150
13 151
13 152
13 154
13 157
13 159
13 161
13 162
13 163
13 164
13 165
13 166
13 167
13 168
13 169
13 170
14 15
14 18
14 21
14 23
14 24
14 25
14 26
14 27
14 28
14 29
14 30
14 34
14 35
14 37
14 39
14 41
14 42
14 43
14 46
14 48
14 49
14 50
14 53
14 55
14 56
14 57
14 58
14 60
14 62
14 64
14 67
14 70
14 73
14 74
14 78
14 80
14 81
14 86
14 87
14 89
14 92
14 106
14 107
14 111
14 112
14 114
14 116
14 118
14 119
14 120
14 123
14 124
14 129
14 131
14 132
14 133
14 136
14 137
14 138
14 139
14 140
14 141
14 142
14 143
14 145
14 146
14 147
14 148
14 149
14 150
14 151
14 152
14 154
14 155
14 159
14 160
14 161
14 162
14 163
14 164
14 165
14 166
14 167
14 168
14 169
14 170
15 17
15 18
15 20
15 21
15 22
15 23
15 25
15 26
15 27
15 28
15 29
15 30
15 32
15 33
15 34
15 35
15 36
15 37
15 40
15 41
15 42
15 43
15 44
15 46
15 48
15 49
15 50
15 51
15 52
15 53
15 54
15 55
15 56
15 57
15 59
15 61
15 62
15 64
15 65
15 66
15 67
15 68
15 69
15 70
15 72
15 73
15 74
15 75
15 76
15 80
15 81
15 83
15 86
15 87
15 88
15 89
15 92
15 95
15 96
15 97
15 99
15 100
15 104
15 106
15 107
15 108
15 110
15 111
15 113
15 115
15 117
15 119
15 120
15 122
15 123
15 124
15 126
15 127
15 129
15 131
15 133
15 135
15 138
15 142
15 143
15 145
15 146
15 147
15 148
15 149
15 150
15 152
15 153
15 154
15 155
15 157
15 159
15 161
15 162
15 163
15 164
15 165
15 166
15 167
15 168
15 169
15 170
16 17
16 19
16 22
16 29
16 31
16 33
16 37
16 39
16 40
16 41
16 46
16 49
16 56
16 57
16 58
16 61
16 62
16 65
16 66
16 69
16 72
16 76
16 83
16 86
16 91
16 92
16 93
16 95
16 96
16 98
16 100
16 103
16 108
16 110
16 112
16 116
16 121
16 123
16 124
16 125
16 126
16 127
16 128
16 129
16 130
16 131
16 132
16 135
16 152
16 164
17 18
17 19
17 20
17 22
17 23
17 24
17 26
17 28
17 29
17 31
17 32
17 33
17 34
17 35
17 36
17 37
17 39
17 40
17 42
17 43
17 44
17 45
17 46
17 47
17 48
17 50
17 51
17 52
17 53
17 54
17 55
17 56
17 57
17 58
17 60
17 61
17 62
17 63
17 65
17 66
17 67
17 68
17 69
17 70
17 71
17 72
17 76
17 78
17 80
17 81
17 82
17 83
17 85
17 86
17 87
17 91
17 92
17 93
17 96
17 97
17 100
17 102
17 103
17 104
17 107
17 108
17 110
17 111
17 113
17 114
17 115
17 116
17 117
17 121
17 122
17 124
17 125
17 127
17 128
17 129
17 130
17 131
17 132
17 134
17 135
17 136
17 137
17 139
17 140
17 144
17 145
17 146
17 147
17 149
17 152
17 153
17 154
17 155
17 159
17 161
17 162
17 164
17 166
18 19
18 20
18 23
18 24
18 25
18 27
18 28
18 30
18 32
18 33
18 34
18 35
18 36
18 37
18 39
18 40
18 42
18 43
18 44
18 46
18 48
18 51
18 52
18 53
18 54
18 59
18 61
18 63
18 64
18 65
18 66
18 67
18 68
18 69
18 70
18 72
18 74
18 76
18 80
18 82
18 95
18 100
18 108
18 120
18 121
18 122
18 124
18 126
18 128
18 129
18 130
18 135
18 138
18 140
18 142
18 144
18 145
18 147
18 148
18 149
18 150
18 153
18 155
18 159
18 161
18 163
18 164
18 165
18 166
18 169
18 170
19 29
19 32
19 33
19 35
19 36
19 37
19 39
19 40
19 42
19 43
19 44
19 46
19 49
19 51
19 52
19 53
19 54
19 57
19 58
19 61
19 62
19 65
19 66
19 67
19 69
19 70
19 72
19 76
19 80
19 81
19 82
19 83
19 95
19 96
19 100
19 108
19 113
19 124
19 125
19 126
19 127
19 131
19 132
19 135
19 140
19 145
19 146
19 147
19 149
19 150
19 152
19 155
19 157
19 159
19 161
19 164
19 166
19 168
20 21
20 23
20 25
20 26
20 27
20 28
20 30
20 31
20 34
20 35
20 37
20 39
20 41
20 42
20 43
20 44
20 46
20 48
20 49
20 50
20 51
20 53
20 55
20 56
20 57
20 58
20 59
20 61
20 62
20 64
20 65
20 68
20 73
20 74
20 75
20 80
20 83
20 86
20 92
20 95
20 97
20 106
20 107
20 108
20 110
20 122
20 123
20 124
20 125
20 126
20 127
20 129
20 135
20 138
20 142
20 143
20 145
20 146
20 147
20 148
20 149
20 150
20 154
20 157
20 159
20 160
20 161
20 162
20 163
20 164
20 165
20 166
20 167
20 168
20 169
21 23
21 25
21 27
21 29
21 30
21 31
21 32
21 34
21 41
21 42
21 43
21 48
21 51
21 53
21 56
21 57
21 59
21 62
21 64
21 68
21 73
21 74
21 75
21 76
21 81
21 95
21 97
21 103
21 104
21 106
21 108
21 123
21 124
21 125
21 126
21 127
21 129
21 131
21 135
21 138
21 142
21 143
21 145
21 146
21 147
21 148
21 150
21 154
21 162
21 163
21 164
21 165
21 166
21 168
21 169
22 23
22 24
22 26
22 27
22 29
22 30
22 31
22 32
22 33
22 36
22 37
22 39
22 40
22 41
22 43
22 44
22 45
22 46
22 47
22 49
22 51
22 52
22 55
22 57
22 58
22 61
22 62
22 65
22 66
22 69
22 72
22 76
22 78
22 82
22 83
22 85
22 86
22 95
22 96
22 97
22 98
22 99
22 100
22 101
22 102
22 103
22 105
22 108
22 110
22 111
22 112
22 113
22 114
22 116
22 120
22 121
22 122
22 123
22 124
22 125
22 126
22 127
22 128
22 129
22 130
22 131
22 132
22 134
22 135
22 137
22 145
22 150
22 155
22 159
22 161
22 163
22 166
23 24
23 25
23 26
23 27
23 28
23 29
23 30
23 32
23 33
23 34
23 35
23 37
23 39
23 42
23 43
23 44
23 46
23 48
23 49
23 50
23 51
23 53
23 54
23 55
23 56
23 57
23 59
23 61
23 62
23 64
23 67
23 68
23 69
23 70
23 72
23 73
23 74
23 75
23 78
23 80
23 81
23 83
23 85
23 86
23 87
23 90
23 92
23 95
23 97
23 99
23 101
23 102
23 106
23 108
23 111
23 115
23 120
23 123
23 124
23 125
23 126
23 127
23 128
23 129
23 130
23 132
23 135
23 138
23 140
23 141
23 142
23 143
23 145
23 146
23 147
23 148
23 149
23 150
23 151
23 152
23 153
23 154
23 155
23 157
23 158
23 159
23 160
23 161
23 162
23 163
23 164
23 165
23 166
23 167
23 168
23 169
23 170
24 26
24 27
24 32
24 35
24 37
24 39
24 40
24 41
24 43
24 44
24 46
24 50
24 56
24 57
24 60
24 61
24 62
24 65
24 66
24 69
24 72
24 73
24 81
24 82
24 92
24 95
24 96
24 98
24 100
24 106
24 107
24 110
24 121
24 123
24 125
24 126
24 128
24 130
24 131
24 132
24 133
24 134
24 135
24 138
24 139
24 140
24 141
24 143
24 144
24 145
24 146
24 149
24 150
24 151
24 152
24 153
24 155
24 158
24 159
24 160
24 161
24 162
24 163
24 164
24 166
24 170
25 26
25 27
25 28
25 29
25 30
25 34
25 35
25 37
25 39
25 40
25 42
25 43
25 48
25 50
25 51
25 53
25 54
25 55
25 56
25 57
25 59
25 61
25 62
25 64
25 65
25 68
25 69
25 72
25 73
25 74
25 75
25 76
25 78
25 81
25 82
25 83
25 86
25 97
25 99
25 106
25 108
25 110
25 113
25 115
25 122
25 123
25 124
25 126
25 127
25 129
25 132
25 135
25 138
25 141
25 142
25 143
25 145
25 146
25 147
25 148
25 149
25 150
25 151
25 154
25 157
25 160
25 162
25 163
25 164
25 165
25 166
25 167
25 168
25 169
25 170
26 27
26 28
26 29
26 31
26 40
26 42
26 45
26 47
26 48
26 53
26 57
26 60
26 62
26 63
26 65
26 71
26 73
26 76
26 78
26 79
26 81
26 82
26 85
26 86
26 87
26 88
26 89
26 90
26 91
26 92
26 93
26 94
26 97
26 100
26 102
26 104
26 105
26 106
26 107
26 108
26 109
26 110
26 111
26 112
26 114
26 115
26 116
26 117
26 118
26 119
26 121
26 124
26 127
26 128
26 129
26 131
26 132
26 133
26 134
26 135
26 136
26 137
26 138
26 139
26 142
26 145
26 146
26 147
26 148
26 150
26 151
26 152
26 153
26 157
26 158
26 159
26 163
26 164
26 165
26 166
26 167
26 168
27 28
27 30
27 31
27 32
27 33
27 34
27 35
27 37
27 39
27 40
27 42
27 43
27 45
27 48
27 49
27 50
27 51
27 53
27 55
27 56
27 57
27 58
27 59
27 61
27 62
27 64
27 65
27 66
27 68
27 70
27 71
27 73
27 74
27 75
27 78
27 80
27 81
27 82
27 86
27 90
27 92
27 93
27 100
27 108
27 111
27 113
27 119
27 120
27 122
27 124
27 127
27 129
27 132
27 133
27 134
27 135
27 138
27 139
27 140
27 141
27 142
27 143
27 144
27 146
27 147
27 148
27 149
27 150
27 151
27 152
27 153
27 154
27 155
27 157
27 159
27 161
27 162
27 163
27 164
27 165
27 166
27 167
27 168
27 169
27 170
28 30
28 32
28 33
28 34
28 37
28 42
28 43
28 48
28 51
28 53
28 55
28 56
28 59
28 62
28 64
28 68
28 70
28 74
28 75
28 81
28 85
28 86
28 89
28 92
28 100
28 104
28 105
28 110
28 111
28 117
28 123
28 126
28 127
28 129
28 132
28 134
28 138
28 141
28 142
28 146
28 147
28 148
28 150
28 152
28 154
28 159
28 161
28 162
28 163
28 164
28 165
28 166
28 167
28 168
28 169
29 30
29 31
29 34
29 35
29 36
29 37
29 39
29 40
29 41
29 44
29 45
29 46
29 49
29 51
29 52
29 53
29 54
29 57
29 60
29 61
29 62
29 64
29 65
29 66
29 68
29 69
29 71
29 72
29 74
29 75
29 76
29 78
29 79
29 83
29 85
29 86
29 87
29 90
29 91
29 92
29 93
29 94
29 95
29 96
29 97
29 98
29 99
29 100
29 101
29 102
29 103
29 104
29 105
29 106
29 107
29 108
29 109
29 110
29 111
29 112
29 113
29 115
29 116
29 117
29 120
29 121
29 122
29 123
29 124
29 125
29 126
29 127
29 128
29 129
29 130
29 131
29 132
29 133
29 134
29 135
29 136
29 137
29 138
29 139
29 140
29 143
29 145
29 150
29 152
29 153
29 159
29 164
29 165
30 31
30 32
30 34
30 35
30 36
30 37
30 42
30 43
30 44
30 48
30 50
30 51
30 52
30 53
30 54
30 55
30 56
30 57
30 58
30 59
30 62
30 63
30 64
30 68
30 73
30 74
30 75
30 78
30 80
30 81
30 82
30 86
30 87
30 92
30 95
30 97
30 99
30 103
30 104
30 106
30 108
30 110
30 120
30 123
30 124
30 125
30 126
30 127
30 129
30 130
30 131
30 132
30 135
30 136
30 138
30 141
30 142
30 144
30 146
30 147
30 148
30 149
30 150
30 151
30 152
30 153
30 154
30 155
30 157
30 161
30 162
30 163
30 164
30 165
30 166
30 167
30 168
30 169
30 170
31 34
31 37
31 40
31 41
31 42
31 43
31 44
31 46
31 48
31 49
31 51
31 53
31 57
31 59
31 60
31 62
31 64
31 65
31 66
31 69
31 72
31 74
31 78
31 83
31 85
31 86
31 87
31 91
31 92
31 95
31 96
31 97
31 98
31 99
31 100
31 101
31 102
31 103
31 105
31 107
31 108
31 110
31 111
31 113
31 116
31 117
31 120
31 121
31 122
31 123
31 124
31 125
31 126
31 127
31 128
31 129
31 130
31 131
31 132
31 133
31 134
31 135
31 136
31 138
31 139
31 145
31 147
31 148
31 149
31 150
31 153
31 155
31 157
31 159
31 161
31 162
31 163
31 164
31 168
31 169
32 33
32 35
32 36
32 37
32 39
32 40
32 42
32 43
32 44
32 46
32 51
32 52
32 53
32 54
32 58
32 61
32 62
32 67
32 70
32 73
32 75
32 80
32 82
32 83
32 108
32 121
32 124
32 132
32 138
32 140
32 144
32 145
32 146
32 147
32 150
32 153
32 154
32 157
32 159
32 163
32 164
32 165
33 35
33 36
33 37
33 39
33 40
33 42
33 43
33 44
33 46
33 48
33 49
33 50
33 51
33 52
33 53
33 54
33 55
33 56
33 57
33 58
33 61
33 62
33 63
33 65
33 66
33 67
33 68
33 69
33 70
33 72
33 73
33 76
33 80
33 81
33 82
33 83
33 95
33 99
33 100
33 103
33 108
33 110
33 115
33 117
33 121
33 122
33 123
33 124
33 125
33 126
33 127
33 128
33 129
33 131
33 132
33 134
33 135
33 140
33 145
33 146
33 147
33 149
33 150
33 152
33 154
33 155
33 159
33 161
33 162
33 163
33 164
33 166
33 167
33 168
34 37
34 39
34 42
34 43
34 44
34 48
34 50
34 52
34 53
34 54
34 55
34 56
34 57
34 59
34 61
34 62
34 64
34 65
34 68
34 73
34 74
34 75
34 78
34 81
34 82
34 86
34 92
34 97
34 103
34 106
34 107
34 108
34 110
34 116
34 122
34 123
34 124
34 125
34 126
34 127
34 129
34 135
34 138
34 142
34 146
34 147
34 148
34 149
34 150
34 152
34 154
34 155
34 157
34 161
34 162
34 163
34 164
34 165
34 166
34 168
34 169
35 36
35 37
35 39
35 40
35 42
35 43
35 44
35 46
35 48
35 49
35 50
35 51
35 52
35 53
35 54
35 55
35 57
35 58
35 61
35 62
35 65
35 66
35 67
35 68
35 69
35 70
35 72
35 73
35 75
35 80
35 81
35 82
35 96
35 97
35 98
35 99
35 102
35 108
35 120
35 123
35 124
35 125
35 126
35 127
35 128
35 129
35 130
35 132
35 135
35 138
35 140
35 145
35 147
35 149
35 150
35 152
35 153
35 155
35 158
35 159
35 160
35 161
35 164
35 165
35 167
35 168
36 37
36 39
36 40
36 42
36 43
36 44
36 46
36 49
36 51
36 52
36 54
36 57
36 58
36 61
36 65
36 66
36 67
36 69
36 70
36 72
36 76
36 82
36 83
36 95
36 100
36 108
36 123
36 125
36 126
36 128
36 131
36 132
36 146
36 150
36 164
36 166
36 168
37 39
37 40
37 41
37 42
37 43
37 44
37 46
37 48
37 49
37 50
37 51
37 52
37 54
37 55
37 56
37 57
37 58
37 60
37 61
37 62
37 63
37 65
37 66
37 68
37 69
37 72
37 73
37 74
37 75
37 76
37 78
37 80
37 81
37 82
37 83
37 85
37 86
37 87
37 91
37 92
37 95
37 96
37 97
37 98
37 99
37 100
37 101
37 102
37 103
37 108
37 110
37 111
37 113
37 115
37 116
37 117
37 120
37 121
37 122
37 123
37 124
37 125
37 126
37 127
37 128
37 129
37 130
37 131
37 132
37 134
37 135
37 136
37 137
37 138
37 140
37 141
37 142
37 143
37 145
37 146
37 147
37 148
37 149
37 150
37 152
37 153
37 154
37 155
37 158
37 159
37 161
37 162
37 163
37 164
37 166
37 167
37 168
37 169
37 170
39 40
39 41
39 42
39 43
39 44
39 46
39 51
39 52
39 53
39 54
39 55
39 58
39 61
39 62
39 65
39 66
39 68
39 69
39 70
39 72
39 76
39 80
39 82
39 83
39 96
39 97
39 100
39 108
39 110
39 115
39 120
39 121
39 122
39 123
39 124
39 125
39 126
39 127
39 132
39 135
39 140
39 143
39 145
39 146
39 149
39 150
39 152
39 153
39 157
39 159
39 161
39 162
39 164
39 168
40 41
40 42
40 43
40 44
40 45
40 46
40 47
40 50
40 51
40 52
40 54
40 56
40 57
40 58
40 60
40 61
40 62
40 64
40 65
40 66
40 67
40 68
40 69
40 70
40 71
40 72
40 76
40 78
40 80
40 81
40 82
40 83
40 85
40 86
40 87
40 91
40 92
40 95
40 96
40 97
40 100
40 101
40 102
40 103
40 105
40 108
40 110
40 111
40 113
40 114
40 115
40 116
40 117
40 121
40 122
40 123
40 124
40 125
40 126
40 127
40 129
40 130
40 131
40 132
40 133
40 134
40 135
40 136
40 137
40 139
40 140
40 142
40 143
40 145
40 146
40 149
40 150
40 151
40 152
40 154
40 155
40 158
40 159
40 161
40 162
40 164
40 166
40 167
41 43
41 44
41 45
41 46
41 49
41 51
41 53
41 57
41 61
41 62
41 65
41 66
41 68
41 69
41 72
41 75
41 76
41 78
41 83
41 87
41 90
41 95
41 96
41 97
41 98
41 99
41 100
41 101
41 102
41 103
41 105
41 107
41 108
41 110
41 113
41 115
41 116
41 117
41 120
41 121
41 122
41 123
41 124
41 125
41 126
41 127
41 128
41 129
41 130
41 131
41 132
41 134
41 135
41 140
41 143
41 145
41 147
41 149
41 150
41 152
41 153
41 159
41 160
41 161
41 164
42 43
42 46
42 48
42 50
42 51
42 53
42 54
42 55
42 56
42 57
42 59
42 61
42 62
42 63
42 64
42 65
42 66
42 67
42 68
42 73
42 74
42 75
42 76
42 81
42 82
42 83
42 85
42 86
42 91
42 92
42 96
42 97
42 99
42 101
42 105
42 109
42 111
42 116
42 117
42 120
42 122
42 124
42 125
42 126
42 129
42 131
42 132
42 136
42 138
42 139
42 141
42 142
42 146
42 147
42 148
42 149
42 150
42 151
42 152
42 153
42 154
42 155
42 157
42 159
42 160
42 161
42 162
42 163
42 164
42 165
42 166
42 167
42 168
42 169
42 170
43 44
43 46
43 48
43 50
43 51
43 52
43 53
43 54
43 56
43 57
43 58
43 61
43 62
43 64
43 65
43 66
43 67
43 68
43 69
43 70
43 72
43 73
43 74
43 75
43 80
43 81
43 82
43 83
43 87
43 92
43 95
43 96
43 97
43 98
43 99
43 100
43 101
43 102
43 103
43 104
43 108
43 110
43 112
43 113
43 115
43 120
43 121
43 122
43 123
43 124
43 125
43 126
43 127
43 128
43 129
43 130
43 131
43 132
43 135
43 138
43 140
43 141
43 142
43 144
43 145
43 146
43 147
43 148
43 149
43 150
43 151
43 152
43 153
43 155
43 157
43 158
43 159
43 161
43 162
43 163
43 164
43 165
43 166
43 167
43 168
43 169
44 46
44 49
44 51
44 52
44 53
44 54
44 56
44 58
44 61
44 62
44 65
44 66
44 67
44 68
44 69
44 70
44 72
44 74
44 75
44 76
44 80
44 82
44 83
44 95
44 96
44 97
44 100
44 103
44 104
44 110
44 113
44 120
44 121
44 123
44 124
44 125
44 126
44 127
44 129
44 130
44 131
44 132
44 135
44 138
44 143
44 144
44 147
44 149
44 150
44 152
44 155
44 158
44 159
44 161
44 164
44 166
44 168
44 169
45 47
45 48
45 57
45 60
45 62
45 63
45 71
45 78
45 79
45 81
45 85
45 86
45 87
45 88
45 89
45 90
45 91
45 92
45 93
45 94
45 95
45 97
45 103
45 104
45 105
45 106
45 107
45 108
45 109
45 110
45 111
45 112
45 114
45 115
45 116
45 117
45 118
45 119
45 121
45 123
45 124
45 125
45 127
45 128
45 129
45 130
45 132
45 133
45 134
45 135
45 136
45 137
45 138
45 139
45 147
45 159
45 163
45 165
45 166
46 47
46 49
46 51
46 52
46 53
46 54
46 55
46 57
46 58
46 59
46 60
46 61
46 62
46 65
46 66
46 67
46 68
46 69
46 70
46 72
46 75
46 76
46 78
46 80
46 82
46 83
46 86
46 92
46 95
46 96
46 97
46 100
46 101
46 102
46 104
46 108
46 110
46 114
46 115
46 116
46 121
46 122
46 123
46 125
46 126
46 127
46 128
46 129
46 130
46 131
46 132
46 135
46 138
46 141
46 145
46 146
46 147
46 148
46 149
46 151
46 152
46 153
46 158
46 159
46 161
46 162
46 164
46 165
46 166
46 169
47 48
47 55
47 57
47 60
47 63
47 71
47 72
47 73
47 78
47 79
47 81
47 82
47 85
47 86
47 87
47 88
47 89
47 90
47 91
47 92
47 93
47 94
47 97
47 104
47 105
47 106
47 107
47 109
47 111
47 112
47 114
47 115
47 116
47 117
47 118
47 119
47 122
47 133
47 134
47 136
47 137
47 138
47 139
47 146
47 154
47 163
48 49
48 50
48 51
48 53
48 54
48 55
48 56
48 59
48 62
48 64
48 68
48 70
48 72
48 73
48 74
48 75
48 81
48 85
48 86
48 87
48 92
48 93
48 104
48 105
48 107
48 109
48 111
48 115
48 116
48 117
48 119
48 123
48 124
48 126
48 127
48 132
48 133
48 135
48 136
48 138
48 141
48 142
48 144
48 145
48 146
48 147
48 148
48 149
48 150
48 151
48 154
48 157
48 159
48 162
48 163
48 164
48 165
48 166
48 167
48 168
48 169
48 170
49 51
49 53
49 55
49 57
49 61
49 62
49 65
49 66
49 68
49 69
49 70
49 72
49 74
49 75
49 76
49 81
49 83
49 85
49 86
49 92
49 95
49 96
49 97
49 99
49 100
49 101
49 102
49 103
49 107
49 108
49 109
49 110
49 111
49 113
49 116
49 117
49 120
49 121
49 122
49 123
49 124
49 125
49 126
49 127
49 128
49 129
49 130
49 131
49 132
49 133
49 134
49 135
49 138
49 139
49 144
49 145
49 146
49 147
49 148
49 150
49 152
49 153
49 154
49 155
49 158
49 159
49 161
49 162
49 165
49 166
50 51
50 53
50 55
50 56
50 57
50 59
50 60
50 61
50 62
50 66
50 68
50 72
50 73
50 74
50 78
50 81
50 82
50 86
50 89
50 92
50 95
50 106
50 107
50 112
50 125
50 133
50 136
50 138
50 139
50 141
50 142
50 143
50 145
50 146
50 147
50 148
50 149
50 150
50 151
50 152
50 154
50 155
50 159
50 161
50 162
50 163
50 164
50 165
50 166
50 167
50 168
50 170
51 52
51 53
51 54
51 55
51 56
51 57
51 58
51 61
51 62
51 63
51 64
51 65
51 66
51 67
51 68
51 69
51 70
51 72
51 73
51 74
51 75
51 76
51 80
51 81
51 82
51 83
51 95
51 96
51 97
51 98
51 100
51 101
51 102
51 103
51 104
51 108
51 110
51 113
51 116
51 117
51 121
51 122
51 123
51 124
51 125
51 126
51 127
51 128
51 129
51 130
51 131
51 132
51 135
51 138
51 140
51 141
51 143
51 144
51 145
51 146
51 147
51 148
51 149
51 150
51 152
51 153
51 155
51 157
51 158
51 159
51 160
51 161
51 162
51 163
51 164
51 165
51 166
51 167
51 168
51 169
52 53
52 54
52 58
52 59
52 61
52 65
52 67
52 70
52 80
52 82
52 96
52 100
52 101
52 102
52 108
52 110
52 113
52 120
52 123
52 124
52 125
52 126
52 128
52 129
52 130
52 131
52 132
52 135
52 138
52 140
52 143
52 149
52 150
52 152
52 158
52 161
52 163
52 164
52 166
52 168
53 54
53 55
53 56
53 57
53 59
53 61
53 62
53 64
53 65
53 67
53 68
53 69
53 70
53 72
53 73
53 74
53 75
53 80
53 81
53 82
53 83
53 86
53 87
53 92
53 95
53 96
53 97
53 99
53 102
53 104
53 106
53 107
53 108
53 110
53 113
53 115
53 119
53 120
53 121
53 123
53 124
53 125
53 126
53 127
53 128
53 129
53 132
53 133
53 135
53 138
53 140
53 141
53 142
53 143
53 146
53 147
53 148
53 149
53 150
53 151
53 152
53 153
53 154
53 155
53 157
53 159
53 160
53 161
53 162
53 163
53 164
53 165
53 166
53 167
53 168
53 169
53 170
54 57
54 58
54 61
54 62
54 65
54 67
54 70
54 71
54 74
54 75
54 78
54 80
54 82
54 95
54 97
54 108
54 111
54 120
54 121
54 122
54 123
54 125
54 128
54 131
54 132
54 138
54 140
54 143
54 144
54 145
54 146
54 147
54 148
54 149
54 150
54 152
54 153
54 154
54 155
54 159
54 161
54 163
54 164
54 166
55 56
55 57
55 60
55 62
55 68
55 69
55 71
55 73
55 74
55 75
55 78
55 79
55 81
55 86
55 87
55 88
55 91
55 92
55 94
55 97
55 107
55 111
55 112
55 114
55 115
55 116
55 118
55 120
55 127
55 132
55 133
55 134
55 135
55 136
55 138
55 139
55 141
55 142
55 143
55 145
55 146
55 147
55 149
55 150
55 151
55 152
55 153
55 154
55 155
55 157
55 159
55 161
55 162
55 163
55 164
55 165
55 166
55 167
55 168
55 169
55 170
56 57
56 60
56 61
56 62
56 64
56 65
56 66
56 67
56 68
56 69
56 73
56 74
56 75
56 78
56 81
56 89
56 91
56 92
56 93
56 106
56 107
56 108
56 111
56 116
56 132
56 133
56 134
56 138
56 139
56 140
56 141
56 142
56 143
56 145
56 146
56 147
56 149
56 150
56 151
56 152
56 153
56 154
56 155
56 157
56 158
56 159
56 160
56 161
56 162
56 163
56 164
56 165
56 166
56 167
56 168
56 170
57 58
57 60
57 61
57 62
57 64
57 65
57 67
57 68
57 69
57 71
57 72
57 74
57 75
57 76
57 78
57 79
57 80
57 82
57 83
57 85
57 86
57 87
57 91
57 92
57 95
57 96
57 97
57 98
57 99
57 100
57 101
57 102
57 103
57 105
57 107
57 108
57 110
57 111
57 113
57 114
57 116
57 117
57 118
57 119
57 120
57 121
57 122
57 123
57 124
57 125
57 126
57 127
57 128
57 129
57 130
57 131
57 132
57 133
57 134
57 135
57 136
57 137
57 138
57 139
57 140
57 142
57 143
57 148
57 149
57 150
57 153
57 154
57 158
57 159
57 160
57 161
57 163
57 164
57 170
58 61
58 65
58 66
58 67
58 69
58 70
58 72
58 80
58 82
58 83
58 100
58 108
58 113
58 135
58 142
58 145
58 147
58 152
58 161
59 61
59 62
59 64
59 68
59 69
59 72
59 74
59 75
59 83
59 86
59 108
59 123
59 124
59 126
59 127
59 129
59 135
59 138
59 140
59 142
59 143
59 146
59 147
59 148
59 149
59 150
59 152
59 153
59 154
59 155
59 157
59 161
59 162
59 163
59 164
59 165
59 166
59 169
60 63
60 65
60 71
60 73
60 78
60 79
60 81
60 83
60 85
60 86
60 87
60 88
60 89
60 90
60 91
60 92
60 93
60 94
60 95
60 97
60 100
60 102
60 103
60 104
60 105
60 106
60 107
60 109
60 110
60 111
60 112
60 114
60 115
60 116
60 117
60 118
60 119
60 121
60 123
60 124
60 127
60 128
60 129
60 130
60 133
60 134
60 135
60 136
60 137
60 139
60 140
60 141
60 143
60 144
60 145
60 146
60 147
60 149
60 150
60 151
60 152
60 153
60 155
60 159
60 161
60 162
60 164
60 166
60 167
60 168
60 170
61 62
61 64
61 65
61 66
61 67
61 68
61 69
61 70
61 72
61 76
61 80
61 81
61 82
61 83
61 95
61 96
61 97
61 99
61 100
61 102
61 103
61 108
61 110
61 122
61 123
61 124
61 125
61 126
61 127
61 128
61 129
61 131
61 132
61 135
61 142
61 143
61 145
61 146
61 149
61 150
61 151
61 152
61 153
61 155
61 157
61 158
61 159
61 161
61 164
61 166
61 167
62 64
62 65
62 66
62 68
62 69
62 72
62 73
62 74
62 75
62 76
62 78
62 79
62 80
62 81
62 82
62 83
62 85
62 86
62 87
62 88
62 90
62 91
62 92
62 95
62 96
62 97
62 98
62 99
62 100
62 101
62 102
62 103
62 105
62 106
62 107
62 108
62 109
62 110
62 111
62 112
62 113
62 114
62 115
62 116
62 117
62 120
62 121
62 122
62 123
62 124
62 125
62 126
62 127
62 128
62 129
62 130
62 131
62 132
62 133
62 134
62 135
62 136
62 138
62 139
62 140
62 141
62 143
62 144
62 145
62 146
62 147
62 148
62 149
62 150
62 151
62 152
62 153
62 155
62 157
62 158
62 159
62 160
62 161
62 162
62 163
62 164
62 165
62 167
62 168
62 170
63 65
63 66
63 70
63 71
63 72
63 74
63 78
63 79
63 82
63 85
63 86
63 87
63 88
63 89
63 90
63 91
63 92
63 93
63 94
63 97
63 104
63 105
63 106
63 107
63 109
63 111
63 112
63 114
63 115
63 116
63 117
63 118
63 119
63 125
63 131
63 133
63 134
63 135
63 136
63 137
63 139
63 146
63 166
64 68
64 70
64 73
64 74
64 75
64 78
64 81
64 83
64 86
64 95
64 103
64 108
64 110
64 124
64 125
64 126
64 127
64 128
64 129
64 130
64 135
64 138
64 142
64 143
64 146
64 147
64 148
64 150
64 154
64 157
64 162
64 163
64 165
64 166
64 168
64 169
65 66
65 69
65 71
65 72
65 76
65 78
65 83
65 85
65 86
65 87
65 91
65 92
65 95
65 96
65 97
65 98
65 99
65 100
65 101
65 102
65 103
65 108
65 110
65 111
65 113
65 114
65 115
65 116
65 117
65 120
65 121
65 122
65 123
65 124
65 125
65 126
65 127
65 128
65 129
65 130
65 131
65 132
65 134
65 135
65 136
65 137
65 139
65 142
65 143
65 145
65 147
65 149
65 150
65 152
65 154
65 155
65 159
65 161
65 162
65 163
65 164
65 166
65 168
66 69
66 72
66 76
66 80
66 83
66 95
66 96
66 97
66 98
66 100
66 101
66 102
66 103
66 108
66 110
66 113
66 121
66 122
66 123
66 124
66 125
66 126
66 127
66 128
66 129
66 130
66 131
66 132
66 135
66 138
66 145
66 146
66 149
66 154
66 155
66 158
66 159
66 161
66 162
66 163
66 166
66 168
67 68
67 70
67 80
67 82
67 97
67 108
67 113
67 127
67 129
67 130
67 132
67 135
67 140
67 141
67 144
67 146
67 147
67 149
67 150
67 151
67 155
67 159
67 160
67 161
67 164
67 168
68 70
68 72
68 73
68 74
68 75
68 76
68 79
68 80
68 81
68 82
68 83
68 85
68 86
68 87
68 90
68 91
68 93
68 95
68 97
68 99
68 100
68 103
68 104
68 106
68 108
68 109
68 110
68 111
68 112
68 115
68 116
68 118
68 120
68 122
68 123
68 124
68 126
68 127
68 128
68 129
68 131
68 135
68 136
68 138
68 139
68 142
68 143
68 145
68 146
68 147
68 148
68 149
68 150
68 151
68 152
68 153
68 154
68 155
68 157
68 160
68 161
68 162
68 163
68 164
68 165
68 166
68 167
68 168
68 169
68 170
69 72
69 75
69 76
69 83
69 95
69 96
69 97
69 98
69 99
69 100
69 101
69 102
69 103
69 108
69 110
69 113
69 115
69 120
69 121
69 122
69 123
69 124
69 125
69 126
69 127
69 128
69 129
69 130
69 131
69 132
69 135
69 139
69 140
69 143
69 144
69 145
69 146
69 147
69 149
69 150
69 152
69 155
69 158
69 159
69 161
69 162
69 164
69 166
69 168
70 80
70 82
70 108
70 124
70 138
70 140
70 145
70 146
70 147
70 150
70 153
70 155
70 157
70 159
70 161
70 162
70 163
70 164
70 168
71 74
71 78
71 79
71 85
71 86
71 87
71 88
71 89
71 90
71 91
71 92
71 93
71 94
71 95
71 97
71 103
71 104
71 105
71 106
71 107
71 109
71 110
71 111
71 112
71 114
71 115
71 116
71 117
71 118
71 119
71 121
71 124
71 125
71 128
71 129
71 130
71 131
71 132
71 133
71 134
71 135
71 136
71 137
71 139
71 147
71 165
72 74
72 76
72 78
72 83
72 86
72 87
72 92
72 95
72 96
72 97
72 98
72 99
72 100
72 101
72 102
72 103
72 104
72 105
72 107
72 108
72 110
72 111
72 113
72 116
72 117
72 120
72 121
72 122
72 123
72 124
72 125
72 126
72 127
72 128
72 129
72 130
72 131
72 132
72 134
72 135
72 137
72 138
72 139
72 140
72 142
72 144
72 145
72 146
72 147
72 149
72 150
72 151
72 152
72 153
72 154
72 155
72 158
72 159
72 161
72 162
72 163
72 164
72 166
72 167
73 74
73 75
73 78
73 79
73 81
73 82
73 86
73 89
73 92
73 93
73 106
73 107
73 108
73 111
73 123
73 124
73 126
73 132
73 133
73 135
73 136
73 138
73 139
73 141
73 142
73 143
73 144
73 146
73 147
73 149
73 150
73 151
73 152
73 153
73 154
73 155
73 158
73 159
73 160
73 161
73 162
73 163
73 164
73 165
73 166
73 167
73 168
73 170
74 75
74 78
74 81
74 82
74 86
74 87
74 92
74 97
74 99
74 104
74 106
74 107
74 108
74 113
74 115
74 117
74 120
74 124
74 125
74 126
74 127
74 129
74 135
74 136
74 138
74 141
74 142
74 143
74 146
74 147
74 148
74 149
74 150
74 151
74 154
74 157
74 159
74 162
74 163
74 164
74 165
74 166
74 167
74 168
74 169
74 170
75 78
75 81
75 83
75 86
75 95
75 97
75 99
75 106
75 108
75 110
75 124
75 126
75 127
75 129
75 133
75 135
75 138
75 142
75 143
75 144
75 146
75 147
75 148
75 149
75 150
75 151
75 152
75 154
75 157
75 161
75 162
75 163
75 164
75 165
75 168
75 169
76 78
76 83
76 86
76 91
76 93
76 95
76 96
76 97
76 98
76 100
76 101
76 102
76 103
76 104
76 108
76 110
76 113
76 114
76 116
76 120
76 121
76 122
76 123
76 124
76 125
76 126
76 127
76 128
76 129
76 130
76 131
76 132
76 134
76 135
76 140
76 143
76 145
76 146
76 148
76 150
76 152
76 155
76 159
76 164
76 166
78 79
78 81
78 82
78 85
78 86
78 87
78 88
78 89
78 90
78 91
78 92
78 93
78 94
78 95
78 97
78 100
78 101
78 102
78 103
78 104
78 105
78 106
78 107
78 108
78 109
78 110
78 111
78 112
78 114
78 115
78 116
78 117
78 118
78 119
78 121
78 123
78 124
78 125
78 127
78 128
78 129
78 130
78 131
78 132
78 133
78 134
78 135
78 136
78 137
78 138
78 139
78 141
78 143
78 145
78 146
78 147
78 149
78 150
78 151
78 152
78 153
78 155
78 159
78 160
78 161
78 162
78 163
78 164
78 167
78 168
78 170
79 81
79 82
79 85
79 86
79 87
79 88
79 89
79 90
79 91
79 92
79 93
79 94
79 95
79 97
79 101
79 102
79 104
79 105
79 106
79 107
79 108
79 109
79 110
79 111
79 112
79 114
79 115
79 116
79 117
79 118
79 119
79 121
79 123
79 128
79 130
79 131
79 133
79 134
79 135
79 136
79 137
79 139
79 151
79 162
79 167
79 168
80 82
80 87
80 100
80 104
80 108
80 120
80 124
80 125
80 126
80 127
80 128
80 129
80 135
80 138
80 144
80 146
80 147
80 149
80 150
80 153
80 155
80 159
80 161
80 163
80 164
80 165
81 86
81 89
81 90
81 91
81 92
81 93
81 106
81 107
81 108
81 109
81 111
81 112
81 114
81 116
81 119
81 123
81 124
81 127
81 132
81 133
81 135
81 136
81 137
81 138
81 139
81 141
81 142
81 143
81 144
81 145
81 146
81 147
81 148
81 149
81 150
81 151
81 152
81 154
81 155
81 157
81 158
81 159
81 161
81 162
81 163
81 164
81 165
81 166
81 167
81 168
81 169
81 170
82 86
82 89
82 91
82 92
82 105
82 112
82 114
82 116
82 117
82 126
82 136
82 138
82 139
82 140
82 145
82 146
82 147
82 148
82 149
82 150
82 158
82 159
82 161
82 163
82 164
83 95
83 96
83 97
83 98
83 99
83 100
83 101
83 102
83 103
83 108
83 110
83 113
83 116
83 120
83 121
83 122
83 123
83 124
83 125
83 126
83 127
83 128
83 129
83 130
83 131
83 132
83 135
83 138
83 140
83 145
83 147
83 149
83 150
83 152
83 155
83 159
83 161
83 162
83 164
83 166
85 86
85 87
85 88
85 89
85 90
85 91
85 92
85 93
85 94
85 95
85 97
85 101
85 102
85 103
85 104
85 105
85 106
85 107
85 108
85 109
85 110
85 111
85 112
85 114
85 115
85 116
85 117
85 118
85 119
85 121
85 123
85 124
85 125
85 127
85 128
85 129
85 130
85 131
85 132
85 133
85 134
85 135
85 136
85 137
85 139
85 163
85 165
85 166
86 87
86 88
86 89
86 90
86 91
86 92
86 93
86 94
86 95
86 97
86 100
86 101
86 102
86 103
86 104
86 105
86 106
86 107
86 109
86 110
86 111
86 112
86 114
86 115
86 116
86 117
86 118
86 119
86 120
86 121
86 122
86 124
86 125
86 126
86 127
86 128
86 129
86 130
86 131
86 132
86 133
86 134
86 135
86 136
86 137
86 138
86 139
86 141
86 145
86 147
86 148
86 149
86 150
86 151
86 152
86 158
86 159
86 160
86 162
86 163
86 164
86 165
86 167
86 168
86 169
86 170
87 88
87 89
87 90
87 91
87 92
87 93
87 94
87 95
87 97
87 100
87 101
87 102
87 103
87 104
87 105
87 106
87 107
87 108
87 109
87 110
87 111
87 112
87 114
87 115
87 116
87 117
87 118
87 119
87 121
87 122
87 123
87 124
87 127
87 128
87 129
87 130
87 131
87 132
87 133
87 134
87 135
87 136
87 137
87 138
87 139
87 147
87 162
87 163
87 164
87 165
87 167
87 169
88 89
88 90
88 91
88 92
88 93
88 94
88 95
88 97
88 103
88 104
88 105
88 106
88 107
88 108
88 109
88 110
88 111
88 112
88 114
88 115
88 116
88 117
88 118
88 119
88 121
88 123
88 127
88 128
88 130
88 131
88 133
88 134
88 135
88 136
88 137
88 139
89 90
89 91
89 92
89 93
89 94
89 97
89 100
89 104
89 105
89 106
89 107
89 109
89 111
89 112
89 114
89 115
89 116
89 117
89 118
89 119
89 133
89 134
89 136
89 137
89 139
89 141
89 142
89 146
89 151
89 162
89 167
89 168
90 91
90 92
90 93
90 94
90 95
90 97
90 101
90 102
90 103
90 104
90 105
90 106
90 107
90 108
90 109
90 110
90 111
90 112
90 114
90 115
90 116
90 117
90 118
90 119
90 121
90 123
90 124
90 127
90 128
90 130
90 131
90 133
90 134
90 135
90 136
90 137
90 139
90 152
90 163
90 165
90 166
91 92
91 93
91 94
91 95
91 97
91 100
91 102
91 103
91 104
91 105
91 106
91 107
91 109
91 110
91 111
91 112
91 114
91 115
91 116
91 117
91 118
91 119
91 121
91 122
91 124
91 127
91 128
91 129
91 130
91 131
91 133
91 134
91 135
91 136
91 137
91 138
91 139
91 146
91 152
91 153
91 162
92 93
92 94
92 95
92 97
92 100
92 101
92 102
92 103
92 104
92 105
92 106
92 107
92 109
92 110
92 111
92 112
92 114
92 115
92 116
92 117
92 118
92 119
92 120
92 121
92 122
92 124
92 127
92 128
92 129
92 130
92 131
92 132
92 133
92 134
92 135
92 136
92 137
92 138
92 139
92 140
92 141
92 142
92 143
92 146
92 147
92 148
92 150
92 151
92 152
92 154
92 158
92 159
92 162
92 163
92 164
92 166
92 167
92 168
93 94
93 97
93 104
93 105
93 106
93 107
93 109
93 111
93 112
93 114
93 115
93 116
93 117
93 118
93 119
93 130
93 132
93 133
93 134
93 136
93 137
93 138
93 139
93 146
93 152
93 153
93 162
93 168
94 97
94 104
94 105
94 106
94 107
94 109
94 111
94 112
94 114
94 115
94 116
94 117
94 118
94 119
94 133
94 134
94 136
94 137
94 139
94 147
94 165
94 166
95 96
95 97
95 98
95 99
95 100
95 101
95 102
95 103
95 105
95 106
95 107
95 108
95 109
95 110
95 111
95 112
95 114
95 116
95 117
95 120
95 121
95 122
95 123
95 124
95 125
95 126
95 127
95 128
95 129
95 130
95 131
95 132
95 133
95 134
95 135
95 136
95 137
95 138
95 139
95 140
95 143
95 145
95 147
95 148
95 149
95 150
95 152
95 153
95 155
95 158
95 159
95 160
95 161
95 163
95 164
95 165
95 166
95 167
95 169
96 97
96 98
96 99
96 100
96 101
96 102
96 103
96 107
96 108
96 110
96 113
96 115
96 120
96 121
96 122
96 123
96 124
96 125
96 126
96 127
96 128
96 129
96 130
96 131
96 132
96 135
96 139
96 143
96 147
96 149
96 150
96 152
96 153
96 159
96 161
96 164
97 98
97 99
97 100
97 101
97 102
97 103
97 104
97 105
97 106
97 107
97 108
97 109
97 110
97 111
97 112
97 113
97 114
97 115
97 116
97 117
97 118
97 119
97 120
97 121
97 123
97 124
97 125
97 126
97 127
97 128
97 129
97 130
97 131
97 132
97 133
97 134
97 135
97 136
97 137
97 138
97 139
97 142
97 143
97 144
97 145
97 146
97 147
97 148
97 149
97 150
97 152
97 153
97 155
97 160
97 163
97 164
97 168
97 169
98 99
98 100
98 101
98 102
98 103
98 108
98 110
98 113
98 115
98 120
98 121
98 122
98 123
98 124
98 125
98 126
98 127
98 128
98 129
98 130
98 131
98 132
98 135
98 143
98 146
98 149
98 150
98 152
98 153
98 155
98 158
98 159
98 161
98 162
98 164
99 100
99 101
99 102
99 103
99 108
99 110
99 113
99 120
99 121
99 123
99 124
99 125
99 126
99 127
99 128
99 129
99 130
99 131
99 132
99 135
99 138
99 159
99 163
100 101
100 102
100 103
100 105
100 107
100 108
100 110
100 111
100 112
100 114
100 115
100 116
100 117
100 120
100 121
100 122
100 123
100 124
100 125
100 126
100 127
100 128
100 129
100 130
100 131
100 132
100 133
100 134
100 135
100 136
100 137
100 139
100 142
100 143
100 145
100 150
100 158
100 159
100 163
100 164
100 166
101 102
101 103
101 105
101 106
101 107
101 108
101 109
101 110
101 113
101 116
101 117
101 120
101 121
101 122
101 123
101 124
101 125
101 126
101 127
101 128
101 129
101 130
101 131
101 132
101 134
101 135
101 139
101 143
101 145
101 149
101 150
101 152
101 153
101 159
101 160
101 161
101 164
102 103
102 105
102 107
102 108
102 109
102 110
102 111
102 113
102 116
102 117
102 120
102 121
102 123
102 124
102 125
102 126
102 127
102 128
102 129
102 130
102 131
102 132
102 133
102 134
102 135
102 136
102 138
102 139
102 143
102 145
102 150
102 152
102 159
102 163
102 164
103 105
103 106
103 107
103 108
103 110
103 111
103 113
103 116
103 117
103 120
103 121
103 122
103 123
103 124
103 125
103 126
103 127
103 128
103 129
103 130
103 131
103 132
103 133
103 134
103 135
103 137
103 138
103 139
103 143
103 149
103 150
103 152
103 153
103 155
103 158
103 159
103 160
103 161
103 164
104 105
104 106
104 107
104 108
104 109
104 111
104 112
104 114
104 115
104 116
104 117
104 118
104 119
104 122
104 124
104 126
104 133
104 134
104 135
104 136
104 137
104 138
104 139
104 142
104 147
104 148
104 149
104 150
104 154
104 162
104 164
104 165
104 166
104 168
105 106
105 107
105 108
105 109
105 110
105 111
105 112
105 114
105 115
105 116
105 117
105 118
105 119
105 121
105 123
105 124
105 127
105 128
105 129
105 130
105 131
105 133
105 134
105 135
105 136
105 137
105 138
105 139
105 147
105 154
105 162
105 163
106 107
106 108
106 109
106 110
106 111
106 112
106 114
106 115
106 116
106 117
106 118
106 119
106 123
106 124
106 127
106 128
106 130
106 131
106 132
106 133
106 134
106 135
106 136
106 137
106 138
106 139
106 140
106 141
106 144
106 145
106 146
106 148
106 149
106 150
106 152
106 153
106 154
106 155
106 159
106 161
106 162
106 163
106 164
106 167
106 168
107 108
107 109
107 110
107 111
107 112
107 114
107 115
107 116
107 117
107 118
107 119
107 121
107 123
107 124
107 126
107 127
107 128
107 129
107 130
107 131
107 132
107 133
107 134
107 135
107 136
107 137
107 139
107 140
107 141
107 143
107 144
107 145
107 146
107 147
107 149
107 150
107 151
107 152
107 153
107 154
107 155
107 158
107 159
107 160
107 161
107 162
107 163
107 164
107 165
107 166
107 167
107 168
107 170
108 109
108 110
108 111
108 112
108 113
108 115
108 116
108 117
108 120
108 121
108 122
108 123
108 124
108 125
108 126
108 127
108 128
108 129
108 130
108 131
108 132
108 133
108 134
108 135
108 136
108 138
108 139
108 142
108 143
108 144
108 145
108 147
108 148
108 150
108 152
108 153
108 154
108 155
108 158
108 159
108 160
108 161
108 162
108 163
108 164
108 165
108 168
109 110
109 111
109 112
109 114
109 115
109 116
109 117
109 118
109 119
109 123
109 124
109 127
109 128
109 130
109 131
109 132
109 133
109 134
109 135
109 136
109 137
109 139
109 153
109 161
109 162
109 167
110 111
110 112
110 113
110 114
110 116
110 117
110 120
110 121
110 122
110 123
110 124
110 125
110 126
110 127
110 128
110 129
110 130
110 131
110 132
110 133
110 134
110 135
110 136
110 137
110 139
110 143
110 145
110 147
110 149
110 150
110 152
110 153
110 157
110 158
110 159
110 160
110 161
110 164
110 165
110 169
111 112
111 114
111 115
111 116
111 117
111 118
111 119
111 120
111 121
111 122
111 124
111 125
111 127
111 128
111 129
111 130
111 131
111 132
111 133
111 134
111 135
111 136
111 137
111 138
111 139
111 142
111 146
111 147
111 151
111 154
111 162
111 163
111 164
111 165
111 166
111 167
112 114
112 115
112 116
112 117
112 118
112 119
112 123
112 127
112 128
112 130
112 131
112 132
112 133
112 134
112 135
112 136
112 137
112 139
112 141
112 151
112 162
113 120
113 122
113 123
113 124
113 125
113 126
113 127
113 128
113 129
113 130
113 131
113 132
113 135
113 138
113 154
113 164
113 165
113 168
114 115
114 116
114 117
114 118
114 119
114 121
114 122
114 124
114 127
114 133
114 134
114 136
114 137
114 139
114 141
114 150
114 162
114 167
115 116
115 117
115 118
115 119
115 121
115 124
115 125
115 126
115 127
115 129
115 130
115 132
115 133
115 134
115 135
115 136
115 137
115 138
115 139
115 143
115 145
115 146
115 147
115 148
115 150
115 151
115 152
115 159
115 162
115 164
115 165
115 168
116 117
116 118
116 119
116 121
116 122
116 123
116 124
116 125
116 127
116 128
116 129
116 130
116 131
116 132
116 133
116 134
116 135
116 136
116 137
116 138
116 139
116 141
116 146
116 147
116 153
116 154
116 162
116 165
116 167
117 118
117 119
117 120
117 121
117 122
117 123
117 124
117 127
117 128
117 129
117 130
117 131
117 132
117 133
117 134
117 135
117 136
117 137
117 138
117 139
117 147
117 152
117 154
117 155
117 160
117 163
117 164
117 166
118 119
118 133
118 134
118 136
118 137
118 138
118 139
118 146
118 150
118 162
118 167
119 133
119 134
119 135
119 136
119 137
119 138
119 139
119 142
119 146
119 147
119 150
119 165
119 168
120 121
120 123
120 124
120 125
120 126
120 127
120 128
120 129
120 130
120 131
120 132
120 133
120 134
120 135
120 138
120 140
120 143
120 145
120 146
120 147
120 150
120 151
120 154
120 159
120 162
120 163
120 164
120 168
121 122
121 123
121 124
121 125
121 126
121 127
121 128
121 129
121 130
121 131
121 132
121 133
121 134
121 135
121 137
121 138
121 139
121 140
121 145
121 147
121 149
121 150
121 152
121 158
121 159
121 160
121 161
121 164
122 123
122 124
122 125
122 126
122 127
122 128
122 129
122 130
122 131
122 132
122 133
122 134
122 135
122 139
122 143
122 145
122 146
122 150
122 152
122 155
122 159
122 161
122 164
122 166
122 168
123 124
123 125
123 126
123 127
123 128
123 129
123 130
123 131
123 132
123 133
123 134
123 135
123 136
123 138
123 140
123 141
123 142
123 143
123 145
123 146
123 147
123 148
123 149
123 150
123 151
123 152
123 153
123 155
123 158
123 159
123 160
123 161
123 162
123 164
123 167
123 168
123 170
124 125
124 126
124 127
124 128
124 129
124 130
124 131
124 132
124 133
124 134
124 135
124 136
124 137
124 138
124 139
124 140
124 142
124 143
124 144
124 145
124 147
124 148
124 149
124 150
124 152
124 153
124 154
124 155
124 157
124 158
124 159
124 160
124 161
124 163
124 164
124 165
124 166
124 168
124 169
125 126
125 127
125 128
125 129
125 130
125 131
125 132
125 135
125 136
125 138
125 140
125 142
125 143
125 145
125 147
125 149
125 150
125 152
125 153
125 155
125 158
125 159
125 160
125 161
125 164
125 165
126 127
126 128
126 129
126 130
126 131
126 132
126 133
126 135
126 138
126 140
126 142
126 145
126 147
126 148
126 150
126 157
126 159
126 160
126 161
126 163
126 164
126 165
126 166
126 168
126 169
127 128
127 129
127 130
127 131
127 132
127 134
127 135
127 136
127 138
127 139
127 140
127 143
127 144
127 145
127 146
127 147
127 148
127 149
127 150
127 154
127 155
127 157
127 158
127 160
127 163
127 164
127 165
127 168
127 169
128 129
128 130
128 131
128 132
128 133
128 134
128 135
128 136
128 137
128 139
128 143
128 145
128 149
128 150
128 152
128 153
128 155
128 158
128 159
128 160
128 161
128 164
129 130
129 131
129 132
129 133
129 134
129 135
129 136
129 137
129 138
129 139
129 140
129 142
129 144
129 145
129 147
129 148
129 150
129 152
129 153
129 155
129 157
129 158
129 159
129 160
129 161
129 162
129 163
129 164
129 165
129 168
129 169
130 131
130 132
130 133
130 134
130 135
130 136
130 137
130 138
130 139
130 143
130 145
130 147
130 149
130 150
130 152
130 153
130 158
130 159
130 161
130 164
131 132
131 133
131 134
131 135
131 136
131 137
131 139
131 140
131 143
131 145
131 147
131 149
131 150
131 152
131 153
131 155
131 158
131 159
131 160
131 161
131 163
131 164
131 165
131 167
132 134
132 135
132 136
132 137
132 138
132 139
132 140
132 142
132 143
132 145
132 146
132 147
132 149
132 150
132 151
132 152
132 153
132 154
132 155
132 158
132 159
132 160
132 161
132 162
132 163
132 164
132 165
132 166
132 167
132 169
133 134
133 135
133 136
133 137
133 139
133 141
133 145
133 146
133 147
133 148
133 149
133 150
133 151
133 152
133 160
133 161
133 162
133 163
133 164
133 166
133 167
133 168
133 170
134 135
134 136
134 137
134 138
134 139
134 145
134 146
134 147
134 149
134 152
134 159
134 162
134 163
134 164
134 165
135 136
135 137
135 138
135 139
135 140
135 143
135 144
135 145
135 147
135 148
135 149
135 150
135 152
135 153
135 154
135 155
135 157
135 158
135 159
135 160
135 161
135 163
135 164
135 165
135 166
135 168
135 169
135 170
136 137
136 139
136 142
136 146
136 147
136 151
136 162
136 163
136 165
136 166
137 139
137 146
137 151
138 139
138 140
138 141
138 142
138 143
138 145
138 146
138 147
138 148
138 149
138 150
138 151
138 152
138 153
138 154
138 155
138 157
138 159
138 160
138 161
138 162
138 163
138 164
138 165
138 166
138 167
138 168
138 169
138 170
139 141
139 145
139 146
139 152
139 159
139 161
139 162
139 164
139 167
139 170
140 142
140 143
140 144
140 145
140 146
140 147
140 149
140 150
140 152
140 153
140 155
140 158
140 159
140 160
140 161
140 162
140 164
140 168
141 143
141 145
141 146
141 147
141 149
141 150
141 151
141 152
141 153
141 155
141 158
141 159
141 161
141 162
141 163
141 164
141 165
141 166
141 167
141 168
141 170
142 146
142 147
142 148
142 150
142 154
142 157
142 159
142 162
142 163
142 164
142 165
142 166
142 167
142 168
142 169
142 170
143 144
143 145
143 146
143 147
143 149
143 150
143 151
143 152
143 153
143 155
143 158
143 159
143 160
143 161
143 162
143 164
143 167
143 168
144 145
144 147
144 149
144 150
144 152
144 153
144 155
144 158
144 159
144 160
144 161
144 164
144 168
145 146
145 149
145 150
145 152
145 153
145 155
145 158
145 159
145 160
145 161
145 162
145 164
145 167
145 168
146 147
146 148
146 149
146 150
146 151
146 152
146 153
146 154
146 155
146 157
146 158
146 159
146 160
146 161
146 162
146 163
146 164
146 165
146 166
146 167
146 168
146 169
146 170
147 148
147 149
147 150
147 151
147 152
147 153
147 154
147 155
147 157
147 159
147 161
147 162
147 163
147 164
147 165
147 166
147 167
147 168
147 169
147 170
148 149
148 152
148 153
148 154
148 155
148 157
148 159
148 161
148 162
148 163
148 164
148 165
148 166
148 168
148 169
148 170
149 150
149 151
149 152
149 153
149 155
149 158
149 159
149 160
149 161
149 162
149 163
149 164
149 165
149 166
149 167
149 168
149 169
149 170
150 151
150 152
150 153
150 154
150 155
150 158
150 159
150 160
150 161
150 162
150 163
150 164
150 166
150 167
150 168
150 170
151 152
151 154
151 155
151 159
151 161
151 162
151 163
151 164
151 166
151 167
151 168
151 170
152 153
152 155
152 158
152 159
152 160
152 161
152 162
152 163
152 164
152 165
152 166
152 167
152 168
152 169
152 170
153 155
153 159
153 161
153 162
153 163
153 164
153 165
153 167
153 168
154 157
154 162
154 163
154 165
154 166
154 167
154 168
154 169
154 170
155 157
155 158
155 159
155 160
155 161
155 162
155 163
155 164
155 165
155 166
155 167
155 168
155 170
157 162
157 163
157 165
157 168
157 169
158 159
158 161
158 162
158 164
158 166
159 160
159 161
159 162
159 163
159 164
159 166
159 167
159 168
159 170
160 161
160 162
160 163
160 164
160 167
160 168
161 162
161 164
161 165
161 166
161 167
161 168
161 170
162 163
162 164
162 165
162 166
162 167
162 168
162 169
162 170
163 164
163 165
163 166
163 167
163 168
163 169
163 170
164 165
164 166
164 167
164 168
164 170
165 166
165 167
165 168
165 169
165 170
166 167
166 168
166 169
166 170
167 168
167 170
168 169
168 170
