# Supplementary material for: Social Contact Networks and Mixing among Students in K-12 Schools in Pittsburgh, PA
Source: PLoS One. 2016 Mar 15;11(3):e0151139. doi: 10.1371/journal.pone.0151139 (PMC4792376; doi:10.1371/journal.pone.0151139)
Supplement: S1 Data — (ZIP) [file pone.0151139.s001.zip › S2_data/net_C-ES_onlystudents-wholeday.ncol]

6 10 27
6 11 10
6 12 6
6 15 2
6 19 1
6 22 228
6 26 1
6 27 12
6 31 16
6 35 8
6 38 4
6 41 5
6 42 9
6 47 4
6 50 227
6 52 17
6 54 47
6 60 22
6 65 8
6 67 12
6 68 10
6 72 2
6 77 1
6 86 1
6 87 16
6 94 116
6 100 1
6 102 2
6 103 65
6 111 13
6 115 1
6 116 29
6 117 7
6 121 3
6 125 7
6 131 1
6 133 3
6 150 6
6 156 4
6 158 16
6 159 19
6 167 4
6 168 27
6 172 33
6 173 1
6 179 8
6 182 1
6 183 11
6 185 10
6 201 1
6 203 30
6 210 2
6 213 4
6 219 181
6 221 75
6 223 19
6 224 1
6 231 4
6 236 1
6 240 12
6 242 25
6 244 1
6 256 9
6 261 20
6 265 32
6 270 13
6 272 188
6 273 28
6 274 226
6 276 17
6 279 29
6 286 180
6 287 37
6 288 27
6 289 37
6 290 2
6 294 15
6 296 114
6 299 3
6 301 3
6 303 13
6 305 1
6 308 2
6 310 1
6 314 1
6 317 2
6 329 1
6 340 4
10 11 21
10 12 9
10 13 1
10 22 5
10 25 248
10 27 8
10 35 4
10 41 1
10 42 1
10 47 59
10 50 24
10 54 41
10 57 1
10 60 1
10 67 2
10 68 2
10 71 1
10 76 390
10 78 44
10 82 4
10 87 1
10 94 6
10 100 60
10 103 21
10 107 159
10 111 2
10 116 1
10 120 247
10 121 1
10 133 64
10 139 48
10 156 140
10 158 54
10 159 404
10 163 526
10 165 37
10 166 243
10 167 43
10 168 51
10 170 43
10 171 206
10 172 14
10 179 23
10 185 5
10 195 9
10 201 19
10 203 27
10 209 291
10 210 200
10 211 30
10 213 257
10 219 24
10 220 33
10 221 30
10 223 290
10 224 62
10 236 33
10 239 40
10 240 119
10 242 275
10 244 19
10 250 318
10 256 1
10 261 11
10 265 5
10 270 14
10 272 12
10 276 27
10 279 14
10 286 20
10 287 21
10 288 17
10 290 321
10 294 274
10 296 7
10 299 68
10 300 79
10 301 2
10 303 85
10 316 1
10 319 2
10 329 1
10 339 1
10 340 1
10 341 1
11 12 10
11 13 4
11 14 1
11 15 3
11 22 292
11 25 1
11 27 9
11 31 6
11 35 10
11 37 1
11 38 3
11 41 4
11 42 7
11 47 1
11 50 148
11 52 4
11 54 85
11 56 2
11 57 1
11 58 1
11 60 7
11 67 7
11 68 15
11 73 2
11 76 4
11 77 1
11 82 87
11 83 1
11 84 3
11 86 1
11 87 12
11 94 91
11 100 5
11 102 2
11 103 221
11 111 6
11 112 4
11 116 6
11 117 5
11 121 2
11 125 7
11 128 1
11 131 2
11 133 5
11 139 1
11 142 1
11 146 1
11 150 5
11 156 5
11 158 13
11 159 4
11 163 1
11 166 5
11 167 1
11 168 7
11 172 23
11 173 7
11 179 92
11 182 2
11 183 80
11 185 4
11 195 9
11 201 17
11 203 12
11 210 3
11 211 5
11 213 6
11 219 237
11 220 3
11 221 29
11 223 4
11 224 2
11 231 83
11 236 2
11 239 1
11 240 16
11 242 28
11 256 62
11 261 7
11 265 2
11 270 20
11 272 271
11 273 30
11 274 323
11 276 182
11 279 36
11 286 336
11 287 29
11 288 19
11 289 38
11 290 2
11 294 17
11 296 290
11 299 4
11 301 4
11 303 11
11 308 2
11 310 2
11 314 1
11 315 1
11 316 1
11 317 2
11 319 6
11 320 1
11 328 1
11 329 1
11 337 1
11 339 2
11 340 2
12 13 1
12 14 1
12 22 21
12 27 1
12 29 1
12 31 5
12 35 2
12 41 12
12 44 7
12 50 7
12 52 1
12 54 8
12 56 2
12 59 1
12 60 12
12 67 1
12 68 141
12 71 2
12 77 2
12 82 3
12 84 2
12 87 1
12 94 11
12 102 1
12 103 21
12 111 20
12 112 2
12 116 1
12 117 12
12 121 3
12 131 7
12 133 4
12 150 14
12 156 2
12 158 2
12 159 2
12 163 1
12 166 1
12 172 271
12 173 154
12 179 1
12 182 137
12 183 4
12 185 9
12 195 118
12 201 217
12 203 120
12 209 1
12 210 1
12 211 1
12 219 20
12 220 2
12 221 415
12 231 1
12 236 1
12 242 9
12 256 12
12 261 144
12 265 4
12 270 243
12 272 33
12 273 238
12 274 33
12 276 19
12 279 368
12 286 9
12 287 272
12 288 234
12 289 364
12 294 6
12 296 32
12 301 3
12 303 1
12 305 1
12 308 10
12 313 1
12 314 2
12 316 1
12 317 5
12 319 4
12 320 9
12 322 1
12 328 1
12 329 14
12 331 7
12 339 7
12 340 1
13 14 3
13 15 1
13 19 17
13 22 17
13 27 20
13 31 3
13 34 80
13 35 13
13 36 7
13 37 2
13 41 208
13 50 17
13 54 3
13 56 16
13 59 5
13 60 223
13 65 3
13 67 24
13 68 4
13 71 1
13 73 2
13 77 12
13 79 1
13 82 3
13 84 6
13 100 1
13 102 18
13 103 12
13 107 1
13 111 168
13 112 62
13 117 188
13 121 184
13 131 120
13 150 231
13 158 15
13 159 5
13 168 15
13 172 11
13 179 1
13 183 1
13 185 238
13 195 1
13 201 1
13 203 13
13 219 9
13 221 17
13 223 2
13 231 2
13 240 4
13 242 10
13 256 1
13 261 5
13 265 78
13 270 7
13 272 15
13 273 10
13 274 16
13 276 3
13 279 34
13 286 16
13 287 7
13 288 6
13 289 28
13 290 1
13 294 10
13 296 6
13 301 1
13 305 1
13 307 1
13 310 1
13 314 3
13 317 2
13 319 1
13 328 1
13 329 1
13 331 1
13 339 1
13 341 2
13 345 1
14 15 32
14 19 2
14 22 1
14 26 28
14 27 38
14 29 1
14 30 1
14 31 7
14 35 36
14 36 259
14 37 19
14 38 13
14 40 7
14 41 1
14 42 10
14 44 2
14 45 13
14 47 5
14 48 8
14 49 5
14 52 14
14 55 299
14 56 41
14 57 4
14 58 439
14 59 16
14 60 4
14 65 23
14 67 46
14 71 3
14 72 303
14 73 33
14 77 64
14 78 3
14 79 2
14 82 2
14 84 344
14 86 168
14 87 15
14 90 213
14 92 1
14 95 26
14 96 2
14 100 1
14 102 20
14 103 3
14 107 2
14 108 13
14 111 1
14 112 2
14 115 257
14 116 9
14 117 4
14 118 233
14 120 1
14 121 5
14 123 1
14 125 6
14 128 5
14 131 2
14 133 3
14 139 4
14 141 197
14 142 1
14 146 342
14 156 1
14 158 3
14 165 3
14 167 2
14 168 4
14 170 2
14 172 1
14 179 2
14 182 1
14 185 3
14 195 1
14 203 1
14 213 1
14 219 1
14 220 2
14 221 1
14 224 4
14 239 2
14 240 4
14 244 1
14 250 4
14 261 1
14 265 9
14 270 1
14 274 4
14 286 1
14 287 1
14 289 1
14 294 1
14 296 2
14 299 2
14 300 2
14 301 22
14 303 2
14 305 3
14 306 2
14 307 1
14 308 3
14 310 4
14 313 1
14 314 6
14 315 14
14 316 4
14 317 5
14 319 3
14 320 8
14 321 1
14 322 3
14 327 13
14 329 8
14 330 3
14 331 7
14 332 2
14 339 5
14 340 7
14 341 2
14 342 5
14 348 5
14 350 1
15 22 1
15 27 180
15 31 2
15 34 1
15 35 214
15 36 16
15 37 198
15 38 1
15 41 3
15 42 1
15 44 6
15 50 2
15 54 1
15 55 22
15 56 58
15 58 22
15 59 58
15 60 13
15 65 103
15 67 163
15 71 1
15 72 15
15 73 102
15 77 141
15 79 2
15 84 34
15 86 5
15 90 16
15 91 1
15 92 1
15 94 1
15 95 63
15 102 148
15 103 5
15 111 12
15 112 7
15 115 10
15 116 1
15 117 13
15 121 6
15 125 1
15 128 1
15 131 1
15 141 9
15 146 14
15 150 16
15 158 1
15 172 2
15 185 2
15 201 3
15 213 1
15 219 1
15 221 2
15 223 1
15 261 1
15 272 3
15 273 3
15 274 5
15 276 6
15 279 3
15 286 1
15 287 1
15 289 5
15 305 1
15 308 1
15 309 4
15 310 3
15 314 1
15 315 1
15 316 10
15 317 8
15 319 12
15 320 4
15 322 12
15 328 8
15 329 10
15 330 2
15 331 9
15 337 1
15 339 8
18 19 18
18 26 35
18 29 120
18 30 3
18 31 19
18 36 1
18 37 1
18 38 8
18 40 9
18 42 21
18 45 21
18 47 3
18 48 182
18 49 26
18 52 13
18 55 1
18 56 2
18 60 11
18 71 250
18 79 177
18 83 3
18 84 2
18 87 31
18 91 1
18 92 2
18 96 2
18 100 1
18 108 7
18 116 6
18 121 1
18 123 1
18 125 16
18 128 3
18 133 1
18 142 2
18 168 1
18 209 1
18 210 1
18 219 1
18 240 1
18 242 3
18 256 1
18 270 1
18 274 1
18 286 1
18 289 3
18 296 1
18 301 29
18 306 2
18 307 127
18 309 1
18 313 6
18 314 339
18 315 3
18 317 2
18 318 2
18 319 1
18 321 48
18 322 2
18 332 7
18 337 218
18 339 4
18 340 9
18 341 52
18 342 2
18 345 8
18 348 4
18 350 1
19 26 5
19 27 1
19 29 23
19 30 99
19 31 2
19 36 2
19 38 3
19 40 1
19 42 14
19 44 1
19 45 3
19 47 5
19 48 37
19 49 5
19 52 4
19 55 4
19 57 5
19 58 2
19 60 42
19 65 2
19 67 1
19 71 10
19 72 3
19 73 1
19 79 32
19 82 6
19 83 235
19 84 4
19 86 1
19 87 2
19 90 2
19 91 202
19 92 192
19 94 2
19 100 5
19 102 2
19 103 11
19 107 1
19 108 6
19 112 1
19 115 1
19 116 15
19 123 184
19 125 8
19 133 8
19 139 1
19 142 173
19 146 2
19 158 2
19 165 1
19 167 1
19 168 5
19 170 2
19 211 1
19 213 2
19 224 3
19 236 1
19 240 2
19 244 3
19 250 2
19 256 6
19 265 8
19 289 3
19 290 1
19 299 1
19 300 1
19 301 8
19 303 1
19 305 2
19 306 169
19 307 5
19 308 7
19 309 1
19 310 5
19 313 239
19 314 32
19 315 4
19 316 4
19 317 13
19 318 198
19 319 6
19 320 2
19 321 4
19 322 1
19 329 22
19 330 3
19 331 12
19 332 318
19 337 24
19 339 8
19 340 6
19 341 25
19 342 195
19 345 183
19 350 167
22 25 1
22 26 8
22 27 1
22 29 2
22 30 1
22 31 7
22 34 6
22 35 1
22 37 2
22 38 5
22 40 15
22 41 10
22 42 23
22 45 10
22 48 1
22 49 1
22 50 119
22 52 14
22 54 197
22 55 1
22 56 4
22 57 11
22 58 3
22 60 15
22 65 1
22 67 4
22 68 16
22 72 2
22 73 1
22 76 1
22 77 2
22 82 205
22 84 2
22 86 2
22 87 33
22 90 1
22 94 189
22 96 6
22 102 2
22 103 223
22 108 18
22 111 8
22 112 6
22 116 3
22 117 10
22 121 14
22 123 1
22 125 10
22 128 5
22 131 10
22 133 4
22 139 2
22 141 1
22 150 11
22 159 1
22 163 2
22 166 3
22 172 29
22 173 24
22 179 190
22 182 7
22 183 114
22 185 6
22 195 15
22 201 21
22 203 15
22 211 1
22 213 7
22 219 386
22 220 2
22 221 18
22 224 2
22 231 87
22 239 5
22 242 5
22 256 166
22 261 17
22 265 17
22 270 25
22 272 267
22 273 47
22 274 324
22 276 206
22 279 50
22 286 398
22 287 27
22 288 21
22 289 52
22 294 3
22 296 337
22 300 1
22 301 10
22 303 3
22 305 2
22 308 1
22 310 2
22 314 2
22 315 4
22 317 1
22 319 3
22 320 1
22 327 2
22 330 1
22 331 2
22 337 1
22 339 5
22 340 2
22 348 3
25 27 1
25 35 1
25 36 1
25 47 21
25 50 6
25 67 2
25 76 63
25 78 36
25 79 1
25 94 6
25 100 44
25 103 4
25 107 54
25 111 1
25 116 1
25 120 22
25 133 14
25 139 43
25 156 151
25 158 35
25 159 223
25 163 14
25 165 57
25 166 139
25 167 53
25 168 31
25 170 13
25 171 21
25 172 10
25 179 12
25 195 2
25 203 3
25 209 118
25 210 54
25 211 7
25 213 197
25 219 3
25 220 35
25 221 14
25 223 417
25 224 73
25 236 56
25 239 11
25 240 97
25 242 384
25 244 13
25 250 47
25 261 4
25 270 4
25 272 5
25 279 6
25 286 12
25 287 5
25 288 2
25 289 1
25 290 159
25 294 365
25 296 6
25 299 36
25 300 13
25 303 56
25 314 1
25 337 1
26 29 20
26 30 6
26 31 269
26 36 5
26 38 190
26 40 210
26 42 247
26 45 202
26 47 1
26 48 167
26 49 51
26 50 7
26 52 274
26 54 3
26 55 5
26 57 78
26 60 8
26 71 67
26 72 14
26 79 61
26 82 1
26 83 2
26 84 6
26 87 298
26 90 2
26 91 2
26 92 3
26 94 2
26 96 71
26 103 11
26 108 231
26 116 157
26 123 8
26 125 209
26 128 154
26 141 2
26 142 2
26 158 2
26 168 2
26 179 21
26 183 2
26 211 2
26 213 2
26 219 10
26 231 1
26 239 4
26 270 2
26 272 18
26 274 35
26 276 17
26 286 10
26 290 2
26 296 3
26 301 272
26 307 64
26 313 21
26 314 171
26 315 118
26 317 3
26 318 3
26 321 46
26 327 115
26 331 1
26 332 17
26 337 108
26 339 2
26 340 168
26 341 19
26 342 4
26 345 15
26 348 132
26 350 1
27 29 1
27 30 1
27 31 4
27 34 1
27 35 318
27 36 6
27 37 200
27 38 2
27 41 8
27 45 2
27 47 4
27 48 4
27 49 3
27 50 11
27 52 1
27 54 10
27 55 39
27 56 304
27 57 2
27 58 18
27 59 450
27 60 10
27 65 220
27 67 341
27 71 2
27 72 36
27 73 118
27 76 5
27 77 215
27 79 5
27 82 1
27 84 31
27 86 20
27 87 2
27 90 26
27 91 1
27 92 1
27 94 10
27 95 220
27 96 1
27 100 2
27 102 260
27 103 5
27 108 1
27 111 14
27 112 12
27 115 12
27 116 2
27 117 15
27 118 14
27 120 6
27 121 20
27 128 2
27 131 21
27 133 8
27 141 14
27 142 1
27 146 19
27 150 24
27 156 3
27 158 12
27 159 1
27 167 6
27 168 5
27 170 1
27 172 1
27 173 1
27 179 9
27 183 1
27 185 14
27 195 4
27 201 7
27 203 2
27 210 3
27 213 2
27 219 7
27 221 5
27 223 5
27 231 1
27 239 2
27 240 9
27 242 8
27 244 1
27 256 3
27 261 4
27 265 23
27 272 3
27 273 3
27 274 2
27 276 12
27 279 2
27 286 7
27 287 5
27 288 4
27 294 8
27 296 1
27 299 9
27 300 10
27 301 1
27 303 9
27 305 1
27 307 1
27 310 2
27 313 1
27 314 4
27 316 1
27 317 2
27 319 3
27 320 1
27 321 1
27 322 2
27 327 1
27 328 1
27 329 4
27 331 3
27 337 1
27 339 2
27 341 5
27 345 1
29 30 9
29 31 17
29 36 1
29 37 2
29 38 5
29 40 9
29 42 17
29 45 21
29 48 326
29 49 162
29 52 17
29 54 2
29 55 2
29 56 1
29 57 3
29 58 2
29 60 8
29 65 1
29 71 181
29 72 1
29 73 1
29 77 1
29 79 225
29 82 1
29 83 2
29 84 1
29 87 10
29 91 6
29 92 8
29 94 1
29 95 1
29 96 1
29 100 2
29 103 5
29 108 11
29 111 1
29 116 5
29 121 3
29 123 6
29 125 19
29 128 3
29 133 1
29 139 1
29 142 15
29 146 1
29 150 1
29 158 3
29 159 1
29 185 1
29 210 1
29 219 1
29 242 1
29 250 1
29 265 1
29 272 1
29 274 2
29 276 1
29 286 3
29 288 1
29 289 3
29 290 1
29 296 2
29 301 26
29 306 4
29 307 162
29 310 1
29 313 12
29 314 284
29 315 4
29 317 2
29 318 1
29 319 1
29 321 85
29 327 1
29 329 2
29 331 1
29 332 7
29 337 225
29 339 5
29 340 14
29 341 176
29 342 15
29 345 16
29 348 7
29 350 5
30 31 1
30 36 1
30 40 2
30 42 3
30 44 1
30 45 1
30 47 1
30 48 12
30 49 1
30 50 1
30 52 2
30 57 1
30 58 1
30 60 2
30 65 1
30 68 1
30 71 3
30 72 1
30 77 1
30 79 10
30 82 4
30 83 132
30 87 2
30 91 124
30 92 89
30 94 2
30 95 1
30 100 9
30 103 4
30 108 1
30 115 4
30 118 1
30 123 143
30 125 2
30 133 9
30 141 1
30 142 107
30 158 2
30 159 1
30 165 3
30 168 1
30 211 5
30 213 1
30 223 2
30 224 1
30 236 3
30 240 2
30 244 1
30 250 1
30 256 2
30 270 1
30 272 1
30 286 1
30 288 1
30 289 3
30 290 3
30 299 2
30 300 1
30 301 3
30 303 2
30 305 1
30 306 66
30 307 1
30 308 1
30 310 1
30 313 141
30 314 10
30 315 1
30 316 1
30 317 5
30 318 87
30 319 2
30 321 4
30 322 1
30 329 4
30 330 2
30 331 3
30 332 167
30 337 11
30 339 4
30 340 1
30 341 5
30 342 164
30 345 108
30 348 1
30 350 93
31 35 4
31 36 3
31 38 323
31 40 273
31 41 3
31 42 365
31 45 426
31 47 1
31 48 13
31 49 34
31 50 19
31 52 360
31 55 4
31 56 5
31 57 249
31 58 2
31 59 3
31 60 5
31 67 2
31 68 1
31 71 23
31 72 10
31 73 2
31 77 3
31 79 17
31 82 5
31 83 29
31 84 1
31 86 2
31 87 457
31 90 2
31 91 1
31 92 4
31 94 2
31 96 191
31 102 4
31 103 5
31 108 369
31 111 2
31 112 3
31 115 1
31 116 354
31 117 4
31 118 1
31 121 3
31 123 3
31 125 502
31 128 245
31 131 6
31 141 1
31 142 1
31 150 1
31 158 1
31 159 1
31 163 1
31 165 1
31 168 1
31 172 7
31 173 1
31 179 12
31 183 3
31 185 3
31 209 1
31 211 1
31 213 1
31 219 13
31 221 1
31 223 1
31 231 1
31 239 1
31 242 3
31 250 3
31 256 3
31 265 5
31 270 1
31 272 10
31 274 10
31 276 4
31 286 5
31 288 1
31 290 1
31 296 8
31 301 362
31 307 19
31 308 1
31 310 2
31 313 5
31 314 70
31 315 237
31 316 12
31 317 2
31 319 23
31 320 17
31 321 14
31 322 13
31 327 200
31 329 1
31 331 3
31 332 4
31 337 46
31 339 14
31 340 333
31 341 28
31 342 10
31 345 1
31 348 246
31 350 3
34 35 4
34 37 2
34 41 188
34 50 4
34 54 2
34 56 2
34 60 248
34 65 1
34 67 10
34 68 5
34 77 2
34 82 1
34 92 1
34 94 2
34 95 1
34 102 2
34 103 4
34 111 153
34 112 68
34 117 205
34 121 71
34 131 21
34 150 95
34 158 1
34 167 1
34 168 1
34 170 1
34 172 11
34 173 1
34 182 3
34 185 199
34 203 15
34 219 3
34 221 15
34 224 1
34 240 2
34 261 2
34 270 5
34 272 1
34 273 6
34 274 5
34 276 1
34 279 11
34 286 2
34 287 5
34 288 5
34 289 10
34 296 3
34 319 1
34 339 1
35 36 23
35 37 331
35 38 1
35 41 12
35 42 1
35 44 1
35 47 1
35 49 1
35 50 6
35 54 15
35 55 32
35 56 294
35 57 1
35 58 22
35 59 245
35 60 18
35 65 309
35 67 374
35 71 4
35 72 22
35 73 153
35 76 3
35 77 346
35 78 1
35 79 1
35 83 1
35 84 38
35 86 7
35 87 1
35 90 6
35 91 1
35 92 1
35 94 3
35 95 181
35 100 3
35 102 294
35 103 10
35 107 1
35 111 16
35 112 22
35 115 5
35 116 3
35 117 18
35 118 10
35 120 3
35 121 25
35 131 28
35 133 5
35 141 8
35 142 1
35 146 16
35 150 15
35 156 2
35 158 12
35 159 2
35 167 2
35 168 4
35 170 1
35 173 1
35 179 3
35 185 20
35 201 7
35 203 9
35 209 1
35 213 1
35 219 6
35 221 10
35 223 1
35 231 1
35 236 1
35 239 5
35 240 3
35 242 2
35 261 4
35 265 27
35 272 2
35 273 6
35 276 8
35 279 3
35 286 1
35 287 6
35 288 1
35 289 1
35 294 3
35 296 2
35 299 4
35 300 8
35 303 3
35 305 1
35 309 1
35 310 1
35 313 1
35 314 2
35 316 2
35 319 3
35 320 1
35 321 1
35 322 3
35 329 4
35 331 2
35 332 1
35 339 1
35 341 7
36 37 4
36 38 1
36 42 1
36 44 1
36 45 1
36 48 1
36 49 2
36 52 4
36 55 198
36 56 9
36 57 2
36 58 204
36 59 1
36 60 10
36 65 1
36 67 10
36 71 1
36 72 249
36 73 22
36 77 17
36 79 1
36 84 348
36 86 112
36 87 6
36 90 285
36 96 1
36 102 2
36 107 1
36 108 4
36 111 1
36 112 9
36 115 102
36 116 1
36 117 9
36 118 150
36 121 14
36 125 1
36 131 5
36 141 219
36 146 312
36 172 1
36 185 6
36 219 1
36 256 1
36 261 1
36 265 7
36 272 1
36 274 1
36 279 1
36 286 1
36 287 1
36 296 1
36 301 8
36 305 2
36 307 1
36 309 1
36 310 3
36 314 2
36 315 3
36 316 1
36 317 1
36 320 4
36 322 1
36 329 2
36 331 3
36 337 1
36 339 2
36 340 1
36 341 1
36 348 2
36 350 1
37 50 1
37 55 8
37 56 147
37 58 5
37 59 90
37 60 5
37 65 114
37 67 181
37 71 2
37 72 9
37 73 78
37 77 129
37 82 1
37 84 6
37 86 4
37 87 1
37 90 3
37 94 1
37 95 111
37 102 143
37 103 1
37 111 3
37 112 3
37 115 2
37 117 9
37 118 2
37 121 2
37 131 1
37 141 3
37 142 1
37 146 3
37 150 8
37 172 1
37 173 1
37 185 2
37 219 2
37 231 1
37 272 1
37 273 1
37 274 1
37 276 1
37 288 1
37 289 1
37 296 1
37 305 2
37 310 1
37 313 1
37 314 1
37 316 1
37 317 1
37 319 1
37 322 1
37 327 1
37 329 1
37 331 1
37 339 1
37 341 1
37 345 1
38 40 233
38 42 171
38 45 238
38 47 1
38 48 3
38 49 6
38 52 357
38 54 2
38 57 176
38 58 1
38 60 2
38 65 2
38 68 1
38 71 4
38 72 2
38 73 1
38 77 1
38 79 10
38 82 2
38 83 4
38 84 2
38 87 373
38 91 1
38 92 1
38 94 1
38 95 1
38 96 127
38 102 1
38 103 4
38 108 217
38 111 1
38 116 210
38 123 1
38 125 263
38 128 312
38 141 2
38 150 1
38 158 1
38 168 2
38 172 1
38 179 3
38 211 1
38 213 1
38 219 7
38 221 1
38 265 1
38 270 1
38 272 5
38 273 1
38 274 8
38 276 4
38 286 7
38 296 4
38 301 190
38 307 4
38 308 2
38 310 1
38 313 2
38 314 20
38 315 215
38 316 1
38 317 1
38 321 4
38 327 225
38 329 1
38 330 1
38 331 1
38 332 2
38 337 15
38 339 2
38 340 124
38 341 6
38 342 2
38 345 5
38 348 268
40 42 283
40 45 209
40 48 20
40 50 2
40 52 331
40 54 3
40 55 1
40 57 59
40 68 1
40 71 20
40 72 4
40 79 19
40 84 2
40 87 335
40 92 2
40 94 4
40 96 61
40 103 4
40 108 63
40 116 168
40 123 1
40 125 209
40 128 137
40 131 1
40 142 3
40 172 1
40 179 1
40 203 1
40 209 1
40 211 4
40 219 5
40 270 2
40 272 8
40 273 5
40 274 11
40 276 1
40 286 14
40 288 1
40 296 15
40 301 268
40 307 11
40 308 1
40 310 1
40 313 2
40 314 45
40 315 115
40 317 1
40 321 14
40 332 4
40 337 15
40 339 2
40 340 196
40 341 1
40 345 2
40 348 87
41 42 2
41 44 1
41 47 1
41 48 1
41 50 8
41 52 1
41 54 1
41 55 1
41 56 6
41 59 1
41 60 310
41 65 3
41 67 22
41 68 20
41 72 1
41 73 5
41 76 1
41 77 4
41 78 1
41 82 1
41 84 3
41 86 1
41 91 1
41 94 2
41 95 1
41 102 7
41 103 3
41 111 356
41 112 106
41 117 340
41 121 345
41 131 166
41 133 2
41 146 1
41 150 247
41 156 1
41 158 3
41 172 21
41 173 6
41 179 9
41 182 35
41 183 1
41 185 191
41 195 8
41 201 12
41 203 5
41 210 1
41 219 12
41 221 22
41 223 1
41 224 1
41 231 1
41 236 1
41 240 1
41 256 3
41 261 7
41 265 318
41 270 10
41 272 10
41 273 30
41 274 7
41 276 2
41 279 13
41 286 3
41 287 5
41 288 6
41 289 25
41 294 1
41 296 3
41 300 1
41 310 1
41 317 1
41 322 1
41 329 2
41 331 1
41 337 1
41 341 3
42 44 1
42 45 385
42 47 1
42 48 13
42 49 22
42 50 3
42 52 351
42 55 3
42 56 1
42 57 243
42 58 2
42 60 3
42 65 1
42 71 26
42 72 6
42 73 1
42 77 3
42 79 17
42 82 1
42 83 8
42 84 4
42 87 346
42 90 2
42 91 11
42 92 9
42 94 2
42 96 172
42 102 1
42 103 5
42 108 405
42 115 2
42 116 260
42 117 1
42 118 2
42 121 1
42 123 13
42 125 288
42 128 240
42 133 1
42 141 1
42 142 12
42 150 1
42 156 1
42 158 4
42 159 1
42 166 1
42 168 1
42 172 1
42 179 11
42 183 2
42 195 1
42 201 1
42 211 3
42 219 10
42 223 1
42 239 2
42 256 2
42 270 1
42 272 10
42 273 1
42 274 6
42 276 5
42 279 1
42 286 4
42 287 1
42 289 2
42 296 15
42 301 409
42 305 2
42 306 5
42 307 19
42 308 4
42 310 6
42 313 18
42 314 37
42 315 174
42 316 3
42 317 5
42 318 11
42 319 4
42 320 4
42 321 7
42 322 3
42 327 165
42 328 1
42 329 6
42 330 1
42 331 7
42 332 6
42 337 22
42 339 5
42 340 249
42 341 15
42 342 7
42 345 12
42 348 184
42 350 6
44 47 2
44 48 1
44 55 1
44 58 2
44 60 1
44 65 1
44 67 3
44 68 14
44 72 1
44 73 2
44 77 1
44 83 3
44 92 5
44 94 1
44 100 2
44 102 2
44 103 2
44 111 2
44 112 1
44 117 1
44 121 1
44 123 3
44 142 2
44 146 1
44 168 1
44 172 7
44 173 1
44 182 1
44 185 1
44 211 1
44 213 2
44 221 11
44 261 2
44 270 6
44 273 12
44 274 1
44 279 7
44 287 9
44 288 2
44 289 14
44 290 3
44 294 1
44 296 1
44 301 3
44 303 1
44 305 24
44 306 2
44 308 76
44 309 14
44 310 109
44 313 1
44 316 21
44 317 131
44 318 2
44 319 151
44 320 13
44 322 59
44 328 16
44 329 216
44 330 4
44 331 47
44 332 5
44 337 1
44 339 108
44 341 1
44 350 1
45 47 1
45 48 12
45 49 29
45 50 5
45 52 342
45 57 150
45 58 1
45 60 1
45 65 1
45 67 1
45 71 26
45 72 9
45 79 31
45 83 5
45 84 2
45 87 396
45 90 1
45 91 2
45 92 3
45 94 1
45 96 129
45 102 1
45 103 5
45 108 281
45 111 1
45 116 202
45 117 1
45 121 1
45 123 3
45 125 279
45 128 182
45 131 1
45 133 1
45 142 4
45 146 1
45 150 1
45 158 1
45 179 2
45 183 1
45 211 3
45 219 4
45 221 1
45 231 1
45 239 1
45 265 1
45 270 1
45 272 11
45 274 7
45 276 3
45 286 11
45 289 1
45 296 9
45 301 368
45 306 1
45 307 24
45 308 2
45 310 1
45 313 5
45 314 81
45 315 123
45 316 1
45 317 3
45 318 5
45 321 18
45 327 122
45 330 1
45 332 6
45 337 27
45 339 1
45 340 257
45 341 31
45 342 2
45 345 1
45 348 98
45 350 1
47 48 2
47 49 1
47 50 14
47 54 2
47 67 5
47 71 3
47 76 14
47 78 77
47 79 1
47 87 2
47 94 5
47 100 75
47 103 6
47 107 12
47 111 1
47 120 22
47 123 2
47 131 1
47 133 108
47 139 121
47 142 1
47 146 3
47 156 25
47 158 139
47 159 23
47 163 3
47 165 70
47 166 5
47 167 82
47 168 145
47 170 143
47 171 3
47 179 4
47 185 1
47 201 7
47 209 21
47 210 20
47 211 74
47 213 20
47 219 1
47 220 97
47 221 4
47 223 51
47 224 82
47 236 82
47 239 216
47 240 396
47 242 54
47 244 89
47 250 312
47 261 3
47 272 3
47 276 8
47 279 1
47 286 5
47 288 1
47 289 44
47 290 22
47 294 24
47 296 4
47 299 319
47 300 124
47 301 1
47 303 168
47 307 1
47 310 1
47 313 2
47 314 6
47 315 1
47 317 2
47 318 4
47 319 3
47 320 3
47 327 1
47 328 1
47 329 2
47 337 2
47 339 1
47 340 1
47 341 5
47 342 2
47 345 1
48 49 332
48 52 15
48 54 1
48 55 3
48 56 1
48 57 7
48 58 1
48 60 8
48 65 1
48 67 1
48 71 174
48 72 4
48 76 1
48 79 217
48 82 3
48 83 7
48 84 1
48 87 17
48 91 3
48 92 21
48 94 3
48 95 1
48 96 4
48 102 1
48 103 2
48 108 24
48 111 2
48 112 1
48 116 3
48 118 1
48 120 1
48 123 12
48 125 14
48 128 10
48 133 1
48 141 2
48 142 19
48 146 1
48 158 2
48 166 1
48 168 4
48 170 1
48 185 1
48 219 2
48 223 3
48 231 1
48 250 1
48 256 1
48 265 1
48 272 1
48 276 1
48 286 2
48 289 5
48 290 2
48 294 1
48 296 2
48 301 19
48 303 1
48 305 1
48 306 7
48 307 215
48 308 1
48 309 2
48 313 15
48 314 272
48 315 6
48 316 1
48 317 1
48 318 4
48 319 1
48 320 1
48 321 191
48 322 1
48 327 2
48 329 1
48 331 1
48 332 12
48 337 424
48 339 3
48 340 6
48 341 292
48 342 22
48 345 10
48 348 6
48 350 10
49 52 17
49 55 1
49 56 2
49 57 2
49 60 9
49 71 225
49 72 3
49 79 200
49 84 2
49 87 22
49 91 1
49 92 1
49 96 2
49 103 1
49 108 10
49 116 6
49 118 2
49 125 23
49 128 5
49 142 4
49 156 1
49 158 1
49 165 1
49 168 9
49 185 1
49 209 1
49 210 1
49 221 3
49 223 1
49 242 1
49 270 2
49 274 2
49 276 3
49 286 2
49 289 3
49 294 1
49 301 27
49 306 1
49 307 204
49 313 3
49 314 330
49 315 1
49 317 1
49 319 1
49 321 54
49 329 1
49 331 1
49 332 4
49 337 339
49 339 3
49 340 21
49 341 170
49 342 1
49 345 7
49 348 2
50 52 2
50 54 107
50 57 1
50 58 1
50 59 1
50 60 16
50 65 16
50 67 15
50 68 7
50 73 1
50 76 5
50 77 1
50 82 32
50 84 2
50 86 1
50 87 6
50 90 1
50 94 135
50 100 11
50 102 2
50 103 74
50 108 5
50 111 14
50 112 3
50 116 12
50 117 7
50 120 12
50 121 9
50 125 2
50 128 1
50 131 3
50 133 17
50 139 1
50 150 11
50 156 6
50 158 26
50 159 18
50 166 1
50 167 15
50 168 39
50 170 1
50 171 1
50 172 24
50 173 8
50 179 231
50 182 3
50 183 200
50 185 10
50 195 10
50 201 26
50 203 19
50 209 1
50 210 3
50 211 4
50 213 7
50 219 212
50 220 1
50 221 40
50 223 15
50 224 2
50 231 17
50 239 1
50 240 28
50 242 43
50 256 75
50 261 6
50 265 16
50 270 7
50 272 279
50 273 75
50 274 172
50 276 154
50 279 27
50 286 147
50 287 19
50 288 19
50 289 20
50 290 8
50 294 15
50 296 130
50 299 17
50 300 34
50 301 2
50 303 23
50 305 1
50 308 1
50 310 3
50 317 1
50 319 3
50 320 2
50 329 1
50 339 2
50 340 2
52 54 3
52 55 6
52 57 349
52 58 3
52 59 1
52 60 1
52 71 10
52 72 9
52 73 2
52 79 10
52 83 18
52 84 5
52 86 1
52 87 539
52 90 1
52 91 2
52 92 4
52 94 5
52 95 1
52 96 255
52 103 6
52 107 1
52 108 368
52 116 320
52 123 4
52 125 274
52 128 369
52 133 1
52 141 1
52 142 1
52 146 2
52 158 3
52 159 1
52 168 1
52 172 2
52 179 9
52 183 1
52 203 1
52 209 1
52 211 1
52 219 19
52 221 2
52 256 4
52 270 7
52 272 12
52 273 3
52 274 19
52 276 3
52 286 12
52 287 1
52 288 1
52 289 1
52 296 14
52 299 1
52 301 253
52 306 1
52 307 12
52 309 1
52 313 6
52 314 44
52 315 287
52 316 15
52 317 1
52 318 4
52 319 16
52 320 16
52 321 8
52 322 6
52 327 246
52 331 4
52 332 5
52 337 44
52 339 16
52 340 200
52 341 18
52 342 7
52 345 3
52 348 257
52 350 2
54 57 1
54 60 14
54 67 15
54 68 10
54 71 1
54 72 1
54 73 1
54 77 1
54 79 1
54 82 44
54 84 1
54 87 2
54 94 150
54 96 1
54 100 28
54 103 132
54 108 1
54 111 17
54 112 1
54 117 2
54 121 6
54 125 1
54 133 13
54 150 5
54 156 8
54 158 40
54 159 21
54 167 6
54 168 23
54 172 24
54 173 4
54 179 103
54 182 8
54 183 83
54 185 3
54 195 1
54 201 6
54 203 33
54 210 4
54 213 3
54 219 84
54 221 35
54 223 19
54 231 37
54 240 45
54 242 38
54 256 159
54 261 12
54 265 2
54 270 5
54 272 240
54 273 18
54 274 228
54 276 93
54 279 7
54 286 219
54 287 40
54 288 8
54 289 19
54 290 15
54 294 20
54 296 173
54 299 4
54 301 2
54 303 10
54 310 2
54 314 2
54 315 1
54 316 1
54 317 2
54 320 2
54 322 2
54 327 1
54 329 1
54 331 1
54 332 1
54 337 1
54 339 2
54 345 1
54 348 1
55 56 11
55 58 154
55 59 3
55 60 1
55 65 7
55 67 24
55 71 3
55 72 242
55 73 12
55 77 10
55 84 254
55 86 64
55 87 3
55 90 93
55 95 6
55 102 13
55 103 1
55 115 64
55 118 108
55 123 1
55 128 2
55 141 126
55 146 193
55 150 1
55 219 1
55 261 1
55 272 1
55 289 1
55 301 6
55 305 1
55 309 1
55 310 1
55 313 1
55 314 2
55 317 2
55 320 1
55 321 1
55 327 2
55 329 4
55 337 1
55 339 1
55 340 1
56 58 3
56 59 79
56 60 20
56 65 216
56 67 273
56 71 2
56 72 20
56 73 25
56 77 206
56 79 3
56 82 1
56 83 1
56 84 17
56 86 1
56 87 1
56 90 6
56 91 1
56 92 3
56 94 1
56 95 131
56 102 244
56 103 2
56 107 1
56 111 16
56 112 19
56 115 2
56 116 1
56 117 21
56 118 5
56 121 19
56 123 1
56 131 17
56 141 2
56 142 1
56 146 12
56 150 17
56 172 5
56 183 1
56 185 8
56 203 1
56 219 2
56 221 6
56 239 2
56 242 1
56 261 1
56 265 14
56 270 5
56 272 1
56 273 5
56 274 3
56 276 1
56 279 3
56 286 1
56 288 2
56 289 11
56 294 1
56 296 3
56 305 1
56 310 3
56 313 1
56 314 4
56 316 1
56 317 1
56 319 3
56 321 1
56 322 3
56 329 4
56 331 3
56 332 1
56 337 1
56 339 3
56 341 4
56 342 2
56 345 2
57 60 1
57 65 1
57 71 12
57 72 8
57 73 1
57 79 4
57 83 3
57 86 1
57 87 475
57 90 1
57 91 1
57 92 3
57 94 1
57 96 136
57 102 3
57 103 6
57 108 63
57 111 1
57 116 292
57 123 2
57 125 197
57 128 147
57 133 1
57 142 2
57 146 1
57 158 2
57 168 1
57 179 2
57 203 4
57 211 1
57 213 1
57 219 6
57 221 2
57 240 2
57 265 1
57 270 2
57 272 5
57 273 1
57 274 8
57 276 2
57 286 5
57 296 5
57 301 221
57 307 2
57 313 4
57 314 21
57 315 72
57 316 8
57 317 1
57 319 6
57 321 1
57 322 6
57 327 105
57 331 2
57 332 7
57 337 8
57 339 6
57 340 166
57 341 1
57 345 2
57 348 45
58 59 2
58 60 2
58 65 3
58 67 13
58 71 2
58 72 357
58 73 15
58 77 6
58 79 1
58 82 1
58 83 1
58 84 260
58 86 132
58 87 3
58 90 219
58 91 1
58 94 4
58 95 3
58 102 8
58 103 2
58 111 2
58 112 2
58 115 183
58 116 1
58 117 2
58 118 116
58 121 1
58 123 1
58 128 1
58 141 166
58 142 1
58 146 182
58 173 1
58 179 1
58 182 1
58 183 1
58 201 1
58 219 2
58 256 3
58 270 2
58 272 4
58 273 2
58 274 3
58 276 2
58 279 1
58 286 2
58 287 2
58 289 3
58 296 4
58 301 8
58 305 1
58 310 3
58 314 3
58 316 2
58 317 8
58 319 3
58 320 6
58 322 1
58 328 2
58 329 7
58 330 1
58 331 2
58 339 5
58 340 3
58 342 1
58 345 1
59 60 4
59 65 84
59 67 328
59 71 1
59 72 5
59 73 1
59 77 126
59 82 1
59 84 12
59 86 1
59 90 1
59 94 1
59 95 102
59 102 220
59 111 5
59 112 2
59 115 1
59 117 5
59 118 2
59 121 5
59 131 3
59 146 1
59 150 5
59 172 1
59 185 2
59 219 1
59 270 1
59 273 1
59 274 2
59 279 1
59 288 1
59 289 1
59 313 1
59 317 1
59 339 1
59 341 1
59 345 1
60 65 11
60 67 11
60 68 11
60 71 6
60 72 5
60 73 8
60 77 18
60 79 21
60 82 12
60 83 6
60 84 8
60 86 2
60 90 1
60 91 3
60 92 4
60 94 28
60 95 1
60 100 2
60 102 18
60 103 17
60 107 2
60 111 225
60 112 180
60 116 2
60 117 286
60 121 191
60 123 3
60 125 1
60 128 1
60 131 151
60 133 2
60 141 2
60 142 2
60 146 2
60 150 185
60 156 1
60 158 12
60 159 2
60 167 2
60 168 9
60 172 15
60 173 8
60 179 20
60 182 9
60 183 14
60 185 190
60 195 17
60 201 31
60 203 16
60 219 22
60 221 15
60 223 2
60 231 3
60 239 1
60 240 3
60 242 3
60 256 16
60 261 10
60 265 240
60 270 13
60 272 13
60 273 8
60 274 11
60 276 12
60 279 17
60 286 8
60 287 7
60 288 4
60 289 12
60 294 2
60 296 8
60 299 1
60 300 3
60 301 1
60 305 1
60 306 1
60 307 4
60 308 1
60 310 4
60 313 4
60 314 11
60 315 1
60 316 2
60 317 4
60 319 3
60 320 4
60 321 4
60 322 2
60 328 1
60 329 5
60 331 3
60 332 2
60 337 4
60 339 7
60 341 12
60 342 17
60 345 2
60 348 2
60 350 2
65 67 236
65 68 2
65 71 2
65 72 10
65 73 113
65 77 229
65 84 10
65 86 1
65 87 2
65 90 1
65 91 1
65 95 96
65 102 234
65 103 2
65 111 10
65 112 3
65 116 16
65 117 11
65 118 2
65 121 4
65 131 3
65 141 2
65 146 2
65 150 19
65 173 1
65 179 1
65 185 4
65 219 1
65 221 1
65 239 1
65 256 1
65 261 1
65 265 20
65 270 1
65 272 2
65 273 2
65 274 3
65 276 2
65 289 3
65 296 2
65 305 1
65 308 1
65 310 2
65 313 1
65 316 1
65 317 2
65 319 3
65 320 1
65 327 1
65 329 2
65 331 1
65 332 1
65 339 3
65 345 1
67 68 1
67 71 1
67 72 16
67 73 154
67 76 7
67 77 289
67 78 2
67 83 1
67 84 47
67 86 12
67 90 8
67 92 1
67 94 12
67 95 160
67 100 2
67 102 356
67 103 7
67 108 1
67 111 16
67 112 9
67 115 5
67 116 1
67 117 24
67 118 10
67 120 16
67 121 29
67 131 15
67 133 7
67 141 7
67 142 1
67 146 13
67 150 25
67 156 4
67 158 17
67 159 2
67 167 5
67 168 11
67 172 1
67 173 1
67 179 10
67 185 12
67 195 6
67 201 14
67 203 10
67 210 1
67 219 7
67 221 5
67 223 1
67 231 1
67 236 1
67 239 4
67 240 7
67 242 2
67 261 1
67 265 45
67 270 1
67 272 7
67 273 6
67 274 2
67 276 10
67 286 5
67 287 6
67 288 12
67 289 2
67 290 1
67 294 8
67 296 5
67 299 3
67 300 7
67 303 5
67 305 2
67 307 1
67 308 1
67 310 2
67 313 1
67 316 1
67 317 2
67 318 1
67 319 2
67 321 1
67 322 1
67 328 1
67 329 1
67 331 2
67 332 1
67 339 2
67 341 1
67 342 1
68 72 2
68 73 1
68 76 1
68 77 1
68 82 6
68 84 2
68 87 1
68 94 10
68 102 1
68 103 20
68 111 7
68 112 7
68 116 1
68 117 10
68 121 2
68 128 1
68 131 14
68 133 1
68 150 6
68 159 1
68 166 3
68 172 168
68 173 129
68 179 9
68 182 136
68 183 8
68 185 6
68 195 182
68 201 190
68 203 286
68 210 1
68 213 1
68 219 25
68 221 132
68 231 1
68 239 1
68 240 1
68 242 2
68 256 8
68 261 171
68 265 15
68 270 290
68 272 25
68 273 230
68 274 5
68 276 8
68 279 110
68 286 6
68 287 145
68 288 107
68 289 155
68 294 3
68 296 8
68 305 1
68 308 7
68 310 1
68 314 1
68 316 8
68 317 4
68 319 13
68 320 15
68 329 10
68 330 8
68 331 31
68 339 4
71 72 2
71 77 2
71 79 160
71 83 6
71 84 1
71 87 12
71 90 1
71 91 4
71 92 6
71 94 1
71 96 8
71 102 2
71 103 2
71 107 1
71 108 36
71 111 1
71 112 1
71 115 1
71 116 10
71 123 11
71 125 17
71 128 9
71 131 1
71 142 13
71 146 1
71 150 1
71 156 2
71 158 3
71 167 1
71 168 1
71 173 1
71 179 1
71 183 1
71 195 1
71 210 1
71 220 1
71 223 1
71 240 1
71 242 1
71 256 1
71 265 1
71 272 1
71 273 1
71 274 1
71 286 1
71 288 1
71 289 2
71 299 2
71 301 27
71 303 1
71 306 4
71 307 153
71 313 15
71 314 331
71 315 9
71 316 7
71 317 1
71 318 7
71 319 8
71 320 5
71 321 193
71 322 7
71 327 5
71 329 2
71 330 2
71 331 1
71 332 10
71 337 224
71 339 9
71 340 14
71 341 178
71 342 12
71 345 6
71 348 12
71 350 4
72 73 3
72 77 7
72 79 3
72 83 1
72 84 256
72 86 288
72 87 12
72 90 206
72 92 2
72 94 2
72 95 8
72 102 14
72 103 1
72 108 8
72 111 3
72 112 3
72 115 169
72 116 8
72 117 4
72 118 215
72 121 3
72 123 2
72 125 2
72 128 9
72 141 213
72 142 1
72 146 247
72 150 2
72 159 1
72 168 1
72 172 2
72 173 1
72 179 1
72 182 2
72 183 1
72 185 2
72 195 1
72 201 1
72 203 1
72 209 1
72 219 3
72 221 2
72 224 1
72 231 2
72 239 1
72 256 1
72 261 1
72 265 3
72 270 2
72 272 1
72 273 3
72 274 1
72 276 1
72 279 1
72 286 3
72 287 2
72 288 2
72 289 2
72 296 3
72 301 27
72 305 1
72 306 1
72 307 2
72 309 2
72 310 1
72 313 1
72 314 7
72 315 7
72 316 3
72 317 5
72 318 1
72 319 3
72 320 5
72 322 2
72 327 7
72 328 3
72 329 3
72 331 5
72 332 1
72 337 1
72 339 2
72 340 6
72 341 2
72 342 3
72 345 2
72 348 2
73 77 149
73 82 1
73 84 19
73 86 2
73 87 2
73 90 14
73 92 1
73 95 61
73 102 159
73 103 7
73 111 7
73 112 5
73 115 15
73 116 1
73 117 5
73 118 1
73 121 3
73 125 1
73 128 1
73 131 6
73 141 5
73 146 10
73 150 5
73 172 1
73 173 1
73 179 1
73 185 2
73 203 2
73 209 1
73 221 3
73 231 3
73 256 1
73 261 2
73 270 1
73 272 5
73 273 3
73 274 8
73 276 6
73 286 1
73 287 1
73 288 1
73 289 2
73 296 2
73 301 1
73 308 2
73 309 1
73 314 1
73 316 2
73 317 6
73 319 3
73 322 5
73 328 5
73 329 3
73 331 2
73 339 6
73 341 3
73 345 1
73 348 1
76 78 26
76 79 1
76 94 2
76 100 20
76 103 28
76 107 30
76 120 19
76 133 11
76 139 21
76 142 1
76 156 122
76 158 41
76 159 299
76 163 30
76 165 28
76 166 176
76 167 26
76 168 29
76 170 21
76 171 49
76 172 9
76 179 6
76 203 6
76 209 149
76 210 41
76 211 8
76 213 234
76 219 3
76 220 35
76 221 16
76 223 386
76 224 47
76 236 47
76 239 5
76 240 87
76 242 248
76 244 10
76 250 10
76 261 3
76 270 2
76 272 4
76 273 1
76 276 1
76 279 6
76 286 10
76 287 5
76 289 1
76 290 147
76 294 199
76 296 8
76 299 19
76 300 2
76 301 1
76 303 107
76 314 1
76 329 1
76 337 1
76 340 1
76 341 2
77 78 1
77 82 2
77 84 36
77 86 1
77 87 1
77 90 1
77 91 1
77 94 2
77 95 143
77 96 1
77 100 1
77 102 292
77 103 1
77 111 12
77 112 14
77 115 1
77 116 1
77 117 14
77 118 3
77 121 17
77 128 1
77 131 14
77 133 1
77 141 4
77 146 13
77 150 7
77 158 1
77 168 1
77 172 1
77 173 3
77 179 1
77 185 10
77 195 1
77 201 1
77 209 1
77 219 6
77 221 2
77 236 1
77 239 1
77 240 1
77 261 2
77 265 19
77 270 2
77 273 2
77 274 1
77 276 2
77 279 2
77 286 1
77 287 2
77 288 1
77 289 3
77 296 2
77 301 2
77 306 1
77 310 1
77 313 1
77 314 1
77 315 1
77 316 1
77 318 1
77 319 2
77 320 1
77 328 1
77 329 2
77 331 1
77 332 1
77 339 3
77 340 1
77 341 3
77 348 1
78 79 1
78 91 2
78 94 1
78 100 227
78 107 26
78 120 18
78 121 1
78 123 1
78 133 353
78 139 259
78 142 2
78 146 3
78 156 34
78 158 228
78 159 65
78 163 3
78 165 158
78 166 16
78 167 193
78 168 258
78 170 229
78 171 31
78 179 10
78 209 39
78 210 49
78 211 49
78 213 46
78 220 214
78 223 129
78 224 247
78 236 388
78 239 286
78 240 315
78 242 103
78 244 323
78 250 277
78 265 1
78 290 20
78 294 35
78 299 149
78 300 317
78 301 1
78 303 256
78 313 1
78 321 1
78 337 1
79 82 2
79 83 11
79 84 2
79 87 20
79 90 1
79 91 6
79 92 11
79 96 4
79 103 1
79 108 29
79 116 7
79 118 1
79 121 1
79 123 13
79 125 25
79 128 8
79 142 10
79 156 2
79 158 2
79 159 1
79 168 2
79 170 1
79 209 1
79 210 2
79 213 2
79 220 1
79 223 3
79 239 2
79 240 1
79 242 3
79 250 2
79 270 1
79 272 2
79 274 2
79 276 2
79 289 2
79 290 2
79 296 1
79 299 1
79 301 20
79 306 5
79 307 137
79 309 1
79 310 2
79 313 10
79 314 235
79 315 13
79 316 1
79 317 3
79 318 3
79 321 123
79 327 1
79 329 1
79 332 5
79 337 233
79 339 2
79 340 15
79 341 159
79 342 11
79 345 8
79 348 17
79 350 6
82 84 1
82 87 6
82 91 1
82 94 29
82 102 1
82 103 236
82 111 3
82 112 3
82 116 1
82 117 3
82 118 2
82 121 3
82 125 2
82 128 1
82 131 2
82 142 1
82 150 4
82 156 1
82 158 3
82 168 2
82 172 20
82 173 1
82 179 14
82 183 22
82 185 4
82 195 3
82 201 1
82 203 9
82 213 1
82 219 205
82 220 2
82 221 20
82 223 3
82 231 81
82 240 4
82 242 5
82 256 28
82 261 2
82 265 2
82 270 14
82 272 108
82 273 7
82 274 159
82 276 167
82 279 51
82 286 234
82 287 15
82 288 19
82 289 15
82 290 1
82 294 4
82 296 91
82 301 3
82 303 1
82 309 1
82 310 3
82 313 2
82 314 1
82 315 1
82 317 5
82 319 4
82 320 1
82 321 1
82 322 2
82 328 1
82 329 3
82 331 1
82 332 1
82 340 1
82 341 1
83 84 5
83 87 12
83 91 184
83 92 121
83 94 1
83 96 2
83 100 15
83 102 2
83 103 2
83 112 2
83 116 14
83 121 1
83 123 150
83 125 5
83 133 7
83 142 138
83 146 1
83 158 1
83 165 1
83 168 1
83 172 3
83 211 9
83 213 5
83 224 2
83 273 2
83 290 4
83 299 1
83 301 7
83 303 2
83 306 38
83 307 3
83 308 1
83 310 2
83 313 308
83 314 16
83 315 7
83 316 7
83 317 16
83 318 107
83 319 27
83 321 5
83 322 18
83 329 21
83 331 1
83 332 310
83 337 12
83 339 34
83 340 4
83 341 6
83 342 19
83 345 257
83 350 13
84 86 188
84 87 4
84 90 225
84 91 2
84 92 1
84 94 3
84 95 16
84 102 11
84 103 2
84 107 2
84 108 1
84 111 6
84 112 8
84 115 131
84 116 1
84 117 5
84 118 237
84 121 4
84 123 1
84 125 1
84 128 1
84 131 4
84 141 231
84 142 1
84 146 315
84 150 2
84 172 4
84 173 3
84 179 4
84 182 1
84 185 5
84 195 3
84 201 3
84 203 3
84 209 1
84 219 3
84 221 3
84 231 2
84 240 1
84 242 1
84 261 2
84 265 8
84 270 3
84 272 4
84 273 5
84 274 1
84 276 2
84 279 3
84 286 2
84 287 4
84 288 5
84 289 5
84 296 3
84 301 8
84 305 1
84 306 2
84 308 2
84 309 3
84 310 4
84 313 2
84 314 2
84 315 2
84 316 5
84 317 7
84 319 2
84 320 7
84 322 2
84 327 5
84 328 4
84 329 6
84 330 1
84 331 2
84 332 1
84 337 3
84 339 5
84 340 2
84 341 1
84 342 2
84 345 2
84 348 1
86 87 2
86 90 71
86 95 1
86 96 1
86 102 5
86 111 1
86 115 9
86 118 115
86 141 8
86 146 62
86 173 1
86 185 1
86 195 2
86 201 1
86 219 2
86 221 2
86 231 2
86 256 1
86 270 1
86 272 1
86 273 2
86 274 1
86 279 1
86 286 1
86 287 1
86 288 1
86 289 1
86 296 1
86 301 4
86 305 1
86 308 1
86 316 1
86 317 1
86 319 2
86 328 2
86 331 1
86 337 2
86 339 1
86 341 1
86 345 2
87 90 1
87 91 4
87 92 5
87 94 6
87 96 283
87 102 1
87 103 8
87 108 387
87 111 1
87 115 5
87 116 403
87 117 1
87 118 3
87 121 1
87 123 7
87 125 323
87 128 502
87 141 1
87 142 6
87 146 1
87 150 1
87 158 2
87 159 1
87 168 1
87 172 1
87 173 2
87 179 11
87 183 1
87 201 1
87 209 1
87 211 5
87 213 1
87 219 36
87 221 1
87 231 1
87 239 1
87 250 1
87 256 5
87 261 1
87 270 5
87 272 9
87 273 2
87 274 17
87 276 10
87 279 1
87 286 13
87 289 1
87 290 2
87 296 29
87 301 359
87 305 1
87 306 2
87 307 12
87 308 1
87 313 3
87 314 65
87 315 273
87 316 1
87 317 3
87 318 4
87 319 10
87 320 15
87 321 7
87 322 3
87 327 451
87 329 2
87 330 1
87 331 3
87 332 5
87 337 34
87 339 8
87 340 281
87 341 15
87 342 4
87 345 3
87 348 262
87 350 3
90 94 2
90 95 4
90 102 5
90 103 1
90 111 2
90 115 127
90 118 85
90 120 1
90 125 1
90 128 1
90 133 1
90 141 150
90 146 170
90 172 1
90 179 1
90 219 1
90 223 1
90 256 1
90 261 1
90 265 1
90 270 2
90 273 2
90 279 1
90 288 1
90 289 1
90 301 1
90 305 2
90 308 1
90 309 2
90 310 5
90 313 1
90 314 1
90 315 2
90 316 2
90 317 5
90 319 2
90 320 2
90 321 1
90 322 2
90 329 2
90 331 4
90 337 2
90 339 6
90 341 1
91 92 186
91 94 2
91 100 3
91 103 1
91 116 2
91 117 1
91 120 1
91 123 160
91 125 2
91 128 3
91 133 2
91 139 3
91 142 154
91 158 4
91 159 1
91 163 1
91 167 1
91 168 3
91 171 1
91 179 1
91 213 2
91 223 1
91 224 2
91 236 5
91 239 1
91 240 4
91 244 1
91 256 3
91 276 1
91 289 1
91 290 3
91 294 1
91 296 1
91 299 1
91 301 8
91 303 3
91 306 160
91 307 2
91 308 3
91 310 5
91 313 224
91 314 10
91 316 4
91 317 9
91 318 135
91 319 2
91 320 2
91 321 4
91 322 2
91 327 1
91 329 11
91 331 2
91 332 227
91 337 3
91 339 7
91 340 1
91 341 10
91 342 217
91 345 128
91 348 1
91 350 138
92 94 1
92 100 5
92 102 1
92 103 4
92 108 1
92 111 1
92 112 1
92 115 3
92 116 3
92 117 1
92 123 98
92 125 2
92 128 4
92 133 7
92 142 116
92 165 2
92 167 1
92 168 1
92 170 1
92 211 6
92 213 3
92 219 1
92 223 1
92 240 1
92 289 1
92 290 3
92 294 1
92 301 5
92 303 1
92 305 1
92 306 59
92 307 5
92 308 6
92 310 3
92 313 196
92 314 6
92 316 2
92 317 14
92 318 66
92 319 6
92 320 6
92 321 1
92 322 4
92 327 2
92 328 2
92 329 21
92 330 2
92 331 4
92 332 245
92 337 9
92 339 2
92 340 2
92 341 4
92 342 79
92 345 123
92 350 74
94 95 1
94 100 5
94 102 2
94 103 144
94 108 5
94 111 2
94 115 2
94 116 3
94 117 6
94 120 8
94 121 10
94 125 2
94 128 1
94 131 3
94 133 5
94 139 1
94 141 1
94 146 1
94 150 6
94 156 3
94 158 10
94 159 7
94 167 4
94 168 7
94 172 28
94 173 10
94 179 95
94 182 6
94 183 100
94 185 3
94 195 9
94 201 22
94 203 11
94 210 1
94 213 4
94 219 146
94 221 27
94 223 8
94 231 16
94 236 1
94 240 5
94 242 6
94 244 1
94 250 1
94 256 67
94 261 15
94 265 6
94 270 12
94 272 300
94 273 30
94 274 216
94 276 140
94 279 27
94 286 168
94 287 22
94 288 21
94 289 34
94 290 7
94 294 12
94 296 162
94 299 4
94 300 10
94 301 3
94 303 6
94 305 1
94 307 2
94 308 1
94 315 1
94 316 1
94 317 3
94 320 1
94 321 1
94 328 1
94 329 1
94 330 2
94 331 2
94 337 1
94 339 3
94 350 1
95 102 161
95 111 6
95 112 3
95 115 1
95 117 5
95 118 1
95 121 3
95 141 3
95 146 1
95 150 11
95 185 2
95 219 1
95 231 1
95 296 1
95 307 1
95 310 1
95 314 1
95 319 1
95 331 1
96 102 1
96 103 4
96 108 68
96 116 319
96 117 1
96 121 1
96 125 160
96 128 101
96 150 1
96 158 3
96 219 1
96 270 1
96 272 2
96 274 1
96 276 4
96 286 1
96 296 1
96 301 189
96 305 1
96 307 2
96 308 1
96 313 4
96 314 14
96 315 62
96 316 6
96 317 1
96 319 5
96 320 1
96 321 2
96 322 3
96 327 136
96 331 2
96 332 3
96 337 3
96 339 3
96 340 121
96 341 2
96 348 36
100 107 8
100 111 6
100 120 22
100 123 15
100 133 217
100 139 279
100 142 7
100 150 1
100 156 91
100 158 173
100 159 78
100 163 3
100 165 237
100 166 18
100 167 201
100 168 163
100 170 179
100 171 12
100 172 4
100 179 4
100 185 2
100 201 2
100 203 5
100 209 27
100 210 71
100 211 93
100 213 54
100 220 189
100 221 6
100 223 159
100 224 182
100 236 352
100 239 51
100 240 292
100 242 136
100 244 134
100 250 137
100 261 1
100 270 2
100 272 7
100 276 2
100 279 4
100 286 7
100 287 4
100 290 77
100 294 81
100 296 2
100 299 95
100 300 386
100 303 243
100 305 2
100 306 4
100 308 1
100 309 3
100 310 7
100 313 10
100 314 1
100 316 3
100 317 6
100 318 3
100 319 1
100 320 6
100 322 6
100 329 14
100 331 4
100 332 7
100 339 7
100 341 1
100 342 3
100 345 11
100 350 4
102 103 3
102 108 1
102 111 12
102 112 10
102 115 1
102 116 1
102 117 15
102 118 2
102 121 22
102 131 14
102 141 2
102 142 1
102 146 5
102 150 22
102 172 5
102 173 1
102 179 3
102 183 1
102 185 8
102 201 2
102 203 3
102 219 4
102 221 4
102 265 16
102 270 1
102 272 2
102 273 4
102 274 1
102 276 1
102 279 3
102 286 2
102 288 1
102 289 1
102 296 1
102 307 1
102 308 1
102 310 4
102 313 1
102 316 2
102 317 3
102 318 1
102 319 2
102 320 1
102 322 2
102 327 1
102 328 3
102 329 4
102 331 1
102 339 4
102 341 3
102 342 7
103 108 5
103 111 3
103 112 4
103 116 5
103 117 4
103 121 4
103 123 4
103 125 4
103 128 5
103 131 5
103 133 26
103 139 3
103 141 2
103 142 4
103 146 1
103 150 8
103 156 2
103 158 4
103 159 9
103 163 1
103 166 21
103 167 1
103 168 6
103 172 38
103 173 10
103 179 153
103 182 12
103 183 98
103 185 7
103 195 22
103 201 30
103 203 24
103 210 3
103 211 8
103 213 27
103 219 223
103 220 4
103 221 38
103 223 9
103 224 7
103 231 124
103 236 2
103 239 3
103 240 7
103 242 38
103 256 176
103 261 17
103 265 4
103 270 21
103 272 230
103 273 28
103 274 218
103 276 276
103 279 19
103 286 213
103 287 25
103 288 37
103 289 34
103 290 2
103 294 25
103 296 234
103 299 3
103 301 8
103 303 14
103 305 2
103 306 3
103 308 1
103 309 1
103 310 3
103 313 6
103 314 3
103 315 3
103 316 7
103 317 10
103 318 1
103 319 4
103 320 8
103 322 4
103 327 1
103 328 3
103 329 3
103 330 3
103 331 6
103 332 3
103 337 1
103 339 3
103 340 5
103 342 3
103 345 4
103 350 2
107 111 1
107 112 2
107 118 1
107 120 28
107 121 1
107 125 3
107 133 8
107 139 20
107 146 1
107 156 177
107 158 36
107 159 239
107 163 23
107 165 19
107 166 121
107 167 16
107 168 9
107 170 20
107 171 86
107 179 14
107 209 173
107 210 50
107 211 9
107 213 276
107 220 19
107 223 244
107 224 36
107 236 41
107 239 16
107 240 62
107 242 308
107 244 12
107 250 51
107 273 1
107 288 1
107 290 217
107 294 180
107 296 1
107 299 8
107 300 13
107 303 30
107 313 1
107 341 1
108 116 244
108 118 1
108 123 2
108 125 283
108 128 105
108 133 1
108 142 1
108 150 1
108 158 2
108 172 1
108 203 1
108 219 7
108 221 1
108 272 8
108 273 1
108 274 11
108 276 5
108 279 1
108 286 15
108 287 1
108 296 19
108 301 320
108 307 21
108 308 2
108 313 9
108 314 64
108 315 69
108 317 1
108 321 26
108 327 37
108 332 8
108 337 27
108 340 228
108 341 14
108 345 8
108 348 70
111 112 160
111 117 230
111 120 1
111 121 263
111 131 164
111 133 3
111 150 222
111 156 1
111 158 11
111 159 2
111 167 3
111 168 7
111 172 14
111 173 10
111 179 9
111 182 6
111 183 1
111 185 150
111 195 4
111 201 19
111 203 26
111 219 13
111 221 14
111 223 2
111 231 4
111 236 1
111 239 1
111 240 5
111 242 2
111 256 4
111 261 12
111 265 376
111 270 15
111 272 12
111 273 14
111 274 8
111 276 9
111 279 16
111 286 7
111 287 11
111 288 8
111 289 13
111 294 4
111 296 3
111 299 2
111 300 9
111 303 1
111 307 3
111 308 1
111 310 3
111 314 1
111 316 1
111 317 1
111 319 1
111 321 1
111 322 1
111 329 1
111 331 1
111 332 1
111 337 2
111 339 1
111 341 6
111 345 1
112 117 253
112 121 85
112 131 77
112 141 1
112 150 134
112 172 9
112 173 3
112 179 2
112 182 1
112 185 91
112 195 2
112 201 4
112 203 3
112 219 9
112 221 11
112 231 5
112 261 2
112 265 79
112 270 4
112 272 5
112 273 7
112 274 4
112 276 3
112 279 6
112 286 6
112 287 2
112 288 1
112 289 10
112 296 2
112 301 1
112 310 1
112 313 1
112 316 2
112 321 1
112 322 1
112 328 1
112 329 3
112 331 1
112 332 1
112 337 1
112 341 3
112 345 1
115 116 1
115 118 52
115 141 25
115 146 68
115 179 1
115 219 3
115 231 1
115 276 2
115 286 1
115 287 2
115 289 1
115 296 3
115 305 1
115 306 2
115 309 1
115 313 2
115 314 2
115 316 1
115 317 2
115 318 1
115 322 1
115 329 3
115 330 1
115 331 1
115 339 3
115 345 2
116 118 1
116 121 1
116 123 2
116 125 184
116 128 214
116 131 1
116 139 2
116 141 1
116 142 3
116 146 1
116 150 1
116 156 1
116 158 3
116 159 1
116 166 1
116 167 2
116 170 1
116 172 1
116 179 7
116 183 2
116 185 1
116 203 1
116 209 1
116 211 2
116 219 11
116 220 1
116 221 1
116 223 2
116 224 1
116 239 3
116 240 1
116 244 1
116 256 2
116 265 68
116 270 4
116 272 5
116 274 7
116 276 5
116 279 1
116 286 9
116 288 1
116 296 7
116 299 2
116 301 248
116 303 1
116 307 4
116 308 5
116 310 1
116 313 4
116 314 26
116 315 175
116 316 3
116 317 1
116 318 1
116 319 9
116 320 11
116 321 5
116 322 3
116 327 271
116 330 1
116 331 2
116 332 3
116 337 17
116 339 9
116 340 126
116 341 7
116 342 5
116 345 3
116 348 138
116 350 2
117 121 258
117 128 1
117 131 208
117 150 215
117 172 15
117 173 9
117 179 9
117 182 8
117 183 7
117 185 155
117 195 8
117 201 17
117 203 5
117 219 12
117 221 8
117 231 2
117 239 2
117 256 2
117 261 11
117 265 339
117 270 7
117 272 10
117 273 29
117 274 8
117 276 7
117 279 9
117 286 7
117 287 3
117 288 9
117 289 12
117 296 2
117 303 1
117 305 1
117 308 2
117 309 1
117 310 3
117 313 1
117 314 1
117 316 1
117 317 1
117 319 2
117 322 1
117 328 1
117 329 4
117 331 1
117 332 1
117 339 3
117 341 3
117 345 1
118 141 168
118 146 114
118 219 1
118 272 1
118 301 3
118 305 1
118 310 1
118 313 1
118 314 2
118 317 3
118 320 1
118 322 1
118 327 1
118 329 3
118 331 3
118 332 3
118 337 1
118 339 1
118 345 1
120 125 3
120 133 6
120 139 18
120 156 160
120 158 37
120 159 144
120 163 3
120 165 42
120 166 253
120 167 29
120 168 20
120 170 7
120 171 16
120 172 1
120 179 26
120 203 4
120 209 85
120 210 82
120 211 6
120 213 146
120 220 15
120 221 6
120 223 250
120 224 29
120 236 31
120 239 1
120 240 45
120 242 236
120 244 9
120 250 17
120 261 1
120 272 6
120 273 1
120 279 3
120 286 8
120 287 1
120 288 7
120 289 2
120 290 150
120 294 220
120 296 7
120 299 17
120 300 3
120 303 38
120 314 1
120 340 1
121 125 1
121 131 127
121 133 1
121 150 169
121 158 6
121 159 3
121 168 1
121 172 9
121 173 4
121 179 12
121 182 3
121 183 3
121 185 134
121 195 4
121 201 4
121 203 10
121 209 1
121 210 1
121 213 1
121 219 16
121 221 13
121 223 1
121 231 2
121 240 1
121 242 1
121 256 3
121 261 2
121 265 519
121 270 4
121 272 9
121 273 8
121 274 4
121 276 6
121 279 5
121 286 13
121 287 2
121 288 6
121 289 18
121 294 3
121 296 8
121 300 1
121 301 1
121 303 2
121 305 1
121 307 1
121 309 2
121 310 2
121 313 1
121 314 1
121 316 2
121 317 3
121 318 1
121 319 3
121 320 2
121 321 2
121 322 1
121 328 1
121 329 1
121 331 2
121 332 1
121 337 1
121 339 4
121 341 2
121 342 1
123 125 5
123 128 1
123 133 13
123 139 3
123 142 132
123 146 1
123 158 3
123 165 1
123 168 3
123 170 1
123 211 11
123 213 3
123 219 1
123 223 1
123 270 1
123 272 1
123 274 1
123 289 2
123 290 1
123 296 1
123 299 2
123 301 7
123 303 2
123 306 74
123 307 2
123 308 2
123 309 1
123 313 274
123 314 10
123 316 1
123 317 17
123 318 135
123 319 10
123 320 3
123 321 3
123 322 5
123 328 1
123 329 22
123 330 3
123 331 5
123 332 229
123 337 10
123 339 4
123 340 5
123 341 8
123 342 117
123 345 156
123 350 113
125 128 200
125 133 1
125 142 3
125 146 1
125 158 1
125 159 1
125 168 1
125 179 9
125 183 2
125 209 1
125 211 1
125 213 1
125 219 9
125 231 1
125 239 2
125 242 3
125 256 3
125 272 8
125 273 1
125 274 6
125 276 5
125 286 7
125 296 5
125 299 1
125 301 310
125 306 2
125 307 31
125 308 2
125 313 5
125 314 36
125 315 169
125 316 1
125 317 1
125 318 2
125 321 11
125 327 152
125 329 1
125 332 4
125 337 26
125 339 1
125 340 223
125 341 16
125 342 2
125 345 1
125 348 160
125 350 2
128 133 1
128 142 3
128 150 1
128 158 2
128 172 1
128 179 2
128 183 1
128 211 1
128 219 4
128 221 1
128 272 6
128 274 8
128 276 3
128 286 5
128 290 2
128 296 11
128 301 226
128 307 4
128 308 1
128 309 1
128 313 1
128 314 22
128 315 80
128 316 1
128 317 1
128 318 2
128 319 1
128 321 4
128 327 95
128 331 1
128 332 2
128 337 6
128 339 1
128 340 182
128 345 6
128 348 75
131 133 1
131 150 250
131 158 1
131 167 1
131 170 1
131 172 12
131 173 2
131 179 5
131 182 3
131 185 101
131 195 1
131 201 4
131 203 3
131 209 1
131 219 4
131 221 15
131 231 2
131 236 1
131 240 1
131 256 3
131 261 5
131 265 152
131 270 13
131 272 10
131 273 12
131 274 5
131 276 8
131 279 4
131 286 6
131 287 4
131 288 4
131 289 12
131 294 1
131 296 3
131 305 1
131 308 1
131 310 1
131 313 1
131 315 1
131 317 2
131 319 1
131 322 1
131 329 1
131 339 1
131 341 4
133 139 218
133 142 4
133 146 1
133 156 22
133 158 165
133 159 68
133 163 1
133 165 109
133 166 15
133 167 155
133 168 282
133 170 157
133 171 6
133 172 28
133 179 4
133 185 5
133 195 4
133 201 8
133 203 5
133 209 16
133 210 20
133 211 115
133 213 46
133 219 10
133 220 162
133 221 32
133 223 93
133 224 219
133 236 225
133 239 224
133 240 355
133 242 97
133 244 335
133 250 112
133 261 3
133 270 4
133 272 6
133 273 1
133 276 6
133 279 10
133 286 9
133 287 17
133 288 2
133 289 4
133 290 30
133 294 71
133 296 7
133 299 109
133 300 139
133 301 1
133 303 278
133 306 6
133 308 2
133 310 1
133 313 4
133 314 3
133 316 1
133 317 3
133 318 2
133 319 4
133 320 2
133 322 1
133 329 7
133 330 1
133 331 6
133 332 6
133 337 1
133 339 2
133 342 1
133 345 6
133 350 2
139 142 1
139 146 2
139 156 66
139 158 285
139 159 43
139 163 8
139 165 88
139 166 20
139 167 190
139 168 181
139 170 248
139 171 35
139 172 3
139 179 9
139 195 3
139 201 4
139 209 31
139 210 90
139 211 87
139 213 46
139 219 4
139 220 184
139 221 4
139 223 154
139 224 170
139 236 294
139 239 143
139 240 238
139 242 79
139 244 180
139 250 190
139 261 1
139 270 2
139 279 2
139 287 1
139 288 1
139 290 42
139 294 40
139 296 2
139 299 123
139 300 275
139 303 263
139 318 1
139 332 2
139 342 1
139 345 1
141 146 144
141 159 1
141 185 1
141 209 1
141 219 2
141 256 1
141 272 2
141 273 1
141 274 1
141 276 2
141 279 1
141 286 2
141 296 1
141 301 7
141 309 1
141 313 1
141 314 1
141 316 1
141 317 2
141 320 1
141 322 1
141 329 1
141 331 1
141 337 2
141 339 8
141 340 3
142 158 2
142 165 1
142 166 1
142 167 1
142 168 4
142 170 4
142 211 3
142 213 5
142 219 1
142 220 2
142 223 1
142 224 1
142 236 2
142 240 2
142 250 1
142 270 2
142 272 1
142 276 2
142 289 2
142 290 4
142 296 2
142 299 1
142 300 1
142 301 5
142 303 2
142 306 84
142 307 6
142 308 4
142 309 1
142 310 2
142 313 193
142 314 17
142 315 2
142 316 4
142 317 8
142 318 102
142 319 7
142 321 8
142 322 3
142 327 1
142 328 3
142 329 24
142 331 4
142 332 247
142 337 20
142 339 3
142 340 6
142 341 9
142 342 149
142 345 160
142 348 1
142 350 112
146 158 2
146 165 1
146 167 1
146 168 1
146 210 3
146 224 2
146 236 2
146 240 5
146 242 1
146 274 1
146 299 2
146 301 1
146 303 2
146 305 2
146 310 3
146 313 1
146 314 5
146 315 1
146 316 1
146 317 1
146 328 1
146 329 3
146 331 2
146 337 1
146 339 1
150 172 18
150 173 15
150 179 9
150 182 14
150 183 6
150 185 112
150 195 3
150 201 14
150 203 10
150 219 21
150 221 18
150 231 3
150 240 2
150 256 6
150 261 16
150 265 176
150 270 13
150 272 12
150 273 17
150 274 4
150 276 6
150 279 12
150 286 9
150 287 8
150 288 9
150 289 30
150 296 9
150 301 1
150 305 1
150 310 1
150 314 1
150 316 1
150 317 1
150 319 2
150 322 1
150 329 2
150 331 1
150 332 1
150 339 3
150 341 1
156 158 28
156 159 193
156 163 28
156 165 21
156 166 107
156 167 16
156 168 26
156 170 27
156 171 163
156 172 4
156 179 26
156 195 3
156 201 3
156 203 4
156 209 132
156 210 356
156 211 5
156 213 262
156 219 1
156 220 27
156 221 20
156 223 408
156 224 24
156 236 50
156 239 15
156 240 77
156 242 477
156 244 16
156 250 126
156 261 1
156 270 6
156 272 9
156 273 1
156 276 3
156 279 8
156 286 4
156 287 6
156 288 8
156 289 2
156 290 170
156 294 335
156 296 4
156 299 17
156 300 56
156 303 53
156 337 2
156 340 1
156 341 1
158 159 75
158 163 15
158 165 201
158 166 18
158 167 197
158 168 213
158 170 215
158 171 20
158 172 14
158 179 26
158 185 8
158 195 3
158 201 26
158 203 18
158 209 41
158 210 49
158 211 94
158 213 69
158 220 344
158 221 25
158 223 112
158 224 282
158 236 206
158 239 160
158 240 344
158 242 101
158 244 141
158 250 195
158 256 6
158 261 7
158 265 13
158 272 13
158 273 1
158 274 1
158 276 38
158 279 13
158 286 25
158 287 27
158 288 9
158 289 3
158 290 57
158 294 73
158 296 6
158 299 145
158 300 228
158 301 2
158 303 449
158 306 2
158 310 1
158 314 3
158 315 2
158 316 2
158 317 2
158 318 2
158 319 1
158 328 1
158 329 1
158 330 1
158 332 2
158 337 4
158 339 1
158 340 8
158 342 1
158 345 2
158 348 2
158 350 1
159 163 280
159 165 30
159 166 195
159 167 42
159 168 73
159 170 39
159 171 390
159 172 14
159 179 26
159 185 5
159 195 3
159 201 23
159 203 21
159 209 423
159 210 214
159 211 24
159 213 324
159 219 3
159 220 50
159 221 27
159 223 441
159 224 57
159 236 47
159 239 44
159 240 131
159 242 382
159 244 24
159 250 353
159 261 6
159 265 1
159 270 5
159 272 9
159 276 6
159 279 12
159 286 11
159 287 13
159 288 9
159 289 4
159 290 339
159 294 312
159 296 8
159 299 45
159 300 72
159 301 3
159 303 71
159 314 2
159 332 2
159 337 1
159 339 1
159 340 2
159 342 1
159 348 1
163 165 5
163 166 93
163 167 4
163 168 8
163 170 4
163 171 126
163 172 1
163 179 6
163 203 2
163 209 91
163 210 18
163 211 4
163 213 90
163 219 1
163 220 6
163 221 2
163 223 119
163 224 10
163 236 16
163 239 3
163 240 42
163 242 167
163 244 5
163 250 125
163 261 1
163 270 2
163 276 4
163 279 4
163 287 2
163 288 3
163 290 305
163 294 68
163 296 2
163 299 4
163 300 3
163 303 21
165 166 23
165 167 227
165 168 131
165 170 344
165 171 8
165 179 7
165 185 1
165 209 33
165 210 42
165 211 80
165 213 41
165 220 146
165 223 50
165 224 214
165 236 203
165 239 97
165 240 163
165 242 56
165 244 116
165 250 101
165 290 17
165 294 36
165 299 122
165 300 219
165 303 336
165 306 1
165 307 1
165 313 4
165 318 1
165 332 3
165 342 2
165 345 1
166 167 11
166 168 15
166 170 12
166 171 56
166 172 10
166 179 20
166 195 3
166 201 2
166 203 1
166 209 132
166 210 186
166 211 10
166 213 188
166 219 9
166 220 21
166 221 5
166 223 227
166 224 35
166 236 22
166 239 9
166 240 37
166 242 220
166 244 11
166 250 119
166 261 8
166 270 5
166 272 1
166 276 4
166 279 11
166 287 8
166 288 4
166 290 113
166 294 260
166 296 3
166 299 9
166 300 7
166 303 39
166 319 1
166 337 1
166 340 1
166 341 1
167 168 311
167 170 140
167 171 5
167 172 3
167 179 8
167 185 2
167 201 5
167 203 2
167 209 16
167 210 27
167 211 145
167 213 25
167 220 475
167 221 11
167 223 88
167 224 360
167 236 299
167 239 95
167 240 271
167 242 79
167 244 287
167 250 147
167 261 5
167 265 1
167 272 5
167 276 5
167 279 2
167 286 1
167 287 3
167 288 7
167 290 26
167 294 36
167 296 1
167 299 241
167 300 438
167 301 1
167 303 220
167 313 2
167 319 1
167 320 1
167 332 3
168 170 183
168 171 11
168 172 16
168 179 23
168 185 7
168 195 1
168 201 41
168 203 18
168 209 26
168 210 27
168 211 41
168 213 49
168 220 211
168 221 45
168 223 99
168 224 213
168 236 291
168 239 194
168 240 319
168 242 103
168 244 437
168 250 248
168 256 1
168 261 7
168 265 7
168 272 20
168 276 39
168 279 4
168 286 22
168 287 6
168 288 8
168 289 38
168 290 25
168 294 62
168 296 3
168 299 200
168 300 218
168 301 1
168 303 224
168 305 1
168 306 2
168 307 3
168 308 1
168 313 1
168 314 7
168 315 1
168 317 4
168 318 3
168 319 3
168 321 1
168 328 2
168 329 5
168 332 5
168 337 1
168 339 1
168 341 2
168 342 2
168 345 2
170 171 7
170 179 5
170 209 22
170 210 34
170 211 68
170 213 70
170 220 165
170 223 81
170 224 155
170 236 162
170 239 37
170 240 231
170 242 100
170 244 224
170 250 32
170 287 1
170 289 1
170 290 38
170 294 52
170 299 101
170 300 101
170 301 1
170 303 356
170 313 5
170 319 1
170 320 1
170 332 5
170 345 5
171 179 9
171 209 118
171 210 52
171 211 1
171 213 136
171 220 13
171 223 258
171 224 19
171 236 28
171 239 12
171 240 53
171 242 279
171 244 6
171 250 105
171 290 248
171 294 157
171 299 6
171 300 3
171 303 19
171 314 1
171 340 1
171 341 1
172 173 190
172 179 19
172 182 166
172 183 6
172 185 26
172 195 179
172 201 257
172 203 216
172 210 3
172 211 9
172 213 8
172 219 46
172 220 1
172 221 300
172 223 14
172 224 5
172 236 1
172 240 10
172 242 29
172 256 12
172 261 291
172 265 41
172 270 321
172 272 24
172 273 249
172 274 10
172 276 23
172 279 255
172 286 17
172 287 216
172 288 193
172 289 301
172 290 3
172 294 28
172 296 22
172 299 7
172 300 11
172 301 1
172 303 10
172 305 3
172 308 5
172 310 6
172 314 1
172 315 1
172 316 12
172 317 3
172 319 17
172 320 12
172 322 8
172 328 3
172 329 9
172 330 3
172 331 23
172 337 2
172 339 14
172 340 1
172 341 1
172 342 1
172 348 1
173 179 1
173 182 85
173 183 5
173 185 2
173 195 71
173 201 117
173 203 116
173 213 1
173 219 12
173 221 220
173 231 2
173 239 1
173 256 3
173 261 115
173 265 1
173 270 143
173 272 28
173 273 174
173 274 16
173 276 27
173 279 237
173 286 12
173 287 230
173 288 248
173 289 216
173 296 22
173 303 1
173 308 1
173 314 1
173 316 1
173 317 2
173 319 4
173 320 1
173 329 2
173 331 3
173 339 1
179 182 2
179 183 54
179 185 3
179 195 1
179 201 10
179 203 25
179 209 11
179 210 32
179 211 2
179 213 27
179 219 163
179 220 6
179 221 34
179 223 48
179 224 4
179 231 31
179 236 15
179 239 5
179 240 15
179 242 53
179 244 3
179 250 14
179 256 43
179 261 6
179 270 14
179 272 314
179 273 37
179 274 300
179 276 136
179 279 15
179 286 165
179 287 22
179 288 20
179 289 48
179 290 13
179 294 29
179 296 177
179 299 4
179 300 4
179 301 12
179 303 12
179 307 1
179 308 1
179 309 1
179 310 2
179 313 1
179 314 1
179 315 1
179 316 1
179 317 2
179 319 1
179 320 1
179 322 2
179 330 1
179 337 2
179 339 4
179 345 1
179 348 1
182 183 1
182 185 5
182 195 50
182 201 110
182 203 96
182 219 10
182 221 173
182 231 1
182 239 1
182 256 4
182 261 58
182 265 8
182 270 155
182 272 11
182 273 181
182 274 14
182 276 6
182 279 110
182 286 5
182 287 185
182 288 90
182 289 186
182 296 11
182 308 3
182 313 1
182 316 4
182 317 3
182 319 8
182 320 5
182 322 1
182 328 1
182 329 4
182 331 8
182 332 1
182 339 1
183 185 3
183 195 1
183 201 3
183 203 9
183 219 114
183 221 8
183 231 44
183 256 44
183 261 1
183 270 1
183 272 293
183 273 17
183 274 188
183 276 113
183 279 3
183 286 137
183 287 9
183 288 5
183 289 7
183 296 106
183 301 3
183 329 1
183 337 2
185 195 3
185 201 15
185 203 16
185 210 1
185 213 1
185 219 11
185 221 30
185 223 4
185 224 1
185 236 2
185 239 1
185 240 10
185 242 4
185 256 1
185 261 5
185 265 129
185 270 19
185 272 8
185 273 22
185 274 9
185 276 6
185 279 29
185 286 3
185 287 7
185 288 10
185 289 13
185 290 1
185 294 11
185 296 3
185 299 3
185 300 1
185 303 4
185 307 1
185 308 1
185 310 2
185 317 1
185 328 1
185 329 1
185 337 2
185 339 2
185 341 3
195 201 150
195 203 152
195 210 3
195 211 2
195 213 2
195 219 16
195 220 2
195 221 235
195 231 3
195 240 3
195 242 12
195 256 3
195 261 73
195 265 3
195 270 167
195 272 15
195 273 170
195 274 9
195 276 5
195 279 198
195 286 14
195 287 219
195 288 175
195 289 215
195 294 8
195 296 20
195 303 4
195 308 5
195 310 1
195 316 3
195 317 1
195 319 4
195 320 6
195 329 5
195 330 1
195 331 2
195 339 1
201 203 194
201 210 2
201 213 1
201 219 24
201 220 1
201 221 466
201 223 30
201 231 4
201 240 10
201 242 22
201 256 1
201 261 215
201 270 242
201 272 41
201 273 246
201 274 17
201 276 13
201 279 348
201 286 40
201 287 213
201 288 254
201 289 347
201 290 5
201 294 29
201 296 29
201 299 7
201 301 1
201 303 8
201 308 7
201 310 1
201 317 7
201 319 6
201 329 6
201 337 1
201 339 2
203 210 4
203 211 1
203 213 4
203 219 27
203 221 218
203 223 14
203 231 3
203 240 11
203 242 21
203 256 5
203 261 187
203 265 31
203 270 170
203 272 32
203 273 176
203 274 7
203 276 10
203 279 185
203 286 16
203 287 149
203 288 140
203 289 220
203 290 6
203 294 23
203 296 29
203 300 4
203 301 1
203 303 1
203 308 6
203 316 3
203 317 3
203 319 6
203 320 11
203 322 1
203 328 1
203 329 8
203 330 1
203 331 11
203 339 1
209 210 100
209 211 15
209 213 241
209 219 1
209 220 30
209 223 330
209 224 29
209 236 45
209 239 22
209 240 95
209 242 304
209 244 16
209 250 213
209 265 1
209 272 2
209 274 1
209 290 222
209 294 200
209 296 2
209 299 21
209 300 25
209 301 2
209 303 45
209 307 1
209 314 2
209 315 1
209 316 1
209 317 1
209 321 1
209 332 1
209 339 3
209 340 1
209 341 3
209 345 1
210 211 6
210 213 244
210 219 2
210 220 31
210 221 7
210 223 304
210 224 37
210 236 54
210 239 16
210 240 78
210 242 314
210 244 23
210 250 59
210 261 3
210 270 6
210 272 2
210 276 5
210 279 5
210 286 1
210 287 9
210 288 5
210 290 182
210 294 326
210 296 3
210 299 14
210 300 32
210 301 1
210 303 52
210 314 2
210 321 1
210 332 1
210 337 1
211 213 15
211 219 9
211 220 193
211 221 3
211 223 20
211 224 86
211 236 59
211 239 37
211 240 149
211 242 47
211 244 53
211 250 48
211 270 3
211 272 1
211 276 1
211 279 3
211 287 9
211 288 1
211 289 2
211 290 3
211 294 24
211 296 4
211 299 104
211 300 147
211 301 3
211 303 160
211 305 1
211 306 3
211 309 1
211 310 2
211 313 3
211 315 2
211 316 4
211 317 2
211 319 6
211 320 1
211 321 1
211 322 1
211 329 6
211 331 2
211 332 1
211 337 1
211 339 3
211 342 1
211 345 3
213 219 20
213 220 61
213 221 3
213 223 388
213 224 51
213 236 50
213 239 38
213 240 90
213 242 484
213 244 34
213 250 215
213 261 2
213 270 6
213 272 3
213 274 1
213 276 2
213 279 5
213 286 4
213 287 4
213 288 3
213 289 1
213 290 303
213 294 450
213 296 6
213 299 36
213 300 46
213 303 80
213 305 1
213 306 5
213 308 2
213 309 2
213 310 2
213 313 4
213 314 2
213 316 4
213 317 3
213 318 4
213 319 9
213 320 5
213 321 2
213 322 4
213 328 3
213 329 1
213 330 2
213 331 4
213 332 10
213 337 1
213 339 7
213 340 2
213 341 1
213 342 5
213 345 6
213 350 3
219 220 8
219 221 50
219 223 1
219 224 7
219 231 102
219 239 2
219 240 3
219 242 17
219 256 182
219 261 23
219 265 9
219 270 44
219 272 266
219 273 52
219 274 310
219 276 208
219 279 47
219 286 353
219 287 55
219 288 37
219 289 58
219 290 1
219 294 18
219 296 385
219 299 5
219 301 19
219 303 9
219 307 1
219 308 1
219 309 1
219 310 5
219 314 2
219 315 2
219 317 1
219 319 5
219 320 2
219 321 1
219 322 1
219 328 1
219 329 3
219 330 2
219 331 4
219 332 1
219 337 1
219 339 3
219 340 1
219 345 1
220 221 3
220 223 75
220 224 361
220 236 262
220 239 120
220 240 248
220 242 91
220 244 211
220 250 131
220 270 3
220 272 1
220 276 1
220 279 2
220 287 5
220 288 1
220 289 3
220 290 34
220 294 31
220 296 1
220 299 265
220 300 393
220 303 257
220 320 1
220 331 1
220 332 3
220 342 1
221 223 32
221 224 2
221 231 4
221 236 1
221 240 31
221 242 36
221 256 14
221 261 301
221 265 32
221 270 318
221 272 50
221 273 226
221 274 15
221 276 43
221 279 349
221 286 32
221 287 257
221 288 243
221 289 288
221 290 12
221 294 46
221 296 30
221 299 12
221 300 36
221 303 12
221 308 5
221 310 2
221 314 1
221 316 2
221 317 1
221 319 11
221 320 7
221 327 1
221 328 1
221 329 9
221 330 1
221 331 17
221 339 6
221 340 1
221 348 1
223 224 109
223 236 100
223 239 107
223 240 188
223 242 491
223 244 59
223 250 300
223 256 2
223 261 3
223 265 2
223 272 12
223 273 1
223 276 10
223 279 4
223 286 8
223 287 4
223 288 2
223 289 2
223 290 284
223 294 498
223 296 3
223 299 95
223 300 124
223 301 1
223 303 109
223 307 1
223 313 1
223 314 4
223 318 1
223 321 1
223 332 2
223 337 1
223 339 1
223 340 3
223 341 2
223 342 1
224 236 253
224 239 145
224 240 294
224 242 82
224 244 212
224 250 275
224 270 3
224 276 2
224 279 1
224 287 4
224 288 1
224 289 1
224 290 30
224 294 39
224 296 2
224 299 227
224 300 238
224 303 260
224 306 1
224 318 1
224 332 1
231 256 39
231 265 1
231 270 2
231 272 74
231 273 2
231 274 72
231 276 112
231 279 2
231 286 107
231 287 3
231 288 1
231 289 4
231 296 89
231 301 1
231 321 1
231 339 1
231 340 1
231 345 1
236 239 147
236 240 249
236 242 72
236 244 240
236 250 171
236 261 1
236 265 1
236 272 1
236 276 1
236 290 21
236 294 46
236 299 150
236 300 336
236 303 225
236 306 1
236 317 1
236 332 2
236 342 1
239 240 357
239 242 71
239 244 204
239 250 31
239 261 2
239 272 1
239 273 1
239 274 2
239 276 3
239 286 2
239 287 3
239 289 1
239 290 30
239 294 30
239 296 3
239 299 217
239 300 42
239 301 2
239 303 180
239 308 3
239 310 2
239 313 1
239 314 1
239 315 3
239 317 1
239 318 1
239 319 3
239 329 1
239 332 1
239 339 7
239 340 3
239 345 2
240 242 198
240 244 316
240 250 347
240 261 2
240 265 3
240 270 1
240 272 6
240 273 1
240 276 30
240 279 8
240 286 15
240 287 8
240 288 3
240 289 3
240 290 76
240 294 100
240 296 4
240 299 390
240 300 338
240 301 2
240 303 369
240 306 2
240 313 1
240 314 2
240 320 1
240 321 2
240 332 4
240 340 1
240 342 2
242 244 63
242 250 271
242 256 3
242 261 6
242 265 2
242 270 12
242 272 8
242 276 17
242 279 16
242 286 14
242 287 26
242 288 20
242 289 4
242 290 272
242 294 468
242 296 12
242 299 121
242 300 170
242 301 2
242 303 66
242 314 4
242 319 1
242 321 1
242 322 2
242 330 1
242 337 4
242 339 1
242 341 6
244 250 184
244 290 28
244 294 23
244 299 79
244 300 209
244 301 1
244 303 163
244 313 1
244 317 1
244 332 2
244 342 1
250 290 174
250 294 195
250 296 1
250 299 292
250 300 18
250 301 1
250 303 220
250 307 1
250 313 1
250 314 4
250 317 1
250 340 1
250 345 1
256 261 5
256 270 5
256 272 227
256 273 15
256 274 251
256 276 92
256 279 23
256 286 99
256 287 11
256 288 11
256 289 22
256 290 2
256 294 1
256 296 240
256 301 1
256 305 2
256 308 2
256 310 2
256 313 2
256 314 2
256 317 12
256 318 1
256 321 1
256 329 4
256 332 2
256 337 1
256 339 2
256 345 1
261 265 1
261 270 211
261 272 24
261 273 206
261 274 8
261 276 5
261 279 183
261 286 18
261 287 139
261 288 150
261 289 248
261 290 1
261 294 15
261 296 13
261 300 3
261 301 1
261 303 2
261 305 1
261 310 1
261 314 1
261 316 3
261 317 3
261 319 4
261 328 1
261 329 4
261 330 1
261 331 1
261 339 1
265 270 13
265 272 17
265 273 21
265 274 19
265 276 8
265 279 33
265 286 12
265 287 25
265 288 10
265 289 19
265 290 1
265 294 8
265 296 8
265 303 2
265 308 3
265 310 2
265 313 1
265 317 1
265 319 2
265 322 1
265 329 1
265 331 1
265 339 2
265 341 1
265 345 1
270 272 19
270 273 277
270 274 17
270 276 11
270 279 257
270 286 16
270 287 201
270 288 286
270 289 332
270 290 1
270 294 8
270 296 17
270 299 3
270 301 2
270 305 1
270 306 1
270 307 1
270 308 3
270 310 3
270 313 2
270 314 1
270 315 2
270 316 3
270 317 5
270 318 1
270 319 10
270 320 17
270 322 1
270 328 3
270 329 12
270 330 3
270 331 24
270 332 3
270 339 9
270 342 1
270 345 2
270 350 2
272 273 52
272 274 349
272 276 345
272 279 33
272 286 219
272 287 39
272 288 34
272 289 48
272 290 8
272 294 10
272 296 240
272 299 7
272 300 15
272 301 8
272 303 3
272 305 1
272 307 3
272 308 2
272 309 1
272 310 5
272 314 2
272 315 2
272 316 1
272 317 4
272 319 1
272 320 3
272 321 2
272 322 1
272 327 2
272 328 2
272 329 2
272 330 1
272 331 1
272 337 3
272 339 2
272 340 3
272 341 1
272 345 1
272 348 4
273 274 26
273 276 16
273 279 221
273 286 16
273 287 163
273 288 223
273 289 315
273 296 25
273 299 1
273 301 1
273 305 2
273 307 3
273 308 3
273 310 3
273 314 1
273 316 5
273 317 7
273 319 11
273 320 10
273 322 4
273 328 2
273 329 8
273 330 2
273 331 13
273 339 7
273 340 1
274 276 239
274 279 14
274 286 260
274 287 20
274 288 17
274 289 25
274 290 1
274 296 192
274 301 11
274 305 1
274 307 1
274 310 2
274 314 2
274 315 5
274 317 1
274 327 1
274 329 4
274 330 1
274 331 4
274 337 4
274 339 2
274 340 4
274 341 1
274 345 1
274 348 2
276 279 27
276 286 257
276 287 21
276 288 23
276 289 24
276 294 11
276 296 208
276 299 7
276 301 6
276 303 8
276 305 1
276 308 1
276 309 1
276 310 3
276 313 1
276 314 2
276 315 5
276 316 3
276 317 1
276 321 2
276 322 2
276 327 1
276 328 1
276 330 1
276 337 1
276 339 3
276 340 2
276 345 1
276 348 3
279 286 16
279 287 274
279 288 342
279 289 404
279 290 3
279 294 12
279 296 34
279 299 2
279 300 12
279 303 6
279 308 2
279 310 1
279 316 1
279 317 5
279 319 8
279 320 6
279 322 2
279 328 2
279 329 6
279 330 1
279 331 11
279 339 2
286 287 19
286 288 17
286 289 22
286 290 6
286 294 8
286 296 232
286 299 6
286 300 18
286 301 11
286 303 3
286 305 1
286 307 1
286 309 1
286 310 2
286 314 1
286 315 5
286 317 3
286 319 1
286 320 2
286 322 1
286 327 2
286 328 1
286 329 2
286 330 2
286 331 1
286 332 1
286 337 1
286 339 3
286 340 3
286 345 1
286 348 2
287 288 226
287 289 302
287 290 2
287 294 32
287 296 33
287 299 3
287 300 16
287 301 1
287 303 12
287 308 6
287 310 5
287 314 1
287 316 5
287 317 2
287 319 13
287 320 7
287 328 1
287 329 6
287 331 14
287 339 3
288 289 328
288 290 1
288 294 14
288 296 21
288 299 5
288 300 5
288 303 2
288 305 2
288 308 2
288 310 1
288 314 1
288 316 2
288 317 1
288 319 5
288 320 4
288 322 2
288 328 1
288 329 8
288 330 2
288 331 6
288 337 1
288 339 5
288 340 1
288 342 2
289 294 7
289 296 29
289 299 3
289 300 6
289 301 1
289 303 1
289 305 1
289 307 5
289 308 5
289 310 2
289 313 2
289 314 15
289 316 4
289 317 7
289 318 4
289 319 10
289 320 14
289 321 2
289 322 1
289 328 1
289 329 16
289 330 6
289 331 22
289 332 2
289 337 3
289 339 7
289 340 1
289 341 5
289 342 2
289 348 1
290 294 211
290 296 4
290 299 22
290 300 55
290 303 34
290 306 1
290 310 3
290 313 2
290 314 2
290 315 1
290 316 1
290 317 2
290 318 4
290 319 7
290 330 1
290 331 2
290 332 6
290 337 2
290 339 6
290 341 5
290 342 3
290 345 2
290 350 4
294 296 13
294 299 58
294 300 73
294 301 1
294 303 82
294 310 1
294 313 1
294 314 1
294 316 1
294 319 4
294 329 2
294 332 1
294 337 2
294 339 3
294 340 3
296 299 4
296 300 3
296 301 7
296 303 5
296 305 1
296 308 1
296 309 1
296 310 3
296 314 1
296 315 2
296 316 1
296 317 2
296 319 1
296 320 4
296 321 1
296 322 1
296 327 4
296 328 1
296 329 2
296 330 3
296 331 2
296 337 3
296 339 2
296 340 3
296 341 1
296 345 1
296 348 1
296 350 2
299 300 244
299 303 199
299 307 2
299 313 2
299 314 2
299 318 1
299 332 1
299 337 1
299 340 1
299 341 1
300 303 303
300 313 1
300 318 1
301 303 1
301 305 1
301 306 4
301 307 19
301 308 4
301 310 6
301 313 12
301 314 59
301 315 183
301 316 2
301 317 7
301 318 10
301 319 2
301 320 6
301 321 17
301 322 1
301 327 168
301 329 6
301 330 1
301 331 2
301 332 14
301 337 26
301 339 7
301 340 280
301 341 14
301 342 9
301 345 12
301 348 149
301 350 4
303 306 1
303 310 3
303 313 1
303 319 2
303 329 3
303 331 2
303 332 4
303 339 1
303 342 1
303 350 1
305 307 1
305 308 43
305 309 11
305 310 107
305 313 1
305 314 1
305 316 94
305 317 91
305 319 104
305 320 96
305 322 85
305 328 49
305 329 150
305 330 35
305 331 119
305 332 2
305 339 108
305 345 1
306 308 2
306 310 1
306 313 175
306 314 5
306 316 1
306 317 9
306 318 105
306 319 5
306 320 2
306 322 1
306 328 2
306 329 12
306 331 4
306 332 224
306 337 3
306 339 5
306 340 1
306 341 8
306 342 29
306 345 154
306 350 30
307 313 4
307 314 241
307 315 3
307 317 2
307 321 98
307 327 3
307 329 1
307 332 6
307 337 220
307 339 1
307 340 10
307 341 126
307 342 1
307 345 8
307 348 1
307 350 2
308 309 13
308 310 104
308 313 1
308 314 1
308 316 99
308 317 113
308 318 2
308 319 175
308 320 237
308 322 143
308 328 67
308 329 274
308 330 81
308 331 161
308 332 4
308 339 111
308 342 2
308 345 1
309 310 24
309 314 1
309 316 27
309 317 39
309 319 46
309 320 32
309 322 40
309 328 15
309 329 40
309 330 17
309 331 50
309 339 66
309 345 2
310 313 4
310 316 152
310 317 151
310 319 203
310 320 215
310 322 146
310 328 67
310 329 256
310 330 132
310 331 161
310 332 6
310 339 163
310 342 2
310 345 6
313 314 10
313 315 5
313 316 8
313 317 7
313 318 271
313 319 6
313 320 5
313 321 8
313 322 5
313 327 6
313 328 1
313 329 6
313 330 1
313 331 7
313 332 349
313 337 12
313 339 14
313 340 7
313 341 7
313 342 276
313 345 185
313 348 1
313 350 207
314 315 23
314 316 15
314 317 4
314 318 6
314 319 16
314 320 9
314 321 223
314 322 18
314 327 14
314 329 3
314 331 4
314 332 19
314 337 323
314 339 20
314 340 37
314 341 223
314 342 22
314 345 9
314 348 13
314 350 4
315 316 10
315 319 22
315 320 3
315 321 5
315 322 11
315 327 56
315 329 2
315 331 2
315 332 2
315 337 14
315 339 10
315 340 182
315 341 6
315 345 1
315 348 93
315 350 1
316 317 151
316 318 2
316 319 196
316 320 63
316 322 150
316 328 53
316 329 215
316 330 37
316 331 87
316 332 12
316 337 10
316 339 213
316 340 3
316 341 4
316 342 1
316 345 6
316 348 1
316 350 2
317 318 14
317 319 200
317 320 173
317 321 2
317 322 139
317 328 114
317 329 220
317 330 142
317 331 216
317 332 10
317 337 1
317 339 222
317 341 5
317 342 5
317 345 6
317 350 8
318 319 5
318 321 4
318 322 3
318 329 10
318 331 7
318 332 293
318 337 6
318 339 4
318 341 6
318 342 111
318 345 153
318 350 74
319 320 296
319 322 173
319 328 90
319 329 311
319 330 120
319 331 241
319 332 7
319 337 18
319 339 221
319 340 2
319 341 8
319 342 7
319 345 9
319 348 1
319 350 5
320 322 147
320 329 363
320 331 117
320 332 8
320 337 7
320 339 187
320 340 2
320 342 1
320 345 2
321 327 3
321 332 8
321 337 181
321 340 5
321 341 205
321 342 6
321 345 5
321 348 2
321 350 10
322 327 1
322 328 114
322 329 229
322 330 93
322 331 150
322 332 5
322 337 10
322 339 171
322 340 3
322 341 8
322 342 4
322 345 2
322 350 1
327 332 3
327 337 5
327 340 132
327 345 2
327 348 66
328 329 104
328 331 91
328 332 4
328 339 145
328 341 1
329 330 153
329 331 272
329 332 20
329 337 2
329 339 236
329 341 2
329 342 12
329 345 11
329 350 14
330 331 72
330 332 6
330 337 1
330 339 109
330 342 1
330 345 4
331 332 9
331 339 176
331 340 1
331 341 1
331 342 2
331 345 3
331 350 3
332 337 10
332 339 8
332 340 5
332 341 23
332 342 281
332 345 214
332 348 1
332 350 190
337 339 19
337 340 12
337 341 180
337 342 29
337 345 14
337 348 4
337 350 17
339 340 2
339 341 6
339 342 12
339 345 2
339 350 3
340 341 7
340 342 3
340 345 2
340 348 152
340 350 2
341 342 7
341 345 28
341 348 2
341 350 4
342 345 155
342 350 44
345 348 1
345 350 170
