# Supplementary material for: Social Contact Networks and Mixing among Students in K-12 Schools in Pittsburgh, PA
Source: PLoS One. 2016 Mar 15;11(3):e0151139. doi: 10.1371/journal.pone.0151139 (PMC4792376; doi:10.1371/journal.pone.0151139)
Supplement: S1 Data — (ZIP) [file pone.0151139.s001.zip › S2_data/net_C-ES_onlystudents-wholeday.net]

*Vertices 171
1 "6" ellipse x_fact 1 y_fact 3
2 "10" box x_fact 1 y_fact 3
3 "11" ellipse x_fact 1 y_fact 3
4 "12" ellipse x_fact 1 y_fact 3
5 "13" triangle
6 "14" diamond
7 "15" diamond
8 "18" box
9 "19" ellipse
10 "22" ellipse x_fact 1 y_fact 3
11 "25" box x_fact 1 y_fact 3
12 "26" box
13 "27" diamond
14 "29" box
15 "30" ellipse
16 "31" box
17 "34" triangle
18 "35" diamond
19 "36" diamond
20 "37" diamond
21 "38" box
22 "40" box
23 "41" triangle
24 "42" box
25 "44" ellipse
26 "45" box
27 "47" box x_fact 1 y_fact 3
28 "48" box
29 "49" box
30 "50" ellipse x_fact 1 y_fact 3
31 "52" box
32 "54" ellipse x_fact 1 y_fact 3
33 "55" diamond
34 "56" diamond
35 "57" box
36 "58" diamond
37 "59" diamond
38 "60" triangle
39 "63" triangle
40 "65" diamond
41 "67" diamond
42 "68" ellipse x_fact 1 y_fact 3
43 "71" box
44 "72" diamond
45 "73" diamond
46 "76" box x_fact 1 y_fact 3
47 "77" diamond
48 "78" box x_fact 1 y_fact 3
49 "79" box
50 "82" ellipse x_fact 1 y_fact 3
51 "83" ellipse
52 "84" diamond
53 "86" diamond
54 "87" box
55 "90" diamond
56 "91" ellipse
57 "92" ellipse
58 "94" ellipse x_fact 1 y_fact 3
59 "95" diamond
60 "96" box
61 "100" box x_fact 1 y_fact 3
62 "102" diamond
63 "103" ellipse x_fact 1 y_fact 3
64 "107" box x_fact 1 y_fact 3
65 "108" box
66 "111" triangle
67 "112" triangle
68 "115" diamond
69 "116" box
70 "117" triangle
71 "118" diamond
72 "120" box x_fact 1 y_fact 3
73 "121" triangle
74 "123" ellipse
75 "125" box
76 "128" box
77 "131" triangle
78 "132" triangle
79 "133" box x_fact 1 y_fact 3
80 "139" box x_fact 1 y_fact 3
81 "141" diamond
82 "142" ellipse
83 "146" diamond
84 "150" triangle
85 "155" box x_fact 1 y_fact 3
86 "156" box x_fact 1 y_fact 3
87 "158" box x_fact 1 y_fact 3
88 "159" box x_fact 1 y_fact 3
89 "163" box x_fact 1 y_fact 3
90 "165" box x_fact 1 y_fact 3
91 "166" box x_fact 1 y_fact 3
92 "167" box x_fact 1 y_fact 3
93 "168" box x_fact 1 y_fact 3
94 "170" box x_fact 1 y_fact 3
95 "171" box x_fact 1 y_fact 3
96 "172" ellipse x_fact 1 y_fact 3
97 "173" ellipse x_fact 1 y_fact 3
98 "179" ellipse x_fact 1 y_fact 3
99 "182" ellipse x_fact 1 y_fact 3
100 "183" ellipse x_fact 1 y_fact 3
101 "185" triangle
102 "195" ellipse x_fact 1 y_fact 3
103 "201" ellipse x_fact 1 y_fact 3
104 "203" ellipse x_fact 1 y_fact 3
105 "209" box x_fact 1 y_fact 3
106 "210" box x_fact 1 y_fact 3
107 "211" box x_fact 1 y_fact 3
108 "213" box x_fact 1 y_fact 3
109 "219" ellipse x_fact 1 y_fact 3
110 "220" box x_fact 1 y_fact 3
111 "221" ellipse x_fact 1 y_fact 3
112 "223" box x_fact 1 y_fact 3
113 "224" box x_fact 1 y_fact 3
114 "231" ellipse x_fact 1 y_fact 3
115 "236" box x_fact 1 y_fact 3
116 "239" box x_fact 1 y_fact 3
117 "240" box x_fact 1 y_fact 3
118 "242" box x_fact 1 y_fact 3
119 "244" box x_fact 1 y_fact 3
120 "250" box x_fact 1 y_fact 3
121 "256" ellipse x_fact 1 y_fact 3
122 "261" ellipse x_fact 1 y_fact 3
123 "265" triangle
124 "270" ellipse x_fact 1 y_fact 3
125 "272" ellipse x_fact 1 y_fact 3
126 "273" ellipse x_fact 1 y_fact 3
127 "274" ellipse x_fact 1 y_fact 3
128 "276" ellipse x_fact 1 y_fact 3
129 "279" ellipse x_fact 1 y_fact 3
130 "286" ellipse x_fact 1 y_fact 3
131 "287" ellipse x_fact 1 y_fact 3
132 "288" ellipse x_fact 1 y_fact 3
133 "289" ellipse x_fact 1 y_fact 3
134 "290" box x_fact 1 y_fact 3
135 "294" box x_fact 1 y_fact 3
136 "296" ellipse x_fact 1 y_fact 3
137 "299" box x_fact 1 y_fact 3
138 "300" box x_fact 1 y_fact 3
139 "301" box
140 "303" box x_fact 1 y_fact 3
141 "305" ellipse
142 "306" ellipse
143 "307" box
144 "308" ellipse
145 "309" ellipse
146 "310" ellipse
147 "313" ellipse
148 "314" box
149 "315" box
150 "316" ellipse
151 "317" ellipse
152 "318" ellipse
153 "319" ellipse
154 "320" ellipse
155 "321" box
156 "322" ellipse
157 "325" ellipse
158 "327" box
159 "328" ellipse
160 "329" ellipse
161 "330" ellipse
162 "331" ellipse
163 "332" ellipse
164 "337" box
165 "339" ellipse
166 "340" box
167 "341" box
168 "342" ellipse
169 "345" ellipse
170 "348" box
171 "350" ellipse
*Edges
1 2 27
1 3 10
1 4 6
1 7 2
1 9 1
1 10 228
1 12 1
1 13 12
1 16 16
1 18 8
1 21 4
1 23 5
1 24 9
1 27 4
1 30 227
1 31 17
1 32 47
1 38 22
1 40 8
1 41 12
1 42 10
1 44 2
1 47 1
1 53 1
1 54 16
1 58 116
1 61 1
1 62 2
1 63 65
1 66 13
1 68 1
1 69 29
1 70 7
1 73 3
1 75 7
1 77 1
1 79 3
1 84 6
1 86 4
1 87 16
1 88 19
1 92 4
1 93 27
1 96 33
1 97 1
1 98 8
1 99 1
1 100 11
1 101 10
1 103 1
1 104 30
1 106 2
1 108 4
1 109 181
1 111 75
1 112 19
1 113 1
1 114 4
1 115 1
1 117 12
1 118 25
1 119 1
1 121 9
1 122 20
1 123 32
1 124 13
1 125 188
1 126 28
1 127 226
1 128 17
1 129 29
1 130 180
1 131 37
1 132 27
1 133 37
1 134 2
1 135 15
1 136 114
1 137 3
1 139 3
1 140 13
1 141 1
1 144 2
1 146 1
1 148 1
1 151 2
1 160 1
1 166 4
2 3 21
2 4 9
2 5 1
2 10 5
2 11 248
2 13 8
2 18 4
2 23 1
2 24 1
2 27 59
2 30 24
2 32 41
2 35 1
2 38 1
2 41 2
2 42 2
2 43 1
2 46 390
2 48 44
2 50 4
2 54 1
2 58 6
2 61 60
2 63 21
2 64 159
2 66 2
2 69 1
2 72 247
2 73 1
2 79 64
2 80 48
2 86 140
2 87 54
2 88 404
2 89 526
2 90 37
2 91 243
2 92 43
2 93 51
2 94 43
2 95 206
2 96 14
2 98 23
2 101 5
2 102 9
2 103 19
2 104 27
2 105 291
2 106 200
2 107 30
2 108 257
2 109 24
2 110 33
2 111 30
2 112 290
2 113 62
2 115 33
2 116 40
2 117 119
2 118 275
2 119 19
2 120 318
2 121 1
2 122 11
2 123 5
2 124 14
2 125 12
2 128 27
2 129 14
2 130 20
2 131 21
2 132 17
2 134 321
2 135 274
2 136 7
2 137 68
2 138 79
2 139 2
2 140 85
2 150 1
2 153 2
2 160 1
2 165 1
2 166 1
2 167 1
3 4 10
3 5 4
3 6 1
3 7 3
3 10 292
3 11 1
3 13 9
3 16 6
3 18 10
3 20 1
3 21 3
3 23 4
3 24 7
3 27 1
3 30 148
3 31 4
3 32 85
3 34 2
3 35 1
3 36 1
3 38 7
3 41 7
3 42 15
3 45 2
3 46 4
3 47 1
3 50 87
3 51 1
3 52 3
3 53 1
3 54 12
3 58 91
3 61 5
3 62 2
3 63 221
3 66 6
3 67 4
3 69 6
3 70 5
3 73 2
3 75 7
3 76 1
3 77 2
3 79 5
3 80 1
3 82 1
3 83 1
3 84 5
3 86 5
3 87 13
3 88 4
3 89 1
3 91 5
3 92 1
3 93 7
3 96 23
3 97 7
3 98 92
3 99 2
3 100 80
3 101 4
3 102 9
3 103 17
3 104 12
3 106 3
3 107 5
3 108 6
3 109 237
3 110 3
3 111 29
3 112 4
3 113 2
3 114 83
3 115 2
3 116 1
3 117 16
3 118 28
3 121 62
3 122 7
3 123 2
3 124 20
3 125 271
3 126 30
3 127 323
3 128 182
3 129 36
3 130 336
3 131 29
3 132 19
3 133 38
3 134 2
3 135 17
3 136 290
3 137 4
3 139 4
3 140 11
3 144 2
3 146 2
3 148 1
3 149 1
3 150 1
3 151 2
3 153 6
3 154 1
3 159 1
3 160 1
3 164 1
3 165 2
3 166 2
4 5 1
4 6 1
4 10 21
4 13 1
4 14 1
4 16 5
4 18 2
4 23 12
4 25 7
4 30 7
4 31 1
4 32 8
4 34 2
4 37 1
4 38 12
4 41 1
4 42 141
4 43 2
4 47 2
4 50 3
4 52 2
4 54 1
4 58 11
4 62 1
4 63 21
4 66 20
4 67 2
4 69 1
4 70 12
4 73 3
4 77 7
4 79 4
4 84 14
4 86 2
4 87 2
4 88 2
4 89 1
4 91 1
4 96 271
4 97 154
4 98 1
4 99 137
4 100 4
4 101 9
4 102 118
4 103 217
4 104 120
4 105 1
4 106 1
4 107 1
4 109 20
4 110 2
4 111 415
4 114 1
4 115 1
4 118 9
4 121 12
4 122 144
4 123 4
4 124 243
4 125 33
4 126 238
4 127 33
4 128 19
4 129 368
4 130 9
4 131 272
4 132 234
4 133 364
4 135 6
4 136 32
4 139 3
4 140 1
4 141 1
4 144 10
4 147 1
4 148 2
4 150 1
4 151 5
4 153 4
4 154 9
4 156 1
4 159 1
4 160 14
4 162 7
4 165 7
4 166 1
5 6 3
5 7 1
5 9 17
5 10 17
5 13 20
5 16 3
5 17 80
5 18 13
5 19 7
5 20 2
5 23 208
5 30 17
5 32 3
5 34 16
5 37 5
5 38 223
5 40 3
5 41 24
5 42 4
5 43 1
5 45 2
5 47 12
5 49 1
5 50 3
5 52 6
5 61 1
5 62 18
5 63 12
5 64 1
5 66 168
5 67 62
5 70 188
5 73 184
5 77 120
5 84 231
5 87 15
5 88 5
5 93 15
5 96 11
5 98 1
5 100 1
5 101 238
5 102 1
5 103 1
5 104 13
5 109 9
5 111 17
5 112 2
5 114 2
5 117 4
5 118 10
5 121 1
5 122 5
5 123 78
5 124 7
5 125 15
5 126 10
5 127 16
5 128 3
5 129 34
5 130 16
5 131 7
5 132 6
5 133 28
5 134 1
5 135 10
5 136 6
5 139 1
5 141 1
5 143 1
5 146 1
5 148 3
5 151 2
5 153 1
5 159 1
5 160 1
5 162 1
5 165 1
5 167 2
5 169 1
6 7 32
6 9 2
6 10 1
6 12 28
6 13 38
6 14 1
6 15 1
6 16 7
6 18 36
6 19 259
6 20 19
6 21 13
6 22 7
6 23 1
6 24 10
6 25 2
6 26 13
6 27 5
6 28 8
6 29 5
6 31 14
6 33 299
6 34 41
6 35 4
6 36 439
6 37 16
6 38 4
6 40 23
6 41 46
6 43 3
6 44 303
6 45 33
6 47 64
6 48 3
6 49 2
6 50 2
6 52 344
6 53 168
6 54 15
6 55 213
6 57 1
6 59 26
6 60 2
6 61 1
6 62 20
6 63 3
6 64 2
6 65 13
6 66 1
6 67 2
6 68 257
6 69 9
6 70 4
6 71 233
6 72 1
6 73 5
6 74 1
6 75 6
6 76 5
6 77 2
6 79 3
6 80 4
6 81 197
6 82 1
6 83 342
6 86 1
6 87 3
6 90 3
6 92 2
6 93 4
6 94 2
6 96 1
6 98 2
6 99 1
6 101 3
6 102 1
6 104 1
6 108 1
6 109 1
6 110 2
6 111 1
6 113 4
6 116 2
6 117 4
6 119 1
6 120 4
6 122 1
6 123 9
6 124 1
6 127 4
6 130 1
6 131 1
6 133 1
6 135 1
6 136 2
6 137 2
6 138 2
6 139 22
6 140 2
6 141 3
6 142 2
6 143 1
6 144 3
6 146 4
6 147 1
6 148 6
6 149 14
6 150 4
6 151 5
6 153 3
6 154 8
6 155 1
6 156 3
6 158 13
6 160 8
6 161 3
6 162 7
6 163 2
6 165 5
6 166 7
6 167 2
6 168 5
6 170 5
6 171 1
7 10 1
7 13 180
7 16 2
7 17 1
7 18 214
7 19 16
7 20 198
7 21 1
7 23 3
7 24 1
7 25 6
7 30 2
7 32 1
7 33 22
7 34 58
7 36 22
7 37 58
7 38 13
7 40 103
7 41 163
7 43 1
7 44 15
7 45 102
7 47 141
7 49 2
7 52 34
7 53 5
7 55 16
7 56 1
7 57 1
7 58 1
7 59 63
7 62 148
7 63 5
7 66 12
7 67 7
7 68 10
7 69 1
7 70 13
7 73 6
7 75 1
7 76 1
7 77 1
7 81 9
7 83 14
7 84 16
7 87 1
7 96 2
7 101 2
7 103 3
7 108 1
7 109 1
7 111 2
7 112 1
7 122 1
7 125 3
7 126 3
7 127 5
7 128 6
7 129 3
7 130 1
7 131 1
7 133 5
7 141 1
7 144 1
7 145 4
7 146 3
7 148 1
7 149 1
7 150 10
7 151 8
7 153 12
7 154 4
7 156 12
7 159 8
7 160 10
7 161 2
7 162 9
7 164 1
7 165 8
8 9 18
8 12 35
8 14 120
8 15 3
8 16 19
8 19 1
8 20 1
8 21 8
8 22 9
8 24 21
8 26 21
8 27 3
8 28 182
8 29 26
8 31 13
8 33 1
8 34 2
8 38 11
8 43 250
8 49 177
8 51 3
8 52 2
8 54 31
8 56 1
8 57 2
8 60 2
8 61 1
8 65 7
8 69 6
8 73 1
8 74 1
8 75 16
8 76 3
8 79 1
8 82 2
8 93 1
8 105 1
8 106 1
8 109 1
8 117 1
8 118 3
8 121 1
8 124 1
8 127 1
8 130 1
8 133 3
8 136 1
8 139 29
8 142 2
8 143 127
8 145 1
8 147 6
8 148 339
8 149 3
8 151 2
8 152 2
8 153 1
8 155 48
8 156 2
8 163 7
8 164 218
8 165 4
8 166 9
8 167 52
8 168 2
8 169 8
8 170 4
8 171 1
9 12 5
9 13 1
9 14 23
9 15 99
9 16 2
9 19 2
9 21 3
9 22 1
9 24 14
9 25 1
9 26 3
9 27 5
9 28 37
9 29 5
9 31 4
9 33 4
9 35 5
9 36 2
9 38 42
9 40 2
9 41 1
9 43 10
9 44 3
9 45 1
9 49 32
9 50 6
9 51 235
9 52 4
9 53 1
9 54 2
9 55 2
9 56 202
9 57 192
9 58 2
9 61 5
9 62 2
9 63 11
9 64 1
9 65 6
9 67 1
9 68 1
9 69 15
9 74 184
9 75 8
9 79 8
9 80 1
9 82 173
9 83 2
9 87 2
9 90 1
9 92 1
9 93 5
9 94 2
9 107 1
9 108 2
9 113 3
9 115 1
9 117 2
9 119 3
9 120 2
9 121 6
9 123 8
9 133 3
9 134 1
9 137 1
9 138 1
9 139 8
9 140 1
9 141 2
9 142 169
9 143 5
9 144 7
9 145 1
9 146 5
9 147 239
9 148 32
9 149 4
9 150 4
9 151 13
9 152 198
9 153 6
9 154 2
9 155 4
9 156 1
9 160 22
9 161 3
9 162 12
9 163 318
9 164 24
9 165 8
9 166 6
9 167 25
9 168 195
9 169 183
9 171 167
10 11 1
10 12 8
10 13 1
10 14 2
10 15 1
10 16 7
10 17 6
10 18 1
10 20 2
10 21 5
10 22 15
10 23 10
10 24 23
10 26 10
10 28 1
10 29 1
10 30 119
10 31 14
10 32 197
10 33 1
10 34 4
10 35 11
10 36 3
10 38 15
10 40 1
10 41 4
10 42 16
10 44 2
10 45 1
10 46 1
10 47 2
10 50 205
10 52 2
10 53 2
10 54 33
10 55 1
10 58 189
10 60 6
10 62 2
10 63 223
10 65 18
10 66 8
10 67 6
10 69 3
10 70 10
10 73 14
10 74 1
10 75 10
10 76 5
10 77 10
10 79 4
10 80 2
10 81 1
10 84 11
10 88 1
10 89 2
10 91 3
10 96 29
10 97 24
10 98 190
10 99 7
10 100 114
10 101 6
10 102 15
10 103 21
10 104 15
10 107 1
10 108 7
10 109 386
10 110 2
10 111 18
10 113 2
10 114 87
10 116 5
10 118 5
10 121 166
10 122 17
10 123 17
10 124 25
10 125 267
10 126 47
10 127 324
10 128 206
10 129 50
10 130 398
10 131 27
10 132 21
10 133 52
10 135 3
10 136 337
10 138 1
10 139 10
10 140 3
10 141 2
10 144 1
10 146 2
10 148 2
10 149 4
10 151 1
10 153 3
10 154 1
10 158 2
10 161 1
10 162 2
10 164 1
10 165 5
10 166 2
10 170 3
11 13 1
11 18 1
11 19 1
11 27 21
11 30 6
11 41 2
11 46 63
11 48 36
11 49 1
11 58 6
11 61 44
11 63 4
11 64 54
11 66 1
11 69 1
11 72 22
11 79 14
11 80 43
11 86 151
11 87 35
11 88 223
11 89 14
11 90 57
11 91 139
11 92 53
11 93 31
11 94 13
11 95 21
11 96 10
11 98 12
11 102 2
11 104 3
11 105 118
11 106 54
11 107 7
11 108 197
11 109 3
11 110 35
11 111 14
11 112 417
11 113 73
11 115 56
11 116 11
11 117 97
11 118 384
11 119 13
11 120 47
11 122 4
11 124 4
11 125 5
11 129 6
11 130 12
11 131 5
11 132 2
11 133 1
11 134 159
11 135 365
11 136 6
11 137 36
11 138 13
11 140 56
11 148 1
11 164 1
12 14 20
12 15 6
12 16 269
12 19 5
12 21 190
12 22 210
12 24 247
12 26 202
12 27 1
12 28 167
12 29 51
12 30 7
12 31 274
12 32 3
12 33 5
12 35 78
12 38 8
12 43 67
12 44 14
12 49 61
12 50 1
12 51 2
12 52 6
12 54 298
12 55 2
12 56 2
12 57 3
12 58 2
12 60 71
12 63 11
12 65 231
12 69 157
12 74 8
12 75 209
12 76 154
12 81 2
12 82 2
12 87 2
12 93 2
12 98 21
12 100 2
12 107 2
12 108 2
12 109 10
12 114 1
12 116 4
12 124 2
12 125 18
12 127 35
12 128 17
12 130 10
12 134 2
12 136 3
12 139 272
12 143 64
12 147 21
12 148 171
12 149 118
12 151 3
12 152 3
12 155 46
12 158 115
12 162 1
12 163 17
12 164 108
12 165 2
12 166 168
12 167 19
12 168 4
12 169 15
12 170 132
12 171 1
13 14 1
13 15 1
13 16 4
13 17 1
13 18 318
13 19 6
13 20 200
13 21 2
13 23 8
13 26 2
13 27 4
13 28 4
13 29 3
13 30 11
13 31 1
13 32 10
13 33 39
13 34 304
13 35 2
13 36 18
13 37 450
13 38 10
13 40 220
13 41 341
13 43 2
13 44 36
13 45 118
13 46 5
13 47 215
13 49 5
13 50 1
13 52 31
13 53 20
13 54 2
13 55 26
13 56 1
13 57 1
13 58 10
13 59 220
13 60 1
13 61 2
13 62 260
13 63 5
13 65 1
13 66 14
13 67 12
13 68 12
13 69 2
13 70 15
13 71 14
13 72 6
13 73 20
13 76 2
13 77 21
13 79 8
13 81 14
13 82 1
13 83 19
13 84 24
13 86 3
13 87 12
13 88 1
13 92 6
13 93 5
13 94 1
13 96 1
13 97 1
13 98 9
13 100 1
13 101 14
13 102 4
13 103 7
13 104 2
13 106 3
13 108 2
13 109 7
13 111 5
13 112 5
13 114 1
13 116 2
13 117 9
13 118 8
13 119 1
13 121 3
13 122 4
13 123 23
13 125 3
13 126 3
13 127 2
13 128 12
13 129 2
13 130 7
13 131 5
13 132 4
13 135 8
13 136 1
13 137 9
13 138 10
13 139 1
13 140 9
13 141 1
13 143 1
13 146 2
13 147 1
13 148 4
13 150 1
13 151 2
13 153 3
13 154 1
13 155 1
13 156 2
13 158 1
13 159 1
13 160 4
13 162 3
13 164 1
13 165 2
13 167 5
13 169 1
14 15 9
14 16 17
14 19 1
14 20 2
14 21 5
14 22 9
14 24 17
14 26 21
14 28 326
14 29 162
14 31 17
14 32 2
14 33 2
14 34 1
14 35 3
14 36 2
14 38 8
14 40 1
14 43 181
14 44 1
14 45 1
14 47 1
14 49 225
14 50 1
14 51 2
14 52 1
14 54 10
14 56 6
14 57 8
14 58 1
14 59 1
14 60 1
14 61 2
14 63 5
14 65 11
14 66 1
14 69 5
14 73 3
14 74 6
14 75 19
14 76 3
14 79 1
14 80 1
14 82 15
14 83 1
14 84 1
14 87 3
14 88 1
14 101 1
14 106 1
14 109 1
14 118 1
14 120 1
14 123 1
14 125 1
14 127 2
14 128 1
14 130 3
14 132 1
14 133 3
14 134 1
14 136 2
14 139 26
14 142 4
14 143 162
14 146 1
14 147 12
14 148 284
14 149 4
14 151 2
14 152 1
14 153 1
14 155 85
14 158 1
14 160 2
14 162 1
14 163 7
14 164 225
14 165 5
14 166 14
14 167 176
14 168 15
14 169 16
14 170 7
14 171 5
15 16 1
15 19 1
15 22 2
15 24 3
15 25 1
15 26 1
15 27 1
15 28 12
15 29 1
15 30 1
15 31 2
15 35 1
15 36 1
15 38 2
15 40 1
15 42 1
15 43 3
15 44 1
15 47 1
15 49 10
15 50 4
15 51 132
15 54 2
15 56 124
15 57 89
15 58 2
15 59 1
15 61 9
15 63 4
15 65 1
15 68 4
15 71 1
15 74 143
15 75 2
15 79 9
15 81 1
15 82 107
15 87 2
15 88 1
15 90 3
15 93 1
15 107 5
15 108 1
15 112 2
15 113 1
15 115 3
15 117 2
15 119 1
15 120 1
15 121 2
15 124 1
15 125 1
15 130 1
15 132 1
15 133 3
15 134 3
15 137 2
15 138 1
15 139 3
15 140 2
15 141 1
15 142 66
15 143 1
15 144 1
15 146 1
15 147 141
15 148 10
15 149 1
15 150 1
15 151 5
15 152 87
15 153 2
15 155 4
15 156 1
15 160 4
15 161 2
15 162 3
15 163 167
15 164 11
15 165 4
15 166 1
15 167 5
15 168 164
15 169 108
15 170 1
15 171 93
16 18 4
16 19 3
16 21 323
16 22 273
16 23 3
16 24 365
16 26 426
16 27 1
16 28 13
16 29 34
16 30 19
16 31 360
16 33 4
16 34 5
16 35 249
16 36 2
16 37 3
16 38 5
16 41 2
16 42 1
16 43 23
16 44 10
16 45 2
16 47 3
16 49 17
16 50 5
16 51 29
16 52 1
16 53 2
16 54 457
16 55 2
16 56 1
16 57 4
16 58 2
16 60 191
16 62 4
16 63 5
16 65 369
16 66 2
16 67 3
16 68 1
16 69 354
16 70 4
16 71 1
16 73 3
16 74 3
16 75 502
16 76 245
16 77 6
16 81 1
16 82 1
16 84 1
16 87 1
16 88 1
16 89 1
16 90 1
16 93 1
16 96 7
16 97 1
16 98 12
16 100 3
16 101 3
16 105 1
16 107 1
16 108 1
16 109 13
16 111 1
16 112 1
16 114 1
16 116 1
16 118 3
16 120 3
16 121 3
16 123 5
16 124 1
16 125 10
16 127 10
16 128 4
16 130 5
16 132 1
16 134 1
16 136 8
16 139 362
16 143 19
16 144 1
16 146 2
16 147 5
16 148 70
16 149 237
16 150 12
16 151 2
16 153 23
16 154 17
16 155 14
16 156 13
16 158 200
16 160 1
16 162 3
16 163 4
16 164 46
16 165 14
16 166 333
16 167 28
16 168 10
16 169 1
16 170 246
16 171 3
17 18 4
17 20 2
17 23 188
17 30 4
17 32 2
17 34 2
17 38 248
17 40 1
17 41 10
17 42 5
17 47 2
17 50 1
17 57 1
17 58 2
17 59 1
17 62 2
17 63 4
17 66 153
17 67 68
17 70 205
17 73 71
17 77 21
17 84 95
17 87 1
17 92 1
17 93 1
17 94 1
17 96 11
17 97 1
17 99 3
17 101 199
17 104 15
17 109 3
17 111 15
17 113 1
17 117 2
17 122 2
17 124 5
17 125 1
17 126 6
17 127 5
17 128 1
17 129 11
17 130 2
17 131 5
17 132 5
17 133 10
17 136 3
17 153 1
17 165 1
18 19 23
18 20 331
18 21 1
18 23 12
18 24 1
18 25 1
18 27 1
18 29 1
18 30 6
18 32 15
18 33 32
18 34 294
18 35 1
18 36 22
18 37 245
18 38 18
18 40 309
18 41 374
18 43 4
18 44 22
18 45 153
18 46 3
18 47 346
18 48 1
18 49 1
18 51 1
18 52 38
18 53 7
18 54 1
18 55 6
18 56 1
18 57 1
18 58 3
18 59 181
18 61 3
18 62 294
18 63 10
18 64 1
18 66 16
18 67 22
18 68 5
18 69 3
18 70 18
18 71 10
18 72 3
18 73 25
18 77 28
18 79 5
18 81 8
18 82 1
18 83 16
18 84 15
18 86 2
18 87 12
18 88 2
18 92 2
18 93 4
18 94 1
18 97 1
18 98 3
18 101 20
18 103 7
18 104 9
18 105 1
18 108 1
18 109 6
18 111 10
18 112 1
18 114 1
18 115 1
18 116 5
18 117 3
18 118 2
18 122 4
18 123 27
18 125 2
18 126 6
18 128 8
18 129 3
18 130 1
18 131 6
18 132 1
18 133 1
18 135 3
18 136 2
18 137 4
18 138 8
18 140 3
18 141 1
18 145 1
18 146 1
18 147 1
18 148 2
18 150 2
18 153 3
18 154 1
18 155 1
18 156 3
18 160 4
18 162 2
18 163 1
18 165 1
18 167 7
19 20 4
19 21 1
19 24 1
19 25 1
19 26 1
19 28 1
19 29 2
19 31 4
19 33 198
19 34 9
19 35 2
19 36 204
19 37 1
19 38 10
19 40 1
19 41 10
19 43 1
19 44 249
19 45 22
19 47 17
19 49 1
19 52 348
19 53 112
19 54 6
19 55 285
19 60 1
19 62 2
19 64 1
19 65 4
19 66 1
19 67 9
19 68 102
19 69 1
19 70 9
19 71 150
19 73 14
19 75 1
19 77 5
19 81 219
19 83 312
19 96 1
19 101 6
19 109 1
19 121 1
19 122 1
19 123 7
19 125 1
19 127 1
19 129 1
19 130 1
19 131 1
19 136 1
19 139 8
19 141 2
19 143 1
19 145 1
19 146 3
19 148 2
19 149 3
19 150 1
19 151 1
19 154 4
19 156 1
19 160 2
19 162 3
19 164 1
19 165 2
19 166 1
19 167 1
19 170 2
19 171 1
20 30 1
20 33 8
20 34 147
20 36 5
20 37 90
20 38 5
20 40 114
20 41 181
20 43 2
20 44 9
20 45 78
20 47 129
20 50 1
20 52 6
20 53 4
20 54 1
20 55 3
20 58 1
20 59 111
20 62 143
20 63 1
20 66 3
20 67 3
20 68 2
20 70 9
20 71 2
20 73 2
20 77 1
20 81 3
20 82 1
20 83 3
20 84 8
20 96 1
20 97 1
20 101 2
20 109 2
20 114 1
20 125 1
20 126 1
20 127 1
20 128 1
20 132 1
20 133 1
20 136 1
20 141 2
20 146 1
20 147 1
20 148 1
20 150 1
20 151 1
20 153 1
20 156 1
20 158 1
20 160 1
20 162 1
20 165 1
20 167 1
20 169 1
21 22 233
21 24 171
21 26 238
21 27 1
21 28 3
21 29 6
21 31 357
21 32 2
21 35 176
21 36 1
21 38 2
21 40 2
21 42 1
21 43 4
21 44 2
21 45 1
21 47 1
21 49 10
21 50 2
21 51 4
21 52 2
21 54 373
21 56 1
21 57 1
21 58 1
21 59 1
21 60 127
21 62 1
21 63 4
21 65 217
21 66 1
21 69 210
21 74 1
21 75 263
21 76 312
21 81 2
21 84 1
21 87 1
21 93 2
21 96 1
21 98 3
21 107 1
21 108 1
21 109 7
21 111 1
21 123 1
21 124 1
21 125 5
21 126 1
21 127 8
21 128 4
21 130 7
21 136 4
21 139 190
21 143 4
21 144 2
21 146 1
21 147 2
21 148 20
21 149 215
21 150 1
21 151 1
21 155 4
21 158 225
21 160 1
21 161 1
21 162 1
21 163 2
21 164 15
21 165 2
21 166 124
21 167 6
21 168 2
21 169 5
21 170 268
22 24 283
22 26 209
22 28 20
22 30 2
22 31 331
22 32 3
22 33 1
22 35 59
22 42 1
22 43 20
22 44 4
22 49 19
22 52 2
22 54 335
22 57 2
22 58 4
22 60 61
22 63 4
22 65 63
22 69 168
22 74 1
22 75 209
22 76 137
22 77 1
22 82 3
22 96 1
22 98 1
22 104 1
22 105 1
22 107 4
22 109 5
22 124 2
22 125 8
22 126 5
22 127 11
22 128 1
22 130 14
22 132 1
22 136 15
22 139 268
22 143 11
22 144 1
22 146 1
22 147 2
22 148 45
22 149 115
22 151 1
22 155 14
22 163 4
22 164 15
22 165 2
22 166 196
22 167 1
22 169 2
22 170 87
23 24 2
23 25 1
23 27 1
23 28 1
23 30 8
23 31 1
23 32 1
23 33 1
23 34 6
23 37 1
23 38 310
23 40 3
23 41 22
23 42 20
23 44 1
23 45 5
23 46 1
23 47 4
23 48 1
23 50 1
23 52 3
23 53 1
23 56 1
23 58 2
23 59 1
23 62 7
23 63 3
23 66 356
23 67 106
23 70 340
23 73 345
23 77 166
23 79 2
23 83 1
23 84 247
23 86 1
23 87 3
23 96 21
23 97 6
23 98 9
23 99 35
23 100 1
23 101 191
23 102 8
23 103 12
23 104 5
23 106 1
23 109 12
23 111 22
23 112 1
23 113 1
23 114 1
23 115 1
23 117 1
23 121 3
23 122 7
23 123 318
23 124 10
23 125 10
23 126 30
23 127 7
23 128 2
23 129 13
23 130 3
23 131 5
23 132 6
23 133 25
23 135 1
23 136 3
23 138 1
23 146 1
23 151 1
23 156 1
23 160 2
23 162 1
23 164 1
23 167 3
24 25 1
24 26 385
24 27 1
24 28 13
24 29 22
24 30 3
24 31 351
24 33 3
24 34 1
24 35 243
24 36 2
24 38 3
24 40 1
24 43 26
24 44 6
24 45 1
24 47 3
24 49 17
24 50 1
24 51 8
24 52 4
24 54 346
24 55 2
24 56 11
24 57 9
24 58 2
24 60 172
24 62 1
24 63 5
24 65 405
24 68 2
24 69 260
24 70 1
24 71 2
24 73 1
24 74 13
24 75 288
24 76 240
24 79 1
24 81 1
24 82 12
24 84 1
24 86 1
24 87 4
24 88 1
24 91 1
24 93 1
24 96 1
24 98 11
24 100 2
24 102 1
24 103 1
24 107 3
24 109 10
24 112 1
24 116 2
24 121 2
24 124 1
24 125 10
24 126 1
24 127 6
24 128 5
24 129 1
24 130 4
24 131 1
24 133 2
24 136 15
24 139 409
24 141 2
24 142 5
24 143 19
24 144 4
24 146 6
24 147 18
24 148 37
24 149 174
24 150 3
24 151 5
24 152 11
24 153 4
24 154 4
24 155 7
24 156 3
24 158 165
24 159 1
24 160 6
24 161 1
24 162 7
24 163 6
24 164 22
24 165 5
24 166 249
24 167 15
24 168 7
24 169 12
24 170 184
24 171 6
25 27 2
25 28 1
25 33 1
25 36 2
25 38 1
25 40 1
25 41 3
25 42 14
25 44 1
25 45 2
25 47 1
25 51 3
25 57 5
25 58 1
25 61 2
25 62 2
25 63 2
25 66 2
25 67 1
25 70 1
25 73 1
25 74 3
25 82 2
25 83 1
25 93 1
25 96 7
25 97 1
25 99 1
25 101 1
25 107 1
25 108 2
25 111 11
25 122 2
25 124 6
25 126 12
25 127 1
25 129 7
25 131 9
25 132 2
25 133 14
25 134 3
25 135 1
25 136 1
25 139 3
25 140 1
25 141 24
25 142 2
25 144 76
25 145 14
25 146 109
25 147 1
25 150 21
25 151 131
25 152 2
25 153 151
25 154 13
25 156 59
25 159 16
25 160 216
25 161 4
25 162 47
25 163 5
25 164 1
25 165 108
25 167 1
25 171 1
26 27 1
26 28 12
26 29 29
26 30 5
26 31 342
26 35 150
26 36 1
26 38 1
26 40 1
26 41 1
26 43 26
26 44 9
26 49 31
26 51 5
26 52 2
26 54 396
26 55 1
26 56 2
26 57 3
26 58 1
26 60 129
26 62 1
26 63 5
26 65 281
26 66 1
26 69 202
26 70 1
26 73 1
26 74 3
26 75 279
26 76 182
26 77 1
26 79 1
26 82 4
26 83 1
26 84 1
26 87 1
26 98 2
26 100 1
26 107 3
26 109 4
26 111 1
26 114 1
26 116 1
26 123 1
26 124 1
26 125 11
26 127 7
26 128 3
26 130 11
26 133 1
26 136 9
26 139 368
26 142 1
26 143 24
26 144 2
26 146 1
26 147 5
26 148 81
26 149 123
26 150 1
26 151 3
26 152 5
26 155 18
26 158 122
26 161 1
26 163 6
26 164 27
26 165 1
26 166 257
26 167 31
26 168 2
26 169 1
26 170 98
26 171 1
27 28 2
27 29 1
27 30 14
27 32 2
27 41 5
27 43 3
27 46 14
27 48 77
27 49 1
27 54 2
27 58 5
27 61 75
27 63 6
27 64 12
27 66 1
27 72 22
27 74 2
27 77 1
27 79 108
27 80 121
27 82 1
27 83 3
27 86 25
27 87 139
27 88 23
27 89 3
27 90 70
27 91 5
27 92 82
27 93 145
27 94 143
27 95 3
27 98 4
27 101 1
27 103 7
27 105 21
27 106 20
27 107 74
27 108 20
27 109 1
27 110 97
27 111 4
27 112 51
27 113 82
27 115 82
27 116 216
27 117 396
27 118 54
27 119 89
27 120 312
27 122 3
27 125 3
27 128 8
27 129 1
27 130 5
27 132 1
27 133 44
27 134 22
27 135 24
27 136 4
27 137 319
27 138 124
27 139 1
27 140 168
27 143 1
27 146 1
27 147 2
27 148 6
27 149 1
27 151 2
27 152 4
27 153 3
27 154 3
27 158 1
27 159 1
27 160 2
27 164 2
27 165 1
27 166 1
27 167 5
27 168 2
27 169 1
28 29 332
28 31 15
28 32 1
28 33 3
28 34 1
28 35 7
28 36 1
28 38 8
28 40 1
28 41 1
28 43 174
28 44 4
28 46 1
28 49 217
28 50 3
28 51 7
28 52 1
28 54 17
28 56 3
28 57 21
28 58 3
28 59 1
28 60 4
28 62 1
28 63 2
28 65 24
28 66 2
28 67 1
28 69 3
28 71 1
28 72 1
28 74 12
28 75 14
28 76 10
28 79 1
28 81 2
28 82 19
28 83 1
28 87 2
28 91 1
28 93 4
28 94 1
28 101 1
28 109 2
28 112 3
28 114 1
28 120 1
28 121 1
28 123 1
28 125 1
28 128 1
28 130 2
28 133 5
28 134 2
28 135 1
28 136 2
28 139 19
28 140 1
28 141 1
28 142 7
28 143 215
28 144 1
28 145 2
28 147 15
28 148 272
28 149 6
28 150 1
28 151 1
28 152 4
28 153 1
28 154 1
28 155 191
28 156 1
28 158 2
28 160 1
28 162 1
28 163 12
28 164 424
28 165 3
28 166 6
28 167 292
28 168 22
28 169 10
28 170 6
28 171 10
29 31 17
29 33 1
29 34 2
29 35 2
29 38 9
29 43 225
29 44 3
29 49 200
29 52 2
29 54 22
29 56 1
29 57 1
29 60 2
29 63 1
29 65 10
29 69 6
29 71 2
29 75 23
29 76 5
29 82 4
29 86 1
29 87 1
29 90 1
29 93 9
29 101 1
29 105 1
29 106 1
29 111 3
29 112 1
29 118 1
29 124 2
29 127 2
29 128 3
29 130 2
29 133 3
29 135 1
29 139 27
29 142 1
29 143 204
29 147 3
29 148 330
29 149 1
29 151 1
29 153 1
29 155 54
29 160 1
29 162 1
29 163 4
29 164 339
29 165 3
29 166 21
29 167 170
29 168 1
29 169 7
29 170 2
30 31 2
30 32 107
30 35 1
30 36 1
30 37 1
30 38 16
30 40 16
30 41 15
30 42 7
30 45 1
30 46 5
30 47 1
30 50 32
30 52 2
30 53 1
30 54 6
30 55 1
30 58 135
30 61 11
30 62 2
30 63 74
30 65 5
30 66 14
30 67 3
30 69 12
30 70 7
30 72 12
30 73 9
30 75 2
30 76 1
30 77 3
30 79 17
30 80 1
30 84 11
30 86 6
30 87 26
30 88 18
30 91 1
30 92 15
30 93 39
30 94 1
30 95 1
30 96 24
30 97 8
30 98 231
30 99 3
30 100 200
30 101 10
30 102 10
30 103 26
30 104 19
30 105 1
30 106 3
30 107 4
30 108 7
30 109 212
30 110 1
30 111 40
30 112 15
30 113 2
30 114 17
30 116 1
30 117 28
30 118 43
30 121 75
30 122 6
30 123 16
30 124 7
30 125 279
30 126 75
30 127 172
30 128 154
30 129 27
30 130 147
30 131 19
30 132 19
30 133 20
30 134 8
30 135 15
30 136 130
30 137 17
30 138 34
30 139 2
30 140 23
30 141 1
30 144 1
30 146 3
30 151 1
30 153 3
30 154 2
30 160 1
30 165 2
30 166 2
31 32 3
31 33 6
31 35 349
31 36 3
31 37 1
31 38 1
31 43 10
31 44 9
31 45 2
31 49 10
31 51 18
31 52 5
31 53 1
31 54 539
31 55 1
31 56 2
31 57 4
31 58 5
31 59 1
31 60 255
31 63 6
31 64 1
31 65 368
31 69 320
31 74 4
31 75 274
31 76 369
31 79 1
31 81 1
31 82 1
31 83 2
31 87 3
31 88 1
31 93 1
31 96 2
31 98 9
31 100 1
31 104 1
31 105 1
31 107 1
31 109 19
31 111 2
31 121 4
31 124 7
31 125 12
31 126 3
31 127 19
31 128 3
31 130 12
31 131 1
31 132 1
31 133 1
31 136 14
31 137 1
31 139 253
31 142 1
31 143 12
31 145 1
31 147 6
31 148 44
31 149 287
31 150 15
31 151 1
31 152 4
31 153 16
31 154 16
31 155 8
31 156 6
31 158 246
31 162 4
31 163 5
31 164 44
31 165 16
31 166 200
31 167 18
31 168 7
31 169 3
31 170 257
31 171 2
32 35 1
32 38 14
32 41 15
32 42 10
32 43 1
32 44 1
32 45 1
32 47 1
32 49 1
32 50 44
32 52 1
32 54 2
32 58 150
32 60 1
32 61 28
32 63 132
32 65 1
32 66 17
32 67 1
32 70 2
32 73 6
32 75 1
32 79 13
32 84 5
32 86 8
32 87 40
32 88 21
32 92 6
32 93 23
32 96 24
32 97 4
32 98 103
32 99 8
32 100 83
32 101 3
32 102 1
32 103 6
32 104 33
32 106 4
32 108 3
32 109 84
32 111 35
32 112 19
32 114 37
32 117 45
32 118 38
32 121 159
32 122 12
32 123 2
32 124 5
32 125 240
32 126 18
32 127 228
32 128 93
32 129 7
32 130 219
32 131 40
32 132 8
32 133 19
32 134 15
32 135 20
32 136 173
32 137 4
32 139 2
32 140 10
32 146 2
32 148 2
32 149 1
32 150 1
32 151 2
32 154 2
32 156 2
32 158 1
32 160 1
32 162 1
32 163 1
32 164 1
32 165 2
32 169 1
32 170 1
33 34 11
33 36 154
33 37 3
33 38 1
33 40 7
33 41 24
33 43 3
33 44 242
33 45 12
33 47 10
33 52 254
33 53 64
33 54 3
33 55 93
33 59 6
33 62 13
33 63 1
33 68 64
33 71 108
33 74 1
33 76 2
33 81 126
33 83 193
33 84 1
33 109 1
33 122 1
33 125 1
33 133 1
33 139 6
33 141 1
33 145 1
33 146 1
33 147 1
33 148 2
33 151 2
33 154 1
33 155 1
33 158 2
33 160 4
33 164 1
33 165 1
33 166 1
34 36 3
34 37 79
34 38 20
34 40 216
34 41 273
34 43 2
34 44 20
34 45 25
34 47 206
34 49 3
34 50 1
34 51 1
34 52 17
34 53 1
34 54 1
34 55 6
34 56 1
34 57 3
34 58 1
34 59 131
34 62 244
34 63 2
34 64 1
34 66 16
34 67 19
34 68 2
34 69 1
34 70 21
34 71 5
34 73 19
34 74 1
34 77 17
34 81 2
34 82 1
34 83 12
34 84 17
34 96 5
34 100 1
34 101 8
34 104 1
34 109 2
34 111 6
34 116 2
34 118 1
34 122 1
34 123 14
34 124 5
34 125 1
34 126 5
34 127 3
34 128 1
34 129 3
34 130 1
34 132 2
34 133 11
34 135 1
34 136 3
34 141 1
34 146 3
34 147 1
34 148 4
34 150 1
34 151 1
34 153 3
34 155 1
34 156 3
34 160 4
34 162 3
34 163 1
34 164 1
34 165 3
34 167 4
34 168 2
34 169 2
35 38 1
35 40 1
35 43 12
35 44 8
35 45 1
35 49 4
35 51 3
35 53 1
35 54 475
35 55 1
35 56 1
35 57 3
35 58 1
35 60 136
35 62 3
35 63 6
35 65 63
35 66 1
35 69 292
35 74 2
35 75 197
35 76 147
35 79 1
35 82 2
35 83 1
35 87 2
35 93 1
35 98 2
35 104 4
35 107 1
35 108 1
35 109 6
35 111 2
35 117 2
35 123 1
35 124 2
35 125 5
35 126 1
35 127 8
35 128 2
35 130 5
35 136 5
35 139 221
35 143 2
35 147 4
35 148 21
35 149 72
35 150 8
35 151 1
35 153 6
35 155 1
35 156 6
35 158 105
35 162 2
35 163 7
35 164 8
35 165 6
35 166 166
35 167 1
35 169 2
35 170 45
36 37 2
36 38 2
36 40 3
36 41 13
36 43 2
36 44 357
36 45 15
36 47 6
36 49 1
36 50 1
36 51 1
36 52 260
36 53 132
36 54 3
36 55 219
36 56 1
36 58 4
36 59 3
36 62 8
36 63 2
36 66 2
36 67 2
36 68 183
36 69 1
36 70 2
36 71 116
36 73 1
36 74 1
36 76 1
36 81 166
36 82 1
36 83 182
36 97 1
36 98 1
36 99 1
36 100 1
36 103 1
36 109 2
36 121 3
36 124 2
36 125 4
36 126 2
36 127 3
36 128 2
36 129 1
36 130 2
36 131 2
36 133 3
36 136 4
36 139 8
36 141 1
36 146 3
36 148 3
36 150 2
36 151 8
36 153 3
36 154 6
36 156 1
36 159 2
36 160 7
36 161 1
36 162 2
36 165 5
36 166 3
36 168 1
36 169 1
37 38 4
37 40 84
37 41 328
37 43 1
37 44 5
37 45 1
37 47 126
37 50 1
37 52 12
37 53 1
37 55 1
37 58 1
37 59 102
37 62 220
37 66 5
37 67 2
37 68 1
37 70 5
37 71 2
37 73 5
37 77 3
37 83 1
37 84 5
37 96 1
37 101 2
37 109 1
37 124 1
37 126 1
37 127 2
37 129 1
37 132 1
37 133 1
37 147 1
37 151 1
37 165 1
37 167 1
37 169 1
38 40 11
38 41 11
38 42 11
38 43 6
38 44 5
38 45 8
38 47 18
38 49 21
38 50 12
38 51 6
38 52 8
38 53 2
38 55 1
38 56 3
38 57 4
38 58 28
38 59 1
38 61 2
38 62 18
38 63 17
38 64 2
38 66 225
38 67 180
38 69 2
38 70 286
38 73 191
38 74 3
38 75 1
38 76 1
38 77 151
38 79 2
38 81 2
38 82 2
38 83 2
38 84 185
38 86 1
38 87 12
38 88 2
38 92 2
38 93 9
38 96 15
38 97 8
38 98 20
38 99 9
38 100 14
38 101 190
38 102 17
38 103 31
38 104 16
38 109 22
38 111 15
38 112 2
38 114 3
38 116 1
38 117 3
38 118 3
38 121 16
38 122 10
38 123 240
38 124 13
38 125 13
38 126 8
38 127 11
38 128 12
38 129 17
38 130 8
38 131 7
38 132 4
38 133 12
38 135 2
38 136 8
38 137 1
38 138 3
38 139 1
38 141 1
38 142 1
38 143 4
38 144 1
38 146 4
38 147 4
38 148 11
38 149 1
38 150 2
38 151 4
38 153 3
38 154 4
38 155 4
38 156 2
38 159 1
38 160 5
38 162 3
38 163 2
38 164 4
38 165 7
38 167 12
38 168 17
38 169 2
38 170 2
38 171 2
40 41 236
40 42 2
40 43 2
40 44 10
40 45 113
40 47 229
40 52 10
40 53 1
40 54 2
40 55 1
40 56 1
40 59 96
40 62 234
40 63 2
40 66 10
40 67 3
40 69 16
40 70 11
40 71 2
40 73 4
40 77 3
40 81 2
40 83 2
40 84 19
40 97 1
40 98 1
40 101 4
40 109 1
40 111 1
40 116 1
40 121 1
40 122 1
40 123 20
40 124 1
40 125 2
40 126 2
40 127 3
40 128 2
40 133 3
40 136 2
40 141 1
40 144 1
40 146 2
40 147 1
40 150 1
40 151 2
40 153 3
40 154 1
40 158 1
40 160 2
40 162 1
40 163 1
40 165 3
40 169 1
41 42 1
41 43 1
41 44 16
41 45 154
41 46 7
41 47 289
41 48 2
41 51 1
41 52 47
41 53 12
41 55 8
41 57 1
41 58 12
41 59 160
41 61 2
41 62 356
41 63 7
41 65 1
41 66 16
41 67 9
41 68 5
41 69 1
41 70 24
41 71 10
41 72 16
41 73 29
41 77 15
41 79 7
41 81 7
41 82 1
41 83 13
41 84 25
41 86 4
41 87 17
41 88 2
41 92 5
41 93 11
41 96 1
41 97 1
41 98 10
41 101 12
41 102 6
41 103 14
41 104 10
41 106 1
41 109 7
41 111 5
41 112 1
41 114 1
41 115 1
41 116 4
41 117 7
41 118 2
41 122 1
41 123 45
41 124 1
41 125 7
41 126 6
41 127 2
41 128 10
41 130 5
41 131 6
41 132 12
41 133 2
41 134 1
41 135 8
41 136 5
41 137 3
41 138 7
41 140 5
41 141 2
41 143 1
41 144 1
41 146 2
41 147 1
41 150 1
41 151 2
41 152 1
41 153 2
41 155 1
41 156 1
41 159 1
41 160 1
41 162 2
41 163 1
41 165 2
41 167 1
41 168 1
42 44 2
42 45 1
42 46 1
42 47 1
42 50 6
42 52 2
42 54 1
42 58 10
42 62 1
42 63 20
42 66 7
42 67 7
42 69 1
42 70 10
42 73 2
42 76 1
42 77 14
42 79 1
42 84 6
42 88 1
42 91 3
42 96 168
42 97 129
42 98 9
42 99 136
42 100 8
42 101 6
42 102 182
42 103 190
42 104 286
42 106 1
42 108 1
42 109 25
42 111 132
42 114 1
42 116 1
42 117 1
42 118 2
42 121 8
42 122 171
42 123 15
42 124 290
42 125 25
42 126 230
42 127 5
42 128 8
42 129 110
42 130 6
42 131 145
42 132 107
42 133 155
42 135 3
42 136 8
42 141 1
42 144 7
42 146 1
42 148 1
42 150 8
42 151 4
42 153 13
42 154 15
42 160 10
42 161 8
42 162 31
42 165 4
43 44 2
43 47 2
43 49 160
43 51 6
43 52 1
43 54 12
43 55 1
43 56 4
43 57 6
43 58 1
43 60 8
43 62 2
43 63 2
43 64 1
43 65 36
43 66 1
43 67 1
43 68 1
43 69 10
43 74 11
43 75 17
43 76 9
43 77 1
43 82 13
43 83 1
43 84 1
43 86 2
43 87 3
43 92 1
43 93 1
43 97 1
43 98 1
43 100 1
43 102 1
43 106 1
43 110 1
43 112 1
43 117 1
43 118 1
43 121 1
43 123 1
43 125 1
43 126 1
43 127 1
43 130 1
43 132 1
43 133 2
43 137 2
43 139 27
43 140 1
43 142 4
43 143 153
43 147 15
43 148 331
43 149 9
43 150 7
43 151 1
43 152 7
43 153 8
43 154 5
43 155 193
43 156 7
43 158 5
43 160 2
43 161 2
43 162 1
43 163 10
43 164 224
43 165 9
43 166 14
43 167 178
43 168 12
43 169 6
43 170 12
43 171 4
44 45 3
44 47 7
44 49 3
44 51 1
44 52 256
44 53 288
44 54 12
44 55 206
44 57 2
44 58 2
44 59 8
44 62 14
44 63 1
44 65 8
44 66 3
44 67 3
44 68 169
44 69 8
44 70 4
44 71 215
44 73 3
44 74 2
44 75 2
44 76 9
44 81 213
44 82 1
44 83 247
44 84 2
44 88 1
44 93 1
44 96 2
44 97 1
44 98 1
44 99 2
44 100 1
44 101 2
44 102 1
44 103 1
44 104 1
44 105 1
44 109 3
44 111 2
44 113 1
44 114 2
44 116 1
44 121 1
44 122 1
44 123 3
44 124 2
44 125 1
44 126 3
44 127 1
44 128 1
44 129 1
44 130 3
44 131 2
44 132 2
44 133 2
44 136 3
44 139 27
44 141 1
44 142 1
44 143 2
44 145 2
44 146 1
44 147 1
44 148 7
44 149 7
44 150 3
44 151 5
44 152 1
44 153 3
44 154 5
44 156 2
44 158 7
44 159 3
44 160 3
44 162 5
44 163 1
44 164 1
44 165 2
44 166 6
44 167 2
44 168 3
44 169 2
44 170 2
45 47 149
45 50 1
45 52 19
45 53 2
45 54 2
45 55 14
45 57 1
45 59 61
45 62 159
45 63 7
45 66 7
45 67 5
45 68 15
45 69 1
45 70 5
45 71 1
45 73 3
45 75 1
45 76 1
45 77 6
45 81 5
45 83 10
45 84 5
45 96 1
45 97 1
45 98 1
45 101 2
45 104 2
45 105 1
45 111 3
45 114 3
45 121 1
45 122 2
45 124 1
45 125 5
45 126 3
45 127 8
45 128 6
45 130 1
45 131 1
45 132 1
45 133 2
45 136 2
45 139 1
45 144 2
45 145 1
45 148 1
45 150 2
45 151 6
45 153 3
45 156 5
45 159 5
45 160 3
45 162 2
45 165 6
45 167 3
45 169 1
45 170 1
46 48 26
46 49 1
46 58 2
46 61 20
46 63 28
46 64 30
46 72 19
46 79 11
46 80 21
46 82 1
46 86 122
46 87 41
46 88 299
46 89 30
46 90 28
46 91 176
46 92 26
46 93 29
46 94 21
46 95 49
46 96 9
46 98 6
46 104 6
46 105 149
46 106 41
46 107 8
46 108 234
46 109 3
46 110 35
46 111 16
46 112 386
46 113 47
46 115 47
46 116 5
46 117 87
46 118 248
46 119 10
46 120 10
46 122 3
46 124 2
46 125 4
46 126 1
46 128 1
46 129 6
46 130 10
46 131 5
46 133 1
46 134 147
46 135 199
46 136 8
46 137 19
46 138 2
46 139 1
46 140 107
46 148 1
46 160 1
46 164 1
46 166 1
46 167 2
47 48 1
47 50 2
47 52 36
47 53 1
47 54 1
47 55 1
47 56 1
47 58 2
47 59 143
47 60 1
47 61 1
47 62 292
47 63 1
47 66 12
47 67 14
47 68 1
47 69 1
47 70 14
47 71 3
47 73 17
47 76 1
47 77 14
47 79 1
47 81 4
47 83 13
47 84 7
47 87 1
47 93 1
47 96 1
47 97 3
47 98 1
47 101 10
47 102 1
47 103 1
47 105 1
47 109 6
47 111 2
47 115 1
47 116 1
47 117 1
47 122 2
47 123 19
47 124 2
47 126 2
47 127 1
47 128 2
47 129 2
47 130 1
47 131 2
47 132 1
47 133 3
47 136 2
47 139 2
47 142 1
47 146 1
47 147 1
47 148 1
47 149 1
47 150 1
47 152 1
47 153 2
47 154 1
47 159 1
47 160 2
47 162 1
47 163 1
47 165 3
47 166 1
47 167 3
47 170 1
48 49 1
48 56 2
48 58 1
48 61 227
48 64 26
48 72 18
48 73 1
48 74 1
48 79 353
48 80 259
48 82 2
48 83 3
48 86 34
48 87 228
48 88 65
48 89 3
48 90 158
48 91 16
48 92 193
48 93 258
48 94 229
48 95 31
48 98 10
48 105 39
48 106 49
48 107 49
48 108 46
48 110 214
48 112 129
48 113 247
48 115 388
48 116 286
48 117 315
48 118 103
48 119 323
48 120 277
48 123 1
48 134 20
48 135 35
48 137 149
48 138 317
48 139 1
48 140 256
48 147 1
48 155 1
48 164 1
49 50 2
49 51 11
49 52 2
49 54 20
49 55 1
49 56 6
49 57 11
49 60 4
49 63 1
49 65 29
49 69 7
49 71 1
49 73 1
49 74 13
49 75 25
49 76 8
49 82 10
49 86 2
49 87 2
49 88 1
49 93 2
49 94 1
49 105 1
49 106 2
49 108 2
49 110 1
49 112 3
49 116 2
49 117 1
49 118 3
49 120 2
49 124 1
49 125 2
49 127 2
49 128 2
49 133 2
49 134 2
49 136 1
49 137 1
49 139 20
49 142 5
49 143 137
49 145 1
49 146 2
49 147 10
49 148 235
49 149 13
49 150 1
49 151 3
49 152 3
49 155 123
49 158 1
49 160 1
49 163 5
49 164 233
49 165 2
49 166 15
49 167 159
49 168 11
49 169 8
49 170 17
49 171 6
50 52 1
50 54 6
50 56 1
50 58 29
50 62 1
50 63 236
50 66 3
50 67 3
50 69 1
50 70 3
50 71 2
50 73 3
50 75 2
50 76 1
50 77 2
50 82 1
50 84 4
50 86 1
50 87 3
50 93 2
50 96 20
50 97 1
50 98 14
50 100 22
50 101 4
50 102 3
50 103 1
50 104 9
50 108 1
50 109 205
50 110 2
50 111 20
50 112 3
50 114 81
50 117 4
50 118 5
50 121 28
50 122 2
50 123 2
50 124 14
50 125 108
50 126 7
50 127 159
50 128 167
50 129 51
50 130 234
50 131 15
50 132 19
50 133 15
50 134 1
50 135 4
50 136 91
50 139 3
50 140 1
50 145 1
50 146 3
50 147 2
50 148 1
50 149 1
50 151 5
50 153 4
50 154 1
50 155 1
50 156 2
50 159 1
50 160 3
50 162 1
50 163 1
50 166 1
50 167 1
51 52 5
51 54 12
51 56 184
51 57 121
51 58 1
51 60 2
51 61 15
51 62 2
51 63 2
51 67 2
51 69 14
51 73 1
51 74 150
51 75 5
51 79 7
51 82 138
51 83 1
51 87 1
51 90 1
51 93 1
51 96 3
51 107 9
51 108 5
51 113 2
51 126 2
51 134 4
51 137 1
51 139 7
51 140 2
51 142 38
51 143 3
51 144 1
51 146 2
51 147 308
51 148 16
51 149 7
51 150 7
51 151 16
51 152 107
51 153 27
51 155 5
51 156 18
51 160 21
51 162 1
51 163 310
51 164 12
51 165 34
51 166 4
51 167 6
51 168 19
51 169 257
51 171 13
52 53 188
52 54 4
52 55 225
52 56 2
52 57 1
52 58 3
52 59 16
52 62 11
52 63 2
52 64 2
52 65 1
52 66 6
52 67 8
52 68 131
52 69 1
52 70 5
52 71 237
52 73 4
52 74 1
52 75 1
52 76 1
52 77 4
52 81 231
52 82 1
52 83 315
52 84 2
52 96 4
52 97 3
52 98 4
52 99 1
52 101 5
52 102 3
52 103 3
52 104 3
52 105 1
52 109 3
52 111 3
52 114 2
52 117 1
52 118 1
52 122 2
52 123 8
52 124 3
52 125 4
52 126 5
52 127 1
52 128 2
52 129 3
52 130 2
52 131 4
52 132 5
52 133 5
52 136 3
52 139 8
52 141 1
52 142 2
52 144 2
52 145 3
52 146 4
52 147 2
52 148 2
52 149 2
52 150 5
52 151 7
52 153 2
52 154 7
52 156 2
52 158 5
52 159 4
52 160 6
52 161 1
52 162 2
52 163 1
52 164 3
52 165 5
52 166 2
52 167 1
52 168 2
52 169 2
52 170 1
53 54 2
53 55 71
53 59 1
53 60 1
53 62 5
53 66 1
53 68 9
53 71 115
53 81 8
53 83 62
53 97 1
53 101 1
53 102 2
53 103 1
53 109 2
53 111 2
53 114 2
53 121 1
53 124 1
53 125 1
53 126 2
53 127 1
53 129 1
53 130 1
53 131 1
53 132 1
53 133 1
53 136 1
53 139 4
53 141 1
53 144 1
53 150 1
53 151 1
53 153 2
53 159 2
53 162 1
53 164 2
53 165 1
53 167 1
53 169 2
54 55 1
54 56 4
54 57 5
54 58 6
54 60 283
54 62 1
54 63 8
54 65 387
54 66 1
54 68 5
54 69 403
54 70 1
54 71 3
54 73 1
54 74 7
54 75 323
54 76 502
54 81 1
54 82 6
54 83 1
54 84 1
54 87 2
54 88 1
54 93 1
54 96 1
54 97 2
54 98 11
54 100 1
54 103 1
54 105 1
54 107 5
54 108 1
54 109 36
54 111 1
54 114 1
54 116 1
54 120 1
54 121 5
54 122 1
54 124 5
54 125 9
54 126 2
54 127 17
54 128 10
54 129 1
54 130 13
54 133 1
54 134 2
54 136 29
54 139 359
54 141 1
54 142 2
54 143 12
54 144 1
54 147 3
54 148 65
54 149 273
54 150 1
54 151 3
54 152 4
54 153 10
54 154 15
54 155 7
54 156 3
54 158 451
54 160 2
54 161 1
54 162 3
54 163 5
54 164 34
54 165 8
54 166 281
54 167 15
54 168 4
54 169 3
54 170 262
54 171 3
55 58 2
55 59 4
55 62 5
55 63 1
55 66 2
55 68 127
55 71 85
55 72 1
55 75 1
55 76 1
55 79 1
55 81 150
55 83 170
55 96 1
55 98 1
55 109 1
55 112 1
55 121 1
55 122 1
55 123 1
55 124 2
55 126 2
55 129 1
55 132 1
55 133 1
55 139 1
55 141 2
55 144 1
55 145 2
55 146 5
55 147 1
55 148 1
55 149 2
55 150 2
55 151 5
55 153 2
55 154 2
55 155 1
55 156 2
55 160 2
55 162 4
55 164 2
55 165 6
55 167 1
56 57 186
56 58 2
56 61 3
56 63 1
56 69 2
56 70 1
56 72 1
56 74 160
56 75 2
56 76 3
56 79 2
56 80 3
56 82 154
56 87 4
56 88 1
56 89 1
56 92 1
56 93 3
56 95 1
56 98 1
56 108 2
56 112 1
56 113 2
56 115 5
56 116 1
56 117 4
56 119 1
56 121 3
56 128 1
56 133 1
56 134 3
56 135 1
56 136 1
56 137 1
56 139 8
56 140 3
56 142 160
56 143 2
56 144 3
56 146 5
56 147 224
56 148 10
56 150 4
56 151 9
56 152 135
56 153 2
56 154 2
56 155 4
56 156 2
56 158 1
56 160 11
56 162 2
56 163 227
56 164 3
56 165 7
56 166 1
56 167 10
56 168 217
56 169 128
56 170 1
56 171 138
57 58 1
57 61 5
57 62 1
57 63 4
57 65 1
57 66 1
57 67 1
57 68 3
57 69 3
57 70 1
57 74 98
57 75 2
57 76 4
57 79 7
57 82 116
57 90 2
57 92 1
57 93 1
57 94 1
57 107 6
57 108 3
57 109 1
57 112 1
57 117 1
57 133 1
57 134 3
57 135 1
57 139 5
57 140 1
57 141 1
57 142 59
57 143 5
57 144 6
57 146 3
57 147 196
57 148 6
57 150 2
57 151 14
57 152 66
57 153 6
57 154 6
57 155 1
57 156 4
57 158 2
57 159 2
57 160 21
57 161 2
57 162 4
57 163 245
57 164 9
57 165 2
57 166 2
57 167 4
57 168 79
57 169 123
57 171 74
58 59 1
58 61 5
58 62 2
58 63 144
58 65 5
58 66 2
58 68 2
58 69 3
58 70 6
58 72 8
58 73 10
58 75 2
58 76 1
58 77 3
58 79 5
58 80 1
58 81 1
58 83 1
58 84 6
58 86 3
58 87 10
58 88 7
58 92 4
58 93 7
58 96 28
58 97 10
58 98 95
58 99 6
58 100 100
58 101 3
58 102 9
58 103 22
58 104 11
58 106 1
58 108 4
58 109 146
58 111 27
58 112 8
58 114 16
58 115 1
58 117 5
58 118 6
58 119 1
58 120 1
58 121 67
58 122 15
58 123 6
58 124 12
58 125 300
58 126 30
58 127 216
58 128 140
58 129 27
58 130 168
58 131 22
58 132 21
58 133 34
58 134 7
58 135 12
58 136 162
58 137 4
58 138 10
58 139 3
58 140 6
58 141 1
58 143 2
58 144 1
58 149 1
58 150 1
58 151 3
58 154 1
58 155 1
58 159 1
58 160 1
58 161 2
58 162 2
58 164 1
58 165 3
58 171 1
59 62 161
59 66 6
59 67 3
59 68 1
59 70 5
59 71 1
59 73 3
59 81 3
59 83 1
59 84 11
59 101 2
59 109 1
59 114 1
59 136 1
59 143 1
59 146 1
59 148 1
59 153 1
59 162 1
60 62 1
60 63 4
60 65 68
60 69 319
60 70 1
60 73 1
60 75 160
60 76 101
60 84 1
60 87 3
60 109 1
60 124 1
60 125 2
60 127 1
60 128 4
60 130 1
60 136 1
60 139 189
60 141 1
60 143 2
60 144 1
60 147 4
60 148 14
60 149 62
60 150 6
60 151 1
60 153 5
60 154 1
60 155 2
60 156 3
60 158 136
60 162 2
60 163 3
60 164 3
60 165 3
60 166 121
60 167 2
60 170 36
61 64 8
61 66 6
61 72 22
61 74 15
61 79 217
61 80 279
61 82 7
61 84 1
61 86 91
61 87 173
61 88 78
61 89 3
61 90 237
61 91 18
61 92 201
61 93 163
61 94 179
61 95 12
61 96 4
61 98 4
61 101 2
61 103 2
61 104 5
61 105 27
61 106 71
61 107 93
61 108 54
61 110 189
61 111 6
61 112 159
61 113 182
61 115 352
61 116 51
61 117 292
61 118 136
61 119 134
61 120 137
61 122 1
61 124 2
61 125 7
61 128 2
61 129 4
61 130 7
61 131 4
61 134 77
61 135 81
61 136 2
61 137 95
61 138 386
61 140 243
61 141 2
61 142 4
61 144 1
61 145 3
61 146 7
61 147 10
61 148 1
61 150 3
61 151 6
61 152 3
61 153 1
61 154 6
61 156 6
61 160 14
61 162 4
61 163 7
61 165 7
61 167 1
61 168 3
61 169 11
61 171 4
62 63 3
62 65 1
62 66 12
62 67 10
62 68 1
62 69 1
62 70 15
62 71 2
62 73 22
62 77 14
62 81 2
62 82 1
62 83 5
62 84 22
62 96 5
62 97 1
62 98 3
62 100 1
62 101 8
62 103 2
62 104 3
62 109 4
62 111 4
62 123 16
62 124 1
62 125 2
62 126 4
62 127 1
62 128 1
62 129 3
62 130 2
62 132 1
62 133 1
62 136 1
62 143 1
62 144 1
62 146 4
62 147 1
62 150 2
62 151 3
62 152 1
62 153 2
62 154 1
62 156 2
62 158 1
62 159 3
62 160 4
62 162 1
62 165 4
62 167 3
62 168 7
63 65 5
63 66 3
63 67 4
63 69 5
63 70 4
63 73 4
63 74 4
63 75 4
63 76 5
63 77 5
63 79 26
63 80 3
63 81 2
63 82 4
63 83 1
63 84 8
63 86 2
63 87 4
63 88 9
63 89 1
63 91 21
63 92 1
63 93 6
63 96 38
63 97 10
63 98 153
63 99 12
63 100 98
63 101 7
63 102 22
63 103 30
63 104 24
63 106 3
63 107 8
63 108 27
63 109 223
63 110 4
63 111 38
63 112 9
63 113 7
63 114 124
63 115 2
63 116 3
63 117 7
63 118 38
63 121 176
63 122 17
63 123 4
63 124 21
63 125 230
63 126 28
63 127 218
63 128 276
63 129 19
63 130 213
63 131 25
63 132 37
63 133 34
63 134 2
63 135 25
63 136 234
63 137 3
63 139 8
63 140 14
63 141 2
63 142 3
63 144 1
63 145 1
63 146 3
63 147 6
63 148 3
63 149 3
63 150 7
63 151 10
63 152 1
63 153 4
63 154 8
63 156 4
63 158 1
63 159 3
63 160 3
63 161 3
63 162 6
63 163 3
63 164 1
63 165 3
63 166 5
63 168 3
63 169 4
63 171 2
64 66 1
64 67 2
64 71 1
64 72 28
64 73 1
64 75 3
64 79 8
64 80 20
64 83 1
64 86 177
64 87 36
64 88 239
64 89 23
64 90 19
64 91 121
64 92 16
64 93 9
64 94 20
64 95 86
64 98 14
64 105 173
64 106 50
64 107 9
64 108 276
64 110 19
64 112 244
64 113 36
64 115 41
64 116 16
64 117 62
64 118 308
64 119 12
64 120 51
64 126 1
64 132 1
64 134 217
64 135 180
64 136 1
64 137 8
64 138 13
64 140 30
64 147 1
64 167 1
65 69 244
65 71 1
65 74 2
65 75 283
65 76 105
65 79 1
65 82 1
65 84 1
65 87 2
65 96 1
65 104 1
65 109 7
65 111 1
65 125 8
65 126 1
65 127 11
65 128 5
65 129 1
65 130 15
65 131 1
65 136 19
65 139 320
65 143 21
65 144 2
65 147 9
65 148 64
65 149 69
65 151 1
65 155 26
65 158 37
65 163 8
65 164 27
65 166 228
65 167 14
65 169 8
65 170 70
66 67 160
66 70 230
66 72 1
66 73 263
66 77 164
66 79 3
66 84 222
66 86 1
66 87 11
66 88 2
66 92 3
66 93 7
66 96 14
66 97 10
66 98 9
66 99 6
66 100 1
66 101 150
66 102 4
66 103 19
66 104 26
66 109 13
66 111 14
66 112 2
66 114 4
66 115 1
66 116 1
66 117 5
66 118 2
66 121 4
66 122 12
66 123 376
66 124 15
66 125 12
66 126 14
66 127 8
66 128 9
66 129 16
66 130 7
66 131 11
66 132 8
66 133 13
66 135 4
66 136 3
66 137 2
66 138 9
66 140 1
66 143 3
66 144 1
66 146 3
66 148 1
66 150 1
66 151 1
66 153 1
66 155 1
66 156 1
66 160 1
66 162 1
66 163 1
66 164 2
66 165 1
66 167 6
66 169 1
67 70 253
67 73 85
67 77 77
67 81 1
67 84 134
67 96 9
67 97 3
67 98 2
67 99 1
67 101 91
67 102 2
67 103 4
67 104 3
67 109 9
67 111 11
67 114 5
67 122 2
67 123 79
67 124 4
67 125 5
67 126 7
67 127 4
67 128 3
67 129 6
67 130 6
67 131 2
67 132 1
67 133 10
67 136 2
67 139 1
67 146 1
67 147 1
67 150 2
67 155 1
67 156 1
67 159 1
67 160 3
67 162 1
67 163 1
67 164 1
67 167 3
67 169 1
68 69 1
68 71 52
68 81 25
68 83 68
68 98 1
68 109 3
68 114 1
68 128 2
68 130 1
68 131 2
68 133 1
68 136 3
68 141 1
68 142 2
68 145 1
68 147 2
68 148 2
68 150 1
68 151 2
68 152 1
68 156 1
68 160 3
68 161 1
68 162 1
68 165 3
68 169 2
69 71 1
69 73 1
69 74 2
69 75 184
69 76 214
69 77 1
69 80 2
69 81 1
69 82 3
69 83 1
69 84 1
69 86 1
69 87 3
69 88 1
69 91 1
69 92 2
69 94 1
69 96 1
69 98 7
69 100 2
69 101 1
69 104 1
69 105 1
69 107 2
69 109 11
69 110 1
69 111 1
69 112 2
69 113 1
69 116 3
69 117 1
69 119 1
69 121 2
69 123 68
69 124 4
69 125 5
69 127 7
69 128 5
69 129 1
69 130 9
69 132 1
69 136 7
69 137 2
69 139 248
69 140 1
69 143 4
69 144 5
69 146 1
69 147 4
69 148 26
69 149 175
69 150 3
69 151 1
69 152 1
69 153 9
69 154 11
69 155 5
69 156 3
69 158 271
69 161 1
69 162 2
69 163 3
69 164 17
69 165 9
69 166 126
69 167 7
69 168 5
69 169 3
69 170 138
69 171 2
70 73 258
70 76 1
70 77 208
70 84 215
70 96 15
70 97 9
70 98 9
70 99 8
70 100 7
70 101 155
70 102 8
70 103 17
70 104 5
70 109 12
70 111 8
70 114 2
70 116 2
70 121 2
70 122 11
70 123 339
70 124 7
70 125 10
70 126 29
70 127 8
70 128 7
70 129 9
70 130 7
70 131 3
70 132 9
70 133 12
70 136 2
70 140 1
70 141 1
70 144 2
70 145 1
70 146 3
70 147 1
70 148 1
70 150 1
70 151 1
70 153 2
70 156 1
70 159 1
70 160 4
70 162 1
70 163 1
70 165 3
70 167 3
70 169 1
71 81 168
71 83 114
71 109 1
71 125 1
71 139 3
71 141 1
71 146 1
71 147 1
71 148 2
71 151 3
71 154 1
71 156 1
71 158 1
71 160 3
71 162 3
71 163 3
71 164 1
71 165 1
71 169 1
72 75 3
72 79 6
72 80 18
72 86 160
72 87 37
72 88 144
72 89 3
72 90 42
72 91 253
72 92 29
72 93 20
72 94 7
72 95 16
72 96 1
72 98 26
72 104 4
72 105 85
72 106 82
72 107 6
72 108 146
72 110 15
72 111 6
72 112 250
72 113 29
72 115 31
72 116 1
72 117 45
72 118 236
72 119 9
72 120 17
72 122 1
72 125 6
72 126 1
72 129 3
72 130 8
72 131 1
72 132 7
72 133 2
72 134 150
72 135 220
72 136 7
72 137 17
72 138 3
72 140 38
72 148 1
72 166 1
73 75 1
73 77 127
73 79 1
73 84 169
73 87 6
73 88 3
73 93 1
73 96 9
73 97 4
73 98 12
73 99 3
73 100 3
73 101 134
73 102 4
73 103 4
73 104 10
73 105 1
73 106 1
73 108 1
73 109 16
73 111 13
73 112 1
73 114 2
73 117 1
73 118 1
73 121 3
73 122 2
73 123 519
73 124 4
73 125 9
73 126 8
73 127 4
73 128 6
73 129 5
73 130 13
73 131 2
73 132 6
73 133 18
73 135 3
73 136 8
73 138 1
73 139 1
73 140 2
73 141 1
73 143 1
73 145 2
73 146 2
73 147 1
73 148 1
73 150 2
73 151 3
73 152 1
73 153 3
73 154 2
73 155 2
73 156 1
73 159 1
73 160 1
73 162 2
73 163 1
73 164 1
73 165 4
73 167 2
73 168 1
74 75 5
74 76 1
74 79 13
74 80 3
74 82 132
74 83 1
74 87 3
74 90 1
74 93 3
74 94 1
74 107 11
74 108 3
74 109 1
74 112 1
74 124 1
74 125 1
74 127 1
74 133 2
74 134 1
74 136 1
74 137 2
74 139 7
74 140 2
74 142 74
74 143 2
74 144 2
74 145 1
74 147 274
74 148 10
74 150 1
74 151 17
74 152 135
74 153 10
74 154 3
74 155 3
74 156 5
74 159 1
74 160 22
74 161 3
74 162 5
74 163 229
74 164 10
74 165 4
74 166 5
74 167 8
74 168 117
74 169 156
74 171 113
75 76 200
75 79 1
75 82 3
75 83 1
75 87 1
75 88 1
75 93 1
75 98 9
75 100 2
75 105 1
75 107 1
75 108 1
75 109 9
75 114 1
75 116 2
75 118 3
75 121 3
75 125 8
75 126 1
75 127 6
75 128 5
75 130 7
75 136 5
75 137 1
75 139 310
75 142 2
75 143 31
75 144 2
75 147 5
75 148 36
75 149 169
75 150 1
75 151 1
75 152 2
75 155 11
75 158 152
75 160 1
75 163 4
75 164 26
75 165 1
75 166 223
75 167 16
75 168 2
75 169 1
75 170 160
75 171 2
76 79 1
76 82 3
76 84 1
76 87 2
76 96 1
76 98 2
76 100 1
76 107 1
76 109 4
76 111 1
76 125 6
76 127 8
76 128 3
76 130 5
76 134 2
76 136 11
76 139 226
76 143 4
76 144 1
76 145 1
76 147 1
76 148 22
76 149 80
76 150 1
76 151 1
76 152 2
76 153 1
76 155 4
76 158 95
76 162 1
76 163 2
76 164 6
76 165 1
76 166 182
76 169 6
76 170 75
77 79 1
77 84 250
77 87 1
77 92 1
77 94 1
77 96 12
77 97 2
77 98 5
77 99 3
77 101 101
77 102 1
77 103 4
77 104 3
77 105 1
77 109 4
77 111 15
77 114 2
77 115 1
77 117 1
77 121 3
77 122 5
77 123 152
77 124 13
77 125 10
77 126 12
77 127 5
77 128 8
77 129 4
77 130 6
77 131 4
77 132 4
77 133 12
77 135 1
77 136 3
77 141 1
77 144 1
77 146 1
77 147 1
77 149 1
77 151 2
77 153 1
77 156 1
77 160 1
77 165 1
77 167 4
79 80 218
79 82 4
79 83 1
79 86 22
79 87 165
79 88 68
79 89 1
79 90 109
79 91 15
79 92 155
79 93 282
79 94 157
79 95 6
79 96 28
79 98 4
79 101 5
79 102 4
79 103 8
79 104 5
79 105 16
79 106 20
79 107 115
79 108 46
79 109 10
79 110 162
79 111 32
79 112 93
79 113 219
79 115 225
79 116 224
79 117 355
79 118 97
79 119 335
79 120 112
79 122 3
79 124 4
79 125 6
79 126 1
79 128 6
79 129 10
79 130 9
79 131 17
79 132 2
79 133 4
79 134 30
79 135 71
79 136 7
79 137 109
79 138 139
79 139 1
79 140 278
79 142 6
79 144 2
79 146 1
79 147 4
79 148 3
79 150 1
79 151 3
79 152 2
79 153 4
79 154 2
79 156 1
79 160 7
79 161 1
79 162 6
79 163 6
79 164 1
79 165 2
79 168 1
79 169 6
79 171 2
80 82 1
80 83 2
80 86 66
80 87 285
80 88 43
80 89 8
80 90 88
80 91 20
80 92 190
80 93 181
80 94 248
80 95 35
80 96 3
80 98 9
80 102 3
80 103 4
80 105 31
80 106 90
80 107 87
80 108 46
80 109 4
80 110 184
80 111 4
80 112 154
80 113 170
80 115 294
80 116 143
80 117 238
80 118 79
80 119 180
80 120 190
80 122 1
80 124 2
80 129 2
80 131 1
80 132 1
80 134 42
80 135 40
80 136 2
80 137 123
80 138 275
80 140 263
80 152 1
80 163 2
80 168 1
80 169 1
81 83 144
81 88 1
81 101 1
81 105 1
81 109 2
81 121 1
81 125 2
81 126 1
81 127 1
81 128 2
81 129 1
81 130 2
81 136 1
81 139 7
81 145 1
81 147 1
81 148 1
81 150 1
81 151 2
81 154 1
81 156 1
81 160 1
81 162 1
81 164 2
81 165 8
81 166 3
82 87 2
82 90 1
82 91 1
82 92 1
82 93 4
82 94 4
82 107 3
82 108 5
82 109 1
82 110 2
82 112 1
82 113 1
82 115 2
82 117 2
82 120 1
82 124 2
82 125 1
82 128 2
82 133 2
82 134 4
82 136 2
82 137 1
82 138 1
82 139 5
82 140 2
82 142 84
82 143 6
82 144 4
82 145 1
82 146 2
82 147 193
82 148 17
82 149 2
82 150 4
82 151 8
82 152 102
82 153 7
82 155 8
82 156 3
82 158 1
82 159 3
82 160 24
82 162 4
82 163 247
82 164 20
82 165 3
82 166 6
82 167 9
82 168 149
82 169 160
82 170 1
82 171 112
83 87 2
83 90 1
83 92 1
83 93 1
83 106 3
83 113 2
83 115 2
83 117 5
83 118 1
83 127 1
83 137 2
83 139 1
83 140 2
83 141 2
83 146 3
83 147 1
83 148 5
83 149 1
83 150 1
83 151 1
83 159 1
83 160 3
83 162 2
83 164 1
83 165 1
84 96 18
84 97 15
84 98 9
84 99 14
84 100 6
84 101 112
84 102 3
84 103 14
84 104 10
84 109 21
84 111 18
84 114 3
84 117 2
84 121 6
84 122 16
84 123 176
84 124 13
84 125 12
84 126 17
84 127 4
84 128 6
84 129 12
84 130 9
84 131 8
84 132 9
84 133 30
84 136 9
84 139 1
84 141 1
84 146 1
84 148 1
84 150 1
84 151 1
84 153 2
84 156 1
84 160 2
84 162 1
84 163 1
84 165 3
84 167 1
86 87 28
86 88 193
86 89 28
86 90 21
86 91 107
86 92 16
86 93 26
86 94 27
86 95 163
86 96 4
86 98 26
86 102 3
86 103 3
86 104 4
86 105 132
86 106 356
86 107 5
86 108 262
86 109 1
86 110 27
86 111 20
86 112 408
86 113 24
86 115 50
86 116 15
86 117 77
86 118 477
86 119 16
86 120 126
86 122 1
86 124 6
86 125 9
86 126 1
86 128 3
86 129 8
86 130 4
86 131 6
86 132 8
86 133 2
86 134 170
86 135 335
86 136 4
86 137 17
86 138 56
86 140 53
86 164 2
86 166 1
86 167 1
87 88 75
87 89 15
87 90 201
87 91 18
87 92 197
87 93 213
87 94 215
87 95 20
87 96 14
87 98 26
87 101 8
87 102 3
87 103 26
87 104 18
87 105 41
87 106 49
87 107 94
87 108 69
87 110 344
87 111 25
87 112 112
87 113 282
87 115 206
87 116 160
87 117 344
87 118 101
87 119 141
87 120 195
87 121 6
87 122 7
87 123 13
87 125 13
87 126 1
87 127 1
87 128 38
87 129 13
87 130 25
87 131 27
87 132 9
87 133 3
87 134 57
87 135 73
87 136 6
87 137 145
87 138 228
87 139 2
87 140 449
87 142 2
87 146 1
87 148 3
87 149 2
87 150 2
87 151 2
87 152 2
87 153 1
87 159 1
87 160 1
87 161 1
87 163 2
87 164 4
87 165 1
87 166 8
87 168 1
87 169 2
87 170 2
87 171 1
88 89 280
88 90 30
88 91 195
88 92 42
88 93 73
88 94 39
88 95 390
88 96 14
88 98 26
88 101 5
88 102 3
88 103 23
88 104 21
88 105 423
88 106 214
88 107 24
88 108 324
88 109 3
88 110 50
88 111 27
88 112 441
88 113 57
88 115 47
88 116 44
88 117 131
88 118 382
88 119 24
88 120 353
88 122 6
88 123 1
88 124 5
88 125 9
88 128 6
88 129 12
88 130 11
88 131 13
88 132 9
88 133 4
88 134 339
88 135 312
88 136 8
88 137 45
88 138 72
88 139 3
88 140 71
88 148 2
88 163 2
88 164 1
88 165 1
88 166 2
88 168 1
88 170 1
89 90 5
89 91 93
89 92 4
89 93 8
89 94 4
89 95 126
89 96 1
89 98 6
89 104 2
89 105 91
89 106 18
89 107 4
89 108 90
89 109 1
89 110 6
89 111 2
89 112 119
89 113 10
89 115 16
89 116 3
89 117 42
89 118 167
89 119 5
89 120 125
89 122 1
89 124 2
89 128 4
89 129 4
89 131 2
89 132 3
89 134 305
89 135 68
89 136 2
89 137 4
89 138 3
89 140 21
90 91 23
90 92 227
90 93 131
90 94 344
90 95 8
90 98 7
90 101 1
90 105 33
90 106 42
90 107 80
90 108 41
90 110 146
90 112 50
90 113 214
90 115 203
90 116 97
90 117 163
90 118 56
90 119 116
90 120 101
90 134 17
90 135 36
90 137 122
90 138 219
90 140 336
90 142 1
90 143 1
90 147 4
90 152 1
90 163 3
90 168 2
90 169 1
91 92 11
91 93 15
91 94 12
91 95 56
91 96 10
91 98 20
91 102 3
91 103 2
91 104 1
91 105 132
91 106 186
91 107 10
91 108 188
91 109 9
91 110 21
91 111 5
91 112 227
91 113 35
91 115 22
91 116 9
91 117 37
91 118 220
91 119 11
91 120 119
91 122 8
91 124 5
91 125 1
91 128 4
91 129 11
91 131 8
91 132 4
91 134 113
91 135 260
91 136 3
91 137 9
91 138 7
91 140 39
91 153 1
91 164 1
91 166 1
91 167 1
92 93 311
92 94 140
92 95 5
92 96 3
92 98 8
92 101 2
92 103 5
92 104 2
92 105 16
92 106 27
92 107 145
92 108 25
92 110 475
92 111 11
92 112 88
92 113 360
92 115 299
92 116 95
92 117 271
92 118 79
92 119 287
92 120 147
92 122 5
92 123 1
92 125 5
92 128 5
92 129 2
92 130 1
92 131 3
92 132 7
92 134 26
92 135 36
92 136 1
92 137 241
92 138 438
92 139 1
92 140 220
92 147 2
92 153 1
92 154 1
92 163 3
93 94 183
93 95 11
93 96 16
93 98 23
93 101 7
93 102 1
93 103 41
93 104 18
93 105 26
93 106 27
93 107 41
93 108 49
93 110 211
93 111 45
93 112 99
93 113 213
93 115 291
93 116 194
93 117 319
93 118 103
93 119 437
93 120 248
93 121 1
93 122 7
93 123 7
93 125 20
93 128 39
93 129 4
93 130 22
93 131 6
93 132 8
93 133 38
93 134 25
93 135 62
93 136 3
93 137 200
93 138 218
93 139 1
93 140 224
93 141 1
93 142 2
93 143 3
93 144 1
93 147 1
93 148 7
93 149 1
93 151 4
93 152 3
93 153 3
93 155 1
93 159 2
93 160 5
93 163 5
93 164 1
93 165 1
93 167 2
93 168 2
93 169 2
94 95 7
94 98 5
94 105 22
94 106 34
94 107 68
94 108 70
94 110 165
94 112 81
94 113 155
94 115 162
94 116 37
94 117 231
94 118 100
94 119 224
94 120 32
94 131 1
94 133 1
94 134 38
94 135 52
94 137 101
94 138 101
94 139 1
94 140 356
94 147 5
94 153 1
94 154 1
94 163 5
94 169 5
95 98 9
95 105 118
95 106 52
95 107 1
95 108 136
95 110 13
95 112 258
95 113 19
95 115 28
95 116 12
95 117 53
95 118 279
95 119 6
95 120 105
95 134 248
95 135 157
95 137 6
95 138 3
95 140 19
95 148 1
95 166 1
95 167 1
96 97 190
96 98 19
96 99 166
96 100 6
96 101 26
96 102 179
96 103 257
96 104 216
96 106 3
96 107 9
96 108 8
96 109 46
96 110 1
96 111 300
96 112 14
96 113 5
96 115 1
96 117 10
96 118 29
96 121 12
96 122 291
96 123 41
96 124 321
96 125 24
96 126 249
96 127 10
96 128 23
96 129 255
96 130 17
96 131 216
96 132 193
96 133 301
96 134 3
96 135 28
96 136 22
96 137 7
96 138 11
96 139 1
96 140 10
96 141 3
96 144 5
96 146 6
96 148 1
96 149 1
96 150 12
96 151 3
96 153 17
96 154 12
96 156 8
96 159 3
96 160 9
96 161 3
96 162 23
96 164 2
96 165 14
96 166 1
96 167 1
96 168 1
96 170 1
97 98 1
97 99 85
97 100 5
97 101 2
97 102 71
97 103 117
97 104 116
97 108 1
97 109 12
97 111 220
97 114 2
97 116 1
97 121 3
97 122 115
97 123 1
97 124 143
97 125 28
97 126 174
97 127 16
97 128 27
97 129 237
97 130 12
97 131 230
97 132 248
97 133 216
97 136 22
97 140 1
97 144 1
97 148 1
97 150 1
97 151 2
97 153 4
97 154 1
97 160 2
97 162 3
97 165 1
98 99 2
98 100 54
98 101 3
98 102 1
98 103 10
98 104 25
98 105 11
98 106 32
98 107 2
98 108 27
98 109 163
98 110 6
98 111 34
98 112 48
98 113 4
98 114 31
98 115 15
98 116 5
98 117 15
98 118 53
98 119 3
98 120 14
98 121 43
98 122 6
98 124 14
98 125 314
98 126 37
98 127 300
98 128 136
98 129 15
98 130 165
98 131 22
98 132 20
98 133 48
98 134 13
98 135 29
98 136 177
98 137 4
98 138 4
98 139 12
98 140 12
98 143 1
98 144 1
98 145 1
98 146 2
98 147 1
98 148 1
98 149 1
98 150 1
98 151 2
98 153 1
98 154 1
98 156 2
98 161 1
98 164 2
98 165 4
98 169 1
98 170 1
99 100 1
99 101 5
99 102 50
99 103 110
99 104 96
99 109 10
99 111 173
99 114 1
99 116 1
99 121 4
99 122 58
99 123 8
99 124 155
99 125 11
99 126 181
99 127 14
99 128 6
99 129 110
99 130 5
99 131 185
99 132 90
99 133 186
99 136 11
99 144 3
99 147 1
99 150 4
99 151 3
99 153 8
99 154 5
99 156 1
99 159 1
99 160 4
99 162 8
99 163 1
99 165 1
100 101 3
100 102 1
100 103 3
100 104 9
100 109 114
100 111 8
100 114 44
100 121 44
100 122 1
100 124 1
100 125 293
100 126 17
100 127 188
100 128 113
100 129 3
100 130 137
100 131 9
100 132 5
100 133 7
100 136 106
100 139 3
100 160 1
100 164 2
101 102 3
101 103 15
101 104 16
101 106 1
101 108 1
101 109 11
101 111 30
101 112 4
101 113 1
101 115 2
101 116 1
101 117 10
101 118 4
101 121 1
101 122 5
101 123 129
101 124 19
101 125 8
101 126 22
101 127 9
101 128 6
101 129 29
101 130 3
101 131 7
101 132 10
101 133 13
101 134 1
101 135 11
101 136 3
101 137 3
101 138 1
101 140 4
101 143 1
101 144 1
101 146 2
101 151 1
101 159 1
101 160 1
101 164 2
101 165 2
101 167 3
102 103 150
102 104 152
102 106 3
102 107 2
102 108 2
102 109 16
102 110 2
102 111 235
102 114 3
102 117 3
102 118 12
102 121 3
102 122 73
102 123 3
102 124 167
102 125 15
102 126 170
102 127 9
102 128 5
102 129 198
102 130 14
102 131 219
102 132 175
102 133 215
102 135 8
102 136 20
102 140 4
102 144 5
102 146 1
102 150 3
102 151 1
102 153 4
102 154 6
102 160 5
102 161 1
102 162 2
102 165 1
103 104 194
103 106 2
103 108 1
103 109 24
103 110 1
103 111 466
103 112 30
103 114 4
103 117 10
103 118 22
103 121 1
103 122 215
103 124 242
103 125 41
103 126 246
103 127 17
103 128 13
103 129 348
103 130 40
103 131 213
103 132 254
103 133 347
103 134 5
103 135 29
103 136 29
103 137 7
103 139 1
103 140 8
103 144 7
103 146 1
103 151 7
103 153 6
103 160 6
103 164 1
103 165 2
104 106 4
104 107 1
104 108 4
104 109 27
104 111 218
104 112 14
104 114 3
104 117 11
104 118 21
104 121 5
104 122 187
104 123 31
104 124 170
104 125 32
104 126 176
104 127 7
104 128 10
104 129 185
104 130 16
104 131 149
104 132 140
104 133 220
104 134 6
104 135 23
104 136 29
104 138 4
104 139 1
104 140 1
104 144 6
104 150 3
104 151 3
104 153 6
104 154 11
104 156 1
104 159 1
104 160 8
104 161 1
104 162 11
104 165 1
105 106 100
105 107 15
105 108 241
105 109 1
105 110 30
105 112 330
105 113 29
105 115 45
105 116 22
105 117 95
105 118 304
105 119 16
105 120 213
105 123 1
105 125 2
105 127 1
105 134 222
105 135 200
105 136 2
105 137 21
105 138 25
105 139 2
105 140 45
105 143 1
105 148 2
105 149 1
105 150 1
105 151 1
105 155 1
105 163 1
105 165 3
105 166 1
105 167 3
105 169 1
106 107 6
106 108 244
106 109 2
106 110 31
106 111 7
106 112 304
106 113 37
106 115 54
106 116 16
106 117 78
106 118 314
106 119 23
106 120 59
106 122 3
106 124 6
106 125 2
106 128 5
106 129 5
106 130 1
106 131 9
106 132 5
106 134 182
106 135 326
106 136 3
106 137 14
106 138 32
106 139 1
106 140 52
106 148 2
106 155 1
106 163 1
106 164 1
107 108 15
107 109 9
107 110 193
107 111 3
107 112 20
107 113 86
107 115 59
107 116 37
107 117 149
107 118 47
107 119 53
107 120 48
107 124 3
107 125 1
107 128 1
107 129 3
107 131 9
107 132 1
107 133 2
107 134 3
107 135 24
107 136 4
107 137 104
107 138 147
107 139 3
107 140 160
107 141 1
107 142 3
107 145 1
107 146 2
107 147 3
107 149 2
107 150 4
107 151 2
107 153 6
107 154 1
107 155 1
107 156 1
107 160 6
107 162 2
107 163 1
107 164 1
107 165 3
107 168 1
107 169 3
108 109 20
108 110 61
108 111 3
108 112 388
108 113 51
108 115 50
108 116 38
108 117 90
108 118 484
108 119 34
108 120 215
108 122 2
108 124 6
108 125 3
108 127 1
108 128 2
108 129 5
108 130 4
108 131 4
108 132 3
108 133 1
108 134 303
108 135 450
108 136 6
108 137 36
108 138 46
108 140 80
108 141 1
108 142 5
108 144 2
108 145 2
108 146 2
108 147 4
108 148 2
108 150 4
108 151 3
108 152 4
108 153 9
108 154 5
108 155 2
108 156 4
108 159 3
108 160 1
108 161 2
108 162 4
108 163 10
108 164 1
108 165 7
108 166 2
108 167 1
108 168 5
108 169 6
108 171 3
109 110 8
109 111 50
109 112 1
109 113 7
109 114 102
109 116 2
109 117 3
109 118 17
109 121 182
109 122 23
109 123 9
109 124 44
109 125 266
109 126 52
109 127 310
109 128 208
109 129 47
109 130 353
109 131 55
109 132 37
109 133 58
109 134 1
109 135 18
109 136 385
109 137 5
109 139 19
109 140 9
109 143 1
109 144 1
109 145 1
109 146 5
109 148 2
109 149 2
109 151 1
109 153 5
109 154 2
109 155 1
109 156 1
109 159 1
109 160 3
109 161 2
109 162 4
109 163 1
109 164 1
109 165 3
109 166 1
109 169 1
110 111 3
110 112 75
110 113 361
110 115 262
110 116 120
110 117 248
110 118 91
110 119 211
110 120 131
110 124 3
110 125 1
110 128 1
110 129 2
110 131 5
110 132 1
110 133 3
110 134 34
110 135 31
110 136 1
110 137 265
110 138 393
110 140 257
110 154 1
110 162 1
110 163 3
110 168 1
111 112 32
111 113 2
111 114 4
111 115 1
111 117 31
111 118 36
111 121 14
111 122 301
111 123 32
111 124 318
111 125 50
111 126 226
111 127 15
111 128 43
111 129 349
111 130 32
111 131 257
111 132 243
111 133 288
111 134 12
111 135 46
111 136 30
111 137 12
111 138 36
111 140 12
111 144 5
111 146 2
111 148 1
111 150 2
111 151 1
111 153 11
111 154 7
111 158 1
111 159 1
111 160 9
111 161 1
111 162 17
111 165 6
111 166 1
111 170 1
112 113 109
112 115 100
112 116 107
112 117 188
112 118 491
112 119 59
112 120 300
112 121 2
112 122 3
112 123 2
112 125 12
112 126 1
112 128 10
112 129 4
112 130 8
112 131 4
112 132 2
112 133 2
112 134 284
112 135 498
112 136 3
112 137 95
112 138 124
112 139 1
112 140 109
112 143 1
112 147 1
112 148 4
112 152 1
112 155 1
112 163 2
112 164 1
112 165 1
112 166 3
112 167 2
112 168 1
113 115 253
113 116 145
113 117 294
113 118 82
113 119 212
113 120 275
113 124 3
113 128 2
113 129 1
113 131 4
113 132 1
113 133 1
113 134 30
113 135 39
113 136 2
113 137 227
113 138 238
113 140 260
113 142 1
113 152 1
113 163 1
114 121 39
114 123 1
114 124 2
114 125 74
114 126 2
114 127 72
114 128 112
114 129 2
114 130 107
114 131 3
114 132 1
114 133 4
114 136 89
114 139 1
114 155 1
114 165 1
114 166 1
114 169 1
115 116 147
115 117 249
115 118 72
115 119 240
115 120 171
115 122 1
115 123 1
115 125 1
115 128 1
115 134 21
115 135 46
115 137 150
115 138 336
115 140 225
115 142 1
115 151 1
115 163 2
115 168 1
116 117 357
116 118 71
116 119 204
116 120 31
116 122 2
116 125 1
116 126 1
116 127 2
116 128 3
116 130 2
116 131 3
116 133 1
116 134 30
116 135 30
116 136 3
116 137 217
116 138 42
116 139 2
116 140 180
116 144 3
116 146 2
116 147 1
116 148 1
116 149 3
116 151 1
116 152 1
116 153 3
116 160 1
116 163 1
116 165 7
116 166 3
116 169 2
117 118 198
117 119 316
117 120 347
117 122 2
117 123 3
117 124 1
117 125 6
117 126 1
117 128 30
117 129 8
117 130 15
117 131 8
117 132 3
117 133 3
117 134 76
117 135 100
117 136 4
117 137 390
117 138 338
117 139 2
117 140 369
117 142 2
117 147 1
117 148 2
117 154 1
117 155 2
117 163 4
117 166 1
117 168 2
118 119 63
118 120 271
118 121 3
118 122 6
118 123 2
118 124 12
118 125 8
118 128 17
118 129 16
118 130 14
118 131 26
118 132 20
118 133 4
118 134 272
118 135 468
118 136 12
118 137 121
118 138 170
118 139 2
118 140 66
118 148 4
118 153 1
118 155 1
118 156 2
118 161 1
118 164 4
118 165 1
118 167 6
119 120 184
119 134 28
119 135 23
119 137 79
119 138 209
119 139 1
119 140 163
119 147 1
119 151 1
119 163 2
119 168 1
120 134 174
120 135 195
120 136 1
120 137 292
120 138 18
120 139 1
120 140 220
120 143 1
120 147 1
120 148 4
120 151 1
120 166 1
120 169 1
121 122 5
121 124 5
121 125 227
121 126 15
121 127 251
121 128 92
121 129 23
121 130 99
121 131 11
121 132 11
121 133 22
121 134 2
121 135 1
121 136 240
121 139 1
121 141 2
121 144 2
121 146 2
121 147 2
121 148 2
121 151 12
121 152 1
121 155 1
121 160 4
121 163 2
121 164 1
121 165 2
121 169 1
122 123 1
122 124 211
122 125 24
122 126 206
122 127 8
122 128 5
122 129 183
122 130 18
122 131 139
122 132 150
122 133 248
122 134 1
122 135 15
122 136 13
122 138 3
122 139 1
122 140 2
122 141 1
122 146 1
122 148 1
122 150 3
122 151 3
122 153 4
122 159 1
122 160 4
122 161 1
122 162 1
122 165 1
123 124 13
123 125 17
123 126 21
123 127 19
123 128 8
123 129 33
123 130 12
123 131 25
123 132 10
123 133 19
123 134 1
123 135 8
123 136 8
123 140 2
123 144 3
123 146 2
123 147 1
123 151 1
123 153 2
123 156 1
123 160 1
123 162 1
123 165 2
123 167 1
123 169 1
124 125 19
124 126 277
124 127 17
124 128 11
124 129 257
124 130 16
124 131 201
124 132 286
124 133 332
124 134 1
124 135 8
124 136 17
124 137 3
124 139 2
124 141 1
124 142 1
124 143 1
124 144 3
124 146 3
124 147 2
124 148 1
124 149 2
124 150 3
124 151 5
124 152 1
124 153 10
124 154 17
124 156 1
124 159 3
124 160 12
124 161 3
124 162 24
124 163 3
124 165 9
124 168 1
124 169 2
124 171 2
125 126 52
125 127 349
125 128 345
125 129 33
125 130 219
125 131 39
125 132 34
125 133 48
125 134 8
125 135 10
125 136 240
125 137 7
125 138 15
125 139 8
125 140 3
125 141 1
125 143 3
125 144 2
125 145 1
125 146 5
125 148 2
125 149 2
125 150 1
125 151 4
125 153 1
125 154 3
125 155 2
125 156 1
125 158 2
125 159 2
125 160 2
125 161 1
125 162 1
125 164 3
125 165 2
125 166 3
125 167 1
125 169 1
125 170 4
126 127 26
126 128 16
126 129 221
126 130 16
126 131 163
126 132 223
126 133 315
126 136 25
126 137 1
126 139 1
126 141 2
126 143 3
126 144 3
126 146 3
126 148 1
126 150 5
126 151 7
126 153 11
126 154 10
126 156 4
126 159 2
126 160 8
126 161 2
126 162 13
126 165 7
126 166 1
127 128 239
127 129 14
127 130 260
127 131 20
127 132 17
127 133 25
127 134 1
127 136 192
127 139 11
127 141 1
127 143 1
127 146 2
127 148 2
127 149 5
127 151 1
127 158 1
127 160 4
127 161 1
127 162 4
127 164 4
127 165 2
127 166 4
127 167 1
127 169 1
127 170 2
128 129 27
128 130 257
128 131 21
128 132 23
128 133 24
128 135 11
128 136 208
128 137 7
128 139 6
128 140 8
128 141 1
128 144 1
128 145 1
128 146 3
128 147 1
128 148 2
128 149 5
128 150 3
128 151 1
128 155 2
128 156 2
128 158 1
128 159 1
128 161 1
128 164 1
128 165 3
128 166 2
128 169 1
128 170 3
129 130 16
129 131 274
129 132 342
129 133 404
129 134 3
129 135 12
129 136 34
129 137 2
129 138 12
129 140 6
129 144 2
129 146 1
129 150 1
129 151 5
129 153 8
129 154 6
129 156 2
129 159 2
129 160 6
129 161 1
129 162 11
129 165 2
130 131 19
130 132 17
130 133 22
130 134 6
130 135 8
130 136 232
130 137 6
130 138 18
130 139 11
130 140 3
130 141 1
130 143 1
130 145 1
130 146 2
130 148 1
130 149 5
130 151 3
130 153 1
130 154 2
130 156 1
130 158 2
130 159 1
130 160 2
130 161 2
130 162 1
130 163 1
130 164 1
130 165 3
130 166 3
130 169 1
130 170 2
131 132 226
131 133 302
131 134 2
131 135 32
131 136 33
131 137 3
131 138 16
131 139 1
131 140 12
131 144 6
131 146 5
131 148 1
131 150 5
131 151 2
131 153 13
131 154 7
131 159 1
131 160 6
131 162 14
131 165 3
132 133 328
132 134 1
132 135 14
132 136 21
132 137 5
132 138 5
132 140 2
132 141 2
132 144 2
132 146 1
132 148 1
132 150 2
132 151 1
132 153 5
132 154 4
132 156 2
132 159 1
132 160 8
132 161 2
132 162 6
132 164 1
132 165 5
132 166 1
132 168 2
133 135 7
133 136 29
133 137 3
133 138 6
133 139 1
133 140 1
133 141 1
133 143 5
133 144 5
133 146 2
133 147 2
133 148 15
133 150 4
133 151 7
133 152 4
133 153 10
133 154 14
133 155 2
133 156 1
133 159 1
133 160 16
133 161 6
133 162 22
133 163 2
133 164 3
133 165 7
133 166 1
133 167 5
133 168 2
133 170 1
134 135 211
134 136 4
134 137 22
134 138 55
134 140 34
134 142 1
134 146 3
134 147 2
134 148 2
134 149 1
134 150 1
134 151 2
134 152 4
134 153 7
134 161 1
134 162 2
134 163 6
134 164 2
134 165 6
134 167 5
134 168 3
134 169 2
134 171 4
135 136 13
135 137 58
135 138 73
135 139 1
135 140 82
135 146 1
135 147 1
135 148 1
135 150 1
135 153 4
135 160 2
135 163 1
135 164 2
135 165 3
135 166 3
136 137 4
136 138 3
136 139 7
136 140 5
136 141 1
136 144 1
136 145 1
136 146 3
136 148 1
136 149 2
136 150 1
136 151 2
136 153 1
136 154 4
136 155 1
136 156 1
136 158 4
136 159 1
136 160 2
136 161 3
136 162 2
136 164 3
136 165 2
136 166 3
136 167 1
136 169 1
136 170 1
136 171 2
137 138 244
137 140 199
137 143 2
137 147 2
137 148 2
137 152 1
137 163 1
137 164 1
137 166 1
137 167 1
138 140 303
138 147 1
138 152 1
139 140 1
139 141 1
139 142 4
139 143 19
139 144 4
139 146 6
139 147 12
139 148 59
139 149 183
139 150 2
139 151 7
139 152 10
139 153 2
139 154 6
139 155 17
139 156 1
139 158 168
139 160 6
139 161 1
139 162 2
139 163 14
139 164 26
139 165 7
139 166 280
139 167 14
139 168 9
139 169 12
139 170 149
139 171 4
140 142 1
140 146 3
140 147 1
140 153 2
140 160 3
140 162 2
140 163 4
140 165 1
140 168 1
140 171 1
141 143 1
141 144 43
141 145 11
141 146 107
141 147 1
141 148 1
141 150 94
141 151 91
141 153 104
141 154 96
141 156 85
141 159 49
141 160 150
141 161 35
141 162 119
141 163 2
141 165 108
141 169 1
142 144 2
142 146 1
142 147 175
142 148 5
142 150 1
142 151 9
142 152 105
142 153 5
142 154 2
142 156 1
142 159 2
142 160 12
142 162 4
142 163 224
142 164 3
142 165 5
142 166 1
142 167 8
142 168 29
142 169 154
142 171 30
143 147 4
143 148 241
143 149 3
143 151 2
143 155 98
143 158 3
143 160 1
143 163 6
143 164 220
143 165 1
143 166 10
143 167 126
143 168 1
143 169 8
143 170 1
143 171 2
144 145 13
144 146 104
144 147 1
144 148 1
144 150 99
144 151 113
144 152 2
144 153 175
144 154 237
144 156 143
144 159 67
144 160 274
144 161 81
144 162 161
144 163 4
144 165 111
144 168 2
144 169 1
145 146 24
145 148 1
145 150 27
145 151 39
145 153 46
145 154 32
145 156 40
145 159 15
145 160 40
145 161 17
145 162 50
145 165 66
145 169 2
146 147 4
146 150 152
146 151 151
146 153 203
146 154 215
146 156 146
146 159 67
146 160 256
146 161 132
146 162 161
146 163 6
146 165 163
146 168 2
146 169 6
147 148 10
147 149 5
147 150 8
147 151 7
147 152 271
147 153 6
147 154 5
147 155 8
147 156 5
147 158 6
147 159 1
147 160 6
147 161 1
147 162 7
147 163 349
147 164 12
147 165 14
147 166 7
147 167 7
147 168 276
147 169 185
147 170 1
147 171 207
148 149 23
148 150 15
148 151 4
148 152 6
148 153 16
148 154 9
148 155 223
148 156 18
148 158 14
148 160 3
148 162 4
148 163 19
148 164 323
148 165 20
148 166 37
148 167 223
148 168 22
148 169 9
148 170 13
148 171 4
149 150 10
149 153 22
149 154 3
149 155 5
149 156 11
149 158 56
149 160 2
149 162 2
149 163 2
149 164 14
149 165 10
149 166 182
149 167 6
149 169 1
149 170 93
149 171 1
150 151 151
150 152 2
150 153 196
150 154 63
150 156 150
150 159 53
150 160 215
150 161 37
150 162 87
150 163 12
150 164 10
150 165 213
150 166 3
150 167 4
150 168 1
150 169 6
150 170 1
150 171 2
151 152 14
151 153 200
151 154 173
151 155 2
151 156 139
151 159 114
151 160 220
151 161 142
151 162 216
151 163 10
151 164 1
151 165 222
151 167 5
151 168 5
151 169 6
151 171 8
152 153 5
152 155 4
152 156 3
152 160 10
152 162 7
152 163 293
152 164 6
152 165 4
152 167 6
152 168 111
152 169 153
152 171 74
153 154 296
153 156 173
153 159 90
153 160 311
153 161 120
153 162 241
153 163 7
153 164 18
153 165 221
153 166 2
153 167 8
153 168 7
153 169 9
153 170 1
153 171 5
154 156 147
154 160 363
154 162 117
154 163 8
154 164 7
154 165 187
154 166 2
154 168 1
154 169 2
155 158 3
155 163 8
155 164 181
155 166 5
155 167 205
155 168 6
155 169 5
155 170 2
155 171 10
156 158 1
156 159 114
156 160 229
156 161 93
156 162 150
156 163 5
156 164 10
156 165 171
156 166 3
156 167 8
156 168 4
156 169 2
156 171 1
158 163 3
158 164 5
158 166 132
158 169 2
158 170 66
159 160 104
159 162 91
159 163 4
159 165 145
159 167 1
160 161 153
160 162 272
160 163 20
160 164 2
160 165 236
160 167 2
160 168 12
160 169 11
160 171 14
161 162 72
161 163 6
161 164 1
161 165 109
161 168 1
161 169 4
162 163 9
162 165 176
162 166 1
162 167 1
162 168 2
162 169 3
162 171 3
163 164 10
163 165 8
163 166 5
163 167 23
163 168 281
163 169 214
163 170 1
163 171 190
164 165 19
164 166 12
164 167 180
164 168 29
164 169 14
164 170 4
164 171 17
165 166 2
165 167 6
165 168 12
165 169 2
165 171 3
166 167 7
166 168 3
166 169 2
166 170 152
166 171 2
167 168 7
167 169 28
167 170 2
167 171 4
168 169 155
168 171 44
169 170 1
169 171 170
