# Supplementary material for: Social Contact Networks and Mixing among Students in K-12 Schools in Pittsburgh, PA
Source: PLoS One. 2016 Mar 15;11(3):e0151139. doi: 10.1371/journal.pone.0151139 (PMC4792376; doi:10.1371/journal.pone.0151139)
Supplement: S1 Data — (ZIP) [file pone.0151139.s001.zip › S2_data/net_C-HS_onlystudents-wholeday.edgelist]

0 1
0 2
0 3
0 4
0 5
0 6
0 7
0 8
0 9
0 10
0 11
0 12
0 13
0 14
0 15
0 16
0 17
0 18
0 19
0 20
0 21
0 22
0 23
0 24
0 25
0 26
0 28
0 29
0 30
0 31
0 32
0 33
0 34
0 35
0 36
0 37
0 38
0 40
0 41
0 42
0 43
0 44
0 45
0 46
0 47
0 48
0 50
0 51
0 52
0 53
0 54
0 55
0 56
0 57
0 58
0 59
0 60
0 61
0 63
0 64
0 65
0 66
0 67
0 68
0 69
0 70
0 71
0 72
0 73
0 74
0 75
0 77
0 80
0 81
0 82
0 84
0 85
0 86
0 87
0 88
0 89
0 91
0 92
0 93
0 94
0 95
0 96
0 99
0 100
0 101
0 104
0 105
0 106
0 107
0 108
0 109
0 111
0 112
0 113
0 114
0 116
0 117
0 118
0 119
0 120
0 121
0 123
0 124
0 125
0 126
0 127
0 128
0 129
0 130
0 131
0 134
0 136
0 139
0 140
0 141
0 143
0 144
0 145
0 146
0 147
0 148
0 149
0 150
0 151
0 152
0 153
1 2
1 3
1 4
1 5
1 6
1 7
1 8
1 9
1 10
1 11
1 12
1 13
1 14
1 15
1 16
1 18
1 20
1 21
1 22
1 23
1 24
1 25
1 26
1 27
1 28
1 29
1 30
1 32
1 33
1 34
1 35
1 36
1 37
1 38
1 39
1 40
1 41
1 42
1 43
1 44
1 45
1 46
1 47
1 48
1 49
1 50
1 51
1 52
1 53
1 54
1 55
1 56
1 57
1 58
1 59
1 61
1 62
1 63
1 64
1 66
1 67
1 68
1 69
1 70
1 71
1 72
1 73
1 74
1 75
1 76
1 77
1 78
1 80
1 81
1 82
1 84
1 85
1 86
1 87
1 88
1 89
1 91
1 92
1 93
1 94
1 95
1 96
1 98
1 99
1 100
1 101
1 104
1 105
1 106
1 107
1 108
1 109
1 110
1 111
1 112
1 113
1 114
1 116
1 117
1 118
1 119
1 121
1 122
1 123
1 124
1 126
1 127
1 128
1 129
1 130
1 131
1 133
1 134
1 136
1 137
1 139
1 140
1 142
1 144
1 145
1 146
1 147
1 148
1 149
1 150
1 151
1 152
1 153
2 3
2 4
2 5
2 7
2 9
2 10
2 11
2 13
2 14
2 15
2 16
2 17
2 18
2 19
2 21
2 22
2 23
2 24
2 25
2 26
2 27
2 28
2 29
2 30
2 31
2 33
2 35
2 36
2 37
2 38
2 40
2 42
2 43
2 44
2 45
2 46
2 47
2 50
2 51
2 52
2 53
2 54
2 55
2 56
2 58
2 59
2 61
2 63
2 64
2 65
2 66
2 67
2 68
2 69
2 70
2 71
2 73
2 74
2 75
2 77
2 78
2 80
2 81
2 82
2 84
2 86
2 87
2 88
2 89
2 91
2 92
2 93
2 94
2 95
2 96
2 98
2 99
2 100
2 101
2 103
2 104
2 106
2 107
2 108
2 109
2 110
2 112
2 114
2 116
2 117
2 118
2 119
2 120
2 121
2 123
2 124
2 125
2 126
2 128
2 129
2 130
2 134
2 136
2 137
2 139
2 140
2 142
2 143
2 144
2 145
2 146
2 147
2 148
2 149
2 150
2 151
2 152
3 4
3 5
3 6
3 7
3 10
3 11
3 12
3 13
3 14
3 15
3 16
3 17
3 18
3 19
3 20
3 21
3 22
3 23
3 24
3 25
3 26
3 27
3 28
3 29
3 31
3 32
3 33
3 34
3 35
3 36
3 37
3 39
3 40
3 41
3 42
3 43
3 44
3 45
3 46
3 47
3 48
3 49
3 50
3 51
3 52
3 53
3 54
3 55
3 56
3 57
3 58
3 60
3 61
3 62
3 63
3 64
3 65
3 66
3 67
3 68
3 69
3 70
3 71
3 73
3 74
3 75
3 76
3 77
3 78
3 80
3 81
3 82
3 84
3 85
3 86
3 87
3 88
3 89
3 93
3 94
3 95
3 96
3 98
3 99
3 100
3 101
3 104
3 105
3 106
3 107
3 108
3 109
3 110
3 111
3 112
3 113
3 114
3 117
3 119
3 120
3 121
3 122
3 123
3 124
3 125
3 126
3 127
3 129
3 130
3 131
3 133
3 136
3 137
3 139
3 140
3 141
3 142
3 144
3 145
3 146
3 147
3 148
3 149
3 150
3 151
3 152
3 153
4 5
4 6
4 7
4 9
4 10
4 11
4 12
4 13
4 14
4 15
4 16
4 17
4 18
4 19
4 20
4 21
4 22
4 23
4 24
4 25
4 26
4 27
4 28
4 29
4 30
4 31
4 32
4 33
4 34
4 35
4 36
4 37
4 39
4 40
4 41
4 42
4 43
4 44
4 45
4 46
4 47
4 48
4 49
4 50
4 51
4 52
4 53
4 54
4 55
4 56
4 57
4 58
4 61
4 62
4 63
4 64
4 66
4 67
4 68
4 69
4 70
4 71
4 73
4 74
4 76
4 77
4 78
4 80
4 81
4 82
4 84
4 85
4 86
4 87
4 88
4 89
4 91
4 92
4 93
4 94
4 95
4 96
4 98
4 99
4 100
4 101
4 104
4 105
4 106
4 107
4 108
4 109
4 110
4 111
4 112
4 113
4 114
4 116
4 119
4 120
4 121
4 122
4 124
4 126
4 127
4 129
4 130
4 131
4 133
4 134
4 136
4 137
4 139
4 140
4 141
4 143
4 144
4 145
4 146
4 147
4 148
4 149
4 150
4 151
4 152
4 153
5 6
5 7
5 9
5 10
5 11
5 12
5 13
5 14
5 15
5 16
5 17
5 18
5 19
5 20
5 21
5 22
5 23
5 24
5 25
5 26
5 27
5 28
5 29
5 30
5 31
5 32
5 33
5 34
5 35
5 36
5 37
5 38
5 39
5 40
5 41
5 42
5 43
5 44
5 45
5 46
5 47
5 48
5 49
5 50
5 51
5 52
5 53
5 54
5 55
5 56
5 57
5 58
5 59
5 60
5 61
5 62
5 63
5 64
5 65
5 66
5 67
5 68
5 69
5 70
5 71
5 72
5 73
5 74
5 75
5 76
5 77
5 78
5 80
5 81
5 82
5 84
5 85
5 86
5 87
5 88
5 89
5 91
5 92
5 93
5 94
5 95
5 96
5 98
5 99
5 100
5 101
5 104
5 105
5 106
5 107
5 108
5 109
5 110
5 111
5 112
5 113
5 114
5 116
5 117
5 118
5 119
5 120
5 121
5 122
5 123
5 124
5 125
5 126
5 127
5 128
5 129
5 130
5 131
5 133
5 134
5 136
5 137
5 139
5 140
5 141
5 142
5 143
5 144
5 145
5 146
5 147
5 148
5 149
5 150
5 151
5 152
5 153
6 9
6 10
6 11
6 13
6 14
6 15
6 16
6 17
6 18
6 19
6 21
6 22
6 23
6 24
6 25
6 26
6 27
6 28
6 29
6 30
6 33
6 35
6 36
6 37
6 38
6 40
6 41
6 43
6 44
6 45
6 46
6 49
6 50
6 51
6 52
6 53
6 54
6 55
6 56
6 58
6 59
6 60
6 61
6 63
6 64
6 65
6 66
6 67
6 68
6 69
6 71
6 72
6 73
6 74
6 75
6 78
6 80
6 81
6 82
6 84
6 86
6 88
6 89
6 91
6 92
6 93
6 94
6 95
6 96
6 98
6 99
6 100
6 101
6 104
6 106
6 107
6 108
6 110
6 112
6 114
6 116
6 117
6 118
6 119
6 120
6 121
6 123
6 124
6 125
6 126
6 128
6 129
6 130
6 131
6 133
6 134
6 136
6 137
6 139
6 142
6 143
6 144
6 145
6 146
6 147
6 150
6 151
6 152
6 153
7 9
7 11
7 12
7 14
7 15
7 16
7 17
7 18
7 19
7 20
7 21
7 22
7 23
7 24
7 25
7 26
7 27
7 28
7 29
7 30
7 32
7 33
7 35
7 36
7 37
7 38
7 39
7 40
7 41
7 43
7 44
7 45
7 46
7 47
7 48
7 49
7 50
7 51
7 53
7 54
7 55
7 56
7 58
7 59
7 60
7 61
7 62
7 63
7 64
7 65
7 66
7 67
7 68
7 69
7 70
7 71
7 72
7 74
7 75
7 76
7 77
7 78
7 80
7 82
7 84
7 85
7 86
7 87
7 88
7 89
7 91
7 92
7 93
7 94
7 95
7 96
7 98
7 99
7 100
7 101
7 103
7 104
7 105
7 106
7 107
7 108
7 109
7 111
7 112
7 113
7 114
7 116
7 117
7 118
7 119
7 120
7 121
7 122
7 123
7 124
7 125
7 126
7 128
7 129
7 130
7 131
7 134
7 137
7 139
7 140
7 141
7 142
7 143
7 144
7 145
7 146
7 147
7 148
7 149
7 150
7 151
7 152
7 153
8 10
8 11
8 16
8 17
8 21
8 23
8 25
8 28
8 29
8 37
8 43
8 52
8 56
8 57
8 63
8 66
8 67
8 71
8 73
8 80
8 81
8 84
8 88
8 95
8 96
8 100
8 104
8 107
8 108
8 117
8 120
8 121
8 134
8 145
8 147
8 150
9 10
9 11
9 12
9 13
9 14
9 15
9 16
9 17
9 18
9 19
9 21
9 22
9 23
9 24
9 25
9 26
9 27
9 28
9 29
9 30
9 33
9 35
9 36
9 37
9 38
9 39
9 40
9 41
9 42
9 43
9 44
9 45
9 46
9 47
9 48
9 49
9 50
9 51
9 52
9 53
9 54
9 55
9 56
9 57
9 58
9 59
9 60
9 61
9 62
9 63
9 64
9 65
9 66
9 67
9 68
9 69
9 70
9 71
9 72
9 73
9 74
9 75
9 76
9 77
9 78
9 80
9 81
9 82
9 84
9 85
9 86
9 87
9 88
9 89
9 91
9 92
9 93
9 94
9 95
9 98
9 99
9 100
9 101
9 103
9 104
9 106
9 107
9 108
9 109
9 110
9 111
9 112
9 113
9 114
9 116
9 117
9 118
9 119
9 120
9 122
9 123
9 124
9 125
9 126
9 127
9 128
9 129
9 130
9 131
9 133
9 134
9 136
9 137
9 139
9 140
9 142
9 143
9 144
9 145
9 146
9 147
9 148
9 149
9 150
9 151
9 152
9 153
10 11
10 12
10 13
10 14
10 15
10 16
10 18
10 19
10 21
10 22
10 23
10 24
10 25
10 26
10 27
10 28
10 29
10 30
10 32
10 33
10 34
10 35
10 36
10 37
10 38
10 39
10 40
10 41
10 42
10 43
10 44
10 46
10 47
10 48
10 50
10 52
10 53
10 54
10 55
10 56
10 57
10 58
10 59
10 62
10 63
10 64
10 66
10 67
10 68
10 69
10 70
10 71
10 72
10 73
10 74
10 75
10 76
10 77
10 78
10 80
10 81
10 82
10 84
10 85
10 86
10 87
10 88
10 89
10 91
10 93
10 94
10 95
10 96
10 98
10 99
10 100
10 101
10 104
10 105
10 106
10 107
10 108
10 109
10 110
10 111
10 112
10 113
10 114
10 116
10 117
10 118
10 119
10 120
10 121
10 123
10 124
10 126
10 127
10 128
10 130
10 133
10 134
10 136
10 139
10 140
10 141
10 142
10 143
10 144
10 145
10 146
10 147
10 148
10 150
10 151
10 152
10 153
11 12
11 13
11 14
11 15
11 16
11 17
11 18
11 20
11 21
11 22
11 23
11 24
11 25
11 26
11 27
11 28
11 29
11 30
11 32
11 33
11 34
11 35
11 36
11 37
11 38
11 39
11 40
11 41
11 42
11 43
11 44
11 46
11 47
11 48
11 49
11 50
11 52
11 53
11 54
11 56
11 57
11 58
11 60
11 61
11 62
11 63
11 64
11 66
11 67
11 68
11 69
11 70
11 71
11 72
11 73
11 74
11 75
11 76
11 77
11 78
11 80
11 81
11 82
11 84
11 85
11 86
11 87
11 88
11 89
11 91
11 92
11 93
11 95
11 96
11 98
11 99
11 100
11 101
11 104
11 105
11 106
11 107
11 108
11 109
11 110
11 111
11 112
11 113
11 114
11 116
11 117
11 118
11 119
11 120
11 121
11 122
11 123
11 124
11 125
11 126
11 127
11 128
11 129
11 130
11 131
11 133
11 136
11 137
11 139
11 140
11 141
11 142
11 143
11 144
11 145
11 146
11 147
11 148
11 149
11 150
11 151
11 152
12 13
12 14
12 15
12 16
12 17
12 18
12 21
12 22
12 23
12 25
12 27
12 28
12 29
12 30
12 31
12 33
12 35
12 36
12 37
12 38
12 40
12 42
12 43
12 44
12 45
12 46
12 47
12 50
12 51
12 52
12 53
12 54
12 55
12 56
12 58
12 59
12 60
12 61
12 63
12 64
12 66
12 67
12 68
12 69
12 70
12 71
12 73
12 74
12 75
12 77
12 78
12 80
12 81
12 82
12 84
12 86
12 87
12 88
12 89
12 91
12 92
12 93
12 94
12 95
12 96
12 98
12 99
12 100
12 101
12 103
12 104
12 107
12 108
12 109
12 110
12 112
12 114
12 116
12 117
12 118
12 119
12 120
12 121
12 124
12 125
12 126
12 128
12 129
12 130
12 134
12 136
12 140
12 143
12 144
12 145
12 146
12 147
12 148
12 150
12 151
12 152
12 153
13 14
13 15
13 17
13 18
13 19
13 20
13 21
13 22
13 23
13 24
13 27
13 28
13 29
13 30
13 31
13 32
13 33
13 34
13 35
13 36
13 37
13 40
13 41
13 42
13 43
13 44
13 46
13 47
13 50
13 51
13 52
13 53
13 54
13 55
13 56
13 57
13 58
13 59
13 60
13 61
13 63
13 64
13 66
13 67
13 68
13 69
13 70
13 71
13 73
13 74
13 75
13 76
13 77
13 78
13 80
13 81
13 82
13 85
13 86
13 87
13 88
13 89
13 92
13 93
13 95
13 96
13 98
13 100
13 104
13 105
13 106
13 107
13 108
13 109
13 110
13 111
13 112
13 113
13 114
13 120
13 121
13 122
13 124
13 126
13 127
13 129
13 130
13 133
13 134
13 136
13 137
13 139
13 140
13 141
13 144
13 145
13 147
13 148
13 149
13 150
13 151
13 152
14 15
14 16
14 17
14 18
14 19
14 21
14 22
14 23
14 24
14 25
14 26
14 27
14 28
14 29
14 30
14 31
14 32
14 33
14 34
14 35
14 36
14 37
14 38
14 40
14 41
14 42
14 43
14 44
14 46
14 47
14 48
14 49
14 50
14 52
14 53
14 54
14 55
14 56
14 57
14 58
14 59
14 60
14 62
14 63
14 64
14 65
14 66
14 67
14 68
14 69
14 70
14 71
14 72
14 73
14 74
14 75
14 77
14 80
14 81
14 82
14 84
14 85
14 86
14 87
14 88
14 91
14 92
14 93
14 94
14 95
14 96
14 99
14 100
14 101
14 104
14 106
14 107
14 108
14 109
14 111
14 112
14 113
14 114
14 116
14 117
14 118
14 119
14 120
14 121
14 123
14 124
14 125
14 126
14 127
14 128
14 129
14 130
14 131
14 134
14 136
14 137
14 139
14 140
14 141
14 142
14 143
14 144
14 145
14 146
14 147
14 148
14 149
14 150
14 151
14 152
14 153
15 16
15 17
15 18
15 19
15 20
15 21
15 22
15 23
15 24
15 25
15 26
15 28
15 29
15 30
15 31
15 32
15 33
15 34
15 35
15 36
15 37
15 38
15 40
15 41
15 42
15 43
15 44
15 45
15 46
15 47
15 48
15 50
15 51
15 52
15 53
15 54
15 55
15 56
15 57
15 58
15 59
15 60
15 61
15 63
15 64
15 65
15 66
15 68
15 69
15 70
15 71
15 72
15 73
15 74
15 75
15 76
15 77
15 78
15 80
15 81
15 82
15 84
15 85
15 86
15 87
15 88
15 89
15 91
15 92
15 93
15 94
15 95
15 96
15 98
15 99
15 100
15 101
15 104
15 106
15 107
15 108
15 109
15 110
15 111
15 112
15 113
15 114
15 116
15 117
15 118
15 119
15 120
15 121
15 122
15 123
15 124
15 125
15 126
15 127
15 128
15 129
15 130
15 134
15 136
15 137
15 139
15 140
15 141
15 142
15 143
15 144
15 145
15 146
15 147
15 148
15 149
15 150
15 151
15 152
15 153
16 17
16 18
16 19
16 21
16 22
16 23
16 24
16 25
16 26
16 27
16 28
16 29
16 31
16 32
16 33
16 34
16 35
16 36
16 37
16 38
16 39
16 40
16 41
16 42
16 43
16 44
16 45
16 46
16 47
16 48
16 50
16 51
16 52
16 53
16 54
16 55
16 56
16 57
16 58
16 61
16 62
16 63
16 64
16 66
16 67
16 68
16 69
16 70
16 71
16 73
16 74
16 75
16 76
16 77
16 78
16 80
16 81
16 82
16 84
16 85
16 86
16 87
16 88
16 89
16 91
16 92
16 93
16 94
16 95
16 96
16 99
16 100
16 101
16 104
16 105
16 107
16 108
16 109
16 110
16 111
16 112
16 113
16 114
16 116
16 117
16 118
16 120
16 121
16 122
16 123
16 124
16 125
16 126
16 127
16 128
16 129
16 130
16 134
16 136
16 137
16 139
16 140
16 142
16 143
16 144
16 145
16 146
16 147
16 148
16 150
16 151
16 152
17 18
17 19
17 21
17 22
17 23
17 24
17 25
17 26
17 27
17 28
17 29
17 30
17 31
17 32
17 33
17 34
17 35
17 36
17 37
17 38
17 39
17 40
17 41
17 42
17 44
17 45
17 46
17 47
17 48
17 49
17 50
17 51
17 53
17 54
17 55
17 56
17 58
17 59
17 60
17 61
17 62
17 63
17 64
17 65
17 66
17 67
17 68
17 69
17 70
17 71
17 72
17 74
17 75
17 76
17 77
17 78
17 80
17 81
17 82
17 86
17 87
17 88
17 89
17 91
17 92
17 94
17 95
17 96
17 98
17 99
17 100
17 101
17 104
17 106
17 107
17 108
17 110
17 111
17 112
17 113
17 114
17 116
17 117
17 118
17 119
17 120
17 121
17 123
17 124
17 125
17 126
17 127
17 128
17 130
17 131
17 133
17 134
17 136
17 137
17 139
17 140
17 141
17 142
17 143
17 144
17 145
17 146
17 148
17 149
17 150
17 151
17 152
17 153
18 20
18 21
18 22
18 23
18 25
18 26
18 27
18 28
18 29
18 30
18 32
18 33
18 34
18 35
18 36
18 37
18 38
18 39
18 40
18 41
18 42
18 43
18 44
18 45
18 46
18 47
18 48
18 49
18 50
18 51
18 52
18 53
18 54
18 55
18 56
18 57
18 58
18 61
18 62
18 63
18 64
18 66
18 67
18 68
18 69
18 70
18 71
18 72
18 73
18 74
18 75
18 76
18 77
18 78
18 80
18 81
18 82
18 84
18 85
18 86
18 87
18 88
18 89
18 91
18 93
18 94
18 95
18 96
18 98
18 99
18 100
18 101
18 104
18 105
18 106
18 107
18 108
18 109
18 110
18 111
18 112
18 113
18 114
18 116
18 117
18 118
18 120
18 121
18 122
18 123
18 124
18 125
18 126
18 128
18 129
18 130
18 131
18 133
18 134
18 136
18 137
18 139
18 140
18 141
18 144
18 145
18 146
18 147
18 148
18 149
18 150
18 151
18 152
18 153
19 21
19 22
19 23
19 24
19 25
19 26
19 27
19 28
19 29
19 30
19 31
19 32
19 33
19 35
19 36
19 37
19 38
19 39
19 40
19 41
19 42
19 44
19 45
19 46
19 47
19 48
19 49
19 50
19 51
19 52
19 53
19 54
19 55
19 56
19 58
19 59
19 60
19 61
19 62
19 63
19 64
19 65
19 66
19 67
19 68
19 69
19 71
19 72
19 73
19 74
19 75
19 76
19 77
19 78
19 80
19 81
19 82
19 85
19 86
19 87
19 88
19 89
19 91
19 92
19 93
19 94
19 95
19 96
19 98
19 99
19 101
19 106
19 107
19 108
19 110
19 111
19 112
19 113
19 114
19 116
19 117
19 118
19 119
19 120
19 122
19 123
19 124
19 125
19 126
19 128
19 130
19 131
19 133
19 134
19 136
19 137
19 139
19 140
19 141
19 142
19 143
19 144
19 145
19 146
19 147
19 148
19 149
19 151
19 152
19 153
20 21
20 22
20 23
20 24
20 26
20 28
20 31
20 33
20 35
20 36
20 40
20 46
20 47
20 50
20 56
20 58
20 60
20 63
20 66
20 68
20 70
20 71
20 73
20 77
20 80
20 86
20 87
20 93
20 95
20 101
20 104
20 106
20 112
20 114
20 121
20 129
20 130
20 136
20 140
20 144
20 145
20 146
20 147
20 148
20 149
20 150
20 151
20 153
21 22
21 23
21 24
21 25
21 26
21 27
21 28
21 29
21 30
21 31
21 32
21 33
21 34
21 35
21 36
21 37
21 38
21 39
21 40
21 41
21 42
21 43
21 44
21 45
21 46
21 47
21 48
21 49
21 50
21 51
21 52
21 53
21 54
21 55
21 56
21 57
21 58
21 59
21 60
21 61
21 62
21 63
21 64
21 65
21 66
21 67
21 68
21 69
21 70
21 71
21 72
21 73
21 74
21 75
21 76
21 77
21 78
21 80
21 81
21 82
21 84
21 85
21 86
21 87
21 88
21 89
21 91
21 92
21 93
21 94
21 95
21 96
21 98
21 99
21 100
21 101
21 104
21 105
21 106
21 107
21 108
21 109
21 110
21 111
21 112
21 113
21 114
21 116
21 117
21 118
21 119
21 120
21 121
21 122
21 123
21 124
21 125
21 126
21 127
21 128
21 129
21 130
21 131
21 133
21 134
21 136
21 137
21 139
21 140
21 141
21 142
21 143
21 144
21 145
21 146
21 147
21 148
21 149
21 150
21 151
21 152
21 153
22 23
22 24
22 25
22 26
22 27
22 28
22 29
22 30
22 31
22 32
22 33
22 34
22 35
22 36
22 37
22 38
22 40
22 41
22 42
22 43
22 44
22 46
22 47
22 48
22 50
22 52
22 53
22 55
22 56
22 57
22 58
22 59
22 60
22 62
22 63
22 64
22 65
22 66
22 67
22 68
22 69
22 70
22 71
22 72
22 73
22 74
22 75
22 76
22 77
22 78
22 80
22 81
22 82
22 84
22 85
22 86
22 87
22 88
22 89
22 91
22 92
22 93
22 94
22 95
22 96
22 98
22 99
22 100
22 101
22 104
22 105
22 106
22 107
22 108
22 109
22 110
22 111
22 112
22 113
22 114
22 116
22 117
22 118
22 119
22 120
22 121
22 123
22 124
22 125
22 126
22 127
22 128
22 129
22 130
22 134
22 136
22 137
22 139
22 140
22 141
22 142
22 143
22 144
22 145
22 146
22 147
22 148
22 149
22 150
22 151
22 152
22 153
23 24
23 26
23 28
23 29
23 30
23 31
23 32
23 33
23 34
23 35
23 36
23 37
23 38
23 39
23 40
23 41
23 42
23 43
23 44
23 45
23 46
23 47
23 48
23 49
23 50
23 51
23 52
23 53
23 55
23 56
23 57
23 58
23 59
23 60
23 61
23 63
23 64
23 65
23 66
23 67
23 68
23 69
23 70
23 71
23 72
23 73
23 74
23 75
23 76
23 77
23 78
23 80
23 81
23 82
23 84
23 85
23 86
23 87
23 88
23 89
23 91
23 92
23 93
23 94
23 95
23 96
23 99
23 100
23 101
23 104
23 105
23 106
23 107
23 108
23 109
23 111
23 112
23 113
23 114
23 116
23 117
23 118
23 119
23 120
23 121
23 123
23 124
23 125
23 126
23 127
23 128
23 129
23 130
23 136
23 137
23 139
23 140
23 141
23 143
23 144
23 145
23 146
23 147
23 148
23 149
23 150
23 151
23 152
23 153
24 25
24 26
24 27
24 28
24 29
24 30
24 31
24 32
24 33
24 34
24 35
24 36
24 37
24 38
24 39
24 40
24 41
24 42
24 43
24 44
24 46
24 47
24 48
24 49
24 50
24 52
24 53
24 54
24 55
24 56
24 57
24 58
24 59
24 60
24 63
24 64
24 65
24 66
24 67
24 68
24 69
24 70
24 71
24 72
24 73
24 74
24 75
24 76
24 77
24 78
24 80
24 81
24 82
24 84
24 85
24 86
24 87
24 88
24 89
24 91
24 93
24 94
24 95
24 96
24 99
24 100
24 101
24 104
24 105
24 106
24 107
24 108
24 109
24 111
24 112
24 113
24 114
24 116
24 117
24 118
24 119
24 120
24 121
24 123
24 124
24 125
24 126
24 127
24 128
24 129
24 130
24 131
24 134
24 136
24 137
24 139
24 140
24 141
24 143
24 144
24 145
24 146
24 147
24 148
24 149
24 150
24 151
24 152
24 153
25 26
25 27
25 28
25 29
25 30
25 32
25 33
25 34
25 35
25 36
25 37
25 38
25 39
25 40
25 41
25 42
25 43
25 44
25 45
25 46
25 47
25 48
25 49
25 50
25 51
25 52
25 53
25 54
25 55
25 56
25 57
25 58
25 59
25 60
25 61
25 62
25 63
25 64
25 65
25 66
25 67
25 68
25 69
25 70
25 71
25 72
25 73
25 74
25 75
25 76
25 77
25 78
25 80
25 81
25 82
25 84
25 85
25 86
25 87
25 88
25 89
25 91
25 92
25 93
25 94
25 95
25 96
25 98
25 99
25 100
25 104
25 105
25 106
25 107
25 108
25 109
25 110
25 111
25 112
25 113
25 116
25 117
25 119
25 120
25 121
25 122
25 123
25 124
25 125
25 126
25 127
25 128
25 129
25 130
25 131
25 133
25 134
25 136
25 137
25 139
25 140
25 142
25 143
25 144
25 145
25 147
25 148
25 150
25 151
25 152
25 153
26 27
26 28
26 29
26 30
26 31
26 32
26 33
26 34
26 35
26 36
26 37
26 38
26 40
26 41
26 42
26 43
26 44
26 46
26 47
26 48
26 50
26 51
26 52
26 53
26 54
26 55
26 56
26 57
26 58
26 59
26 60
26 61
26 63
26 64
26 65
26 66
26 67
26 68
26 69
26 70
26 71
26 72
26 74
26 75
26 76
26 77
26 78
26 80
26 81
26 82
26 84
26 86
26 87
26 88
26 89
26 91
26 92
26 93
26 94
26 95
26 96
26 98
26 99
26 100
26 101
26 103
26 104
26 105
26 106
26 107
26 108
26 109
26 110
26 111
26 112
26 113
26 114
26 116
26 117
26 118
26 119
26 120
26 121
26 122
26 123
26 124
26 125
26 126
26 128
26 129
26 130
26 131
26 134
26 136
26 137
26 139
26 140
26 141
26 142
26 143
26 144
26 145
26 146
26 147
26 148
26 149
26 150
26 151
26 152
26 153
27 29
27 30
27 31
27 32
27 34
27 35
27 36
27 37
27 38
27 39
27 40
27 41
27 42
27 43
27 44
27 45
27 46
27 47
27 48
27 49
27 50
27 51
27 52
27 53
27 54
27 55
27 56
27 57
27 58
27 59
27 60
27 61
27 62
27 63
27 64
27 65
27 66
27 67
27 68
27 69
27 70
27 71
27 72
27 73
27 74
27 75
27 76
27 78
27 80
27 81
27 82
27 84
27 85
27 86
27 88
27 89
27 91
27 92
27 93
27 94
27 95
27 96
27 98
27 99
27 100
27 101
27 103
27 104
27 105
27 106
27 107
27 108
27 109
27 110
27 111
27 112
27 113
27 114
27 116
27 117
27 118
27 119
27 120
27 121
27 122
27 123
27 124
27 125
27 126
27 128
27 129
27 130
27 133
27 134
27 136
27 137
27 139
27 140
27 141
27 142
27 143
27 144
27 145
27 146
27 147
27 148
27 150
27 151
27 152
27 153
28 29
28 30
28 31
28 32
28 33
28 35
28 36
28 37
28 38
28 41
28 42
28 44
28 45
28 46
28 47
28 48
28 50
28 51
28 52
28 53
28 54
28 55
28 56
28 58
28 59
28 60
28 61
28 62
28 63
28 64
28 65
28 66
28 67
28 68
28 69
28 70
28 71
28 72
28 73
28 75
28 76
28 77
28 78
28 80
28 81
28 82
28 84
28 86
28 87
28 88
28 89
28 91
28 92
28 93
28 94
28 95
28 96
28 98
28 99
28 101
28 104
28 105
28 106
28 107
28 108
28 109
28 111
28 112
28 113
28 114
28 116
28 117
28 118
28 119
28 120
28 121
28 122
28 123
28 124
28 125
28 126
28 127
28 128
28 129
28 130
28 131
28 134
28 137
28 139
28 140
28 141
28 142
28 143
28 144
28 145
28 146
28 147
28 148
28 149
28 150
28 151
28 152
28 153
29 30
29 31
29 32
29 33
29 34
29 35
29 36
29 37
29 38
29 40
29 43
29 44
29 46
29 47
29 48
29 50
29 52
29 53
29 55
29 56
29 57
29 58
29 59
29 60
29 61
29 62
29 63
29 64
29 65
29 66
29 67
29 68
29 69
29 70
29 71
29 72
29 73
29 74
29 75
29 76
29 77
29 78
29 80
29 81
29 82
29 84
29 86
29 87
29 88
29 89
29 91
29 92
29 93
29 94
29 95
29 96
29 99
29 100
29 101
29 104
29 106
29 107
29 108
29 109
29 110
29 111
29 112
29 113
29 114
29 116
29 117
29 118
29 119
29 120
29 121
29 123
29 124
29 125
29 126
29 127
29 128
29 129
29 130
29 133
29 134
29 136
29 137
29 139
29 140
29 141
29 142
29 143
29 144
29 145
29 146
29 147
29 148
29 149
29 150
29 151
29 152
29 153
30 31
30 32
30 33
30 34
30 35
30 36
30 37
30 38
30 40
30 41
30 42
30 43
30 44
30 46
30 47
30 48
30 50
30 51
30 52
30 53
30 54
30 55
30 56
30 57
30 58
30 59
30 60
30 62
30 63
30 64
30 65
30 66
30 67
30 68
30 69
30 70
30 71
30 72
30 73
30 75
30 77
30 80
30 81
30 82
30 86
30 87
30 89
30 91
30 92
30 93
30 94
30 95
30 96
30 98
30 99
30 100
30 101
30 104
30 105
30 106
30 107
30 108
30 110
30 111
30 112
30 113
30 114
30 116
30 117
30 118
30 119
30 120
30 121
30 123
30 125
30 126
30 128
30 129
30 130
30 134
30 136
30 140
30 141
30 142
30 143
30 144
30 145
30 146
30 147
30 148
30 149
30 150
30 151
30 152
30 153
31 32
31 33
31 34
31 35
31 36
31 37
31 38
31 40
31 41
31 42
31 43
31 44
31 45
31 46
31 47
31 48
31 50
31 51
31 53
31 55
31 56
31 57
31 58
31 60
31 61
31 63
31 64
31 66
31 67
31 68
31 69
31 70
31 71
31 72
31 73
31 75
31 76
31 77
31 78
31 80
31 81
31 85
31 86
31 87
31 88
31 89
31 91
31 92
31 94
31 95
31 96
31 98
31 100
31 101
31 104
31 105
31 106
31 107
31 108
31 109
31 111
31 112
31 114
31 116
31 118
31 119
31 120
31 121
31 122
31 123
31 124
31 125
31 126
31 127
31 128
31 129
31 130
31 134
31 136
31 137
31 139
31 141
31 143
31 144
31 145
31 146
31 148
31 151
31 152
31 153
32 33
32 35
32 36
32 37
32 38
32 40
32 42
32 43
32 44
32 45
32 46
32 47
32 50
32 51
32 52
32 53
32 54
32 55
32 56
32 58
32 59
32 61
32 63
32 64
32 65
32 66
32 68
32 69
32 70
32 71
32 73
32 74
32 75
32 77
32 78
32 80
32 81
32 82
32 84
32 86
32 87
32 88
32 89
32 91
32 92
32 93
32 95
32 96
32 98
32 99
32 100
32 101
32 104
32 106
32 107
32 108
32 109
32 110
32 112
32 114
32 116
32 117
32 120
32 121
32 123
32 124
32 125
32 129
32 130
32 134
32 136
32 137
32 140
32 142
32 143
32 144
32 145
32 146
32 147
32 148
32 149
32 150
32 151
32 152
32 153
33 34
33 35
33 36
33 37
33 38
33 39
33 40
33 41
33 42
33 43
33 44
33 45
33 46
33 47
33 48
33 49
33 50
33 51
33 52
33 53
33 54
33 55
33 56
33 57
33 58
33 59
33 61
33 63
33 64
33 65
33 66
33 67
33 68
33 69
33 70
33 72
33 73
33 75
33 76
33 77
33 78
33 80
33 81
33 82
33 84
33 85
33 86
33 87
33 88
33 89
33 91
33 92
33 93
33 94
33 95
33 96
33 98
33 99
33 100
33 101
33 104
33 105
33 106
33 107
33 108
33 109
33 111
33 112
33 113
33 114
33 116
33 117
33 118
33 119
33 120
33 121
33 123
33 124
33 125
33 126
33 127
33 128
33 129
33 130
33 134
33 136
33 137
33 139
33 140
33 141
33 142
33 143
33 144
33 145
33 146
33 147
33 148
33 149
33 150
33 151
33 152
33 153
34 35
34 36
34 37
34 40
34 42
34 43
34 45
34 46
34 47
34 50
34 51
34 52
34 53
34 54
34 56
34 58
34 60
34 61
34 63
34 66
34 67
34 68
34 69
34 70
34 71
34 73
34 74
34 75
34 78
34 80
34 81
34 82
34 84
34 86
34 87
34 88
34 89
34 91
34 93
34 95
34 96
34 98
34 100
34 101
34 104
34 106
34 107
34 109
34 110
34 112
34 114
34 117
34 120
34 121
34 123
34 124
34 125
34 126
34 128
34 129
34 130
34 134
34 136
34 137
34 140
34 141
34 142
34 145
34 148
34 150
34 151
34 152
35 36
35 37
35 38
35 39
35 40
35 41
35 42
35 43
35 44
35 45
35 46
35 47
35 48
35 49
35 50
35 51
35 52
35 53
35 54
35 55
35 56
35 57
35 58
35 59
35 60
35 61
35 62
35 63
35 64
35 65
35 66
35 67
35 68
35 69
35 70
35 71
35 72
35 73
35 74
35 75
35 76
35 77
35 78
35 80
35 81
35 82
35 84
35 85
35 86
35 87
35 88
35 89
35 91
35 92
35 93
35 94
35 95
35 96
35 98
35 99
35 100
35 101
35 104
35 105
35 106
35 107
35 108
35 109
35 110
35 111
35 112
35 113
35 114
35 116
35 117
35 118
35 119
35 120
35 121
35 122
35 123
35 124
35 125
35 126
35 127
35 128
35 129
35 130
35 131
35 134
35 136
35 137
35 139
35 140
35 141
35 142
35 143
35 144
35 145
35 146
35 147
35 148
35 149
35 150
35 151
35 152
35 153
36 37
36 38
36 39
36 40
36 41
36 42
36 43
36 44
36 45
36 46
36 47
36 48
36 49
36 50
36 51
36 52
36 53
36 54
36 55
36 56
36 57
36 58
36 59
36 61
36 62
36 63
36 64
36 65
36 66
36 67
36 68
36 69
36 70
36 71
36 72
36 73
36 74
36 75
36 77
36 80
36 81
36 82
36 84
36 85
36 86
36 87
36 88
36 89
36 91
36 92
36 93
36 94
36 95
36 96
36 98
36 99
36 100
36 101
36 104
36 105
36 106
36 107
36 108
36 109
36 110
36 111
36 112
36 113
36 114
36 116
36 117
36 118
36 119
36 120
36 121
36 122
36 123
36 124
36 125
36 126
36 128
36 129
36 130
36 131
36 133
36 134
36 136
36 137
36 139
36 140
36 141
36 142
36 143
36 144
36 145
36 146
36 147
36 148
36 149
36 150
36 151
36 152
36 153
37 38
37 39
37 40
37 41
37 42
37 43
37 44
37 45
37 46
37 47
37 48
37 49
37 50
37 51
37 52
37 53
37 54
37 55
37 56
37 57
37 58
37 59
37 60
37 61
37 62
37 63
37 64
37 65
37 66
37 67
37 68
37 69
37 71
37 72
37 73
37 74
37 75
37 76
37 77
37 78
37 80
37 81
37 82
37 84
37 85
37 86
37 87
37 88
37 89
37 91
37 92
37 93
37 94
37 95
37 96
37 98
37 99
37 100
37 101
37 104
37 105
37 106
37 107
37 108
37 109
37 110
37 111
37 112
37 113
37 114
37 116
37 117
37 118
37 119
37 120
37 121
37 122
37 123
37 124
37 125
37 126
37 127
37 128
37 129
37 130
37 131
37 133
37 134
37 136
37 137
37 139
37 140
37 141
37 142
37 143
37 144
37 145
37 146
37 147
37 148
37 149
37 150
37 151
37 152
37 153
38 39
38 41
38 43
38 44
38 45
38 46
38 47
38 48
38 50
38 51
38 52
38 53
38 54
38 55
38 56
38 57
38 58
38 59
38 60
38 61
38 62
38 63
38 64
38 65
38 66
38 67
38 68
38 69
38 70
38 71
38 72
38 73
38 74
38 75
38 76
38 77
38 78
38 80
38 81
38 82
38 85
38 86
38 87
38 88
38 89
38 91
38 92
38 94
38 95
38 98
38 99
38 100
38 101
38 104
38 105
38 106
38 107
38 108
38 109
38 110
38 111
38 112
38 113
38 114
38 116
38 117
38 118
38 119
38 120
38 121
38 122
38 123
38 124
38 125
38 126
38 128
38 130
38 131
38 133
38 134
38 136
38 137
38 139
38 140
38 141
38 142
38 143
38 144
38 145
38 146
38 147
38 148
38 149
38 150
38 151
38 152
38 153
39 40
39 43
39 44
39 45
39 47
39 50
39 51
39 52
39 53
39 54
39 55
39 56
39 58
39 59
39 60
39 61
39 63
39 64
39 65
39 67
39 68
39 69
39 70
39 73
39 74
39 75
39 77
39 78
39 80
39 81
39 84
39 86
39 88
39 89
39 91
39 93
39 94
39 95
39 96
39 98
39 99
39 100
39 103
39 104
39 106
39 107
39 108
39 109
39 110
39 114
39 117
39 119
39 120
39 121
39 124
39 125
39 126
39 128
39 129
39 130
39 134
39 136
39 137
39 139
39 140
39 142
39 143
39 144
39 145
39 147
39 148
39 150
39 151
39 152
39 153
40 41
40 42
40 43
40 44
40 46
40 47
40 48
40 50
40 52
40 53
40 54
40 56
40 57
40 58
40 60
40 61
40 62
40 63
40 65
40 66
40 67
40 68
40 70
40 71
40 72
40 73
40 74
40 75
40 76
40 77
40 78
40 80
40 81
40 82
40 84
40 85
40 86
40 87
40 88
40 89
40 91
40 93
40 95
40 96
40 99
40 100
40 101
40 104
40 105
40 106
40 107
40 108
40 109
40 111
40 112
40 113
40 114
40 116
40 117
40 120
40 121
40 123
40 124
40 126
40 127
40 128
40 129
40 130
40 131
40 133
40 134
40 136
40 137
40 139
40 140
40 141
40 142
40 144
40 145
40 146
40 147
40 148
40 149
40 150
40 151
40 152
41 42
41 43
41 44
41 45
41 46
41 47
41 50
41 51
41 52
41 53
41 54
41 55
41 56
41 58
41 59
41 60
41 61
41 63
41 64
41 66
41 67
41 68
41 69
41 70
41 71
41 73
41 75
41 77
41 78
41 80
41 81
41 82
41 84
41 86
41 87
41 88
41 89
41 91
41 92
41 93
41 94
41 95
41 96
41 99
41 100
41 101
41 104
41 106
41 108
41 109
41 110
41 112
41 114
41 116
41 117
41 118
41 119
41 120
41 121
41 123
41 124
41 125
41 126
41 128
41 129
41 130
41 134
41 136
41 139
41 140
41 142
41 143
41 144
41 145
41 146
41 147
41 148
41 149
41 150
41 151
41 152
41 153
42 43
42 44
42 45
42 46
42 47
42 48
42 49
42 50
42 51
42 52
42 53
42 54
42 56
42 57
42 58
42 59
42 61
42 62
42 63
42 64
42 66
42 67
42 68
42 69
42 70
42 71
42 72
42 73
42 74
42 76
42 77
42 78
42 80
42 81
42 82
42 84
42 85
42 86
42 88
42 89
42 91
42 92
42 93
42 95
42 96
42 100
42 101
42 104
42 105
42 106
42 107
42 108
42 109
42 110
42 111
42 112
42 113
42 114
42 116
42 117
42 118
42 119
42 121
42 122
42 123
42 124
42 125
42 127
42 129
42 130
42 131
42 134
42 136
42 137
42 139
42 140
42 141
42 143
42 144
42 145
42 146
42 147
42 148
42 149
42 150
42 151
42 152
42 153
43 44
43 45
43 46
43 47
43 48
43 50
43 51
43 52
43 53
43 54
43 55
43 56
43 57
43 58
43 61
43 62
43 63
43 64
43 65
43 66
43 67
43 68
43 69
43 70
43 71
43 72
43 73
43 74
43 75
43 76
43 77
43 78
43 80
43 81
43 82
43 84
43 85
43 86
43 87
43 88
43 89
43 91
43 92
43 93
43 94
43 95
43 96
43 99
43 100
43 101
43 104
43 107
43 108
43 109
43 110
43 111
43 112
43 113
43 114
43 116
43 117
43 118
43 119
43 120
43 121
43 122
43 123
43 124
43 125
43 126
43 127
43 128
43 129
43 130
43 133
43 134
43 136
43 137
43 139
43 140
43 141
43 142
43 144
43 145
43 146
43 147
43 148
43 149
43 150
43 151
43 152
43 153
44 45
44 47
44 48
44 49
44 50
44 51
44 52
44 53
44 54
44 55
44 56
44 57
44 58
44 59
44 60
44 61
44 62
44 63
44 64
44 65
44 66
44 68
44 69
44 70
44 71
44 72
44 73
44 74
44 75
44 76
44 77
44 78
44 80
44 81
44 82
44 84
44 86
44 87
44 88
44 89
44 91
44 92
44 93
44 94
44 95
44 96
44 98
44 99
44 100
44 101
44 103
44 105
44 106
44 107
44 108
44 109
44 110
44 111
44 112
44 113
44 114
44 116
44 117
44 118
44 119
44 120
44 121
44 122
44 123
44 124
44 125
44 126
44 128
44 129
44 130
44 131
44 133
44 134
44 136
44 137
44 139
44 140
44 141
44 142
44 143
44 144
44 145
44 146
44 147
44 148
44 149
44 150
44 151
44 152
44 153
45 47
45 48
45 49
45 50
45 51
45 52
45 53
45 54
45 55
45 56
45 57
45 58
45 59
45 60
45 61
45 62
45 63
45 64
45 65
45 67
45 68
45 69
45 70
45 72
45 73
45 74
45 75
45 76
45 78
45 80
45 81
45 82
45 84
45 85
45 86
45 87
45 88
45 89
45 91
45 92
45 93
45 94
45 95
45 96
45 98
45 100
45 101
45 103
45 104
45 105
45 106
45 107
45 108
45 109
45 110
45 111
45 112
45 113
45 114
45 117
45 118
45 119
45 120
45 121
45 122
45 124
45 125
45 126
45 127
45 128
45 129
45 130
45 131
45 133
45 134
45 136
45 137
45 139
45 140
45 142
45 143
45 146
45 148
45 149
45 150
45 151
45 152
45 153
46 47
46 48
46 50
46 52
46 53
46 55
46 56
46 57
46 58
46 59
46 60
46 63
46 64
46 65
46 66
46 67
46 68
46 69
46 70
46 71
46 72
46 73
46 74
46 75
46 77
46 80
46 81
46 82
46 84
46 85
46 86
46 87
46 89
46 91
46 92
46 93
46 94
46 95
46 96
46 98
46 99
46 100
46 101
46 104
46 105
46 106
46 107
46 108
46 109
46 111
46 112
46 113
46 114
46 116
46 117
46 118
46 119
46 120
46 121
46 123
46 124
46 125
46 126
46 127
46 128
46 129
46 130
46 134
46 136
46 140
46 141
46 143
46 144
46 145
46 146
46 147
46 148
46 149
46 150
46 151
46 152
47 48
47 50
47 52
47 53
47 55
47 56
47 57
47 58
47 59
47 61
47 62
47 63
47 64
47 65
47 66
47 67
47 68
47 69
47 70
47 71
47 72
47 73
47 74
47 75
47 76
47 77
47 80
47 81
47 82
47 84
47 85
47 86
47 87
47 91
47 92
47 93
47 95
47 96
47 98
47 99
47 100
47 101
47 104
47 106
47 107
47 108
47 109
47 111
47 112
47 113
47 114
47 116
47 117
47 118
47 119
47 120
47 121
47 122
47 123
47 124
47 125
47 126
47 127
47 128
47 130
47 134
47 136
47 139
47 140
47 141
47 142
47 143
47 144
47 145
47 146
47 147
47 148
47 149
47 151
47 152
47 153
48 50
48 51
48 52
48 53
48 54
48 55
48 56
48 58
48 59
48 61
48 63
48 64
48 65
48 66
48 67
48 68
48 69
48 70
48 71
48 73
48 74
48 75
48 77
48 80
48 81
48 82
48 84
48 86
48 88
48 89
48 91
48 92
48 93
48 94
48 95
48 96
48 98
48 99
48 100
48 101
48 104
48 106
48 107
48 108
48 109
48 112
48 114
48 116
48 117
48 118
48 119
48 120
48 121
48 123
48 124
48 125
48 126
48 128
48 129
48 130
48 134
48 136
48 140
48 142
48 143
48 144
48 145
48 146
48 147
48 148
48 149
48 150
48 151
48 152
48 153
49 50
49 51
49 52
49 53
49 54
49 55
49 56
49 58
49 59
49 60
49 61
49 63
49 64
49 67
49 69
49 70
49 72
49 73
49 74
49 75
49 78
49 80
49 81
49 82
49 84
49 86
49 88
49 89
49 93
49 94
49 95
49 96
49 98
49 99
49 100
49 103
49 104
49 106
49 107
49 109
49 110
49 116
49 118
49 119
49 120
49 121
49 122
49 124
49 125
49 126
49 128
49 129
49 130
49 131
49 134
49 136
49 137
49 139
49 140
49 142
49 143
49 145
49 147
49 148
49 149
49 150
49 151
49 152
49 153
50 51
50 52
50 53
50 54
50 55
50 56
50 57
50 58
50 59
50 60
50 61
50 63
50 64
50 65
50 66
50 67
50 68
50 69
50 70
50 71
50 72
50 73
50 74
50 75
50 76
50 77
50 78
50 80
50 81
50 82
50 84
50 85
50 86
50 87
50 88
50 89
50 91
50 92
50 93
50 94
50 95
50 96
50 98
50 99
50 100
50 101
50 104
50 105
50 106
50 107
50 108
50 109
50 110
50 111
50 112
50 113
50 114
50 116
50 117
50 118
50 119
50 120
50 121
50 123
50 124
50 125
50 126
50 127
50 128
50 129
50 130
50 131
50 133
50 134
50 136
50 137
50 139
50 140
50 141
50 142
50 143
50 144
50 145
50 146
50 147
50 148
50 149
50 150
50 151
50 152
50 153
51 52
51 53
51 54
51 55
51 56
51 57
51 58
51 59
51 60
51 61
51 62
51 63
51 64
51 65
51 66
51 67
51 68
51 69
51 70
51 72
51 73
51 74
51 76
51 77
51 78
51 80
51 81
51 82
51 84
51 85
51 86
51 87
51 88
51 89
51 91
51 92
51 93
51 94
51 95
51 96
51 98
51 99
51 100
51 101
51 104
51 105
51 106
51 107
51 109
51 110
51 111
51 112
51 113
51 114
51 116
51 117
51 118
51 119
51 120
51 121
51 122
51 123
51 124
51 125
51 126
51 127
51 128
51 129
51 130
51 131
51 133
51 134
51 136
51 137
51 139
51 140
51 142
51 143
51 144
51 146
51 147
51 148
51 149
51 150
51 151
51 152
51 153
52 53
52 54
52 56
52 57
52 58
52 61
52 62
52 63
52 64
52 66
52 67
52 68
52 69
52 70
52 71
52 72
52 73
52 74
52 76
52 78
52 80
52 81
52 82
52 84
52 85
52 86
52 87
52 88
52 89
52 91
52 93
52 94
52 95
52 96
52 99
52 100
52 101
52 104
52 105
52 107
52 108
52 109
52 111
52 112
52 113
52 114
52 116
52 121
52 122
52 123
52 124
52 125
52 126
52 127
52 128
52 129
52 130
52 133
52 134
52 136
52 137
52 139
52 140
52 141
52 142
52 143
52 144
52 145
52 146
52 147
52 148
52 150
52 151
52 152
52 153
53 54
53 55
53 56
53 57
53 58
53 59
53 61
53 62
53 63
53 64
53 65
53 66
53 67
53 68
53 69
53 70
53 71
53 72
53 73
53 74
53 75
53 76
53 77
53 78
53 80
53 81
53 82
53 84
53 85
53 86
53 87
53 88
53 89
53 91
53 92
53 93
53 94
53 95
53 96
53 98
53 99
53 100
53 101
53 104
53 105
53 106
53 107
53 108
53 109
53 110
53 111
53 112
53 113
53 114
53 116
53 117
53 118
53 119
53 120
53 121
53 122
53 123
53 124
53 125
53 126
53 127
53 128
53 129
53 130
53 131
53 133
53 134
53 136
53 137
53 139
53 140
53 141
53 142
53 143
53 144
53 145
53 146
53 147
53 148
53 149
53 150
53 151
53 152
53 153
54 55
54 56
54 57
54 58
54 59
54 60
54 61
54 62
54 63
54 64
54 65
54 67
54 69
54 70
54 71
54 72
54 73
54 74
54 75
54 76
54 78
54 80
54 81
54 82
54 84
54 85
54 86
54 87
54 88
54 89
54 91
54 92
54 93
54 94
54 95
54 96
54 98
54 99
54 100
54 101
54 103
54 104
54 105
54 106
54 107
54 109
54 110
54 111
54 112
54 113
54 114
54 116
54 117
54 118
54 119
54 120
54 121
54 122
54 123
54 124
54 125
54 126
54 127
54 128
54 129
54 130
54 131
54 133
54 134
54 136
54 137
54 139
54 140
54 142
54 143
54 144
54 145
54 146
54 147
54 148
54 150
54 151
54 152
54 153
55 56
55 58
55 59
55 60
55 61
55 62
55 63
55 64
55 65
55 66
55 67
55 68
55 69
55 70
55 71
55 72
55 73
55 74
55 75
55 76
55 77
55 78
55 80
55 82
55 84
55 85
55 86
55 87
55 88
55 89
55 91
55 92
55 93
55 94
55 95
55 96
55 98
55 99
55 100
55 101
55 103
55 104
55 106
55 107
55 108
55 109
55 110
55 111
55 112
55 113
55 114
55 116
55 117
55 118
55 119
55 120
55 121
55 122
55 123
55 124
55 125
55 126
55 128
55 129
55 130
55 131
55 133
55 134
55 136
55 137
55 139
55 140
55 141
55 142
55 143
55 144
55 145
55 146
55 147
55 148
55 149
55 150
55 152
55 153
56 57
56 58
56 59
56 60
56 61
56 62
56 63
56 64
56 65
56 66
56 67
56 68
56 69
56 70
56 71
56 72
56 73
56 74
56 75
56 76
56 77
56 78
56 80
56 81
56 82
56 84
56 85
56 86
56 87
56 88
56 89
56 91
56 92
56 93
56 94
56 95
56 96
56 98
56 99
56 100
56 101
56 104
56 105
56 106
56 107
56 108
56 109
56 110
56 111
56 112
56 113
56 114
56 116
56 117
56 118
56 119
56 120
56 121
56 122
56 123
56 124
56 125
56 126
56 127
56 128
56 129
56 130
56 131
56 133
56 134
56 136
56 137
56 139
56 140
56 141
56 143
56 144
56 145
56 146
56 147
56 148
56 149
56 150
56 151
56 152
56 153
57 58
57 59
57 61
57 63
57 64
57 66
57 67
57 68
57 69
57 70
57 71
57 73
57 74
57 77
57 78
57 80
57 81
57 82
57 86
57 88
57 89
57 91
57 92
57 93
57 94
57 95
57 96
57 98
57 99
57 100
57 101
57 104
57 106
57 107
57 108
57 109
57 110
57 112
57 114
57 116
57 117
57 118
57 121
57 124
57 125
57 126
57 128
57 129
57 130
57 134
57 136
57 137
57 140
57 142
57 144
57 145
57 146
57 147
57 148
57 149
57 150
57 151
57 152
57 153
58 59
58 61
58 62
58 63
58 64
58 65
58 66
58 67
58 68
58 69
58 70
58 71
58 73
58 74
58 75
58 76
58 77
58 78
58 80
58 81
58 82
58 84
58 85
58 86
58 87
58 88
58 89
58 91
58 92
58 93
58 94
58 95
58 96
58 98
58 99
58 100
58 101
58 104
58 105
58 106
58 107
58 108
58 109
58 110
58 111
58 112
58 113
58 114
58 116
58 117
58 118
58 119
58 120
58 121
58 122
58 123
58 124
58 125
58 126
58 127
58 128
58 129
58 130
58 134
58 136
58 137
58 139
58 140
58 141
58 142
58 143
58 144
58 145
58 146
58 147
58 148
58 149
58 150
58 151
58 152
58 153
59 60
59 61
59 62
59 64
59 65
59 66
59 67
59 68
59 69
59 71
59 72
59 74
59 75
59 76
59 78
59 80
59 81
59 82
59 84
59 86
59 87
59 88
59 89
59 91
59 92
59 93
59 94
59 95
59 96
59 98
59 99
59 101
59 103
59 104
59 105
59 106
59 107
59 108
59 110
59 111
59 112
59 113
59 114
59 116
59 117
59 118
59 119
59 120
59 121
59 123
59 124
59 125
59 126
59 128
59 129
59 130
59 131
59 133
59 134
59 136
59 137
59 139
59 141
59 142
59 143
59 144
59 145
59 146
59 147
59 148
59 149
59 150
59 152
59 153
60 61
60 64
60 65
60 66
60 67
60 68
60 69
60 70
60 72
60 73
60 74
60 75
60 78
60 82
60 87
60 88
60 94
60 100
60 101
60 103
60 104
60 106
60 110
60 111
60 112
60 114
60 116
60 117
60 118
60 119
60 120
60 123
60 124
60 125
60 126
60 127
60 128
60 130
60 131
60 133
60 134
60 139
60 141
60 142
60 143
60 145
60 147
60 148
60 152
60 153
61 62
61 63
61 64
61 67
61 68
61 69
61 70
61 71
61 72
61 73
61 74
61 75
61 76
61 78
61 80
61 81
61 82
61 84
61 85
61 86
61 87
61 88
61 89
61 91
61 92
61 93
61 94
61 95
61 96
61 98
61 99
61 100
61 101
61 104
61 105
61 106
61 107
61 109
61 110
61 111
61 112
61 113
61 114
61 116
61 117
61 118
61 119
61 120
61 121
61 122
61 123
61 124
61 125
61 126
61 127
61 128
61 129
61 130
61 131
61 133
61 134
61 136
61 137
61 139
61 140
61 142
61 143
61 144
61 146
61 148
61 149
61 150
61 151
61 152
61 153
62 63
62 64
62 67
62 69
62 70
62 73
62 74
62 75
62 78
62 80
62 81
62 82
62 84
62 86
62 87
62 88
62 89
62 91
62 92
62 94
62 95
62 96
62 98
62 99
62 100
62 101
62 103
62 104
62 106
62 107
62 109
62 110
62 114
62 117
62 118
62 119
62 120
62 121
62 124
62 125
62 126
62 128
62 129
62 130
62 134
62 136
62 137
62 139
62 140
62 142
62 143
62 144
62 148
62 149
62 150
62 151
62 152
63 64
63 65
63 66
63 67
63 68
63 69
63 70
63 71
63 72
63 73
63 74
63 75
63 76
63 77
63 78
63 80
63 81
63 82
63 84
63 85
63 86
63 87
63 88
63 89
63 91
63 92
63 93
63 94
63 95
63 96
63 98
63 99
63 100
63 101
63 103
63 104
63 105
63 106
63 107
63 108
63 109
63 110
63 111
63 112
63 113
63 114
63 116
63 117
63 118
63 119
63 120
63 121
63 122
63 123
63 124
63 125
63 126
63 127
63 128
63 129
63 130
63 131
63 133
63 134
63 136
63 137
63 139
63 140
63 141
63 142
63 143
63 144
63 145
63 146
63 147
63 148
63 149
63 150
63 151
63 152
64 65
64 66
64 67
64 68
64 69
64 70
64 71
64 72
64 73
64 74
64 75
64 76
64 77
64 78
64 80
64 81
64 82
64 85
64 86
64 87
64 88
64 89
64 91
64 92
64 93
64 94
64 95
64 96
64 98
64 99
64 100
64 101
64 104
64 106
64 107
64 108
64 109
64 110
64 111
64 112
64 113
64 114
64 116
64 117
64 118
64 119
64 120
64 121
64 122
64 123
64 124
64 125
64 126
64 127
64 128
64 130
64 131
64 133
64 134
64 136
64 137
64 139
64 140
64 141
64 142
64 143
64 144
64 145
64 146
64 147
64 148
64 149
64 150
64 151
64 152
64 153
65 67
65 68
65 69
65 70
65 71
65 72
65 74
65 75
65 77
65 78
65 80
65 84
65 86
65 87
65 88
65 89
65 91
65 92
65 93
65 94
65 95
65 96
65 98
65 99
65 100
65 101
65 103
65 104
65 105
65 106
65 108
65 110
65 111
65 112
65 114
65 116
65 117
65 118
65 119
65 120
65 121
65 123
65 124
65 125
65 126
65 128
65 129
65 130
65 131
65 133
65 134
65 136
65 137
65 139
65 141
65 142
65 143
65 144
65 145
65 146
65 148
65 149
65 150
65 152
65 153
66 67
66 68
66 69
66 70
66 71
66 72
66 73
66 74
66 75
66 77
66 80
66 81
66 82
66 85
66 86
66 87
66 88
66 89
66 91
66 92
66 93
66 94
66 95
66 96
66 98
66 99
66 100
66 101
66 104
66 105
66 106
66 107
66 108
66 109
66 111
66 112
66 113
66 114
66 116
66 117
66 118
66 119
66 120
66 121
66 123
66 124
66 125
66 126
66 127
66 128
66 129
66 130
66 131
66 133
66 134
66 136
66 137
66 140
66 141
66 142
66 143
66 144
66 145
66 146
66 147
66 148
66 149
66 150
66 151
66 152
66 153
67 68
67 69
67 70
67 71
67 73
67 74
67 75
67 76
67 77
67 78
67 80
67 81
67 82
67 85
67 86
67 87
67 89
67 91
67 92
67 93
67 94
67 95
67 96
67 98
67 99
67 100
67 101
67 103
67 104
67 106
67 107
67 108
67 109
67 110
67 111
67 112
67 113
67 114
67 117
67 118
67 119
67 120
67 121
67 122
67 123
67 124
67 125
67 126
67 127
67 128
67 130
67 131
67 134
67 136
67 137
67 139
67 140
67 141
67 142
67 143
67 144
67 145
67 146
67 147
67 149
67 151
67 152
67 153
68 69
68 70
68 71
68 73
68 74
68 75
68 76
68 77
68 78
68 80
68 81
68 82
68 84
68 85
68 86
68 87
68 88
68 89
68 91
68 92
68 93
68 94
68 95
68 96
68 98
68 99
68 100
68 101
68 104
68 105
68 106
68 107
68 108
68 109
68 111
68 112
68 113
68 114
68 116
68 117
68 118
68 119
68 120
68 121
68 122
68 123
68 124
68 125
68 126
68 128
68 129
68 130
68 134
68 136
68 139
68 140
68 141
68 143
68 144
68 145
68 146
68 147
68 148
68 149
68 150
68 151
68 152
68 153
69 70
69 71
69 72
69 73
69 74
69 75
69 76
69 77
69 78
69 80
69 81
69 82
69 85
69 86
69 87
69 88
69 89
69 91
69 92
69 93
69 94
69 95
69 96
69 98
69 99
69 100
69 103
69 104
69 105
69 106
69 107
69 108
69 109
69 110
69 111
69 112
69 113
69 114
69 116
69 117
69 118
69 119
69 120
69 121
69 122
69 123
69 124
69 125
69 126
69 127
69 128
69 129
69 130
69 131
69 133
69 134
69 136
69 137
69 139
69 140
69 141
69 142
69 143
69 144
69 145
69 146
69 147
69 148
69 149
69 150
69 151
69 152
69 153
70 71
70 72
70 73
70 74
70 75
70 77
70 78
70 80
70 81
70 82
70 84
70 85
70 86
70 87
70 88
70 89
70 91
70 92
70 93
70 94
70 95
70 96
70 98
70 99
70 100
70 101
70 104
70 105
70 106
70 107
70 108
70 109
70 110
70 111
70 112
70 113
70 114
70 116
70 117
70 118
70 119
70 120
70 121
70 122
70 123
70 124
70 125
70 126
70 127
70 128
70 129
70 130
70 131
70 133
70 136
70 137
70 139
70 140
70 141
70 142
70 143
70 144
70 145
70 146
70 147
70 148
70 149
70 150
70 151
70 152
70 153
71 72
71 73
71 74
71 75
71 77
71 80
71 81
71 85
71 86
71 87
71 88
71 91
71 92
71 93
71 94
71 95
71 96
71 98
71 99
71 100
71 101
71 104
71 106
71 107
71 108
71 109
71 111
71 112
71 113
71 114
71 116
71 117
71 118
71 119
71 120
71 121
71 123
71 124
71 125
71 126
71 127
71 128
71 129
71 130
71 131
71 134
71 136
71 137
71 140
71 141
71 142
71 143
71 144
71 145
71 146
71 147
71 148
71 149
71 150
71 151
71 152
71 153
72 73
72 74
72 75
72 78
72 80
72 81
72 86
72 88
72 89
72 91
72 92
72 94
72 99
72 100
72 101
72 104
72 106
72 107
72 108
72 109
72 110
72 112
72 114
72 116
72 117
72 118
72 119
72 120
72 121
72 123
72 124
72 125
72 126
72 128
72 129
72 130
72 134
72 139
72 140
72 142
72 143
72 144
72 145
72 146
72 147
72 148
72 149
72 150
72 151
72 152
72 153
73 74
73 75
73 76
73 77
73 78
73 80
73 81
73 82
73 84
73 85
73 86
73 87
73 88
73 89
73 91
73 93
73 95
73 96
73 100
73 101
73 104
73 105
73 106
73 107
73 108
73 109
73 110
73 111
73 112
73 113
73 114
73 116
73 117
73 118
73 120
73 121
73 122
73 123
73 124
73 125
73 126
73 127
73 129
73 130
73 131
73 133
73 134
73 136
73 137
73 139
73 140
73 141
73 142
73 143
73 144
73 145
73 146
73 147
73 148
73 149
73 150
73 151
73 152
73 153
74 75
74 76
74 77
74 78
74 80
74 81
74 82
74 84
74 85
74 86
74 87
74 88
74 89
74 91
74 92
74 93
74 94
74 95
74 96
74 98
74 99
74 100
74 103
74 104
74 105
74 106
74 107
74 109
74 110
74 111
74 112
74 113
74 114
74 116
74 117
74 118
74 119
74 120
74 121
74 122
74 123
74 124
74 125
74 126
74 127
74 128
74 129
74 130
74 131
74 133
74 134
74 136
74 137
74 139
74 140
74 141
74 142
74 143
74 144
74 147
74 148
74 150
74 151
74 152
75 76
75 77
75 78
75 80
75 82
75 85
75 86
75 87
75 88
75 89
75 91
75 92
75 93
75 94
75 95
75 96
75 98
75 99
75 100
75 101
75 103
75 104
75 106
75 107
75 108
75 110
75 111
75 112
75 113
75 114
75 116
75 117
75 118
75 119
75 120
75 122
75 123
75 124
75 125
75 126
75 127
75 128
75 129
75 130
75 131
75 134
75 137
75 139
75 140
75 141
75 142
75 143
75 144
75 145
75 146
75 148
75 149
75 152
75 153
76 77
76 78
76 80
76 81
76 82
76 84
76 86
76 88
76 89
76 91
76 92
76 93
76 94
76 95
76 96
76 98
76 99
76 100
76 101
76 103
76 104
76 106
76 107
76 108
76 109
76 110
76 112
76 114
76 116
76 117
76 118
76 119
76 120
76 121
76 123
76 124
76 126
76 128
76 129
76 130
76 134
76 136
76 139
76 140
76 142
76 143
76 144
76 145
76 146
76 147
76 148
76 149
76 150
76 151
76 152
76 153
77 80
77 81
77 82
77 84
77 85
77 86
77 89
77 91
77 92
77 93
77 94
77 95
77 96
77 98
77 99
77 100
77 101
77 104
77 105
77 106
77 107
77 108
77 109
77 111
77 112
77 113
77 114
77 116
77 117
77 118
77 119
77 120
77 121
77 123
77 124
77 125
77 126
77 127
77 128
77 129
77 130
77 134
77 136
77 137
77 140
77 141
77 143
77 144
77 145
77 146
77 147
77 148
77 149
77 150
77 151
77 152
78 80
78 81
78 82
78 84
78 85
78 86
78 87
78 88
78 89
78 91
78 92
78 93
78 94
78 95
78 96
78 98
78 99
78 100
78 103
78 104
78 105
78 106
78 107
78 109
78 110
78 111
78 112
78 113
78 114
78 116
78 117
78 118
78 119
78 120
78 121
78 122
78 123
78 124
78 125
78 126
78 127
78 128
78 129
78 130
78 131
78 133
78 134
78 136
78 137
78 139
78 140
78 141
78 142
78 143
78 144
78 145
78 147
78 148
78 149
78 150
78 151
78 152
78 153
80 81
80 82
80 85
80 86
80 87
80 88
80 89
80 91
80 92
80 93
80 94
80 95
80 96
80 98
80 99
80 100
80 101
80 104
80 107
80 108
80 109
80 110
80 111
80 112
80 113
80 114
80 116
80 117
80 118
80 119
80 120
80 121
80 122
80 123
80 124
80 125
80 126
80 127
80 128
80 129
80 130
80 131
80 133
80 134
80 136
80 137
80 139
80 140
80 141
80 142
80 143
80 144
80 145
80 146
80 147
80 148
80 149
80 150
80 151
80 152
80 153
81 82
81 84
81 85
81 86
81 87
81 88
81 89
81 91
81 92
81 93
81 94
81 95
81 96
81 98
81 99
81 100
81 101
81 104
81 105
81 106
81 107
81 108
81 109
81 110
81 111
81 112
81 113
81 114
81 116
81 117
81 118
81 120
81 121
81 122
81 123
81 124
81 125
81 126
81 127
81 128
81 129
81 130
81 131
81 133
81 134
81 136
81 137
81 139
81 140
81 141
81 142
81 143
81 144
81 145
81 146
81 147
81 148
81 149
81 150
81 151
81 152
81 153
82 84
82 85
82 86
82 88
82 89
82 91
82 92
82 93
82 94
82 95
82 96
82 98
82 100
82 103
82 104
82 105
82 106
82 109
82 110
82 111
82 112
82 113
82 114
82 116
82 117
82 118
82 119
82 120
82 121
82 122
82 123
82 124
82 125
82 126
82 127
82 128
82 129
82 130
82 134
82 136
82 137
82 139
82 140
82 142
82 143
82 144
82 145
82 146
82 148
82 150
82 151
82 152
82 153
84 85
84 86
84 87
84 88
84 89
84 91
84 92
84 93
84 95
84 96
84 98
84 100
84 101
84 104
84 105
84 106
84 107
84 108
84 109
84 111
84 112
84 113
84 114
84 116
84 117
84 119
84 120
84 121
84 122
84 123
84 124
84 127
84 128
84 129
84 130
84 136
84 137
84 139
84 140
84 141
84 143
84 144
84 145
84 147
84 148
84 149
84 150
84 151
84 152
85 86
85 88
85 89
85 91
85 92
85 93
85 95
85 96
85 98
85 99
85 100
85 101
85 104
85 107
85 108
85 109
85 110
85 112
85 114
85 118
85 120
85 121
85 123
85 124
85 125
85 126
85 128
85 129
85 130
85 134
85 136
85 140
85 142
85 143
85 144
85 145
85 146
85 147
85 148
85 149
85 150
85 151
85 152
86 87
86 88
86 89
86 91
86 92
86 93
86 94
86 95
86 96
86 98
86 99
86 100
86 101
86 104
86 105
86 106
86 107
86 108
86 109
86 110
86 111
86 112
86 113
86 114
86 116
86 117
86 118
86 119
86 120
86 121
86 122
86 123
86 124
86 125
86 126
86 127
86 128
86 129
86 130
86 131
86 133
86 134
86 136
86 137
86 139
86 140
86 141
86 142
86 143
86 144
86 145
86 146
86 147
86 148
86 149
86 150
86 151
86 152
86 153
87 88
87 89
87 91
87 92
87 93
87 94
87 95
87 96
87 98
87 99
87 100
87 101
87 103
87 104
87 105
87 106
87 108
87 109
87 110
87 111
87 112
87 114
87 116
87 117
87 118
87 119
87 120
87 121
87 123
87 124
87 125
87 126
87 127
87 128
87 129
87 130
87 134
87 136
87 137
87 139
87 141
87 143
87 144
87 145
87 146
87 147
87 148
87 149
87 150
87 151
87 152
87 153
88 89
88 91
88 93
88 94
88 95
88 96
88 98
88 99
88 100
88 101
88 103
88 104
88 105
88 106
88 107
88 108
88 109
88 110
88 111
88 112
88 113
88 114
88 116
88 117
88 118
88 119
88 120
88 121
88 122
88 123
88 124
88 125
88 126
88 127
88 128
88 129
88 130
88 131
88 133
88 134
88 136
88 137
88 139
88 140
88 141
88 142
88 144
88 145
88 146
88 147
88 148
88 149
88 150
88 151
88 152
88 153
89 92
89 93
89 94
89 95
89 96
89 98
89 99
89 100
89 101
89 103
89 104
89 105
89 106
89 107
89 108
89 109
89 110
89 111
89 112
89 113
89 114
89 116
89 117
89 118
89 119
89 120
89 121
89 122
89 123
89 124
89 125
89 126
89 127
89 128
89 129
89 130
89 131
89 133
89 134
89 136
89 137
89 139
89 140
89 141
89 142
89 143
89 144
89 145
89 146
89 147
89 148
89 149
89 150
89 151
89 152
91 92
91 93
91 94
91 96
91 99
91 100
91 101
91 104
91 106
91 107
91 108
91 111
91 112
91 113
91 114
91 116
91 117
91 118
91 119
91 120
91 121
91 122
91 123
91 124
91 125
91 126
91 128
91 129
91 130
91 131
91 134
91 136
91 139
91 140
91 142
91 143
91 144
91 145
91 146
91 148
91 149
91 150
91 151
91 152
91 153
92 93
92 94
92 96
92 98
92 99
92 100
92 101
92 104
92 106
92 107
92 108
92 111
92 112
92 114
92 116
92 117
92 118
92 119
92 120
92 121
92 123
92 125
92 126
92 128
92 130
92 131
92 134
92 136
92 137
92 139
92 141
92 142
92 143
92 144
92 145
92 146
92 148
92 149
92 151
92 152
93 94
93 95
93 96
93 98
93 99
93 100
93 101
93 104
93 105
93 106
93 107
93 108
93 109
93 110
93 111
93 112
93 113
93 114
93 116
93 117
93 118
93 120
93 121
93 122
93 123
93 124
93 126
93 127
93 128
93 129
93 130
93 131
93 133
93 136
93 137
93 139
93 140
93 142
93 144
93 145
93 146
93 147
93 148
93 149
93 150
93 151
93 152
93 153
94 95
94 96
94 99
94 100
94 101
94 103
94 104
94 105
94 106
94 107
94 108
94 109
94 110
94 111
94 112
94 114
94 116
94 117
94 118
94 119
94 120
94 121
94 122
94 123
94 124
94 125
94 126
94 128
94 129
94 130
94 131
94 133
94 134
94 136
94 137
94 139
94 140
94 141
94 142
94 143
94 144
94 146
94 148
94 149
94 150
94 151
94 152
94 153
95 96
95 98
95 99
95 100
95 101
95 104
95 105
95 106
95 107
95 108
95 109
95 110
95 111
95 112
95 113
95 114
95 116
95 117
95 118
95 119
95 120
95 121
95 122
95 123
95 124
95 125
95 126
95 127
95 128
95 129
95 130
95 131
95 133
95 136
95 137
95 139
95 140
95 141
95 142
95 143
95 144
95 145
95 146
95 147
95 148
95 149
95 150
95 151
95 152
95 153
96 98
96 99
96 100
96 101
96 104
96 105
96 106
96 107
96 108
96 109
96 110
96 111
96 112
96 113
96 114
96 116
96 118
96 119
96 120
96 121
96 122
96 123
96 124
96 125
96 126
96 127
96 128
96 129
96 130
96 131
96 133
96 136
96 137
96 139
96 140
96 141
96 142
96 143
96 144
96 145
96 146
96 147
96 148
96 150
96 151
96 152
96 153
98 99
98 100
98 103
98 104
98 105
98 106
98 107
98 109
98 111
98 112
98 113
98 114
98 117
98 118
98 119
98 120
98 121
98 122
98 124
98 125
98 126
98 127
98 128
98 129
98 130
98 133
98 134
98 136
98 137
98 139
98 140
98 141
98 142
98 143
98 144
98 145
98 146
98 147
98 148
98 150
98 151
98 152
99 100
99 101
99 104
99 106
99 107
99 108
99 109
99 110
99 111
99 112
99 113
99 114
99 116
99 117
99 118
99 119
99 120
99 121
99 122
99 123
99 124
99 125
99 126
99 128
99 129
99 130
99 131
99 133
99 134
99 136
99 137
99 139
99 140
99 141
99 142
99 143
99 144
99 145
99 146
99 147
99 148
99 149
99 150
99 151
99 152
99 153
100 101
100 104
100 105
100 107
100 108
100 109
100 110
100 111
100 112
100 113
100 114
100 116
100 118
100 120
100 121
100 122
100 123
100 124
100 125
100 126
100 127
100 128
100 129
100 130
100 131
100 133
100 134
100 136
100 137
100 139
100 140
100 141
100 142
100 144
100 145
100 146
100 147
100 148
100 149
100 150
100 151
100 152
100 153
101 104
101 105
101 106
101 107
101 108
101 109
101 111
101 112
101 113
101 114
101 116
101 117
101 118
101 119
101 120
101 121
101 123
101 124
101 125
101 126
101 127
101 128
101 129
101 130
101 131
101 134
101 136
101 137
101 139
101 140
101 141
101 142
101 143
101 144
101 145
101 146
101 147
101 148
101 149
101 150
101 151
101 152
101 153
103 106
103 110
103 111
103 112
103 117
103 118
103 119
103 120
103 122
103 123
103 126
103 130
103 140
103 143
103 152
104 105
104 106
104 107
104 108
104 109
104 110
104 111
104 112
104 113
104 114
104 116
104 117
104 118
104 119
104 120
104 121
104 122
104 123
104 124
104 125
104 126
104 127
104 129
104 130
104 133
104 134
104 136
104 137
104 140
104 141
104 142
104 144
104 145
104 146
104 147
104 148
104 149
104 150
104 151
104 152
104 153
105 106
105 107
105 108
105 109
105 110
105 112
105 114
105 117
105 119
105 120
105 121
105 123
105 124
105 125
105 128
105 129
105 130
105 136
105 137
105 139
105 140
105 142
105 143
105 144
105 145
105 147
105 148
105 149
105 150
105 151
105 152
106 107
106 108
106 110
106 111
106 112
106 113
106 114
106 116
106 117
106 118
106 119
106 120
106 121
106 122
106 123
106 124
106 125
106 126
106 127
106 128
106 130
106 131
106 133
106 134
106 136
106 137
106 139
106 140
106 141
106 142
106 143
106 144
106 145
106 146
106 148
106 150
106 151
106 152
107 108
107 109
107 110
107 111
107 112
107 113
107 114
107 116
107 118
107 119
107 120
107 121
107 123
107 124
107 125
107 127
107 128
107 129
107 130
107 131
107 133
107 134
107 136
107 137
107 139
107 140
107 142
107 144
107 145
107 146
107 147
107 148
107 149
107 150
107 151
107 152
107 153
108 109
108 111
108 112
108 113
108 114
108 116
108 117
108 118
108 119
108 120
108 121
108 122
108 123
108 124
108 125
108 126
108 127
108 128
108 129
108 130
108 131
108 133
108 134
108 136
108 137
108 139
108 140
108 141
108 142
108 143
108 144
108 145
108 146
108 147
108 148
108 149
108 150
108 151
108 152
108 153
109 110
109 111
109 112
109 113
109 114
109 116
109 117
109 118
109 121
109 123
109 124
109 127
109 128
109 129
109 130
109 131
109 133
109 134
109 136
109 137
109 139
109 140
109 142
109 144
109 145
109 146
109 147
109 148
109 150
109 151
109 152
109 153
110 111
110 112
110 113
110 114
110 116
110 117
110 118
110 119
110 120
110 121
110 122
110 124
110 125
110 126
110 127
110 128
110 129
110 130
110 131
110 133
110 134
110 136
110 137
110 139
110 140
110 141
110 142
110 143
110 146
110 148
110 149
110 150
110 151
110 152
110 153
111 112
111 114
111 116
111 117
111 118
111 119
111 120
111 121
111 123
111 124
111 125
111 126
111 128
111 129
111 130
111 134
111 136
111 139
111 140
111 142
111 143
111 144
111 145
111 146
111 147
111 148
111 149
111 150
111 151
111 152
111 153
112 113
112 114
112 116
112 117
112 118
112 119
112 120
112 121
112 122
112 123
112 124
112 125
112 126
112 127
112 128
112 129
112 130
112 131
112 134
112 136
112 137
112 139
112 140
112 141
112 142
112 143
112 144
112 145
112 146
112 147
112 148
112 149
112 150
112 151
112 152
112 153
113 114
113 116
113 118
113 120
113 121
113 123
113 124
113 125
113 126
113 128
113 129
113 130
113 134
113 136
113 137
113 139
113 140
113 142
113 143
113 144
113 145
113 146
113 147
113 148
113 150
113 151
113 152
113 153
114 116
114 117
114 118
114 119
114 120
114 121
114 122
114 123
114 124
114 125
114 126
114 127
114 128
114 129
114 130
114 131
114 133
114 134
114 136
114 137
114 139
114 140
114 141
114 142
114 143
114 144
114 145
114 146
114 147
114 148
114 149
114 150
114 151
114 152
114 153
116 117
116 118
116 119
116 120
116 121
116 122
116 123
116 124
116 125
116 126
116 127
116 128
116 130
116 131
116 133
116 134
116 136
116 139
116 140
116 141
116 142
116 143
116 144
116 145
116 146
116 147
116 148
116 149
116 150
116 151
116 152
116 153
117 118
117 119
117 120
117 121
117 122
117 123
117 124
117 125
117 126
117 127
117 128
117 129
117 130
117 131
117 133
117 134
117 136
117 137
117 139
117 140
117 142
117 143
117 144
117 145
117 146
117 147
117 148
117 149
117 150
117 151
117 152
117 153
118 119
118 120
118 121
118 122
118 123
118 125
118 126
118 128
118 129
118 130
118 131
118 133
118 134
118 136
118 137
118 139
118 140
118 141
118 142
118 143
118 144
118 145
118 146
118 147
118 148
118 149
118 150
118 151
118 152
118 153
119 120
119 121
119 122
119 123
119 124
119 125
119 126
119 128
119 129
119 130
119 131
119 133
119 134
119 136
119 137
119 139
119 140
119 141
119 142
119 143
119 144
119 145
119 146
119 147
119 148
119 149
119 151
119 152
119 153
120 121
120 122
120 123
120 124
120 125
120 126
120 127
120 128
120 129
120 130
120 131
120 133
120 134
120 136
120 137
120 139
120 140
120 141
120 142
120 143
120 144
120 145
120 146
120 147
120 148
120 149
120 150
120 151
120 152
120 153
121 123
121 124
121 126
121 127
121 128
121 129
121 130
121 134
121 136
121 137
121 140
121 141
121 142
121 144
121 145
121 146
121 147
121 148
121 149
121 150
121 151
121 152
122 124
122 125
122 126
122 128
122 129
122 130
122 134
122 136
122 139
122 140
122 142
122 143
122 149
122 150
122 151
122 152
122 153
123 124
123 125
123 126
123 128
123 129
123 130
123 134
123 136
123 139
123 140
123 141
123 142
123 143
123 144
123 145
123 146
123 147
123 148
123 150
123 151
123 152
123 153
124 125
124 126
124 127
124 128
124 129
124 130
124 131
124 133
124 134
124 136
124 137
124 139
124 140
124 141
124 142
124 143
124 144
124 145
124 146
124 147
124 148
124 149
124 150
124 151
124 152
124 153
125 126
125 128
125 129
125 130
125 131
125 133
125 134
125 136
125 137
125 139
125 140
125 141
125 142
125 143
125 144
125 145
125 146
125 148
125 149
125 150
125 151
125 152
125 153
126 127
126 128
126 129
126 130
126 131
126 134
126 137
126 139
126 140
126 141
126 142
126 143
126 144
126 145
126 146
126 148
126 149
126 150
126 151
126 152
126 153
127 129
127 130
127 136
127 137
127 140
127 141
127 144
127 145
127 147
127 148
127 150
127 151
128 130
128 131
128 133
128 134
128 136
128 137
128 139
128 140
128 141
128 142
128 143
128 144
128 145
128 146
128 147
128 148
128 149
128 150
128 151
128 152
128 153
129 130
129 131
129 133
129 134
129 136
129 137
129 139
129 140
129 141
129 142
129 143
129 144
129 145
129 146
129 147
129 148
129 149
129 150
129 151
129 152
129 153
130 133
130 134
130 136
130 137
130 139
130 140
130 141
130 142
130 143
130 144
130 145
130 146
130 147
130 148
130 149
130 150
130 151
130 152
130 153
131 134
131 136
131 137
131 139
131 140
131 141
131 142
131 143
131 144
131 148
131 149
131 150
131 151
131 152
131 153
133 134
133 136
133 137
133 139
133 140
133 142
133 143
133 144
133 145
133 150
133 151
133 152
133 153
134 136
134 137
134 139
134 140
134 141
134 142
134 143
134 144
134 145
134 147
134 148
134 149
134 150
134 151
134 152
134 153
136 137
136 139
136 140
136 141
136 142
136 144
136 145
136 146
136 147
136 148
136 149
136 150
136 151
136 152
136 153
137 139
137 140
137 141
137 142
137 143
137 144
137 145
137 146
137 147
137 150
137 151
137 152
139 140
139 142
139 143
139 144
139 145
139 146
139 147
139 148
139 149
139 150
139 151
139 152
139 153
140 142
140 143
140 144
140 145
140 146
140 147
140 148
140 149
140 150
140 151
140 152
140 153
141 142
141 143
141 144
141 145
141 146
141 147
141 148
141 149
141 150
141 151
141 152
142 143
142 144
142 145
142 146
142 147
142 148
142 149
142 150
142 151
142 152
142 153
143 144
143 145
143 146
143 147
143 148
143 149
143 150
143 151
143 152
143 153
144 145
144 146
144 147
144 148
144 149
144 150
144 151
144 152
144 153
145 146
145 147
145 148
145 149
145 150
145 151
145 152
145 153
146 147
146 148
146 150
146 151
146 152
146 153
147 148
147 150
147 151
147 152
148 149
148 150
148 151
148 152
148 153
149 150
149 151
149 153
150 151
150 152
150 153
151 152
151 153
152 153
