# Supplementary material for: Social Contact Networks and Mixing among Students in K-12 Schools in Pittsburgh, PA
Source: PLoS One. 2016 Mar 15;11(3):e0151139. doi: 10.1371/journal.pone.0151139 (PMC4792376; doi:10.1371/journal.pone.0151139)
Supplement: S1 Data — (ZIP) [file pone.0151139.s001.zip › S2_data/net_C-HS_onlystudents-wholeday.ncol]

1 4 2
1 6 8
1 8 52
1 9 52
1 10 44
1 11 4
1 12 3
1 13 1
1 14 6
1 15 2
1 16 63
1 17 9
1 18 170
1 19 83
1 20 5
1 21 4
1 23 149
1 24 6
1 25 62
1 26 1
1 27 109
1 28 77
1 29 103
1 30 26
1 31 1
1 32 5
1 35 2
1 37 115
1 38 110
1 39 12
1 40 21
1 41 14
1 43 73
1 45 34
1 46 35
1 47 20
1 48 17
1 50 6
1 52 18
1 54 3
1 55 7
1 56 4
1 58 1
1 61 78
1 62 24
1 65 19
1 67 20
1 68 3
1 70 6
1 71 4
1 73 2
1 74 19
1 75 65
1 77 4
1 78 50
1 79 1
1 80 24
1 81 6
1 83 4
1 84 15
1 85 2
1 86 40
1 87 90
1 89 75
1 90 13
1 91 5
1 93 9
1 94 2
1 96 120
1 97 6
1 98 13
1 100 22
1 105 16
1 106 8
1 107 8
1 109 6
1 110 13
1 111 13
1 112 11
1 113 5
1 114 2
1 121 25
1 122 16
1 123 5
1 124 5
1 125 7
1 127 1
1 134 9
1 135 13
1 136 48
1 139 44
1 140 20
1 141 28
1 146 48
1 147 9
1 148 13
1 150 37
1 151 34
1 153 4
1 154 1
1 156 18
1 157 3
1 158 17
1 159 14
1 160 21
1 161 7
1 164 8
1 165 4
1 166 26
1 167 10
1 168 1
1 169 18
1 172 5
1 173 3
1 175 4
1 179 1
1 181 17
1 185 5
1 186 3
1 187 6
1 190 22
1 191 14
1 192 67
1 193 23
1 194 8
1 195 109
1 196 2
1 197 2
1 198 4
1 199 36
1 200 1
4 6 112
4 8 9
4 9 47
4 10 5
4 11 20
4 12 1
4 13 1
4 14 19
4 15 65
4 16 106
4 17 39
4 18 1
4 19 3
4 20 64
4 21 56
4 24 13
4 26 3
4 27 19
4 28 1
4 29 2
4 30 5
4 31 45
4 32 21
4 33 80
4 35 2
4 37 3
4 38 3
4 40 37
4 41 3
4 43 79
4 45 8
4 46 11
4 47 40
4 48 11
4 49 62
4 50 3
4 52 4
4 54 22
4 55 77
4 56 10
4 58 7
4 61 2
4 62 156
4 65 22
4 66 31
4 67 36
4 68 3
4 70 36
4 71 49
4 73 23
4 74 1
4 75 11
4 77 141
4 78 17
4 79 1
4 81 10
4 82 106
4 83 114
4 84 10
4 86 88
4 87 1
4 89 20
4 90 20
4 91 45
4 93 125
4 94 14
4 96 10
4 97 26
4 98 1
4 99 14
4 100 5
4 102 12
4 105 57
4 106 84
4 107 19
4 109 15
4 110 32
4 111 35
4 112 1
4 113 155
4 114 69
4 121 3
4 122 4
4 123 50
4 124 7
4 125 39
4 127 73
4 133 102
4 134 6
4 135 129
4 136 17
4 139 20
4 140 13
4 141 12
4 146 21
4 147 40
4 148 221
4 149 5
4 150 5
4 151 6
4 153 91
4 154 9
4 156 17
4 157 3
4 158 2
4 159 2
4 161 59
4 162 7
4 164 3
4 165 82
4 167 2
4 168 13
4 169 10
4 172 21
4 173 11
4 175 22
4 178 83
4 179 12
4 181 94
4 182 133
4 185 5
4 186 87
4 188 11
4 191 4
4 192 52
4 193 2
4 194 97
4 195 5
4 196 7
4 197 130
4 198 31
4 199 29
4 200 7
6 8 12
6 9 45
6 10 12
6 12 22
6 14 9
6 15 5
6 16 40
6 18 3
6 19 4
6 20 5
6 21 11
6 23 62
6 24 21
6 25 19
6 27 32
6 28 7
6 29 49
6 30 2
6 31 12
6 32 19
6 33 12
6 35 37
6 37 8
6 38 9
6 39 4
6 41 14
6 45 13
6 46 9
6 47 15
6 48 10
6 50 3
6 54 11
6 55 77
6 56 20
6 58 28
6 61 20
6 62 2
6 67 19
6 68 45
6 70 12
6 71 10
6 73 15
6 74 7
6 75 14
6 78 17
6 79 5
6 81 60
6 83 18
6 84 16
6 85 3
6 86 74
6 87 11
6 89 27
6 90 17
6 91 9
6 93 18
6 96 31
6 97 62
6 98 2
6 100 6
6 102 26
6 105 32
6 106 91
6 107 76
6 109 192
6 111 25
6 112 91
6 113 59
6 114 33
6 121 5
6 122 2
6 123 27
6 124 7
6 125 10
6 127 10
6 133 10
6 134 5
6 135 114
6 136 41
6 138 3
6 139 25
6 141 41
6 146 5
6 147 65
6 148 15
6 149 6
6 151 4
6 154 7
6 156 3
6 157 12
6 158 3
6 159 5
6 160 42
6 161 102
6 164 4
6 165 16
6 166 6
6 167 4
6 169 9
6 172 26
6 173 1
6 179 7
6 181 27
6 182 19
6 185 22
6 186 4
6 188 8
6 190 56
6 191 2
6 192 31
6 193 3
6 194 6
6 195 3
6 196 2
6 197 280
6 198 74
6 199 14
8 9 161
8 10 7
8 11 26
8 12 4
8 15 8
8 16 3
8 17 43
8 18 189
8 19 5
8 20 167
8 21 46
8 23 149
8 24 25
8 25 1
8 26 21
8 27 76
8 28 238
8 29 4
8 30 56
8 31 2
8 32 3
8 33 11
8 35 1
8 37 3
8 39 96
8 40 45
8 41 2
8 43 3
8 45 14
8 46 3
8 47 3
8 49 3
8 50 133
8 52 14
8 54 134
8 55 27
8 56 1
8 58 22
8 61 452
8 62 10
8 65 2
8 66 44
8 67 15
8 68 33
8 70 39
8 71 34
8 73 11
8 74 1
8 75 97
8 77 42
8 78 137
8 80 3
8 81 39
8 82 18
8 83 65
8 84 27
8 85 1
8 86 40
8 87 15
8 89 18
8 90 32
8 91 163
8 93 7
8 96 256
8 97 38
8 98 3
8 99 13
8 100 5
8 102 25
8 105 48
8 106 88
8 107 25
8 109 1
8 110 70
8 111 12
8 112 14
8 113 77
8 114 7
8 123 4
8 124 10
8 125 50
8 127 62
8 133 2
8 134 4
8 135 38
8 136 95
8 139 78
8 140 164
8 141 1
8 146 68
8 147 2
8 148 19
8 149 37
8 150 56
8 151 246
8 153 3
8 154 48
8 157 1
8 159 1
8 160 19
8 161 25
8 162 18
8 164 1
8 165 26
8 166 48
8 167 17
8 168 69
8 172 65
8 173 1
8 175 30
8 178 23
8 181 124
8 182 7
8 185 14
8 186 18
8 187 170
8 188 4
8 191 10
8 192 61
8 193 7
8 194 12
8 195 211
8 196 3
8 197 43
8 198 18
8 199 3
8 200 1
9 10 9
9 11 20
9 12 33
9 14 1
9 15 27
9 16 164
9 17 12
9 18 58
9 19 4
9 20 48
9 21 8
9 23 1
9 24 84
9 25 1
9 26 154
9 27 21
9 28 74
9 29 55
9 30 12
9 31 1
9 32 53
9 33 22
9 35 17
9 37 6
9 38 24
9 39 6
9 40 178
9 41 85
9 43 42
9 45 98
9 46 11
9 47 9
9 49 7
9 50 15
9 52 115
9 54 32
9 55 12
9 56 1
9 58 4
9 61 41
9 62 3
9 65 18
9 66 7
9 67 176
9 68 29
9 70 2
9 71 14
9 73 17
9 74 3
9 75 136
9 77 9
9 78 379
9 81 6
9 82 6
9 83 22
9 84 1
9 86 7
9 87 14
9 89 294
9 90 4
9 91 48
9 93 7
9 96 153
9 97 18
9 99 117
9 100 179
9 102 28
9 105 17
9 106 23
9 107 11
9 109 8
9 110 161
9 111 70
9 112 3
9 113 62
9 114 1
9 121 1
9 122 1
9 123 142
9 124 1
9 125 6
9 127 27
9 133 8
9 134 38
9 135 20
9 136 76
9 139 242
9 140 104
9 141 37
9 146 3
9 147 3
9 148 5
9 149 5
9 150 86
9 151 55
9 153 89
9 154 108
9 156 1
9 159 1
9 160 1
9 161 100
9 162 3
9 165 4
9 167 1
9 168 23
9 172 65
9 173 64
9 175 3
9 178 11
9 179 4
9 181 26
9 182 21
9 185 3
9 186 53
9 187 9
9 190 1
9 191 114
9 192 42
9 193 8
9 194 142
9 195 151
9 196 38
9 197 101
9 198 138
9 199 29
9 200 37
10 11 7
10 12 38
10 14 16
10 15 4
10 16 27
10 17 31
10 18 30
10 19 117
10 20 14
10 21 4
10 23 77
10 24 26
10 25 46
10 26 36
10 27 168
10 28 33
10 29 73
10 30 133
10 31 4
10 32 100
10 33 8
10 35 41
10 37 101
10 38 55
10 39 11
10 40 43
10 41 73
10 43 123
10 45 58
10 46 196
10 47 94
10 48 40
10 49 4
10 50 105
10 52 18
10 54 4
10 55 6
10 56 28
10 58 1
10 61 12
10 62 58
10 65 93
10 66 1
10 67 41
10 68 3
10 70 10
10 71 5
10 73 12
10 74 19
10 75 37
10 77 6
10 78 9
10 79 5
10 80 5
10 81 3
10 82 4
10 83 14
10 84 10
10 85 12
10 86 28
10 87 59
10 89 21
10 90 30
10 91 35
10 93 105
10 94 18
10 96 66
10 97 7
10 98 39
10 99 14
10 100 25
10 102 9
10 105 48
10 106 4
10 107 7
10 109 16
10 110 12
10 111 67
10 112 12
10 113 21
10 114 8
10 121 13
10 122 11
10 123 24
10 124 21
10 125 83
10 127 77
10 133 5
10 134 13
10 135 5
10 136 27
10 139 9
10 140 12
10 141 34
10 146 30
10 147 82
10 148 18
10 149 5
10 150 82
10 151 23
10 153 5
10 154 46
10 156 21
10 157 10
10 158 22
10 159 10
10 160 12
10 161 13
10 162 4
10 164 21
10 165 7
10 166 54
10 167 6
10 168 110
10 169 44
10 172 2
10 173 13
10 175 46
10 178 7
10 179 3
10 181 2
10 182 15
10 185 5
10 186 13
10 187 122
10 188 3
10 190 28
10 191 42
10 192 26
10 193 22
10 194 11
10 195 14
10 196 3
10 197 13
10 198 18
10 199 97
10 200 4
11 14 35
11 15 32
11 16 2
11 18 5
11 19 3
11 20 3
11 21 2
11 23 65
11 24 28
11 25 3
11 27 105
11 28 6
11 29 1
11 30 22
11 31 132
11 32 10
11 33 2
11 35 62
11 37 15
11 38 1
11 41 17
11 45 3
11 46 20
11 47 46
11 48 214
11 50 13
11 52 1
11 55 11
11 56 4
11 58 16
11 61 2
11 66 4
11 67 43
11 68 21
11 70 1
11 71 44
11 73 50
11 74 9
11 75 9
11 78 30
11 79 1
11 80 42
11 81 79
11 83 101
11 84 150
11 85 1
11 86 2
11 87 2
11 89 3
11 90 8
11 93 1
11 94 1
11 96 21
11 97 51
11 98 6
11 102 11
11 105 16
11 106 28
11 107 47
11 109 1
11 111 11
11 113 89
11 114 26
11 121 2
11 122 1
11 123 1
11 124 43
11 125 12
11 127 7
11 133 6
11 134 5
11 135 31
11 136 2
11 139 20
11 141 120
11 146 6
11 147 13
11 149 16
11 151 5
11 154 3
11 156 12
11 157 18
11 158 2
11 159 71
11 160 3
11 161 25
11 164 1
11 165 119
11 166 51
11 167 5
11 169 220
11 172 42
11 173 3
11 175 8
11 178 27
11 179 87
11 181 16
11 182 1
11 185 32
11 188 100
11 190 2
11 191 2
11 192 2
11 193 1
11 194 2
11 197 53
11 198 18
11 199 72
11 200 29
12 14 74
12 16 1
12 17 18
12 19 11
12 20 20
12 21 1
12 23 169
12 24 190
12 25 37
12 26 2
12 27 4
12 28 4
12 29 11
12 30 1
12 31 1
12 32 358
12 33 6
12 35 321
12 37 4
12 38 8
12 40 1
12 41 140
12 45 5
12 46 14
12 47 12
12 48 6
12 49 26
12 50 2
12 52 80
12 55 1
12 56 7
12 58 14
12 61 20
12 62 45
12 65 10
12 66 38
12 67 10
12 68 32
12 71 4
12 73 43
12 74 28
12 75 8
12 78 29
12 79 19
12 80 2
12 81 40
12 82 4
12 83 1
12 84 56
12 85 177
12 86 4
12 87 160
12 89 16
12 90 22
12 91 1
12 93 94
12 94 108
12 97 66
12 98 137
12 99 167
12 100 12
12 102 3
12 105 13
12 107 13
12 109 23
12 110 1
12 111 24
12 112 7
12 113 9
12 114 46
12 121 43
12 122 2
12 123 6
12 124 28
12 125 5
12 127 3
12 133 11
12 134 158
12 135 1
12 136 8
12 138 118
12 139 1
12 140 9
12 141 230
12 146 5
12 147 13
12 148 7
12 150 5
12 151 4
12 153 3
12 154 48
12 156 10
12 157 74
12 158 130
12 159 140
12 160 100
12 161 5
12 162 17
12 164 1
12 165 6
12 166 104
12 167 90
12 169 4
12 172 6
12 173 71
12 175 12
12 179 3
12 182 2
12 185 12
12 186 75
12 187 5
12 188 2
12 190 71
12 191 22
12 192 1
12 193 17
12 194 2
12 195 2
12 196 72
12 197 25
12 198 12
12 199 104
12 200 3
13 15 2
13 16 1
13 21 1
13 23 94
13 27 1
13 29 4
13 31 1
13 35 1
13 37 1
13 47 1
13 55 3
13 70 4
13 75 1
13 77 2
13 83 1
13 86 3
13 87 2
13 93 1
13 96 1
13 105 3
13 106 6
13 109 1
13 113 1
13 125 5
13 127 2
13 135 4
13 139 2
13 146 5
13 147 2
13 157 1
13 160 1
13 161 1
13 179 1
13 192 2
13 194 2
13 197 3
14 15 1
14 16 2
14 17 77
14 18 1
14 19 12
14 20 19
14 21 1
14 23 76
14 24 86
14 25 65
14 27 42
14 28 12
14 29 50
14 30 4
14 31 12
14 32 135
14 33 22
14 35 49
14 37 62
14 38 6
14 41 2
14 45 3
14 46 31
14 47 109
14 48 36
14 49 35
14 50 1
14 52 7
14 54 2
14 55 6
14 56 128
14 58 36
14 61 27
14 62 48
14 65 34
14 66 91
14 67 40
14 68 129
14 70 10
14 71 14
14 73 3
14 74 279
14 75 11
14 77 11
14 78 5
14 79 55
14 80 3
14 81 60
14 82 3
14 83 27
14 84 106
14 85 112
14 86 16
14 87 5
14 89 6
14 90 18
14 91 7
14 93 31
14 94 348
14 96 2
14 97 69
14 98 235
14 99 4
14 100 1
14 102 140
14 105 35
14 106 20
14 107 5
14 109 2
14 110 3
14 111 2
14 112 89
14 113 254
14 114 4
14 121 113
14 122 5
14 123 1
14 124 173
14 125 12
14 133 4
14 134 193
14 135 9
14 136 9
14 138 94
14 139 1
14 141 4
14 146 15
14 147 26
14 148 11
14 149 229
14 150 24
14 151 7
14 153 1
14 154 27
14 156 106
14 157 232
14 158 83
14 159 157
14 160 41
14 162 50
14 164 40
14 165 64
14 166 16
14 167 15
14 168 2
14 169 40
14 172 1
14 173 18
14 175 177
14 178 104
14 179 183
14 181 5
14 182 1
14 185 28
14 186 63
14 188 12
14 190 24
14 191 2
14 192 16
14 193 4
14 194 1
14 195 4
14 196 202
14 197 30
14 198 1
14 199 10
14 200 242
15 16 38
15 17 18
15 18 4
15 19 38
15 20 3
15 21 8
15 24 1
15 25 1
15 27 87
15 28 6
15 29 14
15 30 29
15 31 10
15 32 14
15 33 13
15 35 1
15 37 54
15 38 3
15 40 40
15 41 12
15 43 14
15 45 2
15 46 32
15 47 1
15 48 6
15 49 4
15 50 39
15 52 3
15 54 25
15 55 49
15 56 1
15 61 4
15 62 79
15 65 28
15 67 18
15 70 90
15 71 6
15 73 48
15 74 1
15 75 8
15 77 4
15 78 8
15 79 1
15 82 2
15 83 84
15 84 18
15 86 4
15 87 2
15 89 8
15 90 3
15 91 3
15 93 50
15 94 1
15 96 3
15 97 26
15 98 1
15 99 13
15 100 2
15 102 4
15 105 121
15 106 14
15 107 1
15 109 1
15 110 5
15 111 44
15 112 6
15 113 12
15 114 5
15 121 1
15 123 86
15 124 2
15 125 74
15 127 63
15 133 1
15 134 4
15 135 41
15 136 1
15 139 3
15 140 10
15 141 1
15 146 14
15 147 97
15 148 116
15 149 66
15 150 5
15 151 2
15 153 5
15 154 12
15 156 25
15 157 9
15 158 1
15 159 1
15 160 1
15 161 85
15 164 1
15 165 21
15 167 1
15 168 62
15 169 3
15 173 6
15 178 4
15 179 4
15 181 12
15 185 3
15 186 33
15 187 24
15 188 3
15 190 1
15 191 6
15 192 6
15 193 9
15 194 137
15 195 2
15 197 5
15 198 9
15 199 4
15 200 1
16 17 21
16 18 47
16 19 91
16 20 9
16 21 16
16 23 91
16 24 2
16 26 33
16 27 141
16 28 42
16 29 93
16 30 4
16 31 55
16 32 4
16 33 79
16 35 1
16 37 136
16 38 47
16 40 117
16 41 1
16 43 185
16 45 54
16 46 26
16 47 36
16 48 2
16 49 39
16 50 2
16 52 4
16 54 3
16 55 24
16 56 2
16 61 3
16 62 4
16 65 2
16 66 7
16 67 124
16 70 89
16 71 36
16 73 19
16 75 98
16 77 67
16 78 186
16 80 11
16 81 1
16 82 32
16 83 16
16 84 1
16 86 14
16 87 135
16 89 127
16 90 17
16 91 143
16 93 13
16 94 1
16 96 62
16 97 12
16 98 11
16 99 2
16 100 193
16 102 8
16 105 58
16 106 33
16 107 2
16 109 29
16 110 54
16 111 89
16 112 26
16 113 28
16 114 79
16 121 1
16 122 1
16 123 258
16 125 59
16 127 11
16 133 80
16 134 1
16 135 33
16 136 174
16 139 187
16 140 4
16 141 1
16 146 13
16 147 17
16 148 105
16 149 17
16 150 20
16 151 10
16 153 186
16 154 97
16 156 1
16 157 2
16 158 1
16 159 3
16 160 13
16 161 21
16 162 1
16 164 4
16 165 33
16 166 1
16 167 7
16 168 57
16 169 1
16 172 145
16 173 5
16 175 4
16 178 18
16 181 33
16 182 79
16 185 7
16 186 52
16 187 20
16 188 33
16 190 1
16 191 39
16 192 32
16 193 3
16 194 13
16 195 35
16 196 1
16 197 59
16 198 308
16 199 1
17 18 6
17 19 10
17 20 8
17 21 124
17 23 2
17 24 11
17 27 47
17 28 3
17 29 16
17 31 7
17 33 9
17 35 1
17 37 81
17 38 1
17 39 1
17 41 1
17 45 5
17 46 121
17 47 5
17 48 2
17 50 5
17 54 3
17 55 60
17 56 15
17 58 2
17 61 11
17 62 43
17 67 15
17 68 27
17 70 73
17 71 24
17 73 101
17 74 54
17 75 11
17 78 17
17 79 1
17 80 1
17 81 22
17 83 157
17 84 6
17 86 23
17 87 9
17 89 3
17 90 34
17 91 12
17 93 63
17 96 6
17 97 141
17 98 2
17 100 2
17 102 4
17 105 129
17 106 88
17 107 6
17 109 4
17 111 38
17 112 2
17 113 39
17 114 39
17 121 4
17 122 10
17 123 11
17 124 24
17 125 92
17 127 25
17 133 11
17 134 6
17 135 350
17 136 21
17 138 44
17 139 2
17 146 68
17 147 39
17 148 47
17 149 11
17 151 4
17 154 5
17 156 6
17 157 3
17 158 5
17 159 76
17 160 6
17 161 21
17 165 6
17 166 2
17 167 6
17 169 2
17 172 5
17 173 5
17 179 1
17 181 3
17 186 7
17 190 3
17 191 8
17 192 36
17 193 15
17 194 18
17 195 4
17 197 24
17 198 65
17 199 5
17 200 1
18 19 46
18 20 42
18 23 1
18 24 25
18 25 2
18 26 4
18 27 85
18 28 117
18 29 79
18 30 1
18 33 3
18 35 1
18 37 83
18 38 92
18 39 6
18 40 11
18 41 2
18 43 55
18 45 3
18 46 2
18 47 3
18 50 5
18 52 2
18 54 135
18 55 10
18 56 1
18 61 180
18 62 1
18 67 12
18 68 1
18 70 1
18 71 26
18 73 7
18 74 1
18 75 10
18 77 6
18 78 60
18 79 1
18 80 37
18 81 1
18 83 19
18 84 1
18 86 4
18 87 60
18 89 16
18 90 1
18 91 5
18 93 8
18 96 220
18 97 5
18 98 21
18 99 3
18 100 3
18 102 1
18 105 1
18 106 7
18 107 1
18 110 3
18 111 2
18 112 24
18 113 12
18 114 1
18 122 2
18 123 4
18 125 8
18 127 8
18 133 10
18 135 9
18 139 13
18 140 129
18 141 1
18 146 3
18 147 1
18 148 4
18 149 3
18 150 56
18 151 152
18 153 1
18 154 1
18 160 28
18 161 5
18 162 5
18 165 2
18 167 13
18 168 4
18 172 1
18 173 1
18 178 1
18 179 1
18 181 104
18 182 4
18 185 1
18 186 3
18 187 5
18 191 2
18 192 49
18 194 5
18 195 11
18 196 1
18 197 5
18 198 5
18 199 1
19 20 52
19 21 44
19 23 143
19 24 1
19 25 7
19 27 284
19 28 8
19 29 144
19 30 35
19 31 1
19 32 21
19 33 3
19 35 10
19 37 98
19 38 75
19 39 9
19 40 2
19 41 1
19 43 241
19 45 6
19 46 35
19 47 8
19 48 2
19 50 111
19 52 1
19 54 3
19 55 14
19 56 14
19 61 60
19 62 129
19 65 6
19 66 1
19 67 5
19 70 4
19 71 1
19 73 1
19 74 122
19 75 8
19 77 5
19 78 8
19 79 4
19 80 7
19 82 1
19 83 34
19 84 140
19 85 9
19 86 10
19 87 58
19 89 2
19 90 7
19 91 3
19 93 103
19 94 16
19 96 90
19 97 17
19 98 19
19 100 33
19 105 6
19 106 6
19 107 22
19 109 4
19 110 2
19 111 3
19 112 63
19 113 3
19 121 14
19 122 4
19 123 33
19 124 14
19 125 135
19 127 115
19 134 5
19 135 11
19 136 35
19 139 1
19 141 2
19 146 5
19 147 7
19 148 11
19 150 20
19 151 4
19 153 1
19 154 4
19 156 11
19 157 66
19 158 83
19 159 6
19 160 220
19 161 11
19 164 7
19 165 3
19 166 5
19 167 37
19 168 110
19 169 4
19 172 4
19 173 8
19 175 23
19 179 2
19 181 1
19 182 1
19 185 2
19 186 1
19 187 98
19 188 1
19 190 2
19 191 4
19 192 15
19 193 5
19 194 5
19 195 2
19 196 4
19 197 4
19 198 1
19 199 8
19 200 1
20 21 4
20 23 148
20 24 4
20 25 51
20 26 9
20 27 13
20 28 145
20 29 73
20 30 132
20 31 3
20 32 15
20 35 31
20 37 19
20 38 4
20 39 53
20 40 3
20 41 48
20 43 1
20 45 20
20 46 5
20 47 8
20 48 8
20 50 134
20 52 4
20 54 16
20 55 47
20 56 18
20 58 3
20 61 78
20 62 5
20 65 14
20 67 15
20 68 5
20 70 5
20 71 17
20 73 2
20 74 81
20 75 222
20 77 6
20 78 31
20 79 18
20 80 4
20 81 16
20 83 19
20 84 100
20 85 17
20 86 27
20 89 23
20 90 1
20 91 90
20 93 48
20 94 13
20 96 32
20 97 2
20 98 18
20 99 5
20 100 3
20 102 4
20 105 14
20 106 77
20 107 6
20 109 3
20 110 1
20 111 23
20 112 61
20 113 8
20 114 4
20 121 37
20 122 39
20 123 4
20 124 26
20 125 24
20 127 6
20 133 1
20 134 6
20 135 88
20 136 90
20 139 29
20 141 122
20 146 3
20 147 23
20 148 4
20 149 2
20 150 117
20 151 157
20 153 2
20 154 107
20 156 30
20 157 10
20 158 13
20 159 18
20 160 57
20 161 15
20 162 3
20 164 56
20 165 3
20 166 8
20 167 78
20 168 63
20 169 19
20 172 23
20 173 46
20 179 15
20 181 86
20 182 5
20 185 11
20 186 4
20 187 95
20 188 4
20 190 25
20 191 3
20 192 9
20 193 15
20 194 4
20 195 59
20 196 2
20 197 77
20 198 47
20 199 17
20 200 7
21 23 2
21 24 3
21 25 14
21 27 80
21 28 1
21 29 19
21 30 5
21 31 1
21 32 1
21 33 5
21 35 3
21 37 2
21 39 2
21 40 29
21 41 3
21 43 4
21 45 8
21 46 32
21 47 8
21 48 8
21 49 1
21 50 41
21 52 30
21 54 13
21 55 32
21 56 3
21 58 7
21 61 12
21 62 35
21 65 1
21 67 13
21 68 28
21 70 125
21 71 10
21 73 6
21 74 2
21 75 13
21 77 12
21 78 40
21 81 34
21 82 1
21 83 91
21 84 7
21 86 49
21 87 11
21 89 6
21 90 16
21 91 10
21 93 106
21 96 11
21 97 7
21 98 22
21 99 20
21 100 3
21 102 20
21 105 50
21 106 358
21 107 25
21 109 2
21 110 12
21 111 36
21 112 2
21 113 7
21 114 7
21 121 12
21 122 2
21 123 4
21 124 2
21 125 118
21 127 45
21 134 3
21 135 169
21 136 22
21 139 13
21 140 1
21 146 55
21 147 21
21 148 47
21 149 8
21 150 4
21 151 4
21 153 25
21 154 6
21 156 1
21 157 2
21 158 13
21 160 3
21 161 43
21 162 15
21 164 1
21 165 10
21 166 10
21 167 7
21 168 5
21 169 2
21 172 14
21 173 7
21 179 6
21 181 26
21 182 5
21 185 18
21 186 5
21 188 5
21 190 3
21 191 6
21 192 38
21 193 1
21 194 23
21 195 9
21 197 44
21 198 70
21 199 4
23 24 20
23 25 225
23 27 10
23 28 30
23 29 54
23 30 26
23 31 97
23 32 93
23 33 72
23 35 83
23 37 1
23 38 7
23 39 34
23 40 128
23 41 157
23 43 3
23 45 127
23 46 14
23 47 191
23 48 320
23 49 1
23 50 10
23 52 82
23 54 17
23 56 27
23 58 2
23 61 181
23 62 131
23 65 5
23 66 1
23 67 106
23 68 30
23 71 94
23 73 3
23 74 79
23 75 24
23 78 3
23 79 87
23 80 3
23 81 10
23 82 3
23 83 10
23 84 142
23 85 6
23 86 20
23 87 49
23 89 27
23 90 150
23 91 3
23 93 22
23 94 63
23 97 20
23 98 110
23 99 2
23 100 3
23 102 4
23 105 44
23 106 2
23 107 65
23 111 11
23 112 3
23 113 30
23 114 8
23 121 89
23 122 41
23 124 39
23 125 27
23 127 24
23 133 1
23 134 19
23 135 4
23 136 28
23 139 1
23 141 34
23 146 1
23 147 6
23 149 4
23 150 175
23 151 18
23 153 1
23 154 4
23 156 4
23 157 168
23 158 123
23 159 114
23 160 136
23 161 1
23 164 16
23 165 3
23 166 338
23 167 91
23 168 7
23 169 190
23 173 78
23 175 17
23 178 10
23 179 16
23 181 1
23 182 1
23 185 88
23 186 3
23 187 11
23 188 17
23 190 97
23 191 12
23 192 16
23 193 14
23 195 29
23 196 10
23 197 1
23 198 9
23 199 167
23 200 19
24 26 18
24 27 11
24 28 1
24 29 44
24 31 24
24 32 206
24 33 7
24 35 158
24 37 5
24 38 1
24 40 15
24 41 167
24 43 4
24 45 4
24 46 13
24 47 51
24 48 2
24 49 2
24 50 1
24 52 145
24 54 4
24 55 7
24 56 57
24 58 17
24 61 1
24 62 1
24 65 22
24 66 7
24 67 7
24 68 72
24 70 1
24 71 8
24 73 23
24 74 12
24 75 8
24 77 12
24 78 42
24 81 22
24 82 6
24 83 21
24 84 17
24 86 9
24 87 45
24 89 20
24 90 7
24 91 1
24 93 9
24 94 44
24 96 15
24 97 22
24 98 2
24 99 153
24 100 19
24 102 19
24 105 22
24 106 8
24 107 8
24 109 26
24 110 43
24 111 16
24 112 3
24 113 106
24 114 33
24 121 2
24 123 8
24 124 13
24 125 8
24 127 13
24 133 22
24 134 106
24 135 8
24 136 2
24 139 9
24 140 33
24 141 120
24 146 4
24 147 6
24 148 6
24 149 17
24 150 13
24 151 1
24 153 15
24 154 20
24 156 55
24 157 1
24 158 10
24 160 1
24 161 2
24 162 17
24 164 1
24 165 44
24 166 6
24 167 4
24 169 5
24 172 4
24 173 10
24 175 18
24 178 16
24 179 3
24 181 7
24 182 6
24 185 13
24 186 137
24 187 1
24 191 19
24 192 4
24 193 19
24 194 2
24 195 8
24 196 107
24 197 61
24 198 13
24 199 7
24 200 20
25 27 3
25 28 55
25 29 128
25 30 35
25 31 1
25 32 7
25 33 103
25 35 63
25 37 14
25 38 13
25 39 8
25 40 1
25 41 112
25 45 27
25 46 30
25 47 16
25 48 41
25 49 104
25 50 2
25 52 60
25 54 1
25 56 82
25 58 84
25 61 48
25 62 25
25 65 77
25 66 4
25 67 19
25 68 37
25 70 10
25 71 3
25 73 161
25 74 24
25 75 42
25 78 19
25 79 151
25 80 12
25 81 38
25 82 39
25 83 2
25 84 238
25 85 27
25 86 13
25 87 124
25 89 71
25 90 295
25 93 15
25 94 48
25 96 1
25 97 108
25 98 14
25 99 10
25 100 6
25 102 17
25 105 2
25 106 12
25 107 47
25 110 4
25 111 14
25 112 62
25 113 19
25 114 52
25 121 110
25 122 65
25 123 1
25 124 44
25 125 30
25 127 6
25 133 77
25 134 3
25 136 54
25 141 64
25 146 1
25 147 14
25 149 46
25 150 38
25 151 16
25 153 5
25 154 19
25 156 13
25 157 90
25 158 41
25 159 152
25 160 11
25 162 8
25 164 4
25 165 76
25 166 173
25 167 29
25 169 16
25 173 5
25 175 32
25 178 18
25 179 37
25 181 8
25 182 66
25 185 26
25 186 8
25 187 9
25 188 135
25 190 245
25 191 13
25 192 55
25 193 24
25 194 1
25 195 54
25 196 1
25 198 16
25 199 34
25 200 15
26 27 3
26 28 23
26 29 1
26 30 5
26 32 6
26 35 18
26 39 15
26 41 15
26 45 19
26 46 42
26 50 11
26 61 7
26 62 1
26 67 87
26 75 54
26 78 128
26 80 2
26 83 2
26 86 1
26 89 57
26 91 30
26 93 6
26 96 16
26 100 75
26 105 1
26 111 81
26 112 3
26 123 17
26 125 8
26 136 19
26 139 81
26 141 11
26 151 9
26 154 14
26 161 6
26 172 41
26 173 1
26 181 3
26 186 5
26 191 27
26 192 3
26 193 42
26 194 1
26 195 131
26 196 1
26 197 1
26 198 31
26 200 1
27 28 13
27 29 228
27 30 27
27 31 12
27 32 16
27 33 13
27 35 5
27 37 139
27 38 92
27 39 2
27 40 79
27 41 1
27 43 321
27 45 13
27 46 11
27 47 25
27 48 16
27 49 23
27 50 145
27 52 18
27 54 15
27 55 67
27 56 4
27 58 33
27 61 2
27 62 167
27 65 10
27 66 50
27 67 10
27 68 26
27 70 15
27 71 24
27 73 88
27 74 37
27 75 12
27 77 61
27 78 30
27 79 5
27 80 14
27 81 39
27 82 23
27 83 215
27 84 7
27 85 39
27 86 14
27 87 92
27 89 4
27 90 48
27 91 55
27 93 132
27 94 6
27 96 217
27 97 51
27 98 36
27 99 10
27 100 5
27 102 18
27 105 41
27 106 63
27 107 40
27 109 15
27 110 16
27 111 34
27 112 31
27 113 113
27 114 14
27 121 4
27 122 3
27 123 22
27 124 2
27 125 253
27 127 161
27 133 8
27 134 4
27 135 44
27 136 29
27 139 43
27 140 38
27 141 2
27 146 19
27 147 21
27 148 10
27 149 19
27 150 34
27 151 10
27 153 17
27 154 11
27 156 5
27 157 4
27 158 4
27 159 2
27 160 16
27 161 70
27 162 15
27 164 100
27 165 20
27 166 16
27 167 11
27 168 186
27 169 1
27 172 39
27 173 7
27 175 31
27 178 21
27 179 4
27 181 38
27 182 19
27 185 17
27 186 16
27 187 203
27 188 5
27 190 1
27 191 6
27 192 24
27 193 3
27 194 23
27 195 7
27 196 34
27 197 21
27 198 46
27 199 10
27 200 37
28 29 12
28 30 160
28 31 2
28 32 8
28 33 2
28 35 10
28 37 39
28 38 55
28 39 90
28 40 31
28 41 61
28 43 4
28 45 78
28 46 50
28 47 111
28 48 52
28 50 162
28 52 8
28 54 56
28 55 3
28 56 2
28 61 147
28 62 37
28 65 47
28 67 98
28 70 11
28 71 74
28 74 12
28 75 214
28 77 40
28 78 63
28 79 5
28 80 7
28 82 13
28 83 11
28 84 12
28 85 7
28 86 35
28 87 2
28 89 83
28 90 3
28 91 122
28 93 18
28 94 12
28 96 194
28 97 2
28 98 10
28 99 6
28 100 21
28 102 7
28 105 11
28 106 3
28 107 2
28 109 2
28 110 3
28 111 16
28 112 19
28 113 5
28 114 34
28 121 20
28 122 2
28 123 4
28 124 4
28 125 6
28 127 12
28 133 1
28 134 6
28 135 4
28 136 115
28 139 76
28 140 130
28 141 12
28 146 3
28 147 68
28 148 3
28 149 21
28 150 89
28 151 402
28 153 6
28 154 120
28 156 5
28 157 12
28 158 11
28 159 17
28 160 42
28 161 2
28 164 11
28 165 4
28 166 17
28 167 15
28 168 49
28 169 18
28 172 24
28 173 1
28 179 3
28 181 72
28 182 18
28 185 8
28 186 1
28 187 181
28 188 2
28 190 44
28 191 22
28 192 82
28 193 46
28 194 4
28 195 193
28 196 5
28 197 12
28 198 10
28 199 35
28 200 5
29 30 8
29 32 8
29 35 59
29 37 165
29 38 129
29 39 2
29 40 2
29 41 117
29 43 113
29 45 25
29 46 2
29 47 3
29 48 8
29 49 2
29 50 15
29 52 71
29 54 18
29 55 10
29 56 4
29 58 2
29 61 29
29 62 119
29 65 96
29 66 1
29 67 15
29 68 80
29 70 19
29 71 1
29 74 12
29 75 9
29 77 8
29 78 30
29 79 29
29 80 24
29 81 12
29 83 81
29 84 34
29 85 18
29 86 16
29 87 173
29 89 49
29 90 1
29 91 1
29 93 19
29 94 6
29 96 186
29 97 4
29 98 60
29 99 77
29 100 6
29 102 2
29 105 23
29 106 31
29 107 15
29 109 2
29 110 1
29 111 3
29 112 60
29 113 1
29 114 5
29 121 48
29 122 18
29 123 1
29 124 6
29 125 122
29 127 47
29 134 101
29 135 31
29 136 13
29 139 16
29 140 34
29 141 1
29 146 20
29 147 17
29 148 3
29 150 9
29 151 7
29 153 1
29 154 7
29 156 20
29 157 44
29 158 54
29 159 8
29 160 28
29 161 2
29 164 46
29 165 1
29 166 2
29 167 7
29 168 42
29 169 2
29 172 3
29 173 8
29 181 3
29 182 1
29 185 2
29 186 59
29 187 12
29 190 41
29 191 14
29 192 21
29 193 3
29 194 6
29 195 9
29 196 49
29 197 4
29 198 10
29 199 7
29 200 92
30 31 6
30 32 8
30 33 6
30 35 49
30 37 2
30 38 3
30 39 52
30 40 28
30 41 42
30 43 37
30 45 73
30 46 102
30 47 23
30 48 37
30 49 1
30 50 102
30 52 7
30 54 1
30 55 5
30 56 10
30 61 48
30 62 22
30 65 9
30 66 3
30 67 46
30 70 3
30 71 3
30 73 1
30 74 9
30 75 173
30 77 1
30 78 3
30 79 1
30 80 1
30 83 12
30 84 9
30 85 4
30 86 12
30 87 28
30 89 19
30 90 1
30 91 50
30 93 54
30 94 5
30 96 5
30 97 1
30 98 7
30 99 1
30 100 21
30 102 1
30 105 7
30 106 39
30 107 6
30 109 3
30 110 1
30 111 16
30 112 9
30 113 12
30 114 2
30 121 30
30 123 3
30 124 11
30 125 54
30 127 40
30 134 5
30 135 3
30 136 49
30 139 24
30 140 2
30 141 12
30 146 2
30 147 12
30 148 1
30 150 11
30 151 129
30 153 3
30 154 106
30 156 25
30 157 7
30 158 10
30 159 4
30 160 22
30 161 7
30 164 3
30 165 19
30 166 18
30 167 11
30 168 74
30 169 15
30 172 17
30 173 6
30 175 2
30 179 5
30 181 17
30 182 1
30 185 1
30 186 6
30 187 190
30 190 43
30 191 35
30 192 9
30 193 10
30 194 3
30 195 30
30 196 3
30 197 1
30 198 10
30 199 19
30 200 1
31 32 16
31 33 149
31 35 32
31 37 16
31 38 5
31 40 5
31 41 11
31 43 28
31 45 7
31 46 7
31 47 69
31 48 168
31 49 80
31 50 7
31 52 2
31 54 2
31 55 2
31 56 9
31 58 13
31 61 1
31 62 1
31 65 4
31 66 16
31 67 54
31 68 4
31 70 4
31 71 203
31 73 51
31 74 5
31 75 5
31 77 18
31 78 1
31 79 2
31 80 34
31 81 64
31 82 23
31 83 7
31 84 141
31 85 1
31 86 2
31 87 2
31 89 1
31 90 24
31 91 8
31 93 1
31 94 4
31 96 4
31 97 6
31 98 22
31 99 2
31 100 1
31 102 5
31 105 5
31 106 14
31 107 10
31 109 1
31 110 2
31 111 2
31 112 1
31 113 15
31 114 83
31 121 2
31 122 2
31 123 5
31 124 69
31 125 13
31 127 13
31 133 161
31 134 1
31 135 18
31 139 1
31 140 5
31 141 36
31 146 10
31 147 9
31 148 21
31 149 5
31 150 14
31 151 2
31 153 62
31 156 16
31 157 5
31 159 67
31 160 3
31 161 5
31 162 1
31 164 7
31 165 68
31 166 63
31 167 64
31 168 4
31 169 114
31 172 8
31 173 45
31 175 11
31 178 87
31 179 91
31 181 8
31 182 91
31 185 32
31 186 73
31 188 117
31 190 2
31 191 1
31 192 3
31 194 3
31 195 2
31 197 15
31 198 5
31 199 84
31 200 4
32 33 3
32 35 202
32 37 11
32 38 18
32 39 1
32 40 6
32 41 176
32 43 6
32 45 9
32 46 26
32 47 137
32 48 5
32 50 24
32 52 91
32 54 1
32 55 10
32 56 77
32 61 17
32 62 44
32 65 12
32 67 22
32 68 1
32 70 1
32 71 3
32 73 1
32 74 48
32 75 4
32 77 9
32 78 66
32 79 12
32 80 1
32 81 1
32 83 2
32 84 41
32 85 124
32 86 25
32 87 64
32 89 33
32 90 2
32 91 4
32 93 73
32 94 132
32 97 3
32 98 53
32 99 40
32 100 13
32 102 6
32 105 3
32 106 20
32 107 2
32 109 32
32 111 11
32 112 7
32 113 73
32 114 2
32 121 46
32 122 1
32 123 10
32 124 10
32 125 24
32 127 20
32 133 1
32 134 130
32 135 21
32 136 7
32 138 2
32 139 2
32 140 13
32 141 250
32 146 2
32 147 13
32 148 1
32 149 1
32 150 7
32 151 2
32 153 5
32 154 58
32 156 90
32 157 53
32 158 24
32 159 16
32 160 25
32 161 2
32 162 1
32 164 5
32 165 51
32 166 6
32 167 3
32 169 4
32 172 9
32 173 18
32 175 37
32 179 4
32 181 1
32 182 1
32 185 1
32 186 103
32 187 68
32 188 1
32 190 8
32 191 18
32 192 16
32 193 19
32 194 1
32 195 3
32 196 195
32 197 57
32 198 25
32 199 5
32 200 19
33 37 1
33 38 1
33 39 1
33 40 56
33 43 32
33 45 5
33 46 53
33 47 6
33 48 2
33 49 227
33 50 2
33 52 3
33 54 7
33 55 4
33 56 2
33 58 70
33 61 2
33 62 1
33 65 31
33 66 6
33 67 90
33 68 13
33 70 4
33 71 54
33 73 369
33 74 23
33 75 6
33 77 13
33 78 9
33 79 2
33 80 1
33 81 5
33 82 116
33 83 19
33 84 126
33 85 111
33 86 2
33 87 5
33 89 2
33 90 37
33 91 6
33 93 1
33 94 1
33 96 7
33 97 79
33 98 3
33 99 4
33 102 8
33 105 21
33 106 12
33 107 105
33 109 2
33 110 4
33 111 56
33 113 43
33 114 182
33 121 2
33 122 1
33 123 6
33 124 4
33 125 34
33 127 35
33 133 358
33 134 1
33 135 37
33 136 1
33 138 28
33 139 5
33 140 1
33 141 9
33 146 10
33 147 9
33 148 28
33 149 9
33 150 9
33 151 1
33 153 58
33 154 4
33 156 2
33 157 97
33 158 1
33 159 26
33 160 141
33 161 13
33 162 1
33 164 117
33 165 55
33 166 1
33 167 6
33 169 2
33 172 17
33 173 116
33 178 88
33 179 61
33 181 5
33 182 133
33 185 11
33 186 34
33 187 1
33 188 31
33 190 206
33 191 2
33 192 27
33 193 43
33 194 7
33 195 3
33 197 17
33 198 50
33 199 41
33 200 1
35 37 67
35 38 15
35 39 26
35 40 6
35 41 150
35 45 9
35 46 109
35 47 22
35 48 110
35 52 124
35 54 3
35 56 60
35 58 3
35 61 1
35 62 1
35 65 35
35 67 8
35 68 4
35 70 1
35 71 1
35 73 20
35 74 43
35 75 6
35 78 31
35 79 73
35 80 73
35 81 47
35 82 6
35 83 3
35 84 145
35 85 46
35 86 18
35 87 4
35 89 51
35 90 29
35 91 2
35 93 15
35 94 18
35 96 1
35 98 63
35 99 85
35 100 76
35 102 4
35 105 1
35 106 1
35 107 13
35 109 22
35 111 12
35 112 19
35 113 6
35 114 1
35 121 13
35 122 23
35 123 12
35 124 69
35 125 7
35 127 3
35 133 2
35 134 30
35 136 15
35 139 1
35 140 17
35 141 268
35 146 1
35 147 16
35 148 1
35 150 19
35 151 32
35 153 7
35 154 74
35 156 85
35 157 79
35 158 161
35 159 17
35 160 23
35 161 5
35 162 3
35 164 6
35 165 2
35 166 101
35 167 70
35 168 1
35 169 54
35 172 2
35 173 19
35 175 2
35 179 62
35 182 1
35 185 7
35 186 95
35 187 18
35 188 110
35 190 14
35 191 34
35 192 2
35 193 68
35 194 1
35 195 18
35 196 11
35 197 11
35 198 5
35 199 14
35 200 41
37 38 164
37 39 8
37 40 10
37 41 2
37 43 55
37 45 15
37 46 235
37 47 41
37 48 22
37 50 2
37 55 2
37 56 43
37 61 9
37 62 28
37 65 89
37 67 30
37 70 47
37 71 17
37 74 9
37 75 14
37 77 24
37 78 1
37 79 26
37 80 48
37 81 1
37 82 4
37 83 1
37 84 89
37 85 11
37 86 12
37 87 107
37 89 3
37 90 1
37 91 11
37 93 11
37 94 52
37 96 132
37 97 1
37 98 76
37 99 4
37 100 1
37 102 6
37 105 185
37 106 9
37 107 1
37 109 2
37 111 11
37 112 40
37 113 36
37 114 34
37 121 1
37 122 1
37 123 9
37 124 26
37 125 16
37 127 5
37 134 39
37 135 16
37 136 114
37 139 1
37 141 3
37 146 106
37 147 137
37 148 37
37 149 35
37 150 8
37 151 6
37 153 3
37 154 23
37 156 65
37 157 52
37 158 50
37 159 10
37 160 56
37 161 7
37 164 15
37 165 5
37 166 3
37 167 28
37 168 1
37 169 25
37 172 3
37 173 2
37 178 4
37 179 16
37 181 1
37 182 6
37 185 4
37 186 15
37 187 14
37 188 39
37 190 3
37 191 2
37 192 18
37 193 3
37 194 8
37 195 2
37 196 3
37 197 21
37 198 19
37 199 18
37 200 32
38 39 7
38 40 14
38 41 3
38 43 64
38 45 15
38 46 29
38 47 23
38 48 3
38 50 1
38 52 3
38 54 1
38 55 3
38 56 60
38 61 14
38 62 17
38 65 42
38 67 55
38 68 2
38 70 1
38 71 1
38 73 1
38 74 8
38 75 31
38 77 1
38 78 18
38 79 37
38 80 12
38 82 1
38 83 1
38 84 11
38 85 6
38 86 9
38 87 86
38 89 104
38 90 1
38 91 9
38 93 6
38 94 2
38 96 158
38 98 16
38 100 6
38 105 1
38 106 5
38 107 1
38 111 25
38 112 11
38 114 1
38 121 2
38 122 6
38 123 11
38 124 68
38 125 2
38 127 2
38 133 1
38 134 1
38 135 6
38 136 293
38 139 23
38 140 1
38 141 2
38 146 2
38 147 9
38 149 1
38 150 23
38 151 144
38 153 2
38 154 34
38 156 80
38 157 6
38 158 2
38 159 11
38 160 11
38 161 6
38 164 26
38 166 6
38 167 6
38 169 74
38 172 14
38 173 3
38 179 27
38 181 7
38 186 3
38 187 1
38 188 1
38 190 12
38 191 14
38 192 39
38 193 20
38 194 2
38 195 22
38 196 4
38 197 6
38 198 22
38 199 10
38 200 3
39 40 2
39 41 4
39 43 6
39 45 19
39 46 27
39 47 20
39 48 8
39 50 77
39 52 1
39 54 1
39 55 5
39 56 24
39 58 2
39 61 84
39 62 2
39 65 3
39 67 6
39 68 2
39 71 1
39 74 2
39 75 49
39 77 5
39 78 1
39 80 3
39 81 2
39 83 6
39 84 3
39 86 89
39 87 3
39 89 12
39 90 1
39 91 170
39 93 8
39 94 2
39 96 4
39 98 7
39 99 2
39 100 115
39 102 3
39 105 7
39 106 7
39 110 2
39 111 3
39 112 17
39 113 1
39 114 1
39 121 4
39 122 53
39 124 9
39 125 6
39 127 2
39 133 1
39 135 3
39 136 70
39 139 45
39 140 1
39 141 1
39 146 1
39 147 7
39 148 3
39 150 13
39 151 63
39 154 52
39 156 1
39 158 1
39 159 2
39 160 16
39 161 13
39 162 4
39 164 8
39 165 1
39 166 4
39 167 12
39 168 129
39 169 7
39 172 36
39 173 2
39 179 1
39 181 2
39 182 1
39 185 1
39 187 267
39 190 4
39 191 70
39 192 7
39 193 5
39 195 54
39 198 5
39 199 4
39 200 1
40 41 9
40 45 61
40 46 84
40 47 4
40 48 1
40 50 6
40 54 5
40 55 73
40 56 2
40 58 9
40 61 2
40 62 2
40 67 229
40 68 47
40 70 3
40 71 20
40 73 104
40 74 1
40 75 102
40 78 117
40 79 3
40 81 26
40 83 47
40 84 4
40 85 1
40 86 15
40 89 107
40 90 11
40 91 95
40 93 1
40 96 97
40 97 117
40 98 1
40 100 56
40 102 11
40 105 23
40 106 99
40 107 38
40 109 10
40 111 309
40 112 1
40 113 55
40 114 14
40 121 1
40 122 1
40 123 56
40 125 15
40 127 39
40 133 6
40 134 4
40 135 122
40 136 113
40 139 116
40 141 2
40 146 7
40 147 13
40 148 2
40 149 40
40 151 10
40 154 79
40 156 5
40 157 5
40 160 4
40 161 68
40 164 33
40 165 26
40 166 1
40 172 181
40 173 9
40 179 7
40 181 15
40 182 4
40 186 7
40 188 7
40 190 1
40 191 31
40 192 6
40 193 65
40 194 18
40 195 94
40 196 4
40 197 39
40 198 173
40 199 8
40 200 2
41 43 1
41 45 75
41 46 76
41 47 91
41 48 110
41 49 2
41 50 3
41 52 253
41 54 1
41 55 1
41 56 6
41 58 1
41 61 7
41 62 6
41 65 21
41 66 3
41 67 124
41 68 56
41 70 1
41 71 1
41 73 1
41 74 13
41 75 30
41 77 1
41 78 63
41 79 68
41 81 9
41 83 2
41 84 25
41 85 8
41 86 8
41 87 32
41 89 71
41 90 72
41 91 3
41 94 7
41 96 3
41 98 3
41 99 135
41 100 28
41 102 5
41 105 2
41 106 3
41 107 56
41 109 7
41 110 2
41 111 23
41 112 1
41 113 9
41 114 4
41 121 56
41 122 26
41 123 6
41 124 6
41 125 1
41 127 2
41 133 1
41 134 18
41 135 2
41 136 20
41 139 5
41 140 4
41 141 155
41 146 2
41 147 106
41 148 2
41 150 9
41 151 11
41 153 4
41 154 58
41 156 25
41 157 46
41 158 15
41 159 9
41 160 7
41 161 1
41 164 4
41 165 12
41 166 97
41 167 6
41 168 1
41 169 15
41 172 1
41 173 12
41 179 2
41 181 1
41 182 1
41 185 6
41 186 266
41 187 7
41 188 1
41 190 135
41 191 37
41 192 9
41 193 15
41 194 1
41 195 63
41 196 15
41 197 8
41 198 18
41 199 46
41 200 14
43 45 5
43 46 3
43 47 28
43 50 194
43 54 14
43 55 2
43 58 12
43 61 1
43 62 53
43 67 18
43 68 4
43 70 13
43 71 22
43 73 12
43 75 3
43 78 10
43 80 12
43 81 2
43 83 101
43 86 4
43 87 115
43 89 2
43 90 6
43 91 1
43 93 50
43 96 71
43 97 13
43 98 8
43 102 13
43 105 31
43 106 7
43 107 3
43 109 4
43 111 8
43 112 10
43 113 55
43 114 41
43 121 1
43 123 6
43 125 168
43 127 182
43 133 32
43 135 22
43 136 3
43 139 15
43 141 13
43 146 19
43 148 18
43 149 2
43 151 2
43 154 2
43 157 1
43 160 8
43 161 2
43 164 2
43 165 18
43 166 1
43 167 1
43 169 1
43 172 10
43 173 6
43 179 4
43 181 26
43 182 41
43 186 14
43 187 59
43 188 3
43 192 19
43 195 3
43 197 40
43 198 17
43 199 17
45 46 54
45 47 81
45 48 49
45 49 3
45 50 35
45 52 25
45 54 6
45 55 5
45 56 5
45 58 2
45 61 21
45 62 5
45 65 7
45 66 3
45 67 140
45 68 19
45 70 5
45 71 8
45 73 2
45 74 7
45 75 145
45 77 12
45 78 95
45 79 1
45 80 1
45 81 2
45 82 3
45 83 8
45 84 10
45 85 3
45 86 8
45 87 89
45 89 89
45 90 5
45 91 17
45 93 3
45 94 7
45 96 24
45 97 6
45 98 5
45 99 12
45 100 40
45 102 4
45 105 13
45 106 6
45 107 9
45 109 15
45 110 16
45 111 41
45 112 6
45 113 10
45 114 11
45 121 28
45 122 3
45 123 23
45 124 2
45 125 3
45 127 4
45 133 4
45 134 10
45 135 6
45 136 50
45 139 82
45 140 14
45 141 7
45 146 3
45 147 67
45 148 3
45 149 5
45 150 27
45 151 61
45 153 38
45 154 27
45 156 6
45 157 4
45 158 2
45 159 10
45 160 9
45 161 20
45 162 1
45 164 23
45 165 4
45 166 18
45 167 6
45 168 8
45 169 4
45 172 31
45 173 8
45 175 1
45 179 4
45 181 120
45 182 8
45 185 10
45 186 5
45 187 11
45 188 2
45 190 50
45 191 69
45 192 16
45 193 7
45 194 30
45 195 129
45 196 6
45 197 10
45 198 53
45 199 33
45 200 16
46 47 85
46 48 125
46 49 1
46 50 5
46 52 43
46 54 4
46 55 9
46 56 67
46 58 2
46 61 3
46 62 7
46 65 165
46 66 1
46 67 133
46 68 5
46 70 87
46 71 19
46 73 10
46 74 62
46 75 25
46 77 8
46 78 68
46 79 3
46 81 3
46 82 1
46 83 6
46 84 44
46 85 7
46 86 44
46 87 9
46 89 30
46 90 16
46 91 54
46 93 47
46 94 40
46 96 6
46 97 6
46 98 26
46 100 47
46 105 111
46 106 7
46 107 5
46 109 2
46 110 39
46 111 110
46 112 3
46 113 32
46 114 7
46 121 23
46 122 12
46 123 19
46 124 70
46 125 2
46 127 20
46 133 3
46 134 12
46 135 16
46 136 139
46 139 4
46 140 1
46 141 11
46 146 114
46 147 198
46 148 52
46 149 2
46 150 27
46 151 51
46 153 31
46 154 84
46 156 65
46 157 6
46 158 25
46 159 6
46 160 37
46 161 12
46 162 5
46 164 22
46 165 8
46 166 29
46 167 18
46 169 79
46 172 6
46 173 4
46 175 1
46 178 14
46 179 13
46 181 2
46 182 5
46 185 9
46 186 14
46 187 18
46 188 16
46 190 67
46 191 111
46 192 11
46 193 71
46 194 28
46 195 48
46 196 5
46 197 16
46 198 21
46 199 65
46 200 15
47 48 209
47 49 3
47 50 10
47 52 9
47 54 3
47 55 10
47 56 73
47 58 4
47 61 9
47 62 6
47 65 9
47 66 2
47 67 223
47 68 16
47 70 11
47 71 70
47 73 5
47 74 26
47 75 36
47 77 54
47 78 7
47 79 9
47 80 2
47 81 5
47 82 4
47 83 7
47 84 16
47 85 8
47 86 59
47 87 91
47 89 10
47 90 9
47 93 57
47 94 67
47 96 9
47 97 5
47 98 81
47 99 9
47 100 19
47 102 21
47 105 28
47 106 24
47 107 31
47 109 2
47 110 2
47 111 11
47 112 6
47 113 81
47 114 39
47 121 9
47 122 12
47 123 2
47 124 30
47 125 31
47 127 28
47 133 2
47 134 54
47 135 23
47 136 28
47 139 5
47 140 5
47 141 7
47 146 2
47 147 108
47 148 4
47 149 24
47 150 52
47 151 48
47 153 6
47 154 35
47 156 75
47 157 13
47 158 4
47 159 116
47 160 11
47 161 4
47 162 4
47 164 67
47 165 70
47 166 111
47 167 60
47 168 11
47 169 164
47 172 4
47 173 50
47 175 50
47 178 4
47 179 42
47 181 3
47 182 17
47 185 115
47 186 37
47 187 62
47 188 6
47 190 79
47 191 42
47 192 37
47 193 10
47 194 2
47 195 81
47 196 112
47 197 60
47 198 18
47 199 108
47 200 58
48 49 1
48 52 31
48 55 39
48 56 12
48 58 6
48 61 9
48 62 22
48 65 19
48 67 154
48 68 19
48 70 4
48 71 131
48 73 5
48 74 29
48 75 18
48 77 7
48 78 4
48 79 2
48 80 60
48 81 117
48 82 5
48 83 4
48 84 243
48 85 7
48 86 15
48 87 18
48 89 28
48 90 10
48 91 24
48 93 3
48 94 10
48 96 1
48 97 3
48 98 92
48 99 3
48 100 8
48 102 7
48 105 4
48 106 6
48 107 60
48 110 5
48 111 6
48 112 6
48 113 12
48 114 7
48 121 36
48 122 10
48 124 87
48 125 8
48 133 1
48 134 5
48 135 28
48 136 21
48 139 21
48 140 1
48 141 90
48 146 11
48 147 121
48 148 3
48 149 5
48 150 9
48 151 7
48 153 2
48 154 12
48 156 4
48 157 4
48 158 8
48 159 113
48 160 8
48 161 3
48 162 30
48 164 8
48 165 4
48 166 198
48 167 117
48 169 317
48 173 39
48 175 13
48 178 54
48 179 146
48 181 8
48 182 4
48 185 91
48 186 8
48 187 4
48 188 105
48 190 170
48 191 7
48 192 15
48 193 15
48 194 8
48 195 42
48 196 7
48 197 7
48 198 4
48 199 266
48 200 33
49 50 2
49 55 1
49 56 91
49 58 163
49 62 1
49 67 20
49 68 16
49 70 2
49 71 31
49 73 95
49 74 39
49 75 3
49 78 13
49 79 81
49 80 13
49 81 5
49 83 5
49 84 65
49 85 105
49 87 12
49 89 1
49 90 68
49 91 30
49 96 12
49 97 95
49 98 17
49 100 1
49 102 2
49 105 5
49 106 4
49 109 4
49 111 6
49 113 33
49 114 128
49 121 1
49 123 1
49 124 33
49 125 55
49 127 28
49 133 113
49 134 4
49 135 11
49 138 24
49 139 3
49 141 3
49 146 15
49 147 2
49 148 33
49 149 13
49 154 1
49 157 185
49 159 102
49 160 87
49 161 14
49 165 243
49 166 2
49 167 9
49 169 4
49 172 16
49 173 205
49 179 30
49 181 15
49 182 92
49 185 5
49 186 15
49 188 107
49 190 157
49 191 2
49 192 7
49 194 2
49 195 1
49 197 18
49 198 15
49 199 104
49 200 2
50 52 1
50 54 3
50 55 15
50 56 1
50 61 99
50 62 76
50 65 4
50 67 6
50 70 11
50 71 2
50 73 1
50 75 133
50 77 11
50 78 2
50 80 1
50 81 1
50 82 2
50 83 55
50 85 1
50 86 4
50 87 26
50 89 5
50 91 140
50 93 72
50 94 1
50 96 4
50 97 3
50 98 2
50 99 9
50 100 2
50 102 7
50 105 26
50 106 17
50 107 3
50 109 1
50 110 4
50 111 18
50 112 11
50 113 8
50 114 2
50 121 2
50 123 2
50 125 182
50 127 164
50 134 1
50 135 15
50 136 75
50 139 25
50 140 3
50 141 1
50 146 3
50 147 5
50 148 4
50 150 6
50 151 175
50 153 1
50 154 99
50 156 6
50 157 22
50 160 9
50 161 11
50 164 12
50 165 19
50 167 6
50 168 228
50 169 1
50 172 75
50 173 5
50 175 9
50 178 1
50 179 2
50 181 13
50 182 7
50 185 3
50 186 25
50 187 204
50 188 1
50 191 3
50 192 13
50 193 1
50 194 4
50 195 112
50 196 1
50 197 4
50 198 6
50 199 5
52 54 3
52 55 9
52 56 13
52 58 6
52 61 3
52 62 1
52 67 34
52 68 207
52 70 20
52 71 14
52 73 6
52 74 16
52 75 9
52 78 126
52 79 70
52 80 3
52 81 141
52 83 8
52 84 5
52 86 6
52 87 10
52 89 40
52 90 65
52 91 11
52 93 10
52 96 3
52 98 37
52 100 18
52 102 34
52 105 8
52 106 7
52 107 207
52 109 9
52 111 34
52 112 6
52 113 28
52 114 7
52 121 19
52 122 5
52 123 3
52 124 6
52 125 10
52 127 5
52 134 68
52 135 7
52 136 5
52 139 30
52 141 105
52 147 13
52 148 6
52 149 13
52 151 2
52 154 38
52 156 18
52 157 52
52 158 66
52 159 7
52 160 9
52 161 3
52 164 5
52 165 3
52 166 149
52 167 8
52 169 13
52 172 9
52 173 17
52 179 1
52 181 2
52 185 5
52 186 63
52 188 1
52 190 33
52 191 37
52 192 6
52 193 4
52 194 2
52 195 16
52 196 51
52 197 21
52 198 34
52 199 11
52 200 46
54 55 36
54 56 1
54 58 125
54 61 46
54 62 8
54 65 4
54 66 5
54 67 11
54 68 27
54 70 22
54 71 25
54 73 5
54 75 4
54 77 21
54 78 37
54 79 1
54 81 17
54 82 3
54 83 29
54 84 3
54 86 3
54 87 1
54 89 8
54 90 5
54 91 28
54 93 17
54 94 1
54 96 74
54 97 5
54 99 21
54 100 5
54 102 37
54 105 28
54 106 12
54 107 10
54 109 6
54 110 3
54 111 11
54 113 9
54 114 13
54 121 2
54 122 1
54 123 5
54 125 35
54 127 248
54 135 11
54 136 1
54 139 5
54 140 127
54 141 2
54 146 31
54 147 15
54 148 20
54 149 14
54 150 10
54 151 82
54 153 13
54 154 4
54 156 1
54 157 3
54 158 1
54 159 1
54 161 15
54 162 18
54 164 1
54 165 6
54 166 2
54 168 3
54 172 2
54 173 10
54 175 18
54 179 1
54 181 137
54 182 7
54 185 22
54 186 8
54 187 4
54 190 2
54 191 5
54 192 94
54 193 6
54 194 19
54 195 8
54 196 1
54 197 3
54 198 42
54 199 2
54 200 1
55 56 6
55 58 8
55 61 5
55 62 77
55 65 1
55 67 6
55 68 18
55 70 26
55 71 36
55 73 115
55 74 9
55 75 8
55 77 282
55 78 7
55 81 8
55 82 1
55 83 73
55 84 6
55 85 4
55 86 138
55 87 4
55 89 3
55 90 7
55 91 53
55 93 143
55 94 2
55 96 12
55 97 89
55 98 6
55 99 1
55 100 1
55 102 2
55 105 99
55 106 82
55 107 11
55 109 3
55 110 5
55 111 63
55 112 1
55 113 23
55 114 14
55 121 2
55 122 1
55 123 43
55 124 1
55 125 231
55 127 29
55 134 3
55 135 311
55 136 28
55 139 20
55 146 17
55 147 55
55 148 6
55 149 41
55 150 8
55 151 5
55 153 20
55 154 5
55 156 9
55 157 4
55 158 1
55 159 14
55 160 3
55 161 33
55 162 17
55 164 3
55 165 4
55 166 1
55 167 2
55 168 15
55 169 4
55 172 19
55 173 4
55 178 2
55 179 3
55 181 23
55 182 11
55 185 6
55 186 10
55 187 13
55 188 4
55 191 4
55 192 72
55 193 2
55 194 23
55 195 5
55 196 5
55 197 86
55 198 20
55 199 6
55 200 1
56 58 74
56 62 1
56 65 18
56 66 50
56 67 8
56 68 17
56 70 8
56 71 6
56 73 3
56 74 45
56 75 6
56 77 3
56 78 1
56 79 131
56 80 71
56 81 52
56 82 1
56 83 31
56 84 97
56 85 46
56 86 20
56 89 76
56 90 46
56 91 2
56 93 24
56 94 176
56 96 5
56 97 3
56 98 12
56 99 7
56 100 23
56 102 13
56 105 27
56 106 23
56 107 12
56 109 3
56 111 2
56 112 53
56 113 144
56 114 5
56 121 3
56 122 3
56 123 2
56 124 173
56 125 4
56 127 3
56 133 4
56 134 77
56 135 16
56 136 99
56 138 3
56 140 15
56 141 3
56 146 6
56 147 14
56 148 7
56 149 12
56 150 25
56 151 110
56 153 1
56 154 36
56 156 250
56 157 73
56 158 9
56 159 92
56 160 33
56 161 6
56 162 9
56 164 7
56 165 196
56 166 10
56 167 14
56 169 103
56 172 3
56 173 71
56 175 11
56 178 6
56 179 134
56 181 1
56 182 1
56 185 11
56 186 110
56 187 16
56 188 84
56 190 10
56 191 30
56 192 15
56 193 5
56 194 1
56 195 14
56 196 56
56 197 37
56 198 14
56 199 102
56 200 64
58 62 13
58 65 6
58 66 27
58 67 3
58 68 82
58 70 20
58 71 25
58 73 92
58 74 46
58 75 4
58 77 5
58 78 8
58 79 65
58 80 7
58 81 69
58 82 23
58 83 14
58 84 58
58 85 76
58 87 27
58 89 2
58 90 15
58 91 8
58 94 1
58 96 12
58 97 27
58 98 14
58 99 30
58 102 65
58 105 10
58 106 36
58 107 55
58 109 3
58 110 1
58 111 10
58 112 35
58 113 19
58 114 95
58 121 2
58 122 1
58 123 1
58 124 15
58 125 66
58 127 15
58 133 29
58 135 10
58 136 18
58 138 11
58 139 8
58 140 34
58 141 4
58 146 12
58 147 14
58 148 2
58 149 48
58 150 2
58 151 2
58 153 5
58 154 1
58 157 180
58 158 3
58 159 71
58 160 166
58 161 8
58 162 55
58 165 98
58 166 3
58 167 10
58 168 1
58 169 2
58 172 8
58 173 41
58 175 16
58 178 2
58 179 4
58 181 51
58 182 2
58 185 44
58 186 24
58 188 19
58 190 103
58 193 1
58 195 1
58 196 10
58 197 29
58 198 69
58 199 119
58 200 13
61 62 135
61 65 9
61 67 12
61 70 3
61 71 43
61 74 41
61 75 88
61 77 1
61 78 44
61 79 4
61 80 4
61 83 19
61 84 130
61 85 3
61 86 2
61 87 5
61 89 77
61 90 1
61 91 110
61 93 2
61 94 28
61 96 101
61 97 1
61 98 29
61 100 3
61 105 8
61 106 7
61 107 4
61 109 3
61 110 2
61 111 8
61 112 18
61 114 3
61 121 18
61 122 2
61 123 2
61 124 1
61 125 9
61 127 2
61 133 1
61 134 22
61 135 20
61 136 128
61 139 32
61 140 106
61 141 18
61 146 1
61 147 2
61 148 1
61 150 26
61 151 150
61 153 1
61 154 39
61 156 2
61 157 117
61 158 95
61 159 5
61 160 116
61 161 4
61 164 3
61 165 1
61 166 15
61 167 13
61 168 42
61 169 6
61 172 12
61 173 2
61 179 1
61 181 49
61 186 3
61 187 172
61 190 17
61 191 4
61 192 112
61 193 7
61 194 3
61 195 271
61 196 13
61 197 4
61 198 3
61 199 14
62 65 9
62 67 18
62 70 34
62 71 9
62 74 51
62 75 12
62 77 27
62 78 6
62 79 3
62 81 2
62 82 1
62 83 186
62 84 122
62 85 10
62 86 34
62 87 9
62 89 22
62 90 4
62 91 15
62 93 235
62 94 61
62 96 3
62 97 2
62 98 81
62 99 1
62 100 3
62 105 93
62 106 74
62 107 1
62 109 3
62 110 5
62 111 60
62 112 6
62 121 47
62 122 1
62 123 4
62 125 225
62 127 105
62 133 1
62 134 5
62 135 169
62 136 36
62 139 26
62 141 11
62 146 11
62 147 82
62 148 55
62 150 5
62 151 13
62 153 1
62 154 16
62 156 1
62 157 117
62 158 114
62 159 6
62 160 115
62 161 107
62 162 6
62 164 32
62 165 3
62 166 7
62 167 1
62 168 85
62 169 5
62 173 3
62 179 2
62 181 9
62 185 2
62 186 1
62 187 93
62 188 1
62 190 10
62 191 7
62 192 82
62 193 10
62 194 105
62 195 29
62 196 35
62 198 3
62 199 12
62 200 4
65 67 68
65 68 1
65 70 103
65 71 10
65 73 1
65 74 21
65 75 10
65 78 4
65 79 20
65 81 1
65 83 9
65 84 42
65 85 2
65 86 12
65 87 49
65 89 8
65 90 1
65 91 7
65 93 7
65 96 7
65 97 1
65 98 10
65 100 4
65 105 150
65 106 12
65 107 1
65 109 4
65 111 134
65 113 56
65 114 1
65 121 7
65 122 5
65 123 6
65 124 7
65 125 18
65 127 30
65 133 3
65 134 18
65 135 5
65 136 66
65 139 5
65 141 26
65 146 53
65 147 129
65 148 40
65 151 40
65 154 44
65 156 20
65 157 5
65 158 6
65 159 20
65 160 26
65 161 13
65 164 35
65 165 11
65 166 10
65 167 2
65 169 12
65 172 2
65 173 7
65 179 17
65 181 7
65 186 4
65 188 4
65 190 7
65 191 7
65 192 27
65 193 134
65 194 11
65 195 19
65 196 5
65 197 7
65 198 16
65 199 23
65 200 9
66 67 10
66 68 205
66 70 1
66 71 14
66 73 5
66 74 136
66 75 1
66 78 9
66 79 43
66 80 79
66 81 144
66 83 7
66 84 5
66 87 9
66 90 40
66 91 69
66 94 1
66 96 54
66 97 39
66 98 11
66 102 150
66 105 45
66 106 10
66 107 8
66 109 6
66 111 8
66 113 274
66 114 9
66 123 2
66 124 46
66 125 72
66 127 105
66 133 13
66 134 30
66 135 8
66 138 16
66 139 4
66 141 2
66 146 71
66 148 2
66 149 50
66 156 101
66 158 44
66 159 32
66 160 4
66 161 2
66 162 1
66 165 34
66 166 9
66 167 26
66 169 2
66 172 59
66 173 5
66 175 3
66 179 143
66 181 86
66 182 39
66 185 3
66 186 2
66 188 31
66 190 4
66 192 1
66 194 3
66 195 2
66 196 1
66 197 12
66 198 13
66 199 32
66 200 36
67 68 18
67 70 8
67 71 61
67 73 7
67 74 17
67 75 204
67 77 16
67 78 162
67 79 5
67 80 2
67 81 4
67 83 26
67 84 5
67 85 8
67 86 24
67 87 16
67 89 110
67 90 9
67 91 85
67 93 16
67 94 17
67 96 56
67 97 4
67 98 7
67 99 17
67 100 129
67 102 23
67 105 16
67 106 29
67 107 12
67 109 23
67 110 71
67 111 223
67 112 4
67 113 48
67 114 1
67 121 28
67 122 4
67 123 72
67 124 49
67 125 2
67 127 19
67 133 24
67 134 15
67 135 18
67 136 72
67 139 141
67 140 27
67 141 22
67 146 6
67 147 121
67 148 13
67 149 8
67 150 34
67 151 39
67 153 55
67 154 68
67 156 18
67 157 11
67 158 1
67 159 104
67 160 5
67 161 77
67 164 29
67 165 11
67 166 68
67 167 4
67 168 1
67 169 60
67 172 79
67 173 39
67 175 24
67 178 41
67 179 63
67 181 41
67 182 15
67 185 67
67 186 22
67 187 13
67 188 6
67 190 48
67 191 48
67 192 37
67 193 52
67 194 89
67 195 192
67 196 24
67 197 21
67 198 122
67 199 61
67 200 52
68 70 25
68 71 19
68 73 12
68 74 280
68 75 14
68 77 26
68 78 13
68 79 11
68 80 4
68 81 341
68 82 15
68 83 16
68 84 19
68 85 3
68 86 1
68 87 16
68 89 16
68 90 16
68 91 6
68 94 97
68 96 14
68 97 9
68 99 96
68 100 1
68 102 271
68 105 18
68 106 50
68 107 129
68 109 11
68 110 2
68 111 14
68 112 92
68 113 173
68 114 13
68 121 17
68 122 20
68 123 8
68 124 266
68 125 23
68 127 13
68 133 3
68 134 99
68 135 6
68 136 1
68 139 19
68 140 6
68 141 1
68 146 4
68 148 8
68 149 161
68 150 15
68 151 5
68 153 24
68 154 4
68 156 101
68 157 2
68 158 49
68 159 29
68 160 4
68 161 1
68 162 65
68 164 3
68 165 12
68 166 15
68 167 9
68 168 28
68 169 25
68 172 2
68 173 4
68 175 197
68 178 209
68 179 186
68 181 2
68 182 29
68 185 176
68 186 76
68 188 10
68 190 11
68 191 10
68 193 18
68 194 1
68 195 8
68 196 47
68 197 1
68 198 38
68 199 9
68 200 140
70 71 4
70 73 7
70 75 1
70 77 23
70 78 1
70 81 19
70 82 3
70 83 66
70 84 6
70 86 37
70 87 6
70 89 2
70 90 7
70 91 10
70 93 44
70 94 2
70 96 5
70 97 1
70 99 65
70 102 64
70 105 134
70 106 318
70 107 20
70 109 4
70 110 3
70 111 11
70 112 1
70 113 15
70 114 8
70 121 1
70 123 62
70 124 1
70 125 82
70 127 12
70 134 2
70 135 124
70 136 4
70 139 11
70 140 3
70 146 159
70 147 85
70 148 355
70 150 3
70 151 3
70 153 4
70 154 4
70 156 4
70 161 38
70 162 15
70 164 1
70 165 1
70 166 1
70 167 1
70 168 10
70 169 4
70 172 2
70 173 1
70 178 1
70 179 3
70 181 2
70 182 1
70 185 33
70 186 7
70 187 46
70 188 6
70 190 3
70 191 1
70 192 99
70 193 3
70 194 22
70 195 7
70 197 5
70 198 53
70 199 6
70 200 1
71 73 21
71 74 8
71 75 9
71 77 38
71 78 22
71 79 2
71 81 7
71 82 46
71 83 25
71 84 70
71 85 10
71 86 4
71 87 2
71 89 10
71 90 26
71 91 30
71 93 1
71 94 8
71 96 84
71 97 9
71 98 35
71 99 5
71 100 2
71 102 4
71 105 16
71 106 13
71 107 22
71 109 1
71 110 6
71 111 10
71 112 5
71 113 18
71 114 160
71 121 2
71 122 2
71 123 5
71 124 60
71 125 55
71 127 22
71 133 105
71 134 3
71 135 44
71 136 3
71 139 18
71 140 36
71 141 1
71 146 7
71 147 22
71 148 29
71 149 27
71 150 97
71 151 101
71 153 78
71 154 2
71 156 3
71 157 2
71 158 7
71 159 43
71 160 2
71 161 2
71 162 28
71 164 5
71 165 56
71 166 55
71 167 41
71 168 2
71 169 76
71 172 20
71 173 73
71 175 16
71 178 83
71 179 61
71 181 53
71 182 93
71 185 46
71 186 152
71 187 1
71 188 73
71 190 3
71 191 1
71 192 1
71 193 1
71 194 5
71 195 7
71 196 4
71 197 7
71 198 15
71 199 88
71 200 13
73 74 18
73 75 3
73 77 17
73 78 13
73 79 20
73 80 1
73 81 10
73 82 175
73 83 91
73 84 145
73 85 97
73 87 16
73 90 80
73 91 14
73 93 1
73 94 1
73 96 4
73 97 236
73 98 5
73 99 7
73 102 12
73 105 20
73 106 6
73 107 124
73 109 9
73 110 9
73 111 77
73 112 56
73 113 66
73 114 168
73 121 16
73 122 22
73 123 39
73 124 12
73 125 23
73 127 9
73 133 324
73 134 4
73 135 128
73 136 1
73 138 4
73 139 5
73 140 20
73 141 6
73 146 3
73 148 12
73 149 52
73 150 12
73 151 3
73 153 9
73 154 2
73 156 1
73 157 128
73 158 2
73 159 11
73 160 221
73 161 39
73 162 5
73 164 2
73 165 10
73 166 33
73 167 33
73 168 4
73 169 1
73 172 2
73 173 69
73 175 12
73 178 52
73 179 9
73 181 5
73 182 169
73 185 42
73 186 23
73 188 86
73 190 263
73 191 2
73 192 4
73 193 56
73 194 2
73 195 4
73 197 43
73 198 16
73 199 13
73 200 1
74 75 7
74 78 9
74 79 24
74 80 7
74 81 178
74 82 2
74 83 32
74 84 142
74 85 118
74 86 4
74 87 4
74 89 8
74 90 8
74 91 7
74 93 5
74 94 203
74 96 1
74 97 58
74 98 34
74 99 7
74 100 6
74 102 293
74 105 4
74 107 1
74 109 1
74 110 5
74 111 2
74 112 224
74 113 217
74 114 5
74 121 10
74 122 9
74 123 2
74 124 236
74 125 29
74 127 1
74 133 8
74 134 197
74 135 6
74 136 81
74 138 81
74 139 8
74 141 4
74 146 1
74 147 33
74 148 1
74 149 264
74 150 53
74 151 16
74 153 1
74 154 32
74 156 143
74 157 62
74 158 170
74 159 117
74 160 169
74 161 2
74 162 138
74 164 9
74 165 5
74 166 16
74 167 53
74 169 29
74 172 1
74 173 28
74 175 236
74 178 143
74 179 213
74 181 24
74 182 2
74 185 104
74 186 5
74 187 3
74 188 8
74 190 47
74 191 8
74 192 18
74 193 21
74 194 1
74 195 8
74 196 52
74 197 8
74 199 31
74 200 117
75 77 15
75 78 130
75 79 9
75 80 5
75 81 6
75 82 1
75 83 16
75 84 15
75 85 7
75 86 18
75 87 45
75 89 95
75 90 6
75 91 98
75 93 6
75 94 3
75 96 29
75 97 7
75 98 9
75 99 9
75 100 79
75 102 4
75 105 23
75 106 7
75 107 4
75 109 16
75 110 47
75 111 85
75 112 14
75 113 9
75 114 12
75 121 31
75 122 3
75 123 41
75 124 14
75 125 7
75 127 3
75 133 1
75 134 14
75 135 15
75 136 157
75 139 142
75 140 19
75 141 88
75 146 5
75 147 12
75 148 10
75 149 2
75 150 82
75 151 339
75 153 37
75 154 104
75 156 11
75 157 13
75 158 3
75 159 15
75 160 25
75 161 38
75 162 1
75 164 68
75 165 10
75 166 18
75 167 29
75 168 25
75 169 11
75 172 70
75 173 55
75 175 4
75 178 1
75 179 11
75 181 39
75 182 8
75 185 14
75 186 13
75 187 73
75 190 19
75 191 39
75 192 14
75 193 11
75 194 44
75 195 112
75 196 7
75 197 25
75 198 77
75 199 22
75 200 4
77 78 12
77 79 1
77 81 14
77 83 28
77 84 20
77 86 164
77 87 4
77 89 11
77 90 43
77 91 200
77 93 53
77 96 26
77 97 10
77 100 5
77 102 6
77 105 151
77 106 101
77 107 17
77 111 41
77 113 34
77 114 72
77 121 1
77 122 1
77 123 14
77 124 6
77 125 294
77 127 141
77 133 25
77 134 3
77 135 199
77 136 35
77 139 10
77 141 2
77 146 69
77 147 10
77 148 18
77 149 25
77 151 2
77 154 10
77 156 10
77 157 1
77 158 1
77 161 20
77 165 22
77 166 6
77 167 1
77 169 9
77 172 67
77 173 4
77 179 24
77 181 80
77 182 63
77 186 13
77 188 49
77 191 6
77 192 48
77 193 3
77 194 12
77 195 4
77 196 5
77 197 136
77 198 53
77 199 8
77 200 3
78 79 2
78 81 10
78 82 6
78 83 23
78 84 5
78 85 2
78 86 3
78 87 82
78 89 325
78 90 14
78 91 52
78 93 31
78 96 116
78 97 14
78 98 15
78 99 67
78 100 191
78 102 18
78 105 14
78 106 17
78 107 11
78 109 7
78 110 157
78 111 106
78 112 3
78 113 41
78 114 3
78 121 12
78 122 2
78 123 147
78 124 4
78 125 11
78 127 8
78 133 1
78 134 20
78 135 14
78 136 167
78 139 276
78 140 111
78 141 23
78 146 2
78 147 8
78 148 2
78 149 3
78 150 50
78 151 54
78 153 112
78 154 116
78 156 3
78 157 4
78 158 8
78 159 1
78 160 5
78 161 61
78 162 4
78 164 1
78 165 4
78 166 10
78 167 6
78 168 13
78 169 2
78 172 122
78 173 38
78 179 2
78 181 79
78 182 10
78 185 4
78 186 34
78 187 2
78 188 1
78 190 2
78 191 92
78 192 11
78 193 20
78 194 106
78 195 148
78 196 27
78 197 66
78 198 234
78 199 4
78 200 19
79 80 64
79 81 64
79 82 1
79 84 123
79 85 89
79 86 8
79 87 38
79 89 27
79 90 133
79 93 7
79 94 88
79 97 1
79 98 38
79 99 1
79 102 9
79 105 1
79 106 1
79 107 2
79 109 8
79 111 1
79 112 11
79 113 81
79 114 2
79 121 10
79 122 12
79 123 2
79 124 68
79 125 3
79 127 3
79 133 4
79 134 14
79 136 62
79 138 1
79 139 1
79 140 18
79 141 3
79 146 1
79 147 16
79 149 5
79 150 8
79 151 20
79 153 1
79 154 21
79 156 212
79 157 206
79 158 34
79 159 91
79 160 8
79 161 33
79 164 2
79 165 59
79 166 114
79 167 14
79 169 28
79 172 1
79 173 5
79 175 8
79 178 12
79 179 13
79 181 1
79 182 1
79 185 3
79 187 10
79 188 27
79 190 8
79 191 2
79 192 1
79 193 6
79 194 2
79 195 2
79 196 1
79 197 8
79 199 76
79 200 11
80 81 62
80 84 98
80 85 15
80 86 1
80 87 32
80 89 1
80 90 6
80 91 18
80 94 78
80 96 41
80 97 1
80 98 108
80 102 2
80 107 1
80 112 47
80 113 58
80 124 4
80 135 1
80 136 6
80 138 1
80 139 3
80 141 24
80 149 2
80 150 7
80 151 7
80 154 2
80 156 43
80 157 20
80 158 1
80 159 18
80 160 38
80 164 1
80 165 22
80 166 3
80 167 44
80 168 1
80 169 42
80 173 1
80 175 4
80 178 4
80 179 57
80 185 2
80 187 5
80 188 59
80 190 1
80 192 1
80 194 1
80 195 4
80 199 2
80 200 4
81 82 21
81 83 9
81 84 88
81 87 16
81 89 8
81 90 19
81 91 2
81 93 1
81 94 126
81 96 12
81 97 8
81 98 2
81 99 23
81 102 175
81 105 26
81 106 28
81 107 153
81 109 14
81 110 3
81 111 11
81 112 5
81 113 213
81 114 22
81 121 24
81 122 15
81 123 3
81 124 55
81 125 15
81 127 7
81 133 9
81 134 55
81 135 4
81 136 1
81 139 6
81 140 19
81 141 24
81 146 5
81 148 11
81 149 36
81 150 5
81 151 1
81 153 11
81 154 3
81 156 97
81 157 1
81 158 44
81 159 9
81 160 1
81 161 1
81 162 29
81 164 2
81 165 27
81 166 14
81 167 4
81 168 11
81 169 36
81 172 18
81 173 2
81 175 58
81 178 34
81 179 162
81 181 7
81 182 14
81 185 59
81 186 18
81 188 47
81 190 30
81 191 9
81 193 18
81 195 1
81 196 3
81 197 6
81 198 54
81 199 6
81 200 24
82 83 5
82 84 75
82 87 5
82 90 26
82 91 17
82 96 7
82 97 75
82 98 3
82 102 6
82 105 10
82 106 7
82 107 15
82 109 11
82 111 5
82 112 137
82 113 17
82 114 240
82 121 2
82 122 1
82 124 3
82 125 25
82 127 34
82 133 106
82 134 2
82 135 3
82 136 2
82 138 1
82 139 8
82 141 1
82 146 9
82 148 69
82 149 39
82 154 1
82 157 149
82 158 3
82 159 8
82 160 197
82 161 1
82 165 56
82 166 7
82 167 6
82 169 1
82 172 22
82 173 14
82 179 3
82 181 15
82 182 265
82 185 55
82 186 30
82 188 34
82 190 185
82 191 1
82 195 1
82 196 1
82 197 30
82 198 11
82 199 5
83 84 1
83 85 7
83 86 51
83 87 3
83 89 12
83 90 19
83 91 21
83 93 141
83 94 23
83 96 22
83 97 48
83 98 4
83 99 19
83 100 4
83 102 33
83 105 76
83 106 75
83 107 20
83 109 5
83 110 8
83 111 37
83 112 19
83 113 69
83 114 39
83 121 1
83 122 4
83 123 19
83 124 5
83 125 198
83 127 166
83 133 11
83 134 3
83 135 176
83 136 3
83 138 26
83 139 12
83 140 23
83 141 2
83 146 29
83 147 58
83 148 109
83 149 16
83 150 92
83 151 49
83 153 24
83 154 16
83 156 3
83 157 8
83 158 2
83 159 34
83 160 8
83 161 89
83 162 28
83 164 147
83 165 11
83 166 1
83 167 3
83 168 57
83 169 40
83 172 12
83 173 18
83 175 3
83 178 7
83 179 2
83 181 6
83 182 9
83 185 38
83 186 23
83 187 23
83 188 42
83 190 10
83 191 12
83 192 66
83 193 3
83 194 101
83 195 33
83 196 2
83 197 11
83 198 77
83 199 13
84 85 43
84 86 11
84 87 27
84 89 11
84 90 114
84 91 8
84 93 2
84 94 54
84 96 1
84 97 83
84 98 55
84 99 6
84 100 2
84 102 8
84 105 53
84 106 16
84 107 3
84 110 1
84 111 5
84 112 72
84 113 13
84 114 81
84 121 42
84 122 12
84 123 2
84 124 182
84 125 9
84 127 4
84 133 122
84 134 49
84 135 15
84 136 28
84 139 1
84 141 62
84 146 27
84 147 77
84 148 31
84 149 16
84 150 23
84 151 13
84 153 1
84 154 21
84 156 34
84 157 280
84 158 126
84 159 101
84 160 203
84 161 11
84 162 2
84 164 8
84 165 51
84 166 17
84 167 71
84 168 1
84 169 184
84 173 25
84 175 28
84 178 68
84 179 181
84 181 16
84 182 113
84 185 10
84 186 4
84 187 4
84 188 281
84 190 121
84 191 31
84 192 7
84 193 20
84 194 13
84 195 5
84 196 17
84 197 28
84 198 3
84 199 91
84 200 14
85 87 8
85 89 2
85 90 9
85 91 3
85 93 100
85 94 84
85 97 70
85 98 49
85 100 1
85 102 1
85 105 2
85 109 2
85 111 1
85 112 1
85 113 3
85 114 98
85 121 13
85 122 2
85 123 1
85 124 11
85 125 25
85 127 1
85 133 24
85 134 57
85 135 1
85 136 25
85 138 45
85 139 5
85 140 12
85 141 12
85 147 18
85 149 1
85 150 4
85 151 4
85 154 9
85 156 8
85 157 175
85 158 32
85 159 112
85 160 154
85 161 6
85 164 1
85 165 39
85 166 7
85 167 13
85 169 5
85 172 8
85 173 204
85 175 1
85 178 1
85 179 13
85 181 11
85 182 1
85 185 1
85 187 1
85 188 11
85 190 162
85 191 1
85 192 3
85 193 1
85 195 2
85 196 75
85 197 15
85 199 78
85 200 30
86 87 6
86 89 15
86 90 1
86 91 14
86 93 134
86 94 15
86 96 8
86 97 3
86 98 3
86 100 81
86 105 89
86 106 144
86 107 13
86 110 1
86 111 8
86 112 2
86 113 30
86 114 2
86 121 6
86 122 52
86 123 16
86 124 11
86 125 258
86 127 12
86 133 4
86 134 9
86 135 155
86 136 36
86 139 6
86 140 1
86 141 4
86 146 59
86 147 24
86 148 21
86 150 12
86 151 15
86 153 3
86 154 61
86 156 18
86 157 8
86 158 1
86 159 3
86 160 6
86 161 33
86 164 1
86 165 10
86 166 13
86 167 1
86 168 6
86 169 13
86 172 11
86 173 1
86 175 2
86 178 1
86 179 5
86 181 36
86 182 3
86 186 11
86 187 85
86 188 4
86 190 12
86 191 136
86 192 369
86 193 9
86 194 20
86 195 9
86 196 24
86 197 157
86 198 12
86 199 20
86 200 6
87 89 72
87 90 9
87 91 3
87 93 99
87 96 100
87 97 71
87 98 130
87 99 57
87 100 63
87 102 2
87 105 25
87 106 9
87 107 9
87 110 2
87 111 5
87 112 67
87 114 6
87 121 23
87 122 8
87 123 56
87 124 21
87 125 56
87 127 26
87 133 3
87 134 25
87 135 21
87 136 62
87 138 82
87 139 74
87 141 7
87 146 2
87 147 3
87 148 11
87 149 1
87 150 50
87 151 30
87 153 55
87 154 35
87 157 4
87 158 78
87 159 77
87 160 39
87 161 3
87 162 15
87 164 18
87 165 3
87 166 17
87 167 58
87 168 18
87 169 5
87 173 29
87 175 107
87 179 2
87 181 104
87 182 2
87 185 11
87 186 8
87 187 86
87 188 2
87 190 20
87 191 103
87 192 10
87 193 12
87 194 1
87 196 11
87 198 103
87 199 101
87 200 1
89 90 2
89 91 34
89 93 11
89 96 103
89 97 1
89 98 3
89 99 40
89 100 134
89 102 1
89 105 12
89 106 9
89 107 9
89 109 3
89 110 18
89 111 44
89 112 1
89 113 1
89 114 1
89 121 36
89 122 29
89 123 123
89 124 87
89 125 2
89 127 17
89 133 1
89 134 5
89 135 7
89 136 268
89 139 140
89 140 54
89 141 23
89 146 2
89 147 7
89 148 4
89 150 30
89 151 129
89 153 69
89 154 123
89 156 76
89 157 5
89 158 6
89 159 12
89 160 6
89 161 13
89 162 1
89 164 4
89 165 1
89 166 9
89 167 8
89 169 81
89 172 49
89 173 49
89 179 27
89 181 30
89 185 1
89 186 13
89 187 3
89 190 47
89 191 99
89 192 34
89 193 21
89 194 25
89 195 175
89 196 3
89 197 9
89 198 170
89 199 12
89 200 5
90 91 79
90 93 32
90 94 1
90 96 15
90 97 84
90 98 10
90 99 4
90 100 1
90 102 11
90 105 55
90 106 11
90 107 16
90 110 3
90 111 31
90 112 4
90 113 25
90 114 70
90 121 25
90 122 12
90 123 5
90 124 10
90 125 116
90 127 90
90 133 53
90 134 7
90 135 13
90 138 1
90 139 5
90 140 3
90 141 14
90 146 67
90 147 2
90 148 10
90 149 7
90 150 8
90 151 6
90 153 27
90 154 3
90 156 2
90 157 60
90 158 27
90 159 81
90 160 11
90 161 1
90 162 3
90 164 2
90 165 48
90 166 180
90 167 19
90 168 14
90 169 8
90 172 75
90 173 11
90 175 17
90 178 11
90 179 10
90 181 33
90 182 106
90 185 27
90 186 17
90 187 5
90 188 192
90 190 98
90 191 2
90 192 2
90 193 2
90 194 1
90 195 5
90 196 1
90 197 11
90 198 62
90 199 32
90 200 2
91 93 13
91 94 1
91 96 34
91 97 2
91 98 16
91 100 36
91 102 2
91 105 97
91 106 12
91 107 2
91 109 2
91 110 18
91 111 81
91 112 8
91 113 18
91 114 16
91 121 1
91 122 4
91 123 124
91 124 2
91 125 154
91 127 136
91 133 11
91 134 4
91 135 47
91 136 179
91 139 142
91 140 3
91 141 3
91 146 81
91 147 57
91 148 15
91 149 4
91 150 5
91 151 83
91 153 69
91 154 175
91 156 1
91 157 3
91 158 3
91 159 1
91 160 24
91 161 9
91 162 14
91 164 2
91 165 18
91 166 12
91 167 18
91 168 185
91 169 1
91 172 203
91 173 3
91 175 34
91 178 23
91 181 64
91 182 63
91 185 9
91 186 37
91 187 214
91 188 42
91 190 3
91 191 14
91 192 7
91 193 6
91 194 8
91 195 72
91 196 1
91 197 20
91 198 127
91 199 1
91 200 1
93 94 11
93 96 7
93 97 1
93 98 39
93 100 1
93 105 91
93 106 106
93 110 5
93 111 12
93 112 4
93 113 24
93 121 8
93 122 3
93 123 3
93 124 4
93 125 167
93 127 126
93 133 2
93 134 13
93 135 209
93 136 11
93 139 3
93 141 5
93 146 31
93 147 65
93 148 69
93 150 9
93 151 9
93 153 8
93 154 22
93 156 48
93 157 4
93 158 12
93 159 9
93 160 1
93 161 72
93 164 2
93 165 11
93 166 21
93 167 5
93 168 30
93 169 7
93 172 6
93 173 4
93 175 29
93 179 4
93 181 1
93 182 1
93 186 2
93 187 78
93 188 1
93 190 1
93 191 25
93 192 143
93 193 7
93 194 81
93 195 13
93 196 19
93 197 72
93 198 6
93 199 5
93 200 2
94 96 3
94 97 1
94 98 78
94 102 61
94 105 34
94 106 4
94 111 1
94 113 314
94 114 2
94 121 97
94 122 1
94 124 81
94 134 293
94 135 7
94 136 7
94 139 1
94 141 2
94 146 11
94 147 13
94 148 4
94 149 77
94 151 21
94 154 15
94 156 137
94 157 78
94 158 46
94 159 25
94 160 44
94 161 3
94 164 2
94 165 54
94 166 3
94 167 5
94 169 29
94 172 8
94 173 6
94 179 243
94 185 1
94 186 1
94 188 24
94 190 6
94 191 4
94 192 1
94 193 4
94 194 1
94 195 30
94 196 181
94 197 12
94 198 1
94 199 4
94 200 45
96 97 17
96 98 19
96 99 10
96 100 2
96 102 20
96 105 26
96 106 18
96 107 25
96 109 8
96 110 2
96 111 14
96 112 24
96 113 50
96 114 5
96 121 1
96 123 2
96 125 43
96 127 38
96 135 18
96 136 5
96 139 75
96 140 220
96 141 2
96 146 17
96 147 5
96 148 4
96 149 9
96 150 69
96 151 192
96 153 2
96 154 6
96 156 2
96 157 3
96 158 1
96 160 9
96 161 4
96 162 7
96 164 4
96 165 6
96 166 10
96 167 6
96 168 3
96 172 20
96 173 3
96 175 34
96 178 14
96 179 2
96 181 52
96 182 5
96 185 11
96 186 3
96 187 4
96 188 4
96 190 1
96 191 4
96 192 24
96 193 2
96 194 5
96 195 14
96 196 3
96 197 21
96 198 19
96 199 3
96 200 1
97 98 52
97 99 49
97 100 19
97 102 66
97 105 7
97 106 17
97 107 48
97 109 27
97 110 15
97 111 60
97 112 146
97 113 44
97 114 79
97 121 2
97 122 2
97 123 39
97 124 5
97 125 6
97 127 5
97 133 112
97 134 1
97 135 105
97 138 53
97 139 15
97 140 32
97 141 5
97 146 3
97 148 2
97 149 46
97 150 29
97 151 4
97 153 5
97 154 2
97 156 2
97 157 17
97 158 48
97 159 155
97 160 115
97 161 12
97 162 55
97 164 29
97 165 26
97 166 3
97 167 21
97 168 26
97 169 2
97 172 35
97 173 34
97 175 16
97 178 6
97 179 4
97 181 14
97 182 141
97 185 48
97 186 14
97 187 1
97 188 77
97 190 164
97 191 1
97 194 2
97 195 2
97 197 52
97 198 8
97 199 79
98 99 32
98 100 2
98 102 1
98 105 3
98 107 41
98 110 45
98 111 9
98 112 49
98 113 1
98 114 10
98 121 113
98 122 7
98 123 1
98 124 10
98 125 13
98 127 13
98 133 2
98 134 128
98 135 3
98 136 26
98 138 116
98 139 6
98 141 2
98 146 1
98 147 26
98 149 1
98 150 13
98 151 16
98 153 12
98 154 11
98 156 41
98 157 153
98 158 156
98 159 115
98 160 111
98 162 19
98 164 6
98 165 1
98 166 106
98 167 191
98 168 3
98 169 90
98 172 1
98 173 66
98 175 11
98 179 1
98 182 1
98 185 4
98 186 7
98 187 36
98 188 1
98 190 14
98 191 3
98 192 3
98 193 13
98 195 8
98 196 83
98 199 127
98 200 33
99 100 19
99 102 214
99 105 8
99 106 22
99 107 17
99 109 26
99 111 6
99 113 37
99 114 9
99 121 3
99 122 1
99 123 19
99 124 2
99 125 5
99 127 25
99 133 7
99 134 38
99 135 3
99 136 4
99 138 62
99 139 29
99 141 31
99 146 1
99 147 2
99 148 41
99 149 1
99 151 11
99 154 42
99 156 5
99 157 1
99 158 31
99 159 65
99 160 19
99 161 6
99 164 2
99 165 3
99 167 55
99 169 1
99 172 8
99 173 41
99 179 6
99 181 10
99 185 7
99 186 61
99 188 2
99 190 19
99 191 51
99 192 4
99 193 3
99 194 14
99 195 15
99 196 42
99 197 69
99 198 150
99 199 84
99 200 36
100 105 4
100 106 4
100 107 14
100 109 3
100 110 141
100 111 33
100 114 3
100 121 1
100 122 45
100 123 123
100 124 10
100 125 1
100 127 9
100 133 1
100 134 2
100 135 1
100 136 86
100 139 165
100 140 5
100 141 10
100 146 2
100 147 12
100 148 2
100 150 82
100 151 27
100 153 122
100 154 118
100 156 3
100 157 12
100 158 1
100 159 3
100 160 41
100 161 31
100 164 2
100 165 3
100 166 2
100 167 1
100 168 13
100 169 7
100 172 53
100 173 68
100 179 4
100 181 16
100 182 1
100 186 12
100 187 74
100 190 11
100 191 247
100 192 3
100 193 5
100 194 20
100 195 94
100 196 3
100 197 3
100 198 232
100 199 11
102 105 5
102 106 28
102 107 38
102 109 16
102 110 26
102 111 10
102 112 4
102 113 245
102 114 25
102 121 3
102 122 2
102 123 5
102 124 162
102 125 9
102 127 7
102 133 5
102 134 54
102 135 7
102 138 34
102 139 28
102 140 28
102 141 5
102 146 3
102 148 41
102 149 136
102 150 1
102 151 1
102 153 4
102 154 3
102 156 88
102 157 4
102 158 58
102 159 68
102 160 18
102 161 3
102 162 110
102 164 2
102 165 10
102 166 2
102 167 1
102 168 8
102 169 7
102 172 9
102 173 7
102 175 75
102 178 57
102 179 134
102 181 6
102 182 8
102 185 62
102 186 8
102 187 1
102 188 6
102 190 16
102 191 1
102 192 7
102 194 1
102 195 3
102 196 7
102 197 81
102 198 130
102 199 10
102 200 44
105 106 66
105 107 16
105 110 1
105 111 16
105 112 7
105 113 40
105 114 20
105 121 2
105 122 6
105 123 26
105 124 20
105 125 277
105 127 80
105 133 20
105 134 33
105 135 72
105 136 21
105 139 10
105 146 163
105 147 94
105 148 138
105 149 16
105 150 15
105 151 15
105 153 36
105 154 19
105 156 25
105 157 4
105 158 2
105 159 4
105 160 3
105 161 27
105 162 5
105 164 4
105 165 21
105 166 4
105 167 8
105 168 23
105 169 9
105 172 45
105 173 6
105 175 18
105 178 13
105 179 6
105 181 28
105 182 35
105 185 19
105 186 32
105 187 17
105 188 37
105 190 4
105 191 20
105 192 68
105 193 19
105 194 55
105 195 21
105 196 8
105 197 11
105 198 20
105 199 11
105 200 22
106 107 34
106 109 3
106 110 7
106 111 20
106 112 2
106 113 34
106 114 8
106 121 3
106 122 2
106 123 11
106 124 6
106 125 96
106 127 18
106 133 2
106 134 3
106 135 258
106 136 39
106 139 18
106 140 21
106 141 2
106 146 105
106 147 12
106 148 58
106 149 8
106 150 11
106 151 6
106 153 10
106 154 7
106 156 14
106 157 4
106 158 1
106 160 1
106 161 30
106 162 23
106 164 1
106 165 22
106 166 1
106 167 1
106 168 8
106 169 10
106 172 28
106 173 9
106 175 1
106 178 5
106 179 18
106 181 72
106 182 6
106 185 41
106 186 8
106 187 4
106 188 17
106 190 6
106 191 5
106 192 118
106 193 1
106 194 23
106 195 22
106 196 9
106 197 158
106 198 113
106 199 20
106 200 2
107 109 2
107 110 12
107 111 21
107 113 25
107 114 72
107 121 13
107 122 9
107 123 16
107 124 5
107 125 16
107 127 10
107 133 26
107 135 3
107 138 1
107 139 13
107 140 33
107 141 3
107 148 2
107 149 17
107 150 5
107 151 5
107 153 31
107 154 3
107 156 6
107 157 212
107 158 8
107 159 33
107 160 228
107 161 1
107 162 15
107 164 4
107 165 9
107 166 103
107 167 65
107 168 8
107 169 112
107 172 42
107 173 87
107 179 2
107 181 1
107 182 23
107 185 54
107 186 22
107 188 1
107 190 135
107 191 1
107 192 5
107 193 2
107 195 3
107 197 8
107 198 48
107 199 108
107 200 1
109 110 1
109 111 16
109 112 28
109 113 31
109 114 12
109 121 25
109 122 14
109 123 5
109 125 2
109 127 2
109 133 7
109 135 4
109 136 3
109 139 3
109 140 233
109 141 32
109 146 1
109 147 40
109 148 2
109 150 9
109 151 2
109 153 3
109 154 2
109 156 3
109 157 10
109 159 14
109 160 31
109 161 96
109 162 2
109 164 1
109 165 5
109 168 2
109 169 1
109 172 1
109 173 7
109 181 1
109 182 78
109 185 12
109 186 10
109 187 1
109 190 26
109 191 3
109 192 7
109 194 12
109 195 1
109 196 1
109 197 137
109 198 16
109 199 19
110 111 119
110 113 24
110 114 1
110 121 7
110 122 1
110 123 18
110 125 1
110 127 9
110 133 1
110 134 1
110 135 12
110 136 32
110 139 47
110 146 2
110 147 13
110 148 1
110 149 2
110 151 2
110 154 13
110 158 19
110 160 8
110 161 25
110 164 2
110 165 3
110 166 4
110 167 1
110 169 1
110 172 11
110 173 3
110 179 1
110 181 2
110 186 2
110 188 1
110 190 2
110 191 11
110 192 2
110 193 53
110 194 4
110 195 38
110 196 2
110 197 116
110 198 24
110 199 2
111 112 4
111 113 15
111 114 16
111 121 13
111 122 4
111 123 75
111 124 1
111 125 16
111 127 53
111 133 3
111 134 4
111 135 57
111 136 72
111 139 76
111 140 7
111 141 11
111 146 11
111 147 29
111 148 8
111 149 28
111 150 18
111 151 9
111 153 92
111 154 33
111 156 3
111 157 2
111 158 20
111 159 3
111 160 4
111 161 90
111 162 5
111 164 28
111 165 8
111 166 6
111 167 3
111 168 25
111 169 2
111 172 51
111 173 12
111 175 7
111 178 2
111 179 1
111 181 17
111 182 93
111 185 33
111 186 25
111 187 1
111 188 7
111 190 3
111 191 19
111 192 6
111 193 117
111 194 72
111 195 33
111 196 1
111 197 27
111 198 97
111 199 10
111 200 2
112 113 2
112 114 34
112 121 3
112 122 1
112 123 1
112 124 97
112 125 51
112 127 3
112 133 86
112 134 10
112 135 4
112 136 36
112 138 85
112 139 15
112 140 84
112 141 3
112 147 19
112 148 4
112 149 47
112 150 2
112 151 20
112 154 15
112 156 10
112 157 6
112 158 7
112 159 76
112 160 249
112 161 5
112 164 3
112 165 3
112 166 10
112 167 106
112 168 4
112 169 6
112 172 1
112 173 12
112 179 5
112 181 44
112 182 95
112 185 94
112 187 20
112 190 107
112 191 13
112 192 1
112 193 4
112 194 2
112 195 16
112 196 8
112 197 42
112 198 15
112 199 2
112 200 13
113 114 7
113 121 2
113 123 30
113 124 130
113 125 14
113 127 31
113 133 14
113 134 191
113 135 46
113 136 6
113 138 1
113 139 18
113 140 24
113 141 26
113 146 32
113 147 31
113 148 33
113 149 107
113 150 10
113 151 7
113 153 12
113 154 6
113 156 280
113 157 7
113 158 108
113 159 43
113 160 3
113 161 42
113 162 69
113 164 8
113 165 92
113 166 20
113 167 5
113 168 12
113 169 16
113 172 10
113 173 26
113 175 152
113 178 120
113 179 192
113 181 31
113 182 24
113 185 18
113 186 65
113 187 4
113 188 5
113 191 3
113 192 53
113 193 2
113 194 15
113 195 2
113 196 95
113 197 89
113 198 33
113 199 35
113 200 143
114 122 1
114 123 6
114 124 2
114 125 37
114 127 18
114 133 273
114 134 4
114 135 40
114 136 2
114 138 11
114 139 2
114 140 35
114 141 2
114 146 17
114 147 3
114 148 43
114 149 53
114 150 14
114 151 6
114 153 102
114 154 1
114 156 2
114 157 60
114 158 3
114 159 24
114 160 108
114 161 1
114 162 22
114 164 7
114 165 77
114 166 20
114 167 16
114 168 5
114 169 6
114 172 20
114 173 69
114 175 11
114 178 48
114 179 6
114 181 12
114 182 322
114 185 60
114 186 180
114 187 23
114 188 69
114 190 219
114 191 2
114 192 3
114 193 29
114 194 1
114 195 4
114 196 2
114 197 31
114 198 21
114 199 25
121 122 239
121 123 1
121 124 15
121 127 1
121 134 131
121 135 3
121 136 20
121 139 1
121 141 4
121 146 1
121 147 13
121 150 10
121 151 6
121 153 2
121 154 8
121 156 2
121 157 42
121 158 13
121 159 9
121 160 16
121 161 2
121 162 3
121 164 3
121 165 1
121 166 53
121 167 29
121 169 7
121 172 3
121 173 4
121 175 2
121 179 2
121 181 1
121 185 7
121 186 2
121 188 2
121 190 81
121 191 7
121 192 8
121 193 9
121 195 13
121 196 112
121 197 2
121 198 13
121 199 17
121 200 2
122 123 5
122 124 10
122 127 1
122 133 1
122 134 2
122 135 2
122 136 15
122 139 1
122 141 3
122 146 1
122 147 6
122 150 9
122 151 3
122 154 5
122 156 5
122 157 3
122 158 7
122 159 1
122 160 6
122 161 4
122 164 4
122 166 53
122 167 37
122 169 12
122 173 2
122 175 3
122 179 1
122 181 2
122 182 1
122 185 4
122 187 28
122 188 1
122 190 51
122 191 56
122 192 6
122 193 4
122 195 3
122 196 3
122 198 7
122 199 9
123 124 1
123 125 18
123 127 5
123 133 1
123 134 2
123 135 80
123 136 166
123 139 69
123 140 1
123 141 2
123 146 2
123 147 11
123 148 53
123 149 51
123 150 53
123 151 5
123 153 181
123 154 147
123 156 2
123 157 6
123 158 1
123 160 28
123 161 11
123 162 2
123 164 1
123 165 2
123 167 1
123 168 28
123 169 1
123 172 53
123 173 28
123 175 1
123 178 1
123 181 16
123 182 2
123 185 24
123 186 11
123 188 1
123 191 84
123 192 2
123 193 5
123 194 9
123 195 11
123 196 1
123 197 15
123 198 195
123 199 3
123 200 1
124 125 3
124 127 1
124 134 61
124 135 13
124 136 110
124 138 2
124 139 1
124 140 1
124 141 1
124 146 3
124 147 14
124 148 11
124 149 92
124 150 28
124 151 91
124 154 33
124 156 121
124 157 17
124 158 34
124 159 69
124 160 30
124 161 1
124 162 2
124 164 6
124 165 13
124 166 24
124 167 21
124 169 183
124 172 1
124 173 69
124 175 188
124 178 215
124 179 254
124 181 6
124 182 2
124 185 87
124 186 5
124 187 8
124 188 73
124 190 15
124 191 33
124 193 28
124 195 8
124 196 3
124 197 16
124 198 6
124 199 67
124 200 162
125 127 237
125 133 46
125 134 6
125 135 106
125 136 25
125 139 19
125 140 5
125 141 2
125 146 151
125 147 24
125 148 81
125 149 30
125 150 12
125 151 8
125 153 44
125 154 5
125 156 2
125 157 5
125 158 2
125 159 3
125 160 7
125 161 55
125 162 18
125 164 18
125 165 37
125 166 5
125 167 5
125 168 253
125 169 1
125 172 78
125 173 5
125 175 22
125 178 20
125 181 150
125 182 86
125 185 25
125 186 59
125 187 190
125 188 60
125 190 5
125 191 1
125 192 219
125 193 3
125 194 57
125 195 11
125 196 19
125 197 5
125 198 19
125 199 6
125 200 23
127 133 32
127 134 4
127 135 27
127 136 1
127 139 7
127 140 7
127 141 5
127 146 147
127 147 40
127 148 61
127 149 16
127 150 13
127 151 1
127 153 81
127 154 16
127 156 1
127 158 3
127 159 1
127 160 2
127 161 59
127 162 7
127 164 31
127 165 24
127 166 18
127 167 4
127 168 155
127 169 3
127 172 67
127 173 14
127 175 55
127 178 42
127 181 75
127 182 80
127 185 18
127 186 16
127 187 88
127 188 45
127 190 2
127 191 19
127 192 15
127 193 17
127 194 91
127 195 4
127 197 18
127 198 18
127 199 7
127 200 2
133 134 3
133 135 43
133 138 2
133 139 2
133 140 17
133 141 2
133 146 31
133 148 36
133 150 5
133 151 1
133 153 83
133 154 2
133 157 27
133 158 1
133 159 9
133 160 174
133 161 1
133 162 2
133 165 85
133 166 3
133 167 4
133 168 1
133 169 5
133 172 41
133 173 35
133 178 93
133 179 14
133 181 15
133 182 220
133 185 55
133 186 95
133 187 1
133 188 40
133 190 289
133 191 2
133 192 12
133 193 8
133 194 2
133 195 2
133 197 24
133 198 21
133 199 40
134 135 3
134 136 7
134 139 4
134 141 1
134 146 3
134 147 8
134 148 15
134 149 14
134 150 11
134 151 2
134 153 1
134 154 12
134 156 124
134 157 47
134 158 114
134 159 21
134 160 15
134 161 1
134 162 14
134 164 4
134 165 84
134 166 31
134 167 8
134 169 8
134 172 3
134 173 7
134 175 29
134 178 11
134 179 76
134 181 1
134 182 1
134 185 10
134 186 48
134 187 1
134 188 2
134 190 2
134 191 21
134 192 8
134 193 29
134 194 1
134 195 4
134 196 381
134 197 11
134 198 4
134 199 4
134 200 93
135 136 41
135 139 35
135 140 5
135 146 46
135 147 62
135 148 118
135 149 22
135 150 3
135 151 9
135 153 21
135 154 10
135 156 15
135 158 2
135 160 2
135 161 83
135 162 9
135 164 1
135 165 11
135 166 3
135 167 1
135 168 9
135 169 28
135 172 7
135 173 2
135 175 8
135 178 19
135 179 8
135 181 66
135 182 4
135 185 42
135 186 44
135 187 10
135 188 8
135 191 4
135 192 137
135 193 4
135 194 84
135 195 14
135 196 19
135 197 177
135 198 59
135 199 19
135 200 9
136 139 116
136 140 1
136 141 17
136 146 21
136 147 44
136 148 4
136 150 97
136 151 200
136 153 90
136 154 61
136 156 164
136 157 7
136 158 17
136 159 24
136 160 66
136 161 13
136 164 12
136 165 2
136 166 23
136 167 40
136 168 42
136 169 112
136 172 31
136 173 8
136 175 1
136 179 9
136 181 119
136 182 1
136 185 1
136 186 4
136 187 95
136 188 2
136 190 12
136 191 71
136 192 45
136 193 33
136 194 4
136 195 126
136 196 21
136 197 48
136 198 88
136 199 44
136 200 18
138 141 1
138 149 24
138 150 17
138 151 1
138 157 1
138 158 81
138 159 225
138 160 54
138 162 60
138 164 27
138 167 32
138 173 49
138 186 3
138 190 44
138 199 86
139 140 104
139 141 1
139 146 3
139 147 31
139 148 15
139 149 16
139 150 71
139 151 39
139 153 54
139 154 22
139 156 1
139 157 1
139 158 1
139 159 1
139 160 16
139 161 50
139 162 12
139 164 4
139 165 7
139 166 1
139 167 10
139 168 23
139 172 56
139 173 2
139 178 1
139 179 3
139 181 36
139 182 16
139 186 14
139 187 28
139 188 2
139 191 45
139 192 1
139 193 1
139 194 61
139 195 94
139 196 9
139 197 33
139 198 149
139 199 6
139 200 7
140 141 9
140 146 5
140 147 128
140 148 1
140 149 11
140 151 94
140 154 1
140 157 42
140 159 1
140 160 53
140 161 98
140 164 4
140 165 22
140 166 1
140 169 1
140 172 32
140 173 2
140 181 33
140 182 82
140 185 28
140 186 2
140 188 6
140 190 42
140 191 1
140 192 42
140 194 1
140 195 20
140 196 1
140 197 293
140 198 21
140 199 55
141 146 1
141 147 2
141 149 4
141 150 103
141 151 6
141 153 3
141 154 16
141 156 2
141 157 4
141 158 83
141 159 9
141 160 5
141 161 1
141 162 1
141 164 45
141 165 3
141 166 47
141 167 77
141 168 1
141 169 131
141 173 46
141 175 3
141 178 2
141 179 24
141 181 1
141 182 3
141 185 3
141 186 71
141 187 6
141 188 30
141 190 20
141 191 17
141 192 42
141 193 9
141 195 10
141 197 20
141 198 23
141 199 42
146 147 57
146 148 49
146 149 1
146 150 5
146 151 6
146 153 8
146 154 4
146 156 3
146 158 1
146 159 1
146 160 1
146 161 26
146 164 1
146 165 12
146 166 8
146 168 3
146 169 8
146 172 61
146 173 2
146 175 68
146 178 8
146 179 7
146 181 106
146 182 41
146 185 2
146 186 9
146 188 50
146 191 6
146 192 227
146 193 2
146 194 13
146 195 5
146 196 4
146 197 13
146 198 7
146 199 9
146 200 1
147 148 95
147 150 18
147 151 17
147 153 3
147 154 72
147 156 37
147 157 11
147 158 16
147 159 13
147 160 28
147 161 258
147 162 25
147 164 10
147 165 8
147 166 10
147 167 8
147 168 2
147 169 16
147 172 4
147 173 2
147 175 1
147 178 4
147 179 28
147 181 8
147 182 1
147 185 4
147 186 8
147 187 8
147 188 34
147 190 61
147 191 11
147 192 12
147 193 93
147 194 114
147 195 77
147 196 7
147 197 88
147 198 13
147 199 52
147 200 16
148 149 1
148 150 3
148 151 6
148 153 24
148 154 11
148 156 4
148 157 1
148 158 1
148 161 25
148 164 2
148 165 52
148 168 9
148 169 1
148 172 4
148 173 3
148 175 5
148 178 37
148 179 2
148 181 5
148 182 79
148 185 2
148 186 33
148 188 3
148 191 49
148 192 28
148 193 5
148 194 42
148 195 3
148 197 8
148 198 13
148 199 3
148 200 2
149 150 10
149 151 1
149 153 10
149 154 4
149 156 9
149 157 4
149 158 4
149 159 50
149 160 2
149 161 2
149 162 138
149 165 21
149 166 1
149 167 1
149 168 3
149 169 5
149 172 13
149 173 3
149 175 139
149 178 41
149 179 146
149 181 1
149 182 14
149 185 78
149 186 25
149 187 5
149 188 4
149 190 5
149 193 1
149 195 4
149 196 1
149 197 14
149 198 8
149 199 3
149 200 16
150 151 102
150 154 11
150 156 36
150 157 14
150 158 27
150 159 38
150 160 39
150 161 8
150 164 99
150 165 12
150 166 15
150 167 69
150 169 66
150 172 11
150 173 36
150 179 10
150 181 18
150 185 4
150 186 10
150 188 6
150 190 31
150 191 28
150 192 19
150 193 20
150 194 2
150 195 16
150 196 2
150 197 9
150 198 88
150 199 49
150 200 2
151 153 4
151 154 131
151 156 84
151 157 9
151 158 3
151 159 16
151 160 36
151 161 9
151 162 1
151 164 20
151 165 8
151 166 11
151 167 23
151 168 35
151 169 117
151 172 20
151 173 13
151 175 1
151 179 49
151 181 76
151 182 1
151 185 5
151 186 6
151 187 138
151 188 28
151 190 10
151 191 40
151 192 47
151 193 20
151 194 10
151 195 110
151 196 4
151 197 2
151 198 13
151 199 15
151 200 2
153 154 58
153 156 1
153 158 15
153 160 1
153 161 3
153 164 2
153 165 50
153 166 3
153 167 3
153 169 1
153 172 117
153 173 64
153 179 1
153 181 30
153 182 104
153 185 1
153 186 36
153 188 21
153 190 2
153 191 161
153 192 1
153 193 4
153 194 5
153 195 16
153 197 16
153 198 164
153 199 2
153 200 2
154 156 23
154 157 13
154 158 8
154 159 14
154 160 21
154 161 21
154 162 1
154 164 3
154 165 4
154 166 13
154 167 7
154 168 23
154 169 21
154 172 40
154 173 45
154 175 5
154 178 3
154 179 4
154 181 6
154 182 2
154 185 4
154 186 12
154 187 100
154 188 3
154 190 11
154 191 87
154 192 9
154 193 55
154 194 27
154 195 53
154 196 12
154 197 12
154 198 134
154 199 7
154 200 1
156 157 41
156 158 211
156 159 17
156 160 32
156 161 1
156 162 50
156 164 6
156 165 64
156 166 8
156 167 15
156 168 1
156 169 95
156 173 11
156 175 28
156 178 10
156 179 86
156 181 3
156 185 3
156 186 74
156 187 2
156 188 1
156 190 5
156 191 21
156 192 18
156 193 16
156 194 1
156 195 9
156 196 87
156 197 27
156 198 3
156 199 23
156 200 92
157 158 160
157 159 71
157 160 257
157 161 17
157 162 1
157 164 9
157 165 54
157 166 37
157 167 21
157 168 12
157 169 12
157 172 3
157 173 29
157 175 5
157 178 2
157 179 22
157 181 1
157 182 1
157 185 6
157 186 12
157 188 23
157 190 64
157 191 6
157 192 3
157 193 191
157 194 3
157 195 2
157 196 36
157 197 11
157 198 2
157 199 113
157 200 35
158 159 88
158 160 140
158 161 1
158 162 147
158 164 2
158 166 86
158 167 54
158 169 14
158 172 2
158 173 6
158 175 29
158 178 7
158 179 59
158 181 1
158 182 2
158 185 1
158 186 12
158 187 1
158 188 2
158 190 9
158 191 4
158 192 2
158 193 25
158 194 1
158 195 3
158 196 26
158 197 1
158 198 3
158 199 86
158 200 58
159 160 59
159 161 2
159 162 63
159 164 29
159 165 45
159 166 79
159 167 58
159 169 105
159 172 2
159 173 52
159 175 39
159 178 39
159 179 54
159 181 1
159 182 1
159 185 114
159 186 14
159 187 5
159 188 63
159 190 40
159 191 6
159 192 10
159 193 19
159 194 3
159 195 14
159 196 6
159 198 1
159 199 124
159 200 51
160 161 7
160 162 23
160 164 10
160 165 9
160 166 17
160 167 173
160 168 29
160 169 17
160 172 4
160 173 83
160 175 2
160 178 1
160 179 7
160 181 1
160 182 93
160 185 70
160 186 2
160 187 28
160 188 5
160 190 212
160 191 5
160 192 8
160 193 97
160 194 2
160 195 27
160 196 16
160 197 26
160 198 1
160 199 65
160 200 3
161 164 4
161 165 11
161 167 2
161 168 1
161 169 4
161 172 12
161 173 3
161 179 8
161 181 11
161 182 5
161 186 2
161 187 8
161 188 2
161 191 16
161 192 24
161 193 12
161 194 112
161 195 25
161 196 1
161 197 116
161 198 25
161 199 26
162 165 13
162 166 3
162 167 10
162 169 1
162 172 11
162 173 4
162 179 32
162 181 2
162 185 4
162 186 11
162 188 8
162 190 18
162 196 5
162 197 3
162 198 83
162 199 12
162 200 8
164 165 6
164 166 10
164 167 33
164 169 38
164 172 1
164 173 26
164 179 3
164 181 2
164 185 3
164 186 2
164 187 2
164 188 1
164 190 5
164 191 14
164 192 10
164 193 19
164 194 1
164 195 5
164 197 2
164 198 3
164 199 19
164 200 1
165 166 14
165 167 2
165 168 5
165 169 15
165 172 67
165 173 9
165 175 5
165 178 90
165 179 20
165 181 15
165 182 83
165 185 12
165 186 72
165 187 1
165 188 93
165 190 7
165 191 3
165 192 6
165 193 1
165 194 1
165 195 5
165 196 64
165 197 33
165 198 14
165 199 51
165 200 11
166 167 175
166 169 168
166 172 1
166 173 36
166 175 14
166 178 7
166 179 7
166 181 2
166 182 2
166 185 58
166 186 5
166 187 3
166 188 6
166 190 69
166 191 9
166 192 15
166 193 34
166 195 10
166 196 2
166 197 1
166 198 1
166 199 170
166 200 3
167 168 1
167 169 110
167 172 2
167 173 50
167 175 2
167 179 1
167 182 1
167 185 1
167 186 2
167 187 11
167 188 2
167 190 30
167 191 6
167 192 2
167 193 19
167 195 14
167 196 1
167 197 1
167 198 1
167 199 128
167 200 2
168 172 134
168 173 2
168 181 3
168 182 3
168 186 1
168 187 69
168 191 2
168 192 5
168 194 3
168 195 36
168 197 28
168 198 14
169 173 49
169 175 14
169 178 62
169 179 108
169 181 4
169 182 1
169 185 103
169 186 9
169 187 9
169 188 110
169 190 18
169 191 18
169 192 8
169 193 8
169 194 2
169 195 36
169 196 2
169 197 32
169 198 8
169 199 206
169 200 19
172 173 68
172 175 6
172 178 4
172 179 1
172 181 48
172 182 74
172 185 9
172 186 31
172 187 77
172 188 136
172 190 1
172 191 16
172 192 3
172 193 1
172 194 4
172 195 34
172 196 2
172 197 34
172 198 149
172 199 2
172 200 1
173 178 16
173 179 75
173 181 2
173 182 6
173 185 10
173 186 8
173 187 1
173 188 2
173 190 115
173 191 70
173 192 16
173 193 29
173 194 12
173 195 5
173 196 4
173 197 4
173 198 162
173 199 88
173 200 4
175 179 124
175 181 58
175 182 8
175 185 3
175 186 2
175 187 22
175 188 12
175 190 1
175 191 9
175 195 2
175 196 2
175 197 29
175 198 7
175 199 4
175 200 65
178 179 130
178 181 3
178 182 82
178 185 13
178 186 28
178 188 25
178 190 5
178 191 1
178 192 3
178 197 12
178 198 29
178 199 67
178 200 43
179 181 4
179 182 2
179 185 19
179 186 6
179 187 1
179 188 141
179 190 5
179 191 2
179 192 13
179 194 8
179 195 4
179 196 7
179 197 18
179 198 25
179 199 93
179 200 84
181 182 24
181 185 2
181 186 12
181 187 1
181 188 28
181 191 47
181 192 2
181 193 2
181 194 2
181 195 20
181 196 12
181 197 101
181 198 51
181 199 6
181 200 16
182 185 82
182 186 78
182 187 1
182 188 85
182 190 152
182 191 1
182 192 11
182 193 1
182 194 2
182 197 75
182 198 33
182 199 12
185 186 4
185 188 5
185 190 94
185 191 4
185 192 1
185 193 2
185 194 3
185 195 2
185 196 1
185 197 23
185 198 130
185 199 12
185 200 25
186 188 12
186 190 7
186 191 9
186 192 7
186 193 6
186 194 1
186 195 12
186 196 22
186 197 25
186 198 33
186 199 12
186 200 42
187 188 1
187 190 4
187 191 86
187 192 1
187 193 6
187 194 3
187 195 98
187 196 1
187 197 21
187 198 5
187 199 2
188 190 68
188 191 1
188 192 1
188 193 2
188 194 9
188 195 11
188 196 1
188 197 16
188 198 12
188 199 70
188 200 5
190 191 12
190 192 20
190 193 48
190 194 1
190 195 37
190 196 3
190 197 20
190 198 9
190 199 105
190 200 1
191 192 6
191 193 13
191 194 23
191 195 48
191 196 1
191 197 3
191 198 106
191 199 20
191 200 1
192 193 36
192 194 15
192 195 78
192 196 6
192 197 118
192 198 26
192 199 41
192 200 5
193 194 13
193 195 19
193 197 2
193 198 5
193 199 17
193 200 2
194 195 12
194 197 2
194 198 23
194 199 7
195 196 3
195 197 13
195 198 42
195 199 23
195 200 3
196 197 34
196 198 2
196 200 71
197 198 30
197 199 52
197 200 4
198 199 28
198 200 2
199 200 2
