# Supplementary material for: Social Contact Networks and Mixing among Students in K-12 Schools in Pittsburgh, PA
Source: PLoS One. 2016 Mar 15;11(3):e0151139. doi: 10.1371/journal.pone.0151139 (PMC4792376; doi:10.1371/journal.pone.0151139)
Supplement: S1 Data — (ZIP) [file pone.0151139.s001.zip › S2_data/net_C-HS_onlystudents-wholeday.net]

*Vertices 154
1 "1" box x_fact 3 y_fact 1
2 "4" box x_fact 3 y_fact 1
3 "6" box x_fact 3 y_fact 1
4 "8" box x_fact 3 y_fact 1
5 "9" box x_fact 3 y_fact 1
6 "10" box x_fact 3 y_fact 1
7 "11" diamond x_fact 3 y_fact 1
8 "12" triangle x_fact 3 y_fact 1
9 "13" box x_fact 3 y_fact 1
10 "14" diamond x_fact 3 y_fact 1
11 "15" box x_fact 3 y_fact 1
12 "16" box x_fact 3 y_fact 1
13 "17" diamond x_fact 3 y_fact 1
14 "18" box x_fact 3 y_fact 1
15 "19" box x_fact 3 y_fact 1
16 "20" box x_fact 3 y_fact 1
17 "21" box x_fact 3 y_fact 1
18 "23" diamond x_fact 3 y_fact 1
19 "24" triangle x_fact 3 y_fact 1
20 "25" diamond x_fact 3 y_fact 1
21 "26" box x_fact 3 y_fact 1
22 "27" box x_fact 3 y_fact 1
23 "28" box x_fact 3 y_fact 1
24 "29" box x_fact 3 y_fact 1
25 "30" box x_fact 3 y_fact 1
26 "31" diamond x_fact 3 y_fact 1
27 "32" triangle x_fact 3 y_fact 1
28 "33" diamond x_fact 3 y_fact 1
29 "35" triangle x_fact 3 y_fact 1
30 "37" box x_fact 3 y_fact 1
31 "38" box x_fact 3 y_fact 1
32 "39" box x_fact 3 y_fact 1
33 "40" box x_fact 3 y_fact 1
34 "41" triangle x_fact 3 y_fact 1
35 "43" box x_fact 3 y_fact 1
36 "45" diamond x_fact 3 y_fact 1
37 "46" box x_fact 3 y_fact 1
38 "47" diamond x_fact 3 y_fact 1
39 "48" diamond x_fact 3 y_fact 1
40 "49" diamond x_fact 3 y_fact 1
41 "50" box x_fact 3 y_fact 1
42 "52" triangle x_fact 3 y_fact 1
43 "54" box x_fact 3 y_fact 1
44 "55" box x_fact 3 y_fact 1
45 "56" diamond x_fact 3 y_fact 1
46 "58" diamond x_fact 3 y_fact 1
47 "61" box x_fact 3 y_fact 1
48 "62" box x_fact 3 y_fact 1
49 "65" box x_fact 3 y_fact 1
50 "66" diamond x_fact 3 y_fact 1
51 "67" diamond x_fact 3 y_fact 1
52 "68" diamond x_fact 3 y_fact 1
53 "70" box x_fact 3 y_fact 1
54 "71" diamond x_fact 3 y_fact 1
55 "73" diamond x_fact 3 y_fact 1
56 "74" diamond x_fact 3 y_fact 1
57 "75" box x_fact 3 y_fact 1
58 "77" box x_fact 3 y_fact 1
59 "78" box x_fact 3 y_fact 1
60 "79" diamond x_fact 3 y_fact 1
61 "80" diamond x_fact 3 y_fact 1
62 "81" diamond x_fact 3 y_fact 1
63 "82" diamond x_fact 3 y_fact 1
64 "83" diamond x_fact 3 y_fact 1
65 "84" diamond x_fact 3 y_fact 1
66 "85" diamond x_fact 3 y_fact 1
67 "86" box x_fact 3 y_fact 1
68 "87" diamond x_fact 3 y_fact 1
69 "89" box x_fact 3 y_fact 1
70 "90" diamond x_fact 3 y_fact 1
71 "91" box x_fact 3 y_fact 1
72 "93" diamond x_fact 3 y_fact 1
73 "94" diamond x_fact 3 y_fact 1
74 "96" box x_fact 3 y_fact 1
75 "97" diamond x_fact 3 y_fact 1
76 "98" diamond x_fact 3 y_fact 1
77 "99" triangle x_fact 3 y_fact 1
78 "100" box x_fact 3 y_fact 1
79 "102" diamond x_fact 3 y_fact 1
80 "104" diamond x_fact 3 y_fact 1
81 "105" box x_fact 3 y_fact 1
82 "106" box x_fact 3 y_fact 1
83 "107" diamond x_fact 3 y_fact 1
84 "108" box x_fact 3 y_fact 1
85 "109" box x_fact 3 y_fact 1
86 "110" box x_fact 3 y_fact 1
87 "111" box x_fact 3 y_fact 1
88 "112" diamond x_fact 3 y_fact 1
89 "113" diamond x_fact 3 y_fact 1
90 "114" diamond x_fact 3 y_fact 1
91 "119" box x_fact 3 y_fact 1
92 "121" diamond x_fact 3 y_fact 1
93 "122" diamond x_fact 3 y_fact 1
94 "123" box x_fact 3 y_fact 1
95 "124" diamond x_fact 3 y_fact 1
96 "125" box x_fact 3 y_fact 1
97 "127" box x_fact 3 y_fact 1
98 "132" box x_fact 3 y_fact 1
99 "133" diamond x_fact 3 y_fact 1
100 "134" triangle x_fact 3 y_fact 1
101 "135" box x_fact 3 y_fact 1
102 "136" box x_fact 3 y_fact 1
103 "137" diamond x_fact 3 y_fact 1
104 "138" diamond x_fact 3 y_fact 1
105 "139" box x_fact 3 y_fact 1
106 "140" box x_fact 3 y_fact 1
107 "141" triangle x_fact 3 y_fact 1
108 "146" box x_fact 3 y_fact 1
109 "147" box x_fact 3 y_fact 1
110 "148" box x_fact 3 y_fact 1
111 "149" diamond x_fact 3 y_fact 1
112 "150" diamond x_fact 3 y_fact 1
113 "151" box x_fact 3 y_fact 1
114 "153" box x_fact 3 y_fact 1
115 "154" box x_fact 3 y_fact 1
116 "155" diamond x_fact 3 y_fact 1
117 "156" diamond x_fact 3 y_fact 1
118 "157" diamond x_fact 3 y_fact 1
119 "158" triangle x_fact 3 y_fact 1
120 "159" diamond x_fact 3 y_fact 1
121 "160" diamond x_fact 3 y_fact 1
122 "161" box x_fact 3 y_fact 1
123 "162" triangle x_fact 3 y_fact 1
124 "164" box x_fact 3 y_fact 1
125 "165" diamond x_fact 3 y_fact 1
126 "166" diamond x_fact 3 y_fact 1
127 "167" diamond x_fact 3 y_fact 1
128 "168" box x_fact 3 y_fact 1
129 "169" diamond x_fact 3 y_fact 1
130 "172" diamond x_fact 3 y_fact 1
131 "173" diamond x_fact 3 y_fact 1
132 "175" diamond x_fact 3 y_fact 1
133 "177" box x_fact 3 y_fact 1
134 "178" diamond x_fact 3 y_fact 1
135 "179" diamond x_fact 3 y_fact 1
136 "180" diamond x_fact 3 y_fact 1
137 "181" box x_fact 3 y_fact 1
138 "182" diamond x_fact 3 y_fact 1
139 "183" diamond x_fact 3 y_fact 1
140 "185" diamond x_fact 3 y_fact 1
141 "186" triangle x_fact 3 y_fact 1
142 "187" box x_fact 3 y_fact 1
143 "188" box x_fact 3 y_fact 1
144 "190" diamond x_fact 3 y_fact 1
145 "191" box x_fact 3 y_fact 1
146 "192" box x_fact 3 y_fact 1
147 "193" box x_fact 3 y_fact 1
148 "194" box x_fact 3 y_fact 1
149 "195" box x_fact 3 y_fact 1
150 "196" triangle x_fact 3 y_fact 1
151 "197" box x_fact 3 y_fact 1
152 "198" box x_fact 3 y_fact 1
153 "199" diamond x_fact 3 y_fact 1
154 "200" diamond x_fact 3 y_fact 1
*Edges
1 2 2
1 3 8
1 4 52
1 5 52
1 6 44
1 7 4
1 8 3
1 9 1
1 10 6
1 11 2
1 12 63
1 13 9
1 14 170
1 15 83
1 16 5
1 17 4
1 18 149
1 19 6
1 20 62
1 21 1
1 22 109
1 23 77
1 24 103
1 25 26
1 26 1
1 27 5
1 29 2
1 30 115
1 31 110
1 32 12
1 33 21
1 34 14
1 35 73
1 36 34
1 37 35
1 38 20
1 39 17
1 41 6
1 42 18
1 43 3
1 44 7
1 45 4
1 46 1
1 47 78
1 48 24
1 49 19
1 51 20
1 52 3
1 53 6
1 54 4
1 55 2
1 56 19
1 57 65
1 58 4
1 59 50
1 60 1
1 61 24
1 62 6
1 64 4
1 65 15
1 66 2
1 67 40
1 68 90
1 69 75
1 70 13
1 71 5
1 72 9
1 73 2
1 74 120
1 75 6
1 76 13
1 78 22
1 81 16
1 82 8
1 83 8
1 85 6
1 86 13
1 87 13
1 88 11
1 89 5
1 90 2
1 92 25
1 93 16
1 94 5
1 95 5
1 96 7
1 97 1
1 100 9
1 101 13
1 102 48
1 105 44
1 106 20
1 107 28
1 108 48
1 109 9
1 110 13
1 112 37
1 113 34
1 114 4
1 115 1
1 117 18
1 118 3
1 119 17
1 120 14
1 121 21
1 122 7
1 124 8
1 125 4
1 126 26
1 127 10
1 128 1
1 129 18
1 130 5
1 131 3
1 132 4
1 135 1
1 137 17
1 140 5
1 141 3
1 142 6
1 144 22
1 145 14
1 146 67
1 147 23
1 148 8
1 149 109
1 150 2
1 151 2
1 152 4
1 153 36
1 154 1
2 3 112
2 4 9
2 5 47
2 6 5
2 7 20
2 8 1
2 9 1
2 10 19
2 11 65
2 12 106
2 13 39
2 14 1
2 15 3
2 16 64
2 17 56
2 19 13
2 21 3
2 22 19
2 23 1
2 24 2
2 25 5
2 26 45
2 27 21
2 28 80
2 29 2
2 30 3
2 31 3
2 33 37
2 34 3
2 35 79
2 36 8
2 37 11
2 38 40
2 39 11
2 40 62
2 41 3
2 42 4
2 43 22
2 44 77
2 45 10
2 46 7
2 47 2
2 48 156
2 49 22
2 50 31
2 51 36
2 52 3
2 53 36
2 54 49
2 55 23
2 56 1
2 57 11
2 58 141
2 59 17
2 60 1
2 62 10
2 63 106
2 64 114
2 65 10
2 67 88
2 68 1
2 69 20
2 70 20
2 71 45
2 72 125
2 73 14
2 74 10
2 75 26
2 76 1
2 77 14
2 78 5
2 79 12
2 81 57
2 82 84
2 83 19
2 85 15
2 86 32
2 87 35
2 88 1
2 89 155
2 90 69
2 92 3
2 93 4
2 94 50
2 95 7
2 96 39
2 97 73
2 99 102
2 100 6
2 101 129
2 102 17
2 105 20
2 106 13
2 107 12
2 108 21
2 109 40
2 110 221
2 111 5
2 112 5
2 113 6
2 114 91
2 115 9
2 117 17
2 118 3
2 119 2
2 120 2
2 122 59
2 123 7
2 124 3
2 125 82
2 127 2
2 128 13
2 129 10
2 130 21
2 131 11
2 132 22
2 134 83
2 135 12
2 137 94
2 138 133
2 140 5
2 141 87
2 143 11
2 145 4
2 146 52
2 147 2
2 148 97
2 149 5
2 150 7
2 151 130
2 152 31
2 153 29
2 154 7
3 4 12
3 5 45
3 6 12
3 8 22
3 10 9
3 11 5
3 12 40
3 14 3
3 15 4
3 16 5
3 17 11
3 18 62
3 19 21
3 20 19
3 22 32
3 23 7
3 24 49
3 25 2
3 26 12
3 27 19
3 28 12
3 29 37
3 30 8
3 31 9
3 32 4
3 34 14
3 36 13
3 37 9
3 38 15
3 39 10
3 41 3
3 43 11
3 44 77
3 45 20
3 46 28
3 47 20
3 48 2
3 51 19
3 52 45
3 53 12
3 54 10
3 55 15
3 56 7
3 57 14
3 59 17
3 60 5
3 62 60
3 64 18
3 65 16
3 66 3
3 67 74
3 68 11
3 69 27
3 70 17
3 71 9
3 72 18
3 74 31
3 75 62
3 76 2
3 78 6
3 79 26
3 81 32
3 82 91
3 83 76
3 85 192
3 87 25
3 88 91
3 89 59
3 90 33
3 92 5
3 93 2
3 94 27
3 95 7
3 96 10
3 97 10
3 99 10
3 100 5
3 101 114
3 102 41
3 104 3
3 105 25
3 107 41
3 108 5
3 109 65
3 110 15
3 111 6
3 113 4
3 115 7
3 117 3
3 118 12
3 119 3
3 120 5
3 121 42
3 122 102
3 124 4
3 125 16
3 126 6
3 127 4
3 129 9
3 130 26
3 131 1
3 135 7
3 137 27
3 138 19
3 140 22
3 141 4
3 143 8
3 144 56
3 145 2
3 146 31
3 147 3
3 148 6
3 149 3
3 150 2
3 151 280
3 152 74
3 153 14
4 5 161
4 6 7
4 7 26
4 8 4
4 11 8
4 12 3
4 13 43
4 14 189
4 15 5
4 16 167
4 17 46
4 18 149
4 19 25
4 20 1
4 21 21
4 22 76
4 23 238
4 24 4
4 25 56
4 26 2
4 27 3
4 28 11
4 29 1
4 30 3
4 32 96
4 33 45
4 34 2
4 35 3
4 36 14
4 37 3
4 38 3
4 40 3
4 41 133
4 42 14
4 43 134
4 44 27
4 45 1
4 46 22
4 47 452
4 48 10
4 49 2
4 50 44
4 51 15
4 52 33
4 53 39
4 54 34
4 55 11
4 56 1
4 57 97
4 58 42
4 59 137
4 61 3
4 62 39
4 63 18
4 64 65
4 65 27
4 66 1
4 67 40
4 68 15
4 69 18
4 70 32
4 71 163
4 72 7
4 74 256
4 75 38
4 76 3
4 77 13
4 78 5
4 79 25
4 81 48
4 82 88
4 83 25
4 85 1
4 86 70
4 87 12
4 88 14
4 89 77
4 90 7
4 94 4
4 95 10
4 96 50
4 97 62
4 99 2
4 100 4
4 101 38
4 102 95
4 105 78
4 106 164
4 107 1
4 108 68
4 109 2
4 110 19
4 111 37
4 112 56
4 113 246
4 114 3
4 115 48
4 118 1
4 120 1
4 121 19
4 122 25
4 123 18
4 124 1
4 125 26
4 126 48
4 127 17
4 128 69
4 130 65
4 131 1
4 132 30
4 134 23
4 137 124
4 138 7
4 140 14
4 141 18
4 142 170
4 143 4
4 145 10
4 146 61
4 147 7
4 148 12
4 149 211
4 150 3
4 151 43
4 152 18
4 153 3
4 154 1
5 6 9
5 7 20
5 8 33
5 10 1
5 11 27
5 12 164
5 13 12
5 14 58
5 15 4
5 16 48
5 17 8
5 18 1
5 19 84
5 20 1
5 21 154
5 22 21
5 23 74
5 24 55
5 25 12
5 26 1
5 27 53
5 28 22
5 29 17
5 30 6
5 31 24
5 32 6
5 33 178
5 34 85
5 35 42
5 36 98
5 37 11
5 38 9
5 40 7
5 41 15
5 42 115
5 43 32
5 44 12
5 45 1
5 46 4
5 47 41
5 48 3
5 49 18
5 50 7
5 51 176
5 52 29
5 53 2
5 54 14
5 55 17
5 56 3
5 57 136
5 58 9
5 59 379
5 62 6
5 63 6
5 64 22
5 65 1
5 67 7
5 68 14
5 69 294
5 70 4
5 71 48
5 72 7
5 74 153
5 75 18
5 77 117
5 78 179
5 79 28
5 81 17
5 82 23
5 83 11
5 85 8
5 86 161
5 87 70
5 88 3
5 89 62
5 90 1
5 92 1
5 93 1
5 94 142
5 95 1
5 96 6
5 97 27
5 99 8
5 100 38
5 101 20
5 102 76
5 105 242
5 106 104
5 107 37
5 108 3
5 109 3
5 110 5
5 111 5
5 112 86
5 113 55
5 114 89
5 115 108
5 117 1
5 120 1
5 121 1
5 122 100
5 123 3
5 125 4
5 127 1
5 128 23
5 130 65
5 131 64
5 132 3
5 134 11
5 135 4
5 137 26
5 138 21
5 140 3
5 141 53
5 142 9
5 144 1
5 145 114
5 146 42
5 147 8
5 148 142
5 149 151
5 150 38
5 151 101
5 152 138
5 153 29
5 154 37
6 7 7
6 8 38
6 10 16
6 11 4
6 12 27
6 13 31
6 14 30
6 15 117
6 16 14
6 17 4
6 18 77
6 19 26
6 20 46
6 21 36
6 22 168
6 23 33
6 24 73
6 25 133
6 26 4
6 27 100
6 28 8
6 29 41
6 30 101
6 31 55
6 32 11
6 33 43
6 34 73
6 35 123
6 36 58
6 37 196
6 38 94
6 39 40
6 40 4
6 41 105
6 42 18
6 43 4
6 44 6
6 45 28
6 46 1
6 47 12
6 48 58
6 49 93
6 50 1
6 51 41
6 52 3
6 53 10
6 54 5
6 55 12
6 56 19
6 57 37
6 58 6
6 59 9
6 60 5
6 61 5
6 62 3
6 63 4
6 64 14
6 65 10
6 66 12
6 67 28
6 68 59
6 69 21
6 70 30
6 71 35
6 72 105
6 73 18
6 74 66
6 75 7
6 76 39
6 77 14
6 78 25
6 79 9
6 81 48
6 82 4
6 83 7
6 85 16
6 86 12
6 87 67
6 88 12
6 89 21
6 90 8
6 92 13
6 93 11
6 94 24
6 95 21
6 96 83
6 97 77
6 99 5
6 100 13
6 101 5
6 102 27
6 105 9
6 106 12
6 107 34
6 108 30
6 109 82
6 110 18
6 111 5
6 112 82
6 113 23
6 114 5
6 115 46
6 117 21
6 118 10
6 119 22
6 120 10
6 121 12
6 122 13
6 123 4
6 124 21
6 125 7
6 126 54
6 127 6
6 128 110
6 129 44
6 130 2
6 131 13
6 132 46
6 134 7
6 135 3
6 137 2
6 138 15
6 140 5
6 141 13
6 142 122
6 143 3
6 144 28
6 145 42
6 146 26
6 147 22
6 148 11
6 149 14
6 150 3
6 151 13
6 152 18
6 153 97
6 154 4
7 10 35
7 11 32
7 12 2
7 14 5
7 15 3
7 16 3
7 17 2
7 18 65
7 19 28
7 20 3
7 22 105
7 23 6
7 24 1
7 25 22
7 26 132
7 27 10
7 28 2
7 29 62
7 30 15
7 31 1
7 34 17
7 36 3
7 37 20
7 38 46
7 39 214
7 41 13
7 42 1
7 44 11
7 45 4
7 46 16
7 47 2
7 50 4
7 51 43
7 52 21
7 53 1
7 54 44
7 55 50
7 56 9
7 57 9
7 59 30
7 60 1
7 61 42
7 62 79
7 64 101
7 65 150
7 66 1
7 67 2
7 68 2
7 69 3
7 70 8
7 72 1
7 73 1
7 74 21
7 75 51
7 76 6
7 79 11
7 81 16
7 82 28
7 83 47
7 85 1
7 87 11
7 89 89
7 90 26
7 92 2
7 93 1
7 94 1
7 95 43
7 96 12
7 97 7
7 99 6
7 100 5
7 101 31
7 102 2
7 105 20
7 107 120
7 108 6
7 109 13
7 111 16
7 113 5
7 115 3
7 117 12
7 118 18
7 119 2
7 120 71
7 121 3
7 122 25
7 124 1
7 125 119
7 126 51
7 127 5
7 129 220
7 130 42
7 131 3
7 132 8
7 134 27
7 135 87
7 137 16
7 138 1
7 140 32
7 143 100
7 144 2
7 145 2
7 146 2
7 147 1
7 148 2
7 151 53
7 152 18
7 153 72
7 154 29
8 10 74
8 12 1
8 13 18
8 15 11
8 16 20
8 17 1
8 18 169
8 19 190
8 20 37
8 21 2
8 22 4
8 23 4
8 24 11
8 25 1
8 26 1
8 27 358
8 28 6
8 29 321
8 30 4
8 31 8
8 33 1
8 34 140
8 36 5
8 37 14
8 38 12
8 39 6
8 40 26
8 41 2
8 42 80
8 44 1
8 45 7
8 46 14
8 47 20
8 48 45
8 49 10
8 50 38
8 51 10
8 52 32
8 54 4
8 55 43
8 56 28
8 57 8
8 59 29
8 60 19
8 61 2
8 62 40
8 63 4
8 64 1
8 65 56
8 66 177
8 67 4
8 68 160
8 69 16
8 70 22
8 71 1
8 72 94
8 73 108
8 75 66
8 76 137
8 77 167
8 78 12
8 79 3
8 81 13
8 83 13
8 85 23
8 86 1
8 87 24
8 88 7
8 89 9
8 90 46
8 92 43
8 93 2
8 94 6
8 95 28
8 96 5
8 97 3
8 99 11
8 100 158
8 101 1
8 102 8
8 104 118
8 105 1
8 106 9
8 107 230
8 108 5
8 109 13
8 110 7
8 112 5
8 113 4
8 114 3
8 115 48
8 117 10
8 118 74
8 119 130
8 120 140
8 121 100
8 122 5
8 123 17
8 124 1
8 125 6
8 126 104
8 127 90
8 129 4
8 130 6
8 131 71
8 132 12
8 135 3
8 138 2
8 140 12
8 141 75
8 142 5
8 143 2
8 144 71
8 145 22
8 146 1
8 147 17
8 148 2
8 149 2
8 150 72
8 151 25
8 152 12
8 153 104
8 154 3
9 11 2
9 12 1
9 17 1
9 18 94
9 22 1
9 24 4
9 26 1
9 29 1
9 30 1
9 38 1
9 44 3
9 53 4
9 57 1
9 58 2
9 64 1
9 67 3
9 68 2
9 72 1
9 74 1
9 81 3
9 82 6
9 85 1
9 89 1
9 96 5
9 97 2
9 101 4
9 105 2
9 108 5
9 109 2
9 118 1
9 121 1
9 122 1
9 135 1
9 146 2
9 148 2
9 151 3
10 11 1
10 12 2
10 13 77
10 14 1
10 15 12
10 16 19
10 17 1
10 18 76
10 19 86
10 20 65
10 22 42
10 23 12
10 24 50
10 25 4
10 26 12
10 27 135
10 28 22
10 29 49
10 30 62
10 31 6
10 34 2
10 36 3
10 37 31
10 38 109
10 39 36
10 40 35
10 41 1
10 42 7
10 43 2
10 44 6
10 45 128
10 46 36
10 47 27
10 48 48
10 49 34
10 50 91
10 51 40
10 52 129
10 53 10
10 54 14
10 55 3
10 56 279
10 57 11
10 58 11
10 59 5
10 60 55
10 61 3
10 62 60
10 63 3
10 64 27
10 65 106
10 66 112
10 67 16
10 68 5
10 69 6
10 70 18
10 71 7
10 72 31
10 73 348
10 74 2
10 75 69
10 76 235
10 77 4
10 78 1
10 79 140
10 81 35
10 82 20
10 83 5
10 85 2
10 86 3
10 87 2
10 88 89
10 89 254
10 90 4
10 92 113
10 93 5
10 94 1
10 95 173
10 96 12
10 99 4
10 100 193
10 101 9
10 102 9
10 104 94
10 105 1
10 107 4
10 108 15
10 109 26
10 110 11
10 111 229
10 112 24
10 113 7
10 114 1
10 115 27
10 117 106
10 118 232
10 119 83
10 120 157
10 121 41
10 123 50
10 124 40
10 125 64
10 126 16
10 127 15
10 128 2
10 129 40
10 130 1
10 131 18
10 132 177
10 134 104
10 135 183
10 137 5
10 138 1
10 140 28
10 141 63
10 143 12
10 144 24
10 145 2
10 146 16
10 147 4
10 148 1
10 149 4
10 150 202
10 151 30
10 152 1
10 153 10
10 154 242
11 12 38
11 13 18
11 14 4
11 15 38
11 16 3
11 17 8
11 19 1
11 20 1
11 22 87
11 23 6
11 24 14
11 25 29
11 26 10
11 27 14
11 28 13
11 29 1
11 30 54
11 31 3
11 33 40
11 34 12
11 35 14
11 36 2
11 37 32
11 38 1
11 39 6
11 40 4
11 41 39
11 42 3
11 43 25
11 44 49
11 45 1
11 47 4
11 48 79
11 49 28
11 51 18
11 53 90
11 54 6
11 55 48
11 56 1
11 57 8
11 58 4
11 59 8
11 60 1
11 63 2
11 64 84
11 65 18
11 67 4
11 68 2
11 69 8
11 70 3
11 71 3
11 72 50
11 73 1
11 74 3
11 75 26
11 76 1
11 77 13
11 78 2
11 79 4
11 81 121
11 82 14
11 83 1
11 85 1
11 86 5
11 87 44
11 88 6
11 89 12
11 90 5
11 92 1
11 94 86
11 95 2
11 96 74
11 97 63
11 99 1
11 100 4
11 101 41
11 102 1
11 105 3
11 106 10
11 107 1
11 108 14
11 109 97
11 110 116
11 111 66
11 112 5
11 113 2
11 114 5
11 115 12
11 117 25
11 118 9
11 119 1
11 120 1
11 121 1
11 122 85
11 124 1
11 125 21
11 127 1
11 128 62
11 129 3
11 131 6
11 134 4
11 135 4
11 137 12
11 140 3
11 141 33
11 142 24
11 143 3
11 144 1
11 145 6
11 146 6
11 147 9
11 148 137
11 149 2
11 151 5
11 152 9
11 153 4
11 154 1
12 13 21
12 14 47
12 15 91
12 16 9
12 17 16
12 18 91
12 19 2
12 21 33
12 22 141
12 23 42
12 24 93
12 25 4
12 26 55
12 27 4
12 28 79
12 29 1
12 30 136
12 31 47
12 33 117
12 34 1
12 35 185
12 36 54
12 37 26
12 38 36
12 39 2
12 40 39
12 41 2
12 42 4
12 43 3
12 44 24
12 45 2
12 47 3
12 48 4
12 49 2
12 50 7
12 51 124
12 53 89
12 54 36
12 55 19
12 57 98
12 58 67
12 59 186
12 61 11
12 62 1
12 63 32
12 64 16
12 65 1
12 67 14
12 68 135
12 69 127
12 70 17
12 71 143
12 72 13
12 73 1
12 74 62
12 75 12
12 76 11
12 77 2
12 78 193
12 79 8
12 81 58
12 82 33
12 83 2
12 85 29
12 86 54
12 87 89
12 88 26
12 89 28
12 90 79
12 92 1
12 93 1
12 94 258
12 96 59
12 97 11
12 99 80
12 100 1
12 101 33
12 102 174
12 105 187
12 106 4
12 107 1
12 108 13
12 109 17
12 110 105
12 111 17
12 112 20
12 113 10
12 114 186
12 115 97
12 117 1
12 118 2
12 119 1
12 120 3
12 121 13
12 122 21
12 123 1
12 124 4
12 125 33
12 126 1
12 127 7
12 128 57
12 129 1
12 130 145
12 131 5
12 132 4
12 134 18
12 137 33
12 138 79
12 140 7
12 141 52
12 142 20
12 143 33
12 144 1
12 145 39
12 146 32
12 147 3
12 148 13
12 149 35
12 150 1
12 151 59
12 152 308
12 153 1
13 14 6
13 15 10
13 16 8
13 17 124
13 18 2
13 19 11
13 22 47
13 23 3
13 24 16
13 26 7
13 28 9
13 29 1
13 30 81
13 31 1
13 32 1
13 34 1
13 36 5
13 37 121
13 38 5
13 39 2
13 41 5
13 43 3
13 44 60
13 45 15
13 46 2
13 47 11
13 48 43
13 51 15
13 52 27
13 53 73
13 54 24
13 55 101
13 56 54
13 57 11
13 59 17
13 60 1
13 61 1
13 62 22
13 64 157
13 65 6
13 67 23
13 68 9
13 69 3
13 70 34
13 71 12
13 72 63
13 74 6
13 75 141
13 76 2
13 78 2
13 79 4
13 81 129
13 82 88
13 83 6
13 85 4
13 87 38
13 88 2
13 89 39
13 90 39
13 92 4
13 93 10
13 94 11
13 95 24
13 96 92
13 97 25
13 99 11
13 100 6
13 101 350
13 102 21
13 104 44
13 105 2
13 108 68
13 109 39
13 110 47
13 111 11
13 113 4
13 115 5
13 117 6
13 118 3
13 119 5
13 120 76
13 121 6
13 122 21
13 125 6
13 126 2
13 127 6
13 129 2
13 130 5
13 131 5
13 135 1
13 137 3
13 141 7
13 144 3
13 145 8
13 146 36
13 147 15
13 148 18
13 149 4
13 151 24
13 152 65
13 153 5
13 154 1
14 15 46
14 16 42
14 18 1
14 19 25
14 20 2
14 21 4
14 22 85
14 23 117
14 24 79
14 25 1
14 28 3
14 29 1
14 30 83
14 31 92
14 32 6
14 33 11
14 34 2
14 35 55
14 36 3
14 37 2
14 38 3
14 41 5
14 42 2
14 43 135
14 44 10
14 45 1
14 47 180
14 48 1
14 51 12
14 52 1
14 53 1
14 54 26
14 55 7
14 56 1
14 57 10
14 58 6
14 59 60
14 60 1
14 61 37
14 62 1
14 64 19
14 65 1
14 67 4
14 68 60
14 69 16
14 70 1
14 71 5
14 72 8
14 74 220
14 75 5
14 76 21
14 77 3
14 78 3
14 79 1
14 81 1
14 82 7
14 83 1
14 86 3
14 87 2
14 88 24
14 89 12
14 90 1
14 93 2
14 94 4
14 96 8
14 97 8
14 99 10
14 101 9
14 105 13
14 106 129
14 107 1
14 108 3
14 109 1
14 110 4
14 111 3
14 112 56
14 113 152
14 114 1
14 115 1
14 121 28
14 122 5
14 123 5
14 125 2
14 127 13
14 128 4
14 130 1
14 131 1
14 134 1
14 135 1
14 137 104
14 138 4
14 140 1
14 141 3
14 142 5
14 145 2
14 146 49
14 148 5
14 149 11
14 150 1
14 151 5
14 152 5
14 153 1
15 16 52
15 17 44
15 18 143
15 19 1
15 20 7
15 22 284
15 23 8
15 24 144
15 25 35
15 26 1
15 27 21
15 28 3
15 29 10
15 30 98
15 31 75
15 32 9
15 33 2
15 34 1
15 35 241
15 36 6
15 37 35
15 38 8
15 39 2
15 41 111
15 42 1
15 43 3
15 44 14
15 45 14
15 47 60
15 48 129
15 49 6
15 50 1
15 51 5
15 53 4
15 54 1
15 55 1
15 56 122
15 57 8
15 58 5
15 59 8
15 60 4
15 61 7
15 63 1
15 64 34
15 65 140
15 66 9
15 67 10
15 68 58
15 69 2
15 70 7
15 71 3
15 72 103
15 73 16
15 74 90
15 75 17
15 76 19
15 78 33
15 81 6
15 82 6
15 83 22
15 85 4
15 86 2
15 87 3
15 88 63
15 89 3
15 92 14
15 93 4
15 94 33
15 95 14
15 96 135
15 97 115
15 100 5
15 101 11
15 102 35
15 105 1
15 107 2
15 108 5
15 109 7
15 110 11
15 112 20
15 113 4
15 114 1
15 115 4
15 117 11
15 118 66
15 119 83
15 120 6
15 121 220
15 122 11
15 124 7
15 125 3
15 126 5
15 127 37
15 128 110
15 129 4
15 130 4
15 131 8
15 132 23
15 135 2
15 137 1
15 138 1
15 140 2
15 141 1
15 142 98
15 143 1
15 144 2
15 145 4
15 146 15
15 147 5
15 148 5
15 149 2
15 150 4
15 151 4
15 152 1
15 153 8
15 154 1
16 17 4
16 18 148
16 19 4
16 20 51
16 21 9
16 22 13
16 23 145
16 24 73
16 25 132
16 26 3
16 27 15
16 29 31
16 30 19
16 31 4
16 32 53
16 33 3
16 34 48
16 35 1
16 36 20
16 37 5
16 38 8
16 39 8
16 41 134
16 42 4
16 43 16
16 44 47
16 45 18
16 46 3
16 47 78
16 48 5
16 49 14
16 51 15
16 52 5
16 53 5
16 54 17
16 55 2
16 56 81
16 57 222
16 58 6
16 59 31
16 60 18
16 61 4
16 62 16
16 64 19
16 65 100
16 66 17
16 67 27
16 69 23
16 70 1
16 71 90
16 72 48
16 73 13
16 74 32
16 75 2
16 76 18
16 77 5
16 78 3
16 79 4
16 81 14
16 82 77
16 83 6
16 85 3
16 86 1
16 87 23
16 88 61
16 89 8
16 90 4
16 92 37
16 93 39
16 94 4
16 95 26
16 96 24
16 97 6
16 99 1
16 100 6
16 101 88
16 102 90
16 105 29
16 107 122
16 108 3
16 109 23
16 110 4
16 111 2
16 112 117
16 113 157
16 114 2
16 115 107
16 117 30
16 118 10
16 119 13
16 120 18
16 121 57
16 122 15
16 123 3
16 124 56
16 125 3
16 126 8
16 127 78
16 128 63
16 129 19
16 130 23
16 131 46
16 135 15
16 137 86
16 138 5
16 140 11
16 141 4
16 142 95
16 143 4
16 144 25
16 145 3
16 146 9
16 147 15
16 148 4
16 149 59
16 150 2
16 151 77
16 152 47
16 153 17
16 154 7
17 18 2
17 19 3
17 20 14
17 22 80
17 23 1
17 24 19
17 25 5
17 26 1
17 27 1
17 28 5
17 29 3
17 30 2
17 32 2
17 33 29
17 34 3
17 35 4
17 36 8
17 37 32
17 38 8
17 39 8
17 40 1
17 41 41
17 42 30
17 43 13
17 44 32
17 45 3
17 46 7
17 47 12
17 48 35
17 49 1
17 51 13
17 52 28
17 53 125
17 54 10
17 55 6
17 56 2
17 57 13
17 58 12
17 59 40
17 62 34
17 63 1
17 64 91
17 65 7
17 67 49
17 68 11
17 69 6
17 70 16
17 71 10
17 72 106
17 74 11
17 75 7
17 76 22
17 77 20
17 78 3
17 79 20
17 81 50
17 82 358
17 83 25
17 85 2
17 86 12
17 87 36
17 88 2
17 89 7
17 90 7
17 92 12
17 93 2
17 94 4
17 95 2
17 96 118
17 97 45
17 100 3
17 101 169
17 102 22
17 105 13
17 106 1
17 108 55
17 109 21
17 110 47
17 111 8
17 112 4
17 113 4
17 114 25
17 115 6
17 117 1
17 118 2
17 119 13
17 121 3
17 122 43
17 123 15
17 124 1
17 125 10
17 126 10
17 127 7
17 128 5
17 129 2
17 130 14
17 131 7
17 135 6
17 137 26
17 138 5
17 140 18
17 141 5
17 143 5
17 144 3
17 145 6
17 146 38
17 147 1
17 148 23
17 149 9
17 151 44
17 152 70
17 153 4
18 19 20
18 20 225
18 22 10
18 23 30
18 24 54
18 25 26
18 26 97
18 27 93
18 28 72
18 29 83
18 30 1
18 31 7
18 32 34
18 33 128
18 34 157
18 35 3
18 36 127
18 37 14
18 38 191
18 39 320
18 40 1
18 41 10
18 42 82
18 43 17
18 45 27
18 46 2
18 47 181
18 48 131
18 49 5
18 50 1
18 51 106
18 52 30
18 54 94
18 55 3
18 56 79
18 57 24
18 59 3
18 60 87
18 61 3
18 62 10
18 63 3
18 64 10
18 65 142
18 66 6
18 67 20
18 68 49
18 69 27
18 70 150
18 71 3
18 72 22
18 73 63
18 75 20
18 76 110
18 77 2
18 78 3
18 79 4
18 81 44
18 82 2
18 83 65
18 87 11
18 88 3
18 89 30
18 90 8
18 92 89
18 93 41
18 95 39
18 96 27
18 97 24
18 99 1
18 100 19
18 101 4
18 102 28
18 105 1
18 107 34
18 108 1
18 109 6
18 111 4
18 112 175
18 113 18
18 114 1
18 115 4
18 117 4
18 118 168
18 119 123
18 120 114
18 121 136
18 122 1
18 124 16
18 125 3
18 126 338
18 127 91
18 128 7
18 129 190
18 131 78
18 132 17
18 134 10
18 135 16
18 137 1
18 138 1
18 140 88
18 141 3
18 142 11
18 143 17
18 144 97
18 145 12
18 146 16
18 147 14
18 149 29
18 150 10
18 151 1
18 152 9
18 153 167
18 154 19
19 21 18
19 22 11
19 23 1
19 24 44
19 26 24
19 27 206
19 28 7
19 29 158
19 30 5
19 31 1
19 33 15
19 34 167
19 35 4
19 36 4
19 37 13
19 38 51
19 39 2
19 40 2
19 41 1
19 42 145
19 43 4
19 44 7
19 45 57
19 46 17
19 47 1
19 48 1
19 49 22
19 50 7
19 51 7
19 52 72
19 53 1
19 54 8
19 55 23
19 56 12
19 57 8
19 58 12
19 59 42
19 62 22
19 63 6
19 64 21
19 65 17
19 67 9
19 68 45
19 69 20
19 70 7
19 71 1
19 72 9
19 73 44
19 74 15
19 75 22
19 76 2
19 77 153
19 78 19
19 79 19
19 81 22
19 82 8
19 83 8
19 85 26
19 86 43
19 87 16
19 88 3
19 89 106
19 90 33
19 92 2
19 94 8
19 95 13
19 96 8
19 97 13
19 99 22
19 100 106
19 101 8
19 102 2
19 105 9
19 106 33
19 107 120
19 108 4
19 109 6
19 110 6
19 111 17
19 112 13
19 113 1
19 114 15
19 115 20
19 117 55
19 118 1
19 119 10
19 121 1
19 122 2
19 123 17
19 124 1
19 125 44
19 126 6
19 127 4
19 129 5
19 130 4
19 131 10
19 132 18
19 134 16
19 135 3
19 137 7
19 138 6
19 140 13
19 141 137
19 142 1
19 145 19
19 146 4
19 147 19
19 148 2
19 149 8
19 150 107
19 151 61
19 152 13
19 153 7
19 154 20
20 22 3
20 23 55
20 24 128
20 25 35
20 26 1
20 27 7
20 28 103
20 29 63
20 30 14
20 31 13
20 32 8
20 33 1
20 34 112
20 36 27
20 37 30
20 38 16
20 39 41
20 40 104
20 41 2
20 42 60
20 43 1
20 45 82
20 46 84
20 47 48
20 48 25
20 49 77
20 50 4
20 51 19
20 52 37
20 53 10
20 54 3
20 55 161
20 56 24
20 57 42
20 59 19
20 60 151
20 61 12
20 62 38
20 63 39
20 64 2
20 65 238
20 66 27
20 67 13
20 68 124
20 69 71
20 70 295
20 72 15
20 73 48
20 74 1
20 75 108
20 76 14
20 77 10
20 78 6
20 79 17
20 81 2
20 82 12
20 83 47
20 86 4
20 87 14
20 88 62
20 89 19
20 90 52
20 92 110
20 93 65
20 94 1
20 95 44
20 96 30
20 97 6
20 99 77
20 100 3
20 102 54
20 107 64
20 108 1
20 109 14
20 111 46
20 112 38
20 113 16
20 114 5
20 115 19
20 117 13
20 118 90
20 119 41
20 120 152
20 121 11
20 123 8
20 124 4
20 125 76
20 126 173
20 127 29
20 129 16
20 131 5
20 132 32
20 134 18
20 135 37
20 137 8
20 138 66
20 140 26
20 141 8
20 142 9
20 143 135
20 144 245
20 145 13
20 146 55
20 147 24
20 148 1
20 149 54
20 150 1
20 152 16
20 153 34
20 154 15
21 22 3
21 23 23
21 24 1
21 25 5
21 27 6
21 29 18
21 32 15
21 34 15
21 36 19
21 37 42
21 41 11
21 47 7
21 48 1
21 51 87
21 57 54
21 59 128
21 61 2
21 64 2
21 67 1
21 69 57
21 71 30
21 72 6
21 74 16
21 78 75
21 81 1
21 87 81
21 88 3
21 94 17
21 96 8
21 102 19
21 105 81
21 107 11
21 113 9
21 115 14
21 122 6
21 130 41
21 131 1
21 137 3
21 141 5
21 145 27
21 146 3
21 147 42
21 148 1
21 149 131
21 150 1
21 151 1
21 152 31
21 154 1
22 23 13
22 24 228
22 25 27
22 26 12
22 27 16
22 28 13
22 29 5
22 30 139
22 31 92
22 32 2
22 33 79
22 34 1
22 35 321
22 36 13
22 37 11
22 38 25
22 39 16
22 40 23
22 41 145
22 42 18
22 43 15
22 44 67
22 45 4
22 46 33
22 47 2
22 48 167
22 49 10
22 50 50
22 51 10
22 52 26
22 53 15
22 54 24
22 55 88
22 56 37
22 57 12
22 58 61
22 59 30
22 60 5
22 61 14
22 62 39
22 63 23
22 64 215
22 65 7
22 66 39
22 67 14
22 68 92
22 69 4
22 70 48
22 71 55
22 72 132
22 73 6
22 74 217
22 75 51
22 76 36
22 77 10
22 78 5
22 79 18
22 81 41
22 82 63
22 83 40
22 85 15
22 86 16
22 87 34
22 88 31
22 89 113
22 90 14
22 92 4
22 93 3
22 94 22
22 95 2
22 96 253
22 97 161
22 99 8
22 100 4
22 101 44
22 102 29
22 105 43
22 106 38
22 107 2
22 108 19
22 109 21
22 110 10
22 111 19
22 112 34
22 113 10
22 114 17
22 115 11
22 117 5
22 118 4
22 119 4
22 120 2
22 121 16
22 122 70
22 123 15
22 124 100
22 125 20
22 126 16
22 127 11
22 128 186
22 129 1
22 130 39
22 131 7
22 132 31
22 134 21
22 135 4
22 137 38
22 138 19
22 140 17
22 141 16
22 142 203
22 143 5
22 144 1
22 145 6
22 146 24
22 147 3
22 148 23
22 149 7
22 150 34
22 151 21
22 152 46
22 153 10
22 154 37
23 24 12
23 25 160
23 26 2
23 27 8
23 28 2
23 29 10
23 30 39
23 31 55
23 32 90
23 33 31
23 34 61
23 35 4
23 36 78
23 37 50
23 38 111
23 39 52
23 41 162
23 42 8
23 43 56
23 44 3
23 45 2
23 47 147
23 48 37
23 49 47
23 51 98
23 53 11
23 54 74
23 56 12
23 57 214
23 58 40
23 59 63
23 60 5
23 61 7
23 63 13
23 64 11
23 65 12
23 66 7
23 67 35
23 68 2
23 69 83
23 70 3
23 71 122
23 72 18
23 73 12
23 74 194
23 75 2
23 76 10
23 77 6
23 78 21
23 79 7
23 81 11
23 82 3
23 83 2
23 85 2
23 86 3
23 87 16
23 88 19
23 89 5
23 90 34
23 92 20
23 93 2
23 94 4
23 95 4
23 96 6
23 97 12
23 99 1
23 100 6
23 101 4
23 102 115
23 105 76
23 106 130
23 107 12
23 108 3
23 109 68
23 110 3
23 111 21
23 112 89
23 113 402
23 114 6
23 115 120
23 117 5
23 118 12
23 119 11
23 120 17
23 121 42
23 122 2
23 124 11
23 125 4
23 126 17
23 127 15
23 128 49
23 129 18
23 130 24
23 131 1
23 135 3
23 137 72
23 138 18
23 140 8
23 141 1
23 142 181
23 143 2
23 144 44
23 145 22
23 146 82
23 147 46
23 148 4
23 149 193
23 150 5
23 151 12
23 152 10
23 153 35
23 154 5
24 25 8
24 27 8
24 29 59
24 30 165
24 31 129
24 32 2
24 33 2
24 34 117
24 35 113
24 36 25
24 37 2
24 38 3
24 39 8
24 40 2
24 41 15
24 42 71
24 43 18
24 44 10
24 45 4
24 46 2
24 47 29
24 48 119
24 49 96
24 50 1
24 51 15
24 52 80
24 53 19
24 54 1
24 56 12
24 57 9
24 58 8
24 59 30
24 60 29
24 61 24
24 62 12
24 64 81
24 65 34
24 66 18
24 67 16
24 68 173
24 69 49
24 70 1
24 71 1
24 72 19
24 73 6
24 74 186
24 75 4
24 76 60
24 77 77
24 78 6
24 79 2
24 81 23
24 82 31
24 83 15
24 85 2
24 86 1
24 87 3
24 88 60
24 89 1
24 90 5
24 92 48
24 93 18
24 94 1
24 95 6
24 96 122
24 97 47
24 100 101
24 101 31
24 102 13
24 105 16
24 106 34
24 107 1
24 108 20
24 109 17
24 110 3
24 112 9
24 113 7
24 114 1
24 115 7
24 117 20
24 118 44
24 119 54
24 120 8
24 121 28
24 122 2
24 124 46
24 125 1
24 126 2
24 127 7
24 128 42
24 129 2
24 130 3
24 131 8
24 137 3
24 138 1
24 140 2
24 141 59
24 142 12
24 144 41
24 145 14
24 146 21
24 147 3
24 148 6
24 149 9
24 150 49
24 151 4
24 152 10
24 153 7
24 154 92
25 26 6
25 27 8
25 28 6
25 29 49
25 30 2
25 31 3
25 32 52
25 33 28
25 34 42
25 35 37
25 36 73
25 37 102
25 38 23
25 39 37
25 40 1
25 41 102
25 42 7
25 43 1
25 44 5
25 45 10
25 47 48
25 48 22
25 49 9
25 50 3
25 51 46
25 53 3
25 54 3
25 55 1
25 56 9
25 57 173
25 58 1
25 59 3
25 60 1
25 61 1
25 64 12
25 65 9
25 66 4
25 67 12
25 68 28
25 69 19
25 70 1
25 71 50
25 72 54
25 73 5
25 74 5
25 75 1
25 76 7
25 77 1
25 78 21
25 79 1
25 81 7
25 82 39
25 83 6
25 85 3
25 86 1
25 87 16
25 88 9
25 89 12
25 90 2
25 92 30
25 94 3
25 95 11
25 96 54
25 97 40
25 100 5
25 101 3
25 102 49
25 105 24
25 106 2
25 107 12
25 108 2
25 109 12
25 110 1
25 112 11
25 113 129
25 114 3
25 115 106
25 117 25
25 118 7
25 119 10
25 120 4
25 121 22
25 122 7
25 124 3
25 125 19
25 126 18
25 127 11
25 128 74
25 129 15
25 130 17
25 131 6
25 132 2
25 135 5
25 137 17
25 138 1
25 140 1
25 141 6
25 142 190
25 144 43
25 145 35
25 146 9
25 147 10
25 148 3
25 149 30
25 150 3
25 151 1
25 152 10
25 153 19
25 154 1
26 27 16
26 28 149
26 29 32
26 30 16
26 31 5
26 33 5
26 34 11
26 35 28
26 36 7
26 37 7
26 38 69
26 39 168
26 40 80
26 41 7
26 42 2
26 43 2
26 44 2
26 45 9
26 46 13
26 47 1
26 48 1
26 49 4
26 50 16
26 51 54
26 52 4
26 53 4
26 54 203
26 55 51
26 56 5
26 57 5
26 58 18
26 59 1
26 60 2
26 61 34
26 62 64
26 63 23
26 64 7
26 65 141
26 66 1
26 67 2
26 68 2
26 69 1
26 70 24
26 71 8
26 72 1
26 73 4
26 74 4
26 75 6
26 76 22
26 77 2
26 78 1
26 79 5
26 81 5
26 82 14
26 83 10
26 85 1
26 86 2
26 87 2
26 88 1
26 89 15
26 90 83
26 92 2
26 93 2
26 94 5
26 95 69
26 96 13
26 97 13
26 99 161
26 100 1
26 101 18
26 105 1
26 106 5
26 107 36
26 108 10
26 109 9
26 110 21
26 111 5
26 112 14
26 113 2
26 114 62
26 117 16
26 118 5
26 120 67
26 121 3
26 122 5
26 123 1
26 124 7
26 125 68
26 126 63
26 127 64
26 128 4
26 129 114
26 130 8
26 131 45
26 132 11
26 134 87
26 135 91
26 137 8
26 138 91
26 140 32
26 141 73
26 143 117
26 144 2
26 145 1
26 146 3
26 148 3
26 149 2
26 151 15
26 152 5
26 153 84
26 154 4
27 28 3
27 29 202
27 30 11
27 31 18
27 32 1
27 33 6
27 34 176
27 35 6
27 36 9
27 37 26
27 38 137
27 39 5
27 41 24
27 42 91
27 43 1
27 44 10
27 45 77
27 47 17
27 48 44
27 49 12
27 51 22
27 52 1
27 53 1
27 54 3
27 55 1
27 56 48
27 57 4
27 58 9
27 59 66
27 60 12
27 61 1
27 62 1
27 64 2
27 65 41
27 66 124
27 67 25
27 68 64
27 69 33
27 70 2
27 71 4
27 72 73
27 73 132
27 75 3
27 76 53
27 77 40
27 78 13
27 79 6
27 81 3
27 82 20
27 83 2
27 85 32
27 87 11
27 88 7
27 89 73
27 90 2
27 92 46
27 93 1
27 94 10
27 95 10
27 96 24
27 97 20
27 99 1
27 100 130
27 101 21
27 102 7
27 104 2
27 105 2
27 106 13
27 107 250
27 108 2
27 109 13
27 110 1
27 111 1
27 112 7
27 113 2
27 114 5
27 115 58
27 117 90
27 118 53
27 119 24
27 120 16
27 121 25
27 122 2
27 123 1
27 124 5
27 125 51
27 126 6
27 127 3
27 129 4
27 130 9
27 131 18
27 132 37
27 135 4
27 137 1
27 138 1
27 140 1
27 141 103
27 142 68
27 143 1
27 144 8
27 145 18
27 146 16
27 147 19
27 148 1
27 149 3
27 150 195
27 151 57
27 152 25
27 153 5
27 154 19
28 30 1
28 31 1
28 32 1
28 33 56
28 35 32
28 36 5
28 37 53
28 38 6
28 39 2
28 40 227
28 41 2
28 42 3
28 43 7
28 44 4
28 45 2
28 46 70
28 47 2
28 48 1
28 49 31
28 50 6
28 51 90
28 52 13
28 53 4
28 54 54
28 55 369
28 56 23
28 57 6
28 58 13
28 59 9
28 60 2
28 61 1
28 62 5
28 63 116
28 64 19
28 65 126
28 66 111
28 67 2
28 68 5
28 69 2
28 70 37
28 71 6
28 72 1
28 73 1
28 74 7
28 75 79
28 76 3
28 77 4
28 79 8
28 81 21
28 82 12
28 83 105
28 85 2
28 86 4
28 87 56
28 89 43
28 90 182
28 92 2
28 93 1
28 94 6
28 95 4
28 96 34
28 97 35
28 99 358
28 100 1
28 101 37
28 102 1
28 104 28
28 105 5
28 106 1
28 107 9
28 108 10
28 109 9
28 110 28
28 111 9
28 112 9
28 113 1
28 114 58
28 115 4
28 117 2
28 118 97
28 119 1
28 120 26
28 121 141
28 122 13
28 123 1
28 124 117
28 125 55
28 126 1
28 127 6
28 129 2
28 130 17
28 131 116
28 134 88
28 135 61
28 137 5
28 138 133
28 140 11
28 141 34
28 142 1
28 143 31
28 144 206
28 145 2
28 146 27
28 147 43
28 148 7
28 149 3
28 151 17
28 152 50
28 153 41
28 154 1
29 30 67
29 31 15
29 32 26
29 33 6
29 34 150
29 36 9
29 37 109
29 38 22
29 39 110
29 42 124
29 43 3
29 45 60
29 46 3
29 47 1
29 48 1
29 49 35
29 51 8
29 52 4
29 53 1
29 54 1
29 55 20
29 56 43
29 57 6
29 59 31
29 60 73
29 61 73
29 62 47
29 63 6
29 64 3
29 65 145
29 66 46
29 67 18
29 68 4
29 69 51
29 70 29
29 71 2
29 72 15
29 73 18
29 74 1
29 76 63
29 77 85
29 78 76
29 79 4
29 81 1
29 82 1
29 83 13
29 85 22
29 87 12
29 88 19
29 89 6
29 90 1
29 92 13
29 93 23
29 94 12
29 95 69
29 96 7
29 97 3
29 99 2
29 100 30
29 102 15
29 105 1
29 106 17
29 107 268
29 108 1
29 109 16
29 110 1
29 112 19
29 113 32
29 114 7
29 115 74
29 117 85
29 118 79
29 119 161
29 120 17
29 121 23
29 122 5
29 123 3
29 124 6
29 125 2
29 126 101
29 127 70
29 128 1
29 129 54
29 130 2
29 131 19
29 132 2
29 135 62
29 138 1
29 140 7
29 141 95
29 142 18
29 143 110
29 144 14
29 145 34
29 146 2
29 147 68
29 148 1
29 149 18
29 150 11
29 151 11
29 152 5
29 153 14
29 154 41
30 31 164
30 32 8
30 33 10
30 34 2
30 35 55
30 36 15
30 37 235
30 38 41
30 39 22
30 41 2
30 44 2
30 45 43
30 47 9
30 48 28
30 49 89
30 51 30
30 53 47
30 54 17
30 56 9
30 57 14
30 58 24
30 59 1
30 60 26
30 61 48
30 62 1
30 63 4
30 64 1
30 65 89
30 66 11
30 67 12
30 68 107
30 69 3
30 70 1
30 71 11
30 72 11
30 73 52
30 74 132
30 75 1
30 76 76
30 77 4
30 78 1
30 79 6
30 81 185
30 82 9
30 83 1
30 85 2
30 87 11
30 88 40
30 89 36
30 90 34
30 92 1
30 93 1
30 94 9
30 95 26
30 96 16
30 97 5
30 100 39
30 101 16
30 102 114
30 105 1
30 107 3
30 108 106
30 109 137
30 110 37
30 111 35
30 112 8
30 113 6
30 114 3
30 115 23
30 117 65
30 118 52
30 119 50
30 120 10
30 121 56
30 122 7
30 124 15
30 125 5
30 126 3
30 127 28
30 128 1
30 129 25
30 130 3
30 131 2
30 134 4
30 135 16
30 137 1
30 138 6
30 140 4
30 141 15
30 142 14
30 143 39
30 144 3
30 145 2
30 146 18
30 147 3
30 148 8
30 149 2
30 150 3
30 151 21
30 152 19
30 153 18
30 154 32
31 32 7
31 33 14
31 34 3
31 35 64
31 36 15
31 37 29
31 38 23
31 39 3
31 41 1
31 42 3
31 43 1
31 44 3
31 45 60
31 47 14
31 48 17
31 49 42
31 51 55
31 52 2
31 53 1
31 54 1
31 55 1
31 56 8
31 57 31
31 58 1
31 59 18
31 60 37
31 61 12
31 63 1
31 64 1
31 65 11
31 66 6
31 67 9
31 68 86
31 69 104
31 70 1
31 71 9
31 72 6
31 73 2
31 74 158
31 76 16
31 78 6
31 81 1
31 82 5
31 83 1
31 87 25
31 88 11
31 90 1
31 92 2
31 93 6
31 94 11
31 95 68
31 96 2
31 97 2
31 99 1
31 100 1
31 101 6
31 102 293
31 105 23
31 106 1
31 107 2
31 108 2
31 109 9
31 111 1
31 112 23
31 113 144
31 114 2
31 115 34
31 117 80
31 118 6
31 119 2
31 120 11
31 121 11
31 122 6
31 124 26
31 126 6
31 127 6
31 129 74
31 130 14
31 131 3
31 135 27
31 137 7
31 141 3
31 142 1
31 143 1
31 144 12
31 145 14
31 146 39
31 147 20
31 148 2
31 149 22
31 150 4
31 151 6
31 152 22
31 153 10
31 154 3
32 33 2
32 34 4
32 35 6
32 36 19
32 37 27
32 38 20
32 39 8
32 41 77
32 42 1
32 43 1
32 44 5
32 45 24
32 46 2
32 47 84
32 48 2
32 49 3
32 51 6
32 52 2
32 54 1
32 56 2
32 57 49
32 58 5
32 59 1
32 61 3
32 62 2
32 64 6
32 65 3
32 67 89
32 68 3
32 69 12
32 70 1
32 71 170
32 72 8
32 73 2
32 74 4
32 76 7
32 77 2
32 78 115
32 79 3
32 81 7
32 82 7
32 86 2
32 87 3
32 88 17
32 89 1
32 90 1
32 92 4
32 93 53
32 95 9
32 96 6
32 97 2
32 99 1
32 101 3
32 102 70
32 105 45
32 106 1
32 107 1
32 108 1
32 109 7
32 110 3
32 112 13
32 113 63
32 115 52
32 117 1
32 119 1
32 120 2
32 121 16
32 122 13
32 123 4
32 124 8
32 125 1
32 126 4
32 127 12
32 128 129
32 129 7
32 130 36
32 131 2
32 135 1
32 137 2
32 138 1
32 140 1
32 142 267
32 144 4
32 145 70
32 146 7
32 147 5
32 149 54
32 152 5
32 153 4
32 154 1
33 34 9
33 36 61
33 37 84
33 38 4
33 39 1
33 41 6
33 43 5
33 44 73
33 45 2
33 46 9
33 47 2
33 48 2
33 51 229
33 52 47
33 53 3
33 54 20
33 55 104
33 56 1
33 57 102
33 59 117
33 60 3
33 62 26
33 64 47
33 65 4
33 66 1
33 67 15
33 69 107
33 70 11
33 71 95
33 72 1
33 74 97
33 75 117
33 76 1
33 78 56
33 79 11
33 81 23
33 82 99
33 83 38
33 85 10
33 87 309
33 88 1
33 89 55
33 90 14
33 92 1
33 93 1
33 94 56
33 96 15
33 97 39
33 99 6
33 100 4
33 101 122
33 102 113
33 105 116
33 107 2
33 108 7
33 109 13
33 110 2
33 111 40
33 113 10
33 115 79
33 117 5
33 118 5
33 121 4
33 122 68
33 124 33
33 125 26
33 126 1
33 130 181
33 131 9
33 135 7
33 137 15
33 138 4
33 141 7
33 143 7
33 144 1
33 145 31
33 146 6
33 147 65
33 148 18
33 149 94
33 150 4
33 151 39
33 152 173
33 153 8
33 154 2
34 35 1
34 36 75
34 37 76
34 38 91
34 39 110
34 40 2
34 41 3
34 42 253
34 43 1
34 44 1
34 45 6
34 46 1
34 47 7
34 48 6
34 49 21
34 50 3
34 51 124
34 52 56
34 53 1
34 54 1
34 55 1
34 56 13
34 57 30
34 58 1
34 59 63
34 60 68
34 62 9
34 64 2
34 65 25
34 66 8
34 67 8
34 68 32
34 69 71
34 70 72
34 71 3
34 73 7
34 74 3
34 76 3
34 77 135
34 78 28
34 79 5
34 81 2
34 82 3
34 83 56
34 85 7
34 86 2
34 87 23
34 88 1
34 89 9
34 90 4
34 92 56
34 93 26
34 94 6
34 95 6
34 96 1
34 97 2
34 99 1
34 100 18
34 101 2
34 102 20
34 105 5
34 106 4
34 107 155
34 108 2
34 109 106
34 110 2
34 112 9
34 113 11
34 114 4
34 115 58
34 117 25
34 118 46
34 119 15
34 120 9
34 121 7
34 122 1
34 124 4
34 125 12
34 126 97
34 127 6
34 128 1
34 129 15
34 130 1
34 131 12
34 135 2
34 137 1
34 138 1
34 140 6
34 141 266
34 142 7
34 143 1
34 144 135
34 145 37
34 146 9
34 147 15
34 148 1
34 149 63
34 150 15
34 151 8
34 152 18
34 153 46
34 154 14
35 36 5
35 37 3
35 38 28
35 41 194
35 43 14
35 44 2
35 46 12
35 47 1
35 48 53
35 51 18
35 52 4
35 53 13
35 54 22
35 55 12
35 57 3
35 59 10
35 61 12
35 62 2
35 64 101
35 67 4
35 68 115
35 69 2
35 70 6
35 71 1
35 72 50
35 74 71
35 75 13
35 76 8
35 79 13
35 81 31
35 82 7
35 83 3
35 85 4
35 87 8
35 88 10
35 89 55
35 90 41
35 92 1
35 94 6
35 96 168
35 97 182
35 99 32
35 101 22
35 102 3
35 105 15
35 107 13
35 108 19
35 110 18
35 111 2
35 113 2
35 115 2
35 118 1
35 121 8
35 122 2
35 124 2
35 125 18
35 126 1
35 127 1
35 129 1
35 130 10
35 131 6
35 135 4
35 137 26
35 138 41
35 141 14
35 142 59
35 143 3
35 146 19
35 149 3
35 151 40
35 152 17
35 153 17
36 37 54
36 38 81
36 39 49
36 40 3
36 41 35
36 42 25
36 43 6
36 44 5
36 45 5
36 46 2
36 47 21
36 48 5
36 49 7
36 50 3
36 51 140
36 52 19
36 53 5
36 54 8
36 55 2
36 56 7
36 57 145
36 58 12
36 59 95
36 60 1
36 61 1
36 62 2
36 63 3
36 64 8
36 65 10
36 66 3
36 67 8
36 68 89
36 69 89
36 70 5
36 71 17
36 72 3
36 73 7
36 74 24
36 75 6
36 76 5
36 77 12
36 78 40
36 79 4
36 81 13
36 82 6
36 83 9
36 85 15
36 86 16
36 87 41
36 88 6
36 89 10
36 90 11
36 92 28
36 93 3
36 94 23
36 95 2
36 96 3
36 97 4
36 99 4
36 100 10
36 101 6
36 102 50
36 105 82
36 106 14
36 107 7
36 108 3
36 109 67
36 110 3
36 111 5
36 112 27
36 113 61
36 114 38
36 115 27
36 117 6
36 118 4
36 119 2
36 120 10
36 121 9
36 122 20
36 123 1
36 124 23
36 125 4
36 126 18
36 127 6
36 128 8
36 129 4
36 130 31
36 131 8
36 132 1
36 135 4
36 137 120
36 138 8
36 140 10
36 141 5
36 142 11
36 143 2
36 144 50
36 145 69
36 146 16
36 147 7
36 148 30
36 149 129
36 150 6
36 151 10
36 152 53
36 153 33
36 154 16
37 38 85
37 39 125
37 40 1
37 41 5
37 42 43
37 43 4
37 44 9
37 45 67
37 46 2
37 47 3
37 48 7
37 49 165
37 50 1
37 51 133
37 52 5
37 53 87
37 54 19
37 55 10
37 56 62
37 57 25
37 58 8
37 59 68
37 60 3
37 62 3
37 63 1
37 64 6
37 65 44
37 66 7
37 67 44
37 68 9
37 69 30
37 70 16
37 71 54
37 72 47
37 73 40
37 74 6
37 75 6
37 76 26
37 78 47
37 81 111
37 82 7
37 83 5
37 85 2
37 86 39
37 87 110
37 88 3
37 89 32
37 90 7
37 92 23
37 93 12
37 94 19
37 95 70
37 96 2
37 97 20
37 99 3
37 100 12
37 101 16
37 102 139
37 105 4
37 106 1
37 107 11
37 108 114
37 109 198
37 110 52
37 111 2
37 112 27
37 113 51
37 114 31
37 115 84
37 117 65
37 118 6
37 119 25
37 120 6
37 121 37
37 122 12
37 123 5
37 124 22
37 125 8
37 126 29
37 127 18
37 129 79
37 130 6
37 131 4
37 132 1
37 134 14
37 135 13
37 137 2
37 138 5
37 140 9
37 141 14
37 142 18
37 143 16
37 144 67
37 145 111
37 146 11
37 147 71
37 148 28
37 149 48
37 150 5
37 151 16
37 152 21
37 153 65
37 154 15
38 39 209
38 40 3
38 41 10
38 42 9
38 43 3
38 44 10
38 45 73
38 46 4
38 47 9
38 48 6
38 49 9
38 50 2
38 51 223
38 52 16
38 53 11
38 54 70
38 55 5
38 56 26
38 57 36
38 58 54
38 59 7
38 60 9
38 61 2
38 62 5
38 63 4
38 64 7
38 65 16
38 66 8
38 67 59
38 68 91
38 69 10
38 70 9
38 72 57
38 73 67
38 74 9
38 75 5
38 76 81
38 77 9
38 78 19
38 79 21
38 81 28
38 82 24
38 83 31
38 85 2
38 86 2
38 87 11
38 88 6
38 89 81
38 90 39
38 92 9
38 93 12
38 94 2
38 95 30
38 96 31
38 97 28
38 99 2
38 100 54
38 101 23
38 102 28
38 105 5
38 106 5
38 107 7
38 108 2
38 109 108
38 110 4
38 111 24
38 112 52
38 113 48
38 114 6
38 115 35
38 117 75
38 118 13
38 119 4
38 120 116
38 121 11
38 122 4
38 123 4
38 124 67
38 125 70
38 126 111
38 127 60
38 128 11
38 129 164
38 130 4
38 131 50
38 132 50
38 134 4
38 135 42
38 137 3
38 138 17
38 140 115
38 141 37
38 142 62
38 143 6
38 144 79
38 145 42
38 146 37
38 147 10
38 148 2
38 149 81
38 150 112
38 151 60
38 152 18
38 153 108
38 154 58
39 40 1
39 42 31
39 44 39
39 45 12
39 46 6
39 47 9
39 48 22
39 49 19
39 51 154
39 52 19
39 53 4
39 54 131
39 55 5
39 56 29
39 57 18
39 58 7
39 59 4
39 60 2
39 61 60
39 62 117
39 63 5
39 64 4
39 65 243
39 66 7
39 67 15
39 68 18
39 69 28
39 70 10
39 71 24
39 72 3
39 73 10
39 74 1
39 75 3
39 76 92
39 77 3
39 78 8
39 79 7
39 81 4
39 82 6
39 83 60
39 86 5
39 87 6
39 88 6
39 89 12
39 90 7
39 92 36
39 93 10
39 95 87
39 96 8
39 99 1
39 100 5
39 101 28
39 102 21
39 105 21
39 106 1
39 107 90
39 108 11
39 109 121
39 110 3
39 111 5
39 112 9
39 113 7
39 114 2
39 115 12
39 117 4
39 118 4
39 119 8
39 120 113
39 121 8
39 122 3
39 123 30
39 124 8
39 125 4
39 126 198
39 127 117
39 129 317
39 131 39
39 132 13
39 134 54
39 135 146
39 137 8
39 138 4
39 140 91
39 141 8
39 142 4
39 143 105
39 144 170
39 145 7
39 146 15
39 147 15
39 148 8
39 149 42
39 150 7
39 151 7
39 152 4
39 153 266
39 154 33
40 41 2
40 44 1
40 45 91
40 46 163
40 48 1
40 51 20
40 52 16
40 53 2
40 54 31
40 55 95
40 56 39
40 57 3
40 59 13
40 60 81
40 61 13
40 62 5
40 64 5
40 65 65
40 66 105
40 68 12
40 69 1
40 70 68
40 71 30
40 74 12
40 75 95
40 76 17
40 78 1
40 79 2
40 81 5
40 82 4
40 85 4
40 87 6
40 89 33
40 90 128
40 92 1
40 94 1
40 95 33
40 96 55
40 97 28
40 99 113
40 100 4
40 101 11
40 104 24
40 105 3
40 107 3
40 108 15
40 109 2
40 110 33
40 111 13
40 115 1
40 118 185
40 120 102
40 121 87
40 122 14
40 125 243
40 126 2
40 127 9
40 129 4
40 130 16
40 131 205
40 135 30
40 137 15
40 138 92
40 140 5
40 141 15
40 143 107
40 144 157
40 145 2
40 146 7
40 148 2
40 149 1
40 151 18
40 152 15
40 153 104
40 154 2
41 42 1
41 43 3
41 44 15
41 45 1
41 47 99
41 48 76
41 49 4
41 51 6
41 53 11
41 54 2
41 55 1
41 57 133
41 58 11
41 59 2
41 61 1
41 62 1
41 63 2
41 64 55
41 66 1
41 67 4
41 68 26
41 69 5
41 71 140
41 72 72
41 73 1
41 74 4
41 75 3
41 76 2
41 77 9
41 78 2
41 79 7
41 81 26
41 82 17
41 83 3
41 85 1
41 86 4
41 87 18
41 88 11
41 89 8
41 90 2
41 92 2
41 94 2
41 96 182
41 97 164
41 100 1
41 101 15
41 102 75
41 105 25
41 106 3
41 107 1
41 108 3
41 109 5
41 110 4
41 112 6
41 113 175
41 114 1
41 115 99
41 117 6
41 118 22
41 121 9
41 122 11
41 124 12
41 125 19
41 127 6
41 128 228
41 129 1
41 130 75
41 131 5
41 132 9
41 134 1
41 135 2
41 137 13
41 138 7
41 140 3
41 141 25
41 142 204
41 143 1
41 145 3
41 146 13
41 147 1
41 148 4
41 149 112
41 150 1
41 151 4
41 152 6
41 153 5
42 43 3
42 44 9
42 45 13
42 46 6
42 47 3
42 48 1
42 51 34
42 52 207
42 53 20
42 54 14
42 55 6
42 56 16
42 57 9
42 59 126
42 60 70
42 61 3
42 62 141
42 64 8
42 65 5
42 67 6
42 68 10
42 69 40
42 70 65
42 71 11
42 72 10
42 74 3
42 76 37
42 78 18
42 79 34
42 81 8
42 82 7
42 83 207
42 85 9
42 87 34
42 88 6
42 89 28
42 90 7
42 92 19
42 93 5
42 94 3
42 95 6
42 96 10
42 97 5
42 100 68
42 101 7
42 102 5
42 105 30
42 107 105
42 109 13
42 110 6
42 111 13
42 113 2
42 115 38
42 117 18
42 118 52
42 119 66
42 120 7
42 121 9
42 122 3
42 124 5
42 125 3
42 126 149
42 127 8
42 129 13
42 130 9
42 131 17
42 135 1
42 137 2
42 140 5
42 141 63
42 143 1
42 144 33
42 145 37
42 146 6
42 147 4
42 148 2
42 149 16
42 150 51
42 151 21
42 152 34
42 153 11
42 154 46
43 44 36
43 45 1
43 46 125
43 47 46
43 48 8
43 49 4
43 50 5
43 51 11
43 52 27
43 53 22
43 54 25
43 55 5
43 57 4
43 58 21
43 59 37
43 60 1
43 62 17
43 63 3
43 64 29
43 65 3
43 67 3
43 68 1
43 69 8
43 70 5
43 71 28
43 72 17
43 73 1
43 74 74
43 75 5
43 77 21
43 78 5
43 79 37
43 81 28
43 82 12
43 83 10
43 85 6
43 86 3
43 87 11
43 89 9
43 90 13
43 92 2
43 93 1
43 94 5
43 96 35
43 97 248
43 101 11
43 102 1
43 105 5
43 106 127
43 107 2
43 108 31
43 109 15
43 110 20
43 111 14
43 112 10
43 113 82
43 114 13
43 115 4
43 117 1
43 118 3
43 119 1
43 120 1
43 122 15
43 123 18
43 124 1
43 125 6
43 126 2
43 128 3
43 130 2
43 131 10
43 132 18
43 135 1
43 137 137
43 138 7
43 140 22
43 141 8
43 142 4
43 144 2
43 145 5
43 146 94
43 147 6
43 148 19
43 149 8
43 150 1
43 151 3
43 152 42
43 153 2
43 154 1
44 45 6
44 46 8
44 47 5
44 48 77
44 49 1
44 51 6
44 52 18
44 53 26
44 54 36
44 55 115
44 56 9
44 57 8
44 58 282
44 59 7
44 62 8
44 63 1
44 64 73
44 65 6
44 66 4
44 67 138
44 68 4
44 69 3
44 70 7
44 71 53
44 72 143
44 73 2
44 74 12
44 75 89
44 76 6
44 77 1
44 78 1
44 79 2
44 81 99
44 82 82
44 83 11
44 85 3
44 86 5
44 87 63
44 88 1
44 89 23
44 90 14
44 92 2
44 93 1
44 94 43
44 95 1
44 96 231
44 97 29
44 100 3
44 101 311
44 102 28
44 105 20
44 108 17
44 109 55
44 110 6
44 111 41
44 112 8
44 113 5
44 114 20
44 115 5
44 117 9
44 118 4
44 119 1
44 120 14
44 121 3
44 122 33
44 123 17
44 124 3
44 125 4
44 126 1
44 127 2
44 128 15
44 129 4
44 130 19
44 131 4
44 134 2
44 135 3
44 137 23
44 138 11
44 140 6
44 141 10
44 142 13
44 143 4
44 145 4
44 146 72
44 147 2
44 148 23
44 149 5
44 150 5
44 151 86
44 152 20
44 153 6
44 154 1
45 46 74
45 48 1
45 49 18
45 50 50
45 51 8
45 52 17
45 53 8
45 54 6
45 55 3
45 56 45
45 57 6
45 58 3
45 59 1
45 60 131
45 61 71
45 62 52
45 63 1
45 64 31
45 65 97
45 66 46
45 67 20
45 69 76
45 70 46
45 71 2
45 72 24
45 73 176
45 74 5
45 75 3
45 76 12
45 77 7
45 78 23
45 79 13
45 81 27
45 82 23
45 83 12
45 85 3
45 87 2
45 88 53
45 89 144
45 90 5
45 92 3
45 93 3
45 94 2
45 95 173
45 96 4
45 97 3
45 99 4
45 100 77
45 101 16
45 102 99
45 104 3
45 106 15
45 107 3
45 108 6
45 109 14
45 110 7
45 111 12
45 112 25
45 113 110
45 114 1
45 115 36
45 117 250
45 118 73
45 119 9
45 120 92
45 121 33
45 122 6
45 123 9
45 124 7
45 125 196
45 126 10
45 127 14
45 129 103
45 130 3
45 131 71
45 132 11
45 134 6
45 135 134
45 137 1
45 138 1
45 140 11
45 141 110
45 142 16
45 143 84
45 144 10
45 145 30
45 146 15
45 147 5
45 148 1
45 149 14
45 150 56
45 151 37
45 152 14
45 153 102
45 154 64
46 48 13
46 49 6
46 50 27
46 51 3
46 52 82
46 53 20
46 54 25
46 55 92
46 56 46
46 57 4
46 58 5
46 59 8
46 60 65
46 61 7
46 62 69
46 63 23
46 64 14
46 65 58
46 66 76
46 68 27
46 69 2
46 70 15
46 71 8
46 73 1
46 74 12
46 75 27
46 76 14
46 77 30
46 79 65
46 81 10
46 82 36
46 83 55
46 85 3
46 86 1
46 87 10
46 88 35
46 89 19
46 90 95
46 92 2
46 93 1
46 94 1
46 95 15
46 96 66
46 97 15
46 99 29
46 101 10
46 102 18
46 104 11
46 105 8
46 106 34
46 107 4
46 108 12
46 109 14
46 110 2
46 111 48
46 112 2
46 113 2
46 114 5
46 115 1
46 118 180
46 119 3
46 120 71
46 121 166
46 122 8
46 123 55
46 125 98
46 126 3
46 127 10
46 128 1
46 129 2
46 130 8
46 131 41
46 132 16
46 134 2
46 135 4
46 137 51
46 138 2
46 140 44
46 141 24
46 143 19
46 144 103
46 147 1
46 149 1
46 150 10
46 151 29
46 152 69
46 153 119
46 154 13
47 48 135
47 49 9
47 51 12
47 53 3
47 54 43
47 56 41
47 57 88
47 58 1
47 59 44
47 60 4
47 61 4
47 64 19
47 65 130
47 66 3
47 67 2
47 68 5
47 69 77
47 70 1
47 71 110
47 72 2
47 73 28
47 74 101
47 75 1
47 76 29
47 78 3
47 81 8
47 82 7
47 83 4
47 85 3
47 86 2
47 87 8
47 88 18
47 90 3
47 92 18
47 93 2
47 94 2
47 95 1
47 96 9
47 97 2
47 99 1
47 100 22
47 101 20
47 102 128
47 105 32
47 106 106
47 107 18
47 108 1
47 109 2
47 110 1
47 112 26
47 113 150
47 114 1
47 115 39
47 117 2
47 118 117
47 119 95
47 120 5
47 121 116
47 122 4
47 124 3
47 125 1
47 126 15
47 127 13
47 128 42
47 129 6
47 130 12
47 131 2
47 135 1
47 137 49
47 141 3
47 142 172
47 144 17
47 145 4
47 146 112
47 147 7
47 148 3
47 149 271
47 150 13
47 151 4
47 152 3
47 153 14
48 49 9
48 51 18
48 53 34
48 54 9
48 56 51
48 57 12
48 58 27
48 59 6
48 60 3
48 62 2
48 63 1
48 64 186
48 65 122
48 66 10
48 67 34
48 68 9
48 69 22
48 70 4
48 71 15
48 72 235
48 73 61
48 74 3
48 75 2
48 76 81
48 77 1
48 78 3
48 81 93
48 82 74
48 83 1
48 85 3
48 86 5
48 87 60
48 88 6
48 92 47
48 93 1
48 94 4
48 96 225
48 97 105
48 99 1
48 100 5
48 101 169
48 102 36
48 105 26
48 107 11
48 108 11
48 109 82
48 110 55
48 112 5
48 113 13
48 114 1
48 115 16
48 117 1
48 118 117
48 119 114
48 120 6
48 121 115
48 122 107
48 123 6
48 124 32
48 125 3
48 126 7
48 127 1
48 128 85
48 129 5
48 131 3
48 135 2
48 137 9
48 140 2
48 141 1
48 142 93
48 143 1
48 144 10
48 145 7
48 146 82
48 147 10
48 148 105
48 149 29
48 150 35
48 152 3
48 153 12
48 154 4
49 51 68
49 52 1
49 53 103
49 54 10
49 55 1
49 56 21
49 57 10
49 59 4
49 60 20
49 62 1
49 64 9
49 65 42
49 66 2
49 67 12
49 68 49
49 69 8
49 70 1
49 71 7
49 72 7
49 74 7
49 75 1
49 76 10
49 78 4
49 81 150
49 82 12
49 83 1
49 85 4
49 87 134
49 89 56
49 90 1
49 92 7
49 93 5
49 94 6
49 95 7
49 96 18
49 97 30
49 99 3
49 100 18
49 101 5
49 102 66
49 105 5
49 107 26
49 108 53
49 109 129
49 110 40
49 113 40
49 115 44
49 117 20
49 118 5
49 119 6
49 120 20
49 121 26
49 122 13
49 124 35
49 125 11
49 126 10
49 127 2
49 129 12
49 130 2
49 131 7
49 135 17
49 137 7
49 141 4
49 143 4
49 144 7
49 145 7
49 146 27
49 147 134
49 148 11
49 149 19
49 150 5
49 151 7
49 152 16
49 153 23
49 154 9
50 51 10
50 52 205
50 53 1
50 54 14
50 55 5
50 56 136
50 57 1
50 59 9
50 60 43
50 61 79
50 62 144
50 64 7
50 65 5
50 68 9
50 70 40
50 71 69
50 73 1
50 74 54
50 75 39
50 76 11
50 79 150
50 81 45
50 82 10
50 83 8
50 85 6
50 87 8
50 89 274
50 90 9
50 94 2
50 95 46
50 96 72
50 97 105
50 99 13
50 100 30
50 101 8
50 104 16
50 105 4
50 107 2
50 108 71
50 110 2
50 111 50
50 117 101
50 119 44
50 120 32
50 121 4
50 122 2
50 123 1
50 125 34
50 126 9
50 127 26
50 129 2
50 130 59
50 131 5
50 132 3
50 135 143
50 137 86
50 138 39
50 140 3
50 141 2
50 143 31
50 144 4
50 146 1
50 148 3
50 149 2
50 150 1
50 151 12
50 152 13
50 153 32
50 154 36
51 52 18
51 53 8
51 54 61
51 55 7
51 56 17
51 57 204
51 58 16
51 59 162
51 60 5
51 61 2
51 62 4
51 64 26
51 65 5
51 66 8
51 67 24
51 68 16
51 69 110
51 70 9
51 71 85
51 72 16
51 73 17
51 74 56
51 75 4
51 76 7
51 77 17
51 78 129
51 79 23
51 81 16
51 82 29
51 83 12
51 85 23
51 86 71
51 87 223
51 88 4
51 89 48
51 90 1
51 92 28
51 93 4
51 94 72
51 95 49
51 96 2
51 97 19
51 99 24
51 100 15
51 101 18
51 102 72
51 105 141
51 106 27
51 107 22
51 108 6
51 109 121
51 110 13
51 111 8
51 112 34
51 113 39
51 114 55
51 115 68
51 117 18
51 118 11
51 119 1
51 120 104
51 121 5
51 122 77
51 124 29
51 125 11
51 126 68
51 127 4
51 128 1
51 129 60
51 130 79
51 131 39
51 132 24
51 134 41
51 135 63
51 137 41
51 138 15
51 140 67
51 141 22
51 142 13
51 143 6
51 144 48
51 145 48
51 146 37
51 147 52
51 148 89
51 149 192
51 150 24
51 151 21
51 152 122
51 153 61
51 154 52
52 53 25
52 54 19
52 55 12
52 56 280
52 57 14
52 58 26
52 59 13
52 60 11
52 61 4
52 62 341
52 63 15
52 64 16
52 65 19
52 66 3
52 67 1
52 68 16
52 69 16
52 70 16
52 71 6
52 73 97
52 74 14
52 75 9
52 77 96
52 78 1
52 79 271
52 81 18
52 82 50
52 83 129
52 85 11
52 86 2
52 87 14
52 88 92
52 89 173
52 90 13
52 92 17
52 93 20
52 94 8
52 95 266
52 96 23
52 97 13
52 99 3
52 100 99
52 101 6
52 102 1
52 105 19
52 106 6
52 107 1
52 108 4
52 110 8
52 111 161
52 112 15
52 113 5
52 114 24
52 115 4
52 117 101
52 118 2
52 119 49
52 120 29
52 121 4
52 122 1
52 123 65
52 124 3
52 125 12
52 126 15
52 127 9
52 128 28
52 129 25
52 130 2
52 131 4
52 132 197
52 134 209
52 135 186
52 137 2
52 138 29
52 140 176
52 141 76
52 143 10
52 144 11
52 145 10
52 147 18
52 148 1
52 149 8
52 150 47
52 151 1
52 152 38
52 153 9
52 154 140
53 54 4
53 55 7
53 57 1
53 58 23
53 59 1
53 62 19
53 63 3
53 64 66
53 65 6
53 67 37
53 68 6
53 69 2
53 70 7
53 71 10
53 72 44
53 73 2
53 74 5
53 75 1
53 77 65
53 79 64
53 81 134
53 82 318
53 83 20
53 85 4
53 86 3
53 87 11
53 88 1
53 89 15
53 90 8
53 92 1
53 94 62
53 95 1
53 96 82
53 97 12
53 100 2
53 101 124
53 102 4
53 105 11
53 106 3
53 108 159
53 109 85
53 110 355
53 112 3
53 113 3
53 114 4
53 115 4
53 117 4
53 122 38
53 123 15
53 124 1
53 125 1
53 126 1
53 127 1
53 128 10
53 129 4
53 130 2
53 131 1
53 134 1
53 135 3
53 137 2
53 138 1
53 140 33
53 141 7
53 142 46
53 143 6
53 144 3
53 145 1
53 146 99
53 147 3
53 148 22
53 149 7
53 151 5
53 152 53
53 153 6
53 154 1
54 55 21
54 56 8
54 57 9
54 58 38
54 59 22
54 60 2
54 62 7
54 63 46
54 64 25
54 65 70
54 66 10
54 67 4
54 68 2
54 69 10
54 70 26
54 71 30
54 72 1
54 73 8
54 74 84
54 75 9
54 76 35
54 77 5
54 78 2
54 79 4
54 81 16
54 82 13
54 83 22
54 85 1
54 86 6
54 87 10
54 88 5
54 89 18
54 90 160
54 92 2
54 93 2
54 94 5
54 95 60
54 96 55
54 97 22
54 99 105
54 100 3
54 101 44
54 102 3
54 105 18
54 106 36
54 107 1
54 108 7
54 109 22
54 110 29
54 111 27
54 112 97
54 113 101
54 114 78
54 115 2
54 117 3
54 118 2
54 119 7
54 120 43
54 121 2
54 122 2
54 123 28
54 124 5
54 125 56
54 126 55
54 127 41
54 128 2
54 129 76
54 130 20
54 131 73
54 132 16
54 134 83
54 135 61
54 137 53
54 138 93
54 140 46
54 141 152
54 142 1
54 143 73
54 144 3
54 145 1
54 146 1
54 147 1
54 148 5
54 149 7
54 150 4
54 151 7
54 152 15
54 153 88
54 154 13
55 56 18
55 57 3
55 58 17
55 59 13
55 60 20
55 61 1
55 62 10
55 63 175
55 64 91
55 65 145
55 66 97
55 68 16
55 70 80
55 71 14
55 72 1
55 73 1
55 74 4
55 75 236
55 76 5
55 77 7
55 79 12
55 81 20
55 82 6
55 83 124
55 85 9
55 86 9
55 87 77
55 88 56
55 89 66
55 90 168
55 92 16
55 93 22
55 94 39
55 95 12
55 96 23
55 97 9
55 99 324
55 100 4
55 101 128
55 102 1
55 104 4
55 105 5
55 106 20
55 107 6
55 108 3
55 110 12
55 111 52
55 112 12
55 113 3
55 114 9
55 115 2
55 117 1
55 118 128
55 119 2
55 120 11
55 121 221
55 122 39
55 123 5
55 124 2
55 125 10
55 126 33
55 127 33
55 128 4
55 129 1
55 130 2
55 131 69
55 132 12
55 134 52
55 135 9
55 137 5
55 138 169
55 140 42
55 141 23
55 143 86
55 144 263
55 145 2
55 146 4
55 147 56
55 148 2
55 149 4
55 151 43
55 152 16
55 153 13
55 154 1
56 57 7
56 59 9
56 60 24
56 61 7
56 62 178
56 63 2
56 64 32
56 65 142
56 66 118
56 67 4
56 68 4
56 69 8
56 70 8
56 71 7
56 72 5
56 73 203
56 74 1
56 75 58
56 76 34
56 77 7
56 78 6
56 79 293
56 81 4
56 83 1
56 85 1
56 86 5
56 87 2
56 88 224
56 89 217
56 90 5
56 92 10
56 93 9
56 94 2
56 95 236
56 96 29
56 97 1
56 99 8
56 100 197
56 101 6
56 102 81
56 104 81
56 105 8
56 107 4
56 108 1
56 109 33
56 110 1
56 111 264
56 112 53
56 113 16
56 114 1
56 115 32
56 117 143
56 118 62
56 119 170
56 120 117
56 121 169
56 122 2
56 123 138
56 124 9
56 125 5
56 126 16
56 127 53
56 129 29
56 130 1
56 131 28
56 132 236
56 134 143
56 135 213
56 137 24
56 138 2
56 140 104
56 141 5
56 142 3
56 143 8
56 144 47
56 145 8
56 146 18
56 147 21
56 148 1
56 149 8
56 150 52
56 151 8
56 153 31
56 154 117
57 58 15
57 59 130
57 60 9
57 61 5
57 62 6
57 63 1
57 64 16
57 65 15
57 66 7
57 67 18
57 68 45
57 69 95
57 70 6
57 71 98
57 72 6
57 73 3
57 74 29
57 75 7
57 76 9
57 77 9
57 78 79
57 79 4
57 81 23
57 82 7
57 83 4
57 85 16
57 86 47
57 87 85
57 88 14
57 89 9
57 90 12
57 92 31
57 93 3
57 94 41
57 95 14
57 96 7
57 97 3
57 99 1
57 100 14
57 101 15
57 102 157
57 105 142
57 106 19
57 107 88
57 108 5
57 109 12
57 110 10
57 111 2
57 112 82
57 113 339
57 114 37
57 115 104
57 117 11
57 118 13
57 119 3
57 120 15
57 121 25
57 122 38
57 123 1
57 124 68
57 125 10
57 126 18
57 127 29
57 128 25
57 129 11
57 130 70
57 131 55
57 132 4
57 134 1
57 135 11
57 137 39
57 138 8
57 140 14
57 141 13
57 142 73
57 144 19
57 145 39
57 146 14
57 147 11
57 148 44
57 149 112
57 150 7
57 151 25
57 152 77
57 153 22
57 154 4
58 59 12
58 60 1
58 62 14
58 64 28
58 65 20
58 67 164
58 68 4
58 69 11
58 70 43
58 71 200
58 72 53
58 74 26
58 75 10
58 78 5
58 79 6
58 81 151
58 82 101
58 83 17
58 87 41
58 89 34
58 90 72
58 92 1
58 93 1
58 94 14
58 95 6
58 96 294
58 97 141
58 99 25
58 100 3
58 101 199
58 102 35
58 105 10
58 107 2
58 108 69
58 109 10
58 110 18
58 111 25
58 113 2
58 115 10
58 117 10
58 118 1
58 119 1
58 122 20
58 125 22
58 126 6
58 127 1
58 129 9
58 130 67
58 131 4
58 135 24
58 137 80
58 138 63
58 141 13
58 143 49
58 145 6
58 146 48
58 147 3
58 148 12
58 149 4
58 150 5
58 151 136
58 152 53
58 153 8
58 154 3
59 60 2
59 62 10
59 63 6
59 64 23
59 65 5
59 66 2
59 67 3
59 68 82
59 69 325
59 70 14
59 71 52
59 72 31
59 74 116
59 75 14
59 76 15
59 77 67
59 78 191
59 79 18
59 81 14
59 82 17
59 83 11
59 85 7
59 86 157
59 87 106
59 88 3
59 89 41
59 90 3
59 92 12
59 93 2
59 94 147
59 95 4
59 96 11
59 97 8
59 99 1
59 100 20
59 101 14
59 102 167
59 105 276
59 106 111
59 107 23
59 108 2
59 109 8
59 110 2
59 111 3
59 112 50
59 113 54
59 114 112
59 115 116
59 117 3
59 118 4
59 119 8
59 120 1
59 121 5
59 122 61
59 123 4
59 124 1
59 125 4
59 126 10
59 127 6
59 128 13
59 129 2
59 130 122
59 131 38
59 135 2
59 137 79
59 138 10
59 140 4
59 141 34
59 142 2
59 143 1
59 144 2
59 145 92
59 146 11
59 147 20
59 148 106
59 149 148
59 150 27
59 151 66
59 152 234
59 153 4
59 154 19
60 61 64
60 62 64
60 63 1
60 65 123
60 66 89
60 67 8
60 68 38
60 69 27
60 70 133
60 72 7
60 73 88
60 75 1
60 76 38
60 77 1
60 79 9
60 81 1
60 82 1
60 83 2
60 85 8
60 87 1
60 88 11
60 89 81
60 90 2
60 92 10
60 93 12
60 94 2
60 95 68
60 96 3
60 97 3
60 99 4
60 100 14
60 102 62
60 104 1
60 105 1
60 106 18
60 107 3
60 108 1
60 109 16
60 111 5
60 112 8
60 113 20
60 114 1
60 115 21
60 117 212
60 118 206
60 119 34
60 120 91
60 121 8
60 122 33
60 124 2
60 125 59
60 126 114
60 127 14
60 129 28
60 130 1
60 131 5
60 132 8
60 134 12
60 135 13
60 137 1
60 138 1
60 140 3
60 142 10
60 143 27
60 144 8
60 145 2
60 146 1
60 147 6
60 148 2
60 149 2
60 150 1
60 151 8
60 153 76
60 154 11
61 62 62
61 65 98
61 66 15
61 67 1
61 68 32
61 69 1
61 70 6
61 71 18
61 73 78
61 74 41
61 75 1
61 76 108
61 79 2
61 83 1
61 88 47
61 89 58
61 95 4
61 101 1
61 102 6
61 104 1
61 105 3
61 107 24
61 111 2
61 112 7
61 113 7
61 115 2
61 117 43
61 118 20
61 119 1
61 120 18
61 121 38
61 124 1
61 125 22
61 126 3
61 127 44
61 128 1
61 129 42
61 131 1
61 132 4
61 134 4
61 135 57
61 140 2
61 142 5
61 143 59
61 144 1
61 146 1
61 148 1
61 149 4
61 153 2
61 154 4
62 63 21
62 64 9
62 65 88
62 68 16
62 69 8
62 70 19
62 71 2
62 72 1
62 73 126
62 74 12
62 75 8
62 76 2
62 77 23
62 79 175
62 81 26
62 82 28
62 83 153
62 85 14
62 86 3
62 87 11
62 88 5
62 89 213
62 90 22
62 92 24
62 93 15
62 94 3
62 95 55
62 96 15
62 97 7
62 99 9
62 100 55
62 101 4
62 102 1
62 105 6
62 106 19
62 107 24
62 108 5
62 110 11
62 111 36
62 112 5
62 113 1
62 114 11
62 115 3
62 117 97
62 118 1
62 119 44
62 120 9
62 121 1
62 122 1
62 123 29
62 124 2
62 125 27
62 126 14
62 127 4
62 128 11
62 129 36
62 130 18
62 131 2
62 132 58
62 134 34
62 135 162
62 137 7
62 138 14
62 140 59
62 141 18
62 143 47
62 144 30
62 145 9
62 147 18
62 149 1
62 150 3
62 151 6
62 152 54
62 153 6
62 154 24
63 64 5
63 65 75
63 68 5
63 70 26
63 71 17
63 74 7
63 75 75
63 76 3
63 79 6
63 81 10
63 82 7
63 83 15
63 85 11
63 87 5
63 88 137
63 89 17
63 90 240
63 92 2
63 93 1
63 95 3
63 96 25
63 97 34
63 99 106
63 100 2
63 101 3
63 102 2
63 104 1
63 105 8
63 107 1
63 108 9
63 110 69
63 111 39
63 115 1
63 118 149
63 119 3
63 120 8
63 121 197
63 122 1
63 125 56
63 126 7
63 127 6
63 129 1
63 130 22
63 131 14
63 135 3
63 137 15
63 138 265
63 140 55
63 141 30
63 143 34
63 144 185
63 145 1
63 149 1
63 150 1
63 151 30
63 152 11
63 153 5
64 65 1
64 66 7
64 67 51
64 68 3
64 69 12
64 70 19
64 71 21
64 72 141
64 73 23
64 74 22
64 75 48
64 76 4
64 77 19
64 78 4
64 79 33
64 81 76
64 82 75
64 83 20
64 85 5
64 86 8
64 87 37
64 88 19
64 89 69
64 90 39
64 92 1
64 93 4
64 94 19
64 95 5
64 96 198
64 97 166
64 99 11
64 100 3
64 101 176
64 102 3
64 104 26
64 105 12
64 106 23
64 107 2
64 108 29
64 109 58
64 110 109
64 111 16
64 112 92
64 113 49
64 114 24
64 115 16
64 117 3
64 118 8
64 119 2
64 120 34
64 121 8
64 122 89
64 123 28
64 124 147
64 125 11
64 126 1
64 127 3
64 128 57
64 129 40
64 130 12
64 131 18
64 132 3
64 134 7
64 135 2
64 137 6
64 138 9
64 140 38
64 141 23
64 142 23
64 143 42
64 144 10
64 145 12
64 146 66
64 147 3
64 148 101
64 149 33
64 150 2
64 151 11
64 152 77
64 153 13
65 66 43
65 67 11
65 68 27
65 69 11
65 70 114
65 71 8
65 72 2
65 73 54
65 74 1
65 75 83
65 76 55
65 77 6
65 78 2
65 79 8
65 81 53
65 82 16
65 83 3
65 86 1
65 87 5
65 88 72
65 89 13
65 90 81
65 92 42
65 93 12
65 94 2
65 95 182
65 96 9
65 97 4
65 99 122
65 100 49
65 101 15
65 102 28
65 105 1
65 107 62
65 108 27
65 109 77
65 110 31
65 111 16
65 112 23
65 113 13
65 114 1
65 115 21
65 117 34
65 118 280
65 119 126
65 120 101
65 121 203
65 122 11
65 123 2
65 124 8
65 125 51
65 126 17
65 127 71
65 128 1
65 129 184
65 131 25
65 132 28
65 134 68
65 135 181
65 137 16
65 138 113
65 140 10
65 141 4
65 142 4
65 143 281
65 144 121
65 145 31
65 146 7
65 147 20
65 148 13
65 149 5
65 150 17
65 151 28
65 152 3
65 153 91
65 154 14
66 68 8
66 69 2
66 70 9
66 71 3
66 72 100
66 73 84
66 75 70
66 76 49
66 78 1
66 79 1
66 81 2
66 85 2
66 87 1
66 88 1
66 89 3
66 90 98
66 92 13
66 93 2
66 94 1
66 95 11
66 96 25
66 97 1
66 99 24
66 100 57
66 101 1
66 102 25
66 104 45
66 105 5
66 106 12
66 107 12
66 109 18
66 111 1
66 112 4
66 113 4
66 115 9
66 117 8
66 118 175
66 119 32
66 120 112
66 121 154
66 122 6
66 124 1
66 125 39
66 126 7
66 127 13
66 129 5
66 130 8
66 131 204
66 132 1
66 134 1
66 135 13
66 137 11
66 138 1
66 140 1
66 142 1
66 143 11
66 144 162
66 145 1
66 146 3
66 147 1
66 149 2
66 150 75
66 151 15
66 153 78
66 154 30
67 68 6
67 69 15
67 70 1
67 71 14
67 72 134
67 73 15
67 74 8
67 75 3
67 76 3
67 78 81
67 81 89
67 82 144
67 83 13
67 86 1
67 87 8
67 88 2
67 89 30
67 90 2
67 92 6
67 93 52
67 94 16
67 95 11
67 96 258
67 97 12
67 99 4
67 100 9
67 101 155
67 102 36
67 105 6
67 106 1
67 107 4
67 108 59
67 109 24
67 110 21
67 112 12
67 113 15
67 114 3
67 115 61
67 117 18
67 118 8
67 119 1
67 120 3
67 121 6
67 122 33
67 124 1
67 125 10
67 126 13
67 127 1
67 128 6
67 129 13
67 130 11
67 131 1
67 132 2
67 134 1
67 135 5
67 137 36
67 138 3
67 141 11
67 142 85
67 143 4
67 144 12
67 145 136
67 146 369
67 147 9
67 148 20
67 149 9
67 150 24
67 151 157
67 152 12
67 153 20
67 154 6
68 69 72
68 70 9
68 71 3
68 72 99
68 74 100
68 75 71
68 76 130
68 77 57
68 78 63
68 79 2
68 81 25
68 82 9
68 83 9
68 86 2
68 87 5
68 88 67
68 90 6
68 92 23
68 93 8
68 94 56
68 95 21
68 96 56
68 97 26
68 99 3
68 100 25
68 101 21
68 102 62
68 104 82
68 105 74
68 107 7
68 108 2
68 109 3
68 110 11
68 111 1
68 112 50
68 113 30
68 114 55
68 115 35
68 118 4
68 119 78
68 120 77
68 121 39
68 122 3
68 123 15
68 124 18
68 125 3
68 126 17
68 127 58
68 128 18
68 129 5
68 131 29
68 132 107
68 135 2
68 137 104
68 138 2
68 140 11
68 141 8
68 142 86
68 143 2
68 144 20
68 145 103
68 146 10
68 147 12
68 148 1
68 150 11
68 152 103
68 153 101
68 154 1
69 70 2
69 71 34
69 72 11
69 74 103
69 75 1
69 76 3
69 77 40
69 78 134
69 79 1
69 81 12
69 82 9
69 83 9
69 85 3
69 86 18
69 87 44
69 88 1
69 89 1
69 90 1
69 92 36
69 93 29
69 94 123
69 95 87
69 96 2
69 97 17
69 99 1
69 100 5
69 101 7
69 102 268
69 105 140
69 106 54
69 107 23
69 108 2
69 109 7
69 110 4
69 112 30
69 113 129
69 114 69
69 115 123
69 117 76
69 118 5
69 119 6
69 120 12
69 121 6
69 122 13
69 123 1
69 124 4
69 125 1
69 126 9
69 127 8
69 129 81
69 130 49
69 131 49
69 135 27
69 137 30
69 140 1
69 141 13
69 142 3
69 144 47
69 145 99
69 146 34
69 147 21
69 148 25
69 149 175
69 150 3
69 151 9
69 152 170
69 153 12
69 154 5
70 71 79
70 72 32
70 73 1
70 74 15
70 75 84
70 76 10
70 77 4
70 78 1
70 79 11
70 81 55
70 82 11
70 83 16
70 86 3
70 87 31
70 88 4
70 89 25
70 90 70
70 92 25
70 93 12
70 94 5
70 95 10
70 96 116
70 97 90
70 99 53
70 100 7
70 101 13
70 104 1
70 105 5
70 106 3
70 107 14
70 108 67
70 109 2
70 110 10
70 111 7
70 112 8
70 113 6
70 114 27
70 115 3
70 117 2
70 118 60
70 119 27
70 120 81
70 121 11
70 122 1
70 123 3
70 124 2
70 125 48
70 126 180
70 127 19
70 128 14
70 129 8
70 130 75
70 131 11
70 132 17
70 134 11
70 135 10
70 137 33
70 138 106
70 140 27
70 141 17
70 142 5
70 143 192
70 144 98
70 145 2
70 146 2
70 147 2
70 148 1
70 149 5
70 150 1
70 151 11
70 152 62
70 153 32
70 154 2
71 72 13
71 73 1
71 74 34
71 75 2
71 76 16
71 78 36
71 79 2
71 81 97
71 82 12
71 83 2
71 85 2
71 86 18
71 87 81
71 88 8
71 89 18
71 90 16
71 92 1
71 93 4
71 94 124
71 95 2
71 96 154
71 97 136
71 99 11
71 100 4
71 101 47
71 102 179
71 105 142
71 106 3
71 107 3
71 108 81
71 109 57
71 110 15
71 111 4
71 112 5
71 113 83
71 114 69
71 115 175
71 117 1
71 118 3
71 119 3
71 120 1
71 121 24
71 122 9
71 123 14
71 124 2
71 125 18
71 126 12
71 127 18
71 128 185
71 129 1
71 130 203
71 131 3
71 132 34
71 134 23
71 137 64
71 138 63
71 140 9
71 141 37
71 142 214
71 143 42
71 144 3
71 145 14
71 146 7
71 147 6
71 148 8
71 149 72
71 150 1
71 151 20
71 152 127
71 153 1
71 154 1
72 73 11
72 74 7
72 75 1
72 76 39
72 78 1
72 81 91
72 82 106
72 86 5
72 87 12
72 88 4
72 89 24
72 92 8
72 93 3
72 94 3
72 95 4
72 96 167
72 97 126
72 99 2
72 100 13
72 101 209
72 102 11
72 105 3
72 107 5
72 108 31
72 109 65
72 110 69
72 112 9
72 113 9
72 114 8
72 115 22
72 117 48
72 118 4
72 119 12
72 120 9
72 121 1
72 122 72
72 124 2
72 125 11
72 126 21
72 127 5
72 128 30
72 129 7
72 130 6
72 131 4
72 132 29
72 135 4
72 137 1
72 138 1
72 141 2
72 142 78
72 143 1
72 144 1
72 145 25
72 146 143
72 147 7
72 148 81
72 149 13
72 150 19
72 151 72
72 152 6
72 153 5
72 154 2
73 74 3
73 75 1
73 76 78
73 79 61
73 81 34
73 82 4
73 87 1
73 89 314
73 90 2
73 92 97
73 93 1
73 95 81
73 100 293
73 101 7
73 102 7
73 105 1
73 107 2
73 108 11
73 109 13
73 110 4
73 111 77
73 113 21
73 115 15
73 117 137
73 118 78
73 119 46
73 120 25
73 121 44
73 122 3
73 124 2
73 125 54
73 126 3
73 127 5
73 129 29
73 130 8
73 131 6
73 135 243
73 140 1
73 141 1
73 143 24
73 144 6
73 145 4
73 146 1
73 147 4
73 148 1
73 149 30
73 150 181
73 151 12
73 152 1
73 153 4
73 154 45
74 75 17
74 76 19
74 77 10
74 78 2
74 79 20
74 81 26
74 82 18
74 83 25
74 85 8
74 86 2
74 87 14
74 88 24
74 89 50
74 90 5
74 92 1
74 94 2
74 96 43
74 97 38
74 101 18
74 102 5
74 105 75
74 106 220
74 107 2
74 108 17
74 109 5
74 110 4
74 111 9
74 112 69
74 113 192
74 114 2
74 115 6
74 117 2
74 118 3
74 119 1
74 121 9
74 122 4
74 123 7
74 124 4
74 125 6
74 126 10
74 127 6
74 128 3
74 130 20
74 131 3
74 132 34
74 134 14
74 135 2
74 137 52
74 138 5
74 140 11
74 141 3
74 142 4
74 143 4
74 144 1
74 145 4
74 146 24
74 147 2
74 148 5
74 149 14
74 150 3
74 151 21
74 152 19
74 153 3
74 154 1
75 76 52
75 77 49
75 78 19
75 79 66
75 81 7
75 82 17
75 83 48
75 85 27
75 86 15
75 87 60
75 88 146
75 89 44
75 90 79
75 92 2
75 93 2
75 94 39
75 95 5
75 96 6
75 97 5
75 99 112
75 100 1
75 101 105
75 104 53
75 105 15
75 106 32
75 107 5
75 108 3
75 110 2
75 111 46
75 112 29
75 113 4
75 114 5
75 115 2
75 117 2
75 118 17
75 119 48
75 120 155
75 121 115
75 122 12
75 123 55
75 124 29
75 125 26
75 126 3
75 127 21
75 128 26
75 129 2
75 130 35
75 131 34
75 132 16
75 134 6
75 135 4
75 137 14
75 138 141
75 140 48
75 141 14
75 142 1
75 143 77
75 144 164
75 145 1
75 148 2
75 149 2
75 151 52
75 152 8
75 153 79
76 77 32
76 78 2
76 79 1
76 81 3
76 83 41
76 86 45
76 87 9
76 88 49
76 89 1
76 90 10
76 92 113
76 93 7
76 94 1
76 95 10
76 96 13
76 97 13
76 99 2
76 100 128
76 101 3
76 102 26
76 104 116
76 105 6
76 107 2
76 108 1
76 109 26
76 111 1
76 112 13
76 113 16
76 114 12
76 115 11
76 117 41
76 118 153
76 119 156
76 120 115
76 121 111
76 123 19
76 124 6
76 125 1
76 126 106
76 127 191
76 128 3
76 129 90
76 130 1
76 131 66
76 132 11
76 135 1
76 138 1
76 140 4
76 141 7
76 142 36
76 143 1
76 144 14
76 145 3
76 146 3
76 147 13
76 149 8
76 150 83
76 153 127
76 154 33
77 78 19
77 79 214
77 81 8
77 82 22
77 83 17
77 85 26
77 87 6
77 89 37
77 90 9
77 92 3
77 93 1
77 94 19
77 95 2
77 96 5
77 97 25
77 99 7
77 100 38
77 101 3
77 102 4
77 104 62
77 105 29
77 107 31
77 108 1
77 109 2
77 110 41
77 111 1
77 113 11
77 115 42
77 117 5
77 118 1
77 119 31
77 120 65
77 121 19
77 122 6
77 124 2
77 125 3
77 127 55
77 129 1
77 130 8
77 131 41
77 135 6
77 137 10
77 140 7
77 141 61
77 143 2
77 144 19
77 145 51
77 146 4
77 147 3
77 148 14
77 149 15
77 150 42
77 151 69
77 152 150
77 153 84
77 154 36
78 81 4
78 82 4
78 83 14
78 85 3
78 86 141
78 87 33
78 90 3
78 92 1
78 93 45
78 94 123
78 95 10
78 96 1
78 97 9
78 99 1
78 100 2
78 101 1
78 102 86
78 105 165
78 106 5
78 107 10
78 108 2
78 109 12
78 110 2
78 112 82
78 113 27
78 114 122
78 115 118
78 117 3
78 118 12
78 119 1
78 120 3
78 121 41
78 122 31
78 124 2
78 125 3
78 126 2
78 127 1
78 128 13
78 129 7
78 130 53
78 131 68
78 135 4
78 137 16
78 138 1
78 141 12
78 142 74
78 144 11
78 145 247
78 146 3
78 147 5
78 148 20
78 149 94
78 150 3
78 151 3
78 152 232
78 153 11
79 81 5
79 82 28
79 83 38
79 85 16
79 86 26
79 87 10
79 88 4
79 89 245
79 90 25
79 92 3
79 93 2
79 94 5
79 95 162
79 96 9
79 97 7
79 99 5
79 100 54
79 101 7
79 104 34
79 105 28
79 106 28
79 107 5
79 108 3
79 110 41
79 111 136
79 112 1
79 113 1
79 114 4
79 115 3
79 117 88
79 118 4
79 119 58
79 120 68
79 121 18
79 122 3
79 123 110
79 124 2
79 125 10
79 126 2
79 127 1
79 128 8
79 129 7
79 130 9
79 131 7
79 132 75
79 134 57
79 135 134
79 137 6
79 138 8
79 140 62
79 141 8
79 142 1
79 143 6
79 144 16
79 145 1
79 146 7
79 148 1
79 149 3
79 150 7
79 151 81
79 152 130
79 153 10
79 154 44
81 82 66
81 83 16
81 86 1
81 87 16
81 88 7
81 89 40
81 90 20
81 92 2
81 93 6
81 94 26
81 95 20
81 96 277
81 97 80
81 99 20
81 100 33
81 101 72
81 102 21
81 105 10
81 108 163
81 109 94
81 110 138
81 111 16
81 112 15
81 113 15
81 114 36
81 115 19
81 117 25
81 118 4
81 119 2
81 120 4
81 121 3
81 122 27
81 123 5
81 124 4
81 125 21
81 126 4
81 127 8
81 128 23
81 129 9
81 130 45
81 131 6
81 132 18
81 134 13
81 135 6
81 137 28
81 138 35
81 140 19
81 141 32
81 142 17
81 143 37
81 144 4
81 145 20
81 146 68
81 147 19
81 148 55
81 149 21
81 150 8
81 151 11
81 152 20
81 153 11
81 154 22
82 83 34
82 85 3
82 86 7
82 87 20
82 88 2
82 89 34
82 90 8
82 92 3
82 93 2
82 94 11
82 95 6
82 96 96
82 97 18
82 99 2
82 100 3
82 101 258
82 102 39
82 105 18
82 106 21
82 107 2
82 108 105
82 109 12
82 110 58
82 111 8
82 112 11
82 113 6
82 114 10
82 115 7
82 117 14
82 118 4
82 119 1
82 121 1
82 122 30
82 123 23
82 124 1
82 125 22
82 126 1
82 127 1
82 128 8
82 129 10
82 130 28
82 131 9
82 132 1
82 134 5
82 135 18
82 137 72
82 138 6
82 140 41
82 141 8
82 142 4
82 143 17
82 144 6
82 145 5
82 146 118
82 147 1
82 148 23
82 149 22
82 150 9
82 151 158
82 152 113
82 153 20
82 154 2
83 85 2
83 86 12
83 87 21
83 89 25
83 90 72
83 92 13
83 93 9
83 94 16
83 95 5
83 96 16
83 97 10
83 99 26
83 101 3
83 104 1
83 105 13
83 106 33
83 107 3
83 110 2
83 111 17
83 112 5
83 113 5
83 114 31
83 115 3
83 117 6
83 118 212
83 119 8
83 120 33
83 121 228
83 122 1
83 123 15
83 124 4
83 125 9
83 126 103
83 127 65
83 128 8
83 129 112
83 130 42
83 131 87
83 135 2
83 137 1
83 138 23
83 140 54
83 141 22
83 143 1
83 144 135
83 145 1
83 146 5
83 147 2
83 149 3
83 151 8
83 152 48
83 153 108
83 154 1
85 86 1
85 87 16
85 88 28
85 89 31
85 90 12
85 92 25
85 93 14
85 94 5
85 96 2
85 97 2
85 99 7
85 101 4
85 102 3
85 105 3
85 106 233
85 107 32
85 108 1
85 109 40
85 110 2
85 112 9
85 113 2
85 114 3
85 115 2
85 117 3
85 118 10
85 120 14
85 121 31
85 122 96
85 123 2
85 124 1
85 125 5
85 128 2
85 129 1
85 130 1
85 131 7
85 137 1
85 138 78
85 140 12
85 141 10
85 142 1
85 144 26
85 145 3
85 146 7
85 148 12
85 149 1
85 150 1
85 151 137
85 152 16
85 153 19
86 87 119
86 89 24
86 90 1
86 92 7
86 93 1
86 94 18
86 96 1
86 97 9
86 99 1
86 100 1
86 101 12
86 102 32
86 105 47
86 108 2
86 109 13
86 110 1
86 111 2
86 113 2
86 115 13
86 119 19
86 121 8
86 122 25
86 124 2
86 125 3
86 126 4
86 127 1
86 129 1
86 130 11
86 131 3
86 135 1
86 137 2
86 141 2
86 143 1
86 144 2
86 145 11
86 146 2
86 147 53
86 148 4
86 149 38
86 150 2
86 151 116
86 152 24
86 153 2
87 88 4
87 89 15
87 90 16
87 92 13
87 93 4
87 94 75
87 95 1
87 96 16
87 97 53
87 99 3
87 100 4
87 101 57
87 102 72
87 105 76
87 106 7
87 107 11
87 108 11
87 109 29
87 110 8
87 111 28
87 112 18
87 113 9
87 114 92
87 115 33
87 117 3
87 118 2
87 119 20
87 120 3
87 121 4
87 122 90
87 123 5
87 124 28
87 125 8
87 126 6
87 127 3
87 128 25
87 129 2
87 130 51
87 131 12
87 132 7
87 134 2
87 135 1
87 137 17
87 138 93
87 140 33
87 141 25
87 142 1
87 143 7
87 144 3
87 145 19
87 146 6
87 147 117
87 148 72
87 149 33
87 150 1
87 151 27
87 152 97
87 153 10
87 154 2
88 89 2
88 90 34
88 92 3
88 93 1
88 94 1
88 95 97
88 96 51
88 97 3
88 99 86
88 100 10
88 101 4
88 102 36
88 104 85
88 105 15
88 106 84
88 107 3
88 109 19
88 110 4
88 111 47
88 112 2
88 113 20
88 115 15
88 117 10
88 118 6
88 119 7
88 120 76
88 121 249
88 122 5
88 124 3
88 125 3
88 126 10
88 127 106
88 128 4
88 129 6
88 130 1
88 131 12
88 135 5
88 137 44
88 138 95
88 140 94
88 142 20
88 144 107
88 145 13
88 146 1
88 147 4
88 148 2
88 149 16
88 150 8
88 151 42
88 152 15
88 153 2
88 154 13
89 90 7
89 92 2
89 94 30
89 95 130
89 96 14
89 97 31
89 99 14
89 100 191
89 101 46
89 102 6
89 104 1
89 105 18
89 106 24
89 107 26
89 108 32
89 109 31
89 110 33
89 111 107
89 112 10
89 113 7
89 114 12
89 115 6
89 117 280
89 118 7
89 119 108
89 120 43
89 121 3
89 122 42
89 123 69
89 124 8
89 125 92
89 126 20
89 127 5
89 128 12
89 129 16
89 130 10
89 131 26
89 132 152
89 134 120
89 135 192
89 137 31
89 138 24
89 140 18
89 141 65
89 142 4
89 143 5
89 145 3
89 146 53
89 147 2
89 148 15
89 149 2
89 150 95
89 151 89
89 152 33
89 153 35
89 154 143
90 93 1
90 94 6
90 95 2
90 96 37
90 97 18
90 99 273
90 100 4
90 101 40
90 102 2
90 104 11
90 105 2
90 106 35
90 107 2
90 108 17
90 109 3
90 110 43
90 111 53
90 112 14
90 113 6
90 114 102
90 115 1
90 117 2
90 118 60
90 119 3
90 120 24
90 121 108
90 122 1
90 123 22
90 124 7
90 125 77
90 126 20
90 127 16
90 128 5
90 129 6
90 130 20
90 131 69
90 132 11
90 134 48
90 135 6
90 137 12
90 138 322
90 140 60
90 141 180
90 142 23
90 143 69
90 144 219
90 145 2
90 146 3
90 147 29
90 148 1
90 149 4
90 150 2
90 151 31
90 152 21
90 153 25
92 93 239
92 94 1
92 95 15
92 97 1
92 100 131
92 101 3
92 102 20
92 105 1
92 107 4
92 108 1
92 109 13
92 112 10
92 113 6
92 114 2
92 115 8
92 117 2
92 118 42
92 119 13
92 120 9
92 121 16
92 122 2
92 123 3
92 124 3
92 125 1
92 126 53
92 127 29
92 129 7
92 130 3
92 131 4
92 132 2
92 135 2
92 137 1
92 140 7
92 141 2
92 143 2
92 144 81
92 145 7
92 146 8
92 147 9
92 149 13
92 150 112
92 151 2
92 152 13
92 153 17
92 154 2
93 94 5
93 95 10
93 97 1
93 99 1
93 100 2
93 101 2
93 102 15
93 105 1
93 107 3
93 108 1
93 109 6
93 112 9
93 113 3
93 115 5
93 117 5
93 118 3
93 119 7
93 120 1
93 121 6
93 122 4
93 124 4
93 126 53
93 127 37
93 129 12
93 131 2
93 132 3
93 135 1
93 137 2
93 138 1
93 140 4
93 142 28
93 143 1
93 144 51
93 145 56
93 146 6
93 147 4
93 149 3
93 150 3
93 152 7
93 153 9
94 95 1
94 96 18
94 97 5
94 99 1
94 100 2
94 101 80
94 102 166
94 105 69
94 106 1
94 107 2
94 108 2
94 109 11
94 110 53
94 111 51
94 112 53
94 113 5
94 114 181
94 115 147
94 117 2
94 118 6
94 119 1
94 121 28
94 122 11
94 123 2
94 124 1
94 125 2
94 127 1
94 128 28
94 129 1
94 130 53
94 131 28
94 132 1
94 134 1
94 137 16
94 138 2
94 140 24
94 141 11
94 143 1
94 145 84
94 146 2
94 147 5
94 148 9
94 149 11
94 150 1
94 151 15
94 152 195
94 153 3
94 154 1
95 96 3
95 97 1
95 100 61
95 101 13
95 102 110
95 104 2
95 105 1
95 106 1
95 107 1
95 108 3
95 109 14
95 110 11
95 111 92
95 112 28
95 113 91
95 115 33
95 117 121
95 118 17
95 119 34
95 120 69
95 121 30
95 122 1
95 123 2
95 124 6
95 125 13
95 126 24
95 127 21
95 129 183
95 130 1
95 131 69
95 132 188
95 134 215
95 135 254
95 137 6
95 138 2
95 140 87
95 141 5
95 142 8
95 143 73
95 144 15
95 145 33
95 147 28
95 149 8
95 150 3
95 151 16
95 152 6
95 153 67
95 154 162
96 97 237
96 99 46
96 100 6
96 101 106
96 102 25
96 105 19
96 106 5
96 107 2
96 108 151
96 109 24
96 110 81
96 111 30
96 112 12
96 113 8
96 114 44
96 115 5
96 117 2
96 118 5
96 119 2
96 120 3
96 121 7
96 122 55
96 123 18
96 124 18
96 125 37
96 126 5
96 127 5
96 128 253
96 129 1
96 130 78
96 131 5
96 132 22
96 134 20
96 137 150
96 138 86
96 140 25
96 141 59
96 142 190
96 143 60
96 144 5
96 145 1
96 146 219
96 147 3
96 148 57
96 149 11
96 150 19
96 151 5
96 152 19
96 153 6
96 154 23
97 99 32
97 100 4
97 101 27
97 102 1
97 105 7
97 106 7
97 107 5
97 108 147
97 109 40
97 110 61
97 111 16
97 112 13
97 113 1
97 114 81
97 115 16
97 117 1
97 119 3
97 120 1
97 121 2
97 122 59
97 123 7
97 124 31
97 125 24
97 126 18
97 127 4
97 128 155
97 129 3
97 130 67
97 131 14
97 132 55
97 134 42
97 137 75
97 138 80
97 140 18
97 141 16
97 142 88
97 143 45
97 144 2
97 145 19
97 146 15
97 147 17
97 148 91
97 149 4
97 151 18
97 152 18
97 153 7
97 154 2
99 100 3
99 101 43
99 104 2
99 105 2
99 106 17
99 107 2
99 108 31
99 110 36
99 112 5
99 113 1
99 114 83
99 115 2
99 118 27
99 119 1
99 120 9
99 121 174
99 122 1
99 123 2
99 125 85
99 126 3
99 127 4
99 128 1
99 129 5
99 130 41
99 131 35
99 134 93
99 135 14
99 137 15
99 138 220
99 140 55
99 141 95
99 142 1
99 143 40
99 144 289
99 145 2
99 146 12
99 147 8
99 148 2
99 149 2
99 151 24
99 152 21
99 153 40
100 101 3
100 102 7
100 105 4
100 107 1
100 108 3
100 109 8
100 110 15
100 111 14
100 112 11
100 113 2
100 114 1
100 115 12
100 117 124
100 118 47
100 119 114
100 120 21
100 121 15
100 122 1
100 123 14
100 124 4
100 125 84
100 126 31
100 127 8
100 129 8
100 130 3
100 131 7
100 132 29
100 134 11
100 135 76
100 137 1
100 138 1
100 140 10
100 141 48
100 142 1
100 143 2
100 144 2
100 145 21
100 146 8
100 147 29
100 148 1
100 149 4
100 150 381
100 151 11
100 152 4
100 153 4
100 154 93
101 102 41
101 105 35
101 106 5
101 108 46
101 109 62
101 110 118
101 111 22
101 112 3
101 113 9
101 114 21
101 115 10
101 117 15
101 119 2
101 121 2
101 122 83
101 123 9
101 124 1
101 125 11
101 126 3
101 127 1
101 128 9
101 129 28
101 130 7
101 131 2
101 132 8
101 134 19
101 135 8
101 137 66
101 138 4
101 140 42
101 141 44
101 142 10
101 143 8
101 145 4
101 146 137
101 147 4
101 148 84
101 149 14
101 150 19
101 151 177
101 152 59
101 153 19
101 154 9
102 105 116
102 106 1
102 107 17
102 108 21
102 109 44
102 110 4
102 112 97
102 113 200
102 114 90
102 115 61
102 117 164
102 118 7
102 119 17
102 120 24
102 121 66
102 122 13
102 124 12
102 125 2
102 126 23
102 127 40
102 128 42
102 129 112
102 130 31
102 131 8
102 132 1
102 135 9
102 137 119
102 138 1
102 140 1
102 141 4
102 142 95
102 143 2
102 144 12
102 145 71
102 146 45
102 147 33
102 148 4
102 149 126
102 150 21
102 151 48
102 152 88
102 153 44
102 154 18
104 107 1
104 111 24
104 112 17
104 113 1
104 118 1
104 119 81
104 120 225
104 121 54
104 123 60
104 124 27
104 127 32
104 131 49
104 141 3
104 144 44
104 153 86
105 106 104
105 107 1
105 108 3
105 109 31
105 110 15
105 111 16
105 112 71
105 113 39
105 114 54
105 115 22
105 117 1
105 118 1
105 119 1
105 120 1
105 121 16
105 122 50
105 123 12
105 124 4
105 125 7
105 126 1
105 127 10
105 128 23
105 130 56
105 131 2
105 134 1
105 135 3
105 137 36
105 138 16
105 141 14
105 142 28
105 143 2
105 145 45
105 146 1
105 147 1
105 148 61
105 149 94
105 150 9
105 151 33
105 152 149
105 153 6
105 154 7
106 107 9
106 108 5
106 109 128
106 110 1
106 111 11
106 113 94
106 115 1
106 118 42
106 120 1
106 121 53
106 122 98
106 124 4
106 125 22
106 126 1
106 129 1
106 130 32
106 131 2
106 137 33
106 138 82
106 140 28
106 141 2
106 143 6
106 144 42
106 145 1
106 146 42
106 148 1
106 149 20
106 150 1
106 151 293
106 152 21
106 153 55
107 108 1
107 109 2
107 111 4
107 112 103
107 113 6
107 114 3
107 115 16
107 117 2
107 118 4
107 119 83
107 120 9
107 121 5
107 122 1
107 123 1
107 124 45
107 125 3
107 126 47
107 127 77
107 128 1
107 129 131
107 131 46
107 132 3
107 134 2
107 135 24
107 137 1
107 138 3
107 140 3
107 141 71
107 142 6
107 143 30
107 144 20
107 145 17
107 146 42
107 147 9
107 149 10
107 151 20
107 152 23
107 153 42
108 109 57
108 110 49
108 111 1
108 112 5
108 113 6
108 114 8
108 115 4
108 117 3
108 119 1
108 120 1
108 121 1
108 122 26
108 124 1
108 125 12
108 126 8
108 128 3
108 129 8
108 130 61
108 131 2
108 132 68
108 134 8
108 135 7
108 137 106
108 138 41
108 140 2
108 141 9
108 143 50
108 145 6
108 146 227
108 147 2
108 148 13
108 149 5
108 150 4
108 151 13
108 152 7
108 153 9
108 154 1
109 110 95
109 112 18
109 113 17
109 114 3
109 115 72
109 117 37
109 118 11
109 119 16
109 120 13
109 121 28
109 122 258
109 123 25
109 124 10
109 125 8
109 126 10
109 127 8
109 128 2
109 129 16
109 130 4
109 131 2
109 132 1
109 134 4
109 135 28
109 137 8
109 138 1
109 140 4
109 141 8
109 142 8
109 143 34
109 144 61
109 145 11
109 146 12
109 147 93
109 148 114
109 149 77
109 150 7
109 151 88
109 152 13
109 153 52
109 154 16
110 111 1
110 112 3
110 113 6
110 114 24
110 115 11
110 117 4
110 118 1
110 119 1
110 122 25
110 124 2
110 125 52
110 128 9
110 129 1
110 130 4
110 131 3
110 132 5
110 134 37
110 135 2
110 137 5
110 138 79
110 140 2
110 141 33
110 143 3
110 145 49
110 146 28
110 147 5
110 148 42
110 149 3
110 151 8
110 152 13
110 153 3
110 154 2
111 112 10
111 113 1
111 114 10
111 115 4
111 117 9
111 118 4
111 119 4
111 120 50
111 121 2
111 122 2
111 123 138
111 125 21
111 126 1
111 127 1
111 128 3
111 129 5
111 130 13
111 131 3
111 132 139
111 134 41
111 135 146
111 137 1
111 138 14
111 140 78
111 141 25
111 142 5
111 143 4
111 144 5
111 147 1
111 149 4
111 150 1
111 151 14
111 152 8
111 153 3
111 154 16
112 113 102
112 115 11
112 117 36
112 118 14
112 119 27
112 120 38
112 121 39
112 122 8
112 124 99
112 125 12
112 126 15
112 127 69
112 129 66
112 130 11
112 131 36
112 135 10
112 137 18
112 140 4
112 141 10
112 143 6
112 144 31
112 145 28
112 146 19
112 147 20
112 148 2
112 149 16
112 150 2
112 151 9
112 152 88
112 153 49
112 154 2
113 114 4
113 115 131
113 117 84
113 118 9
113 119 3
113 120 16
113 121 36
113 122 9
113 123 1
113 124 20
113 125 8
113 126 11
113 127 23
113 128 35
113 129 117
113 130 20
113 131 13
113 132 1
113 135 49
113 137 76
113 138 1
113 140 5
113 141 6
113 142 138
113 143 28
113 144 10
113 145 40
113 146 47
113 147 20
113 148 10
113 149 110
113 150 4
113 151 2
113 152 13
113 153 15
113 154 2
114 115 58
114 117 1
114 119 15
114 121 1
114 122 3
114 124 2
114 125 50
114 126 3
114 127 3
114 129 1
114 130 117
114 131 64
114 135 1
114 137 30
114 138 104
114 140 1
114 141 36
114 143 21
114 144 2
114 145 161
114 146 1
114 147 4
114 148 5
114 149 16
114 151 16
114 152 164
114 153 2
114 154 2
115 117 23
115 118 13
115 119 8
115 120 14
115 121 21
115 122 21
115 123 1
115 124 3
115 125 4
115 126 13
115 127 7
115 128 23
115 129 21
115 130 40
115 131 45
115 132 5
115 134 3
115 135 4
115 137 6
115 138 2
115 140 4
115 141 12
115 142 100
115 143 3
115 144 11
115 145 87
115 146 9
115 147 55
115 148 27
115 149 53
115 150 12
115 151 12
115 152 134
115 153 7
115 154 1
117 118 41
117 119 211
117 120 17
117 121 32
117 122 1
117 123 50
117 124 6
117 125 64
117 126 8
117 127 15
117 128 1
117 129 95
117 131 11
117 132 28
117 134 10
117 135 86
117 137 3
117 140 3
117 141 74
117 142 2
117 143 1
117 144 5
117 145 21
117 146 18
117 147 16
117 148 1
117 149 9
117 150 87
117 151 27
117 152 3
117 153 23
117 154 92
118 119 160
118 120 71
118 121 257
118 122 17
118 123 1
118 124 9
118 125 54
118 126 37
118 127 21
118 128 12
118 129 12
118 130 3
118 131 29
118 132 5
118 134 2
118 135 22
118 137 1
118 138 1
118 140 6
118 141 12
118 143 23
118 144 64
118 145 6
118 146 3
118 147 191
118 148 3
118 149 2
118 150 36
118 151 11
118 152 2
118 153 113
118 154 35
119 120 88
119 121 140
119 122 1
119 123 147
119 124 2
119 126 86
119 127 54
119 129 14
119 130 2
119 131 6
119 132 29
119 134 7
119 135 59
119 137 1
119 138 2
119 140 1
119 141 12
119 142 1
119 143 2
119 144 9
119 145 4
119 146 2
119 147 25
119 148 1
119 149 3
119 150 26
119 151 1
119 152 3
119 153 86
119 154 58
120 121 59
120 122 2
120 123 63
120 124 29
120 125 45
120 126 79
120 127 58
120 129 105
120 130 2
120 131 52
120 132 39
120 134 39
120 135 54
120 137 1
120 138 1
120 140 114
120 141 14
120 142 5
120 143 63
120 144 40
120 145 6
120 146 10
120 147 19
120 148 3
120 149 14
120 150 6
120 152 1
120 153 124
120 154 51
121 122 7
121 123 23
121 124 10
121 125 9
121 126 17
121 127 173
121 128 29
121 129 17
121 130 4
121 131 83
121 132 2
121 134 1
121 135 7
121 137 1
121 138 93
121 140 70
121 141 2
121 142 28
121 143 5
121 144 212
121 145 5
121 146 8
121 147 97
121 148 2
121 149 27
121 150 16
121 151 26
121 152 1
121 153 65
121 154 3
122 124 4
122 125 11
122 127 2
122 128 1
122 129 4
122 130 12
122 131 3
122 135 8
122 137 11
122 138 5
122 141 2
122 142 8
122 143 2
122 145 16
122 146 24
122 147 12
122 148 112
122 149 25
122 150 1
122 151 116
122 152 25
122 153 26
123 125 13
123 126 3
123 127 10
123 129 1
123 130 11
123 131 4
123 135 32
123 137 2
123 140 4
123 141 11
123 143 8
123 144 18
123 150 5
123 151 3
123 152 83
123 153 12
123 154 8
124 125 6
124 126 10
124 127 33
124 129 38
124 130 1
124 131 26
124 135 3
124 137 2
124 140 3
124 141 2
124 142 2
124 143 1
124 144 5
124 145 14
124 146 10
124 147 19
124 148 1
124 149 5
124 151 2
124 152 3
124 153 19
124 154 1
125 126 14
125 127 2
125 128 5
125 129 15
125 130 67
125 131 9
125 132 5
125 134 90
125 135 20
125 137 15
125 138 83
125 140 12
125 141 72
125 142 1
125 143 93
125 144 7
125 145 3
125 146 6
125 147 1
125 148 1
125 149 5
125 150 64
125 151 33
125 152 14
125 153 51
125 154 11
126 127 175
126 129 168
126 130 1
126 131 36
126 132 14
126 134 7
126 135 7
126 137 2
126 138 2
126 140 58
126 141 5
126 142 3
126 143 6
126 144 69
126 145 9
126 146 15
126 147 34
126 149 10
126 150 2
126 151 1
126 152 1
126 153 170
126 154 3
127 128 1
127 129 110
127 130 2
127 131 50
127 132 2
127 135 1
127 138 1
127 140 1
127 141 2
127 142 11
127 143 2
127 144 30
127 145 6
127 146 2
127 147 19
127 149 14
127 150 1
127 151 1
127 152 1
127 153 128
127 154 2
128 130 134
128 131 2
128 137 3
128 138 3
128 141 1
128 142 69
128 145 2
128 146 5
128 148 3
128 149 36
128 151 28
128 152 14
129 131 49
129 132 14
129 134 62
129 135 108
129 137 4
129 138 1
129 140 103
129 141 9
129 142 9
129 143 110
129 144 18
129 145 18
129 146 8
129 147 8
129 148 2
129 149 36
129 150 2
129 151 32
129 152 8
129 153 206
129 154 19
130 131 68
130 132 6
130 134 4
130 135 1
130 137 48
130 138 74
130 140 9
130 141 31
130 142 77
130 143 136
130 144 1
130 145 16
130 146 3
130 147 1
130 148 4
130 149 34
130 150 2
130 151 34
130 152 149
130 153 2
130 154 1
131 134 16
131 135 75
131 137 2
131 138 6
131 140 10
131 141 8
131 142 1
131 143 2
131 144 115
131 145 70
131 146 16
131 147 29
131 148 12
131 149 5
131 150 4
131 151 4
131 152 162
131 153 88
131 154 4
132 135 124
132 137 58
132 138 8
132 140 3
132 141 2
132 142 22
132 143 12
132 144 1
132 145 9
132 149 2
132 150 2
132 151 29
132 152 7
132 153 4
132 154 65
134 135 130
134 137 3
134 138 82
134 140 13
134 141 28
134 143 25
134 144 5
134 145 1
134 146 3
134 151 12
134 152 29
134 153 67
134 154 43
135 137 4
135 138 2
135 140 19
135 141 6
135 142 1
135 143 141
135 144 5
135 145 2
135 146 13
135 148 8
135 149 4
135 150 7
135 151 18
135 152 25
135 153 93
135 154 84
137 138 24
137 140 2
137 141 12
137 142 1
137 143 28
137 145 47
137 146 2
137 147 2
137 148 2
137 149 20
137 150 12
137 151 101
137 152 51
137 153 6
137 154 16
138 140 82
138 141 78
138 142 1
138 143 85
138 144 152
138 145 1
138 146 11
138 147 1
138 148 2
138 151 75
138 152 33
138 153 12
140 141 4
140 143 5
140 144 94
140 145 4
140 146 1
140 147 2
140 148 3
140 149 2
140 150 1
140 151 23
140 152 130
140 153 12
140 154 25
141 143 12
141 144 7
141 145 9
141 146 7
141 147 6
141 148 1
141 149 12
141 150 22
141 151 25
141 152 33
141 153 12
141 154 42
142 143 1
142 144 4
142 145 86
142 146 1
142 147 6
142 148 3
142 149 98
142 150 1
142 151 21
142 152 5
142 153 2
143 144 68
143 145 1
143 146 1
143 147 2
143 148 9
143 149 11
143 150 1
143 151 16
143 152 12
143 153 70
143 154 5
144 145 12
144 146 20
144 147 48
144 148 1
144 149 37
144 150 3
144 151 20
144 152 9
144 153 105
144 154 1
145 146 6
145 147 13
145 148 23
145 149 48
145 150 1
145 151 3
145 152 106
145 153 20
145 154 1
146 147 36
146 148 15
146 149 78
146 150 6
146 151 118
146 152 26
146 153 41
146 154 5
147 148 13
147 149 19
147 151 2
147 152 5
147 153 17
147 154 2
148 149 12
148 151 2
148 152 23
148 153 7
149 150 3
149 151 13
149 152 42
149 153 23
149 154 3
150 151 34
150 152 2
150 154 71
151 152 30
151 153 52
151 154 4
152 153 28
152 154 2
153 154 2
