# Supplementary material for: Social Contact Networks and Mixing among Students in K-12 Schools in Pittsburgh, PA
Source: PLoS One. 2016 Mar 15;11(3):e0151139. doi: 10.1371/journal.pone.0151139 (PMC4792376; doi:10.1371/journal.pone.0151139)
Supplement: S1 Data — (ZIP) [file pone.0151139.s001.zip › S2_data/net_P-ES_onlystudents-wholeday.edgelist]

0 1
0 4
0 5
0 6
0 7
0 8
0 9
0 10
0 14
0 15
0 17
0 21
0 23
0 24
0 26
0 27
0 28
0 29
0 30
0 31
0 34
0 35
0 38
0 40
0 42
0 46
0 47
0 48
0 49
0 50
0 55
0 56
0 57
0 58
0 60
0 63
0 64
0 66
0 68
0 69
0 70
0 71
0 74
0 75
0 76
0 77
0 78
0 79
0 81
0 82
0 83
0 84
0 85
0 86
0 87
0 89
0 90
0 91
0 93
0 94
0 95
0 97
0 98
0 99
0 100
0 101
0 103
0 104
0 105
0 106
0 107
0 108
0 110
0 111
0 112
0 113
0 114
0 115
0 116
0 118
0 119
0 122
0 123
0 124
0 127
0 129
0 132
0 133
0 134
0 135
0 136
0 137
0 138
0 139
0 140
1 7
1 9
1 10
1 12
1 14
1 15
1 16
1 18
1 19
1 20
1 21
1 22
1 26
1 31
1 32
1 34
1 35
1 37
1 38
1 39
1 40
1 41
1 42
1 43
1 44
1 45
1 47
1 48
1 50
1 52
1 53
1 60
1 63
1 64
1 65
1 66
1 71
1 72
1 73
1 74
1 75
1 76
1 77
1 78
1 79
1 80
1 81
1 90
1 91
1 92
1 93
1 94
1 100
1 105
1 106
1 109
1 110
1 116
1 117
1 121
1 126
1 127
1 128
1 129
1 130
1 131
1 132
1 138
1 139
2 5
2 13
2 17
2 23
2 25
2 27
2 28
2 30
2 33
2 36
2 38
2 40
2 49
2 51
2 56
2 59
2 60
2 67
2 68
2 83
2 85
2 86
2 87
2 88
2 97
2 98
2 102
2 104
2 108
2 120
2 122
2 129
2 132
2 136
2 139
4 6
4 7
4 8
4 9
4 10
4 14
4 22
4 24
4 26
4 29
4 31
4 34
4 36
4 38
4 39
4 40
4 46
4 48
4 50
4 55
4 57
4 58
4 64
4 66
4 69
4 70
4 71
4 74
4 75
4 77
4 78
4 79
4 81
4 82
4 84
4 85
4 89
4 93
4 94
4 95
4 99
4 101
4 103
4 106
4 107
4 108
4 110
4 111
4 112
4 113
4 114
4 115
4 116
4 117
4 118
4 119
4 121
4 122
4 123
4 124
4 127
4 129
4 132
4 133
4 134
4 135
4 136
4 137
4 138
4 139
4 140
5 9
5 10
5 13
5 17
5 23
5 25
5 27
5 28
5 30
5 36
5 49
5 51
5 56
5 59
5 67
5 68
5 69
5 71
5 74
5 78
5 83
5 86
5 87
5 97
5 98
5 102
5 104
5 118
5 120
5 133
5 134
5 135
5 137
6 7
6 8
6 9
6 10
6 12
6 14
6 15
6 16
6 24
6 26
6 28
6 29
6 31
6 34
6 35
6 37
6 38
6 40
6 42
6 44
6 46
6 50
6 52
6 55
6 57
6 58
6 60
6 63
6 64
6 69
6 70
6 71
6 74
6 75
6 77
6 78
6 79
6 81
6 82
6 84
6 85
6 89
6 93
6 94
6 95
6 99
6 101
6 103
6 104
6 107
6 108
6 109
6 110
6 111
6 112
6 113
6 114
6 115
6 116
6 117
6 118
6 119
6 121
6 122
6 123
6 124
6 127
6 129
6 130
6 132
6 133
6 134
6 135
6 136
6 137
6 138
6 139
6 140
7 8
7 9
7 10
7 14
7 15
7 18
7 19
7 21
7 22
7 24
7 26
7 29
7 31
7 35
7 37
7 38
7 40
7 42
7 44
7 46
7 48
7 50
7 53
7 55
7 57
7 58
7 60
7 63
7 64
7 65
7 69
7 70
7 71
7 72
7 74
7 75
7 76
7 77
7 78
7 79
7 80
7 81
7 82
7 84
7 85
7 86
7 89
7 94
7 95
7 99
7 101
7 103
7 105
7 106
7 107
7 108
7 109
7 110
7 111
7 112
7 113
7 114
7 115
7 116
7 118
7 119
7 122
7 123
7 124
7 127
7 129
7 132
7 133
7 134
7 135
7 136
7 137
7 138
7 139
7 140
8 9
8 10
8 14
8 24
8 26
8 28
8 29
8 31
8 38
8 40
8 46
8 58
8 60
8 69
8 70
8 71
8 74
8 75
8 77
8 78
8 79
8 81
8 84
8 86
8 89
8 94
8 95
8 99
8 101
8 103
8 107
8 108
8 111
8 112
8 114
8 115
8 116
8 118
8 119
8 123
8 124
8 129
8 133
8 134
8 135
8 137
8 138
8 140
9 10
9 12
9 14
9 15
9 16
9 17
9 21
9 22
9 23
9 24
9 26
9 27
9 28
9 29
9 31
9 32
9 38
9 40
9 45
9 46
9 48
9 49
9 50
9 55
9 56
9 57
9 58
9 60
9 63
9 66
9 68
9 69
9 70
9 71
9 73
9 74
9 75
9 76
9 77
9 78
9 79
9 80
9 81
9 82
9 84
9 85
9 86
9 89
9 90
9 91
9 93
9 94
9 95
9 98
9 99
9 100
9 101
9 103
9 104
9 106
9 107
9 108
9 109
9 110
9 111
9 112
9 113
9 114
9 115
9 116
9 118
9 119
9 121
9 122
9 123
9 124
9 126
9 127
9 128
9 129
9 130
9 132
9 133
9 134
9 135
9 136
9 137
9 138
9 139
9 140
10 14
10 17
10 21
10 23
10 24
10 26
10 27
10 28
10 29
10 30
10 31
10 38
10 40
10 41
10 46
10 47
10 48
10 49
10 55
10 56
10 57
10 58
10 60
10 68
10 69
10 70
10 71
10 74
10 75
10 77
10 78
10 79
10 81
10 82
10 83
10 84
10 85
10 86
10 89
10 93
10 94
10 95
10 97
10 98
10 99
10 101
10 103
10 104
10 107
10 108
10 110
10 111
10 112
10 113
10 114
10 115
10 116
10 118
10 119
10 121
10 122
10 123
10 124
10 129
10 130
10 132
10 133
10 134
10 135
10 136
10 137
10 138
10 139
10 140
12 15
12 16
12 18
12 19
12 20
12 21
12 22
12 24
12 32
12 35
12 37
12 38
12 39
12 40
12 41
12 42
12 43
12 44
12 45
12 47
12 48
12 50
12 52
12 53
12 63
12 64
12 65
12 66
12 72
12 73
12 76
12 77
12 80
12 82
12 85
12 89
12 90
12 91
12 92
12 93
12 100
12 103
12 105
12 106
12 108
12 109
12 113
12 116
12 117
12 119
12 121
12 123
12 124
12 125
12 126
12 127
12 128
12 129
12 130
12 131
12 132
12 134
12 136
12 137
13 17
13 23
13 25
13 27
13 28
13 30
13 33
13 36
13 38
13 40
13 49
13 51
13 56
13 57
13 59
13 60
13 67
13 68
13 82
13 83
13 85
13 86
13 87
13 88
13 97
13 98
13 102
13 104
13 108
13 120
13 122
13 129
13 136
13 138
13 139
14 15
14 22
14 24
14 26
14 31
14 32
14 38
14 40
14 43
14 45
14 46
14 49
14 55
14 58
14 63
14 64
14 69
14 71
14 74
14 77
14 78
14 79
14 81
14 82
14 84
14 85
14 89
14 94
14 95
14 99
14 101
14 103
14 106
14 107
14 108
14 109
14 110
14 111
14 112
14 113
14 115
14 116
14 118
14 119
14 123
14 124
14 129
14 130
14 132
14 133
14 134
14 135
14 137
14 138
15 16
15 18
15 22
15 24
15 32
15 34
15 35
15 37
15 39
15 40
15 41
15 42
15 43
15 44
15 45
15 46
15 47
15 48
15 50
15 55
15 58
15 60
15 63
15 64
15 65
15 66
15 69
15 72
15 73
15 75
15 76
15 80
15 82
15 86
15 89
15 90
15 93
15 94
15 95
15 99
15 101
15 103
15 106
15 107
15 109
15 110
15 111
15 112
15 113
15 114
15 115
15 116
15 118
15 119
15 123
15 124
15 127
15 128
15 129
15 130
15 132
16 18
16 19
16 20
16 21
16 22
16 32
16 34
16 35
16 37
16 39
16 40
16 41
16 42
16 43
16 44
16 45
16 47
16 48
16 50
16 52
16 53
16 57
16 63
16 64
16 65
16 66
16 72
16 73
16 76
16 80
16 81
16 90
16 91
16 92
16 93
16 100
16 103
16 105
16 106
16 107
16 108
16 109
16 112
16 113
16 115
16 116
16 117
16 121
16 126
16 127
16 128
16 129
16 130
16 131
16 132
16 135
16 138
17 23
17 25
17 27
17 28
17 29
17 30
17 31
17 33
17 36
17 40
17 49
17 51
17 56
17 58
17 59
17 67
17 68
17 69
17 71
17 74
17 75
17 77
17 78
17 81
17 83
17 86
17 87
17 88
17 97
17 98
17 102
17 104
17 118
17 120
17 127
17 133
17 134
17 135
17 137
17 140
18 19
18 20
18 21
18 22
18 31
18 32
18 34
18 35
18 37
18 39
18 41
18 42
18 43
18 44
18 45
18 46
18 47
18 48
18 50
18 52
18 53
18 55
18 57
18 60
18 63
18 64
18 65
18 66
18 72
18 73
18 76
18 80
18 82
18 84
18 90
18 91
18 92
18 93
18 94
18 100
18 101
18 103
18 105
18 106
18 109
18 110
18 111
18 116
18 117
18 121
18 122
18 123
18 124
18 126
18 127
18 128
18 129
18 130
18 131
18 138
19 20
19 21
19 22
19 31
19 32
19 35
19 37
19 39
19 41
19 42
19 43
19 44
19 45
19 47
19 48
19 50
19 52
19 53
19 55
19 63
19 64
19 66
19 72
19 73
19 76
19 80
19 81
19 89
19 91
19 93
19 99
19 100
19 103
19 105
19 106
19 108
19 109
19 112
19 113
19 116
19 117
19 119
19 121
19 123
19 127
19 128
19 130
19 131
19 132
19 134
20 22
20 24
20 26
20 31
20 32
20 35
20 37
20 39
20 41
20 42
20 43
20 44
20 45
20 47
20 48
20 50
20 52
20 53
20 63
20 64
20 66
20 72
20 73
20 76
20 77
20 80
20 81
20 91
20 92
20 93
20 94
20 99
20 100
20 105
20 106
20 109
20 111
20 117
20 121
20 123
20 124
20 125
20 126
20 127
20 128
20 130
20 131
21 22
21 24
21 27
21 30
21 31
21 32
21 35
21 37
21 39
21 41
21 42
21 43
21 44
21 45
21 47
21 48
21 50
21 63
21 64
21 66
21 68
21 72
21 73
21 76
21 80
21 91
21 93
21 99
21 106
21 108
21 109
21 117
21 121
21 123
21 124
21 125
21 126
21 127
21 130
21 132
21 137
22 24
22 26
22 31
22 32
22 34
22 35
22 37
22 38
22 39
22 40
22 41
22 42
22 43
22 44
22 45
22 46
22 47
22 48
22 50
22 52
22 53
22 58
22 60
22 63
22 64
22 65
22 66
22 72
22 73
22 76
22 77
22 80
22 81
22 82
22 85
22 90
22 91
22 92
22 93
22 94
22 99
22 100
22 101
22 103
22 105
22 106
22 107
22 108
22 109
22 111
22 112
22 113
22 116
22 117
22 119
22 121
22 123
22 124
22 125
22 126
22 127
22 128
22 129
22 130
22 131
22 132
22 135
22 136
23 25
23 27
23 28
23 29
23 30
23 33
23 36
23 49
23 51
23 56
23 58
23 59
23 67
23 68
23 69
23 71
23 74
23 78
23 83
23 86
23 87
23 88
23 93
23 97
23 98
23 102
23 104
23 118
23 120
23 127
23 133
23 134
23 135
23 137
23 140
24 26
24 29
24 31
24 32
24 34
24 38
24 39
24 40
24 42
24 44
24 45
24 46
24 47
24 48
24 50
24 52
24 55
24 57
24 58
24 59
24 60
24 63
24 64
24 65
24 66
24 69
24 70
24 71
24 72
24 73
24 74
24 75
24 76
24 77
24 78
24 79
24 81
24 82
24 84
24 85
24 87
24 89
24 90
24 93
24 94
24 95
24 99
24 100
24 101
24 103
24 105
24 106
24 107
24 108
24 110
24 111
24 112
24 113
24 114
24 115
24 116
24 117
24 118
24 119
24 121
24 122
24 123
24 124
24 127
24 129
24 130
24 132
24 133
24 134
24 135
24 136
24 137
24 138
24 139
24 140
25 27
25 28
25 30
25 33
25 36
25 38
25 40
25 49
25 51
25 56
25 57
25 59
25 65
25 67
25 68
25 83
25 85
25 86
25 87
25 88
25 97
25 98
25 102
25 104
25 108
25 113
25 120
25 129
25 138
26 29
26 31
26 32
26 37
26 38
26 40
26 42
26 46
26 48
26 50
26 55
26 57
26 58
26 60
26 63
26 64
26 69
26 70
26 71
26 74
26 75
26 77
26 78
26 79
26 81
26 82
26 84
26 85
26 89
26 90
26 92
26 94
26 95
26 99
26 100
26 101
26 103
26 107
26 108
26 110
26 111
26 112
26 113
26 114
26 115
26 116
26 118
26 119
26 122
26 123
26 124
26 127
26 129
26 130
26 132
26 133
26 134
26 135
26 136
26 137
26 138
26 139
26 140
27 28
27 29
27 30
27 33
27 36
27 48
27 49
27 51
27 56
27 58
27 59
27 67
27 68
27 69
27 71
27 74
27 78
27 83
27 86
27 87
27 88
27 93
27 97
27 98
27 102
27 104
27 118
27 120
27 127
27 133
27 134
27 135
27 137
27 140
28 29
28 30
28 31
28 33
28 36
28 49
28 51
28 56
28 58
28 59
28 67
28 68
28 69
28 71
28 74
28 75
28 77
28 78
28 81
28 83
28 86
28 87
28 88
28 93
28 97
28 98
28 102
28 104
28 118
28 120
28 133
28 134
28 135
28 137
28 140
29 30
29 31
29 38
29 40
29 41
29 46
29 48
29 49
29 55
29 56
29 57
29 58
29 64
29 68
29 69
29 71
29 74
29 77
29 78
29 79
29 81
29 82
29 83
29 84
29 86
29 89
29 94
29 95
29 97
29 98
29 99
29 101
29 103
29 104
29 107
29 108
29 110
29 111
29 112
29 113
29 114
29 115
29 116
29 118
29 119
29 123
29 124
29 127
29 129
29 133
29 134
29 135
29 137
29 138
29 140
30 33
30 34
30 36
30 49
30 51
30 56
30 58
30 59
30 65
30 67
30 68
30 69
30 71
30 74
30 78
30 81
30 83
30 86
30 87
30 88
30 97
30 98
30 102
30 104
30 118
30 120
30 133
30 134
30 135
30 137
30 140
31 37
31 38
31 39
31 40
31 42
31 46
31 48
31 50
31 55
31 56
31 57
31 58
31 60
31 63
31 69
31 70
31 71
31 72
31 73
31 74
31 75
31 77
31 78
31 79
31 81
31 82
31 84
31 85
31 86
31 89
31 93
31 94
31 95
31 99
31 101
31 103
31 105
31 106
31 107
31 108
31 109
31 110
31 111
31 112
31 113
31 114
31 115
31 116
31 117
31 118
31 119
31 122
31 123
31 124
31 127
31 129
31 132
31 133
31 134
31 135
31 136
31 137
31 138
31 139
31 140
32 34
32 35
32 37
32 39
32 40
32 41
32 42
32 43
32 44
32 45
32 46
32 47
32 48
32 50
32 52
32 53
32 55
32 58
32 60
32 63
32 64
32 65
32 66
32 71
32 72
32 73
32 76
32 80
32 81
32 82
32 84
32 89
32 90
32 91
32 92
32 93
32 94
32 95
32 99
32 100
32 101
32 103
32 105
32 106
32 107
32 109
32 110
32 111
32 112
32 114
32 115
32 116
32 117
32 119
32 121
32 123
32 124
32 126
32 127
32 128
32 130
32 131
32 132
32 135
32 137
32 139
33 36
33 49
33 51
33 56
33 59
33 67
33 68
33 83
33 85
33 86
33 87
33 88
33 97
33 98
33 102
33 104
33 120
34 35
34 37
34 39
34 40
34 41
34 42
34 43
34 44
34 45
34 46
34 47
34 48
34 49
34 50
34 55
34 63
34 64
34 65
34 66
34 72
34 73
34 76
34 77
34 80
34 84
34 89
34 90
34 91
34 93
34 94
34 95
34 99
34 101
34 103
34 106
34 107
34 109
34 111
34 112
34 114
34 115
34 116
34 119
34 123
34 124
34 127
34 128
34 130
34 137
35 37
35 39
35 41
35 42
35 43
35 44
35 45
35 47
35 48
35 50
35 52
35 53
35 57
35 60
35 63
35 64
35 65
35 66
35 72
35 73
35 76
35 77
35 80
35 81
35 82
35 84
35 85
35 89
35 90
35 91
35 92
35 93
35 94
35 99
35 100
35 103
35 105
35 106
35 109
35 111
35 112
35 113
35 116
35 117
35 121
35 123
35 124
35 125
35 126
35 127
35 128
35 130
35 131
35 132
35 137
35 138
36 38
36 40
36 49
36 51
36 56
36 59
36 60
36 65
36 67
36 68
36 82
36 83
36 85
36 86
36 87
36 88
36 97
36 98
36 102
36 104
36 108
36 113
36 120
36 129
36 139
37 39
37 40
37 41
37 42
37 43
37 44
37 45
37 46
37 47
37 48
37 50
37 52
37 53
37 63
37 64
37 65
37 66
37 72
37 73
37 76
37 80
37 81
37 85
37 89
37 90
37 91
37 92
37 93
37 94
37 95
37 99
37 100
37 101
37 103
37 105
37 106
37 107
37 109
37 111
37 113
37 116
37 117
37 121
37 126
37 127
37 128
37 130
37 131
37 132
37 136
37 138
37 139
38 40
38 42
38 45
38 46
38 47
38 50
38 51
38 52
38 55
38 57
38 58
38 60
38 63
38 69
38 71
38 72
38 74
38 75
38 76
38 77
38 78
38 79
38 81
38 82
38 84
38 85
38 87
38 88
38 89
38 91
38 94
38 95
38 99
38 101
38 103
38 106
38 107
38 108
38 109
38 110
38 111
38 112
38 113
38 114
38 115
38 116
38 118
38 120
38 122
38 123
38 124
38 127
38 128
38 129
38 132
38 133
38 134
38 135
38 136
38 137
38 138
38 139
38 140
39 40
39 41
39 42
39 43
39 44
39 45
39 46
39 47
39 48
39 50
39 52
39 53
39 57
39 58
39 63
39 64
39 65
39 66
39 72
39 73
39 76
39 80
39 81
39 85
39 90
39 91
39 92
39 93
39 94
39 95
39 100
39 105
39 106
39 109
39 111
39 117
39 119
39 121
39 124
39 125
39 126
39 127
39 128
39 129
39 130
39 131
39 137
39 139
40 42
40 44
40 45
40 46
40 47
40 48
40 50
40 51
40 55
40 57
40 58
40 60
40 63
40 64
40 65
40 66
40 69
40 71
40 72
40 73
40 74
40 75
40 76
40 77
40 78
40 79
40 80
40 81
40 82
40 84
40 85
40 87
40 89
40 91
40 92
40 93
40 94
40 95
40 98
40 99
40 100
40 101
40 103
40 106
40 107
40 108
40 109
40 110
40 111
40 112
40 113
40 114
40 115
40 116
40 118
40 119
40 120
40 122
40 123
40 124
40 126
40 127
40 128
40 129
40 131
40 132
40 133
40 134
40 135
40 136
40 137
40 138
40 139
40 140
41 42
41 43
41 44
41 45
41 47
41 48
41 50
41 52
41 53
41 56
41 60
41 63
41 64
41 65
41 66
41 72
41 73
41 74
41 76
41 80
41 91
41 92
41 93
41 100
41 105
41 106
41 109
41 111
41 117
41 121
41 124
41 126
41 127
41 128
41 130
41 131
41 137
42 43
42 44
42 45
42 46
42 47
42 48
42 50
42 52
42 53
42 55
42 57
42 58
42 60
42 63
42 64
42 65
42 66
42 69
42 71
42 72
42 73
42 76
42 77
42 79
42 80
42 81
42 82
42 89
42 90
42 91
42 92
42 93
42 94
42 95
42 99
42 100
42 101
42 103
42 105
42 106
42 107
42 108
42 109
42 110
42 111
42 113
42 115
42 116
42 117
42 121
42 123
42 124
42 125
42 126
42 127
42 128
42 129
42 130
42 131
42 132
42 133
42 134
42 138
42 139
43 44
43 45
43 47
43 48
43 50
43 52
43 53
43 55
43 57
43 63
43 64
43 65
43 66
43 72
43 73
43 76
43 77
43 80
43 90
43 91
43 92
43 93
43 100
43 103
43 105
43 106
43 109
43 117
43 121
43 125
43 126
43 127
43 128
43 130
43 131
44 45
44 47
44 48
44 50
44 52
44 53
44 60
44 63
44 64
44 65
44 66
44 72
44 73
44 75
44 76
44 80
44 85
44 89
44 90
44 91
44 92
44 93
44 94
44 99
44 100
44 101
44 103
44 105
44 106
44 107
44 109
44 110
44 111
44 114
44 116
44 117
44 119
44 121
44 123
44 126
44 127
44 128
44 129
44 130
44 131
44 132
44 133
44 135
44 136
45 47
45 48
45 50
45 52
45 53
45 55
45 58
45 60
45 63
45 64
45 65
45 66
45 72
45 73
45 76
45 78
45 80
45 82
45 90
45 91
45 92
45 93
45 94
45 100
45 101
45 103
45 105
45 106
45 107
45 109
45 111
45 113
45 117
45 121
45 123
45 124
45 125
45 126
45 127
45 128
45 129
45 130
45 131
45 135
45 136
45 137
45 139
46 47
46 50
46 55
46 57
46 58
46 63
46 64
46 66
46 69
46 70
46 71
46 74
46 75
46 77
46 78
46 79
46 80
46 81
46 82
46 84
46 85
46 89
46 94
46 95
46 99
46 101
46 103
46 106
46 107
46 108
46 110
46 111
46 112
46 113
46 114
46 115
46 116
46 117
46 118
46 119
46 122
46 123
46 124
46 126
46 127
46 129
46 130
46 132
46 133
46 134
46 135
46 136
46 137
46 138
46 139
46 140
47 48
47 50
47 52
47 53
47 55
47 63
47 64
47 65
47 66
47 72
47 73
47 76
47 79
47 80
47 81
47 89
47 90
47 91
47 92
47 93
47 94
47 95
47 99
47 100
47 101
47 103
47 105
47 106
47 107
47 108
47 109
47 110
47 114
47 115
47 116
47 119
47 121
47 123
47 124
47 126
47 127
47 128
47 129
47 130
47 131
47 132
47 135
47 136
47 137
47 138
47 139
48 50
48 52
48 53
48 58
48 63
48 64
48 65
48 66
48 69
48 71
48 72
48 73
48 76
48 77
48 79
48 80
48 81
48 82
48 90
48 91
48 92
48 93
48 94
48 95
48 99
48 100
48 101
48 103
48 105
48 106
48 107
48 108
48 109
48 110
48 111
48 112
48 114
48 115
48 116
48 117
48 119
48 121
48 122
48 123
48 124
48 125
48 126
48 127
48 128
48 130
48 131
48 132
48 134
48 135
48 136
48 138
49 51
49 56
49 58
49 59
49 67
49 68
49 69
49 71
49 74
49 77
49 78
49 79
49 83
49 86
49 87
49 88
49 97
49 98
49 102
49 104
49 118
49 120
49 127
49 133
49 134
49 135
49 137
49 140
50 52
50 53
50 56
50 57
50 58
50 60
50 63
50 64
50 65
50 66
50 69
50 72
50 73
50 76
50 78
50 79
50 80
50 81
50 82
50 85
50 89
50 90
50 91
50 92
50 93
50 94
50 100
50 101
50 103
50 105
50 106
50 107
50 108
50 109
50 111
50 117
50 119
50 121
50 124
50 125
50 126
50 127
50 128
50 130
50 131
50 132
50 134
50 135
50 137
50 138
50 139
51 56
51 57
51 59
51 60
51 67
51 68
51 82
51 83
51 85
51 86
51 87
51 88
51 97
51 98
51 102
51 104
51 120
51 122
51 129
51 139
52 53
52 55
52 60
52 63
52 64
52 66
52 72
52 73
52 76
52 79
52 80
52 81
52 84
52 91
52 92
52 93
52 100
52 105
52 106
52 109
52 113
52 117
52 121
52 124
52 125
52 126
52 127
52 128
52 129
52 130
52 131
52 134
52 138
53 60
53 63
53 64
53 66
53 72
53 73
53 74
53 76
53 80
53 91
53 92
53 93
53 100
53 105
53 106
53 109
53 117
53 121
53 125
53 126
53 127
53 128
53 129
53 130
53 131
53 137
55 57
55 58
55 60
55 63
55 65
55 69
55 71
55 72
55 73
55 74
55 75
55 77
55 78
55 79
55 81
55 82
55 84
55 85
55 89
55 90
55 93
55 94
55 95
55 99
55 101
55 103
55 106
55 107
55 108
55 109
55 110
55 111
55 112
55 113
55 114
55 115
55 116
55 118
55 119
55 122
55 123
55 124
55 126
55 127
55 129
55 132
55 133
55 134
55 135
55 136
55 137
55 138
55 139
55 140
56 57
56 58
56 59
56 67
56 68
56 69
56 71
56 74
56 78
56 81
56 83
56 85
56 86
56 87
56 88
56 90
56 93
56 97
56 98
56 102
56 104
56 108
56 118
56 120
56 127
56 133
56 134
56 135
56 136
56 137
56 140
57 58
57 59
57 60
57 63
57 66
57 67
57 69
57 71
57 72
57 76
57 77
57 78
57 80
57 81
57 82
57 84
57 85
57 87
57 89
57 93
57 94
57 95
57 99
57 101
57 102
57 103
57 106
57 107
57 108
57 109
57 110
57 111
57 112
57 113
57 114
57 115
57 116
57 118
57 119
57 120
57 122
57 123
57 124
57 127
57 129
57 132
57 133
57 134
57 135
57 136
57 137
57 138
57 139
58 60
58 69
58 71
58 72
58 74
58 75
58 77
58 78
58 79
58 81
58 82
58 83
58 84
58 85
58 86
58 89
58 94
58 95
58 97
58 98
58 99
58 101
58 103
58 104
58 106
58 107
58 108
58 110
58 111
58 112
58 113
58 114
58 115
58 116
58 118
58 119
58 122
58 123
58 124
58 127
58 129
58 130
58 132
58 133
58 134
58 135
58 136
58 137
58 138
58 139
58 140
59 65
59 67
59 68
59 83
59 85
59 86
59 87
59 88
59 97
59 98
59 102
59 104
59 113
59 120
59 129
59 139
60 66
60 69
60 71
60 72
60 75
60 77
60 81
60 82
60 85
60 87
60 91
60 94
60 99
60 101
60 102
60 103
60 105
60 106
60 107
60 108
60 110
60 111
60 112
60 113
60 115
60 117
60 118
60 119
60 120
60 121
60 122
60 123
60 124
60 126
60 127
60 129
60 130
60 132
60 133
60 134
60 135
60 136
60 137
60 138
60 139
60 140
63 64
63 65
63 66
63 69
63 71
63 72
63 73
63 74
63 75
63 76
63 79
63 80
63 81
63 82
63 89
63 90
63 91
63 92
63 93
63 94
63 95
63 99
63 100
63 101
63 103
63 105
63 106
63 107
63 108
63 109
63 110
63 111
63 112
63 113
63 114
63 115
63 116
63 117
63 119
63 121
63 122
63 123
63 124
63 126
63 127
63 128
63 129
63 130
63 131
63 132
63 135
63 137
63 138
64 65
64 66
64 72
64 73
64 76
64 77
64 79
64 80
64 81
64 82
64 84
64 89
64 90
64 91
64 92
64 93
64 94
64 95
64 100
64 101
64 103
64 105
64 106
64 108
64 109
64 110
64 111
64 116
64 117
64 119
64 121
64 124
64 125
64 126
64 127
64 128
64 129
64 130
64 131
64 132
64 134
64 136
64 137
65 66
65 72
65 73
65 74
65 76
65 80
65 81
65 89
65 90
65 91
65 93
65 94
65 95
65 99
65 101
65 103
65 106
65 107
65 109
65 111
65 112
65 113
65 114
65 115
65 116
65 119
65 123
65 124
65 127
65 128
65 130
65 132
65 134
66 71
66 72
66 73
66 74
66 75
66 76
66 77
66 79
66 80
66 81
66 89
66 90
66 91
66 92
66 93
66 94
66 99
66 100
66 101
66 103
66 105
66 106
66 107
66 108
66 109
66 110
66 111
66 113
66 115
66 117
66 119
66 121
66 124
66 125
66 126
66 127
66 128
66 130
66 131
66 135
66 137
66 138
66 139
67 68
67 82
67 83
67 85
67 86
67 87
67 88
67 97
67 98
67 102
67 104
67 108
67 113
67 120
67 129
67 139
68 69
68 71
68 74
68 78
68 83
68 86
68 87
68 88
68 93
68 97
68 98
68 102
68 104
68 118
68 120
68 127
68 133
68 134
68 135
68 137
68 140
69 71
69 74
69 75
69 77
69 78
69 79
69 81
69 82
69 83
69 84
69 85
69 86
69 89
69 90
69 93
69 94
69 95
69 97
69 98
69 99
69 100
69 101
69 103
69 104
69 107
69 108
69 110
69 111
69 112
69 113
69 115
69 116
69 118
69 119
69 122
69 123
69 124
69 127
69 129
69 132
69 133
69 134
69 135
69 136
69 137
69 138
69 139
69 140
70 71
70 74
70 77
70 78
70 79
70 81
70 84
70 89
70 94
70 118
70 124
70 134
70 135
70 137
71 74
71 75
71 77
71 78
71 79
71 81
71 82
71 83
71 84
71 85
71 86
71 89
71 93
71 94
71 97
71 98
71 99
71 101
71 103
71 104
71 107
71 108
71 110
71 111
71 112
71 113
71 114
71 115
71 116
71 118
71 119
71 122
71 123
71 124
71 129
71 132
71 133
71 134
71 135
71 136
71 137
71 138
71 139
71 140
72 73
72 75
72 76
72 77
72 79
72 80
72 82
72 85
72 89
72 90
72 91
72 92
72 93
72 94
72 100
72 101
72 103
72 105
72 106
72 107
72 108
72 109
72 110
72 111
72 112
72 113
72 115
72 116
72 117
72 119
72 121
72 122
72 123
72 124
72 126
72 127
72 128
72 130
72 131
72 132
72 134
72 137
72 138
73 75
73 76
73 80
73 85
73 89
73 90
73 91
73 92
73 93
73 100
73 105
73 106
73 107
73 108
73 109
73 110
73 111
73 113
73 114
73 117
73 121
73 125
73 126
73 127
73 128
73 130
73 131
73 134
73 136
73 139
74 75
74 77
74 78
74 79
74 81
74 82
74 83
74 84
74 85
74 86
74 89
74 94
74 95
74 97
74 98
74 99
74 101
74 103
74 104
74 107
74 108
74 110
74 111
74 112
74 113
74 114
74 115
74 116
74 118
74 119
74 122
74 123
74 124
74 127
74 129
74 132
74 133
74 134
74 135
74 136
74 137
74 138
74 140
75 77
75 78
75 79
75 81
75 82
75 84
75 85
75 89
75 94
75 99
75 101
75 103
75 104
75 107
75 108
75 110
75 111
75 112
75 113
75 114
75 115
75 116
75 118
75 119
75 123
75 124
75 129
75 133
75 134
75 135
75 137
75 138
76 80
76 81
76 89
76 90
76 91
76 92
76 93
76 94
76 100
76 105
76 106
76 109
76 117
76 121
76 126
76 127
76 128
76 129
76 130
76 131
76 132
77 78
77 79
77 81
77 82
77 84
77 85
77 86
77 89
77 93
77 94
77 95
77 99
77 101
77 103
77 106
77 107
77 108
77 110
77 111
77 112
77 113
77 114
77 115
77 116
77 118
77 119
77 122
77 123
77 124
77 127
77 129
77 132
77 133
77 134
77 135
77 136
77 137
77 138
77 139
77 140
78 79
78 81
78 82
78 83
78 84
78 86
78 89
78 94
78 95
78 97
78 98
78 99
78 101
78 103
78 104
78 107
78 108
78 111
78 112
78 113
78 114
78 115
78 116
78 118
78 119
78 123
78 124
78 129
78 132
78 133
78 134
78 135
78 137
78 138
78 140
79 80
79 81
79 82
79 84
79 89
79 91
79 93
79 94
79 95
79 99
79 101
79 103
79 105
79 107
79 108
79 110
79 111
79 112
79 113
79 114
79 115
79 116
79 118
79 119
79 123
79 124
79 127
79 129
79 132
79 133
79 134
79 135
79 136
79 137
79 138
79 140
80 82
80 85
80 90
80 91
80 92
80 93
80 94
80 99
80 100
80 101
80 105
80 106
80 107
80 109
80 110
80 111
80 113
80 116
80 117
80 119
80 121
80 122
80 126
80 127
80 128
80 130
80 131
80 132
80 135
80 140
81 82
81 84
81 85
81 86
81 89
81 91
81 93
81 94
81 95
81 99
81 100
81 101
81 103
81 104
81 105
81 106
81 107
81 108
81 110
81 111
81 112
81 113
81 114
81 115
81 116
81 117
81 118
81 119
81 121
81 122
81 123
81 124
81 127
81 129
81 130
81 132
81 133
81 134
81 135
81 136
81 137
81 138
81 139
81 140
82 84
82 85
82 87
82 88
82 89
82 90
82 94
82 95
82 99
82 101
82 102
82 103
82 104
82 106
82 107
82 108
82 110
82 111
82 112
82 113
82 114
82 115
82 116
82 118
82 119
82 121
82 122
82 123
82 124
82 127
82 129
82 130
82 132
82 133
82 134
82 135
82 136
82 137
82 138
82 139
82 140
83 86
83 87
83 88
83 93
83 97
83 98
83 102
83 104
83 118
83 120
83 133
83 134
83 135
83 137
83 140
84 85
84 86
84 89
84 94
84 95
84 99
84 101
84 103
84 105
84 107
84 108
84 110
84 111
84 112
84 113
84 114
84 115
84 116
84 118
84 119
84 122
84 123
84 124
84 129
84 130
84 132
84 133
84 134
84 135
84 136
84 137
84 138
84 139
84 140
85 87
85 89
85 94
85 95
85 99
85 101
85 102
85 103
85 104
85 106
85 107
85 108
85 109
85 110
85 111
85 112
85 113
85 114
85 115
85 116
85 118
85 119
85 120
85 122
85 123
85 124
85 129
85 132
85 133
85 134
85 135
85 136
85 137
85 138
85 139
85 140
86 87
86 88
86 93
86 97
86 98
86 102
86 104
86 118
86 120
86 127
86 129
86 133
86 134
86 135
86 137
86 140
87 88
87 97
87 98
87 102
87 104
87 108
87 120
87 122
87 129
87 138
87 139
88 97
88 98
88 102
88 104
88 113
88 120
88 138
89 90
89 93
89 94
89 95
89 99
89 101
89 103
89 107
89 108
89 109
89 110
89 111
89 112
89 113
89 114
89 115
89 116
89 117
89 118
89 119
89 121
89 122
89 123
89 124
89 127
89 129
89 130
89 132
89 133
89 134
89 135
89 136
89 137
89 138
89 139
89 140
90 91
90 93
90 94
90 95
90 99
90 100
90 101
90 103
90 106
90 107
90 109
90 111
90 112
90 114
90 115
90 116
90 119
90 123
90 124
90 127
90 128
90 130
90 134
90 135
91 92
91 93
91 94
91 99
91 100
91 103
91 105
91 106
91 109
91 111
91 115
91 116
91 117
91 119
91 121
91 126
91 127
91 128
91 130
91 131
91 132
92 93
92 100
92 106
92 109
92 127
92 128
92 130
92 132
93 94
93 95
93 98
93 99
93 100
93 101
93 103
93 105
93 106
93 107
93 109
93 110
93 111
93 112
93 113
93 114
93 115
93 116
93 117
93 118
93 121
93 123
93 124
93 125
93 126
93 127
93 128
93 130
93 131
93 133
93 134
93 135
93 136
93 138
94 95
94 99
94 100
94 101
94 103
94 105
94 106
94 107
94 108
94 110
94 111
94 112
94 113
94 114
94 115
94 116
94 118
94 119
94 121
94 122
94 123
94 124
94 126
94 127
94 128
94 129
94 131
94 132
94 133
94 134
94 135
94 136
94 137
94 138
94 139
94 140
95 99
95 101
95 103
95 107
95 108
95 110
95 111
95 112
95 113
95 114
95 115
95 116
95 118
95 119
95 122
95 123
95 124
95 127
95 129
95 130
95 132
95 133
95 134
95 135
95 136
95 137
95 138
95 139
95 140
97 98
97 102
97 104
97 118
97 120
97 133
97 134
97 137
97 140
98 102
98 104
98 118
98 120
98 127
98 133
98 134
98 135
98 137
98 140
99 101
99 103
99 105
99 107
99 108
99 109
99 110
99 111
99 112
99 113
99 114
99 115
99 116
99 117
99 118
99 119
99 122
99 123
99 124
99 127
99 129
99 130
99 132
99 133
99 134
99 135
99 136
99 137
99 138
99 139
99 140
100 105
100 106
100 108
100 109
100 110
100 117
100 118
100 124
100 126
100 127
100 128
100 130
100 131
100 134
100 137
101 103
101 105
101 106
101 107
101 108
101 110
101 111
101 112
101 113
101 114
101 115
101 116
101 118
101 119
101 122
101 123
101 124
101 126
101 127
101 129
101 131
101 132
101 133
101 134
101 135
101 136
101 137
101 138
101 139
101 140
102 104
102 108
102 113
102 120
102 129
102 138
102 139
103 106
103 107
103 108
103 110
103 111
103 112
103 113
103 114
103 115
103 116
103 117
103 118
103 119
103 121
103 122
103 123
103 124
103 126
103 127
103 129
103 130
103 131
103 132
103 133
103 134
103 135
103 136
103 137
103 138
103 139
103 140
104 118
104 120
104 133
104 134
104 135
104 137
104 140
105 106
105 109
105 113
105 116
105 117
105 121
105 124
105 126
105 127
105 128
105 130
105 131
105 134
106 107
106 108
106 109
106 110
106 111
106 112
106 113
106 115
106 116
106 117
106 121
106 122
106 124
106 125
106 126
106 127
106 128
106 129
106 130
106 131
106 132
106 136
106 138
106 139
107 108
107 109
107 110
107 111
107 112
107 113
107 114
107 115
107 116
107 118
107 119
107 121
107 122
107 123
107 124
107 129
107 130
107 131
107 132
107 133
107 134
107 135
107 136
107 137
107 138
107 139
107 140
108 110
108 111
108 112
108 113
108 114
108 115
108 116
108 118
108 119
108 122
108 123
108 124
108 127
108 128
108 129
108 131
108 132
108 133
108 134
108 135
108 136
108 137
108 138
108 139
108 140
109 111
109 113
109 114
109 115
109 116
109 117
109 121
109 123
109 126
109 127
109 128
109 130
109 131
109 132
109 134
109 135
109 138
110 111
110 112
110 113
110 114
110 115
110 116
110 118
110 122
110 123
110 124
110 128
110 129
110 132
110 133
110 134
110 135
110 136
110 137
110 138
110 139
110 140
111 112
111 113
111 114
111 115
111 116
111 117
111 118
111 119
111 121
111 122
111 123
111 124
111 126
111 127
111 128
111 129
111 132
111 133
111 134
111 135
111 136
111 137
111 138
111 139
111 140
112 113
112 114
112 115
112 116
112 118
112 119
112 122
112 123
112 124
112 127
112 129
112 132
112 133
112 134
112 135
112 136
112 137
112 138
112 139
112 140
113 114
113 115
113 116
113 118
113 119
113 122
113 123
113 124
113 127
113 128
113 129
113 130
113 131
113 132
113 133
113 134
113 135
113 136
113 137
113 138
113 139
113 140
114 115
114 116
114 117
114 118
114 119
114 121
114 122
114 123
114 124
114 127
114 129
114 132
114 133
114 134
114 135
114 136
114 137
114 138
114 140
115 116
115 118
115 119
115 122
115 123
115 124
115 127
115 129
115 132
115 133
115 134
115 135
115 136
115 137
115 138
115 139
115 140
116 117
116 118
116 119
116 122
116 123
116 124
116 126
116 127
116 128
116 129
116 130
116 132
116 133
116 134
116 135
116 136
116 137
116 138
116 139
116 140
117 119
117 121
117 123
117 124
117 125
117 126
117 127
117 128
117 129
117 130
117 131
117 138
118 119
118 122
118 123
118 124
118 127
118 129
118 130
118 132
118 133
118 134
118 135
118 136
118 137
118 138
118 139
118 140
119 121
119 123
119 124
119 126
119 127
119 129
119 130
119 132
119 133
119 135
119 136
119 137
119 138
120 129
120 132
120 136
121 125
121 126
121 127
121 128
121 130
121 131
122 123
122 124
122 127
122 129
122 132
122 133
122 134
122 135
122 136
122 137
122 138
122 139
122 140
123 124
123 126
123 127
123 129
123 130
123 132
123 133
123 134
123 135
123 136
123 137
123 138
123 139
123 140
124 127
124 128
124 129
124 130
124 132
124 133
124 134
124 135
124 136
124 137
124 138
124 139
124 140
125 126
125 130
126 127
126 128
126 129
126 130
126 138
127 128
127 129
127 130
127 131
127 132
127 134
127 135
127 136
127 137
127 138
127 139
128 130
128 131
128 132
128 137
128 138
128 139
129 130
129 132
129 133
129 134
129 135
129 136
129 137
129 138
129 139
129 140
130 131
130 136
131 138
132 133
132 134
132 135
132 136
132 137
132 138
132 139
132 140
133 134
133 135
133 137
133 138
133 140
134 135
134 137
134 138
134 139
134 140
135 136
135 137
135 138
135 140
136 137
136 138
136 139
137 138
137 139
137 140
138 139
138 140
