# Supplementary material for: Social Contact Networks and Mixing among Students in K-12 Schools in Pittsburgh, PA
Source: PLoS One. 2016 Mar 15;11(3):e0151139. doi: 10.1371/journal.pone.0151139 (PMC4792376; doi:10.1371/journal.pone.0151139)
Supplement: S1 Data — (ZIP) [file pone.0151139.s001.zip › S2_data/net_P-ES_onlystudents-wholeday.graphml]

<?xml version="1.0" encoding="UTF-8"?>
<graphml xmlns="http://graphml.graphdrawing.org/xmlns"
         xmlns:xsi="http://www.w3.org/2001/XMLSchema-instance"
         xsi:schemaLocation="http://graphml.graphdrawing.org/xmlns
         http://graphml.graphdrawing.org/xmlns/1.0/graphml.xsd">
<!-- Created by igraph -->
  <key id="v_shape" for="node" attr.name="shape" attr.type="string"/>
  <key id="v_yfact" for="node" attr.name="yfact" attr.type="double"/>
  <key id="v_id" for="node" attr.name="id" attr.type="string"/>
  <key id="v_xfact" for="node" attr.name="xfact" attr.type="double"/>
  <key id="e_weight" for="edge" attr.name="weight" attr.type="double"/>
  <graph id="G" edgedefault="undirected">
    <node id="n0">
      <data key="v_shape">ellipse</data>
      <data key="v_yfact">3</data>
      <data key="v_id">4</data>
      <data key="v_xfact">1</data>
    </node>
    <node id="n1">
      <data key="v_shape">box</data>
      <data key="v_yfact">0</data>
      <data key="v_id">8</data>
      <data key="v_xfact">0</data>
    </node>
    <node id="n2">
      <data key="v_shape">ellipse</data>
      <data key="v_yfact">0</data>
      <data key="v_id">9</data>
      <data key="v_xfact">0</data>
    </node>
    <node id="n3">
      <data key="v_shape">ellipse</data>
      <data key="v_yfact">3</data>
      <data key="v_id">10</data>
      <data key="v_xfact">1</data>
    </node>
    <node id="n4">
      <data key="v_shape">ellipse</data>
      <data key="v_yfact">3</data>
      <data key="v_id">12</data>
      <data key="v_xfact">1</data>
    </node>
    <node id="n5">
      <data key="v_shape">ellipse</data>
      <data key="v_yfact">0</data>
      <data key="v_id">13</data>
      <data key="v_xfact">0</data>
    </node>
    <node id="n6">
      <data key="v_shape">ellipse</data>
      <data key="v_yfact">3</data>
      <data key="v_id">15</data>
      <data key="v_xfact">1</data>
    </node>
    <node id="n7">
      <data key="v_shape">ellipse</data>
      <data key="v_yfact">3</data>
      <data key="v_id">17</data>
      <data key="v_xfact">1</data>
    </node>
    <node id="n8">
      <data key="v_shape">ellipse</data>
      <data key="v_yfact">3</data>
      <data key="v_id">21</data>
      <data key="v_xfact">1</data>
    </node>
    <node id="n9">
      <data key="v_shape">ellipse</data>
      <data key="v_yfact">3</data>
      <data key="v_id">22</data>
      <data key="v_xfact">1</data>
    </node>
    <node id="n10">
      <data key="v_shape">ellipse</data>
      <data key="v_yfact">3</data>
      <data key="v_id">27</data>
      <data key="v_xfact">1</data>
    </node>
    <node id="n11">
      <data key="v_shape">ellipse</data>
      <data key="v_yfact">0</data>
      <data key="v_id">32</data>
      <data key="v_xfact">0</data>
    </node>
    <node id="n12">
      <data key="v_shape">box</data>
      <data key="v_yfact">0</data>
      <data key="v_id">33</data>
      <data key="v_xfact">0</data>
    </node>
    <node id="n13">
      <data key="v_shape">ellipse</data>
      <data key="v_yfact">0</data>
      <data key="v_id">34</data>
      <data key="v_xfact">0</data>
    </node>
    <node id="n14">
      <data key="v_shape">ellipse</data>
      <data key="v_yfact">3</data>
      <data key="v_id">36</data>
      <data key="v_xfact">1</data>
    </node>
    <node id="n15">
      <data key="v_shape">diamond</data>
      <data key="v_yfact">0</data>
      <data key="v_id">39</data>
      <data key="v_xfact">0</data>
    </node>
    <node id="n16">
      <data key="v_shape">box</data>
      <data key="v_yfact">0</data>
      <data key="v_id">41</data>
      <data key="v_xfact">0</data>
    </node>
    <node id="n17">
      <data key="v_shape">ellipse</data>
      <data key="v_yfact">0</data>
      <data key="v_id">47</data>
      <data key="v_xfact">0</data>
    </node>
    <node id="n18">
      <data key="v_shape">box</data>
      <data key="v_yfact">0</data>
      <data key="v_id">49</data>
      <data key="v_xfact">0</data>
    </node>
    <node id="n19">
      <data key="v_shape">box</data>
      <data key="v_yfact">0</data>
      <data key="v_id">54</data>
      <data key="v_xfact">0</data>
    </node>
    <node id="n20">
      <data key="v_shape">box</data>
      <data key="v_yfact">0</data>
      <data key="v_id">56</data>
      <data key="v_xfact">0</data>
    </node>
    <node id="n21">
      <data key="v_shape">diamond</data>
      <data key="v_yfact">0</data>
      <data key="v_id">57</data>
      <data key="v_xfact">0</data>
    </node>
    <node id="n22">
      <data key="v_shape">box</data>
      <data key="v_yfact">0</data>
      <data key="v_id">58</data>
      <data key="v_xfact">0</data>
    </node>
    <node id="n23">
      <data key="v_shape">ellipse</data>
      <data key="v_yfact">0</data>
      <data key="v_id">59</data>
      <data key="v_xfact">0</data>
    </node>
    <node id="n24">
      <data key="v_shape">triangle</data>
      <data key="v_yfact">0</data>
      <data key="v_id">60</data>
      <data key="v_xfact">0</data>
    </node>
    <node id="n25">
      <data key="v_shape">ellipse</data>
      <data key="v_yfact">0</data>
      <data key="v_id">61</data>
      <data key="v_xfact">0</data>
    </node>
    <node id="n26">
      <data key="v_shape">ellipse</data>
      <data key="v_yfact">3</data>
      <data key="v_id">62</data>
      <data key="v_xfact">1</data>
    </node>
    <node id="n27">
      <data key="v_shape">ellipse</data>
      <data key="v_yfact">0</data>
      <data key="v_id">67</data>
      <data key="v_xfact">0</data>
    </node>
    <node id="n28">
      <data key="v_shape">ellipse</data>
      <data key="v_yfact">0</data>
      <data key="v_id">69</data>
      <data key="v_xfact">0</data>
    </node>
    <node id="n29">
      <data key="v_shape">ellipse</data>
      <data key="v_yfact">3</data>
      <data key="v_id">73</data>
      <data key="v_xfact">1</data>
    </node>
    <node id="n30">
      <data key="v_shape">ellipse</data>
      <data key="v_yfact">0</data>
      <data key="v_id">74</data>
      <data key="v_xfact">0</data>
    </node>
    <node id="n31">
      <data key="v_shape">ellipse</data>
      <data key="v_yfact">3</data>
      <data key="v_id">75</data>
      <data key="v_xfact">1</data>
    </node>
    <node id="n32">
      <data key="v_shape">diamond</data>
      <data key="v_yfact">0</data>
      <data key="v_id">76</data>
      <data key="v_xfact">0</data>
    </node>
    <node id="n33">
      <data key="v_shape">ellipse</data>
      <data key="v_yfact">0</data>
      <data key="v_id">77</data>
      <data key="v_xfact">0</data>
    </node>
    <node id="n34">
      <data key="v_shape">diamond</data>
      <data key="v_yfact">0</data>
      <data key="v_id">78</data>
      <data key="v_xfact">0</data>
    </node>
    <node id="n35">
      <data key="v_shape">diamond</data>
      <data key="v_yfact">0</data>
      <data key="v_id">79</data>
      <data key="v_xfact">0</data>
    </node>
    <node id="n36">
      <data key="v_shape">ellipse</data>
      <data key="v_yfact">0</data>
      <data key="v_id">80</data>
      <data key="v_xfact">0</data>
    </node>
    <node id="n37">
      <data key="v_shape">box</data>
      <data key="v_yfact">0</data>
      <data key="v_id">81</data>
      <data key="v_xfact">0</data>
    </node>
    <node id="n38">
      <data key="v_shape">triangle</data>
      <data key="v_yfact">0</data>
      <data key="v_id">82</data>
      <data key="v_xfact">0</data>
    </node>
    <node id="n39">
      <data key="v_shape">box</data>
      <data key="v_yfact">0</data>
      <data key="v_id">83</data>
      <data key="v_xfact">0</data>
    </node>
    <node id="n40">
      <data key="v_shape">triangle</data>
      <data key="v_yfact">0</data>
      <data key="v_id">84</data>
      <data key="v_xfact">0</data>
    </node>
    <node id="n41">
      <data key="v_shape">box</data>
      <data key="v_yfact">0</data>
      <data key="v_id">85</data>
      <data key="v_xfact">0</data>
    </node>
    <node id="n42">
      <data key="v_shape">diamond</data>
      <data key="v_yfact">0</data>
      <data key="v_id">87</data>
      <data key="v_xfact">0</data>
    </node>
    <node id="n43">
      <data key="v_shape">box</data>
      <data key="v_yfact">0</data>
      <data key="v_id">88</data>
      <data key="v_xfact">0</data>
    </node>
    <node id="n44">
      <data key="v_shape">box</data>
      <data key="v_yfact">0</data>
      <data key="v_id">90</data>
      <data key="v_xfact">0</data>
    </node>
    <node id="n45">
      <data key="v_shape">box</data>
      <data key="v_yfact">0</data>
      <data key="v_id">94</data>
      <data key="v_xfact">0</data>
    </node>
    <node id="n46">
      <data key="v_shape">ellipse</data>
      <data key="v_yfact">3</data>
      <data key="v_id">97</data>
      <data key="v_xfact">1</data>
    </node>
    <node id="n47">
      <data key="v_shape">box</data>
      <data key="v_yfact">0</data>
      <data key="v_id">98</data>
      <data key="v_xfact">0</data>
    </node>
    <node id="n48">
      <data key="v_shape">diamond</data>
      <data key="v_yfact">0</data>
      <data key="v_id">99</data>
      <data key="v_xfact">0</data>
    </node>
    <node id="n49">
      <data key="v_shape">ellipse</data>
      <data key="v_yfact">0</data>
      <data key="v_id">101</data>
      <data key="v_xfact">0</data>
    </node>
    <node id="n50">
      <data key="v_shape">box</data>
      <data key="v_yfact">0</data>
      <data key="v_id">102</data>
      <data key="v_xfact">0</data>
    </node>
    <node id="n51">
      <data key="v_shape">ellipse</data>
      <data key="v_yfact">0</data>
      <data key="v_id">105</data>
      <data key="v_xfact">0</data>
    </node>
    <node id="n52">
      <data key="v_shape">box</data>
      <data key="v_yfact">0</data>
      <data key="v_id">106</data>
      <data key="v_xfact">0</data>
    </node>
    <node id="n53">
      <data key="v_shape">box</data>
      <data key="v_yfact">0</data>
      <data key="v_id">107</data>
      <data key="v_xfact">0</data>
    </node>
    <node id="n54">
      <data key="v_shape">diamond</data>
      <data key="v_yfact">0</data>
      <data key="v_id">108</data>
      <data key="v_xfact">0</data>
    </node>
    <node id="n55">
      <data key="v_shape">triangle</data>
      <data key="v_yfact">0</data>
      <data key="v_id">109</data>
      <data key="v_xfact">0</data>
    </node>
    <node id="n56">
      <data key="v_shape">ellipse</data>
      <data key="v_yfact">0</data>
      <data key="v_id">112</data>
      <data key="v_xfact">0</data>
    </node>
    <node id="n57">
      <data key="v_shape">triangle</data>
      <data key="v_yfact">0</data>
      <data key="v_id">113</data>
      <data key="v_xfact">0</data>
    </node>
    <node id="n58">
      <data key="v_shape">ellipse</data>
      <data key="v_yfact">3</data>
      <data key="v_id">115</data>
      <data key="v_xfact">1</data>
    </node>
    <node id="n59">
      <data key="v_shape">ellipse</data>
      <data key="v_yfact">0</data>
      <data key="v_id">116</data>
      <data key="v_xfact">0</data>
    </node>
    <node id="n60">
      <data key="v_shape">triangle</data>
      <data key="v_yfact">0</data>
      <data key="v_id">117</data>
      <data key="v_xfact">0</data>
    </node>
    <node id="n61">
      <data key="v_shape">diamond</data>
      <data key="v_yfact">0</data>
      <data key="v_id">119</data>
      <data key="v_xfact">0</data>
    </node>
    <node id="n62">
      <data key="v_shape">diamond</data>
      <data key="v_yfact">0</data>
      <data key="v_id">120</data>
      <data key="v_xfact">0</data>
    </node>
    <node id="n63">
      <data key="v_shape">diamond</data>
      <data key="v_yfact">0</data>
      <data key="v_id">122</data>
      <data key="v_xfact">0</data>
    </node>
    <node id="n64">
      <data key="v_shape">box</data>
      <data key="v_yfact">0</data>
      <data key="v_id">124</data>
      <data key="v_xfact">0</data>
    </node>
    <node id="n65">
      <data key="v_shape">diamond</data>
      <data key="v_yfact">0</data>
      <data key="v_id">125</data>
      <data key="v_xfact">0</data>
    </node>
    <node id="n66">
      <data key="v_shape">diamond</data>
      <data key="v_yfact">0</data>
      <data key="v_id">127</data>
      <data key="v_xfact">0</data>
    </node>
    <node id="n67">
      <data key="v_shape">ellipse</data>
      <data key="v_yfact">0</data>
      <data key="v_id">129</data>
      <data key="v_xfact">0</data>
    </node>
    <node id="n68">
      <data key="v_shape">ellipse</data>
      <data key="v_yfact">0</data>
      <data key="v_id">130</data>
      <data key="v_xfact">0</data>
    </node>
    <node id="n69">
      <data key="v_shape">ellipse</data>
      <data key="v_yfact">3</data>
      <data key="v_id">131</data>
      <data key="v_xfact">1</data>
    </node>
    <node id="n70">
      <data key="v_shape">ellipse</data>
      <data key="v_yfact">3</data>
      <data key="v_id">132</data>
      <data key="v_xfact">1</data>
    </node>
    <node id="n71">
      <data key="v_shape">ellipse</data>
      <data key="v_yfact">3</data>
      <data key="v_id">133</data>
      <data key="v_xfact">1</data>
    </node>
    <node id="n72">
      <data key="v_shape">box</data>
      <data key="v_yfact">0</data>
      <data key="v_id">134</data>
      <data key="v_xfact">0</data>
    </node>
    <node id="n73">
      <data key="v_shape">box</data>
      <data key="v_yfact">0</data>
      <data key="v_id">135</data>
      <data key="v_xfact">0</data>
    </node>
    <node id="n74">
      <data key="v_shape">ellipse</data>
      <data key="v_yfact">3</data>
      <data key="v_id">136</data>
      <data key="v_xfact">1</data>
    </node>
    <node id="n75">
      <data key="v_shape">ellipse</data>
      <data key="v_yfact">3</data>
      <data key="v_id">144</data>
      <data key="v_xfact">1</data>
    </node>
    <node id="n76">
      <data key="v_shape">box</data>
      <data key="v_yfact">0</data>
      <data key="v_id">145</data>
      <data key="v_xfact">0</data>
    </node>
    <node id="n77">
      <data key="v_shape">ellipse</data>
      <data key="v_yfact">3</data>
      <data key="v_id">148</data>
      <data key="v_xfact">1</data>
    </node>
    <node id="n78">
      <data key="v_shape">ellipse</data>
      <data key="v_yfact">3</data>
      <data key="v_id">149</data>
      <data key="v_xfact">1</data>
    </node>
    <node id="n79">
      <data key="v_shape">ellipse</data>
      <data key="v_yfact">3</data>
      <data key="v_id">157</data>
      <data key="v_xfact">1</data>
    </node>
    <node id="n80">
      <data key="v_shape">box</data>
      <data key="v_yfact">0</data>
      <data key="v_id">158</data>
      <data key="v_xfact">0</data>
    </node>
    <node id="n81">
      <data key="v_shape">ellipse</data>
      <data key="v_yfact">3</data>
      <data key="v_id">159</data>
      <data key="v_xfact">1</data>
    </node>
    <node id="n82">
      <data key="v_shape">triangle</data>
      <data key="v_yfact">0</data>
      <data key="v_id">164</data>
      <data key="v_xfact">0</data>
    </node>
    <node id="n83">
      <data key="v_shape">ellipse</data>
      <data key="v_yfact">0</data>
      <data key="v_id">165</data>
      <data key="v_xfact">0</data>
    </node>
    <node id="n84">
      <data key="v_shape">ellipse</data>
      <data key="v_yfact">3</data>
      <data key="v_id">169</data>
      <data key="v_xfact">1</data>
    </node>
    <node id="n85">
      <data key="v_shape">triangle</data>
      <data key="v_yfact">0</data>
      <data key="v_id">170</data>
      <data key="v_xfact">0</data>
    </node>
    <node id="n86">
      <data key="v_shape">ellipse</data>
      <data key="v_yfact">0</data>
      <data key="v_id">172</data>
      <data key="v_xfact">0</data>
    </node>
    <node id="n87">
      <data key="v_shape">ellipse</data>
      <data key="v_yfact">0</data>
      <data key="v_id">173</data>
      <data key="v_xfact">0</data>
    </node>
    <node id="n88">
      <data key="v_shape">ellipse</data>
      <data key="v_yfact">0</data>
      <data key="v_id">174</data>
      <data key="v_xfact">0</data>
    </node>
    <node id="n89">
      <data key="v_shape">triangle</data>
      <data key="v_yfact">0</data>
      <data key="v_id">176</data>
      <data key="v_xfact">0</data>
    </node>
    <node id="n90">
      <data key="v_shape">diamond</data>
      <data key="v_yfact">0</data>
      <data key="v_id">178</data>
      <data key="v_xfact">0</data>
    </node>
    <node id="n91">
      <data key="v_shape">box</data>
      <data key="v_yfact">0</data>
      <data key="v_id">179</data>
      <data key="v_xfact">0</data>
    </node>
    <node id="n92">
      <data key="v_shape">box</data>
      <data key="v_yfact">0</data>
      <data key="v_id">180</data>
      <data key="v_xfact">0</data>
    </node>
    <node id="n93">
      <data key="v_shape">diamond</data>
      <data key="v_yfact">0</data>
      <data key="v_id">181</data>
      <data key="v_xfact">0</data>
    </node>
    <node id="n94">
      <data key="v_shape">triangle</data>
      <data key="v_yfact">0</data>
      <data key="v_id">182</data>
      <data key="v_xfact">0</data>
    </node>
    <node id="n95">
      <data key="v_shape">triangle</data>
      <data key="v_yfact">0</data>
      <data key="v_id">184</data>
      <data key="v_xfact">0</data>
    </node>
    <node id="n96">
      <data key="v_shape">box</data>
      <data key="v_yfact">0</data>
      <data key="v_id">185</data>
      <data key="v_xfact">0</data>
    </node>
    <node id="n97">
      <data key="v_shape">ellipse</data>
      <data key="v_yfact">0</data>
      <data key="v_id">186</data>
      <data key="v_xfact">0</data>
    </node>
    <node id="n98">
      <data key="v_shape">ellipse</data>
      <data key="v_yfact">0</data>
      <data key="v_id">187</data>
      <data key="v_xfact">0</data>
    </node>
    <node id="n99">
      <data key="v_shape">triangle</data>
      <data key="v_yfact">0</data>
      <data key="v_id">189</data>
      <data key="v_xfact">0</data>
    </node>
    <node id="n100">
      <data key="v_shape">box</data>
      <data key="v_yfact">0</data>
      <data key="v_id">192</data>
      <data key="v_xfact">0</data>
    </node>
    <node id="n101">
      <data key="v_shape">triangle</data>
      <data key="v_yfact">0</data>
      <data key="v_id">193</data>
      <data key="v_xfact">0</data>
    </node>
    <node id="n102">
      <data key="v_shape">ellipse</data>
      <data key="v_yfact">0</data>
      <data key="v_id">196</data>
      <data key="v_xfact">0</data>
    </node>
    <node id="n103">
      <data key="v_shape">triangle</data>
      <data key="v_yfact">0</data>
      <data key="v_id">198</data>
      <data key="v_xfact">0</data>
    </node>
    <node id="n104">
      <data key="v_shape">ellipse</data>
      <data key="v_yfact">0</data>
      <data key="v_id">201</data>
      <data key="v_xfact">0</data>
    </node>
    <node id="n105">
      <data key="v_shape">box</data>
      <data key="v_yfact">0</data>
      <data key="v_id">203</data>
      <data key="v_xfact">0</data>
    </node>
    <node id="n106">
      <data key="v_shape">diamond</data>
      <data key="v_yfact">0</data>
      <data key="v_id">204</data>
      <data key="v_xfact">0</data>
    </node>
    <node id="n107">
      <data key="v_shape">triangle</data>
      <data key="v_yfact">0</data>
      <data key="v_id">206</data>
      <data key="v_xfact">0</data>
    </node>
    <node id="n108">
      <data key="v_shape">triangle</data>
      <data key="v_yfact">0</data>
      <data key="v_id">207</data>
      <data key="v_xfact">0</data>
    </node>
    <node id="n109">
      <data key="v_shape">box</data>
      <data key="v_yfact">0</data>
      <data key="v_id">210</data>
      <data key="v_xfact">0</data>
    </node>
    <node id="n110">
      <data key="v_shape">triangle</data>
      <data key="v_yfact">0</data>
      <data key="v_id">211</data>
      <data key="v_xfact">0</data>
    </node>
    <node id="n111">
      <data key="v_shape">triangle</data>
      <data key="v_yfact">0</data>
      <data key="v_id">213</data>
      <data key="v_xfact">0</data>
    </node>
    <node id="n112">
      <data key="v_shape">triangle</data>
      <data key="v_yfact">0</data>
      <data key="v_id">214</data>
      <data key="v_xfact">0</data>
    </node>
    <node id="n113">
      <data key="v_shape">triangle</data>
      <data key="v_yfact">0</data>
      <data key="v_id">217</data>
      <data key="v_xfact">0</data>
    </node>
    <node id="n114">
      <data key="v_shape">triangle</data>
      <data key="v_yfact">0</data>
      <data key="v_id">218</data>
      <data key="v_xfact">0</data>
    </node>
    <node id="n115">
      <data key="v_shape">triangle</data>
      <data key="v_yfact">0</data>
      <data key="v_id">219</data>
      <data key="v_xfact">0</data>
    </node>
    <node id="n116">
      <data key="v_shape">triangle</data>
      <data key="v_yfact">0</data>
      <data key="v_id">220</data>
      <data key="v_xfact">0</data>
    </node>
    <node id="n117">
      <data key="v_shape">diamond</data>
      <data key="v_yfact">0</data>
      <data key="v_id">221</data>
      <data key="v_xfact">0</data>
    </node>
    <node id="n118">
      <data key="v_shape">ellipse</data>
      <data key="v_yfact">3</data>
      <data key="v_id">222</data>
      <data key="v_xfact">1</data>
    </node>
    <node id="n119">
      <data key="v_shape">triangle</data>
      <data key="v_yfact">0</data>
      <data key="v_id">223</data>
      <data key="v_xfact">0</data>
    </node>
    <node id="n120">
      <data key="v_shape">ellipse</data>
      <data key="v_yfact">0</data>
      <data key="v_id">224</data>
      <data key="v_xfact">0</data>
    </node>
    <node id="n121">
      <data key="v_shape">diamond</data>
      <data key="v_yfact">0</data>
      <data key="v_id">225</data>
      <data key="v_xfact">0</data>
    </node>
    <node id="n122">
      <data key="v_shape">triangle</data>
      <data key="v_yfact">0</data>
      <data key="v_id">226</data>
      <data key="v_xfact">0</data>
    </node>
    <node id="n123">
      <data key="v_shape">triangle</data>
      <data key="v_yfact">0</data>
      <data key="v_id">228</data>
      <data key="v_xfact">0</data>
    </node>
    <node id="n124">
      <data key="v_shape">triangle</data>
      <data key="v_yfact">0</data>
      <data key="v_id">230</data>
      <data key="v_xfact">0</data>
    </node>
    <node id="n125">
      <data key="v_shape">diamond</data>
      <data key="v_yfact">0</data>
      <data key="v_id">231</data>
      <data key="v_xfact">0</data>
    </node>
    <node id="n126">
      <data key="v_shape">diamond</data>
      <data key="v_yfact">0</data>
      <data key="v_id">232</data>
      <data key="v_xfact">0</data>
    </node>
    <node id="n127">
      <data key="v_shape">diamond</data>
      <data key="v_yfact">0</data>
      <data key="v_id">233</data>
      <data key="v_xfact">0</data>
    </node>
    <node id="n128">
      <data key="v_shape">box</data>
      <data key="v_yfact">0</data>
      <data key="v_id">234</data>
      <data key="v_xfact">0</data>
    </node>
    <node id="n129">
      <data key="v_shape">triangle</data>
      <data key="v_yfact">0</data>
      <data key="v_id">236</data>
      <data key="v_xfact">0</data>
    </node>
    <node id="n130">
      <data key="v_shape">box</data>
      <data key="v_yfact">0</data>
      <data key="v_id">238</data>
      <data key="v_xfact">0</data>
    </node>
    <node id="n131">
      <data key="v_shape">box</data>
      <data key="v_yfact">0</data>
      <data key="v_id">239</data>
      <data key="v_xfact">0</data>
    </node>
    <node id="n132">
      <data key="v_shape">triangle</data>
      <data key="v_yfact">0</data>
      <data key="v_id">241</data>
      <data key="v_xfact">0</data>
    </node>
    <node id="n133">
      <data key="v_shape">ellipse</data>
      <data key="v_yfact">3</data>
      <data key="v_id">242</data>
      <data key="v_xfact">1</data>
    </node>
    <node id="n134">
      <data key="v_shape">ellipse</data>
      <data key="v_yfact">3</data>
      <data key="v_id">243</data>
      <data key="v_xfact">1</data>
    </node>
    <node id="n135">
      <data key="v_shape">ellipse</data>
      <data key="v_yfact">3</data>
      <data key="v_id">244</data>
      <data key="v_xfact">1</data>
    </node>
    <node id="n136">
      <data key="v_shape">triangle</data>
      <data key="v_yfact">0</data>
      <data key="v_id">245</data>
      <data key="v_xfact">0</data>
    </node>
    <node id="n137">
      <data key="v_shape">ellipse</data>
      <data key="v_yfact">3</data>
      <data key="v_id">246</data>
      <data key="v_xfact">1</data>
    </node>
    <node id="n138">
      <data key="v_shape">triangle</data>
      <data key="v_yfact">0</data>
      <data key="v_id">247</data>
      <data key="v_xfact">0</data>
    </node>
    <node id="n139">
      <data key="v_shape">triangle</data>
      <data key="v_yfact">0</data>
      <data key="v_id">249</data>
      <data key="v_xfact">0</data>
    </node>
    <node id="n140">
      <data key="v_shape">ellipse</data>
      <data key="v_yfact">3</data>
      <data key="v_id">250</data>
      <data key="v_xfact">1</data>
    </node>
    <edge source="n0" target="n1">
      <data key="e_weight">1</data>
    </edge>
    <edge source="n0" target="n4">
      <data key="e_weight">152</data>
    </edge>
    <edge source="n0" target="n5">
      <data key="e_weight">54</data>
    </edge>
    <edge source="n0" target="n6">
      <data key="e_weight">139</data>
    </edge>
    <edge source="n0" target="n7">
      <data key="e_weight">118</data>
    </edge>
    <edge source="n0" target="n8">
      <data key="e_weight">89</data>
    </edge>
    <edge source="n0" target="n9">
      <data key="e_weight">109</data>
    </edge>
    <edge source="n0" target="n10">
      <data key="e_weight">472</data>
    </edge>
    <edge source="n0" target="n14">
      <data key="e_weight">70</data>
    </edge>
    <edge source="n0" target="n15">
      <data key="e_weight">1</data>
    </edge>
    <edge source="n0" target="n17">
      <data key="e_weight">51</data>
    </edge>
    <edge source="n0" target="n21">
      <data key="e_weight">4</data>
    </edge>
    <edge source="n0" target="n23">
      <data key="e_weight">35</data>
    </edge>
    <edge source="n0" target="n24">
      <data key="e_weight">7</data>
    </edge>
    <edge source="n0" target="n26">
      <data key="e_weight">103</data>
    </edge>
    <edge source="n0" target="n27">
      <data key="e_weight">41</data>
    </edge>
    <edge source="n0" target="n28">
      <data key="e_weight">56</data>
    </edge>
    <edge source="n0" target="n29">
      <data key="e_weight">237</data>
    </edge>
    <edge source="n0" target="n30">
      <data key="e_weight">21</data>
    </edge>
    <edge source="n0" target="n31">
      <data key="e_weight">110</data>
    </edge>
    <edge source="n0" target="n34">
      <data key="e_weight">1</data>
    </edge>
    <edge source="n0" target="n35">
      <data key="e_weight">1</data>
    </edge>
    <edge source="n0" target="n38">
      <data key="e_weight">7</data>
    </edge>
    <edge source="n0" target="n40">
      <data key="e_weight">13</data>
    </edge>
    <edge source="n0" target="n42">
      <data key="e_weight">1</data>
    </edge>
    <edge source="n0" target="n46">
      <data key="e_weight">53</data>
    </edge>
    <edge source="n0" target="n47">
      <data key="e_weight">1</data>
    </edge>
    <edge source="n0" target="n48">
      <data key="e_weight">1</data>
    </edge>
    <edge source="n0" target="n49">
      <data key="e_weight">28</data>
    </edge>
    <edge source="n0" target="n50">
      <data key="e_weight">1</data>
    </edge>
    <edge source="n0" target="n55">
      <data key="e_weight">9</data>
    </edge>
    <edge source="n0" target="n56">
      <data key="e_weight">63</data>
    </edge>
    <edge source="n0" target="n57">
      <data key="e_weight">8</data>
    </edge>
    <edge source="n0" target="n58">
      <data key="e_weight">380</data>
    </edge>
    <edge source="n0" target="n60">
      <data key="e_weight">2</data>
    </edge>
    <edge source="n0" target="n63">
      <data key="e_weight">1</data>
    </edge>
    <edge source="n0" target="n64">
      <data key="e_weight">1</data>
    </edge>
    <edge source="n0" target="n66">
      <data key="e_weight">1</data>
    </edge>
    <edge source="n0" target="n68">
      <data key="e_weight">40</data>
    </edge>
    <edge source="n0" target="n69">
      <data key="e_weight">253</data>
    </edge>
    <edge source="n0" target="n70">
      <data key="e_weight">20</data>
    </edge>
    <edge source="n0" target="n71">
      <data key="e_weight">352</data>
    </edge>
    <edge source="n0" target="n74">
      <data key="e_weight">413</data>
    </edge>
    <edge source="n0" target="n75">
      <data key="e_weight">117</data>
    </edge>
    <edge source="n0" target="n76">
      <data key="e_weight">1</data>
    </edge>
    <edge source="n0" target="n77">
      <data key="e_weight">145</data>
    </edge>
    <edge source="n0" target="n78">
      <data key="e_weight">254</data>
    </edge>
    <edge source="n0" target="n79">
      <data key="e_weight">113</data>
    </edge>
    <edge source="n0" target="n81">
      <data key="e_weight">121</data>
    </edge>
    <edge source="n0" target="n82">
      <data key="e_weight">7</data>
    </edge>
    <edge source="n0" target="n83">
      <data key="e_weight">24</data>
    </edge>
    <edge source="n0" target="n84">
      <data key="e_weight">141</data>
    </edge>
    <edge source="n0" target="n85">
      <data key="e_weight">5</data>
    </edge>
    <edge source="n0" target="n86">
      <data key="e_weight">89</data>
    </edge>
    <edge source="n0" target="n87">
      <data key="e_weight">1</data>
    </edge>
    <edge source="n0" target="n89">
      <data key="e_weight">13</data>
    </edge>
    <edge source="n0" target="n90">
      <data key="e_weight">1</data>
    </edge>
    <edge source="n0" target="n91">
      <data key="e_weight">1</data>
    </edge>
    <edge source="n0" target="n93">
      <data key="e_weight">2</data>
    </edge>
    <edge source="n0" target="n94">
      <data key="e_weight">10</data>
    </edge>
    <edge source="n0" target="n95">
      <data key="e_weight">2</data>
    </edge>
    <edge source="n0" target="n97">
      <data key="e_weight">6</data>
    </edge>
    <edge source="n0" target="n98">
      <data key="e_weight">25</data>
    </edge>
    <edge source="n0" target="n99">
      <data key="e_weight">7</data>
    </edge>
    <edge source="n0" target="n100">
      <data key="e_weight">1</data>
    </edge>
    <edge source="n0" target="n101">
      <data key="e_weight">5</data>
    </edge>
    <edge source="n0" target="n103">
      <data key="e_weight">13</data>
    </edge>
    <edge source="n0" target="n104">
      <data key="e_weight">72</data>
    </edge>
    <edge source="n0" target="n105">
      <data key="e_weight">1</data>
    </edge>
    <edge source="n0" target="n106">
      <data key="e_weight">1</data>
    </edge>
    <edge source="n0" target="n107">
      <data key="e_weight">5</data>
    </edge>
    <edge source="n0" target="n108">
      <data key="e_weight">4</data>
    </edge>
    <edge source="n0" target="n110">
      <data key="e_weight">4</data>
    </edge>
    <edge source="n0" target="n111">
      <data key="e_weight">21</data>
    </edge>
    <edge source="n0" target="n112">
      <data key="e_weight">5</data>
    </edge>
    <edge source="n0" target="n113">
      <data key="e_weight">7</data>
    </edge>
    <edge source="n0" target="n114">
      <data key="e_weight">8</data>
    </edge>
    <edge source="n0" target="n115">
      <data key="e_weight">9</data>
    </edge>
    <edge source="n0" target="n116">
      <data key="e_weight">11</data>
    </edge>
    <edge source="n0" target="n118">
      <data key="e_weight">462</data>
    </edge>
    <edge source="n0" target="n119">
      <data key="e_weight">4</data>
    </edge>
    <edge source="n0" target="n122">
      <data key="e_weight">1</data>
    </edge>
    <edge source="n0" target="n123">
      <data key="e_weight">10</data>
    </edge>
    <edge source="n0" target="n124">
      <data key="e_weight">8</data>
    </edge>
    <edge source="n0" target="n127">
      <data key="e_weight">1</data>
    </edge>
    <edge source="n0" target="n129">
      <data key="e_weight">2</data>
    </edge>
    <edge source="n0" target="n132">
      <data key="e_weight">6</data>
    </edge>
    <edge source="n0" target="n133">
      <data key="e_weight">517</data>
    </edge>
    <edge source="n0" target="n134">
      <data key="e_weight">303</data>
    </edge>
    <edge source="n0" target="n135">
      <data key="e_weight">208</data>
    </edge>
    <edge source="n0" target="n136">
      <data key="e_weight">3</data>
    </edge>
    <edge source="n0" target="n137">
      <data key="e_weight">457</data>
    </edge>
    <edge source="n0" target="n138">
      <data key="e_weight">8</data>
    </edge>
    <edge source="n0" target="n139">
      <data key="e_weight">6</data>
    </edge>
    <edge source="n0" target="n140">
      <data key="e_weight">298</data>
    </edge>
    <edge source="n1" target="n7">
      <data key="e_weight">4</data>
    </edge>
    <edge source="n1" target="n9">
      <data key="e_weight">1</data>
    </edge>
    <edge source="n1" target="n10">
      <data key="e_weight">1</data>
    </edge>
    <edge source="n1" target="n12">
      <data key="e_weight">27</data>
    </edge>
    <edge source="n1" target="n14">
      <data key="e_weight">2</data>
    </edge>
    <edge source="n1" target="n15">
      <data key="e_weight">5</data>
    </edge>
    <edge source="n1" target="n16">
      <data key="e_weight">104</data>
    </edge>
    <edge source="n1" target="n18">
      <data key="e_weight">68</data>
    </edge>
    <edge source="n1" target="n19">
      <data key="e_weight">18</data>
    </edge>
    <edge source="n1" target="n20">
      <data key="e_weight">13</data>
    </edge>
    <edge source="n1" target="n21">
      <data key="e_weight">2</data>
    </edge>
    <edge source="n1" target="n22">
      <data key="e_weight">35</data>
    </edge>
    <edge source="n1" target="n26">
      <data key="e_weight">1</data>
    </edge>
    <edge source="n1" target="n31">
      <data key="e_weight">1</data>
    </edge>
    <edge source="n1" target="n32">
      <data key="e_weight">4</data>
    </edge>
    <edge source="n1" target="n34">
      <data key="e_weight">5</data>
    </edge>
    <edge source="n1" target="n35">
      <data key="e_weight">5</data>
    </edge>
    <edge source="n1" target="n37">
      <data key="e_weight">74</data>
    </edge>
    <edge source="n1" target="n38">
      <data key="e_weight">1</data>
    </edge>
    <edge source="n1" target="n39">
      <data key="e_weight">29</data>
    </edge>
    <edge source="n1" target="n40">
      <data key="e_weight">11</data>
    </edge>
    <edge source="n1" target="n41">
      <data key="e_weight">11</data>
    </edge>
    <edge source="n1" target="n42">
      <data key="e_weight">11</data>
    </edge>
    <edge source="n1" target="n43">
      <data key="e_weight">9</data>
    </edge>
    <edge source="n1" target="n44">
      <data key="e_weight">19</data>
    </edge>
    <edge source="n1" target="n45">
      <data key="e_weight">19</data>
    </edge>
    <edge source="n1" target="n47">
      <data key="e_weight">54</data>
    </edge>
    <edge source="n1" target="n48">
      <data key="e_weight">11</data>
    </edge>
    <edge source="n1" target="n50">
      <data key="e_weight">32</data>
    </edge>
    <edge source="n1" target="n52">
      <data key="e_weight">9</data>
    </edge>
    <edge source="n1" target="n53">
      <data key="e_weight">11</data>
    </edge>
    <edge source="n1" target="n60">
      <data key="e_weight">1</data>
    </edge>
    <edge source="n1" target="n63">
      <data key="e_weight">4</data>
    </edge>
    <edge source="n1" target="n64">
      <data key="e_weight">19</data>
    </edge>
    <edge source="n1" target="n65">
      <data key="e_weight">23</data>
    </edge>
    <edge source="n1" target="n66">
      <data key="e_weight">17</data>
    </edge>
    <edge source="n1" target="n71">
      <data key="e_weight">1</data>
    </edge>
    <edge source="n1" target="n72">
      <data key="e_weight">10</data>
    </edge>
    <edge source="n1" target="n73">
      <data key="e_weight">26</data>
    </edge>
    <edge source="n1" target="n74">
      <data key="e_weight">1</data>
    </edge>
    <edge source="n1" target="n75">
      <data key="e_weight">1</data>
    </edge>
    <edge source="n1" target="n76">
      <data key="e_weight">72</data>
    </edge>
    <edge source="n1" target="n77">
      <data key="e_weight">1</data>
    </edge>
    <edge source="n1" target="n78">
      <data key="e_weight">1</data>
    </edge>
    <edge source="n1" target="n79">
      <data key="e_weight">1</data>
    </edge>
    <edge source="n1" target="n80">
      <data key="e_weight">65</data>
    </edge>
    <edge source="n1" target="n81">
      <data key="e_weight">1</data>
    </edge>
    <edge source="n1" target="n90">
      <data key="e_weight">16</data>
    </edge>
    <edge source="n1" target="n91">
      <data key="e_weight">73</data>
    </edge>
    <edge source="n1" target="n92">
      <data key="e_weight">57</data>
    </edge>
    <edge source="n1" target="n93">
      <data key="e_weight">5</data>
    </edge>
    <edge source="n1" target="n94">
      <data key="e_weight">2</data>
    </edge>
    <edge source="n1" target="n100">
      <data key="e_weight">11</data>
    </edge>
    <edge source="n1" target="n105">
      <data key="e_weight">25</data>
    </edge>
    <edge source="n1" target="n106">
      <data key="e_weight">13</data>
    </edge>
    <edge source="n1" target="n109">
      <data key="e_weight">29</data>
    </edge>
    <edge source="n1" target="n110">
      <data key="e_weight">5</data>
    </edge>
    <edge source="n1" target="n116">
      <data key="e_weight">1</data>
    </edge>
    <edge source="n1" target="n117">
      <data key="e_weight">6</data>
    </edge>
    <edge source="n1" target="n121">
      <data key="e_weight">11</data>
    </edge>
    <edge source="n1" target="n126">
      <data key="e_weight">13</data>
    </edge>
    <edge source="n1" target="n127">
      <data key="e_weight">5</data>
    </edge>
    <edge source="n1" target="n128">
      <data key="e_weight">62</data>
    </edge>
    <edge source="n1" target="n129">
      <data key="e_weight">1</data>
    </edge>
    <edge source="n1" target="n130">
      <data key="e_weight">10</data>
    </edge>
    <edge source="n1" target="n131">
      <data key="e_weight">14</data>
    </edge>
    <edge source="n1" target="n132">
      <data key="e_weight">29</data>
    </edge>
    <edge source="n1" target="n138">
      <data key="e_weight">1</data>
    </edge>
    <edge source="n1" target="n139">
      <data key="e_weight">1</data>
    </edge>
    <edge source="n2" target="n5">
      <data key="e_weight">48</data>
    </edge>
    <edge source="n2" target="n13">
      <data key="e_weight">131</data>
    </edge>
    <edge source="n2" target="n17">
      <data key="e_weight">50</data>
    </edge>
    <edge source="n2" target="n23">
      <data key="e_weight">26</data>
    </edge>
    <edge source="n2" target="n25">
      <data key="e_weight">194</data>
    </edge>
    <edge source="n2" target="n27">
      <data key="e_weight">49</data>
    </edge>
    <edge source="n2" target="n28">
      <data key="e_weight">37</data>
    </edge>
    <edge source="n2" target="n30">
      <data key="e_weight">30</data>
    </edge>
    <edge source="n2" target="n33">
      <data key="e_weight">155</data>
    </edge>
    <edge source="n2" target="n36">
      <data key="e_weight">207</data>
    </edge>
    <edge source="n2" target="n38">
      <data key="e_weight">1</data>
    </edge>
    <edge source="n2" target="n40">
      <data key="e_weight">1</data>
    </edge>
    <edge source="n2" target="n49">
      <data key="e_weight">48</data>
    </edge>
    <edge source="n2" target="n51">
      <data key="e_weight">131</data>
    </edge>
    <edge source="n2" target="n56">
      <data key="e_weight">57</data>
    </edge>
    <edge source="n2" target="n59">
      <data key="e_weight">131</data>
    </edge>
    <edge source="n2" target="n60">
      <data key="e_weight">1</data>
    </edge>
    <edge source="n2" target="n67">
      <data key="e_weight">126</data>
    </edge>
    <edge source="n2" target="n68">
      <data key="e_weight">36</data>
    </edge>
    <edge source="n2" target="n83">
      <data key="e_weight">40</data>
    </edge>
    <edge source="n2" target="n85">
      <data key="e_weight">1</data>
    </edge>
    <edge source="n2" target="n86">
      <data key="e_weight">58</data>
    </edge>
    <edge source="n2" target="n87">
      <data key="e_weight">155</data>
    </edge>
    <edge source="n2" target="n88">
      <data key="e_weight">108</data>
    </edge>
    <edge source="n2" target="n97">
      <data key="e_weight">18</data>
    </edge>
    <edge source="n2" target="n98">
      <data key="e_weight">29</data>
    </edge>
    <edge source="n2" target="n102">
      <data key="e_weight">179</data>
    </edge>
    <edge source="n2" target="n104">
      <data key="e_weight">44</data>
    </edge>
    <edge source="n2" target="n108">
      <data key="e_weight">1</data>
    </edge>
    <edge source="n2" target="n120">
      <data key="e_weight">149</data>
    </edge>
    <edge source="n2" target="n122">
      <data key="e_weight">1</data>
    </edge>
    <edge source="n2" target="n129">
      <data key="e_weight">1</data>
    </edge>
    <edge source="n2" target="n132">
      <data key="e_weight">1</data>
    </edge>
    <edge source="n2" target="n136">
      <data key="e_weight">1</data>
    </edge>
    <edge source="n2" target="n139">
      <data key="e_weight">1</data>
    </edge>
    <edge source="n4" target="n6">
      <data key="e_weight">510</data>
    </edge>
    <edge source="n4" target="n7">
      <data key="e_weight">273</data>
    </edge>
    <edge source="n4" target="n8">
      <data key="e_weight">181</data>
    </edge>
    <edge source="n4" target="n9">
      <data key="e_weight">211</data>
    </edge>
    <edge source="n4" target="n10">
      <data key="e_weight">155</data>
    </edge>
    <edge source="n4" target="n14">
      <data key="e_weight">48</data>
    </edge>
    <edge source="n4" target="n22">
      <data key="e_weight">1</data>
    </edge>
    <edge source="n4" target="n24">
      <data key="e_weight">30</data>
    </edge>
    <edge source="n4" target="n26">
      <data key="e_weight">158</data>
    </edge>
    <edge source="n4" target="n29">
      <data key="e_weight">22</data>
    </edge>
    <edge source="n4" target="n31">
      <data key="e_weight">288</data>
    </edge>
    <edge source="n4" target="n34">
      <data key="e_weight">1</data>
    </edge>
    <edge source="n4" target="n36">
      <data key="e_weight">1</data>
    </edge>
    <edge source="n4" target="n38">
      <data key="e_weight">8</data>
    </edge>
    <edge source="n4" target="n39">
      <data key="e_weight">1</data>
    </edge>
    <edge source="n4" target="n40">
      <data key="e_weight">15</data>
    </edge>
    <edge source="n4" target="n46">
      <data key="e_weight">243</data>
    </edge>
    <edge source="n4" target="n48">
      <data key="e_weight">1</data>
    </edge>
    <edge source="n4" target="n50">
      <data key="e_weight">1</data>
    </edge>
    <edge source="n4" target="n55">
      <data key="e_weight">7</data>
    </edge>
    <edge source="n4" target="n57">
      <data key="e_weight">4</data>
    </edge>
    <edge source="n4" target="n58">
      <data key="e_weight">7</data>
    </edge>
    <edge source="n4" target="n64">
      <data key="e_weight">1</data>
    </edge>
    <edge source="n4" target="n66">
      <data key="e_weight">1</data>
    </edge>
    <edge source="n4" target="n69">
      <data key="e_weight">39</data>
    </edge>
    <edge source="n4" target="n70">
      <data key="e_weight">55</data>
    </edge>
    <edge source="n4" target="n71">
      <data key="e_weight">60</data>
    </edge>
    <edge source="n4" target="n74">
      <data key="e_weight">58</data>
    </edge>
    <edge source="n4" target="n75">
      <data key="e_weight">281</data>
    </edge>
    <edge source="n4" target="n77">
      <data key="e_weight">201</data>
    </edge>
    <edge source="n4" target="n78">
      <data key="e_weight">99</data>
    </edge>
    <edge source="n4" target="n79">
      <data key="e_weight">216</data>
    </edge>
    <edge source="n4" target="n81">
      <data key="e_weight">198</data>
    </edge>
    <edge source="n4" target="n82">
      <data key="e_weight">5</data>
    </edge>
    <edge source="n4" target="n84">
      <data key="e_weight">235</data>
    </edge>
    <edge source="n4" target="n85">
      <data key="e_weight">2</data>
    </edge>
    <edge source="n4" target="n89">
      <data key="e_weight">15</data>
    </edge>
    <edge source="n4" target="n93">
      <data key="e_weight">1</data>
    </edge>
    <edge source="n4" target="n94">
      <data key="e_weight">16</data>
    </edge>
    <edge source="n4" target="n95">
      <data key="e_weight">7</data>
    </edge>
    <edge source="n4" target="n99">
      <data key="e_weight">7</data>
    </edge>
    <edge source="n4" target="n101">
      <data key="e_weight">18</data>
    </edge>
    <edge source="n4" target="n103">
      <data key="e_weight">19</data>
    </edge>
    <edge source="n4" target="n106">
      <data key="e_weight">1</data>
    </edge>
    <edge source="n4" target="n107">
      <data key="e_weight">11</data>
    </edge>
    <edge source="n4" target="n108">
      <data key="e_weight">6</data>
    </edge>
    <edge source="n4" target="n110">
      <data key="e_weight">4</data>
    </edge>
    <edge source="n4" target="n111">
      <data key="e_weight">33</data>
    </edge>
    <edge source="n4" target="n112">
      <data key="e_weight">21</data>
    </edge>
    <edge source="n4" target="n113">
      <data key="e_weight">6</data>
    </edge>
    <edge source="n4" target="n114">
      <data key="e_weight">5</data>
    </edge>
    <edge source="n4" target="n115">
      <data key="e_weight">6</data>
    </edge>
    <edge source="n4" target="n116">
      <data key="e_weight">16</data>
    </edge>
    <edge source="n4" target="n117">
      <data key="e_weight">1</data>
    </edge>
    <edge source="n4" target="n118">
      <data key="e_weight">91</data>
    </edge>
    <edge source="n4" target="n119">
      <data key="e_weight">33</data>
    </edge>
    <edge source="n4" target="n121">
      <data key="e_weight">1</data>
    </edge>
    <edge source="n4" target="n122">
      <data key="e_weight">1</data>
    </edge>
    <edge source="n4" target="n123">
      <data key="e_weight">40</data>
    </edge>
    <edge source="n4" target="n124">
      <data key="e_weight">19</data>
    </edge>
    <edge source="n4" target="n127">
      <data key="e_weight">1</data>
    </edge>
    <edge source="n4" target="n129">
      <data key="e_weight">4</data>
    </edge>
    <edge source="n4" target="n132">
      <data key="e_weight">1</data>
    </edge>
    <edge source="n4" target="n133">
      <data key="e_weight">44</data>
    </edge>
    <edge source="n4" target="n134">
      <data key="e_weight">33</data>
    </edge>
    <edge source="n4" target="n135">
      <data key="e_weight">27</data>
    </edge>
    <edge source="n4" target="n136">
      <data key="e_weight">5</data>
    </edge>
    <edge source="n4" target="n137">
      <data key="e_weight">110</data>
    </edge>
    <edge source="n4" target="n138">
      <data key="e_weight">9</data>
    </edge>
    <edge source="n4" target="n139">
      <data key="e_weight">3</data>
    </edge>
    <edge source="n4" target="n140">
      <data key="e_weight">66</data>
    </edge>
    <edge source="n5" target="n9">
      <data key="e_weight">1</data>
    </edge>
    <edge source="n5" target="n10">
      <data key="e_weight">37</data>
    </edge>
    <edge source="n5" target="n13">
      <data key="e_weight">12</data>
    </edge>
    <edge source="n5" target="n17">
      <data key="e_weight">182</data>
    </edge>
    <edge source="n5" target="n23">
      <data key="e_weight">646</data>
    </edge>
    <edge source="n5" target="n25">
      <data key="e_weight">26</data>
    </edge>
    <edge source="n5" target="n27">
      <data key="e_weight">345</data>
    </edge>
    <edge source="n5" target="n28">
      <data key="e_weight">277</data>
    </edge>
    <edge source="n5" target="n30">
      <data key="e_weight">194</data>
    </edge>
    <edge source="n5" target="n36">
      <data key="e_weight">3</data>
    </edge>
    <edge source="n5" target="n49">
      <data key="e_weight">148</data>
    </edge>
    <edge source="n5" target="n51">
      <data key="e_weight">29</data>
    </edge>
    <edge source="n5" target="n56">
      <data key="e_weight">254</data>
    </edge>
    <edge source="n5" target="n59">
      <data key="e_weight">27</data>
    </edge>
    <edge source="n5" target="n67">
      <data key="e_weight">23</data>
    </edge>
    <edge source="n5" target="n68">
      <data key="e_weight">61</data>
    </edge>
    <edge source="n5" target="n69">
      <data key="e_weight">3</data>
    </edge>
    <edge source="n5" target="n71">
      <data key="e_weight">4</data>
    </edge>
    <edge source="n5" target="n74">
      <data key="e_weight">18</data>
    </edge>
    <edge source="n5" target="n78">
      <data key="e_weight">1</data>
    </edge>
    <edge source="n5" target="n83">
      <data key="e_weight">298</data>
    </edge>
    <edge source="n5" target="n86">
      <data key="e_weight">35</data>
    </edge>
    <edge source="n5" target="n87">
      <data key="e_weight">47</data>
    </edge>
    <edge source="n5" target="n97">
      <data key="e_weight">31</data>
    </edge>
    <edge source="n5" target="n98">
      <data key="e_weight">342</data>
    </edge>
    <edge source="n5" target="n102">
      <data key="e_weight">19</data>
    </edge>
    <edge source="n5" target="n104">
      <data key="e_weight">625</data>
    </edge>
    <edge source="n5" target="n118">
      <data key="e_weight">32</data>
    </edge>
    <edge source="n5" target="n120">
      <data key="e_weight">13</data>
    </edge>
    <edge source="n5" target="n133">
      <data key="e_weight">4</data>
    </edge>
    <edge source="n5" target="n134">
      <data key="e_weight">54</data>
    </edge>
    <edge source="n5" target="n135">
      <data key="e_weight">2</data>
    </edge>
    <edge source="n5" target="n137">
      <data key="e_weight">29</data>
    </edge>
    <edge source="n6" target="n7">
      <data key="e_weight">507</data>
    </edge>
    <edge source="n6" target="n8">
      <data key="e_weight">213</data>
    </edge>
    <edge source="n6" target="n9">
      <data key="e_weight">421</data>
    </edge>
    <edge source="n6" target="n10">
      <data key="e_weight">135</data>
    </edge>
    <edge source="n6" target="n12">
      <data key="e_weight">2</data>
    </edge>
    <edge source="n6" target="n14">
      <data key="e_weight">256</data>
    </edge>
    <edge source="n6" target="n15">
      <data key="e_weight">1</data>
    </edge>
    <edge source="n6" target="n16">
      <data key="e_weight">1</data>
    </edge>
    <edge source="n6" target="n24">
      <data key="e_weight">22</data>
    </edge>
    <edge source="n6" target="n26">
      <data key="e_weight">236</data>
    </edge>
    <edge source="n6" target="n28">
      <data key="e_weight">1</data>
    </edge>
    <edge source="n6" target="n29">
      <data key="e_weight">155</data>
    </edge>
    <edge source="n6" target="n31">
      <data key="e_weight">255</data>
    </edge>
    <edge source="n6" target="n34">
      <data key="e_weight">1</data>
    </edge>
    <edge source="n6" target="n35">
      <data key="e_weight">2</data>
    </edge>
    <edge source="n6" target="n37">
      <data key="e_weight">1</data>
    </edge>
    <edge source="n6" target="n38">
      <data key="e_weight">5</data>
    </edge>
    <edge source="n6" target="n40">
      <data key="e_weight">8</data>
    </edge>
    <edge source="n6" target="n42">
      <data key="e_weight">1</data>
    </edge>
    <edge source="n6" target="n44">
      <data key="e_weight">1</data>
    </edge>
    <edge source="n6" target="n46">
      <data key="e_weight">218</data>
    </edge>
    <edge source="n6" target="n50">
      <data key="e_weight">1</data>
    </edge>
    <edge source="n6" target="n52">
      <data key="e_weight">1</data>
    </edge>
    <edge source="n6" target="n55">
      <data key="e_weight">17</data>
    </edge>
    <edge source="n6" target="n57">
      <data key="e_weight">7</data>
    </edge>
    <edge source="n6" target="n58">
      <data key="e_weight">87</data>
    </edge>
    <edge source="n6" target="n60">
      <data key="e_weight">1</data>
    </edge>
    <edge source="n6" target="n63">
      <data key="e_weight">1</data>
    </edge>
    <edge source="n6" target="n64">
      <data key="e_weight">2</data>
    </edge>
    <edge source="n6" target="n69">
      <data key="e_weight">122</data>
    </edge>
    <edge source="n6" target="n70">
      <data key="e_weight">98</data>
    </edge>
    <edge source="n6" target="n71">
      <data key="e_weight">184</data>
    </edge>
    <edge source="n6" target="n74">
      <data key="e_weight">94</data>
    </edge>
    <edge source="n6" target="n75">
      <data key="e_weight">463</data>
    </edge>
    <edge source="n6" target="n77">
      <data key="e_weight">313</data>
    </edge>
    <edge source="n6" target="n78">
      <data key="e_weight">172</data>
    </edge>
    <edge source="n6" target="n79">
      <data key="e_weight">410</data>
    </edge>
    <edge source="n6" target="n81">
      <data key="e_weight">438</data>
    </edge>
    <edge source="n6" target="n82">
      <data key="e_weight">3</data>
    </edge>
    <edge source="n6" target="n84">
      <data key="e_weight">434</data>
    </edge>
    <edge source="n6" target="n85">
      <data key="e_weight">4</data>
    </edge>
    <edge source="n6" target="n89">
      <data key="e_weight">15</data>
    </edge>
    <edge source="n6" target="n93">
      <data key="e_weight">1</data>
    </edge>
    <edge source="n6" target="n94">
      <data key="e_weight">19</data>
    </edge>
    <edge source="n6" target="n95">
      <data key="e_weight">11</data>
    </edge>
    <edge source="n6" target="n99">
      <data key="e_weight">7</data>
    </edge>
    <edge source="n6" target="n101">
      <data key="e_weight">13</data>
    </edge>
    <edge source="n6" target="n103">
      <data key="e_weight">6</data>
    </edge>
    <edge source="n6" target="n104">
      <data key="e_weight">3</data>
    </edge>
    <edge source="n6" target="n107">
      <data key="e_weight">17</data>
    </edge>
    <edge source="n6" target="n108">
      <data key="e_weight">5</data>
    </edge>
    <edge source="n6" target="n109">
      <data key="e_weight">1</data>
    </edge>
    <edge source="n6" target="n110">
      <data key="e_weight">6</data>
    </edge>
    <edge source="n6" target="n111">
      <data key="e_weight">22</data>
    </edge>
    <edge source="n6" target="n112">
      <data key="e_weight">9</data>
    </edge>
    <edge source="n6" target="n113">
      <data key="e_weight">5</data>
    </edge>
    <edge source="n6" target="n114">
      <data key="e_weight">15</data>
    </edge>
    <edge source="n6" target="n115">
      <data key="e_weight">15</data>
    </edge>
    <edge source="n6" target="n116">
      <data key="e_weight">9</data>
    </edge>
    <edge source="n6" target="n117">
      <data key="e_weight">2</data>
    </edge>
    <edge source="n6" target="n118">
      <data key="e_weight">101</data>
    </edge>
    <edge source="n6" target="n119">
      <data key="e_weight">35</data>
    </edge>
    <edge source="n6" target="n121">
      <data key="e_weight">1</data>
    </edge>
    <edge source="n6" target="n122">
      <data key="e_weight">4</data>
    </edge>
    <edge source="n6" target="n123">
      <data key="e_weight">36</data>
    </edge>
    <edge source="n6" target="n124">
      <data key="e_weight">19</data>
    </edge>
    <edge source="n6" target="n127">
      <data key="e_weight">2</data>
    </edge>
    <edge source="n6" target="n129">
      <data key="e_weight">5</data>
    </edge>
    <edge source="n6" target="n130">
      <data key="e_weight">2</data>
    </edge>
    <edge source="n6" target="n132">
      <data key="e_weight">5</data>
    </edge>
    <edge source="n6" target="n133">
      <data key="e_weight">127</data>
    </edge>
    <edge source="n6" target="n134">
      <data key="e_weight">109</data>
    </edge>
    <edge source="n6" target="n135">
      <data key="e_weight">86</data>
    </edge>
    <edge source="n6" target="n136">
      <data key="e_weight">4</data>
    </edge>
    <edge source="n6" target="n137">
      <data key="e_weight">158</data>
    </edge>
    <edge source="n6" target="n138">
      <data key="e_weight">5</data>
    </edge>
    <edge source="n6" target="n139">
      <data key="e_weight">9</data>
    </edge>
    <edge source="n6" target="n140">
      <data key="e_weight">103</data>
    </edge>
    <edge source="n7" target="n8">
      <data key="e_weight">116</data>
    </edge>
    <edge source="n7" target="n9">
      <data key="e_weight">339</data>
    </edge>
    <edge source="n7" target="n10">
      <data key="e_weight">99</data>
    </edge>
    <edge source="n7" target="n14">
      <data key="e_weight">195</data>
    </edge>
    <edge source="n7" target="n15">
      <data key="e_weight">1</data>
    </edge>
    <edge source="n7" target="n18">
      <data key="e_weight">1</data>
    </edge>
    <edge source="n7" target="n19">
      <data key="e_weight">1</data>
    </edge>
    <edge source="n7" target="n21">
      <data key="e_weight">1</data>
    </edge>
    <edge source="n7" target="n22">
      <data key="e_weight">2</data>
    </edge>
    <edge source="n7" target="n24">
      <data key="e_weight">9</data>
    </edge>
    <edge source="n7" target="n26">
      <data key="e_weight">245</data>
    </edge>
    <edge source="n7" target="n29">
      <data key="e_weight">106</data>
    </edge>
    <edge source="n7" target="n31">
      <data key="e_weight">243</data>
    </edge>
    <edge source="n7" target="n35">
      <data key="e_weight">1</data>
    </edge>
    <edge source="n7" target="n37">
      <data key="e_weight">2</data>
    </edge>
    <edge source="n7" target="n38">
      <data key="e_weight">9</data>
    </edge>
    <edge source="n7" target="n40">
      <data key="e_weight">11</data>
    </edge>
    <edge source="n7" target="n42">
      <data key="e_weight">1</data>
    </edge>
    <edge source="n7" target="n44">
      <data key="e_weight">1</data>
    </edge>
    <edge source="n7" target="n46">
      <data key="e_weight">193</data>
    </edge>
    <edge source="n7" target="n48">
      <data key="e_weight">1</data>
    </edge>
    <edge source="n7" target="n50">
      <data key="e_weight">3</data>
    </edge>
    <edge source="n7" target="n53">
      <data key="e_weight">1</data>
    </edge>
    <edge source="n7" target="n55">
      <data key="e_weight">15</data>
    </edge>
    <edge source="n7" target="n57">
      <data key="e_weight">7</data>
    </edge>
    <edge source="n7" target="n58">
      <data key="e_weight">33</data>
    </edge>
    <edge source="n7" target="n60">
      <data key="e_weight">1</data>
    </edge>
    <edge source="n7" target="n63">
      <data key="e_weight">1</data>
    </edge>
    <edge source="n7" target="n64">
      <data key="e_weight">2</data>
    </edge>
    <edge source="n7" target="n65">
      <data key="e_weight">1</data>
    </edge>
    <edge source="n7" target="n69">
      <data key="e_weight">57</data>
    </edge>
    <edge source="n7" target="n70">
      <data key="e_weight">87</data>
    </edge>
    <edge source="n7" target="n71">
      <data key="e_weight">104</data>
    </edge>
    <edge source="n7" target="n72">
      <data key="e_weight">1</data>
    </edge>
    <edge source="n7" target="n74">
      <data key="e_weight">90</data>
    </edge>
    <edge source="n7" target="n75">
      <data key="e_weight">454</data>
    </edge>
    <edge source="n7" target="n76">
      <data key="e_weight">1</data>
    </edge>
    <edge source="n7" target="n77">
      <data key="e_weight">270</data>
    </edge>
    <edge source="n7" target="n78">
      <data key="e_weight">124</data>
    </edge>
    <edge source="n7" target="n79">
      <data key="e_weight">181</data>
    </edge>
    <edge source="n7" target="n80">
      <data key="e_weight">1</data>
    </edge>
    <edge source="n7" target="n81">
      <data key="e_weight">338</data>
    </edge>
    <edge source="n7" target="n82">
      <data key="e_weight">4</data>
    </edge>
    <edge source="n7" target="n84">
      <data key="e_weight">285</data>
    </edge>
    <edge source="n7" target="n85">
      <data key="e_weight">14</data>
    </edge>
    <edge source="n7" target="n86">
      <data key="e_weight">3</data>
    </edge>
    <edge source="n7" target="n89">
      <data key="e_weight">11</data>
    </edge>
    <edge source="n7" target="n94">
      <data key="e_weight">14</data>
    </edge>
    <edge source="n7" target="n95">
      <data key="e_weight">8</data>
    </edge>
    <edge source="n7" target="n99">
      <data key="e_weight">13</data>
    </edge>
    <edge source="n7" target="n101">
      <data key="e_weight">16</data>
    </edge>
    <edge source="n7" target="n103">
      <data key="e_weight">12</data>
    </edge>
    <edge source="n7" target="n105">
      <data key="e_weight">3</data>
    </edge>
    <edge source="n7" target="n106">
      <data key="e_weight">1</data>
    </edge>
    <edge source="n7" target="n107">
      <data key="e_weight">16</data>
    </edge>
    <edge source="n7" target="n108">
      <data key="e_weight">5</data>
    </edge>
    <edge source="n7" target="n109">
      <data key="e_weight">1</data>
    </edge>
    <edge source="n7" target="n110">
      <data key="e_weight">3</data>
    </edge>
    <edge source="n7" target="n111">
      <data key="e_weight">26</data>
    </edge>
    <edge source="n7" target="n112">
      <data key="e_weight">11</data>
    </edge>
    <edge source="n7" target="n113">
      <data key="e_weight">8</data>
    </edge>
    <edge source="n7" target="n114">
      <data key="e_weight">6</data>
    </edge>
    <edge source="n7" target="n115">
      <data key="e_weight">21</data>
    </edge>
    <edge source="n7" target="n116">
      <data key="e_weight">8</data>
    </edge>
    <edge source="n7" target="n118">
      <data key="e_weight">98</data>
    </edge>
    <edge source="n7" target="n119">
      <data key="e_weight">21</data>
    </edge>
    <edge source="n7" target="n122">
      <data key="e_weight">4</data>
    </edge>
    <edge source="n7" target="n123">
      <data key="e_weight">12</data>
    </edge>
    <edge source="n7" target="n124">
      <data key="e_weight">20</data>
    </edge>
    <edge source="n7" target="n127">
      <data key="e_weight">1</data>
    </edge>
    <edge source="n7" target="n129">
      <data key="e_weight">5</data>
    </edge>
    <edge source="n7" target="n132">
      <data key="e_weight">3</data>
    </edge>
    <edge source="n7" target="n133">
      <data key="e_weight">174</data>
    </edge>
    <edge source="n7" target="n134">
      <data key="e_weight">56</data>
    </edge>
    <edge source="n7" target="n135">
      <data key="e_weight">40</data>
    </edge>
    <edge source="n7" target="n136">
      <data key="e_weight">5</data>
    </edge>
    <edge source="n7" target="n137">
      <data key="e_weight">96</data>
    </edge>
    <edge source="n7" target="n138">
      <data key="e_weight">7</data>
    </edge>
    <edge source="n7" target="n139">
      <data key="e_weight">12</data>
    </edge>
    <edge source="n7" target="n140">
      <data key="e_weight">114</data>
    </edge>
    <edge source="n8" target="n9">
      <data key="e_weight">110</data>
    </edge>
    <edge source="n8" target="n10">
      <data key="e_weight">78</data>
    </edge>
    <edge source="n8" target="n14">
      <data key="e_weight">15</data>
    </edge>
    <edge source="n8" target="n24">
      <data key="e_weight">5</data>
    </edge>
    <edge source="n8" target="n26">
      <data key="e_weight">48</data>
    </edge>
    <edge source="n8" target="n28">
      <data key="e_weight">3</data>
    </edge>
    <edge source="n8" target="n29">
      <data key="e_weight">6</data>
    </edge>
    <edge source="n8" target="n31">
      <data key="e_weight">150</data>
    </edge>
    <edge source="n8" target="n38">
      <data key="e_weight">1</data>
    </edge>
    <edge source="n8" target="n40">
      <data key="e_weight">1</data>
    </edge>
    <edge source="n8" target="n46">
      <data key="e_weight">107</data>
    </edge>
    <edge source="n8" target="n58">
      <data key="e_weight">11</data>
    </edge>
    <edge source="n8" target="n60">
      <data key="e_weight">7</data>
    </edge>
    <edge source="n8" target="n69">
      <data key="e_weight">20</data>
    </edge>
    <edge source="n8" target="n70">
      <data key="e_weight">90</data>
    </edge>
    <edge source="n8" target="n71">
      <data key="e_weight">40</data>
    </edge>
    <edge source="n8" target="n74">
      <data key="e_weight">40</data>
    </edge>
    <edge source="n8" target="n75">
      <data key="e_weight">82</data>
    </edge>
    <edge source="n8" target="n77">
      <data key="e_weight">84</data>
    </edge>
    <edge source="n8" target="n78">
      <data key="e_weight">71</data>
    </edge>
    <edge source="n8" target="n79">
      <data key="e_weight">215</data>
    </edge>
    <edge source="n8" target="n81">
      <data key="e_weight">116</data>
    </edge>
    <edge source="n8" target="n84">
      <data key="e_weight">117</data>
    </edge>
    <edge source="n8" target="n86">
      <data key="e_weight">2</data>
    </edge>
    <edge source="n8" target="n89">
      <data key="e_weight">1</data>
    </edge>
    <edge source="n8" target="n94">
      <data key="e_weight">6</data>
    </edge>
    <edge source="n8" target="n95">
      <data key="e_weight">2</data>
    </edge>
    <edge source="n8" target="n99">
      <data key="e_weight">1</data>
    </edge>
    <edge source="n8" target="n101">
      <data key="e_weight">6</data>
    </edge>
    <edge source="n8" target="n103">
      <data key="e_weight">1</data>
    </edge>
    <edge source="n8" target="n107">
      <data key="e_weight">2</data>
    </edge>
    <edge source="n8" target="n108">
      <data key="e_weight">1</data>
    </edge>
    <edge source="n8" target="n111">
      <data key="e_weight">7</data>
    </edge>
    <edge source="n8" target="n112">
      <data key="e_weight">3</data>
    </edge>
    <edge source="n8" target="n114">
      <data key="e_weight">1</data>
    </edge>
    <edge source="n8" target="n115">
      <data key="e_weight">3</data>
    </edge>
    <edge source="n8" target="n116">
      <data key="e_weight">1</data>
    </edge>
    <edge source="n8" target="n118">
      <data key="e_weight">51</data>
    </edge>
    <edge source="n8" target="n119">
      <data key="e_weight">11</data>
    </edge>
    <edge source="n8" target="n123">
      <data key="e_weight">3</data>
    </edge>
    <edge source="n8" target="n124">
      <data key="e_weight">14</data>
    </edge>
    <edge source="n8" target="n129">
      <data key="e_weight">1</data>
    </edge>
    <edge source="n8" target="n133">
      <data key="e_weight">5</data>
    </edge>
    <edge source="n8" target="n134">
      <data key="e_weight">15</data>
    </edge>
    <edge source="n8" target="n135">
      <data key="e_weight">23</data>
    </edge>
    <edge source="n8" target="n137">
      <data key="e_weight">63</data>
    </edge>
    <edge source="n8" target="n138">
      <data key="e_weight">1</data>
    </edge>
    <edge source="n8" target="n140">
      <data key="e_weight">8</data>
    </edge>
    <edge source="n9" target="n10">
      <data key="e_weight">114</data>
    </edge>
    <edge source="n9" target="n12">
      <data key="e_weight">1</data>
    </edge>
    <edge source="n9" target="n14">
      <data key="e_weight">401</data>
    </edge>
    <edge source="n9" target="n15">
      <data key="e_weight">2</data>
    </edge>
    <edge source="n9" target="n16">
      <data key="e_weight">1</data>
    </edge>
    <edge source="n9" target="n17">
      <data key="e_weight">3</data>
    </edge>
    <edge source="n9" target="n21">
      <data key="e_weight">1</data>
    </edge>
    <edge source="n9" target="n22">
      <data key="e_weight">1</data>
    </edge>
    <edge source="n9" target="n23">
      <data key="e_weight">1</data>
    </edge>
    <edge source="n9" target="n24">
      <data key="e_weight">22</data>
    </edge>
    <edge source="n9" target="n26">
      <data key="e_weight">313</data>
    </edge>
    <edge source="n9" target="n27">
      <data key="e_weight">1</data>
    </edge>
    <edge source="n9" target="n28">
      <data key="e_weight">1</data>
    </edge>
    <edge source="n9" target="n29">
      <data key="e_weight">88</data>
    </edge>
    <edge source="n9" target="n31">
      <data key="e_weight">194</data>
    </edge>
    <edge source="n9" target="n32">
      <data key="e_weight">1</data>
    </edge>
    <edge source="n9" target="n38">
      <data key="e_weight">11</data>
    </edge>
    <edge source="n9" target="n40">
      <data key="e_weight">16</data>
    </edge>
    <edge source="n9" target="n45">
      <data key="e_weight">1</data>
    </edge>
    <edge source="n9" target="n46">
      <data key="e_weight">183</data>
    </edge>
    <edge source="n9" target="n48">
      <data key="e_weight">2</data>
    </edge>
    <edge source="n9" target="n49">
      <data key="e_weight">1</data>
    </edge>
    <edge source="n9" target="n50">
      <data key="e_weight">3</data>
    </edge>
    <edge source="n9" target="n55">
      <data key="e_weight">6</data>
    </edge>
    <edge source="n9" target="n56">
      <data key="e_weight">1</data>
    </edge>
    <edge source="n9" target="n57">
      <data key="e_weight">2</data>
    </edge>
    <edge source="n9" target="n58">
      <data key="e_weight">110</data>
    </edge>
    <edge source="n9" target="n60">
      <data key="e_weight">1</data>
    </edge>
    <edge source="n9" target="n63">
      <data key="e_weight">1</data>
    </edge>
    <edge source="n9" target="n66">
      <data key="e_weight">1</data>
    </edge>
    <edge source="n9" target="n68">
      <data key="e_weight">1</data>
    </edge>
    <edge source="n9" target="n69">
      <data key="e_weight">73</data>
    </edge>
    <edge source="n9" target="n70">
      <data key="e_weight">41</data>
    </edge>
    <edge source="n9" target="n71">
      <data key="e_weight">117</data>
    </edge>
    <edge source="n9" target="n73">
      <data key="e_weight">1</data>
    </edge>
    <edge source="n9" target="n74">
      <data key="e_weight">73</data>
    </edge>
    <edge source="n9" target="n75">
      <data key="e_weight">318</data>
    </edge>
    <edge source="n9" target="n76">
      <data key="e_weight">1</data>
    </edge>
    <edge source="n9" target="n77">
      <data key="e_weight">237</data>
    </edge>
    <edge source="n9" target="n78">
      <data key="e_weight">93</data>
    </edge>
    <edge source="n9" target="n79">
      <data key="e_weight">240</data>
    </edge>
    <edge source="n9" target="n80">
      <data key="e_weight">1</data>
    </edge>
    <edge source="n9" target="n81">
      <data key="e_weight">448</data>
    </edge>
    <edge source="n9" target="n82">
      <data key="e_weight">2</data>
    </edge>
    <edge source="n9" target="n84">
      <data key="e_weight">258</data>
    </edge>
    <edge source="n9" target="n85">
      <data key="e_weight">6</data>
    </edge>
    <edge source="n9" target="n86">
      <data key="e_weight">3</data>
    </edge>
    <edge source="n9" target="n89">
      <data key="e_weight">18</data>
    </edge>
    <edge source="n9" target="n90">
      <data key="e_weight">1</data>
    </edge>
    <edge source="n9" target="n91">
      <data key="e_weight">1</data>
    </edge>
    <edge source="n9" target="n93">
      <data key="e_weight">1</data>
    </edge>
    <edge source="n9" target="n94">
      <data key="e_weight">9</data>
    </edge>
    <edge source="n9" target="n95">
      <data key="e_weight">6</data>
    </edge>
    <edge source="n9" target="n98">
      <data key="e_weight">1</data>
    </edge>
    <edge source="n9" target="n99">
      <data key="e_weight">8</data>
    </edge>
    <edge source="n9" target="n100">
      <data key="e_weight">1</data>
    </edge>
    <edge source="n9" target="n101">
      <data key="e_weight">7</data>
    </edge>
    <edge source="n9" target="n103">
      <data key="e_weight">16</data>
    </edge>
    <edge source="n9" target="n104">
      <data key="e_weight">4</data>
    </edge>
    <edge source="n9" target="n106">
      <data key="e_weight">2</data>
    </edge>
    <edge source="n9" target="n107">
      <data key="e_weight">11</data>
    </edge>
    <edge source="n9" target="n108">
      <data key="e_weight">6</data>
    </edge>
    <edge source="n9" target="n109">
      <data key="e_weight">1</data>
    </edge>
    <edge source="n9" target="n110">
      <data key="e_weight">4</data>
    </edge>
    <edge source="n9" target="n111">
      <data key="e_weight">20</data>
    </edge>
    <edge source="n9" target="n112">
      <data key="e_weight">8</data>
    </edge>
    <edge source="n9" target="n113">
      <data key="e_weight">11</data>
    </edge>
    <edge source="n9" target="n114">
      <data key="e_weight">3</data>
    </edge>
    <edge source="n9" target="n115">
      <data key="e_weight">6</data>
    </edge>
    <edge source="n9" target="n116">
      <data key="e_weight">16</data>
    </edge>
    <edge source="n9" target="n118">
      <data key="e_weight">95</data>
    </edge>
    <edge source="n9" target="n119">
      <data key="e_weight">17</data>
    </edge>
    <edge source="n9" target="n121">
      <data key="e_weight">1</data>
    </edge>
    <edge source="n9" target="n122">
      <data key="e_weight">5</data>
    </edge>
    <edge source="n9" target="n123">
      <data key="e_weight">19</data>
    </edge>
    <edge source="n9" target="n124">
      <data key="e_weight">12</data>
    </edge>
    <edge source="n9" target="n126">
      <data key="e_weight">1</data>
    </edge>
    <edge source="n9" target="n127">
      <data key="e_weight">2</data>
    </edge>
    <edge source="n9" target="n128">
      <data key="e_weight">1</data>
    </edge>
    <edge source="n9" target="n129">
      <data key="e_weight">8</data>
    </edge>
    <edge source="n9" target="n130">
      <data key="e_weight">1</data>
    </edge>
    <edge source="n9" target="n132">
      <data key="e_weight">5</data>
    </edge>
    <edge source="n9" target="n133">
      <data key="e_weight">81</data>
    </edge>
    <edge source="n9" target="n134">
      <data key="e_weight">73</data>
    </edge>
    <edge source="n9" target="n135">
      <data key="e_weight">56</data>
    </edge>
    <edge source="n9" target="n136">
      <data key="e_weight">5</data>
    </edge>
    <edge source="n9" target="n137">
      <data key="e_weight">123</data>
    </edge>
    <edge source="n9" target="n138">
      <data key="e_weight">20</data>
    </edge>
    <edge source="n9" target="n139">
      <data key="e_weight">4</data>
    </edge>
    <edge source="n9" target="n140">
      <data key="e_weight">67</data>
    </edge>
    <edge source="n10" target="n14">
      <data key="e_weight">41</data>
    </edge>
    <edge source="n10" target="n17">
      <data key="e_weight">36</data>
    </edge>
    <edge source="n10" target="n21">
      <data key="e_weight">5</data>
    </edge>
    <edge source="n10" target="n23">
      <data key="e_weight">20</data>
    </edge>
    <edge source="n10" target="n24">
      <data key="e_weight">10</data>
    </edge>
    <edge source="n10" target="n26">
      <data key="e_weight">57</data>
    </edge>
    <edge source="n10" target="n27">
      <data key="e_weight">21</data>
    </edge>
    <edge source="n10" target="n28">
      <data key="e_weight">42</data>
    </edge>
    <edge source="n10" target="n29">
      <data key="e_weight">321</data>
    </edge>
    <edge source="n10" target="n30">
      <data key="e_weight">16</data>
    </edge>
    <edge source="n10" target="n31">
      <data key="e_weight">71</data>
    </edge>
    <edge source="n10" target="n38">
      <data key="e_weight">10</data>
    </edge>
    <edge source="n10" target="n40">
      <data key="e_weight">13</data>
    </edge>
    <edge source="n10" target="n41">
      <data key="e_weight">1</data>
    </edge>
    <edge source="n10" target="n46">
      <data key="e_weight">35</data>
    </edge>
    <edge source="n10" target="n47">
      <data key="e_weight">1</data>
    </edge>
    <edge source="n10" target="n48">
      <data key="e_weight">1</data>
    </edge>
    <edge source="n10" target="n49">
      <data key="e_weight">50</data>
    </edge>
    <edge source="n10" target="n55">
      <data key="e_weight">15</data>
    </edge>
    <edge source="n10" target="n56">
      <data key="e_weight">16</data>
    </edge>
    <edge source="n10" target="n57">
      <data key="e_weight">14</data>
    </edge>
    <edge source="n10" target="n58">
      <data key="e_weight">254</data>
    </edge>
    <edge source="n10" target="n60">
      <data key="e_weight">1</data>
    </edge>
    <edge source="n10" target="n68">
      <data key="e_weight">21</data>
    </edge>
    <edge source="n10" target="n69">
      <data key="e_weight">318</data>
    </edge>
    <edge source="n10" target="n70">
      <data key="e_weight">19</data>
    </edge>
    <edge source="n10" target="n71">
      <data key="e_weight">421</data>
    </edge>
    <edge source="n10" target="n74">
      <data key="e_weight">306</data>
    </edge>
    <edge source="n10" target="n75">
      <data key="e_weight">113</data>
    </edge>
    <edge source="n10" target="n77">
      <data key="e_weight">124</data>
    </edge>
    <edge source="n10" target="n78">
      <data key="e_weight">217</data>
    </edge>
    <edge source="n10" target="n79">
      <data key="e_weight">50</data>
    </edge>
    <edge source="n10" target="n81">
      <data key="e_weight">99</data>
    </edge>
    <edge source="n10" target="n82">
      <data key="e_weight">8</data>
    </edge>
    <edge source="n10" target="n83">
      <data key="e_weight">20</data>
    </edge>
    <edge source="n10" target="n84">
      <data key="e_weight">86</data>
    </edge>
    <edge source="n10" target="n85">
      <data key="e_weight">7</data>
    </edge>
    <edge source="n10" target="n86">
      <data key="e_weight">59</data>
    </edge>
    <edge source="n10" target="n89">
      <data key="e_weight">11</data>
    </edge>
    <edge source="n10" target="n93">
      <data key="e_weight">2</data>
    </edge>
    <edge source="n10" target="n94">
      <data key="e_weight">6</data>
    </edge>
    <edge source="n10" target="n95">
      <data key="e_weight">5</data>
    </edge>
    <edge source="n10" target="n97">
      <data key="e_weight">3</data>
    </edge>
    <edge source="n10" target="n98">
      <data key="e_weight">17</data>
    </edge>
    <edge source="n10" target="n99">
      <data key="e_weight">4</data>
    </edge>
    <edge source="n10" target="n101">
      <data key="e_weight">4</data>
    </edge>
    <edge source="n10" target="n103">
      <data key="e_weight">9</data>
    </edge>
    <edge source="n10" target="n104">
      <data key="e_weight">72</data>
    </edge>
    <edge source="n10" target="n107">
      <data key="e_weight">9</data>
    </edge>
    <edge source="n10" target="n108">
      <data key="e_weight">7</data>
    </edge>
    <edge source="n10" target="n110">
      <data key="e_weight">5</data>
    </edge>
    <edge source="n10" target="n111">
      <data key="e_weight">18</data>
    </edge>
    <edge source="n10" target="n112">
      <data key="e_weight">10</data>
    </edge>
    <edge source="n10" target="n113">
      <data key="e_weight">15</data>
    </edge>
    <edge source="n10" target="n114">
      <data key="e_weight">9</data>
    </edge>
    <edge source="n10" target="n115">
      <data key="e_weight">13</data>
    </edge>
    <edge source="n10" target="n116">
      <data key="e_weight">11</data>
    </edge>
    <edge source="n10" target="n118">
      <data key="e_weight">557</data>
    </edge>
    <edge source="n10" target="n119">
      <data key="e_weight">3</data>
    </edge>
    <edge source="n10" target="n121">
      <data key="e_weight">1</data>
    </edge>
    <edge source="n10" target="n122">
      <data key="e_weight">14</data>
    </edge>
    <edge source="n10" target="n123">
      <data key="e_weight">7</data>
    </edge>
    <edge source="n10" target="n124">
      <data key="e_weight">11</data>
    </edge>
    <edge source="n10" target="n129">
      <data key="e_weight">3</data>
    </edge>
    <edge source="n10" target="n130">
      <data key="e_weight">2</data>
    </edge>
    <edge source="n10" target="n132">
      <data key="e_weight">10</data>
    </edge>
    <edge source="n10" target="n133">
      <data key="e_weight">285</data>
    </edge>
    <edge source="n10" target="n134">
      <data key="e_weight">276</data>
    </edge>
    <edge source="n10" target="n135">
      <data key="e_weight">120</data>
    </edge>
    <edge source="n10" target="n136">
      <data key="e_weight">5</data>
    </edge>
    <edge source="n10" target="n137">
      <data key="e_weight">324</data>
    </edge>
    <edge source="n10" target="n138">
      <data key="e_weight">6</data>
    </edge>
    <edge source="n10" target="n139">
      <data key="e_weight">16</data>
    </edge>
    <edge source="n10" target="n140">
      <data key="e_weight">364</data>
    </edge>
    <edge source="n12" target="n15">
      <data key="e_weight">1</data>
    </edge>
    <edge source="n12" target="n16">
      <data key="e_weight">43</data>
    </edge>
    <edge source="n12" target="n18">
      <data key="e_weight">34</data>
    </edge>
    <edge source="n12" target="n19">
      <data key="e_weight">53</data>
    </edge>
    <edge source="n12" target="n20">
      <data key="e_weight">249</data>
    </edge>
    <edge source="n12" target="n21">
      <data key="e_weight">1</data>
    </edge>
    <edge source="n12" target="n22">
      <data key="e_weight">159</data>
    </edge>
    <edge source="n12" target="n24">
      <data key="e_weight">3</data>
    </edge>
    <edge source="n12" target="n32">
      <data key="e_weight">8</data>
    </edge>
    <edge source="n12" target="n35">
      <data key="e_weight">7</data>
    </edge>
    <edge source="n12" target="n37">
      <data key="e_weight">19</data>
    </edge>
    <edge source="n12" target="n38">
      <data key="e_weight">1</data>
    </edge>
    <edge source="n12" target="n39">
      <data key="e_weight">135</data>
    </edge>
    <edge source="n12" target="n40">
      <data key="e_weight">1</data>
    </edge>
    <edge source="n12" target="n41">
      <data key="e_weight">295</data>
    </edge>
    <edge source="n12" target="n42">
      <data key="e_weight">26</data>
    </edge>
    <edge source="n12" target="n43">
      <data key="e_weight">63</data>
    </edge>
    <edge source="n12" target="n44">
      <data key="e_weight">25</data>
    </edge>
    <edge source="n12" target="n45">
      <data key="e_weight">304</data>
    </edge>
    <edge source="n12" target="n47">
      <data key="e_weight">2</data>
    </edge>
    <edge source="n12" target="n48">
      <data key="e_weight">39</data>
    </edge>
    <edge source="n12" target="n50">
      <data key="e_weight">206</data>
    </edge>
    <edge source="n12" target="n52">
      <data key="e_weight">67</data>
    </edge>
    <edge source="n12" target="n53">
      <data key="e_weight">38</data>
    </edge>
    <edge source="n12" target="n63">
      <data key="e_weight">4</data>
    </edge>
    <edge source="n12" target="n64">
      <data key="e_weight">266</data>
    </edge>
    <edge source="n12" target="n65">
      <data key="e_weight">6</data>
    </edge>
    <edge source="n12" target="n66">
      <data key="e_weight">36</data>
    </edge>
    <edge source="n12" target="n72">
      <data key="e_weight">13</data>
    </edge>
    <edge source="n12" target="n73">
      <data key="e_weight">198</data>
    </edge>
    <edge source="n12" target="n76">
      <data key="e_weight">35</data>
    </edge>
    <edge source="n12" target="n77">
      <data key="e_weight">1</data>
    </edge>
    <edge source="n12" target="n80">
      <data key="e_weight">45</data>
    </edge>
    <edge source="n12" target="n82">
      <data key="e_weight">2</data>
    </edge>
    <edge source="n12" target="n85">
      <data key="e_weight">1</data>
    </edge>
    <edge source="n12" target="n89">
      <data key="e_weight">1</data>
    </edge>
    <edge source="n12" target="n90">
      <data key="e_weight">5</data>
    </edge>
    <edge source="n12" target="n91">
      <data key="e_weight">16</data>
    </edge>
    <edge source="n12" target="n92">
      <data key="e_weight">10</data>
    </edge>
    <edge source="n12" target="n93">
      <data key="e_weight">7</data>
    </edge>
    <edge source="n12" target="n100">
      <data key="e_weight">94</data>
    </edge>
    <edge source="n12" target="n103">
      <data key="e_weight">2</data>
    </edge>
    <edge source="n12" target="n105">
      <data key="e_weight">81</data>
    </edge>
    <edge source="n12" target="n106">
      <data key="e_weight">5</data>
    </edge>
    <edge source="n12" target="n108">
      <data key="e_weight">1</data>
    </edge>
    <edge source="n12" target="n109">
      <data key="e_weight">35</data>
    </edge>
    <edge source="n12" target="n113">
      <data key="e_weight">1</data>
    </edge>
    <edge source="n12" target="n116">
      <data key="e_weight">1</data>
    </edge>
    <edge source="n12" target="n117">
      <data key="e_weight">5</data>
    </edge>
    <edge source="n12" target="n119">
      <data key="e_weight">1</data>
    </edge>
    <edge source="n12" target="n121">
      <data key="e_weight">9</data>
    </edge>
    <edge source="n12" target="n123">
      <data key="e_weight">1</data>
    </edge>
    <edge source="n12" target="n124">
      <data key="e_weight">1</data>
    </edge>
    <edge source="n12" target="n125">
      <data key="e_weight">2</data>
    </edge>
    <edge source="n12" target="n126">
      <data key="e_weight">2</data>
    </edge>
    <edge source="n12" target="n127">
      <data key="e_weight">2</data>
    </edge>
    <edge source="n12" target="n128">
      <data key="e_weight">15</data>
    </edge>
    <edge source="n12" target="n129">
      <data key="e_weight">2</data>
    </edge>
    <edge source="n12" target="n130">
      <data key="e_weight">308</data>
    </edge>
    <edge source="n12" target="n131">
      <data key="e_weight">90</data>
    </edge>
    <edge source="n12" target="n132">
      <data key="e_weight">1</data>
    </edge>
    <edge source="n12" target="n134">
      <data key="e_weight">1</data>
    </edge>
    <edge source="n12" target="n136">
      <data key="e_weight">1</data>
    </edge>
    <edge source="n12" target="n137">
      <data key="e_weight">1</data>
    </edge>
    <edge source="n13" target="n17">
      <data key="e_weight">16</data>
    </edge>
    <edge source="n13" target="n23">
      <data key="e_weight">4</data>
    </edge>
    <edge source="n13" target="n25">
      <data key="e_weight">166</data>
    </edge>
    <edge source="n13" target="n27">
      <data key="e_weight">18</data>
    </edge>
    <edge source="n13" target="n28">
      <data key="e_weight">15</data>
    </edge>
    <edge source="n13" target="n30">
      <data key="e_weight">8</data>
    </edge>
    <edge source="n13" target="n33">
      <data key="e_weight">126</data>
    </edge>
    <edge source="n13" target="n36">
      <data key="e_weight">119</data>
    </edge>
    <edge source="n13" target="n38">
      <data key="e_weight">1</data>
    </edge>
    <edge source="n13" target="n40">
      <data key="e_weight">1</data>
    </edge>
    <edge source="n13" target="n49">
      <data key="e_weight">16</data>
    </edge>
    <edge source="n13" target="n51">
      <data key="e_weight">215</data>
    </edge>
    <edge source="n13" target="n56">
      <data key="e_weight">27</data>
    </edge>
    <edge source="n13" target="n57">
      <data key="e_weight">2</data>
    </edge>
    <edge source="n13" target="n59">
      <data key="e_weight">130</data>
    </edge>
    <edge source="n13" target="n60">
      <data key="e_weight">1</data>
    </edge>
    <edge source="n13" target="n67">
      <data key="e_weight">125</data>
    </edge>
    <edge source="n13" target="n68">
      <data key="e_weight">6</data>
    </edge>
    <edge source="n13" target="n82">
      <data key="e_weight">1</data>
    </edge>
    <edge source="n13" target="n83">
      <data key="e_weight">11</data>
    </edge>
    <edge source="n13" target="n85">
      <data key="e_weight">1</data>
    </edge>
    <edge source="n13" target="n86">
      <data key="e_weight">32</data>
    </edge>
    <edge source="n13" target="n87">
      <data key="e_weight">140</data>
    </edge>
    <edge source="n13" target="n88">
      <data key="e_weight">174</data>
    </edge>
    <edge source="n13" target="n97">
      <data key="e_weight">8</data>
    </edge>
    <edge source="n13" target="n98">
      <data key="e_weight">12</data>
    </edge>
    <edge source="n13" target="n102">
      <data key="e_weight">184</data>
    </edge>
    <edge source="n13" target="n104">
      <data key="e_weight">18</data>
    </edge>
    <edge source="n13" target="n108">
      <data key="e_weight">1</data>
    </edge>
    <edge source="n13" target="n120">
      <data key="e_weight">164</data>
    </edge>
    <edge source="n13" target="n122">
      <data key="e_weight">1</data>
    </edge>
    <edge source="n13" target="n129">
      <data key="e_weight">1</data>
    </edge>
    <edge source="n13" target="n136">
      <data key="e_weight">1</data>
    </edge>
    <edge source="n13" target="n138">
      <data key="e_weight">1</data>
    </edge>
    <edge source="n13" target="n139">
      <data key="e_weight">2</data>
    </edge>
    <edge source="n14" target="n15">
      <data key="e_weight">1</data>
    </edge>
    <edge source="n14" target="n22">
      <data key="e_weight">2</data>
    </edge>
    <edge source="n14" target="n24">
      <data key="e_weight">7</data>
    </edge>
    <edge source="n14" target="n26">
      <data key="e_weight">167</data>
    </edge>
    <edge source="n14" target="n31">
      <data key="e_weight">146</data>
    </edge>
    <edge source="n14" target="n32">
      <data key="e_weight">1</data>
    </edge>
    <edge source="n14" target="n38">
      <data key="e_weight">3</data>
    </edge>
    <edge source="n14" target="n40">
      <data key="e_weight">3</data>
    </edge>
    <edge source="n14" target="n43">
      <data key="e_weight">1</data>
    </edge>
    <edge source="n14" target="n45">
      <data key="e_weight">2</data>
    </edge>
    <edge source="n14" target="n46">
      <data key="e_weight">144</data>
    </edge>
    <edge source="n14" target="n49">
      <data key="e_weight">1</data>
    </edge>
    <edge source="n14" target="n55">
      <data key="e_weight">1</data>
    </edge>
    <edge source="n14" target="n58">
      <data key="e_weight">50</data>
    </edge>
    <edge source="n14" target="n63">
      <data key="e_weight">1</data>
    </edge>
    <edge source="n14" target="n64">
      <data key="e_weight">1</data>
    </edge>
    <edge source="n14" target="n69">
      <data key="e_weight">32</data>
    </edge>
    <edge source="n14" target="n71">
      <data key="e_weight">47</data>
    </edge>
    <edge source="n14" target="n74">
      <data key="e_weight">26</data>
    </edge>
    <edge source="n14" target="n77">
      <data key="e_weight">114</data>
    </edge>
    <edge source="n14" target="n78">
      <data key="e_weight">9</data>
    </edge>
    <edge source="n14" target="n79">
      <data key="e_weight">42</data>
    </edge>
    <edge source="n14" target="n81">
      <data key="e_weight">246</data>
    </edge>
    <edge source="n14" target="n82">
      <data key="e_weight">3</data>
    </edge>
    <edge source="n14" target="n84">
      <data key="e_weight">172</data>
    </edge>
    <edge source="n14" target="n85">
      <data key="e_weight">1</data>
    </edge>
    <edge source="n14" target="n89">
      <data key="e_weight">5</data>
    </edge>
    <edge source="n14" target="n94">
      <data key="e_weight">3</data>
    </edge>
    <edge source="n14" target="n95">
      <data key="e_weight">2</data>
    </edge>
    <edge source="n14" target="n99">
      <data key="e_weight">4</data>
    </edge>
    <edge source="n14" target="n101">
      <data key="e_weight">2</data>
    </edge>
    <edge source="n14" target="n103">
      <data key="e_weight">5</data>
    </edge>
    <edge source="n14" target="n106">
      <data key="e_weight">1</data>
    </edge>
    <edge source="n14" target="n107">
      <data key="e_weight">8</data>
    </edge>
    <edge source="n14" target="n108">
      <data key="e_weight">2</data>
    </edge>
    <edge source="n14" target="n109">
      <data key="e_weight">1</data>
    </edge>
    <edge source="n14" target="n110">
      <data key="e_weight">3</data>
    </edge>
    <edge source="n14" target="n111">
      <data key="e_weight">8</data>
    </edge>
    <edge source="n14" target="n112">
      <data key="e_weight">6</data>
    </edge>
    <edge source="n14" target="n113">
      <data key="e_weight">3</data>
    </edge>
    <edge source="n14" target="n115">
      <data key="e_weight">1</data>
    </edge>
    <edge source="n14" target="n116">
      <data key="e_weight">11</data>
    </edge>
    <edge source="n14" target="n118">
      <data key="e_weight">30</data>
    </edge>
    <edge source="n14" target="n119">
      <data key="e_weight">19</data>
    </edge>
    <edge source="n14" target="n123">
      <data key="e_weight">12</data>
    </edge>
    <edge source="n14" target="n124">
      <data key="e_weight">14</data>
    </edge>
    <edge source="n14" target="n129">
      <data key="e_weight">2</data>
    </edge>
    <edge source="n14" target="n130">
      <data key="e_weight">1</data>
    </edge>
    <edge source="n14" target="n132">
      <data key="e_weight">2</data>
    </edge>
    <edge source="n14" target="n133">
      <data key="e_weight">1</data>
    </edge>
    <edge source="n14" target="n134">
      <data key="e_weight">48</data>
    </edge>
    <edge source="n14" target="n135">
      <data key="e_weight">4</data>
    </edge>
    <edge source="n14" target="n137">
      <data key="e_weight">74</data>
    </edge>
    <edge source="n14" target="n138">
      <data key="e_weight">7</data>
    </edge>
    <edge source="n15" target="n16">
      <data key="e_weight">3</data>
    </edge>
    <edge source="n15" target="n18">
      <data key="e_weight">2</data>
    </edge>
    <edge source="n15" target="n22">
      <data key="e_weight">4</data>
    </edge>
    <edge source="n15" target="n24">
      <data key="e_weight">16</data>
    </edge>
    <edge source="n15" target="n32">
      <data key="e_weight">162</data>
    </edge>
    <edge source="n15" target="n34">
      <data key="e_weight">32</data>
    </edge>
    <edge source="n15" target="n35">
      <data key="e_weight">9</data>
    </edge>
    <edge source="n15" target="n37">
      <data key="e_weight">5</data>
    </edge>
    <edge source="n15" target="n39">
      <data key="e_weight">6</data>
    </edge>
    <edge source="n15" target="n40">
      <data key="e_weight">4</data>
    </edge>
    <edge source="n15" target="n41">
      <data key="e_weight">40</data>
    </edge>
    <edge source="n15" target="n42">
      <data key="e_weight">20</data>
    </edge>
    <edge source="n15" target="n43">
      <data key="e_weight">9</data>
    </edge>
    <edge source="n15" target="n44">
      <data key="e_weight">6</data>
    </edge>
    <edge source="n15" target="n45">
      <data key="e_weight">7</data>
    </edge>
    <edge source="n15" target="n46">
      <data key="e_weight">1</data>
    </edge>
    <edge source="n15" target="n47">
      <data key="e_weight">6</data>
    </edge>
    <edge source="n15" target="n48">
      <data key="e_weight">18</data>
    </edge>
    <edge source="n15" target="n50">
      <data key="e_weight">11</data>
    </edge>
    <edge source="n15" target="n55">
      <data key="e_weight">5</data>
    </edge>
    <edge source="n15" target="n58">
      <data key="e_weight">1</data>
    </edge>
    <edge source="n15" target="n60">
      <data key="e_weight">1</data>
    </edge>
    <edge source="n15" target="n63">
      <data key="e_weight">152</data>
    </edge>
    <edge source="n15" target="n64">
      <data key="e_weight">8</data>
    </edge>
    <edge source="n15" target="n65">
      <data key="e_weight">63</data>
    </edge>
    <edge source="n15" target="n66">
      <data key="e_weight">20</data>
    </edge>
    <edge source="n15" target="n69">
      <data key="e_weight">1</data>
    </edge>
    <edge source="n15" target="n72">
      <data key="e_weight">37</data>
    </edge>
    <edge source="n15" target="n73">
      <data key="e_weight">3</data>
    </edge>
    <edge source="n15" target="n75">
      <data key="e_weight">1</data>
    </edge>
    <edge source="n15" target="n76">
      <data key="e_weight">5</data>
    </edge>
    <edge source="n15" target="n80">
      <data key="e_weight">7</data>
    </edge>
    <edge source="n15" target="n82">
      <data key="e_weight">1</data>
    </edge>
    <edge source="n15" target="n86">
      <data key="e_weight">1</data>
    </edge>
    <edge source="n15" target="n89">
      <data key="e_weight">12</data>
    </edge>
    <edge source="n15" target="n90">
      <data key="e_weight">100</data>
    </edge>
    <edge source="n15" target="n93">
      <data key="e_weight">64</data>
    </edge>
    <edge source="n15" target="n94">
      <data key="e_weight">7</data>
    </edge>
    <edge source="n15" target="n95">
      <data key="e_weight">13</data>
    </edge>
    <edge source="n15" target="n99">
      <data key="e_weight">7</data>
    </edge>
    <edge source="n15" target="n101">
      <data key="e_weight">9</data>
    </edge>
    <edge source="n15" target="n103">
      <data key="e_weight">13</data>
    </edge>
    <edge source="n15" target="n106">
      <data key="e_weight">4</data>
    </edge>
    <edge source="n15" target="n107">
      <data key="e_weight">8</data>
    </edge>
    <edge source="n15" target="n109">
      <data key="e_weight">7</data>
    </edge>
    <edge source="n15" target="n110">
      <data key="e_weight">1</data>
    </edge>
    <edge source="n15" target="n111">
      <data key="e_weight">6</data>
    </edge>
    <edge source="n15" target="n112">
      <data key="e_weight">4</data>
    </edge>
    <edge source="n15" target="n113">
      <data key="e_weight">2</data>
    </edge>
    <edge source="n15" target="n114">
      <data key="e_weight">6</data>
    </edge>
    <edge source="n15" target="n115">
      <data key="e_weight">11</data>
    </edge>
    <edge source="n15" target="n116">
      <data key="e_weight">8</data>
    </edge>
    <edge source="n15" target="n118">
      <data key="e_weight">1</data>
    </edge>
    <edge source="n15" target="n119">
      <data key="e_weight">15</data>
    </edge>
    <edge source="n15" target="n123">
      <data key="e_weight">8</data>
    </edge>
    <edge source="n15" target="n124">
      <data key="e_weight">8</data>
    </edge>
    <edge source="n15" target="n127">
      <data key="e_weight">178</data>
    </edge>
    <edge source="n15" target="n128">
      <data key="e_weight">4</data>
    </edge>
    <edge source="n15" target="n129">
      <data key="e_weight">1</data>
    </edge>
    <edge source="n15" target="n130">
      <data key="e_weight">8</data>
    </edge>
    <edge source="n15" target="n132">
      <data key="e_weight">5</data>
    </edge>
    <edge source="n16" target="n18">
      <data key="e_weight">56</data>
    </edge>
    <edge source="n16" target="n19">
      <data key="e_weight">7</data>
    </edge>
    <edge source="n16" target="n20">
      <data key="e_weight">46</data>
    </edge>
    <edge source="n16" target="n21">
      <data key="e_weight">4</data>
    </edge>
    <edge source="n16" target="n22">
      <data key="e_weight">26</data>
    </edge>
    <edge source="n16" target="n32">
      <data key="e_weight">9</data>
    </edge>
    <edge source="n16" target="n34">
      <data key="e_weight">7</data>
    </edge>
    <edge source="n16" target="n35">
      <data key="e_weight">4</data>
    </edge>
    <edge source="n16" target="n37">
      <data key="e_weight">33</data>
    </edge>
    <edge source="n16" target="n39">
      <data key="e_weight">21</data>
    </edge>
    <edge source="n16" target="n40">
      <data key="e_weight">9</data>
    </edge>
    <edge source="n16" target="n41">
      <data key="e_weight">8</data>
    </edge>
    <edge source="n16" target="n42">
      <data key="e_weight">10</data>
    </edge>
    <edge source="n16" target="n43">
      <data key="e_weight">14</data>
    </edge>
    <edge source="n16" target="n44">
      <data key="e_weight">55</data>
    </edge>
    <edge source="n16" target="n45">
      <data key="e_weight">22</data>
    </edge>
    <edge source="n16" target="n47">
      <data key="e_weight">23</data>
    </edge>
    <edge source="n16" target="n48">
      <data key="e_weight">7</data>
    </edge>
    <edge source="n16" target="n50">
      <data key="e_weight">26</data>
    </edge>
    <edge source="n16" target="n52">
      <data key="e_weight">13</data>
    </edge>
    <edge source="n16" target="n53">
      <data key="e_weight">10</data>
    </edge>
    <edge source="n16" target="n57">
      <data key="e_weight">1</data>
    </edge>
    <edge source="n16" target="n63">
      <data key="e_weight">5</data>
    </edge>
    <edge source="n16" target="n64">
      <data key="e_weight">24</data>
    </edge>
    <edge source="n16" target="n65">
      <data key="e_weight">22</data>
    </edge>
    <edge source="n16" target="n66">
      <data key="e_weight">6</data>
    </edge>
    <edge source="n16" target="n72">
      <data key="e_weight">8</data>
    </edge>
    <edge source="n16" target="n73">
      <data key="e_weight">36</data>
    </edge>
    <edge source="n16" target="n76">
      <data key="e_weight">61</data>
    </edge>
    <edge source="n16" target="n80">
      <data key="e_weight">49</data>
    </edge>
    <edge source="n16" target="n81">
      <data key="e_weight">1</data>
    </edge>
    <edge source="n16" target="n90">
      <data key="e_weight">17</data>
    </edge>
    <edge source="n16" target="n91">
      <data key="e_weight">101</data>
    </edge>
    <edge source="n16" target="n92">
      <data key="e_weight">55</data>
    </edge>
    <edge source="n16" target="n93">
      <data key="e_weight">7</data>
    </edge>
    <edge source="n16" target="n100">
      <data key="e_weight">10</data>
    </edge>
    <edge source="n16" target="n103">
      <data key="e_weight">1</data>
    </edge>
    <edge source="n16" target="n105">
      <data key="e_weight">23</data>
    </edge>
    <edge source="n16" target="n106">
      <data key="e_weight">6</data>
    </edge>
    <edge source="n16" target="n107">
      <data key="e_weight">1</data>
    </edge>
    <edge source="n16" target="n108">
      <data key="e_weight">1</data>
    </edge>
    <edge source="n16" target="n109">
      <data key="e_weight">96</data>
    </edge>
    <edge source="n16" target="n112">
      <data key="e_weight">1</data>
    </edge>
    <edge source="n16" target="n113">
      <data key="e_weight">2</data>
    </edge>
    <edge source="n16" target="n115">
      <data key="e_weight">1</data>
    </edge>
    <edge source="n16" target="n116">
      <data key="e_weight">1</data>
    </edge>
    <edge source="n16" target="n117">
      <data key="e_weight">9</data>
    </edge>
    <edge source="n16" target="n121">
      <data key="e_weight">9</data>
    </edge>
    <edge source="n16" target="n126">
      <data key="e_weight">2</data>
    </edge>
    <edge source="n16" target="n127">
      <data key="e_weight">2</data>
    </edge>
    <edge source="n16" target="n128">
      <data key="e_weight">60</data>
    </edge>
    <edge source="n16" target="n129">
      <data key="e_weight">1</data>
    </edge>
    <edge source="n16" target="n130">
      <data key="e_weight">20</data>
    </edge>
    <edge source="n16" target="n131">
      <data key="e_weight">35</data>
    </edge>
    <edge source="n16" target="n132">
      <data key="e_weight">14</data>
    </edge>
    <edge source="n16" target="n135">
      <data key="e_weight">14</data>
    </edge>
    <edge source="n16" target="n138">
      <data key="e_weight">1</data>
    </edge>
    <edge source="n17" target="n23">
      <data key="e_weight">345</data>
    </edge>
    <edge source="n17" target="n25">
      <data key="e_weight">40</data>
    </edge>
    <edge source="n17" target="n27">
      <data key="e_weight">582</data>
    </edge>
    <edge source="n17" target="n28">
      <data key="e_weight">86</data>
    </edge>
    <edge source="n17" target="n29">
      <data key="e_weight">52</data>
    </edge>
    <edge source="n17" target="n30">
      <data key="e_weight">318</data>
    </edge>
    <edge source="n17" target="n31">
      <data key="e_weight">1</data>
    </edge>
    <edge source="n17" target="n33">
      <data key="e_weight">24</data>
    </edge>
    <edge source="n17" target="n36">
      <data key="e_weight">37</data>
    </edge>
    <edge source="n17" target="n40">
      <data key="e_weight">1</data>
    </edge>
    <edge source="n17" target="n49">
      <data key="e_weight">278</data>
    </edge>
    <edge source="n17" target="n51">
      <data key="e_weight">30</data>
    </edge>
    <edge source="n17" target="n56">
      <data key="e_weight">503</data>
    </edge>
    <edge source="n17" target="n58">
      <data key="e_weight">13</data>
    </edge>
    <edge source="n17" target="n59">
      <data key="e_weight">38</data>
    </edge>
    <edge source="n17" target="n67">
      <data key="e_weight">51</data>
    </edge>
    <edge source="n17" target="n68">
      <data key="e_weight">640</data>
    </edge>
    <edge source="n17" target="n69">
      <data key="e_weight">23</data>
    </edge>
    <edge source="n17" target="n71">
      <data key="e_weight">32</data>
    </edge>
    <edge source="n17" target="n74">
      <data key="e_weight">36</data>
    </edge>
    <edge source="n17" target="n75">
      <data key="e_weight">2</data>
    </edge>
    <edge source="n17" target="n77">
      <data key="e_weight">1</data>
    </edge>
    <edge source="n17" target="n78">
      <data key="e_weight">9</data>
    </edge>
    <edge source="n17" target="n81">
      <data key="e_weight">1</data>
    </edge>
    <edge source="n17" target="n83">
      <data key="e_weight">275</data>
    </edge>
    <edge source="n17" target="n86">
      <data key="e_weight">108</data>
    </edge>
    <edge source="n17" target="n87">
      <data key="e_weight">38</data>
    </edge>
    <edge source="n17" target="n88">
      <data key="e_weight">15</data>
    </edge>
    <edge source="n17" target="n97">
      <data key="e_weight">765</data>
    </edge>
    <edge source="n17" target="n98">
      <data key="e_weight">446</data>
    </edge>
    <edge source="n17" target="n102">
      <data key="e_weight">26</data>
    </edge>
    <edge source="n17" target="n104">
      <data key="e_weight">93</data>
    </edge>
    <edge source="n17" target="n118">
      <data key="e_weight">61</data>
    </edge>
    <edge source="n17" target="n120">
      <data key="e_weight">43</data>
    </edge>
    <edge source="n17" target="n127">
      <data key="e_weight">1</data>
    </edge>
    <edge source="n17" target="n133">
      <data key="e_weight">36</data>
    </edge>
    <edge source="n17" target="n134">
      <data key="e_weight">71</data>
    </edge>
    <edge source="n17" target="n135">
      <data key="e_weight">9</data>
    </edge>
    <edge source="n17" target="n137">
      <data key="e_weight">31</data>
    </edge>
    <edge source="n17" target="n140">
      <data key="e_weight">33</data>
    </edge>
    <edge source="n18" target="n19">
      <data key="e_weight">18</data>
    </edge>
    <edge source="n18" target="n20">
      <data key="e_weight">22</data>
    </edge>
    <edge source="n18" target="n21">
      <data key="e_weight">1</data>
    </edge>
    <edge source="n18" target="n22">
      <data key="e_weight">27</data>
    </edge>
    <edge source="n18" target="n31">
      <data key="e_weight">1</data>
    </edge>
    <edge source="n18" target="n32">
      <data key="e_weight">2</data>
    </edge>
    <edge source="n18" target="n34">
      <data key="e_weight">2</data>
    </edge>
    <edge source="n18" target="n35">
      <data key="e_weight">1</data>
    </edge>
    <edge source="n18" target="n37">
      <data key="e_weight">55</data>
    </edge>
    <edge source="n18" target="n39">
      <data key="e_weight">30</data>
    </edge>
    <edge source="n18" target="n41">
      <data key="e_weight">8</data>
    </edge>
    <edge source="n18" target="n42">
      <data key="e_weight">6</data>
    </edge>
    <edge source="n18" target="n43">
      <data key="e_weight">9</data>
    </edge>
    <edge source="n18" target="n44">
      <data key="e_weight">16</data>
    </edge>
    <edge source="n18" target="n45">
      <data key="e_weight">15</data>
    </edge>
    <edge source="n18" target="n46">
      <data key="e_weight">1</data>
    </edge>
    <edge source="n18" target="n47">
      <data key="e_weight">8</data>
    </edge>
    <edge source="n18" target="n48">
      <data key="e_weight">6</data>
    </edge>
    <edge source="n18" target="n50">
      <data key="e_weight">12</data>
    </edge>
    <edge source="n18" target="n52">
      <data key="e_weight">3</data>
    </edge>
    <edge source="n18" target="n53">
      <data key="e_weight">15</data>
    </edge>
    <edge source="n18" target="n55">
      <data key="e_weight">2</data>
    </edge>
    <edge source="n18" target="n57">
      <data key="e_weight">1</data>
    </edge>
    <edge source="n18" target="n60">
      <data key="e_weight">1</data>
    </edge>
    <edge source="n18" target="n63">
      <data key="e_weight">8</data>
    </edge>
    <edge source="n18" target="n64">
      <data key="e_weight">11</data>
    </edge>
    <edge source="n18" target="n65">
      <data key="e_weight">24</data>
    </edge>
    <edge source="n18" target="n66">
      <data key="e_weight">16</data>
    </edge>
    <edge source="n18" target="n72">
      <data key="e_weight">9</data>
    </edge>
    <edge source="n18" target="n73">
      <data key="e_weight">37</data>
    </edge>
    <edge source="n18" target="n76">
      <data key="e_weight">26</data>
    </edge>
    <edge source="n18" target="n80">
      <data key="e_weight">68</data>
    </edge>
    <edge source="n18" target="n82">
      <data key="e_weight">1</data>
    </edge>
    <edge source="n18" target="n84">
      <data key="e_weight">1</data>
    </edge>
    <edge source="n18" target="n90">
      <data key="e_weight">15</data>
    </edge>
    <edge source="n18" target="n91">
      <data key="e_weight">62</data>
    </edge>
    <edge source="n18" target="n92">
      <data key="e_weight">52</data>
    </edge>
    <edge source="n18" target="n93">
      <data key="e_weight">5</data>
    </edge>
    <edge source="n18" target="n94">
      <data key="e_weight">2</data>
    </edge>
    <edge source="n18" target="n100">
      <data key="e_weight">15</data>
    </edge>
    <edge source="n18" target="n101">
      <data key="e_weight">1</data>
    </edge>
    <edge source="n18" target="n103">
      <data key="e_weight">1</data>
    </edge>
    <edge source="n18" target="n105">
      <data key="e_weight">20</data>
    </edge>
    <edge source="n18" target="n106">
      <data key="e_weight">3</data>
    </edge>
    <edge source="n18" target="n109">
      <data key="e_weight">27</data>
    </edge>
    <edge source="n18" target="n110">
      <data key="e_weight">2</data>
    </edge>
    <edge source="n18" target="n111">
      <data key="e_weight">2</data>
    </edge>
    <edge source="n18" target="n116">
      <data key="e_weight">1</data>
    </edge>
    <edge source="n18" target="n117">
      <data key="e_weight">4</data>
    </edge>
    <edge source="n18" target="n121">
      <data key="e_weight">12</data>
    </edge>
    <edge source="n18" target="n122">
      <data key="e_weight">1</data>
    </edge>
    <edge source="n18" target="n123">
      <data key="e_weight">3</data>
    </edge>
    <edge source="n18" target="n124">
      <data key="e_weight">1</data>
    </edge>
    <edge source="n18" target="n126">
      <data key="e_weight">6</data>
    </edge>
    <edge source="n18" target="n127">
      <data key="e_weight">8</data>
    </edge>
    <edge source="n18" target="n128">
      <data key="e_weight">59</data>
    </edge>
    <edge source="n18" target="n129">
      <data key="e_weight">1</data>
    </edge>
    <edge source="n18" target="n130">
      <data key="e_weight">14</data>
    </edge>
    <edge source="n18" target="n131">
      <data key="e_weight">16</data>
    </edge>
    <edge source="n18" target="n138">
      <data key="e_weight">1</data>
    </edge>
    <edge source="n19" target="n20">
      <data key="e_weight">18</data>
    </edge>
    <edge source="n19" target="n21">
      <data key="e_weight">1</data>
    </edge>
    <edge source="n19" target="n22">
      <data key="e_weight">239</data>
    </edge>
    <edge source="n19" target="n31">
      <data key="e_weight">2</data>
    </edge>
    <edge source="n19" target="n32">
      <data key="e_weight">3</data>
    </edge>
    <edge source="n19" target="n35">
      <data key="e_weight">8</data>
    </edge>
    <edge source="n19" target="n37">
      <data key="e_weight">12</data>
    </edge>
    <edge source="n19" target="n39">
      <data key="e_weight">196</data>
    </edge>
    <edge source="n19" target="n41">
      <data key="e_weight">84</data>
    </edge>
    <edge source="n19" target="n42">
      <data key="e_weight">22</data>
    </edge>
    <edge source="n19" target="n43">
      <data key="e_weight">128</data>
    </edge>
    <edge source="n19" target="n44">
      <data key="e_weight">4</data>
    </edge>
    <edge source="n19" target="n45">
      <data key="e_weight">218</data>
    </edge>
    <edge source="n19" target="n47">
      <data key="e_weight">5</data>
    </edge>
    <edge source="n19" target="n48">
      <data key="e_weight">22</data>
    </edge>
    <edge source="n19" target="n50">
      <data key="e_weight">289</data>
    </edge>
    <edge source="n19" target="n52">
      <data key="e_weight">21</data>
    </edge>
    <edge source="n19" target="n53">
      <data key="e_weight">29</data>
    </edge>
    <edge source="n19" target="n55">
      <data key="e_weight">1</data>
    </edge>
    <edge source="n19" target="n63">
      <data key="e_weight">8</data>
    </edge>
    <edge source="n19" target="n64">
      <data key="e_weight">195</data>
    </edge>
    <edge source="n19" target="n66">
      <data key="e_weight">16</data>
    </edge>
    <edge source="n19" target="n72">
      <data key="e_weight">6</data>
    </edge>
    <edge source="n19" target="n73">
      <data key="e_weight">190</data>
    </edge>
    <edge source="n19" target="n76">
      <data key="e_weight">30</data>
    </edge>
    <edge source="n19" target="n80">
      <data key="e_weight">16</data>
    </edge>
    <edge source="n19" target="n81">
      <data key="e_weight">1</data>
    </edge>
    <edge source="n19" target="n89">
      <data key="e_weight">1</data>
    </edge>
    <edge source="n19" target="n91">
      <data key="e_weight">3</data>
    </edge>
    <edge source="n19" target="n93">
      <data key="e_weight">6</data>
    </edge>
    <edge source="n19" target="n99">
      <data key="e_weight">1</data>
    </edge>
    <edge source="n19" target="n100">
      <data key="e_weight">69</data>
    </edge>
    <edge source="n19" target="n103">
      <data key="e_weight">1</data>
    </edge>
    <edge source="n19" target="n105">
      <data key="e_weight">7</data>
    </edge>
    <edge source="n19" target="n106">
      <data key="e_weight">2</data>
    </edge>
    <edge source="n19" target="n108">
      <data key="e_weight">1</data>
    </edge>
    <edge source="n19" target="n109">
      <data key="e_weight">14</data>
    </edge>
    <edge source="n19" target="n112">
      <data key="e_weight">1</data>
    </edge>
    <edge source="n19" target="n113">
      <data key="e_weight">1</data>
    </edge>
    <edge source="n19" target="n116">
      <data key="e_weight">1</data>
    </edge>
    <edge source="n19" target="n117">
      <data key="e_weight">2</data>
    </edge>
    <edge source="n19" target="n119">
      <data key="e_weight">1</data>
    </edge>
    <edge source="n19" target="n121">
      <data key="e_weight">1</data>
    </edge>
    <edge source="n19" target="n123">
      <data key="e_weight">1</data>
    </edge>
    <edge source="n19" target="n127">
      <data key="e_weight">3</data>
    </edge>
    <edge source="n19" target="n128">
      <data key="e_weight">12</data>
    </edge>
    <edge source="n19" target="n130">
      <data key="e_weight">271</data>
    </edge>
    <edge source="n19" target="n131">
      <data key="e_weight">4</data>
    </edge>
    <edge source="n19" target="n132">
      <data key="e_weight">2</data>
    </edge>
    <edge source="n19" target="n134">
      <data key="e_weight">1</data>
    </edge>
    <edge source="n20" target="n22">
      <data key="e_weight">296</data>
    </edge>
    <edge source="n20" target="n24">
      <data key="e_weight">1</data>
    </edge>
    <edge source="n20" target="n26">
      <data key="e_weight">1</data>
    </edge>
    <edge source="n20" target="n31">
      <data key="e_weight">1</data>
    </edge>
    <edge source="n20" target="n32">
      <data key="e_weight">4</data>
    </edge>
    <edge source="n20" target="n35">
      <data key="e_weight">9</data>
    </edge>
    <edge source="n20" target="n37">
      <data key="e_weight">19</data>
    </edge>
    <edge source="n20" target="n39">
      <data key="e_weight">140</data>
    </edge>
    <edge source="n20" target="n41">
      <data key="e_weight">237</data>
    </edge>
    <edge source="n20" target="n42">
      <data key="e_weight">27</data>
    </edge>
    <edge source="n20" target="n43">
      <data key="e_weight">68</data>
    </edge>
    <edge source="n20" target="n44">
      <data key="e_weight">18</data>
    </edge>
    <edge source="n20" target="n45">
      <data key="e_weight">380</data>
    </edge>
    <edge source="n20" target="n47">
      <data key="e_weight">7</data>
    </edge>
    <edge source="n20" target="n48">
      <data key="e_weight">35</data>
    </edge>
    <edge source="n20" target="n50">
      <data key="e_weight">254</data>
    </edge>
    <edge source="n20" target="n52">
      <data key="e_weight">71</data>
    </edge>
    <edge source="n20" target="n53">
      <data key="e_weight">34</data>
    </edge>
    <edge source="n20" target="n63">
      <data key="e_weight">4</data>
    </edge>
    <edge source="n20" target="n64">
      <data key="e_weight">272</data>
    </edge>
    <edge source="n20" target="n66">
      <data key="e_weight">39</data>
    </edge>
    <edge source="n20" target="n72">
      <data key="e_weight">14</data>
    </edge>
    <edge source="n20" target="n73">
      <data key="e_weight">292</data>
    </edge>
    <edge source="n20" target="n76">
      <data key="e_weight">20</data>
    </edge>
    <edge source="n20" target="n77">
      <data key="e_weight">1</data>
    </edge>
    <edge source="n20" target="n80">
      <data key="e_weight">26</data>
    </edge>
    <edge source="n20" target="n81">
      <data key="e_weight">1</data>
    </edge>
    <edge source="n20" target="n91">
      <data key="e_weight">29</data>
    </edge>
    <edge source="n20" target="n92">
      <data key="e_weight">18</data>
    </edge>
    <edge source="n20" target="n93">
      <data key="e_weight">10</data>
    </edge>
    <edge source="n20" target="n94">
      <data key="e_weight">1</data>
    </edge>
    <edge source="n20" target="n99">
      <data key="e_weight">1</data>
    </edge>
    <edge source="n20" target="n100">
      <data key="e_weight">168</data>
    </edge>
    <edge source="n20" target="n105">
      <data key="e_weight">10</data>
    </edge>
    <edge source="n20" target="n106">
      <data key="e_weight">8</data>
    </edge>
    <edge source="n20" target="n109">
      <data key="e_weight">43</data>
    </edge>
    <edge source="n20" target="n111">
      <data key="e_weight">1</data>
    </edge>
    <edge source="n20" target="n117">
      <data key="e_weight">3</data>
    </edge>
    <edge source="n20" target="n121">
      <data key="e_weight">5</data>
    </edge>
    <edge source="n20" target="n123">
      <data key="e_weight">1</data>
    </edge>
    <edge source="n20" target="n124">
      <data key="e_weight">1</data>
    </edge>
    <edge source="n20" target="n125">
      <data key="e_weight">2</data>
    </edge>
    <edge source="n20" target="n126">
      <data key="e_weight">3</data>
    </edge>
    <edge source="n20" target="n127">
      <data key="e_weight">4</data>
    </edge>
    <edge source="n20" target="n128">
      <data key="e_weight">6</data>
    </edge>
    <edge source="n20" target="n130">
      <data key="e_weight">426</data>
    </edge>
    <edge source="n20" target="n131">
      <data key="e_weight">2</data>
    </edge>
    <edge source="n21" target="n22">
      <data key="e_weight">5</data>
    </edge>
    <edge source="n21" target="n24">
      <data key="e_weight">7</data>
    </edge>
    <edge source="n21" target="n27">
      <data key="e_weight">1</data>
    </edge>
    <edge source="n21" target="n30">
      <data key="e_weight">1</data>
    </edge>
    <edge source="n21" target="n31">
      <data key="e_weight">2</data>
    </edge>
    <edge source="n21" target="n32">
      <data key="e_weight">6</data>
    </edge>
    <edge source="n21" target="n35">
      <data key="e_weight">124</data>
    </edge>
    <edge source="n21" target="n37">
      <data key="e_weight">1</data>
    </edge>
    <edge source="n21" target="n39">
      <data key="e_weight">8</data>
    </edge>
    <edge source="n21" target="n41">
      <data key="e_weight">4</data>
    </edge>
    <edge source="n21" target="n42">
      <data key="e_weight">132</data>
    </edge>
    <edge source="n21" target="n43">
      <data key="e_weight">4</data>
    </edge>
    <edge source="n21" target="n44">
      <data key="e_weight">4</data>
    </edge>
    <edge source="n21" target="n45">
      <data key="e_weight">6</data>
    </edge>
    <edge source="n21" target="n47">
      <data key="e_weight">2</data>
    </edge>
    <edge source="n21" target="n48">
      <data key="e_weight">232</data>
    </edge>
    <edge source="n21" target="n50">
      <data key="e_weight">10</data>
    </edge>
    <edge source="n21" target="n63">
      <data key="e_weight">4</data>
    </edge>
    <edge source="n21" target="n64">
      <data key="e_weight">10</data>
    </edge>
    <edge source="n21" target="n66">
      <data key="e_weight">77</data>
    </edge>
    <edge source="n21" target="n68">
      <data key="e_weight">1</data>
    </edge>
    <edge source="n21" target="n72">
      <data key="e_weight">8</data>
    </edge>
    <edge source="n21" target="n73">
      <data key="e_weight">3</data>
    </edge>
    <edge source="n21" target="n76">
      <data key="e_weight">1</data>
    </edge>
    <edge source="n21" target="n80">
      <data key="e_weight">1</data>
    </edge>
    <edge source="n21" target="n91">
      <data key="e_weight">2</data>
    </edge>
    <edge source="n21" target="n93">
      <data key="e_weight">365</data>
    </edge>
    <edge source="n21" target="n99">
      <data key="e_weight">1</data>
    </edge>
    <edge source="n21" target="n106">
      <data key="e_weight">195</data>
    </edge>
    <edge source="n21" target="n108">
      <data key="e_weight">1</data>
    </edge>
    <edge source="n21" target="n109">
      <data key="e_weight">5</data>
    </edge>
    <edge source="n21" target="n117">
      <data key="e_weight">9</data>
    </edge>
    <edge source="n21" target="n121">
      <data key="e_weight">50</data>
    </edge>
    <edge source="n21" target="n123">
      <data key="e_weight">1</data>
    </edge>
    <edge source="n21" target="n124">
      <data key="e_weight">1</data>
    </edge>
    <edge source="n21" target="n125">
      <data key="e_weight">5</data>
    </edge>
    <edge source="n21" target="n126">
      <data key="e_weight">3</data>
    </edge>
    <edge source="n21" target="n127">
      <data key="e_weight">72</data>
    </edge>
    <edge source="n21" target="n130">
      <data key="e_weight">6</data>
    </edge>
    <edge source="n21" target="n132">
      <data key="e_weight">1</data>
    </edge>
    <edge source="n21" target="n137">
      <data key="e_weight">3</data>
    </edge>
    <edge source="n22" target="n24">
      <data key="e_weight">1</data>
    </edge>
    <edge source="n22" target="n26">
      <data key="e_weight">1</data>
    </edge>
    <edge source="n22" target="n31">
      <data key="e_weight">3</data>
    </edge>
    <edge source="n22" target="n32">
      <data key="e_weight">6</data>
    </edge>
    <edge source="n22" target="n34">
      <data key="e_weight">1</data>
    </edge>
    <edge source="n22" target="n35">
      <data key="e_weight">14</data>
    </edge>
    <edge source="n22" target="n37">
      <data key="e_weight">34</data>
    </edge>
    <edge source="n22" target="n38">
      <data key="e_weight">1</data>
    </edge>
    <edge source="n22" target="n39">
      <data key="e_weight">177</data>
    </edge>
    <edge source="n22" target="n40">
      <data key="e_weight">2</data>
    </edge>
    <edge source="n22" target="n41">
      <data key="e_weight">185</data>
    </edge>
    <edge source="n22" target="n42">
      <data key="e_weight">30</data>
    </edge>
    <edge source="n22" target="n43">
      <data key="e_weight">161</data>
    </edge>
    <edge source="n22" target="n44">
      <data key="e_weight">10</data>
    </edge>
    <edge source="n22" target="n45">
      <data key="e_weight">285</data>
    </edge>
    <edge source="n22" target="n46">
      <data key="e_weight">1</data>
    </edge>
    <edge source="n22" target="n47">
      <data key="e_weight">5</data>
    </edge>
    <edge source="n22" target="n48">
      <data key="e_weight">45</data>
    </edge>
    <edge source="n22" target="n50">
      <data key="e_weight">382</data>
    </edge>
    <edge source="n22" target="n52">
      <data key="e_weight">145</data>
    </edge>
    <edge source="n22" target="n53">
      <data key="e_weight">125</data>
    </edge>
    <edge source="n22" target="n58">
      <data key="e_weight">1</data>
    </edge>
    <edge source="n22" target="n60">
      <data key="e_weight">2</data>
    </edge>
    <edge source="n22" target="n63">
      <data key="e_weight">6</data>
    </edge>
    <edge source="n22" target="n64">
      <data key="e_weight">195</data>
    </edge>
    <edge source="n22" target="n65">
      <data key="e_weight">13</data>
    </edge>
    <edge source="n22" target="n66">
      <data key="e_weight">48</data>
    </edge>
    <edge source="n22" target="n72">
      <data key="e_weight">9</data>
    </edge>
    <edge source="n22" target="n73">
      <data key="e_weight">316</data>
    </edge>
    <edge source="n22" target="n76">
      <data key="e_weight">31</data>
    </edge>
    <edge source="n22" target="n77">
      <data key="e_weight">2</data>
    </edge>
    <edge source="n22" target="n80">
      <data key="e_weight">26</data>
    </edge>
    <edge source="n22" target="n81">
      <data key="e_weight">4</data>
    </edge>
    <edge source="n22" target="n82">
      <data key="e_weight">1</data>
    </edge>
    <edge source="n22" target="n85">
      <data key="e_weight">1</data>
    </edge>
    <edge source="n22" target="n90">
      <data key="e_weight">8</data>
    </edge>
    <edge source="n22" target="n91">
      <data key="e_weight">17</data>
    </edge>
    <edge source="n22" target="n92">
      <data key="e_weight">8</data>
    </edge>
    <edge source="n22" target="n93">
      <data key="e_weight">20</data>
    </edge>
    <edge source="n22" target="n94">
      <data key="e_weight">5</data>
    </edge>
    <edge source="n22" target="n99">
      <data key="e_weight">1</data>
    </edge>
    <edge source="n22" target="n100">
      <data key="e_weight">350</data>
    </edge>
    <edge source="n22" target="n101">
      <data key="e_weight">1</data>
    </edge>
    <edge source="n22" target="n103">
      <data key="e_weight">3</data>
    </edge>
    <edge source="n22" target="n105">
      <data key="e_weight">113</data>
    </edge>
    <edge source="n22" target="n106">
      <data key="e_weight">23</data>
    </edge>
    <edge source="n22" target="n107">
      <data key="e_weight">2</data>
    </edge>
    <edge source="n22" target="n108">
      <data key="e_weight">1</data>
    </edge>
    <edge source="n22" target="n109">
      <data key="e_weight">15</data>
    </edge>
    <edge source="n22" target="n111">
      <data key="e_weight">2</data>
    </edge>
    <edge source="n22" target="n112">
      <data key="e_weight">2</data>
    </edge>
    <edge source="n22" target="n113">
      <data key="e_weight">1</data>
    </edge>
    <edge source="n22" target="n116">
      <data key="e_weight">1</data>
    </edge>
    <edge source="n22" target="n117">
      <data key="e_weight">16</data>
    </edge>
    <edge source="n22" target="n119">
      <data key="e_weight">2</data>
    </edge>
    <edge source="n22" target="n121">
      <data key="e_weight">9</data>
    </edge>
    <edge source="n22" target="n123">
      <data key="e_weight">1</data>
    </edge>
    <edge source="n22" target="n124">
      <data key="e_weight">1</data>
    </edge>
    <edge source="n22" target="n125">
      <data key="e_weight">1</data>
    </edge>
    <edge source="n22" target="n126">
      <data key="e_weight">7</data>
    </edge>
    <edge source="n22" target="n127">
      <data key="e_weight">5</data>
    </edge>
    <edge source="n22" target="n128">
      <data key="e_weight">19</data>
    </edge>
    <edge source="n22" target="n129">
      <data key="e_weight">1</data>
    </edge>
    <edge source="n22" target="n130">
      <data key="e_weight">353</data>
    </edge>
    <edge source="n22" target="n131">
      <data key="e_weight">97</data>
    </edge>
    <edge source="n22" target="n132">
      <data key="e_weight">3</data>
    </edge>
    <edge source="n22" target="n135">
      <data key="e_weight">1</data>
    </edge>
    <edge source="n22" target="n136">
      <data key="e_weight">1</data>
    </edge>
    <edge source="n23" target="n25">
      <data key="e_weight">25</data>
    </edge>
    <edge source="n23" target="n27">
      <data key="e_weight">509</data>
    </edge>
    <edge source="n23" target="n28">
      <data key="e_weight">336</data>
    </edge>
    <edge source="n23" target="n29">
      <data key="e_weight">6</data>
    </edge>
    <edge source="n23" target="n30">
      <data key="e_weight">47</data>
    </edge>
    <edge source="n23" target="n33">
      <data key="e_weight">27</data>
    </edge>
    <edge source="n23" target="n36">
      <data key="e_weight">25</data>
    </edge>
    <edge source="n23" target="n49">
      <data key="e_weight">100</data>
    </edge>
    <edge source="n23" target="n51">
      <data key="e_weight">13</data>
    </edge>
    <edge source="n23" target="n56">
      <data key="e_weight">158</data>
    </edge>
    <edge source="n23" target="n58">
      <data key="e_weight">6</data>
    </edge>
    <edge source="n23" target="n59">
      <data key="e_weight">31</data>
    </edge>
    <edge source="n23" target="n67">
      <data key="e_weight">31</data>
    </edge>
    <edge source="n23" target="n68">
      <data key="e_weight">106</data>
    </edge>
    <edge source="n23" target="n69">
      <data key="e_weight">5</data>
    </edge>
    <edge source="n23" target="n71">
      <data key="e_weight">6</data>
    </edge>
    <edge source="n23" target="n74">
      <data key="e_weight">7</data>
    </edge>
    <edge source="n23" target="n78">
      <data key="e_weight">1</data>
    </edge>
    <edge source="n23" target="n83">
      <data key="e_weight">70</data>
    </edge>
    <edge source="n23" target="n86">
      <data key="e_weight">638</data>
    </edge>
    <edge source="n23" target="n87">
      <data key="e_weight">38</data>
    </edge>
    <edge source="n23" target="n88">
      <data key="e_weight">12</data>
    </edge>
    <edge source="n23" target="n93">
      <data key="e_weight">1</data>
    </edge>
    <edge source="n23" target="n97">
      <data key="e_weight">98</data>
    </edge>
    <edge source="n23" target="n98">
      <data key="e_weight">512</data>
    </edge>
    <edge source="n23" target="n102">
      <data key="e_weight">25</data>
    </edge>
    <edge source="n23" target="n104">
      <data key="e_weight">68</data>
    </edge>
    <edge source="n23" target="n118">
      <data key="e_weight">26</data>
    </edge>
    <edge source="n23" target="n120">
      <data key="e_weight">12</data>
    </edge>
    <edge source="n23" target="n127">
      <data key="e_weight">1</data>
    </edge>
    <edge source="n23" target="n133">
      <data key="e_weight">5</data>
    </edge>
    <edge source="n23" target="n134">
      <data key="e_weight">35</data>
    </edge>
    <edge source="n23" target="n135">
      <data key="e_weight">2</data>
    </edge>
    <edge source="n23" target="n137">
      <data key="e_weight">17</data>
    </edge>
    <edge source="n23" target="n140">
      <data key="e_weight">7</data>
    </edge>
    <edge source="n24" target="n26">
      <data key="e_weight">29</data>
    </edge>
    <edge source="n24" target="n29">
      <data key="e_weight">15</data>
    </edge>
    <edge source="n24" target="n31">
      <data key="e_weight">24</data>
    </edge>
    <edge source="n24" target="n32">
      <data key="e_weight">27</data>
    </edge>
    <edge source="n24" target="n34">
      <data key="e_weight">6</data>
    </edge>
    <edge source="n24" target="n38">
      <data key="e_weight">26</data>
    </edge>
    <edge source="n24" target="n39">
      <data key="e_weight">1</data>
    </edge>
    <edge source="n24" target="n40">
      <data key="e_weight">19</data>
    </edge>
    <edge source="n24" target="n42">
      <data key="e_weight">2</data>
    </edge>
    <edge source="n24" target="n44">
      <data key="e_weight">1</data>
    </edge>
    <edge source="n24" target="n45">
      <data key="e_weight">1</data>
    </edge>
    <edge source="n24" target="n46">
      <data key="e_weight">38</data>
    </edge>
    <edge source="n24" target="n47">
      <data key="e_weight">1</data>
    </edge>
    <edge source="n24" target="n48">
      <data key="e_weight">5</data>
    </edge>
    <edge source="n24" target="n50">
      <data key="e_weight">1</data>
    </edge>
    <edge source="n24" target="n52">
      <data key="e_weight">3</data>
    </edge>
    <edge source="n24" target="n55">
      <data key="e_weight">455</data>
    </edge>
    <edge source="n24" target="n57">
      <data key="e_weight">42</data>
    </edge>
    <edge source="n24" target="n58">
      <data key="e_weight">9</data>
    </edge>
    <edge source="n24" target="n59">
      <data key="e_weight">1</data>
    </edge>
    <edge source="n24" target="n60">
      <data key="e_weight">2</data>
    </edge>
    <edge source="n24" target="n63">
      <data key="e_weight">34</data>
    </edge>
    <edge source="n24" target="n64">
      <data key="e_weight">1</data>
    </edge>
    <edge source="n24" target="n65">
      <data key="e_weight">62</data>
    </edge>
    <edge source="n24" target="n66">
      <data key="e_weight">1</data>
    </edge>
    <edge source="n24" target="n69">
      <data key="e_weight">10</data>
    </edge>
    <edge source="n24" target="n70">
      <data key="e_weight">1</data>
    </edge>
    <edge source="n24" target="n71">
      <data key="e_weight">13</data>
    </edge>
    <edge source="n24" target="n72">
      <data key="e_weight">1</data>
    </edge>
    <edge source="n24" target="n73">
      <data key="e_weight">1</data>
    </edge>
    <edge source="n24" target="n74">
      <data key="e_weight">11</data>
    </edge>
    <edge source="n24" target="n75">
      <data key="e_weight">14</data>
    </edge>
    <edge source="n24" target="n76">
      <data key="e_weight">1</data>
    </edge>
    <edge source="n24" target="n77">
      <data key="e_weight">46</data>
    </edge>
    <edge source="n24" target="n78">
      <data key="e_weight">11</data>
    </edge>
    <edge source="n24" target="n79">
      <data key="e_weight">16</data>
    </edge>
    <edge source="n24" target="n81">
      <data key="e_weight">17</data>
    </edge>
    <edge source="n24" target="n82">
      <data key="e_weight">19</data>
    </edge>
    <edge source="n24" target="n84">
      <data key="e_weight">38</data>
    </edge>
    <edge source="n24" target="n85">
      <data key="e_weight">35</data>
    </edge>
    <edge source="n24" target="n87">
      <data key="e_weight">1</data>
    </edge>
    <edge source="n24" target="n89">
      <data key="e_weight">378</data>
    </edge>
    <edge source="n24" target="n90">
      <data key="e_weight">27</data>
    </edge>
    <edge source="n24" target="n93">
      <data key="e_weight">1</data>
    </edge>
    <edge source="n24" target="n94">
      <data key="e_weight">275</data>
    </edge>
    <edge source="n24" target="n95">
      <data key="e_weight">491</data>
    </edge>
    <edge source="n24" target="n99">
      <data key="e_weight">360</data>
    </edge>
    <edge source="n24" target="n100">
      <data key="e_weight">1</data>
    </edge>
    <edge source="n24" target="n101">
      <data key="e_weight">442</data>
    </edge>
    <edge source="n24" target="n103">
      <data key="e_weight">550</data>
    </edge>
    <edge source="n24" target="n105">
      <data key="e_weight">1</data>
    </edge>
    <edge source="n24" target="n106">
      <data key="e_weight">1</data>
    </edge>
    <edge source="n24" target="n107">
      <data key="e_weight">222</data>
    </edge>
    <edge source="n24" target="n108">
      <data key="e_weight">9</data>
    </edge>
    <edge source="n24" target="n110">
      <data key="e_weight">12</data>
    </edge>
    <edge source="n24" target="n111">
      <data key="e_weight">356</data>
    </edge>
    <edge source="n24" target="n112">
      <data key="e_weight">532</data>
    </edge>
    <edge source="n24" target="n113">
      <data key="e_weight">52</data>
    </edge>
    <edge source="n24" target="n114">
      <data key="e_weight">410</data>
    </edge>
    <edge source="n24" target="n115">
      <data key="e_weight">324</data>
    </edge>
    <edge source="n24" target="n116">
      <data key="e_weight">219</data>
    </edge>
    <edge source="n24" target="n117">
      <data key="e_weight">9</data>
    </edge>
    <edge source="n24" target="n118">
      <data key="e_weight">11</data>
    </edge>
    <edge source="n24" target="n119">
      <data key="e_weight">364</data>
    </edge>
    <edge source="n24" target="n121">
      <data key="e_weight">4</data>
    </edge>
    <edge source="n24" target="n122">
      <data key="e_weight">23</data>
    </edge>
    <edge source="n24" target="n123">
      <data key="e_weight">321</data>
    </edge>
    <edge source="n24" target="n124">
      <data key="e_weight">182</data>
    </edge>
    <edge source="n24" target="n127">
      <data key="e_weight">20</data>
    </edge>
    <edge source="n24" target="n129">
      <data key="e_weight">23</data>
    </edge>
    <edge source="n24" target="n130">
      <data key="e_weight">1</data>
    </edge>
    <edge source="n24" target="n132">
      <data key="e_weight">32</data>
    </edge>
    <edge source="n24" target="n133">
      <data key="e_weight">13</data>
    </edge>
    <edge source="n24" target="n134">
      <data key="e_weight">5</data>
    </edge>
    <edge source="n24" target="n135">
      <data key="e_weight">28</data>
    </edge>
    <edge source="n24" target="n136">
      <data key="e_weight">10</data>
    </edge>
    <edge source="n24" target="n137">
      <data key="e_weight">19</data>
    </edge>
    <edge source="n24" target="n138">
      <data key="e_weight">30</data>
    </edge>
    <edge source="n24" target="n139">
      <data key="e_weight">35</data>
    </edge>
    <edge source="n24" target="n140">
      <data key="e_weight">8</data>
    </edge>
    <edge source="n25" target="n27">
      <data key="e_weight">47</data>
    </edge>
    <edge source="n25" target="n28">
      <data key="e_weight">41</data>
    </edge>
    <edge source="n25" target="n30">
      <data key="e_weight">35</data>
    </edge>
    <edge source="n25" target="n33">
      <data key="e_weight">119</data>
    </edge>
    <edge source="n25" target="n36">
      <data key="e_weight">149</data>
    </edge>
    <edge source="n25" target="n38">
      <data key="e_weight">1</data>
    </edge>
    <edge source="n25" target="n40">
      <data key="e_weight">1</data>
    </edge>
    <edge source="n25" target="n49">
      <data key="e_weight">38</data>
    </edge>
    <edge source="n25" target="n51">
      <data key="e_weight">170</data>
    </edge>
    <edge source="n25" target="n56">
      <data key="e_weight">53</data>
    </edge>
    <edge source="n25" target="n57">
      <data key="e_weight">1</data>
    </edge>
    <edge source="n25" target="n59">
      <data key="e_weight">150</data>
    </edge>
    <edge source="n25" target="n65">
      <data key="e_weight">1</data>
    </edge>
    <edge source="n25" target="n67">
      <data key="e_weight">79</data>
    </edge>
    <edge source="n25" target="n68">
      <data key="e_weight">40</data>
    </edge>
    <edge source="n25" target="n83">
      <data key="e_weight">31</data>
    </edge>
    <edge source="n25" target="n85">
      <data key="e_weight">1</data>
    </edge>
    <edge source="n25" target="n86">
      <data key="e_weight">51</data>
    </edge>
    <edge source="n25" target="n87">
      <data key="e_weight">140</data>
    </edge>
    <edge source="n25" target="n88">
      <data key="e_weight">77</data>
    </edge>
    <edge source="n25" target="n97">
      <data key="e_weight">30</data>
    </edge>
    <edge source="n25" target="n98">
      <data key="e_weight">23</data>
    </edge>
    <edge source="n25" target="n102">
      <data key="e_weight">127</data>
    </edge>
    <edge source="n25" target="n104">
      <data key="e_weight">26</data>
    </edge>
    <edge source="n25" target="n108">
      <data key="e_weight">1</data>
    </edge>
    <edge source="n25" target="n113">
      <data key="e_weight">1</data>
    </edge>
    <edge source="n25" target="n120">
      <data key="e_weight">109</data>
    </edge>
    <edge source="n25" target="n129">
      <data key="e_weight">1</data>
    </edge>
    <edge source="n25" target="n138">
      <data key="e_weight">1</data>
    </edge>
    <edge source="n26" target="n29">
      <data key="e_weight">70</data>
    </edge>
    <edge source="n26" target="n31">
      <data key="e_weight">188</data>
    </edge>
    <edge source="n26" target="n32">
      <data key="e_weight">1</data>
    </edge>
    <edge source="n26" target="n37">
      <data key="e_weight">1</data>
    </edge>
    <edge source="n26" target="n38">
      <data key="e_weight">9</data>
    </edge>
    <edge source="n26" target="n40">
      <data key="e_weight">8</data>
    </edge>
    <edge source="n26" target="n42">
      <data key="e_weight">1</data>
    </edge>
    <edge source="n26" target="n46">
      <data key="e_weight">298</data>
    </edge>
    <edge source="n26" target="n48">
      <data key="e_weight">1</data>
    </edge>
    <edge source="n26" target="n50">
      <data key="e_weight">1</data>
    </edge>
    <edge source="n26" target="n55">
      <data key="e_weight">4</data>
    </edge>
    <edge source="n26" target="n57">
      <data key="e_weight">2</data>
    </edge>
    <edge source="n26" target="n58">
      <data key="e_weight">24</data>
    </edge>
    <edge source="n26" target="n60">
      <data key="e_weight">1</data>
    </edge>
    <edge source="n26" target="n63">
      <data key="e_weight">2</data>
    </edge>
    <edge source="n26" target="n64">
      <data key="e_weight">1</data>
    </edge>
    <edge source="n26" target="n69">
      <data key="e_weight">27</data>
    </edge>
    <edge source="n26" target="n70">
      <data key="e_weight">15</data>
    </edge>
    <edge source="n26" target="n71">
      <data key="e_weight">74</data>
    </edge>
    <edge source="n26" target="n74">
      <data key="e_weight">32</data>
    </edge>
    <edge source="n26" target="n75">
      <data key="e_weight">242</data>
    </edge>
    <edge source="n26" target="n77">
      <data key="e_weight">252</data>
    </edge>
    <edge source="n26" target="n78">
      <data key="e_weight">16</data>
    </edge>
    <edge source="n26" target="n79">
      <data key="e_weight">125</data>
    </edge>
    <edge source="n26" target="n81">
      <data key="e_weight">242</data>
    </edge>
    <edge source="n26" target="n82">
      <data key="e_weight">6</data>
    </edge>
    <edge source="n26" target="n84">
      <data key="e_weight">163</data>
    </edge>
    <edge source="n26" target="n85">
      <data key="e_weight">5</data>
    </edge>
    <edge source="n26" target="n89">
      <data key="e_weight">35</data>
    </edge>
    <edge source="n26" target="n90">
      <data key="e_weight">1</data>
    </edge>
    <edge source="n26" target="n92">
      <data key="e_weight">1</data>
    </edge>
    <edge source="n26" target="n94">
      <data key="e_weight">9</data>
    </edge>
    <edge source="n26" target="n95">
      <data key="e_weight">3</data>
    </edge>
    <edge source="n26" target="n99">
      <data key="e_weight">9</data>
    </edge>
    <edge source="n26" target="n100">
      <data key="e_weight">1</data>
    </edge>
    <edge source="n26" target="n101">
      <data key="e_weight">4</data>
    </edge>
    <edge source="n26" target="n103">
      <data key="e_weight">10</data>
    </edge>
    <edge source="n26" target="n107">
      <data key="e_weight">22</data>
    </edge>
    <edge source="n26" target="n108">
      <data key="e_weight">4</data>
    </edge>
    <edge source="n26" target="n110">
      <data key="e_weight">3</data>
    </edge>
    <edge source="n26" target="n111">
      <data key="e_weight">9</data>
    </edge>
    <edge source="n26" target="n112">
      <data key="e_weight">4</data>
    </edge>
    <edge source="n26" target="n113">
      <data key="e_weight">10</data>
    </edge>
    <edge source="n26" target="n114">
      <data key="e_weight">4</data>
    </edge>
    <edge source="n26" target="n115">
      <data key="e_weight">5</data>
    </edge>
    <edge source="n26" target="n116">
      <data key="e_weight">10</data>
    </edge>
    <edge source="n26" target="n118">
      <data key="e_weight">77</data>
    </edge>
    <edge source="n26" target="n119">
      <data key="e_weight">7</data>
    </edge>
    <edge source="n26" target="n122">
      <data key="e_weight">7</data>
    </edge>
    <edge source="n26" target="n123">
      <data key="e_weight">8</data>
    </edge>
    <edge source="n26" target="n124">
      <data key="e_weight">11</data>
    </edge>
    <edge source="n26" target="n127">
      <data key="e_weight">2</data>
    </edge>
    <edge source="n26" target="n129">
      <data key="e_weight">7</data>
    </edge>
    <edge source="n26" target="n130">
      <data key="e_weight">2</data>
    </edge>
    <edge source="n26" target="n132">
      <data key="e_weight">5</data>
    </edge>
    <edge source="n26" target="n133">
      <data key="e_weight">51</data>
    </edge>
    <edge source="n26" target="n134">
      <data key="e_weight">16</data>
    </edge>
    <edge source="n26" target="n135">
      <data key="e_weight">32</data>
    </edge>
    <edge source="n26" target="n136">
      <data key="e_weight">7</data>
    </edge>
    <edge source="n26" target="n137">
      <data key="e_weight">66</data>
    </edge>
    <edge source="n26" target="n138">
      <data key="e_weight">20</data>
    </edge>
    <edge source="n26" target="n139">
      <data key="e_weight">19</data>
    </edge>
    <edge source="n26" target="n140">
      <data key="e_weight">30</data>
    </edge>
    <edge source="n27" target="n28">
      <data key="e_weight">574</data>
    </edge>
    <edge source="n27" target="n29">
      <data key="e_weight">30</data>
    </edge>
    <edge source="n27" target="n30">
      <data key="e_weight">61</data>
    </edge>
    <edge source="n27" target="n33">
      <data key="e_weight">42</data>
    </edge>
    <edge source="n27" target="n36">
      <data key="e_weight">39</data>
    </edge>
    <edge source="n27" target="n48">
      <data key="e_weight">1</data>
    </edge>
    <edge source="n27" target="n49">
      <data key="e_weight">209</data>
    </edge>
    <edge source="n27" target="n51">
      <data key="e_weight">34</data>
    </edge>
    <edge source="n27" target="n56">
      <data key="e_weight">109</data>
    </edge>
    <edge source="n27" target="n58">
      <data key="e_weight">1</data>
    </edge>
    <edge source="n27" target="n59">
      <data key="e_weight">40</data>
    </edge>
    <edge source="n27" target="n67">
      <data key="e_weight">51</data>
    </edge>
    <edge source="n27" target="n68">
      <data key="e_weight">627</data>
    </edge>
    <edge source="n27" target="n69">
      <data key="e_weight">7</data>
    </edge>
    <edge source="n27" target="n71">
      <data key="e_weight">20</data>
    </edge>
    <edge source="n27" target="n74">
      <data key="e_weight">30</data>
    </edge>
    <edge source="n27" target="n78">
      <data key="e_weight">6</data>
    </edge>
    <edge source="n27" target="n83">
      <data key="e_weight">499</data>
    </edge>
    <edge source="n27" target="n86">
      <data key="e_weight">133</data>
    </edge>
    <edge source="n27" target="n87">
      <data key="e_weight">69</data>
    </edge>
    <edge source="n27" target="n88">
      <data key="e_weight">24</data>
    </edge>
    <edge source="n27" target="n93">
      <data key="e_weight">3</data>
    </edge>
    <edge source="n27" target="n97">
      <data key="e_weight">168</data>
    </edge>
    <edge source="n27" target="n98">
      <data key="e_weight">104</data>
    </edge>
    <edge source="n27" target="n102">
      <data key="e_weight">43</data>
    </edge>
    <edge source="n27" target="n104">
      <data key="e_weight">746</data>
    </edge>
    <edge source="n27" target="n118">
      <data key="e_weight">30</data>
    </edge>
    <edge source="n27" target="n120">
      <data key="e_weight">44</data>
    </edge>
    <edge source="n27" target="n127">
      <data key="e_weight">1</data>
    </edge>
    <edge source="n27" target="n133">
      <data key="e_weight">15</data>
    </edge>
    <edge source="n27" target="n134">
      <data key="e_weight">55</data>
    </edge>
    <edge source="n27" target="n135">
      <data key="e_weight">3</data>
    </edge>
    <edge source="n27" target="n137">
      <data key="e_weight">40</data>
    </edge>
    <edge source="n27" target="n140">
      <data key="e_weight">9</data>
    </edge>
    <edge source="n28" target="n29">
      <data key="e_weight">34</data>
    </edge>
    <edge source="n28" target="n30">
      <data key="e_weight">68</data>
    </edge>
    <edge source="n28" target="n31">
      <data key="e_weight">1</data>
    </edge>
    <edge source="n28" target="n33">
      <data key="e_weight">34</data>
    </edge>
    <edge source="n28" target="n36">
      <data key="e_weight">31</data>
    </edge>
    <edge source="n28" target="n49">
      <data key="e_weight">357</data>
    </edge>
    <edge source="n28" target="n51">
      <data key="e_weight">33</data>
    </edge>
    <edge source="n28" target="n56">
      <data key="e_weight">485</data>
    </edge>
    <edge source="n28" target="n58">
      <data key="e_weight">11</data>
    </edge>
    <edge source="n28" target="n59">
      <data key="e_weight">34</data>
    </edge>
    <edge source="n28" target="n67">
      <data key="e_weight">54</data>
    </edge>
    <edge source="n28" target="n68">
      <data key="e_weight">298</data>
    </edge>
    <edge source="n28" target="n69">
      <data key="e_weight">18</data>
    </edge>
    <edge source="n28" target="n71">
      <data key="e_weight">21</data>
    </edge>
    <edge source="n28" target="n74">
      <data key="e_weight">17</data>
    </edge>
    <edge source="n28" target="n75">
      <data key="e_weight">1</data>
    </edge>
    <edge source="n28" target="n77">
      <data key="e_weight">1</data>
    </edge>
    <edge source="n28" target="n78">
      <data key="e_weight">7</data>
    </edge>
    <edge source="n28" target="n81">
      <data key="e_weight">1</data>
    </edge>
    <edge source="n28" target="n83">
      <data key="e_weight">283</data>
    </edge>
    <edge source="n28" target="n86">
      <data key="e_weight">341</data>
    </edge>
    <edge source="n28" target="n87">
      <data key="e_weight">55</data>
    </edge>
    <edge source="n28" target="n88">
      <data key="e_weight">21</data>
    </edge>
    <edge source="n28" target="n93">
      <data key="e_weight">1</data>
    </edge>
    <edge source="n28" target="n97">
      <data key="e_weight">693</data>
    </edge>
    <edge source="n28" target="n98">
      <data key="e_weight">486</data>
    </edge>
    <edge source="n28" target="n102">
      <data key="e_weight">41</data>
    </edge>
    <edge source="n28" target="n104">
      <data key="e_weight">76</data>
    </edge>
    <edge source="n28" target="n118">
      <data key="e_weight">52</data>
    </edge>
    <edge source="n28" target="n120">
      <data key="e_weight">28</data>
    </edge>
    <edge source="n28" target="n133">
      <data key="e_weight">28</data>
    </edge>
    <edge source="n28" target="n134">
      <data key="e_weight">61</data>
    </edge>
    <edge source="n28" target="n135">
      <data key="e_weight">6</data>
    </edge>
    <edge source="n28" target="n137">
      <data key="e_weight">30</data>
    </edge>
    <edge source="n28" target="n140">
      <data key="e_weight">32</data>
    </edge>
    <edge source="n29" target="n30">
      <data key="e_weight">11</data>
    </edge>
    <edge source="n29" target="n31">
      <data key="e_weight">56</data>
    </edge>
    <edge source="n29" target="n38">
      <data key="e_weight">10</data>
    </edge>
    <edge source="n29" target="n40">
      <data key="e_weight">8</data>
    </edge>
    <edge source="n29" target="n41">
      <data key="e_weight">1</data>
    </edge>
    <edge source="n29" target="n46">
      <data key="e_weight">47</data>
    </edge>
    <edge source="n29" target="n48">
      <data key="e_weight">1</data>
    </edge>
    <edge source="n29" target="n49">
      <data key="e_weight">44</data>
    </edge>
    <edge source="n29" target="n55">
      <data key="e_weight">2</data>
    </edge>
    <edge source="n29" target="n56">
      <data key="e_weight">25</data>
    </edge>
    <edge source="n29" target="n57">
      <data key="e_weight">1</data>
    </edge>
    <edge source="n29" target="n58">
      <data key="e_weight">76</data>
    </edge>
    <edge source="n29" target="n64">
      <data key="e_weight">1</data>
    </edge>
    <edge source="n29" target="n68">
      <data key="e_weight">17</data>
    </edge>
    <edge source="n29" target="n69">
      <data key="e_weight">219</data>
    </edge>
    <edge source="n29" target="n71">
      <data key="e_weight">233</data>
    </edge>
    <edge source="n29" target="n74">
      <data key="e_weight">141</data>
    </edge>
    <edge source="n29" target="n77">
      <data key="e_weight">75</data>
    </edge>
    <edge source="n29" target="n78">
      <data key="e_weight">64</data>
    </edge>
    <edge source="n29" target="n79">
      <data key="e_weight">41</data>
    </edge>
    <edge source="n29" target="n81">
      <data key="e_weight">99</data>
    </edge>
    <edge source="n29" target="n82">
      <data key="e_weight">3</data>
    </edge>
    <edge source="n29" target="n83">
      <data key="e_weight">16</data>
    </edge>
    <edge source="n29" target="n84">
      <data key="e_weight">122</data>
    </edge>
    <edge source="n29" target="n86">
      <data key="e_weight">37</data>
    </edge>
    <edge source="n29" target="n89">
      <data key="e_weight">28</data>
    </edge>
    <edge source="n29" target="n94">
      <data key="e_weight">5</data>
    </edge>
    <edge source="n29" target="n95">
      <data key="e_weight">1</data>
    </edge>
    <edge source="n29" target="n97">
      <data key="e_weight">4</data>
    </edge>
    <edge source="n29" target="n98">
      <data key="e_weight">15</data>
    </edge>
    <edge source="n29" target="n99">
      <data key="e_weight">5</data>
    </edge>
    <edge source="n29" target="n101">
      <data key="e_weight">1</data>
    </edge>
    <edge source="n29" target="n103">
      <data key="e_weight">9</data>
    </edge>
    <edge source="n29" target="n104">
      <data key="e_weight">24</data>
    </edge>
    <edge source="n29" target="n107">
      <data key="e_weight">3</data>
    </edge>
    <edge source="n29" target="n108">
      <data key="e_weight">3</data>
    </edge>
    <edge source="n29" target="n110">
      <data key="e_weight">1</data>
    </edge>
    <edge source="n29" target="n111">
      <data key="e_weight">17</data>
    </edge>
    <edge source="n29" target="n112">
      <data key="e_weight">5</data>
    </edge>
    <edge source="n29" target="n113">
      <data key="e_weight">10</data>
    </edge>
    <edge source="n29" target="n114">
      <data key="e_weight">1</data>
    </edge>
    <edge source="n29" target="n115">
      <data key="e_weight">1</data>
    </edge>
    <edge source="n29" target="n116">
      <data key="e_weight">10</data>
    </edge>
    <edge source="n29" target="n118">
      <data key="e_weight">263</data>
    </edge>
    <edge source="n29" target="n119">
      <data key="e_weight">4</data>
    </edge>
    <edge source="n29" target="n123">
      <data key="e_weight">8</data>
    </edge>
    <edge source="n29" target="n124">
      <data key="e_weight">4</data>
    </edge>
    <edge source="n29" target="n127">
      <data key="e_weight">1</data>
    </edge>
    <edge source="n29" target="n129">
      <data key="e_weight">4</data>
    </edge>
    <edge source="n29" target="n133">
      <data key="e_weight">37</data>
    </edge>
    <edge source="n29" target="n134">
      <data key="e_weight">170</data>
    </edge>
    <edge source="n29" target="n135">
      <data key="e_weight">22</data>
    </edge>
    <edge source="n29" target="n137">
      <data key="e_weight">248</data>
    </edge>
    <edge source="n29" target="n138">
      <data key="e_weight">10</data>
    </edge>
    <edge source="n29" target="n140">
      <data key="e_weight">18</data>
    </edge>
    <edge source="n30" target="n33">
      <data key="e_weight">27</data>
    </edge>
    <edge source="n30" target="n34">
      <data key="e_weight">1</data>
    </edge>
    <edge source="n30" target="n36">
      <data key="e_weight">36</data>
    </edge>
    <edge source="n30" target="n49">
      <data key="e_weight">541</data>
    </edge>
    <edge source="n30" target="n51">
      <data key="e_weight">29</data>
    </edge>
    <edge source="n30" target="n56">
      <data key="e_weight">100</data>
    </edge>
    <edge source="n30" target="n58">
      <data key="e_weight">5</data>
    </edge>
    <edge source="n30" target="n59">
      <data key="e_weight">27</data>
    </edge>
    <edge source="n30" target="n65">
      <data key="e_weight">1</data>
    </edge>
    <edge source="n30" target="n67">
      <data key="e_weight">28</data>
    </edge>
    <edge source="n30" target="n68">
      <data key="e_weight">95</data>
    </edge>
    <edge source="n30" target="n69">
      <data key="e_weight">3</data>
    </edge>
    <edge source="n30" target="n71">
      <data key="e_weight">6</data>
    </edge>
    <edge source="n30" target="n74">
      <data key="e_weight">5</data>
    </edge>
    <edge source="n30" target="n78">
      <data key="e_weight">1</data>
    </edge>
    <edge source="n30" target="n81">
      <data key="e_weight">1</data>
    </edge>
    <edge source="n30" target="n83">
      <data key="e_weight">65</data>
    </edge>
    <edge source="n30" target="n86">
      <data key="e_weight">225</data>
    </edge>
    <edge source="n30" target="n87">
      <data key="e_weight">37</data>
    </edge>
    <edge source="n30" target="n88">
      <data key="e_weight">14</data>
    </edge>
    <edge source="n30" target="n97">
      <data key="e_weight">95</data>
    </edge>
    <edge source="n30" target="n98">
      <data key="e_weight">128</data>
    </edge>
    <edge source="n30" target="n102">
      <data key="e_weight">29</data>
    </edge>
    <edge source="n30" target="n104">
      <data key="e_weight">733</data>
    </edge>
    <edge source="n30" target="n118">
      <data key="e_weight">20</data>
    </edge>
    <edge source="n30" target="n120">
      <data key="e_weight">7</data>
    </edge>
    <edge source="n30" target="n133">
      <data key="e_weight">12</data>
    </edge>
    <edge source="n30" target="n134">
      <data key="e_weight">38</data>
    </edge>
    <edge source="n30" target="n135">
      <data key="e_weight">5</data>
    </edge>
    <edge source="n30" target="n137">
      <data key="e_weight">23</data>
    </edge>
    <edge source="n30" target="n140">
      <data key="e_weight">10</data>
    </edge>
    <edge source="n31" target="n37">
      <data key="e_weight">1</data>
    </edge>
    <edge source="n31" target="n38">
      <data key="e_weight">7</data>
    </edge>
    <edge source="n31" target="n39">
      <data key="e_weight">1</data>
    </edge>
    <edge source="n31" target="n40">
      <data key="e_weight">7</data>
    </edge>
    <edge source="n31" target="n42">
      <data key="e_weight">2</data>
    </edge>
    <edge source="n31" target="n46">
      <data key="e_weight">354</data>
    </edge>
    <edge source="n31" target="n48">
      <data key="e_weight">1</data>
    </edge>
    <edge source="n31" target="n50">
      <data key="e_weight">2</data>
    </edge>
    <edge source="n31" target="n55">
      <data key="e_weight">12</data>
    </edge>
    <edge source="n31" target="n56">
      <data key="e_weight">1</data>
    </edge>
    <edge source="n31" target="n57">
      <data key="e_weight">12</data>
    </edge>
    <edge source="n31" target="n58">
      <data key="e_weight">20</data>
    </edge>
    <edge source="n31" target="n60">
      <data key="e_weight">1</data>
    </edge>
    <edge source="n31" target="n63">
      <data key="e_weight">1</data>
    </edge>
    <edge source="n31" target="n69">
      <data key="e_weight">39</data>
    </edge>
    <edge source="n31" target="n70">
      <data key="e_weight">107</data>
    </edge>
    <edge source="n31" target="n71">
      <data key="e_weight">72</data>
    </edge>
    <edge source="n31" target="n72">
      <data key="e_weight">1</data>
    </edge>
    <edge source="n31" target="n73">
      <data key="e_weight">1</data>
    </edge>
    <edge source="n31" target="n74">
      <data key="e_weight">61</data>
    </edge>
    <edge source="n31" target="n75">
      <data key="e_weight">275</data>
    </edge>
    <edge source="n31" target="n77">
      <data key="e_weight">326</data>
    </edge>
    <edge source="n31" target="n78">
      <data key="e_weight">68</data>
    </edge>
    <edge source="n31" target="n79">
      <data key="e_weight">356</data>
    </edge>
    <edge source="n31" target="n81">
      <data key="e_weight">271</data>
    </edge>
    <edge source="n31" target="n82">
      <data key="e_weight">5</data>
    </edge>
    <edge source="n31" target="n84">
      <data key="e_weight">534</data>
    </edge>
    <edge source="n31" target="n85">
      <data key="e_weight">6</data>
    </edge>
    <edge source="n31" target="n86">
      <data key="e_weight">1</data>
    </edge>
    <edge source="n31" target="n89">
      <data key="e_weight">25</data>
    </edge>
    <edge source="n31" target="n93">
      <data key="e_weight">1</data>
    </edge>
    <edge source="n31" target="n94">
      <data key="e_weight">22</data>
    </edge>
    <edge source="n31" target="n95">
      <data key="e_weight">12</data>
    </edge>
    <edge source="n31" target="n99">
      <data key="e_weight">14</data>
    </edge>
    <edge source="n31" target="n101">
      <data key="e_weight">18</data>
    </edge>
    <edge source="n31" target="n103">
      <data key="e_weight">16</data>
    </edge>
    <edge source="n31" target="n105">
      <data key="e_weight">1</data>
    </edge>
    <edge source="n31" target="n106">
      <data key="e_weight">1</data>
    </edge>
    <edge source="n31" target="n107">
      <data key="e_weight">14</data>
    </edge>
    <edge source="n31" target="n108">
      <data key="e_weight">2</data>
    </edge>
    <edge source="n31" target="n109">
      <data key="e_weight">1</data>
    </edge>
    <edge source="n31" target="n110">
      <data key="e_weight">3</data>
    </edge>
    <edge source="n31" target="n111">
      <data key="e_weight">31</data>
    </edge>
    <edge source="n31" target="n112">
      <data key="e_weight">22</data>
    </edge>
    <edge source="n31" target="n113">
      <data key="e_weight">17</data>
    </edge>
    <edge source="n31" target="n114">
      <data key="e_weight">8</data>
    </edge>
    <edge source="n31" target="n115">
      <data key="e_weight">12</data>
    </edge>
    <edge source="n31" target="n116">
      <data key="e_weight">33</data>
    </edge>
    <edge source="n31" target="n117">
      <data key="e_weight">1</data>
    </edge>
    <edge source="n31" target="n118">
      <data key="e_weight">64</data>
    </edge>
    <edge source="n31" target="n119">
      <data key="e_weight">36</data>
    </edge>
    <edge source="n31" target="n122">
      <data key="e_weight">6</data>
    </edge>
    <edge source="n31" target="n123">
      <data key="e_weight">28</data>
    </edge>
    <edge source="n31" target="n124">
      <data key="e_weight">18</data>
    </edge>
    <edge source="n31" target="n127">
      <data key="e_weight">2</data>
    </edge>
    <edge source="n31" target="n129">
      <data key="e_weight">3</data>
    </edge>
    <edge source="n31" target="n132">
      <data key="e_weight">2</data>
    </edge>
    <edge source="n31" target="n133">
      <data key="e_weight">52</data>
    </edge>
    <edge source="n31" target="n134">
      <data key="e_weight">30</data>
    </edge>
    <edge source="n31" target="n135">
      <data key="e_weight">84</data>
    </edge>
    <edge source="n31" target="n136">
      <data key="e_weight">3</data>
    </edge>
    <edge source="n31" target="n137">
      <data key="e_weight">80</data>
    </edge>
    <edge source="n31" target="n138">
      <data key="e_weight">5</data>
    </edge>
    <edge source="n31" target="n139">
      <data key="e_weight">9</data>
    </edge>
    <edge source="n31" target="n140">
      <data key="e_weight">72</data>
    </edge>
    <edge source="n32" target="n34">
      <data key="e_weight">321</data>
    </edge>
    <edge source="n32" target="n35">
      <data key="e_weight">9</data>
    </edge>
    <edge source="n32" target="n37">
      <data key="e_weight">5</data>
    </edge>
    <edge source="n32" target="n39">
      <data key="e_weight">3</data>
    </edge>
    <edge source="n32" target="n40">
      <data key="e_weight">7</data>
    </edge>
    <edge source="n32" target="n41">
      <data key="e_weight">7</data>
    </edge>
    <edge source="n32" target="n42">
      <data key="e_weight">90</data>
    </edge>
    <edge source="n32" target="n43">
      <data key="e_weight">9</data>
    </edge>
    <edge source="n32" target="n44">
      <data key="e_weight">13</data>
    </edge>
    <edge source="n32" target="n45">
      <data key="e_weight">3</data>
    </edge>
    <edge source="n32" target="n46">
      <data key="e_weight">1</data>
    </edge>
    <edge source="n32" target="n47">
      <data key="e_weight">6</data>
    </edge>
    <edge source="n32" target="n48">
      <data key="e_weight">39</data>
    </edge>
    <edge source="n32" target="n50">
      <data key="e_weight">5</data>
    </edge>
    <edge source="n32" target="n52">
      <data key="e_weight">4</data>
    </edge>
    <edge source="n32" target="n53">
      <data key="e_weight">5</data>
    </edge>
    <edge source="n32" target="n55">
      <data key="e_weight">12</data>
    </edge>
    <edge source="n32" target="n58">
      <data key="e_weight">1</data>
    </edge>
    <edge source="n32" target="n60">
      <data key="e_weight">2</data>
    </edge>
    <edge source="n32" target="n63">
      <data key="e_weight">303</data>
    </edge>
    <edge source="n32" target="n64">
      <data key="e_weight">5</data>
    </edge>
    <edge source="n32" target="n65">
      <data key="e_weight">227</data>
    </edge>
    <edge source="n32" target="n66">
      <data key="e_weight">32</data>
    </edge>
    <edge source="n32" target="n71">
      <data key="e_weight">1</data>
    </edge>
    <edge source="n32" target="n72">
      <data key="e_weight">13</data>
    </edge>
    <edge source="n32" target="n73">
      <data key="e_weight">4</data>
    </edge>
    <edge source="n32" target="n76">
      <data key="e_weight">5</data>
    </edge>
    <edge source="n32" target="n80">
      <data key="e_weight">7</data>
    </edge>
    <edge source="n32" target="n81">
      <data key="e_weight">1</data>
    </edge>
    <edge source="n32" target="n82">
      <data key="e_weight">1</data>
    </edge>
    <edge source="n32" target="n84">
      <data key="e_weight">1</data>
    </edge>
    <edge source="n32" target="n89">
      <data key="e_weight">20</data>
    </edge>
    <edge source="n32" target="n90">
      <data key="e_weight">189</data>
    </edge>
    <edge source="n32" target="n91">
      <data key="e_weight">10</data>
    </edge>
    <edge source="n32" target="n92">
      <data key="e_weight">3</data>
    </edge>
    <edge source="n32" target="n93">
      <data key="e_weight">4</data>
    </edge>
    <edge source="n32" target="n94">
      <data key="e_weight">9</data>
    </edge>
    <edge source="n32" target="n95">
      <data key="e_weight">11</data>
    </edge>
    <edge source="n32" target="n99">
      <data key="e_weight">8</data>
    </edge>
    <edge source="n32" target="n100">
      <data key="e_weight">5</data>
    </edge>
    <edge source="n32" target="n101">
      <data key="e_weight">14</data>
    </edge>
    <edge source="n32" target="n103">
      <data key="e_weight">24</data>
    </edge>
    <edge source="n32" target="n105">
      <data key="e_weight">5</data>
    </edge>
    <edge source="n32" target="n106">
      <data key="e_weight">7</data>
    </edge>
    <edge source="n32" target="n107">
      <data key="e_weight">6</data>
    </edge>
    <edge source="n32" target="n109">
      <data key="e_weight">16</data>
    </edge>
    <edge source="n32" target="n110">
      <data key="e_weight">1</data>
    </edge>
    <edge source="n32" target="n111">
      <data key="e_weight">6</data>
    </edge>
    <edge source="n32" target="n112">
      <data key="e_weight">6</data>
    </edge>
    <edge source="n32" target="n114">
      <data key="e_weight">16</data>
    </edge>
    <edge source="n32" target="n115">
      <data key="e_weight">17</data>
    </edge>
    <edge source="n32" target="n116">
      <data key="e_weight">6</data>
    </edge>
    <edge source="n32" target="n117">
      <data key="e_weight">79</data>
    </edge>
    <edge source="n32" target="n119">
      <data key="e_weight">22</data>
    </edge>
    <edge source="n32" target="n121">
      <data key="e_weight">19</data>
    </edge>
    <edge source="n32" target="n123">
      <data key="e_weight">16</data>
    </edge>
    <edge source="n32" target="n124">
      <data key="e_weight">16</data>
    </edge>
    <edge source="n32" target="n126">
      <data key="e_weight">18</data>
    </edge>
    <edge source="n32" target="n127">
      <data key="e_weight">194</data>
    </edge>
    <edge source="n32" target="n128">
      <data key="e_weight">3</data>
    </edge>
    <edge source="n32" target="n130">
      <data key="e_weight">9</data>
    </edge>
    <edge source="n32" target="n131">
      <data key="e_weight">3</data>
    </edge>
    <edge source="n32" target="n132">
      <data key="e_weight">2</data>
    </edge>
    <edge source="n32" target="n135">
      <data key="e_weight">2</data>
    </edge>
    <edge source="n32" target="n137">
      <data key="e_weight">1</data>
    </edge>
    <edge source="n32" target="n139">
      <data key="e_weight">1</data>
    </edge>
    <edge source="n33" target="n36">
      <data key="e_weight">107</data>
    </edge>
    <edge source="n33" target="n49">
      <data key="e_weight">27</data>
    </edge>
    <edge source="n33" target="n51">
      <data key="e_weight">144</data>
    </edge>
    <edge source="n33" target="n56">
      <data key="e_weight">49</data>
    </edge>
    <edge source="n33" target="n59">
      <data key="e_weight">185</data>
    </edge>
    <edge source="n33" target="n67">
      <data key="e_weight">71</data>
    </edge>
    <edge source="n33" target="n68">
      <data key="e_weight">26</data>
    </edge>
    <edge source="n33" target="n83">
      <data key="e_weight">28</data>
    </edge>
    <edge source="n33" target="n85">
      <data key="e_weight">1</data>
    </edge>
    <edge source="n33" target="n86">
      <data key="e_weight">52</data>
    </edge>
    <edge source="n33" target="n87">
      <data key="e_weight">108</data>
    </edge>
    <edge source="n33" target="n88">
      <data key="e_weight">16</data>
    </edge>
    <edge source="n33" target="n97">
      <data key="e_weight">22</data>
    </edge>
    <edge source="n33" target="n98">
      <data key="e_weight">34</data>
    </edge>
    <edge source="n33" target="n102">
      <data key="e_weight">118</data>
    </edge>
    <edge source="n33" target="n104">
      <data key="e_weight">26</data>
    </edge>
    <edge source="n33" target="n120">
      <data key="e_weight">106</data>
    </edge>
    <edge source="n34" target="n35">
      <data key="e_weight">9</data>
    </edge>
    <edge source="n34" target="n37">
      <data key="e_weight">3</data>
    </edge>
    <edge source="n34" target="n39">
      <data key="e_weight">3</data>
    </edge>
    <edge source="n34" target="n40">
      <data key="e_weight">3</data>
    </edge>
    <edge source="n34" target="n41">
      <data key="e_weight">1</data>
    </edge>
    <edge source="n34" target="n42">
      <data key="e_weight">25</data>
    </edge>
    <edge source="n34" target="n43">
      <data key="e_weight">4</data>
    </edge>
    <edge source="n34" target="n44">
      <data key="e_weight">8</data>
    </edge>
    <edge source="n34" target="n45">
      <data key="e_weight">4</data>
    </edge>
    <edge source="n34" target="n46">
      <data key="e_weight">1</data>
    </edge>
    <edge source="n34" target="n47">
      <data key="e_weight">4</data>
    </edge>
    <edge source="n34" target="n48">
      <data key="e_weight">25</data>
    </edge>
    <edge source="n34" target="n49">
      <data key="e_weight">1</data>
    </edge>
    <edge source="n34" target="n50">
      <data key="e_weight">4</data>
    </edge>
    <edge source="n34" target="n55">
      <data key="e_weight">5</data>
    </edge>
    <edge source="n34" target="n63">
      <data key="e_weight">148</data>
    </edge>
    <edge source="n34" target="n64">
      <data key="e_weight">9</data>
    </edge>
    <edge source="n34" target="n65">
      <data key="e_weight">13</data>
    </edge>
    <edge source="n34" target="n66">
      <data key="e_weight">6</data>
    </edge>
    <edge source="n34" target="n72">
      <data key="e_weight">3</data>
    </edge>
    <edge source="n34" target="n73">
      <data key="e_weight">3</data>
    </edge>
    <edge source="n34" target="n76">
      <data key="e_weight">6</data>
    </edge>
    <edge source="n34" target="n77">
      <data key="e_weight">1</data>
    </edge>
    <edge source="n34" target="n80">
      <data key="e_weight">7</data>
    </edge>
    <edge source="n34" target="n84">
      <data key="e_weight">1</data>
    </edge>
    <edge source="n34" target="n89">
      <data key="e_weight">21</data>
    </edge>
    <edge source="n34" target="n90">
      <data key="e_weight">27</data>
    </edge>
    <edge source="n34" target="n91">
      <data key="e_weight">1</data>
    </edge>
    <edge source="n34" target="n93">
      <data key="e_weight">5</data>
    </edge>
    <edge source="n34" target="n94">
      <data key="e_weight">9</data>
    </edge>
    <edge source="n34" target="n95">
      <data key="e_weight">7</data>
    </edge>
    <edge source="n34" target="n99">
      <data key="e_weight">3</data>
    </edge>
    <edge source="n34" target="n101">
      <data key="e_weight">13</data>
    </edge>
    <edge source="n34" target="n103">
      <data key="e_weight">12</data>
    </edge>
    <edge source="n34" target="n106">
      <data key="e_weight">1</data>
    </edge>
    <edge source="n34" target="n107">
      <data key="e_weight">1</data>
    </edge>
    <edge source="n34" target="n109">
      <data key="e_weight">8</data>
    </edge>
    <edge source="n34" target="n111">
      <data key="e_weight">4</data>
    </edge>
    <edge source="n34" target="n112">
      <data key="e_weight">1</data>
    </edge>
    <edge source="n34" target="n114">
      <data key="e_weight">11</data>
    </edge>
    <edge source="n34" target="n115">
      <data key="e_weight">1</data>
    </edge>
    <edge source="n34" target="n116">
      <data key="e_weight">3</data>
    </edge>
    <edge source="n34" target="n119">
      <data key="e_weight">4</data>
    </edge>
    <edge source="n34" target="n123">
      <data key="e_weight">6</data>
    </edge>
    <edge source="n34" target="n124">
      <data key="e_weight">5</data>
    </edge>
    <edge source="n34" target="n127">
      <data key="e_weight">134</data>
    </edge>
    <edge source="n34" target="n128">
      <data key="e_weight">2</data>
    </edge>
    <edge source="n34" target="n130">
      <data key="e_weight">5</data>
    </edge>
    <edge source="n34" target="n137">
      <data key="e_weight">1</data>
    </edge>
    <edge source="n35" target="n37">
      <data key="e_weight">6</data>
    </edge>
    <edge source="n35" target="n39">
      <data key="e_weight">10</data>
    </edge>
    <edge source="n35" target="n41">
      <data key="e_weight">9</data>
    </edge>
    <edge source="n35" target="n42">
      <data key="e_weight">124</data>
    </edge>
    <edge source="n35" target="n43">
      <data key="e_weight">2</data>
    </edge>
    <edge source="n35" target="n44">
      <data key="e_weight">8</data>
    </edge>
    <edge source="n35" target="n45">
      <data key="e_weight">9</data>
    </edge>
    <edge source="n35" target="n47">
      <data key="e_weight">8</data>
    </edge>
    <edge source="n35" target="n48">
      <data key="e_weight">298</data>
    </edge>
    <edge source="n35" target="n50">
      <data key="e_weight">12</data>
    </edge>
    <edge source="n35" target="n52">
      <data key="e_weight">7</data>
    </edge>
    <edge source="n35" target="n53">
      <data key="e_weight">5</data>
    </edge>
    <edge source="n35" target="n57">
      <data key="e_weight">1</data>
    </edge>
    <edge source="n35" target="n60">
      <data key="e_weight">1</data>
    </edge>
    <edge source="n35" target="n63">
      <data key="e_weight">11</data>
    </edge>
    <edge source="n35" target="n64">
      <data key="e_weight">13</data>
    </edge>
    <edge source="n35" target="n65">
      <data key="e_weight">33</data>
    </edge>
    <edge source="n35" target="n66">
      <data key="e_weight">133</data>
    </edge>
    <edge source="n35" target="n72">
      <data key="e_weight">7</data>
    </edge>
    <edge source="n35" target="n73">
      <data key="e_weight">4</data>
    </edge>
    <edge source="n35" target="n76">
      <data key="e_weight">4</data>
    </edge>
    <edge source="n35" target="n77">
      <data key="e_weight">1</data>
    </edge>
    <edge source="n35" target="n80">
      <data key="e_weight">5</data>
    </edge>
    <edge source="n35" target="n81">
      <data key="e_weight">1</data>
    </edge>
    <edge source="n35" target="n82">
      <data key="e_weight">1</data>
    </edge>
    <edge source="n35" target="n84">
      <data key="e_weight">1</data>
    </edge>
    <edge source="n35" target="n85">
      <data key="e_weight">1</data>
    </edge>
    <edge source="n35" target="n89">
      <data key="e_weight">1</data>
    </edge>
    <edge source="n35" target="n90">
      <data key="e_weight">14</data>
    </edge>
    <edge source="n35" target="n91">
      <data key="e_weight">11</data>
    </edge>
    <edge source="n35" target="n92">
      <data key="e_weight">11</data>
    </edge>
    <edge source="n35" target="n93">
      <data key="e_weight">229</data>
    </edge>
    <edge source="n35" target="n94">
      <data key="e_weight">1</data>
    </edge>
    <edge source="n35" target="n99">
      <data key="e_weight">1</data>
    </edge>
    <edge source="n35" target="n100">
      <data key="e_weight">2</data>
    </edge>
    <edge source="n35" target="n103">
      <data key="e_weight">1</data>
    </edge>
    <edge source="n35" target="n105">
      <data key="e_weight">6</data>
    </edge>
    <edge source="n35" target="n106">
      <data key="e_weight">195</data>
    </edge>
    <edge source="n35" target="n109">
      <data key="e_weight">6</data>
    </edge>
    <edge source="n35" target="n111">
      <data key="e_weight">1</data>
    </edge>
    <edge source="n35" target="n112">
      <data key="e_weight">1</data>
    </edge>
    <edge source="n35" target="n113">
      <data key="e_weight">1</data>
    </edge>
    <edge source="n35" target="n116">
      <data key="e_weight">6</data>
    </edge>
    <edge source="n35" target="n117">
      <data key="e_weight">86</data>
    </edge>
    <edge source="n35" target="n121">
      <data key="e_weight">185</data>
    </edge>
    <edge source="n35" target="n123">
      <data key="e_weight">1</data>
    </edge>
    <edge source="n35" target="n124">
      <data key="e_weight">1</data>
    </edge>
    <edge source="n35" target="n125">
      <data key="e_weight">36</data>
    </edge>
    <edge source="n35" target="n126">
      <data key="e_weight">162</data>
    </edge>
    <edge source="n35" target="n127">
      <data key="e_weight">23</data>
    </edge>
    <edge source="n35" target="n128">
      <data key="e_weight">7</data>
    </edge>
    <edge source="n35" target="n130">
      <data key="e_weight">15</data>
    </edge>
    <edge source="n35" target="n131">
      <data key="e_weight">6</data>
    </edge>
    <edge source="n35" target="n132">
      <data key="e_weight">1</data>
    </edge>
    <edge source="n35" target="n137">
      <data key="e_weight">1</data>
    </edge>
    <edge source="n35" target="n138">
      <data key="e_weight">1</data>
    </edge>
    <edge source="n36" target="n38">
      <data key="e_weight">2</data>
    </edge>
    <edge source="n36" target="n40">
      <data key="e_weight">1</data>
    </edge>
    <edge source="n36" target="n49">
      <data key="e_weight">26</data>
    </edge>
    <edge source="n36" target="n51">
      <data key="e_weight">163</data>
    </edge>
    <edge source="n36" target="n56">
      <data key="e_weight">48</data>
    </edge>
    <edge source="n36" target="n59">
      <data key="e_weight">140</data>
    </edge>
    <edge source="n36" target="n60">
      <data key="e_weight">1</data>
    </edge>
    <edge source="n36" target="n65">
      <data key="e_weight">1</data>
    </edge>
    <edge source="n36" target="n67">
      <data key="e_weight">70</data>
    </edge>
    <edge source="n36" target="n68">
      <data key="e_weight">26</data>
    </edge>
    <edge source="n36" target="n82">
      <data key="e_weight">1</data>
    </edge>
    <edge source="n36" target="n83">
      <data key="e_weight">25</data>
    </edge>
    <edge source="n36" target="n85">
      <data key="e_weight">1</data>
    </edge>
    <edge source="n36" target="n86">
      <data key="e_weight">43</data>
    </edge>
    <edge source="n36" target="n87">
      <data key="e_weight">151</data>
    </edge>
    <edge source="n36" target="n88">
      <data key="e_weight">82</data>
    </edge>
    <edge source="n36" target="n97">
      <data key="e_weight">13</data>
    </edge>
    <edge source="n36" target="n98">
      <data key="e_weight">19</data>
    </edge>
    <edge source="n36" target="n102">
      <data key="e_weight">111</data>
    </edge>
    <edge source="n36" target="n104">
      <data key="e_weight">19</data>
    </edge>
    <edge source="n36" target="n108">
      <data key="e_weight">1</data>
    </edge>
    <edge source="n36" target="n113">
      <data key="e_weight">1</data>
    </edge>
    <edge source="n36" target="n120">
      <data key="e_weight">90</data>
    </edge>
    <edge source="n36" target="n129">
      <data key="e_weight">1</data>
    </edge>
    <edge source="n36" target="n139">
      <data key="e_weight">1</data>
    </edge>
    <edge source="n37" target="n39">
      <data key="e_weight">29</data>
    </edge>
    <edge source="n37" target="n40">
      <data key="e_weight">1</data>
    </edge>
    <edge source="n37" target="n41">
      <data key="e_weight">4</data>
    </edge>
    <edge source="n37" target="n42">
      <data key="e_weight">5</data>
    </edge>
    <edge source="n37" target="n43">
      <data key="e_weight">9</data>
    </edge>
    <edge source="n37" target="n44">
      <data key="e_weight">13</data>
    </edge>
    <edge source="n37" target="n45">
      <data key="e_weight">19</data>
    </edge>
    <edge source="n37" target="n46">
      <data key="e_weight">1</data>
    </edge>
    <edge source="n37" target="n47">
      <data key="e_weight">35</data>
    </edge>
    <edge source="n37" target="n48">
      <data key="e_weight">17</data>
    </edge>
    <edge source="n37" target="n50">
      <data key="e_weight">29</data>
    </edge>
    <edge source="n37" target="n52">
      <data key="e_weight">15</data>
    </edge>
    <edge source="n37" target="n53">
      <data key="e_weight">9</data>
    </edge>
    <edge source="n37" target="n63">
      <data key="e_weight">11</data>
    </edge>
    <edge source="n37" target="n64">
      <data key="e_weight">7</data>
    </edge>
    <edge source="n37" target="n65">
      <data key="e_weight">27</data>
    </edge>
    <edge source="n37" target="n66">
      <data key="e_weight">20</data>
    </edge>
    <edge source="n37" target="n72">
      <data key="e_weight">11</data>
    </edge>
    <edge source="n37" target="n73">
      <data key="e_weight">16</data>
    </edge>
    <edge source="n37" target="n76">
      <data key="e_weight">83</data>
    </edge>
    <edge source="n37" target="n80">
      <data key="e_weight">45</data>
    </edge>
    <edge source="n37" target="n81">
      <data key="e_weight">1</data>
    </edge>
    <edge source="n37" target="n85">
      <data key="e_weight">1</data>
    </edge>
    <edge source="n37" target="n89">
      <data key="e_weight">1</data>
    </edge>
    <edge source="n37" target="n90">
      <data key="e_weight">20</data>
    </edge>
    <edge source="n37" target="n91">
      <data key="e_weight">23</data>
    </edge>
    <edge source="n37" target="n92">
      <data key="e_weight">76</data>
    </edge>
    <edge source="n37" target="n93">
      <data key="e_weight">6</data>
    </edge>
    <edge source="n37" target="n94">
      <data key="e_weight">2</data>
    </edge>
    <edge source="n37" target="n95">
      <data key="e_weight">1</data>
    </edge>
    <edge source="n37" target="n99">
      <data key="e_weight">1</data>
    </edge>
    <edge source="n37" target="n100">
      <data key="e_weight">8</data>
    </edge>
    <edge source="n37" target="n101">
      <data key="e_weight">1</data>
    </edge>
    <edge source="n37" target="n103">
      <data key="e_weight">2</data>
    </edge>
    <edge source="n37" target="n105">
      <data key="e_weight">7</data>
    </edge>
    <edge source="n37" target="n106">
      <data key="e_weight">5</data>
    </edge>
    <edge source="n37" target="n107">
      <data key="e_weight">1</data>
    </edge>
    <edge source="n37" target="n109">
      <data key="e_weight">41</data>
    </edge>
    <edge source="n37" target="n111">
      <data key="e_weight">1</data>
    </edge>
    <edge source="n37" target="n113">
      <data key="e_weight">2</data>
    </edge>
    <edge source="n37" target="n116">
      <data key="e_weight">1</data>
    </edge>
    <edge source="n37" target="n117">
      <data key="e_weight">7</data>
    </edge>
    <edge source="n37" target="n121">
      <data key="e_weight">11</data>
    </edge>
    <edge source="n37" target="n126">
      <data key="e_weight">8</data>
    </edge>
    <edge source="n37" target="n127">
      <data key="e_weight">5</data>
    </edge>
    <edge source="n37" target="n128">
      <data key="e_weight">74</data>
    </edge>
    <edge source="n37" target="n130">
      <data key="e_weight">18</data>
    </edge>
    <edge source="n37" target="n131">
      <data key="e_weight">10</data>
    </edge>
    <edge source="n37" target="n132">
      <data key="e_weight">2</data>
    </edge>
    <edge source="n37" target="n136">
      <data key="e_weight">1</data>
    </edge>
    <edge source="n37" target="n138">
      <data key="e_weight">1</data>
    </edge>
    <edge source="n37" target="n139">
      <data key="e_weight">2</data>
    </edge>
    <edge source="n38" target="n40">
      <data key="e_weight">250</data>
    </edge>
    <edge source="n38" target="n42">
      <data key="e_weight">1</data>
    </edge>
    <edge source="n38" target="n45">
      <data key="e_weight">1</data>
    </edge>
    <edge source="n38" target="n46">
      <data key="e_weight">8</data>
    </edge>
    <edge source="n38" target="n47">
      <data key="e_weight">1</data>
    </edge>
    <edge source="n38" target="n50">
      <data key="e_weight">1</data>
    </edge>
    <edge source="n38" target="n51">
      <data key="e_weight">1</data>
    </edge>
    <edge source="n38" target="n52">
      <data key="e_weight">1</data>
    </edge>
    <edge source="n38" target="n55">
      <data key="e_weight">13</data>
    </edge>
    <edge source="n38" target="n57">
      <data key="e_weight">364</data>
    </edge>
    <edge source="n38" target="n58">
      <data key="e_weight">9</data>
    </edge>
    <edge source="n38" target="n60">
      <data key="e_weight">212</data>
    </edge>
    <edge source="n38" target="n63">
      <data key="e_weight">1</data>
    </edge>
    <edge source="n38" target="n69">
      <data key="e_weight">5</data>
    </edge>
    <edge source="n38" target="n71">
      <data key="e_weight">16</data>
    </edge>
    <edge source="n38" target="n72">
      <data key="e_weight">1</data>
    </edge>
    <edge source="n38" target="n74">
      <data key="e_weight">15</data>
    </edge>
    <edge source="n38" target="n75">
      <data key="e_weight">4</data>
    </edge>
    <edge source="n38" target="n76">
      <data key="e_weight">1</data>
    </edge>
    <edge source="n38" target="n77">
      <data key="e_weight">17</data>
    </edge>
    <edge source="n38" target="n78">
      <data key="e_weight">8</data>
    </edge>
    <edge source="n38" target="n79">
      <data key="e_weight">9</data>
    </edge>
    <edge source="n38" target="n81">
      <data key="e_weight">17</data>
    </edge>
    <edge source="n38" target="n82">
      <data key="e_weight">217</data>
    </edge>
    <edge source="n38" target="n84">
      <data key="e_weight">12</data>
    </edge>
    <edge source="n38" target="n85">
      <data key="e_weight">209</data>
    </edge>
    <edge source="n38" target="n87">
      <data key="e_weight">1</data>
    </edge>
    <edge source="n38" target="n88">
      <data key="e_weight">1</data>
    </edge>
    <edge source="n38" target="n89">
      <data key="e_weight">14</data>
    </edge>
    <edge source="n38" target="n91">
      <data key="e_weight">1</data>
    </edge>
    <edge source="n38" target="n94">
      <data key="e_weight">34</data>
    </edge>
    <edge source="n38" target="n95">
      <data key="e_weight">17</data>
    </edge>
    <edge source="n38" target="n99">
      <data key="e_weight">10</data>
    </edge>
    <edge source="n38" target="n101">
      <data key="e_weight">36</data>
    </edge>
    <edge source="n38" target="n103">
      <data key="e_weight">26</data>
    </edge>
    <edge source="n38" target="n106">
      <data key="e_weight">2</data>
    </edge>
    <edge source="n38" target="n107">
      <data key="e_weight">32</data>
    </edge>
    <edge source="n38" target="n108">
      <data key="e_weight">211</data>
    </edge>
    <edge source="n38" target="n109">
      <data key="e_weight">1</data>
    </edge>
    <edge source="n38" target="n110">
      <data key="e_weight">205</data>
    </edge>
    <edge source="n38" target="n111">
      <data key="e_weight">24</data>
    </edge>
    <edge source="n38" target="n112">
      <data key="e_weight">18</data>
    </edge>
    <edge source="n38" target="n113">
      <data key="e_weight">357</data>
    </edge>
    <edge source="n38" target="n114">
      <data key="e_weight">34</data>
    </edge>
    <edge source="n38" target="n115">
      <data key="e_weight">25</data>
    </edge>
    <edge source="n38" target="n116">
      <data key="e_weight">13</data>
    </edge>
    <edge source="n38" target="n118">
      <data key="e_weight">7</data>
    </edge>
    <edge source="n38" target="n120">
      <data key="e_weight">2</data>
    </edge>
    <edge source="n38" target="n122">
      <data key="e_weight">197</data>
    </edge>
    <edge source="n38" target="n123">
      <data key="e_weight">21</data>
    </edge>
    <edge source="n38" target="n124">
      <data key="e_weight">52</data>
    </edge>
    <edge source="n38" target="n127">
      <data key="e_weight">1</data>
    </edge>
    <edge source="n38" target="n128">
      <data key="e_weight">1</data>
    </edge>
    <edge source="n38" target="n129">
      <data key="e_weight">226</data>
    </edge>
    <edge source="n38" target="n132">
      <data key="e_weight">268</data>
    </edge>
    <edge source="n38" target="n133">
      <data key="e_weight">20</data>
    </edge>
    <edge source="n38" target="n134">
      <data key="e_weight">9</data>
    </edge>
    <edge source="n38" target="n135">
      <data key="e_weight">18</data>
    </edge>
    <edge source="n38" target="n136">
      <data key="e_weight">374</data>
    </edge>
    <edge source="n38" target="n137">
      <data key="e_weight">16</data>
    </edge>
    <edge source="n38" target="n138">
      <data key="e_weight">407</data>
    </edge>
    <edge source="n38" target="n139">
      <data key="e_weight">299</data>
    </edge>
    <edge source="n38" target="n140">
      <data key="e_weight">14</data>
    </edge>
    <edge source="n39" target="n40">
      <data key="e_weight">2</data>
    </edge>
    <edge source="n39" target="n41">
      <data key="e_weight">117</data>
    </edge>
    <edge source="n39" target="n42">
      <data key="e_weight">52</data>
    </edge>
    <edge source="n39" target="n43">
      <data key="e_weight">108</data>
    </edge>
    <edge source="n39" target="n44">
      <data key="e_weight">14</data>
    </edge>
    <edge source="n39" target="n45">
      <data key="e_weight">185</data>
    </edge>
    <edge source="n39" target="n46">
      <data key="e_weight">1</data>
    </edge>
    <edge source="n39" target="n47">
      <data key="e_weight">13</data>
    </edge>
    <edge source="n39" target="n48">
      <data key="e_weight">46</data>
    </edge>
    <edge source="n39" target="n50">
      <data key="e_weight">376</data>
    </edge>
    <edge source="n39" target="n52">
      <data key="e_weight">243</data>
    </edge>
    <edge source="n39" target="n53">
      <data key="e_weight">245</data>
    </edge>
    <edge source="n39" target="n57">
      <data key="e_weight">1</data>
    </edge>
    <edge source="n39" target="n58">
      <data key="e_weight">1</data>
    </edge>
    <edge source="n39" target="n63">
      <data key="e_weight">6</data>
    </edge>
    <edge source="n39" target="n64">
      <data key="e_weight">212</data>
    </edge>
    <edge source="n39" target="n65">
      <data key="e_weight">12</data>
    </edge>
    <edge source="n39" target="n66">
      <data key="e_weight">42</data>
    </edge>
    <edge source="n39" target="n72">
      <data key="e_weight">10</data>
    </edge>
    <edge source="n39" target="n73">
      <data key="e_weight">183</data>
    </edge>
    <edge source="n39" target="n76">
      <data key="e_weight">40</data>
    </edge>
    <edge source="n39" target="n80">
      <data key="e_weight">39</data>
    </edge>
    <edge source="n39" target="n81">
      <data key="e_weight">2</data>
    </edge>
    <edge source="n39" target="n85">
      <data key="e_weight">2</data>
    </edge>
    <edge source="n39" target="n90">
      <data key="e_weight">10</data>
    </edge>
    <edge source="n39" target="n91">
      <data key="e_weight">15</data>
    </edge>
    <edge source="n39" target="n92">
      <data key="e_weight">16</data>
    </edge>
    <edge source="n39" target="n93">
      <data key="e_weight">33</data>
    </edge>
    <edge source="n39" target="n94">
      <data key="e_weight">1</data>
    </edge>
    <edge source="n39" target="n95">
      <data key="e_weight">1</data>
    </edge>
    <edge source="n39" target="n100">
      <data key="e_weight">107</data>
    </edge>
    <edge source="n39" target="n105">
      <data key="e_weight">125</data>
    </edge>
    <edge source="n39" target="n106">
      <data key="e_weight">14</data>
    </edge>
    <edge source="n39" target="n109">
      <data key="e_weight">13</data>
    </edge>
    <edge source="n39" target="n111">
      <data key="e_weight">2</data>
    </edge>
    <edge source="n39" target="n117">
      <data key="e_weight">19</data>
    </edge>
    <edge source="n39" target="n119">
      <data key="e_weight">1</data>
    </edge>
    <edge source="n39" target="n121">
      <data key="e_weight">21</data>
    </edge>
    <edge source="n39" target="n124">
      <data key="e_weight">2</data>
    </edge>
    <edge source="n39" target="n125">
      <data key="e_weight">2</data>
    </edge>
    <edge source="n39" target="n126">
      <data key="e_weight">16</data>
    </edge>
    <edge source="n39" target="n127">
      <data key="e_weight">4</data>
    </edge>
    <edge source="n39" target="n128">
      <data key="e_weight">22</data>
    </edge>
    <edge source="n39" target="n129">
      <data key="e_weight">1</data>
    </edge>
    <edge source="n39" target="n130">
      <data key="e_weight">248</data>
    </edge>
    <edge source="n39" target="n131">
      <data key="e_weight">304</data>
    </edge>
    <edge source="n39" target="n137">
      <data key="e_weight">2</data>
    </edge>
    <edge source="n39" target="n139">
      <data key="e_weight">1</data>
    </edge>
    <edge source="n40" target="n42">
      <data key="e_weight">4</data>
    </edge>
    <edge source="n40" target="n44">
      <data key="e_weight">4</data>
    </edge>
    <edge source="n40" target="n45">
      <data key="e_weight">1</data>
    </edge>
    <edge source="n40" target="n46">
      <data key="e_weight">7</data>
    </edge>
    <edge source="n40" target="n47">
      <data key="e_weight">2</data>
    </edge>
    <edge source="n40" target="n48">
      <data key="e_weight">2</data>
    </edge>
    <edge source="n40" target="n50">
      <data key="e_weight">1</data>
    </edge>
    <edge source="n40" target="n51">
      <data key="e_weight">1</data>
    </edge>
    <edge source="n40" target="n55">
      <data key="e_weight">47</data>
    </edge>
    <edge source="n40" target="n57">
      <data key="e_weight">314</data>
    </edge>
    <edge source="n40" target="n58">
      <data key="e_weight">6</data>
    </edge>
    <edge source="n40" target="n60">
      <data key="e_weight">135</data>
    </edge>
    <edge source="n40" target="n63">
      <data key="e_weight">9</data>
    </edge>
    <edge source="n40" target="n64">
      <data key="e_weight">1</data>
    </edge>
    <edge source="n40" target="n65">
      <data key="e_weight">3</data>
    </edge>
    <edge source="n40" target="n66">
      <data key="e_weight">1</data>
    </edge>
    <edge source="n40" target="n69">
      <data key="e_weight">8</data>
    </edge>
    <edge source="n40" target="n71">
      <data key="e_weight">14</data>
    </edge>
    <edge source="n40" target="n72">
      <data key="e_weight">3</data>
    </edge>
    <edge source="n40" target="n73">
      <data key="e_weight">2</data>
    </edge>
    <edge source="n40" target="n74">
      <data key="e_weight">21</data>
    </edge>
    <edge source="n40" target="n75">
      <data key="e_weight">4</data>
    </edge>
    <edge source="n40" target="n76">
      <data key="e_weight">3</data>
    </edge>
    <edge source="n40" target="n77">
      <data key="e_weight">12</data>
    </edge>
    <edge source="n40" target="n78">
      <data key="e_weight">12</data>
    </edge>
    <edge source="n40" target="n79">
      <data key="e_weight">14</data>
    </edge>
    <edge source="n40" target="n80">
      <data key="e_weight">6</data>
    </edge>
    <edge source="n40" target="n81">
      <data key="e_weight">24</data>
    </edge>
    <edge source="n40" target="n82">
      <data key="e_weight">206</data>
    </edge>
    <edge source="n40" target="n84">
      <data key="e_weight">27</data>
    </edge>
    <edge source="n40" target="n85">
      <data key="e_weight">183</data>
    </edge>
    <edge source="n40" target="n87">
      <data key="e_weight">1</data>
    </edge>
    <edge source="n40" target="n89">
      <data key="e_weight">10</data>
    </edge>
    <edge source="n40" target="n91">
      <data key="e_weight">2</data>
    </edge>
    <edge source="n40" target="n92">
      <data key="e_weight">2</data>
    </edge>
    <edge source="n40" target="n93">
      <data key="e_weight">1</data>
    </edge>
    <edge source="n40" target="n94">
      <data key="e_weight">12</data>
    </edge>
    <edge source="n40" target="n95">
      <data key="e_weight">25</data>
    </edge>
    <edge source="n40" target="n98">
      <data key="e_weight">1</data>
    </edge>
    <edge source="n40" target="n99">
      <data key="e_weight">17</data>
    </edge>
    <edge source="n40" target="n100">
      <data key="e_weight">1</data>
    </edge>
    <edge source="n40" target="n101">
      <data key="e_weight">28</data>
    </edge>
    <edge source="n40" target="n103">
      <data key="e_weight">19</data>
    </edge>
    <edge source="n40" target="n106">
      <data key="e_weight">3</data>
    </edge>
    <edge source="n40" target="n107">
      <data key="e_weight">17</data>
    </edge>
    <edge source="n40" target="n108">
      <data key="e_weight">291</data>
    </edge>
    <edge source="n40" target="n109">
      <data key="e_weight">2</data>
    </edge>
    <edge source="n40" target="n110">
      <data key="e_weight">395</data>
    </edge>
    <edge source="n40" target="n111">
      <data key="e_weight">23</data>
    </edge>
    <edge source="n40" target="n112">
      <data key="e_weight">34</data>
    </edge>
    <edge source="n40" target="n113">
      <data key="e_weight">320</data>
    </edge>
    <edge source="n40" target="n114">
      <data key="e_weight">11</data>
    </edge>
    <edge source="n40" target="n115">
      <data key="e_weight">30</data>
    </edge>
    <edge source="n40" target="n116">
      <data key="e_weight">14</data>
    </edge>
    <edge source="n40" target="n118">
      <data key="e_weight">6</data>
    </edge>
    <edge source="n40" target="n119">
      <data key="e_weight">3</data>
    </edge>
    <edge source="n40" target="n120">
      <data key="e_weight">1</data>
    </edge>
    <edge source="n40" target="n122">
      <data key="e_weight">264</data>
    </edge>
    <edge source="n40" target="n123">
      <data key="e_weight">27</data>
    </edge>
    <edge source="n40" target="n124">
      <data key="e_weight">35</data>
    </edge>
    <edge source="n40" target="n126">
      <data key="e_weight">1</data>
    </edge>
    <edge source="n40" target="n127">
      <data key="e_weight">2</data>
    </edge>
    <edge source="n40" target="n128">
      <data key="e_weight">2</data>
    </edge>
    <edge source="n40" target="n129">
      <data key="e_weight">325</data>
    </edge>
    <edge source="n40" target="n131">
      <data key="e_weight">1</data>
    </edge>
    <edge source="n40" target="n132">
      <data key="e_weight">394</data>
    </edge>
    <edge source="n40" target="n133">
      <data key="e_weight">31</data>
    </edge>
    <edge source="n40" target="n134">
      <data key="e_weight">7</data>
    </edge>
    <edge source="n40" target="n135">
      <data key="e_weight">17</data>
    </edge>
    <edge source="n40" target="n136">
      <data key="e_weight">265</data>
    </edge>
    <edge source="n40" target="n137">
      <data key="e_weight">13</data>
    </edge>
    <edge source="n40" target="n138">
      <data key="e_weight">497</data>
    </edge>
    <edge source="n40" target="n139">
      <data key="e_weight">246</data>
    </edge>
    <edge source="n40" target="n140">
      <data key="e_weight">18</data>
    </edge>
    <edge source="n41" target="n42">
      <data key="e_weight">24</data>
    </edge>
    <edge source="n41" target="n43">
      <data key="e_weight">70</data>
    </edge>
    <edge source="n41" target="n44">
      <data key="e_weight">13</data>
    </edge>
    <edge source="n41" target="n45">
      <data key="e_weight">374</data>
    </edge>
    <edge source="n41" target="n47">
      <data key="e_weight">2</data>
    </edge>
    <edge source="n41" target="n48">
      <data key="e_weight">36</data>
    </edge>
    <edge source="n41" target="n50">
      <data key="e_weight">179</data>
    </edge>
    <edge source="n41" target="n52">
      <data key="e_weight">125</data>
    </edge>
    <edge source="n41" target="n53">
      <data key="e_weight">86</data>
    </edge>
    <edge source="n41" target="n56">
      <data key="e_weight">1</data>
    </edge>
    <edge source="n41" target="n60">
      <data key="e_weight">1</data>
    </edge>
    <edge source="n41" target="n63">
      <data key="e_weight">2</data>
    </edge>
    <edge source="n41" target="n64">
      <data key="e_weight">395</data>
    </edge>
    <edge source="n41" target="n65">
      <data key="e_weight">1</data>
    </edge>
    <edge source="n41" target="n66">
      <data key="e_weight">30</data>
    </edge>
    <edge source="n41" target="n72">
      <data key="e_weight">45</data>
    </edge>
    <edge source="n41" target="n73">
      <data key="e_weight">156</data>
    </edge>
    <edge source="n41" target="n74">
      <data key="e_weight">1</data>
    </edge>
    <edge source="n41" target="n76">
      <data key="e_weight">16</data>
    </edge>
    <edge source="n41" target="n80">
      <data key="e_weight">7</data>
    </edge>
    <edge source="n41" target="n91">
      <data key="e_weight">2</data>
    </edge>
    <edge source="n41" target="n92">
      <data key="e_weight">4</data>
    </edge>
    <edge source="n41" target="n93">
      <data key="e_weight">12</data>
    </edge>
    <edge source="n41" target="n100">
      <data key="e_weight">156</data>
    </edge>
    <edge source="n41" target="n105">
      <data key="e_weight">134</data>
    </edge>
    <edge source="n41" target="n106">
      <data key="e_weight">5</data>
    </edge>
    <edge source="n41" target="n109">
      <data key="e_weight">18</data>
    </edge>
    <edge source="n41" target="n111">
      <data key="e_weight">1</data>
    </edge>
    <edge source="n41" target="n117">
      <data key="e_weight">6</data>
    </edge>
    <edge source="n41" target="n121">
      <data key="e_weight">18</data>
    </edge>
    <edge source="n41" target="n124">
      <data key="e_weight">1</data>
    </edge>
    <edge source="n41" target="n126">
      <data key="e_weight">17</data>
    </edge>
    <edge source="n41" target="n127">
      <data key="e_weight">2</data>
    </edge>
    <edge source="n41" target="n128">
      <data key="e_weight">7</data>
    </edge>
    <edge source="n41" target="n130">
      <data key="e_weight">355</data>
    </edge>
    <edge source="n41" target="n131">
      <data key="e_weight">83</data>
    </edge>
    <edge source="n41" target="n137">
      <data key="e_weight">2</data>
    </edge>
    <edge source="n42" target="n43">
      <data key="e_weight">14</data>
    </edge>
    <edge source="n42" target="n44">
      <data key="e_weight">9</data>
    </edge>
    <edge source="n42" target="n45">
      <data key="e_weight">41</data>
    </edge>
    <edge source="n42" target="n46">
      <data key="e_weight">1</data>
    </edge>
    <edge source="n42" target="n47">
      <data key="e_weight">12</data>
    </edge>
    <edge source="n42" target="n48">
      <data key="e_weight">419</data>
    </edge>
    <edge source="n42" target="n50">
      <data key="e_weight">46</data>
    </edge>
    <edge source="n42" target="n52">
      <data key="e_weight">56</data>
    </edge>
    <edge source="n42" target="n53">
      <data key="e_weight">19</data>
    </edge>
    <edge source="n42" target="n55">
      <data key="e_weight">1</data>
    </edge>
    <edge source="n42" target="n57">
      <data key="e_weight">1</data>
    </edge>
    <edge source="n42" target="n58">
      <data key="e_weight">1</data>
    </edge>
    <edge source="n42" target="n60">
      <data key="e_weight">1</data>
    </edge>
    <edge source="n42" target="n63">
      <data key="e_weight">89</data>
    </edge>
    <edge source="n42" target="n64">
      <data key="e_weight">77</data>
    </edge>
    <edge source="n42" target="n65">
      <data key="e_weight">20</data>
    </edge>
    <edge source="n42" target="n66">
      <data key="e_weight">307</data>
    </edge>
    <edge source="n42" target="n69">
      <data key="e_weight">1</data>
    </edge>
    <edge source="n42" target="n71">
      <data key="e_weight">2</data>
    </edge>
    <edge source="n42" target="n72">
      <data key="e_weight">7</data>
    </edge>
    <edge source="n42" target="n73">
      <data key="e_weight">22</data>
    </edge>
    <edge source="n42" target="n76">
      <data key="e_weight">12</data>
    </edge>
    <edge source="n42" target="n77">
      <data key="e_weight">2</data>
    </edge>
    <edge source="n42" target="n79">
      <data key="e_weight">2</data>
    </edge>
    <edge source="n42" target="n80">
      <data key="e_weight">18</data>
    </edge>
    <edge source="n42" target="n81">
      <data key="e_weight">1</data>
    </edge>
    <edge source="n42" target="n82">
      <data key="e_weight">2</data>
    </edge>
    <edge source="n42" target="n89">
      <data key="e_weight">3</data>
    </edge>
    <edge source="n42" target="n90">
      <data key="e_weight">21</data>
    </edge>
    <edge source="n42" target="n91">
      <data key="e_weight">13</data>
    </edge>
    <edge source="n42" target="n92">
      <data key="e_weight">4</data>
    </edge>
    <edge source="n42" target="n93">
      <data key="e_weight">231</data>
    </edge>
    <edge source="n42" target="n94">
      <data key="e_weight">3</data>
    </edge>
    <edge source="n42" target="n95">
      <data key="e_weight">2</data>
    </edge>
    <edge source="n42" target="n99">
      <data key="e_weight">3</data>
    </edge>
    <edge source="n42" target="n100">
      <data key="e_weight">9</data>
    </edge>
    <edge source="n42" target="n101">
      <data key="e_weight">1</data>
    </edge>
    <edge source="n42" target="n103">
      <data key="e_weight">1</data>
    </edge>
    <edge source="n42" target="n105">
      <data key="e_weight">39</data>
    </edge>
    <edge source="n42" target="n106">
      <data key="e_weight">214</data>
    </edge>
    <edge source="n42" target="n107">
      <data key="e_weight">2</data>
    </edge>
    <edge source="n42" target="n108">
      <data key="e_weight">1</data>
    </edge>
    <edge source="n42" target="n109">
      <data key="e_weight">5</data>
    </edge>
    <edge source="n42" target="n110">
      <data key="e_weight">1</data>
    </edge>
    <edge source="n42" target="n111">
      <data key="e_weight">2</data>
    </edge>
    <edge source="n42" target="n113">
      <data key="e_weight">2</data>
    </edge>
    <edge source="n42" target="n115">
      <data key="e_weight">1</data>
    </edge>
    <edge source="n42" target="n116">
      <data key="e_weight">1</data>
    </edge>
    <edge source="n42" target="n117">
      <data key="e_weight">354</data>
    </edge>
    <edge source="n42" target="n121">
      <data key="e_weight">344</data>
    </edge>
    <edge source="n42" target="n123">
      <data key="e_weight">3</data>
    </edge>
    <edge source="n42" target="n124">
      <data key="e_weight">1</data>
    </edge>
    <edge source="n42" target="n125">
      <data key="e_weight">15</data>
    </edge>
    <edge source="n42" target="n126">
      <data key="e_weight">284</data>
    </edge>
    <edge source="n42" target="n127">
      <data key="e_weight">7</data>
    </edge>
    <edge source="n42" target="n128">
      <data key="e_weight">9</data>
    </edge>
    <edge source="n42" target="n129">
      <data key="e_weight">2</data>
    </edge>
    <edge source="n42" target="n130">
      <data key="e_weight">32</data>
    </edge>
    <edge source="n42" target="n131">
      <data key="e_weight">37</data>
    </edge>
    <edge source="n42" target="n132">
      <data key="e_weight">2</data>
    </edge>
    <edge source="n42" target="n133">
      <data key="e_weight">1</data>
    </edge>
    <edge source="n42" target="n134">
      <data key="e_weight">1</data>
    </edge>
    <edge source="n42" target="n138">
      <data key="e_weight">1</data>
    </edge>
    <edge source="n42" target="n139">
      <data key="e_weight">1</data>
    </edge>
    <edge source="n43" target="n44">
      <data key="e_weight">4</data>
    </edge>
    <edge source="n43" target="n45">
      <data key="e_weight">140</data>
    </edge>
    <edge source="n43" target="n47">
      <data key="e_weight">4</data>
    </edge>
    <edge source="n43" target="n48">
      <data key="e_weight">16</data>
    </edge>
    <edge source="n43" target="n50">
      <data key="e_weight">244</data>
    </edge>
    <edge source="n43" target="n52">
      <data key="e_weight">83</data>
    </edge>
    <edge source="n43" target="n53">
      <data key="e_weight">57</data>
    </edge>
    <edge source="n43" target="n55">
      <data key="e_weight">1</data>
    </edge>
    <edge source="n43" target="n57">
      <data key="e_weight">1</data>
    </edge>
    <edge source="n43" target="n63">
      <data key="e_weight">8</data>
    </edge>
    <edge source="n43" target="n64">
      <data key="e_weight">109</data>
    </edge>
    <edge source="n43" target="n65">
      <data key="e_weight">3</data>
    </edge>
    <edge source="n43" target="n66">
      <data key="e_weight">16</data>
    </edge>
    <edge source="n43" target="n72">
      <data key="e_weight">1</data>
    </edge>
    <edge source="n43" target="n73">
      <data key="e_weight">80</data>
    </edge>
    <edge source="n43" target="n76">
      <data key="e_weight">9</data>
    </edge>
    <edge source="n43" target="n77">
      <data key="e_weight">1</data>
    </edge>
    <edge source="n43" target="n80">
      <data key="e_weight">10</data>
    </edge>
    <edge source="n43" target="n90">
      <data key="e_weight">6</data>
    </edge>
    <edge source="n43" target="n91">
      <data key="e_weight">13</data>
    </edge>
    <edge source="n43" target="n92">
      <data key="e_weight">8</data>
    </edge>
    <edge source="n43" target="n93">
      <data key="e_weight">9</data>
    </edge>
    <edge source="n43" target="n100">
      <data key="e_weight">35</data>
    </edge>
    <edge source="n43" target="n103">
      <data key="e_weight">1</data>
    </edge>
    <edge source="n43" target="n105">
      <data key="e_weight">48</data>
    </edge>
    <edge source="n43" target="n106">
      <data key="e_weight">7</data>
    </edge>
    <edge source="n43" target="n109">
      <data key="e_weight">10</data>
    </edge>
    <edge source="n43" target="n117">
      <data key="e_weight">13</data>
    </edge>
    <edge source="n43" target="n121">
      <data key="e_weight">10</data>
    </edge>
    <edge source="n43" target="n125">
      <data key="e_weight">2</data>
    </edge>
    <edge source="n43" target="n126">
      <data key="e_weight">9</data>
    </edge>
    <edge source="n43" target="n127">
      <data key="e_weight">1</data>
    </edge>
    <edge source="n43" target="n128">
      <data key="e_weight">6</data>
    </edge>
    <edge source="n43" target="n130">
      <data key="e_weight">147</data>
    </edge>
    <edge source="n43" target="n131">
      <data key="e_weight">82</data>
    </edge>
    <edge source="n44" target="n45">
      <data key="e_weight">19</data>
    </edge>
    <edge source="n44" target="n47">
      <data key="e_weight">43</data>
    </edge>
    <edge source="n44" target="n48">
      <data key="e_weight">13</data>
    </edge>
    <edge source="n44" target="n50">
      <data key="e_weight">23</data>
    </edge>
    <edge source="n44" target="n52">
      <data key="e_weight">13</data>
    </edge>
    <edge source="n44" target="n53">
      <data key="e_weight">15</data>
    </edge>
    <edge source="n44" target="n60">
      <data key="e_weight">1</data>
    </edge>
    <edge source="n44" target="n63">
      <data key="e_weight">7</data>
    </edge>
    <edge source="n44" target="n64">
      <data key="e_weight">41</data>
    </edge>
    <edge source="n44" target="n65">
      <data key="e_weight">10</data>
    </edge>
    <edge source="n44" target="n66">
      <data key="e_weight">13</data>
    </edge>
    <edge source="n44" target="n72">
      <data key="e_weight">11</data>
    </edge>
    <edge source="n44" target="n73">
      <data key="e_weight">25</data>
    </edge>
    <edge source="n44" target="n75">
      <data key="e_weight">1</data>
    </edge>
    <edge source="n44" target="n76">
      <data key="e_weight">54</data>
    </edge>
    <edge source="n44" target="n80">
      <data key="e_weight">112</data>
    </edge>
    <edge source="n44" target="n85">
      <data key="e_weight">1</data>
    </edge>
    <edge source="n44" target="n89">
      <data key="e_weight">1</data>
    </edge>
    <edge source="n44" target="n90">
      <data key="e_weight">2</data>
    </edge>
    <edge source="n44" target="n91">
      <data key="e_weight">43</data>
    </edge>
    <edge source="n44" target="n92">
      <data key="e_weight">33</data>
    </edge>
    <edge source="n44" target="n93">
      <data key="e_weight">8</data>
    </edge>
    <edge source="n44" target="n94">
      <data key="e_weight">2</data>
    </edge>
    <edge source="n44" target="n99">
      <data key="e_weight">1</data>
    </edge>
    <edge source="n44" target="n100">
      <data key="e_weight">22</data>
    </edge>
    <edge source="n44" target="n101">
      <data key="e_weight">1</data>
    </edge>
    <edge source="n44" target="n103">
      <data key="e_weight">2</data>
    </edge>
    <edge source="n44" target="n105">
      <data key="e_weight">33</data>
    </edge>
    <edge source="n44" target="n106">
      <data key="e_weight">3</data>
    </edge>
    <edge source="n44" target="n107">
      <data key="e_weight">1</data>
    </edge>
    <edge source="n44" target="n109">
      <data key="e_weight">66</data>
    </edge>
    <edge source="n44" target="n110">
      <data key="e_weight">1</data>
    </edge>
    <edge source="n44" target="n111">
      <data key="e_weight">1</data>
    </edge>
    <edge source="n44" target="n114">
      <data key="e_weight">1</data>
    </edge>
    <edge source="n44" target="n116">
      <data key="e_weight">2</data>
    </edge>
    <edge source="n44" target="n117">
      <data key="e_weight">1</data>
    </edge>
    <edge source="n44" target="n119">
      <data key="e_weight">2</data>
    </edge>
    <edge source="n44" target="n121">
      <data key="e_weight">5</data>
    </edge>
    <edge source="n44" target="n123">
      <data key="e_weight">1</data>
    </edge>
    <edge source="n44" target="n126">
      <data key="e_weight">6</data>
    </edge>
    <edge source="n44" target="n127">
      <data key="e_weight">8</data>
    </edge>
    <edge source="n44" target="n128">
      <data key="e_weight">16</data>
    </edge>
    <edge source="n44" target="n129">
      <data key="e_weight">1</data>
    </edge>
    <edge source="n44" target="n130">
      <data key="e_weight">75</data>
    </edge>
    <edge source="n44" target="n131">
      <data key="e_weight">2</data>
    </edge>
    <edge source="n44" target="n132">
      <data key="e_weight">3</data>
    </edge>
    <edge source="n44" target="n133">
      <data key="e_weight">1</data>
    </edge>
    <edge source="n44" target="n135">
      <data key="e_weight">11</data>
    </edge>
    <edge source="n44" target="n136">
      <data key="e_weight">1</data>
    </edge>
    <edge source="n45" target="n47">
      <data key="e_weight">4</data>
    </edge>
    <edge source="n45" target="n48">
      <data key="e_weight">54</data>
    </edge>
    <edge source="n45" target="n50">
      <data key="e_weight">211</data>
    </edge>
    <edge source="n45" target="n52">
      <data key="e_weight">323</data>
    </edge>
    <edge source="n45" target="n53">
      <data key="e_weight">105</data>
    </edge>
    <edge source="n45" target="n55">
      <data key="e_weight">1</data>
    </edge>
    <edge source="n45" target="n58">
      <data key="e_weight">1</data>
    </edge>
    <edge source="n45" target="n60">
      <data key="e_weight">1</data>
    </edge>
    <edge source="n45" target="n63">
      <data key="e_weight">6</data>
    </edge>
    <edge source="n45" target="n64">
      <data key="e_weight">385</data>
    </edge>
    <edge source="n45" target="n65">
      <data key="e_weight">7</data>
    </edge>
    <edge source="n45" target="n66">
      <data key="e_weight">25</data>
    </edge>
    <edge source="n45" target="n72">
      <data key="e_weight">7</data>
    </edge>
    <edge source="n45" target="n73">
      <data key="e_weight">280</data>
    </edge>
    <edge source="n45" target="n76">
      <data key="e_weight">38</data>
    </edge>
    <edge source="n45" target="n78">
      <data key="e_weight">1</data>
    </edge>
    <edge source="n45" target="n80">
      <data key="e_weight">27</data>
    </edge>
    <edge source="n45" target="n82">
      <data key="e_weight">1</data>
    </edge>
    <edge source="n45" target="n90">
      <data key="e_weight">6</data>
    </edge>
    <edge source="n45" target="n91">
      <data key="e_weight">21</data>
    </edge>
    <edge source="n45" target="n92">
      <data key="e_weight">45</data>
    </edge>
    <edge source="n45" target="n93">
      <data key="e_weight">12</data>
    </edge>
    <edge source="n45" target="n94">
      <data key="e_weight">1</data>
    </edge>
    <edge source="n45" target="n100">
      <data key="e_weight">155</data>
    </edge>
    <edge source="n45" target="n101">
      <data key="e_weight">1</data>
    </edge>
    <edge source="n45" target="n103">
      <data key="e_weight">1</data>
    </edge>
    <edge source="n45" target="n105">
      <data key="e_weight">307</data>
    </edge>
    <edge source="n45" target="n106">
      <data key="e_weight">8</data>
    </edge>
    <edge source="n45" target="n107">
      <data key="e_weight">1</data>
    </edge>
    <edge source="n45" target="n109">
      <data key="e_weight">22</data>
    </edge>
    <edge source="n45" target="n111">
      <data key="e_weight">1</data>
    </edge>
    <edge source="n45" target="n113">
      <data key="e_weight">1</data>
    </edge>
    <edge source="n45" target="n117">
      <data key="e_weight">26</data>
    </edge>
    <edge source="n45" target="n121">
      <data key="e_weight">34</data>
    </edge>
    <edge source="n45" target="n123">
      <data key="e_weight">1</data>
    </edge>
    <edge source="n45" target="n124">
      <data key="e_weight">1</data>
    </edge>
    <edge source="n45" target="n125">
      <data key="e_weight">6</data>
    </edge>
    <edge source="n45" target="n126">
      <data key="e_weight">17</data>
    </edge>
    <edge source="n45" target="n127">
      <data key="e_weight">3</data>
    </edge>
    <edge source="n45" target="n128">
      <data key="e_weight">15</data>
    </edge>
    <edge source="n45" target="n129">
      <data key="e_weight">2</data>
    </edge>
    <edge source="n45" target="n130">
      <data key="e_weight">474</data>
    </edge>
    <edge source="n45" target="n131">
      <data key="e_weight">230</data>
    </edge>
    <edge source="n45" target="n135">
      <data key="e_weight">1</data>
    </edge>
    <edge source="n45" target="n136">
      <data key="e_weight">2</data>
    </edge>
    <edge source="n45" target="n137">
      <data key="e_weight">1</data>
    </edge>
    <edge source="n45" target="n139">
      <data key="e_weight">1</data>
    </edge>
    <edge source="n46" target="n47">
      <data key="e_weight">1</data>
    </edge>
    <edge source="n46" target="n50">
      <data key="e_weight">2</data>
    </edge>
    <edge source="n46" target="n55">
      <data key="e_weight">11</data>
    </edge>
    <edge source="n46" target="n57">
      <data key="e_weight">16</data>
    </edge>
    <edge source="n46" target="n58">
      <data key="e_weight">16</data>
    </edge>
    <edge source="n46" target="n63">
      <data key="e_weight">1</data>
    </edge>
    <edge source="n46" target="n64">
      <data key="e_weight">1</data>
    </edge>
    <edge source="n46" target="n66">
      <data key="e_weight">2</data>
    </edge>
    <edge source="n46" target="n69">
      <data key="e_weight">14</data>
    </edge>
    <edge source="n46" target="n70">
      <data key="e_weight">44</data>
    </edge>
    <edge source="n46" target="n71">
      <data key="e_weight">48</data>
    </edge>
    <edge source="n46" target="n74">
      <data key="e_weight">41</data>
    </edge>
    <edge source="n46" target="n75">
      <data key="e_weight">212</data>
    </edge>
    <edge source="n46" target="n77">
      <data key="e_weight">368</data>
    </edge>
    <edge source="n46" target="n78">
      <data key="e_weight">43</data>
    </edge>
    <edge source="n46" target="n79">
      <data key="e_weight">308</data>
    </edge>
    <edge source="n46" target="n80">
      <data key="e_weight">1</data>
    </edge>
    <edge source="n46" target="n81">
      <data key="e_weight">246</data>
    </edge>
    <edge source="n46" target="n82">
      <data key="e_weight">10</data>
    </edge>
    <edge source="n46" target="n84">
      <data key="e_weight">426</data>
    </edge>
    <edge source="n46" target="n85">
      <data key="e_weight">9</data>
    </edge>
    <edge source="n46" target="n89">
      <data key="e_weight">43</data>
    </edge>
    <edge source="n46" target="n94">
      <data key="e_weight">27</data>
    </edge>
    <edge source="n46" target="n95">
      <data key="e_weight">19</data>
    </edge>
    <edge source="n46" target="n99">
      <data key="e_weight">41</data>
    </edge>
    <edge source="n46" target="n101">
      <data key="e_weight">23</data>
    </edge>
    <edge source="n46" target="n103">
      <data key="e_weight">21</data>
    </edge>
    <edge source="n46" target="n106">
      <data key="e_weight">3</data>
    </edge>
    <edge source="n46" target="n107">
      <data key="e_weight">54</data>
    </edge>
    <edge source="n46" target="n108">
      <data key="e_weight">4</data>
    </edge>
    <edge source="n46" target="n110">
      <data key="e_weight">2</data>
    </edge>
    <edge source="n46" target="n111">
      <data key="e_weight">66</data>
    </edge>
    <edge source="n46" target="n112">
      <data key="e_weight">19</data>
    </edge>
    <edge source="n46" target="n113">
      <data key="e_weight">35</data>
    </edge>
    <edge source="n46" target="n114">
      <data key="e_weight">10</data>
    </edge>
    <edge source="n46" target="n115">
      <data key="e_weight">22</data>
    </edge>
    <edge source="n46" target="n116">
      <data key="e_weight">38</data>
    </edge>
    <edge source="n46" target="n117">
      <data key="e_weight">1</data>
    </edge>
    <edge source="n46" target="n118">
      <data key="e_weight">55</data>
    </edge>
    <edge source="n46" target="n119">
      <data key="e_weight">28</data>
    </edge>
    <edge source="n46" target="n122">
      <data key="e_weight">8</data>
    </edge>
    <edge source="n46" target="n123">
      <data key="e_weight">38</data>
    </edge>
    <edge source="n46" target="n124">
      <data key="e_weight">26</data>
    </edge>
    <edge source="n46" target="n126">
      <data key="e_weight">1</data>
    </edge>
    <edge source="n46" target="n127">
      <data key="e_weight">2</data>
    </edge>
    <edge source="n46" target="n129">
      <data key="e_weight">9</data>
    </edge>
    <edge source="n46" target="n130">
      <data key="e_weight">1</data>
    </edge>
    <edge source="n46" target="n132">
      <data key="e_weight">16</data>
    </edge>
    <edge source="n46" target="n133">
      <data key="e_weight">24</data>
    </edge>
    <edge source="n46" target="n134">
      <data key="e_weight">16</data>
    </edge>
    <edge source="n46" target="n135">
      <data key="e_weight">39</data>
    </edge>
    <edge source="n46" target="n136">
      <data key="e_weight">6</data>
    </edge>
    <edge source="n46" target="n137">
      <data key="e_weight">57</data>
    </edge>
    <edge source="n46" target="n138">
      <data key="e_weight">14</data>
    </edge>
    <edge source="n46" target="n139">
      <data key="e_weight">17</data>
    </edge>
    <edge source="n46" target="n140">
      <data key="e_weight">66</data>
    </edge>
    <edge source="n47" target="n48">
      <data key="e_weight">9</data>
    </edge>
    <edge source="n47" target="n50">
      <data key="e_weight">12</data>
    </edge>
    <edge source="n47" target="n52">
      <data key="e_weight">11</data>
    </edge>
    <edge source="n47" target="n53">
      <data key="e_weight">5</data>
    </edge>
    <edge source="n47" target="n55">
      <data key="e_weight">1</data>
    </edge>
    <edge source="n47" target="n63">
      <data key="e_weight">13</data>
    </edge>
    <edge source="n47" target="n64">
      <data key="e_weight">21</data>
    </edge>
    <edge source="n47" target="n65">
      <data key="e_weight">5</data>
    </edge>
    <edge source="n47" target="n66">
      <data key="e_weight">12</data>
    </edge>
    <edge source="n47" target="n72">
      <data key="e_weight">10</data>
    </edge>
    <edge source="n47" target="n73">
      <data key="e_weight">8</data>
    </edge>
    <edge source="n47" target="n76">
      <data key="e_weight">23</data>
    </edge>
    <edge source="n47" target="n79">
      <data key="e_weight">1</data>
    </edge>
    <edge source="n47" target="n80">
      <data key="e_weight">17</data>
    </edge>
    <edge source="n47" target="n81">
      <data key="e_weight">1</data>
    </edge>
    <edge source="n47" target="n89">
      <data key="e_weight">1</data>
    </edge>
    <edge source="n47" target="n90">
      <data key="e_weight">11</data>
    </edge>
    <edge source="n47" target="n91">
      <data key="e_weight">24</data>
    </edge>
    <edge source="n47" target="n92">
      <data key="e_weight">42</data>
    </edge>
    <edge source="n47" target="n93">
      <data key="e_weight">5</data>
    </edge>
    <edge source="n47" target="n94">
      <data key="e_weight">1</data>
    </edge>
    <edge source="n47" target="n95">
      <data key="e_weight">1</data>
    </edge>
    <edge source="n47" target="n99">
      <data key="e_weight">2</data>
    </edge>
    <edge source="n47" target="n100">
      <data key="e_weight">3</data>
    </edge>
    <edge source="n47" target="n101">
      <data key="e_weight">1</data>
    </edge>
    <edge source="n47" target="n103">
      <data key="e_weight">1</data>
    </edge>
    <edge source="n47" target="n105">
      <data key="e_weight">11</data>
    </edge>
    <edge source="n47" target="n106">
      <data key="e_weight">4</data>
    </edge>
    <edge source="n47" target="n107">
      <data key="e_weight">1</data>
    </edge>
    <edge source="n47" target="n108">
      <data key="e_weight">1</data>
    </edge>
    <edge source="n47" target="n109">
      <data key="e_weight">27</data>
    </edge>
    <edge source="n47" target="n110">
      <data key="e_weight">2</data>
    </edge>
    <edge source="n47" target="n114">
      <data key="e_weight">1</data>
    </edge>
    <edge source="n47" target="n115">
      <data key="e_weight">1</data>
    </edge>
    <edge source="n47" target="n116">
      <data key="e_weight">2</data>
    </edge>
    <edge source="n47" target="n119">
      <data key="e_weight">1</data>
    </edge>
    <edge source="n47" target="n121">
      <data key="e_weight">11</data>
    </edge>
    <edge source="n47" target="n123">
      <data key="e_weight">2</data>
    </edge>
    <edge source="n47" target="n124">
      <data key="e_weight">1</data>
    </edge>
    <edge source="n47" target="n126">
      <data key="e_weight">2</data>
    </edge>
    <edge source="n47" target="n127">
      <data key="e_weight">4</data>
    </edge>
    <edge source="n47" target="n128">
      <data key="e_weight">7</data>
    </edge>
    <edge source="n47" target="n129">
      <data key="e_weight">3</data>
    </edge>
    <edge source="n47" target="n130">
      <data key="e_weight">28</data>
    </edge>
    <edge source="n47" target="n131">
      <data key="e_weight">5</data>
    </edge>
    <edge source="n47" target="n132">
      <data key="e_weight">4</data>
    </edge>
    <edge source="n47" target="n135">
      <data key="e_weight">4</data>
    </edge>
    <edge source="n47" target="n136">
      <data key="e_weight">1</data>
    </edge>
    <edge source="n47" target="n137">
      <data key="e_weight">1</data>
    </edge>
    <edge source="n47" target="n138">
      <data key="e_weight">1</data>
    </edge>
    <edge source="n47" target="n139">
      <data key="e_weight">1</data>
    </edge>
    <edge source="n48" target="n50">
      <data key="e_weight">39</data>
    </edge>
    <edge source="n48" target="n52">
      <data key="e_weight">43</data>
    </edge>
    <edge source="n48" target="n53">
      <data key="e_weight">24</data>
    </edge>
    <edge source="n48" target="n58">
      <data key="e_weight">1</data>
    </edge>
    <edge source="n48" target="n63">
      <data key="e_weight">38</data>
    </edge>
    <edge source="n48" target="n64">
      <data key="e_weight">64</data>
    </edge>
    <edge source="n48" target="n65">
      <data key="e_weight">33</data>
    </edge>
    <edge source="n48" target="n66">
      <data key="e_weight">505</data>
    </edge>
    <edge source="n48" target="n69">
      <data key="e_weight">2</data>
    </edge>
    <edge source="n48" target="n71">
      <data key="e_weight">1</data>
    </edge>
    <edge source="n48" target="n72">
      <data key="e_weight">14</data>
    </edge>
    <edge source="n48" target="n73">
      <data key="e_weight">39</data>
    </edge>
    <edge source="n48" target="n76">
      <data key="e_weight">12</data>
    </edge>
    <edge source="n48" target="n77">
      <data key="e_weight">2</data>
    </edge>
    <edge source="n48" target="n79">
      <data key="e_weight">1</data>
    </edge>
    <edge source="n48" target="n80">
      <data key="e_weight">12</data>
    </edge>
    <edge source="n48" target="n81">
      <data key="e_weight">2</data>
    </edge>
    <edge source="n48" target="n82">
      <data key="e_weight">1</data>
    </edge>
    <edge source="n48" target="n90">
      <data key="e_weight">7</data>
    </edge>
    <edge source="n48" target="n91">
      <data key="e_weight">9</data>
    </edge>
    <edge source="n48" target="n92">
      <data key="e_weight">8</data>
    </edge>
    <edge source="n48" target="n93">
      <data key="e_weight">264</data>
    </edge>
    <edge source="n48" target="n94">
      <data key="e_weight">3</data>
    </edge>
    <edge source="n48" target="n95">
      <data key="e_weight">2</data>
    </edge>
    <edge source="n48" target="n99">
      <data key="e_weight">6</data>
    </edge>
    <edge source="n48" target="n100">
      <data key="e_weight">15</data>
    </edge>
    <edge source="n48" target="n101">
      <data key="e_weight">4</data>
    </edge>
    <edge source="n48" target="n103">
      <data key="e_weight">2</data>
    </edge>
    <edge source="n48" target="n105">
      <data key="e_weight">32</data>
    </edge>
    <edge source="n48" target="n106">
      <data key="e_weight">236</data>
    </edge>
    <edge source="n48" target="n107">
      <data key="e_weight">3</data>
    </edge>
    <edge source="n48" target="n108">
      <data key="e_weight">2</data>
    </edge>
    <edge source="n48" target="n109">
      <data key="e_weight">4</data>
    </edge>
    <edge source="n48" target="n110">
      <data key="e_weight">1</data>
    </edge>
    <edge source="n48" target="n111">
      <data key="e_weight">1</data>
    </edge>
    <edge source="n48" target="n112">
      <data key="e_weight">1</data>
    </edge>
    <edge source="n48" target="n114">
      <data key="e_weight">1</data>
    </edge>
    <edge source="n48" target="n115">
      <data key="e_weight">1</data>
    </edge>
    <edge source="n48" target="n116">
      <data key="e_weight">1</data>
    </edge>
    <edge source="n48" target="n117">
      <data key="e_weight">338</data>
    </edge>
    <edge source="n48" target="n119">
      <data key="e_weight">4</data>
    </edge>
    <edge source="n48" target="n121">
      <data key="e_weight">396</data>
    </edge>
    <edge source="n48" target="n122">
      <data key="e_weight">1</data>
    </edge>
    <edge source="n48" target="n123">
      <data key="e_weight">3</data>
    </edge>
    <edge source="n48" target="n124">
      <data key="e_weight">8</data>
    </edge>
    <edge source="n48" target="n125">
      <data key="e_weight">34</data>
    </edge>
    <edge source="n48" target="n126">
      <data key="e_weight">456</data>
    </edge>
    <edge source="n48" target="n127">
      <data key="e_weight">18</data>
    </edge>
    <edge source="n48" target="n128">
      <data key="e_weight">6</data>
    </edge>
    <edge source="n48" target="n130">
      <data key="e_weight">41</data>
    </edge>
    <edge source="n48" target="n131">
      <data key="e_weight">19</data>
    </edge>
    <edge source="n48" target="n132">
      <data key="e_weight">1</data>
    </edge>
    <edge source="n48" target="n134">
      <data key="e_weight">1</data>
    </edge>
    <edge source="n48" target="n135">
      <data key="e_weight">1</data>
    </edge>
    <edge source="n48" target="n136">
      <data key="e_weight">1</data>
    </edge>
    <edge source="n48" target="n138">
      <data key="e_weight">2</data>
    </edge>
    <edge source="n49" target="n51">
      <data key="e_weight">38</data>
    </edge>
    <edge source="n49" target="n56">
      <data key="e_weight">167</data>
    </edge>
    <edge source="n49" target="n58">
      <data key="e_weight">3</data>
    </edge>
    <edge source="n49" target="n59">
      <data key="e_weight">34</data>
    </edge>
    <edge source="n49" target="n67">
      <data key="e_weight">36</data>
    </edge>
    <edge source="n49" target="n68">
      <data key="e_weight">142</data>
    </edge>
    <edge source="n49" target="n69">
      <data key="e_weight">15</data>
    </edge>
    <edge source="n49" target="n71">
      <data key="e_weight">17</data>
    </edge>
    <edge source="n49" target="n74">
      <data key="e_weight">41</data>
    </edge>
    <edge source="n49" target="n77">
      <data key="e_weight">1</data>
    </edge>
    <edge source="n49" target="n78">
      <data key="e_weight">7</data>
    </edge>
    <edge source="n49" target="n79">
      <data key="e_weight">1</data>
    </edge>
    <edge source="n49" target="n83">
      <data key="e_weight">517</data>
    </edge>
    <edge source="n49" target="n86">
      <data key="e_weight">184</data>
    </edge>
    <edge source="n49" target="n87">
      <data key="e_weight">44</data>
    </edge>
    <edge source="n49" target="n88">
      <data key="e_weight">10</data>
    </edge>
    <edge source="n49" target="n97">
      <data key="e_weight">787</data>
    </edge>
    <edge source="n49" target="n98">
      <data key="e_weight">429</data>
    </edge>
    <edge source="n49" target="n102">
      <data key="e_weight">28</data>
    </edge>
    <edge source="n49" target="n104">
      <data key="e_weight">146</data>
    </edge>
    <edge source="n49" target="n118">
      <data key="e_weight">49</data>
    </edge>
    <edge source="n49" target="n120">
      <data key="e_weight">23</data>
    </edge>
    <edge source="n49" target="n127">
      <data key="e_weight">1</data>
    </edge>
    <edge source="n49" target="n133">
      <data key="e_weight">38</data>
    </edge>
    <edge source="n49" target="n134">
      <data key="e_weight">59</data>
    </edge>
    <edge source="n49" target="n135">
      <data key="e_weight">6</data>
    </edge>
    <edge source="n49" target="n137">
      <data key="e_weight">31</data>
    </edge>
    <edge source="n49" target="n140">
      <data key="e_weight">17</data>
    </edge>
    <edge source="n50" target="n52">
      <data key="e_weight">257</data>
    </edge>
    <edge source="n50" target="n53">
      <data key="e_weight">327</data>
    </edge>
    <edge source="n50" target="n56">
      <data key="e_weight">1</data>
    </edge>
    <edge source="n50" target="n57">
      <data key="e_weight">1</data>
    </edge>
    <edge source="n50" target="n58">
      <data key="e_weight">3</data>
    </edge>
    <edge source="n50" target="n60">
      <data key="e_weight">1</data>
    </edge>
    <edge source="n50" target="n63">
      <data key="e_weight">13</data>
    </edge>
    <edge source="n50" target="n64">
      <data key="e_weight">251</data>
    </edge>
    <edge source="n50" target="n65">
      <data key="e_weight">10</data>
    </edge>
    <edge source="n50" target="n66">
      <data key="e_weight">35</data>
    </edge>
    <edge source="n50" target="n69">
      <data key="e_weight">1</data>
    </edge>
    <edge source="n50" target="n72">
      <data key="e_weight">5</data>
    </edge>
    <edge source="n50" target="n73">
      <data key="e_weight">285</data>
    </edge>
    <edge source="n50" target="n76">
      <data key="e_weight">24</data>
    </edge>
    <edge source="n50" target="n78">
      <data key="e_weight">1</data>
    </edge>
    <edge source="n50" target="n79">
      <data key="e_weight">2</data>
    </edge>
    <edge source="n50" target="n80">
      <data key="e_weight">21</data>
    </edge>
    <edge source="n50" target="n81">
      <data key="e_weight">1</data>
    </edge>
    <edge source="n50" target="n82">
      <data key="e_weight">3</data>
    </edge>
    <edge source="n50" target="n85">
      <data key="e_weight">1</data>
    </edge>
    <edge source="n50" target="n89">
      <data key="e_weight">1</data>
    </edge>
    <edge source="n50" target="n90">
      <data key="e_weight">7</data>
    </edge>
    <edge source="n50" target="n91">
      <data key="e_weight">19</data>
    </edge>
    <edge source="n50" target="n92">
      <data key="e_weight">24</data>
    </edge>
    <edge source="n50" target="n93">
      <data key="e_weight">21</data>
    </edge>
    <edge source="n50" target="n94">
      <data key="e_weight">2</data>
    </edge>
    <edge source="n50" target="n100">
      <data key="e_weight">138</data>
    </edge>
    <edge source="n50" target="n101">
      <data key="e_weight">1</data>
    </edge>
    <edge source="n50" target="n103">
      <data key="e_weight">2</data>
    </edge>
    <edge source="n50" target="n105">
      <data key="e_weight">248</data>
    </edge>
    <edge source="n50" target="n106">
      <data key="e_weight">16</data>
    </edge>
    <edge source="n50" target="n107">
      <data key="e_weight">2</data>
    </edge>
    <edge source="n50" target="n108">
      <data key="e_weight">2</data>
    </edge>
    <edge source="n50" target="n109">
      <data key="e_weight">22</data>
    </edge>
    <edge source="n50" target="n111">
      <data key="e_weight">1</data>
    </edge>
    <edge source="n50" target="n117">
      <data key="e_weight">30</data>
    </edge>
    <edge source="n50" target="n119">
      <data key="e_weight">1</data>
    </edge>
    <edge source="n50" target="n121">
      <data key="e_weight">34</data>
    </edge>
    <edge source="n50" target="n124">
      <data key="e_weight">1</data>
    </edge>
    <edge source="n50" target="n125">
      <data key="e_weight">2</data>
    </edge>
    <edge source="n50" target="n126">
      <data key="e_weight">23</data>
    </edge>
    <edge source="n50" target="n127">
      <data key="e_weight">4</data>
    </edge>
    <edge source="n50" target="n128">
      <data key="e_weight">12</data>
    </edge>
    <edge source="n50" target="n130">
      <data key="e_weight">259</data>
    </edge>
    <edge source="n50" target="n131">
      <data key="e_weight">319</data>
    </edge>
    <edge source="n50" target="n132">
      <data key="e_weight">1</data>
    </edge>
    <edge source="n50" target="n134">
      <data key="e_weight">1</data>
    </edge>
    <edge source="n50" target="n135">
      <data key="e_weight">2</data>
    </edge>
    <edge source="n50" target="n137">
      <data key="e_weight">1</data>
    </edge>
    <edge source="n50" target="n138">
      <data key="e_weight">1</data>
    </edge>
    <edge source="n50" target="n139">
      <data key="e_weight">1</data>
    </edge>
    <edge source="n51" target="n56">
      <data key="e_weight">42</data>
    </edge>
    <edge source="n51" target="n57">
      <data key="e_weight">2</data>
    </edge>
    <edge source="n51" target="n59">
      <data key="e_weight">148</data>
    </edge>
    <edge source="n51" target="n60">
      <data key="e_weight">1</data>
    </edge>
    <edge source="n51" target="n67">
      <data key="e_weight">171</data>
    </edge>
    <edge source="n51" target="n68">
      <data key="e_weight">32</data>
    </edge>
    <edge source="n51" target="n82">
      <data key="e_weight">1</data>
    </edge>
    <edge source="n51" target="n83">
      <data key="e_weight">39</data>
    </edge>
    <edge source="n51" target="n85">
      <data key="e_weight">1</data>
    </edge>
    <edge source="n51" target="n86">
      <data key="e_weight">42</data>
    </edge>
    <edge source="n51" target="n87">
      <data key="e_weight">166</data>
    </edge>
    <edge source="n51" target="n88">
      <data key="e_weight">187</data>
    </edge>
    <edge source="n51" target="n97">
      <data key="e_weight">13</data>
    </edge>
    <edge source="n51" target="n98">
      <data key="e_weight">31</data>
    </edge>
    <edge source="n51" target="n102">
      <data key="e_weight">188</data>
    </edge>
    <edge source="n51" target="n104">
      <data key="e_weight">37</data>
    </edge>
    <edge source="n51" target="n120">
      <data key="e_weight">150</data>
    </edge>
    <edge source="n51" target="n122">
      <data key="e_weight">1</data>
    </edge>
    <edge source="n51" target="n129">
      <data key="e_weight">1</data>
    </edge>
    <edge source="n51" target="n139">
      <data key="e_weight">1</data>
    </edge>
    <edge source="n52" target="n53">
      <data key="e_weight">31</data>
    </edge>
    <edge source="n52" target="n55">
      <data key="e_weight">1</data>
    </edge>
    <edge source="n52" target="n60">
      <data key="e_weight">1</data>
    </edge>
    <edge source="n52" target="n63">
      <data key="e_weight">14</data>
    </edge>
    <edge source="n52" target="n64">
      <data key="e_weight">260</data>
    </edge>
    <edge source="n52" target="n66">
      <data key="e_weight">46</data>
    </edge>
    <edge source="n52" target="n72">
      <data key="e_weight">2</data>
    </edge>
    <edge source="n52" target="n73">
      <data key="e_weight">144</data>
    </edge>
    <edge source="n52" target="n76">
      <data key="e_weight">27</data>
    </edge>
    <edge source="n52" target="n79">
      <data key="e_weight">1</data>
    </edge>
    <edge source="n52" target="n80">
      <data key="e_weight">11</data>
    </edge>
    <edge source="n52" target="n81">
      <data key="e_weight">1</data>
    </edge>
    <edge source="n52" target="n84">
      <data key="e_weight">1</data>
    </edge>
    <edge source="n52" target="n91">
      <data key="e_weight">13</data>
    </edge>
    <edge source="n52" target="n92">
      <data key="e_weight">9</data>
    </edge>
    <edge source="n52" target="n93">
      <data key="e_weight">14</data>
    </edge>
    <edge source="n52" target="n100">
      <data key="e_weight">43</data>
    </edge>
    <edge source="n52" target="n105">
      <data key="e_weight">74</data>
    </edge>
    <edge source="n52" target="n106">
      <data key="e_weight">18</data>
    </edge>
    <edge source="n52" target="n109">
      <data key="e_weight">20</data>
    </edge>
    <edge source="n52" target="n113">
      <data key="e_weight">1</data>
    </edge>
    <edge source="n52" target="n117">
      <data key="e_weight">15</data>
    </edge>
    <edge source="n52" target="n121">
      <data key="e_weight">7</data>
    </edge>
    <edge source="n52" target="n124">
      <data key="e_weight">2</data>
    </edge>
    <edge source="n52" target="n125">
      <data key="e_weight">4</data>
    </edge>
    <edge source="n52" target="n126">
      <data key="e_weight">31</data>
    </edge>
    <edge source="n52" target="n127">
      <data key="e_weight">3</data>
    </edge>
    <edge source="n52" target="n128">
      <data key="e_weight">7</data>
    </edge>
    <edge source="n52" target="n129">
      <data key="e_weight">2</data>
    </edge>
    <edge source="n52" target="n130">
      <data key="e_weight">375</data>
    </edge>
    <edge source="n52" target="n131">
      <data key="e_weight">62</data>
    </edge>
    <edge source="n52" target="n134">
      <data key="e_weight">2</data>
    </edge>
    <edge source="n52" target="n138">
      <data key="e_weight">1</data>
    </edge>
    <edge source="n53" target="n60">
      <data key="e_weight">1</data>
    </edge>
    <edge source="n53" target="n63">
      <data key="e_weight">2</data>
    </edge>
    <edge source="n53" target="n64">
      <data key="e_weight">199</data>
    </edge>
    <edge source="n53" target="n66">
      <data key="e_weight">20</data>
    </edge>
    <edge source="n53" target="n72">
      <data key="e_weight">5</data>
    </edge>
    <edge source="n53" target="n73">
      <data key="e_weight">114</data>
    </edge>
    <edge source="n53" target="n74">
      <data key="e_weight">1</data>
    </edge>
    <edge source="n53" target="n76">
      <data key="e_weight">15</data>
    </edge>
    <edge source="n53" target="n80">
      <data key="e_weight">6</data>
    </edge>
    <edge source="n53" target="n91">
      <data key="e_weight">14</data>
    </edge>
    <edge source="n53" target="n92">
      <data key="e_weight">1</data>
    </edge>
    <edge source="n53" target="n93">
      <data key="e_weight">3</data>
    </edge>
    <edge source="n53" target="n100">
      <data key="e_weight">41</data>
    </edge>
    <edge source="n53" target="n105">
      <data key="e_weight">15</data>
    </edge>
    <edge source="n53" target="n106">
      <data key="e_weight">5</data>
    </edge>
    <edge source="n53" target="n109">
      <data key="e_weight">9</data>
    </edge>
    <edge source="n53" target="n117">
      <data key="e_weight">3</data>
    </edge>
    <edge source="n53" target="n121">
      <data key="e_weight">2</data>
    </edge>
    <edge source="n53" target="n125">
      <data key="e_weight">2</data>
    </edge>
    <edge source="n53" target="n126">
      <data key="e_weight">2</data>
    </edge>
    <edge source="n53" target="n127">
      <data key="e_weight">2</data>
    </edge>
    <edge source="n53" target="n128">
      <data key="e_weight">9</data>
    </edge>
    <edge source="n53" target="n129">
      <data key="e_weight">1</data>
    </edge>
    <edge source="n53" target="n130">
      <data key="e_weight">172</data>
    </edge>
    <edge source="n53" target="n131">
      <data key="e_weight">23</data>
    </edge>
    <edge source="n53" target="n137">
      <data key="e_weight">3</data>
    </edge>
    <edge source="n55" target="n57">
      <data key="e_weight">8</data>
    </edge>
    <edge source="n55" target="n58">
      <data key="e_weight">3</data>
    </edge>
    <edge source="n55" target="n60">
      <data key="e_weight">1</data>
    </edge>
    <edge source="n55" target="n63">
      <data key="e_weight">14</data>
    </edge>
    <edge source="n55" target="n65">
      <data key="e_weight">8</data>
    </edge>
    <edge source="n55" target="n69">
      <data key="e_weight">5</data>
    </edge>
    <edge source="n55" target="n71">
      <data key="e_weight">2</data>
    </edge>
    <edge source="n55" target="n72">
      <data key="e_weight">4</data>
    </edge>
    <edge source="n55" target="n73">
      <data key="e_weight">1</data>
    </edge>
    <edge source="n55" target="n74">
      <data key="e_weight">3</data>
    </edge>
    <edge source="n55" target="n75">
      <data key="e_weight">3</data>
    </edge>
    <edge source="n55" target="n77">
      <data key="e_weight">12</data>
    </edge>
    <edge source="n55" target="n78">
      <data key="e_weight">3</data>
    </edge>
    <edge source="n55" target="n79">
      <data key="e_weight">7</data>
    </edge>
    <edge source="n55" target="n81">
      <data key="e_weight">20</data>
    </edge>
    <edge source="n55" target="n82">
      <data key="e_weight">5</data>
    </edge>
    <edge source="n55" target="n84">
      <data key="e_weight">12</data>
    </edge>
    <edge source="n55" target="n85">
      <data key="e_weight">3</data>
    </edge>
    <edge source="n55" target="n89">
      <data key="e_weight">244</data>
    </edge>
    <edge source="n55" target="n90">
      <data key="e_weight">10</data>
    </edge>
    <edge source="n55" target="n93">
      <data key="e_weight">1</data>
    </edge>
    <edge source="n55" target="n94">
      <data key="e_weight">277</data>
    </edge>
    <edge source="n55" target="n95">
      <data key="e_weight">167</data>
    </edge>
    <edge source="n55" target="n99">
      <data key="e_weight">330</data>
    </edge>
    <edge source="n55" target="n101">
      <data key="e_weight">147</data>
    </edge>
    <edge source="n55" target="n103">
      <data key="e_weight">417</data>
    </edge>
    <edge source="n55" target="n106">
      <data key="e_weight">1</data>
    </edge>
    <edge source="n55" target="n107">
      <data key="e_weight">88</data>
    </edge>
    <edge source="n55" target="n108">
      <data key="e_weight">26</data>
    </edge>
    <edge source="n55" target="n109">
      <data key="e_weight">1</data>
    </edge>
    <edge source="n55" target="n110">
      <data key="e_weight">11</data>
    </edge>
    <edge source="n55" target="n111">
      <data key="e_weight">157</data>
    </edge>
    <edge source="n55" target="n112">
      <data key="e_weight">204</data>
    </edge>
    <edge source="n55" target="n113">
      <data key="e_weight">13</data>
    </edge>
    <edge source="n55" target="n114">
      <data key="e_weight">265</data>
    </edge>
    <edge source="n55" target="n115">
      <data key="e_weight">229</data>
    </edge>
    <edge source="n55" target="n116">
      <data key="e_weight">195</data>
    </edge>
    <edge source="n55" target="n118">
      <data key="e_weight">7</data>
    </edge>
    <edge source="n55" target="n119">
      <data key="e_weight">274</data>
    </edge>
    <edge source="n55" target="n122">
      <data key="e_weight">10</data>
    </edge>
    <edge source="n55" target="n123">
      <data key="e_weight">318</data>
    </edge>
    <edge source="n55" target="n124">
      <data key="e_weight">226</data>
    </edge>
    <edge source="n55" target="n126">
      <data key="e_weight">1</data>
    </edge>
    <edge source="n55" target="n127">
      <data key="e_weight">6</data>
    </edge>
    <edge source="n55" target="n129">
      <data key="e_weight">12</data>
    </edge>
    <edge source="n55" target="n132">
      <data key="e_weight">6</data>
    </edge>
    <edge source="n55" target="n133">
      <data key="e_weight">6</data>
    </edge>
    <edge source="n55" target="n134">
      <data key="e_weight">6</data>
    </edge>
    <edge source="n55" target="n135">
      <data key="e_weight">5</data>
    </edge>
    <edge source="n55" target="n136">
      <data key="e_weight">11</data>
    </edge>
    <edge source="n55" target="n137">
      <data key="e_weight">9</data>
    </edge>
    <edge source="n55" target="n138">
      <data key="e_weight">32</data>
    </edge>
    <edge source="n55" target="n139">
      <data key="e_weight">6</data>
    </edge>
    <edge source="n55" target="n140">
      <data key="e_weight">6</data>
    </edge>
    <edge source="n56" target="n57">
      <data key="e_weight">1</data>
    </edge>
    <edge source="n56" target="n58">
      <data key="e_weight">8</data>
    </edge>
    <edge source="n56" target="n59">
      <data key="e_weight">53</data>
    </edge>
    <edge source="n56" target="n67">
      <data key="e_weight">62</data>
    </edge>
    <edge source="n56" target="n68">
      <data key="e_weight">137</data>
    </edge>
    <edge source="n56" target="n69">
      <data key="e_weight">11</data>
    </edge>
    <edge source="n56" target="n71">
      <data key="e_weight">13</data>
    </edge>
    <edge source="n56" target="n74">
      <data key="e_weight">14</data>
    </edge>
    <edge source="n56" target="n78">
      <data key="e_weight">9</data>
    </edge>
    <edge source="n56" target="n81">
      <data key="e_weight">2</data>
    </edge>
    <edge source="n56" target="n83">
      <data key="e_weight">123</data>
    </edge>
    <edge source="n56" target="n85">
      <data key="e_weight">1</data>
    </edge>
    <edge source="n56" target="n86">
      <data key="e_weight">153</data>
    </edge>
    <edge source="n56" target="n87">
      <data key="e_weight">61</data>
    </edge>
    <edge source="n56" target="n88">
      <data key="e_weight">20</data>
    </edge>
    <edge source="n56" target="n90">
      <data key="e_weight">1</data>
    </edge>
    <edge source="n56" target="n93">
      <data key="e_weight">2</data>
    </edge>
    <edge source="n56" target="n97">
      <data key="e_weight">188</data>
    </edge>
    <edge source="n56" target="n98">
      <data key="e_weight">466</data>
    </edge>
    <edge source="n56" target="n102">
      <data key="e_weight">39</data>
    </edge>
    <edge source="n56" target="n104">
      <data key="e_weight">367</data>
    </edge>
    <edge source="n56" target="n108">
      <data key="e_weight">1</data>
    </edge>
    <edge source="n56" target="n118">
      <data key="e_weight">44</data>
    </edge>
    <edge source="n56" target="n120">
      <data key="e_weight">33</data>
    </edge>
    <edge source="n56" target="n127">
      <data key="e_weight">1</data>
    </edge>
    <edge source="n56" target="n133">
      <data key="e_weight">8</data>
    </edge>
    <edge source="n56" target="n134">
      <data key="e_weight">55</data>
    </edge>
    <edge source="n56" target="n135">
      <data key="e_weight">9</data>
    </edge>
    <edge source="n56" target="n136">
      <data key="e_weight">1</data>
    </edge>
    <edge source="n56" target="n137">
      <data key="e_weight">24</data>
    </edge>
    <edge source="n56" target="n140">
      <data key="e_weight">15</data>
    </edge>
    <edge source="n57" target="n58">
      <data key="e_weight">5</data>
    </edge>
    <edge source="n57" target="n59">
      <data key="e_weight">1</data>
    </edge>
    <edge source="n57" target="n60">
      <data key="e_weight">220</data>
    </edge>
    <edge source="n57" target="n63">
      <data key="e_weight">1</data>
    </edge>
    <edge source="n57" target="n66">
      <data key="e_weight">1</data>
    </edge>
    <edge source="n57" target="n67">
      <data key="e_weight">1</data>
    </edge>
    <edge source="n57" target="n69">
      <data key="e_weight">1</data>
    </edge>
    <edge source="n57" target="n71">
      <data key="e_weight">4</data>
    </edge>
    <edge source="n57" target="n72">
      <data key="e_weight">2</data>
    </edge>
    <edge source="n57" target="n76">
      <data key="e_weight">1</data>
    </edge>
    <edge source="n57" target="n77">
      <data key="e_weight">10</data>
    </edge>
    <edge source="n57" target="n78">
      <data key="e_weight">1</data>
    </edge>
    <edge source="n57" target="n80">
      <data key="e_weight">1</data>
    </edge>
    <edge source="n57" target="n81">
      <data key="e_weight">9</data>
    </edge>
    <edge source="n57" target="n82">
      <data key="e_weight">110</data>
    </edge>
    <edge source="n57" target="n84">
      <data key="e_weight">17</data>
    </edge>
    <edge source="n57" target="n85">
      <data key="e_weight">188</data>
    </edge>
    <edge source="n57" target="n87">
      <data key="e_weight">1</data>
    </edge>
    <edge source="n57" target="n89">
      <data key="e_weight">17</data>
    </edge>
    <edge source="n57" target="n93">
      <data key="e_weight">1</data>
    </edge>
    <edge source="n57" target="n94">
      <data key="e_weight">27</data>
    </edge>
    <edge source="n57" target="n95">
      <data key="e_weight">3</data>
    </edge>
    <edge source="n57" target="n99">
      <data key="e_weight">27</data>
    </edge>
    <edge source="n57" target="n101">
      <data key="e_weight">2</data>
    </edge>
    <edge source="n57" target="n102">
      <data key="e_weight">1</data>
    </edge>
    <edge source="n57" target="n103">
      <data key="e_weight">28</data>
    </edge>
    <edge source="n57" target="n106">
      <data key="e_weight">1</data>
    </edge>
    <edge source="n57" target="n107">
      <data key="e_weight">17</data>
    </edge>
    <edge source="n57" target="n108">
      <data key="e_weight">291</data>
    </edge>
    <edge source="n57" target="n109">
      <data key="e_weight">1</data>
    </edge>
    <edge source="n57" target="n110">
      <data key="e_weight">204</data>
    </edge>
    <edge source="n57" target="n111">
      <data key="e_weight">16</data>
    </edge>
    <edge source="n57" target="n112">
      <data key="e_weight">11</data>
    </edge>
    <edge source="n57" target="n113">
      <data key="e_weight">405</data>
    </edge>
    <edge source="n57" target="n114">
      <data key="e_weight">8</data>
    </edge>
    <edge source="n57" target="n115">
      <data key="e_weight">8</data>
    </edge>
    <edge source="n57" target="n116">
      <data key="e_weight">17</data>
    </edge>
    <edge source="n57" target="n118">
      <data key="e_weight">10</data>
    </edge>
    <edge source="n57" target="n119">
      <data key="e_weight">4</data>
    </edge>
    <edge source="n57" target="n120">
      <data key="e_weight">1</data>
    </edge>
    <edge source="n57" target="n122">
      <data key="e_weight">84</data>
    </edge>
    <edge source="n57" target="n123">
      <data key="e_weight">20</data>
    </edge>
    <edge source="n57" target="n124">
      <data key="e_weight">31</data>
    </edge>
    <edge source="n57" target="n127">
      <data key="e_weight">2</data>
    </edge>
    <edge source="n57" target="n129">
      <data key="e_weight">358</data>
    </edge>
    <edge source="n57" target="n132">
      <data key="e_weight">126</data>
    </edge>
    <edge source="n57" target="n133">
      <data key="e_weight">1</data>
    </edge>
    <edge source="n57" target="n134">
      <data key="e_weight">15</data>
    </edge>
    <edge source="n57" target="n135">
      <data key="e_weight">1</data>
    </edge>
    <edge source="n57" target="n136">
      <data key="e_weight">91</data>
    </edge>
    <edge source="n57" target="n137">
      <data key="e_weight">14</data>
    </edge>
    <edge source="n57" target="n138">
      <data key="e_weight">439</data>
    </edge>
    <edge source="n57" target="n139">
      <data key="e_weight">87</data>
    </edge>
    <edge source="n58" target="n60">
      <data key="e_weight">1</data>
    </edge>
    <edge source="n58" target="n69">
      <data key="e_weight">110</data>
    </edge>
    <edge source="n58" target="n71">
      <data key="e_weight">150</data>
    </edge>
    <edge source="n58" target="n72">
      <data key="e_weight">1</data>
    </edge>
    <edge source="n58" target="n74">
      <data key="e_weight">96</data>
    </edge>
    <edge source="n58" target="n75">
      <data key="e_weight">2</data>
    </edge>
    <edge source="n58" target="n77">
      <data key="e_weight">11</data>
    </edge>
    <edge source="n58" target="n78">
      <data key="e_weight">127</data>
    </edge>
    <edge source="n58" target="n79">
      <data key="e_weight">26</data>
    </edge>
    <edge source="n58" target="n81">
      <data key="e_weight">60</data>
    </edge>
    <edge source="n58" target="n82">
      <data key="e_weight">3</data>
    </edge>
    <edge source="n58" target="n83">
      <data key="e_weight">2</data>
    </edge>
    <edge source="n58" target="n84">
      <data key="e_weight">44</data>
    </edge>
    <edge source="n58" target="n85">
      <data key="e_weight">3</data>
    </edge>
    <edge source="n58" target="n86">
      <data key="e_weight">18</data>
    </edge>
    <edge source="n58" target="n89">
      <data key="e_weight">15</data>
    </edge>
    <edge source="n58" target="n94">
      <data key="e_weight">4</data>
    </edge>
    <edge source="n58" target="n95">
      <data key="e_weight">4</data>
    </edge>
    <edge source="n58" target="n97">
      <data key="e_weight">1</data>
    </edge>
    <edge source="n58" target="n98">
      <data key="e_weight">6</data>
    </edge>
    <edge source="n58" target="n99">
      <data key="e_weight">4</data>
    </edge>
    <edge source="n58" target="n101">
      <data key="e_weight">1</data>
    </edge>
    <edge source="n58" target="n103">
      <data key="e_weight">9</data>
    </edge>
    <edge source="n58" target="n104">
      <data key="e_weight">6</data>
    </edge>
    <edge source="n58" target="n106">
      <data key="e_weight">1</data>
    </edge>
    <edge source="n58" target="n107">
      <data key="e_weight">5</data>
    </edge>
    <edge source="n58" target="n108">
      <data key="e_weight">2</data>
    </edge>
    <edge source="n58" target="n110">
      <data key="e_weight">2</data>
    </edge>
    <edge source="n58" target="n111">
      <data key="e_weight">10</data>
    </edge>
    <edge source="n58" target="n112">
      <data key="e_weight">3</data>
    </edge>
    <edge source="n58" target="n113">
      <data key="e_weight">5</data>
    </edge>
    <edge source="n58" target="n114">
      <data key="e_weight">3</data>
    </edge>
    <edge source="n58" target="n115">
      <data key="e_weight">2</data>
    </edge>
    <edge source="n58" target="n116">
      <data key="e_weight">7</data>
    </edge>
    <edge source="n58" target="n118">
      <data key="e_weight">220</data>
    </edge>
    <edge source="n58" target="n119">
      <data key="e_weight">3</data>
    </edge>
    <edge source="n58" target="n122">
      <data key="e_weight">4</data>
    </edge>
    <edge source="n58" target="n123">
      <data key="e_weight">7</data>
    </edge>
    <edge source="n58" target="n124">
      <data key="e_weight">5</data>
    </edge>
    <edge source="n58" target="n127">
      <data key="e_weight">1</data>
    </edge>
    <edge source="n58" target="n129">
      <data key="e_weight">2</data>
    </edge>
    <edge source="n58" target="n130">
      <data key="e_weight">1</data>
    </edge>
    <edge source="n58" target="n132">
      <data key="e_weight">4</data>
    </edge>
    <edge source="n58" target="n133">
      <data key="e_weight">104</data>
    </edge>
    <edge source="n58" target="n134">
      <data key="e_weight">203</data>
    </edge>
    <edge source="n58" target="n135">
      <data key="e_weight">95</data>
    </edge>
    <edge source="n58" target="n136">
      <data key="e_weight">4</data>
    </edge>
    <edge source="n58" target="n137">
      <data key="e_weight">294</data>
    </edge>
    <edge source="n58" target="n138">
      <data key="e_weight">12</data>
    </edge>
    <edge source="n58" target="n139">
      <data key="e_weight">2</data>
    </edge>
    <edge source="n58" target="n140">
      <data key="e_weight">64</data>
    </edge>
    <edge source="n59" target="n65">
      <data key="e_weight">1</data>
    </edge>
    <edge source="n59" target="n67">
      <data key="e_weight">102</data>
    </edge>
    <edge source="n59" target="n68">
      <data key="e_weight">33</data>
    </edge>
    <edge source="n59" target="n83">
      <data key="e_weight">34</data>
    </edge>
    <edge source="n59" target="n85">
      <data key="e_weight">1</data>
    </edge>
    <edge source="n59" target="n86">
      <data key="e_weight">58</data>
    </edge>
    <edge source="n59" target="n87">
      <data key="e_weight">99</data>
    </edge>
    <edge source="n59" target="n88">
      <data key="e_weight">115</data>
    </edge>
    <edge source="n59" target="n97">
      <data key="e_weight">26</data>
    </edge>
    <edge source="n59" target="n98">
      <data key="e_weight">28</data>
    </edge>
    <edge source="n59" target="n102">
      <data key="e_weight">143</data>
    </edge>
    <edge source="n59" target="n104">
      <data key="e_weight">35</data>
    </edge>
    <edge source="n59" target="n113">
      <data key="e_weight">1</data>
    </edge>
    <edge source="n59" target="n120">
      <data key="e_weight">152</data>
    </edge>
    <edge source="n59" target="n129">
      <data key="e_weight">1</data>
    </edge>
    <edge source="n59" target="n139">
      <data key="e_weight">1</data>
    </edge>
    <edge source="n60" target="n66">
      <data key="e_weight">1</data>
    </edge>
    <edge source="n60" target="n69">
      <data key="e_weight">2</data>
    </edge>
    <edge source="n60" target="n71">
      <data key="e_weight">1</data>
    </edge>
    <edge source="n60" target="n72">
      <data key="e_weight">1</data>
    </edge>
    <edge source="n60" target="n75">
      <data key="e_weight">1</data>
    </edge>
    <edge source="n60" target="n77">
      <data key="e_weight">2</data>
    </edge>
    <edge source="n60" target="n81">
      <data key="e_weight">2</data>
    </edge>
    <edge source="n60" target="n82">
      <data key="e_weight">106</data>
    </edge>
    <edge source="n60" target="n85">
      <data key="e_weight">134</data>
    </edge>
    <edge source="n60" target="n87">
      <data key="e_weight">1</data>
    </edge>
    <edge source="n60" target="n91">
      <data key="e_weight">1</data>
    </edge>
    <edge source="n60" target="n94">
      <data key="e_weight">1</data>
    </edge>
    <edge source="n60" target="n99">
      <data key="e_weight">3</data>
    </edge>
    <edge source="n60" target="n101">
      <data key="e_weight">1</data>
    </edge>
    <edge source="n60" target="n102">
      <data key="e_weight">1</data>
    </edge>
    <edge source="n60" target="n103">
      <data key="e_weight">1</data>
    </edge>
    <edge source="n60" target="n105">
      <data key="e_weight">1</data>
    </edge>
    <edge source="n60" target="n106">
      <data key="e_weight">2</data>
    </edge>
    <edge source="n60" target="n107">
      <data key="e_weight">1</data>
    </edge>
    <edge source="n60" target="n108">
      <data key="e_weight">207</data>
    </edge>
    <edge source="n60" target="n110">
      <data key="e_weight">73</data>
    </edge>
    <edge source="n60" target="n111">
      <data key="e_weight">1</data>
    </edge>
    <edge source="n60" target="n112">
      <data key="e_weight">1</data>
    </edge>
    <edge source="n60" target="n113">
      <data key="e_weight">170</data>
    </edge>
    <edge source="n60" target="n115">
      <data key="e_weight">1</data>
    </edge>
    <edge source="n60" target="n117">
      <data key="e_weight">1</data>
    </edge>
    <edge source="n60" target="n118">
      <data key="e_weight">1</data>
    </edge>
    <edge source="n60" target="n119">
      <data key="e_weight">1</data>
    </edge>
    <edge source="n60" target="n120">
      <data key="e_weight">1</data>
    </edge>
    <edge source="n60" target="n121">
      <data key="e_weight">1</data>
    </edge>
    <edge source="n60" target="n122">
      <data key="e_weight">175</data>
    </edge>
    <edge source="n60" target="n123">
      <data key="e_weight">2</data>
    </edge>
    <edge source="n60" target="n124">
      <data key="e_weight">4</data>
    </edge>
    <edge source="n60" target="n126">
      <data key="e_weight">1</data>
    </edge>
    <edge source="n60" target="n127">
      <data key="e_weight">1</data>
    </edge>
    <edge source="n60" target="n129">
      <data key="e_weight">169</data>
    </edge>
    <edge source="n60" target="n130">
      <data key="e_weight">1</data>
    </edge>
    <edge source="n60" target="n132">
      <data key="e_weight">191</data>
    </edge>
    <edge source="n60" target="n133">
      <data key="e_weight">2</data>
    </edge>
    <edge source="n60" target="n134">
      <data key="e_weight">1</data>
    </edge>
    <edge source="n60" target="n135">
      <data key="e_weight">2</data>
    </edge>
    <edge source="n60" target="n136">
      <data key="e_weight">181</data>
    </edge>
    <edge source="n60" target="n137">
      <data key="e_weight">4</data>
    </edge>
    <edge source="n60" target="n138">
      <data key="e_weight">289</data>
    </edge>
    <edge source="n60" target="n139">
      <data key="e_weight">156</data>
    </edge>
    <edge source="n60" target="n140">
      <data key="e_weight">1</data>
    </edge>
    <edge source="n63" target="n64">
      <data key="e_weight">8</data>
    </edge>
    <edge source="n63" target="n65">
      <data key="e_weight">300</data>
    </edge>
    <edge source="n63" target="n66">
      <data key="e_weight">31</data>
    </edge>
    <edge source="n63" target="n69">
      <data key="e_weight">2</data>
    </edge>
    <edge source="n63" target="n71">
      <data key="e_weight">1</data>
    </edge>
    <edge source="n63" target="n72">
      <data key="e_weight">4</data>
    </edge>
    <edge source="n63" target="n73">
      <data key="e_weight">9</data>
    </edge>
    <edge source="n63" target="n74">
      <data key="e_weight">1</data>
    </edge>
    <edge source="n63" target="n75">
      <data key="e_weight">1</data>
    </edge>
    <edge source="n63" target="n76">
      <data key="e_weight">20</data>
    </edge>
    <edge source="n63" target="n79">
      <data key="e_weight">1</data>
    </edge>
    <edge source="n63" target="n80">
      <data key="e_weight">16</data>
    </edge>
    <edge source="n63" target="n81">
      <data key="e_weight">2</data>
    </edge>
    <edge source="n63" target="n82">
      <data key="e_weight">4</data>
    </edge>
    <edge source="n63" target="n89">
      <data key="e_weight">22</data>
    </edge>
    <edge source="n63" target="n90">
      <data key="e_weight">231</data>
    </edge>
    <edge source="n63" target="n91">
      <data key="e_weight">4</data>
    </edge>
    <edge source="n63" target="n92">
      <data key="e_weight">12</data>
    </edge>
    <edge source="n63" target="n93">
      <data key="e_weight">14</data>
    </edge>
    <edge source="n63" target="n94">
      <data key="e_weight">15</data>
    </edge>
    <edge source="n63" target="n95">
      <data key="e_weight">6</data>
    </edge>
    <edge source="n63" target="n99">
      <data key="e_weight">16</data>
    </edge>
    <edge source="n63" target="n100">
      <data key="e_weight">1</data>
    </edge>
    <edge source="n63" target="n101">
      <data key="e_weight">7</data>
    </edge>
    <edge source="n63" target="n103">
      <data key="e_weight">21</data>
    </edge>
    <edge source="n63" target="n105">
      <data key="e_weight">9</data>
    </edge>
    <edge source="n63" target="n106">
      <data key="e_weight">12</data>
    </edge>
    <edge source="n63" target="n107">
      <data key="e_weight">3</data>
    </edge>
    <edge source="n63" target="n108">
      <data key="e_weight">2</data>
    </edge>
    <edge source="n63" target="n109">
      <data key="e_weight">10</data>
    </edge>
    <edge source="n63" target="n110">
      <data key="e_weight">3</data>
    </edge>
    <edge source="n63" target="n111">
      <data key="e_weight">7</data>
    </edge>
    <edge source="n63" target="n112">
      <data key="e_weight">5</data>
    </edge>
    <edge source="n63" target="n113">
      <data key="e_weight">1</data>
    </edge>
    <edge source="n63" target="n114">
      <data key="e_weight">5</data>
    </edge>
    <edge source="n63" target="n115">
      <data key="e_weight">13</data>
    </edge>
    <edge source="n63" target="n116">
      <data key="e_weight">10</data>
    </edge>
    <edge source="n63" target="n117">
      <data key="e_weight">31</data>
    </edge>
    <edge source="n63" target="n119">
      <data key="e_weight">14</data>
    </edge>
    <edge source="n63" target="n121">
      <data key="e_weight">8</data>
    </edge>
    <edge source="n63" target="n122">
      <data key="e_weight">1</data>
    </edge>
    <edge source="n63" target="n123">
      <data key="e_weight">17</data>
    </edge>
    <edge source="n63" target="n124">
      <data key="e_weight">20</data>
    </edge>
    <edge source="n63" target="n126">
      <data key="e_weight">9</data>
    </edge>
    <edge source="n63" target="n127">
      <data key="e_weight">205</data>
    </edge>
    <edge source="n63" target="n128">
      <data key="e_weight">9</data>
    </edge>
    <edge source="n63" target="n129">
      <data key="e_weight">1</data>
    </edge>
    <edge source="n63" target="n130">
      <data key="e_weight">7</data>
    </edge>
    <edge source="n63" target="n131">
      <data key="e_weight">1</data>
    </edge>
    <edge source="n63" target="n132">
      <data key="e_weight">4</data>
    </edge>
    <edge source="n63" target="n135">
      <data key="e_weight">5</data>
    </edge>
    <edge source="n63" target="n137">
      <data key="e_weight">1</data>
    </edge>
    <edge source="n63" target="n138">
      <data key="e_weight">1</data>
    </edge>
    <edge source="n64" target="n65">
      <data key="e_weight">15</data>
    </edge>
    <edge source="n64" target="n66">
      <data key="e_weight">36</data>
    </edge>
    <edge source="n64" target="n72">
      <data key="e_weight">9</data>
    </edge>
    <edge source="n64" target="n73">
      <data key="e_weight">256</data>
    </edge>
    <edge source="n64" target="n76">
      <data key="e_weight">12</data>
    </edge>
    <edge source="n64" target="n77">
      <data key="e_weight">1</data>
    </edge>
    <edge source="n64" target="n79">
      <data key="e_weight">1</data>
    </edge>
    <edge source="n64" target="n80">
      <data key="e_weight">15</data>
    </edge>
    <edge source="n64" target="n81">
      <data key="e_weight">1</data>
    </edge>
    <edge source="n64" target="n82">
      <data key="e_weight">1</data>
    </edge>
    <edge source="n64" target="n84">
      <data key="e_weight">1</data>
    </edge>
    <edge source="n64" target="n89">
      <data key="e_weight">1</data>
    </edge>
    <edge source="n64" target="n90">
      <data key="e_weight">8</data>
    </edge>
    <edge source="n64" target="n91">
      <data key="e_weight">25</data>
    </edge>
    <edge source="n64" target="n92">
      <data key="e_weight">10</data>
    </edge>
    <edge source="n64" target="n93">
      <data key="e_weight">18</data>
    </edge>
    <edge source="n64" target="n94">
      <data key="e_weight">1</data>
    </edge>
    <edge source="n64" target="n95">
      <data key="e_weight">2</data>
    </edge>
    <edge source="n64" target="n100">
      <data key="e_weight">181</data>
    </edge>
    <edge source="n64" target="n101">
      <data key="e_weight">1</data>
    </edge>
    <edge source="n64" target="n103">
      <data key="e_weight">2</data>
    </edge>
    <edge source="n64" target="n105">
      <data key="e_weight">393</data>
    </edge>
    <edge source="n64" target="n106">
      <data key="e_weight">12</data>
    </edge>
    <edge source="n64" target="n108">
      <data key="e_weight">1</data>
    </edge>
    <edge source="n64" target="n109">
      <data key="e_weight">44</data>
    </edge>
    <edge source="n64" target="n110">
      <data key="e_weight">1</data>
    </edge>
    <edge source="n64" target="n111">
      <data key="e_weight">1</data>
    </edge>
    <edge source="n64" target="n116">
      <data key="e_weight">1</data>
    </edge>
    <edge source="n64" target="n117">
      <data key="e_weight">26</data>
    </edge>
    <edge source="n64" target="n119">
      <data key="e_weight">1</data>
    </edge>
    <edge source="n64" target="n121">
      <data key="e_weight">51</data>
    </edge>
    <edge source="n64" target="n124">
      <data key="e_weight">2</data>
    </edge>
    <edge source="n64" target="n125">
      <data key="e_weight">5</data>
    </edge>
    <edge source="n64" target="n126">
      <data key="e_weight">25</data>
    </edge>
    <edge source="n64" target="n127">
      <data key="e_weight">16</data>
    </edge>
    <edge source="n64" target="n128">
      <data key="e_weight">6</data>
    </edge>
    <edge source="n64" target="n129">
      <data key="e_weight">1</data>
    </edge>
    <edge source="n64" target="n130">
      <data key="e_weight">468</data>
    </edge>
    <edge source="n64" target="n131">
      <data key="e_weight">257</data>
    </edge>
    <edge source="n64" target="n132">
      <data key="e_weight">1</data>
    </edge>
    <edge source="n64" target="n134">
      <data key="e_weight">1</data>
    </edge>
    <edge source="n64" target="n136">
      <data key="e_weight">1</data>
    </edge>
    <edge source="n64" target="n137">
      <data key="e_weight">1</data>
    </edge>
    <edge source="n65" target="n66">
      <data key="e_weight">41</data>
    </edge>
    <edge source="n65" target="n72">
      <data key="e_weight">7</data>
    </edge>
    <edge source="n65" target="n73">
      <data key="e_weight">12</data>
    </edge>
    <edge source="n65" target="n74">
      <data key="e_weight">1</data>
    </edge>
    <edge source="n65" target="n76">
      <data key="e_weight">23</data>
    </edge>
    <edge source="n65" target="n80">
      <data key="e_weight">14</data>
    </edge>
    <edge source="n65" target="n81">
      <data key="e_weight">1</data>
    </edge>
    <edge source="n65" target="n89">
      <data key="e_weight">30</data>
    </edge>
    <edge source="n65" target="n90">
      <data key="e_weight">38</data>
    </edge>
    <edge source="n65" target="n91">
      <data key="e_weight">6</data>
    </edge>
    <edge source="n65" target="n93">
      <data key="e_weight">10</data>
    </edge>
    <edge source="n65" target="n94">
      <data key="e_weight">18</data>
    </edge>
    <edge source="n65" target="n95">
      <data key="e_weight">10</data>
    </edge>
    <edge source="n65" target="n99">
      <data key="e_weight">29</data>
    </edge>
    <edge source="n65" target="n101">
      <data key="e_weight">20</data>
    </edge>
    <edge source="n65" target="n103">
      <data key="e_weight">41</data>
    </edge>
    <edge source="n65" target="n106">
      <data key="e_weight">10</data>
    </edge>
    <edge source="n65" target="n107">
      <data key="e_weight">3</data>
    </edge>
    <edge source="n65" target="n109">
      <data key="e_weight">9</data>
    </edge>
    <edge source="n65" target="n111">
      <data key="e_weight">12</data>
    </edge>
    <edge source="n65" target="n112">
      <data key="e_weight">16</data>
    </edge>
    <edge source="n65" target="n113">
      <data key="e_weight">1</data>
    </edge>
    <edge source="n65" target="n114">
      <data key="e_weight">15</data>
    </edge>
    <edge source="n65" target="n115">
      <data key="e_weight">6</data>
    </edge>
    <edge source="n65" target="n116">
      <data key="e_weight">13</data>
    </edge>
    <edge source="n65" target="n119">
      <data key="e_weight">31</data>
    </edge>
    <edge source="n65" target="n123">
      <data key="e_weight">24</data>
    </edge>
    <edge source="n65" target="n124">
      <data key="e_weight">25</data>
    </edge>
    <edge source="n65" target="n127">
      <data key="e_weight">208</data>
    </edge>
    <edge source="n65" target="n128">
      <data key="e_weight">36</data>
    </edge>
    <edge source="n65" target="n130">
      <data key="e_weight">16</data>
    </edge>
    <edge source="n65" target="n132">
      <data key="e_weight">1</data>
    </edge>
    <edge source="n65" target="n134">
      <data key="e_weight">1</data>
    </edge>
    <edge source="n66" target="n71">
      <data key="e_weight">1</data>
    </edge>
    <edge source="n66" target="n72">
      <data key="e_weight">17</data>
    </edge>
    <edge source="n66" target="n73">
      <data key="e_weight">23</data>
    </edge>
    <edge source="n66" target="n74">
      <data key="e_weight">1</data>
    </edge>
    <edge source="n66" target="n75">
      <data key="e_weight">1</data>
    </edge>
    <edge source="n66" target="n76">
      <data key="e_weight">19</data>
    </edge>
    <edge source="n66" target="n77">
      <data key="e_weight">3</data>
    </edge>
    <edge source="n66" target="n79">
      <data key="e_weight">1</data>
    </edge>
    <edge source="n66" target="n80">
      <data key="e_weight">26</data>
    </edge>
    <edge source="n66" target="n81">
      <data key="e_weight">1</data>
    </edge>
    <edge source="n66" target="n89">
      <data key="e_weight">1</data>
    </edge>
    <edge source="n66" target="n90">
      <data key="e_weight">29</data>
    </edge>
    <edge source="n66" target="n91">
      <data key="e_weight">19</data>
    </edge>
    <edge source="n66" target="n92">
      <data key="e_weight">13</data>
    </edge>
    <edge source="n66" target="n93">
      <data key="e_weight">232</data>
    </edge>
    <edge source="n66" target="n94">
      <data key="e_weight">3</data>
    </edge>
    <edge source="n66" target="n99">
      <data key="e_weight">1</data>
    </edge>
    <edge source="n66" target="n100">
      <data key="e_weight">13</data>
    </edge>
    <edge source="n66" target="n101">
      <data key="e_weight">1</data>
    </edge>
    <edge source="n66" target="n103">
      <data key="e_weight">2</data>
    </edge>
    <edge source="n66" target="n105">
      <data key="e_weight">25</data>
    </edge>
    <edge source="n66" target="n106">
      <data key="e_weight">170</data>
    </edge>
    <edge source="n66" target="n107">
      <data key="e_weight">1</data>
    </edge>
    <edge source="n66" target="n108">
      <data key="e_weight">2</data>
    </edge>
    <edge source="n66" target="n109">
      <data key="e_weight">18</data>
    </edge>
    <edge source="n66" target="n110">
      <data key="e_weight">2</data>
    </edge>
    <edge source="n66" target="n111">
      <data key="e_weight">1</data>
    </edge>
    <edge source="n66" target="n113">
      <data key="e_weight">1</data>
    </edge>
    <edge source="n66" target="n115">
      <data key="e_weight">1</data>
    </edge>
    <edge source="n66" target="n117">
      <data key="e_weight">139</data>
    </edge>
    <edge source="n66" target="n119">
      <data key="e_weight">2</data>
    </edge>
    <edge source="n66" target="n121">
      <data key="e_weight">171</data>
    </edge>
    <edge source="n66" target="n124">
      <data key="e_weight">1</data>
    </edge>
    <edge source="n66" target="n125">
      <data key="e_weight">33</data>
    </edge>
    <edge source="n66" target="n126">
      <data key="e_weight">176</data>
    </edge>
    <edge source="n66" target="n127">
      <data key="e_weight">10</data>
    </edge>
    <edge source="n66" target="n128">
      <data key="e_weight">24</data>
    </edge>
    <edge source="n66" target="n130">
      <data key="e_weight">29</data>
    </edge>
    <edge source="n66" target="n131">
      <data key="e_weight">18</data>
    </edge>
    <edge source="n66" target="n135">
      <data key="e_weight">1</data>
    </edge>
    <edge source="n66" target="n137">
      <data key="e_weight">1</data>
    </edge>
    <edge source="n66" target="n138">
      <data key="e_weight">1</data>
    </edge>
    <edge source="n66" target="n139">
      <data key="e_weight">1</data>
    </edge>
    <edge source="n67" target="n68">
      <data key="e_weight">42</data>
    </edge>
    <edge source="n67" target="n82">
      <data key="e_weight">1</data>
    </edge>
    <edge source="n67" target="n83">
      <data key="e_weight">32</data>
    </edge>
    <edge source="n67" target="n85">
      <data key="e_weight">1</data>
    </edge>
    <edge source="n67" target="n86">
      <data key="e_weight">62</data>
    </edge>
    <edge source="n67" target="n87">
      <data key="e_weight">198</data>
    </edge>
    <edge source="n67" target="n88">
      <data key="e_weight">42</data>
    </edge>
    <edge source="n67" target="n97">
      <data key="e_weight">23</data>
    </edge>
    <edge source="n67" target="n98">
      <data key="e_weight">15</data>
    </edge>
    <edge source="n67" target="n102">
      <data key="e_weight">93</data>
    </edge>
    <edge source="n67" target="n104">
      <data key="e_weight">41</data>
    </edge>
    <edge source="n67" target="n108">
      <data key="e_weight">1</data>
    </edge>
    <edge source="n67" target="n113">
      <data key="e_weight">1</data>
    </edge>
    <edge source="n67" target="n120">
      <data key="e_weight">75</data>
    </edge>
    <edge source="n67" target="n129">
      <data key="e_weight">1</data>
    </edge>
    <edge source="n67" target="n139">
      <data key="e_weight">1</data>
    </edge>
    <edge source="n68" target="n69">
      <data key="e_weight">8</data>
    </edge>
    <edge source="n68" target="n71">
      <data key="e_weight">8</data>
    </edge>
    <edge source="n68" target="n74">
      <data key="e_weight">10</data>
    </edge>
    <edge source="n68" target="n78">
      <data key="e_weight">1</data>
    </edge>
    <edge source="n68" target="n83">
      <data key="e_weight">601</data>
    </edge>
    <edge source="n68" target="n86">
      <data key="e_weight">153</data>
    </edge>
    <edge source="n68" target="n87">
      <data key="e_weight">44</data>
    </edge>
    <edge source="n68" target="n88">
      <data key="e_weight">12</data>
    </edge>
    <edge source="n68" target="n93">
      <data key="e_weight">1</data>
    </edge>
    <edge source="n68" target="n97">
      <data key="e_weight">773</data>
    </edge>
    <edge source="n68" target="n98">
      <data key="e_weight">538</data>
    </edge>
    <edge source="n68" target="n102">
      <data key="e_weight">29</data>
    </edge>
    <edge source="n68" target="n104">
      <data key="e_weight">375</data>
    </edge>
    <edge source="n68" target="n118">
      <data key="e_weight">30</data>
    </edge>
    <edge source="n68" target="n120">
      <data key="e_weight">14</data>
    </edge>
    <edge source="n68" target="n127">
      <data key="e_weight">1</data>
    </edge>
    <edge source="n68" target="n133">
      <data key="e_weight">5</data>
    </edge>
    <edge source="n68" target="n134">
      <data key="e_weight">47</data>
    </edge>
    <edge source="n68" target="n135">
      <data key="e_weight">3</data>
    </edge>
    <edge source="n68" target="n137">
      <data key="e_weight">20</data>
    </edge>
    <edge source="n68" target="n140">
      <data key="e_weight">12</data>
    </edge>
    <edge source="n69" target="n71">
      <data key="e_weight">181</data>
    </edge>
    <edge source="n69" target="n74">
      <data key="e_weight">117</data>
    </edge>
    <edge source="n69" target="n75">
      <data key="e_weight">10</data>
    </edge>
    <edge source="n69" target="n77">
      <data key="e_weight">36</data>
    </edge>
    <edge source="n69" target="n78">
      <data key="e_weight">101</data>
    </edge>
    <edge source="n69" target="n79">
      <data key="e_weight">38</data>
    </edge>
    <edge source="n69" target="n81">
      <data key="e_weight">69</data>
    </edge>
    <edge source="n69" target="n82">
      <data key="e_weight">2</data>
    </edge>
    <edge source="n69" target="n83">
      <data key="e_weight">9</data>
    </edge>
    <edge source="n69" target="n84">
      <data key="e_weight">76</data>
    </edge>
    <edge source="n69" target="n85">
      <data key="e_weight">5</data>
    </edge>
    <edge source="n69" target="n86">
      <data key="e_weight">27</data>
    </edge>
    <edge source="n69" target="n89">
      <data key="e_weight">13</data>
    </edge>
    <edge source="n69" target="n90">
      <data key="e_weight">1</data>
    </edge>
    <edge source="n69" target="n93">
      <data key="e_weight">1</data>
    </edge>
    <edge source="n69" target="n94">
      <data key="e_weight">5</data>
    </edge>
    <edge source="n69" target="n95">
      <data key="e_weight">2</data>
    </edge>
    <edge source="n69" target="n97">
      <data key="e_weight">1</data>
    </edge>
    <edge source="n69" target="n98">
      <data key="e_weight">10</data>
    </edge>
    <edge source="n69" target="n99">
      <data key="e_weight">3</data>
    </edge>
    <edge source="n69" target="n100">
      <data key="e_weight">1</data>
    </edge>
    <edge source="n69" target="n101">
      <data key="e_weight">2</data>
    </edge>
    <edge source="n69" target="n103">
      <data key="e_weight">7</data>
    </edge>
    <edge source="n69" target="n104">
      <data key="e_weight">24</data>
    </edge>
    <edge source="n69" target="n107">
      <data key="e_weight">2</data>
    </edge>
    <edge source="n69" target="n108">
      <data key="e_weight">3</data>
    </edge>
    <edge source="n69" target="n110">
      <data key="e_weight">1</data>
    </edge>
    <edge source="n69" target="n111">
      <data key="e_weight">3</data>
    </edge>
    <edge source="n69" target="n112">
      <data key="e_weight">1</data>
    </edge>
    <edge source="n69" target="n113">
      <data key="e_weight">6</data>
    </edge>
    <edge source="n69" target="n115">
      <data key="e_weight">2</data>
    </edge>
    <edge source="n69" target="n116">
      <data key="e_weight">5</data>
    </edge>
    <edge source="n69" target="n118">
      <data key="e_weight">305</data>
    </edge>
    <edge source="n69" target="n119">
      <data key="e_weight">1</data>
    </edge>
    <edge source="n69" target="n122">
      <data key="e_weight">4</data>
    </edge>
    <edge source="n69" target="n123">
      <data key="e_weight">4</data>
    </edge>
    <edge source="n69" target="n124">
      <data key="e_weight">6</data>
    </edge>
    <edge source="n69" target="n127">
      <data key="e_weight">1</data>
    </edge>
    <edge source="n69" target="n129">
      <data key="e_weight">2</data>
    </edge>
    <edge source="n69" target="n132">
      <data key="e_weight">2</data>
    </edge>
    <edge source="n69" target="n133">
      <data key="e_weight">71</data>
    </edge>
    <edge source="n69" target="n134">
      <data key="e_weight">149</data>
    </edge>
    <edge source="n69" target="n135">
      <data key="e_weight">56</data>
    </edge>
    <edge source="n69" target="n136">
      <data key="e_weight">2</data>
    </edge>
    <edge source="n69" target="n137">
      <data key="e_weight">235</data>
    </edge>
    <edge source="n69" target="n138">
      <data key="e_weight">9</data>
    </edge>
    <edge source="n69" target="n139">
      <data key="e_weight">3</data>
    </edge>
    <edge source="n69" target="n140">
      <data key="e_weight">154</data>
    </edge>
    <edge source="n70" target="n71">
      <data key="e_weight">20</data>
    </edge>
    <edge source="n70" target="n74">
      <data key="e_weight">6</data>
    </edge>
    <edge source="n70" target="n77">
      <data key="e_weight">21</data>
    </edge>
    <edge source="n70" target="n78">
      <data key="e_weight">26</data>
    </edge>
    <edge source="n70" target="n79">
      <data key="e_weight">100</data>
    </edge>
    <edge source="n70" target="n81">
      <data key="e_weight">55</data>
    </edge>
    <edge source="n70" target="n84">
      <data key="e_weight">48</data>
    </edge>
    <edge source="n70" target="n89">
      <data key="e_weight">1</data>
    </edge>
    <edge source="n70" target="n94">
      <data key="e_weight">2</data>
    </edge>
    <edge source="n70" target="n118">
      <data key="e_weight">4</data>
    </edge>
    <edge source="n70" target="n124">
      <data key="e_weight">1</data>
    </edge>
    <edge source="n70" target="n134">
      <data key="e_weight">3</data>
    </edge>
    <edge source="n70" target="n135">
      <data key="e_weight">4</data>
    </edge>
    <edge source="n70" target="n137">
      <data key="e_weight">21</data>
    </edge>
    <edge source="n71" target="n74">
      <data key="e_weight">208</data>
    </edge>
    <edge source="n71" target="n75">
      <data key="e_weight">58</data>
    </edge>
    <edge source="n71" target="n77">
      <data key="e_weight">62</data>
    </edge>
    <edge source="n71" target="n78">
      <data key="e_weight">128</data>
    </edge>
    <edge source="n71" target="n79">
      <data key="e_weight">55</data>
    </edge>
    <edge source="n71" target="n81">
      <data key="e_weight">97</data>
    </edge>
    <edge source="n71" target="n82">
      <data key="e_weight">3</data>
    </edge>
    <edge source="n71" target="n83">
      <data key="e_weight">3</data>
    </edge>
    <edge source="n71" target="n84">
      <data key="e_weight">120</data>
    </edge>
    <edge source="n71" target="n85">
      <data key="e_weight">4</data>
    </edge>
    <edge source="n71" target="n86">
      <data key="e_weight">19</data>
    </edge>
    <edge source="n71" target="n89">
      <data key="e_weight">34</data>
    </edge>
    <edge source="n71" target="n93">
      <data key="e_weight">1</data>
    </edge>
    <edge source="n71" target="n94">
      <data key="e_weight">3</data>
    </edge>
    <edge source="n71" target="n97">
      <data key="e_weight">3</data>
    </edge>
    <edge source="n71" target="n98">
      <data key="e_weight">8</data>
    </edge>
    <edge source="n71" target="n99">
      <data key="e_weight">4</data>
    </edge>
    <edge source="n71" target="n101">
      <data key="e_weight">1</data>
    </edge>
    <edge source="n71" target="n103">
      <data key="e_weight">14</data>
    </edge>
    <edge source="n71" target="n104">
      <data key="e_weight">15</data>
    </edge>
    <edge source="n71" target="n107">
      <data key="e_weight">8</data>
    </edge>
    <edge source="n71" target="n108">
      <data key="e_weight">4</data>
    </edge>
    <edge source="n71" target="n110">
      <data key="e_weight">3</data>
    </edge>
    <edge source="n71" target="n111">
      <data key="e_weight">11</data>
    </edge>
    <edge source="n71" target="n112">
      <data key="e_weight">5</data>
    </edge>
    <edge source="n71" target="n113">
      <data key="e_weight">12</data>
    </edge>
    <edge source="n71" target="n114">
      <data key="e_weight">2</data>
    </edge>
    <edge source="n71" target="n115">
      <data key="e_weight">2</data>
    </edge>
    <edge source="n71" target="n116">
      <data key="e_weight">8</data>
    </edge>
    <edge source="n71" target="n118">
      <data key="e_weight">291</data>
    </edge>
    <edge source="n71" target="n119">
      <data key="e_weight">3</data>
    </edge>
    <edge source="n71" target="n122">
      <data key="e_weight">2</data>
    </edge>
    <edge source="n71" target="n123">
      <data key="e_weight">14</data>
    </edge>
    <edge source="n71" target="n124">
      <data key="e_weight">8</data>
    </edge>
    <edge source="n71" target="n129">
      <data key="e_weight">5</data>
    </edge>
    <edge source="n71" target="n132">
      <data key="e_weight">5</data>
    </edge>
    <edge source="n71" target="n133">
      <data key="e_weight">158</data>
    </edge>
    <edge source="n71" target="n134">
      <data key="e_weight">297</data>
    </edge>
    <edge source="n71" target="n135">
      <data key="e_weight">84</data>
    </edge>
    <edge source="n71" target="n136">
      <data key="e_weight">1</data>
    </edge>
    <edge source="n71" target="n137">
      <data key="e_weight">342</data>
    </edge>
    <edge source="n71" target="n138">
      <data key="e_weight">10</data>
    </edge>
    <edge source="n71" target="n139">
      <data key="e_weight">1</data>
    </edge>
    <edge source="n71" target="n140">
      <data key="e_weight">210</data>
    </edge>
    <edge source="n72" target="n73">
      <data key="e_weight">11</data>
    </edge>
    <edge source="n72" target="n75">
      <data key="e_weight">1</data>
    </edge>
    <edge source="n72" target="n76">
      <data key="e_weight">11</data>
    </edge>
    <edge source="n72" target="n77">
      <data key="e_weight">1</data>
    </edge>
    <edge source="n72" target="n79">
      <data key="e_weight">1</data>
    </edge>
    <edge source="n72" target="n80">
      <data key="e_weight">6</data>
    </edge>
    <edge source="n72" target="n82">
      <data key="e_weight">4</data>
    </edge>
    <edge source="n72" target="n85">
      <data key="e_weight">2</data>
    </edge>
    <edge source="n72" target="n89">
      <data key="e_weight">2</data>
    </edge>
    <edge source="n72" target="n90">
      <data key="e_weight">6</data>
    </edge>
    <edge source="n72" target="n91">
      <data key="e_weight">13</data>
    </edge>
    <edge source="n72" target="n92">
      <data key="e_weight">10</data>
    </edge>
    <edge source="n72" target="n93">
      <data key="e_weight">12</data>
    </edge>
    <edge source="n72" target="n94">
      <data key="e_weight">1</data>
    </edge>
    <edge source="n72" target="n100">
      <data key="e_weight">10</data>
    </edge>
    <edge source="n72" target="n101">
      <data key="e_weight">2</data>
    </edge>
    <edge source="n72" target="n103">
      <data key="e_weight">1</data>
    </edge>
    <edge source="n72" target="n105">
      <data key="e_weight">10</data>
    </edge>
    <edge source="n72" target="n106">
      <data key="e_weight">6</data>
    </edge>
    <edge source="n72" target="n107">
      <data key="e_weight">1</data>
    </edge>
    <edge source="n72" target="n108">
      <data key="e_weight">3</data>
    </edge>
    <edge source="n72" target="n109">
      <data key="e_weight">9</data>
    </edge>
    <edge source="n72" target="n110">
      <data key="e_weight">1</data>
    </edge>
    <edge source="n72" target="n111">
      <data key="e_weight">1</data>
    </edge>
    <edge source="n72" target="n112">
      <data key="e_weight">2</data>
    </edge>
    <edge source="n72" target="n113">
      <data key="e_weight">2</data>
    </edge>
    <edge source="n72" target="n115">
      <data key="e_weight">1</data>
    </edge>
    <edge source="n72" target="n116">
      <data key="e_weight">2</data>
    </edge>
    <edge source="n72" target="n117">
      <data key="e_weight">3</data>
    </edge>
    <edge source="n72" target="n119">
      <data key="e_weight">2</data>
    </edge>
    <edge source="n72" target="n121">
      <data key="e_weight">37</data>
    </edge>
    <edge source="n72" target="n122">
      <data key="e_weight">2</data>
    </edge>
    <edge source="n72" target="n123">
      <data key="e_weight">1</data>
    </edge>
    <edge source="n72" target="n124">
      <data key="e_weight">1</data>
    </edge>
    <edge source="n72" target="n126">
      <data key="e_weight">34</data>
    </edge>
    <edge source="n72" target="n127">
      <data key="e_weight">11</data>
    </edge>
    <edge source="n72" target="n128">
      <data key="e_weight">5</data>
    </edge>
    <edge source="n72" target="n130">
      <data key="e_weight">9</data>
    </edge>
    <edge source="n72" target="n131">
      <data key="e_weight">4</data>
    </edge>
    <edge source="n72" target="n132">
      <data key="e_weight">1</data>
    </edge>
    <edge source="n72" target="n134">
      <data key="e_weight">1</data>
    </edge>
    <edge source="n72" target="n137">
      <data key="e_weight">1</data>
    </edge>
    <edge source="n72" target="n138">
      <data key="e_weight">2</data>
    </edge>
    <edge source="n73" target="n75">
      <data key="e_weight">1</data>
    </edge>
    <edge source="n73" target="n76">
      <data key="e_weight">21</data>
    </edge>
    <edge source="n73" target="n80">
      <data key="e_weight">34</data>
    </edge>
    <edge source="n73" target="n85">
      <data key="e_weight">1</data>
    </edge>
    <edge source="n73" target="n89">
      <data key="e_weight">1</data>
    </edge>
    <edge source="n73" target="n90">
      <data key="e_weight">4</data>
    </edge>
    <edge source="n73" target="n91">
      <data key="e_weight">35</data>
    </edge>
    <edge source="n73" target="n92">
      <data key="e_weight">32</data>
    </edge>
    <edge source="n73" target="n93">
      <data key="e_weight">10</data>
    </edge>
    <edge source="n73" target="n100">
      <data key="e_weight">146</data>
    </edge>
    <edge source="n73" target="n105">
      <data key="e_weight">133</data>
    </edge>
    <edge source="n73" target="n106">
      <data key="e_weight">5</data>
    </edge>
    <edge source="n73" target="n107">
      <data key="e_weight">1</data>
    </edge>
    <edge source="n73" target="n108">
      <data key="e_weight">3</data>
    </edge>
    <edge source="n73" target="n109">
      <data key="e_weight">37</data>
    </edge>
    <edge source="n73" target="n110">
      <data key="e_weight">1</data>
    </edge>
    <edge source="n73" target="n111">
      <data key="e_weight">2</data>
    </edge>
    <edge source="n73" target="n113">
      <data key="e_weight">1</data>
    </edge>
    <edge source="n73" target="n114">
      <data key="e_weight">1</data>
    </edge>
    <edge source="n73" target="n117">
      <data key="e_weight">14</data>
    </edge>
    <edge source="n73" target="n121">
      <data key="e_weight">27</data>
    </edge>
    <edge source="n73" target="n125">
      <data key="e_weight">2</data>
    </edge>
    <edge source="n73" target="n126">
      <data key="e_weight">15</data>
    </edge>
    <edge source="n73" target="n127">
      <data key="e_weight">6</data>
    </edge>
    <edge source="n73" target="n128">
      <data key="e_weight">15</data>
    </edge>
    <edge source="n73" target="n130">
      <data key="e_weight">402</data>
    </edge>
    <edge source="n73" target="n131">
      <data key="e_weight">166</data>
    </edge>
    <edge source="n73" target="n134">
      <data key="e_weight">1</data>
    </edge>
    <edge source="n73" target="n136">
      <data key="e_weight">1</data>
    </edge>
    <edge source="n73" target="n139">
      <data key="e_weight">1</data>
    </edge>
    <edge source="n74" target="n75">
      <data key="e_weight">54</data>
    </edge>
    <edge source="n74" target="n77">
      <data key="e_weight">51</data>
    </edge>
    <edge source="n74" target="n78">
      <data key="e_weight">68</data>
    </edge>
    <edge source="n74" target="n79">
      <data key="e_weight">67</data>
    </edge>
    <edge source="n74" target="n81">
      <data key="e_weight">90</data>
    </edge>
    <edge source="n74" target="n82">
      <data key="e_weight">5</data>
    </edge>
    <edge source="n74" target="n83">
      <data key="e_weight">16</data>
    </edge>
    <edge source="n74" target="n84">
      <data key="e_weight">67</data>
    </edge>
    <edge source="n74" target="n85">
      <data key="e_weight">1</data>
    </edge>
    <edge source="n74" target="n86">
      <data key="e_weight">41</data>
    </edge>
    <edge source="n74" target="n89">
      <data key="e_weight">7</data>
    </edge>
    <edge source="n74" target="n94">
      <data key="e_weight">5</data>
    </edge>
    <edge source="n74" target="n95">
      <data key="e_weight">1</data>
    </edge>
    <edge source="n74" target="n97">
      <data key="e_weight">3</data>
    </edge>
    <edge source="n74" target="n98">
      <data key="e_weight">17</data>
    </edge>
    <edge source="n74" target="n99">
      <data key="e_weight">2</data>
    </edge>
    <edge source="n74" target="n101">
      <data key="e_weight">2</data>
    </edge>
    <edge source="n74" target="n103">
      <data key="e_weight">10</data>
    </edge>
    <edge source="n74" target="n104">
      <data key="e_weight">55</data>
    </edge>
    <edge source="n74" target="n107">
      <data key="e_weight">7</data>
    </edge>
    <edge source="n74" target="n108">
      <data key="e_weight">3</data>
    </edge>
    <edge source="n74" target="n110">
      <data key="e_weight">2</data>
    </edge>
    <edge source="n74" target="n111">
      <data key="e_weight">17</data>
    </edge>
    <edge source="n74" target="n112">
      <data key="e_weight">8</data>
    </edge>
    <edge source="n74" target="n113">
      <data key="e_weight">7</data>
    </edge>
    <edge source="n74" target="n114">
      <data key="e_weight">10</data>
    </edge>
    <edge source="n74" target="n115">
      <data key="e_weight">2</data>
    </edge>
    <edge source="n74" target="n116">
      <data key="e_weight">4</data>
    </edge>
    <edge source="n74" target="n118">
      <data key="e_weight">324</data>
    </edge>
    <edge source="n74" target="n119">
      <data key="e_weight">1</data>
    </edge>
    <edge source="n74" target="n122">
      <data key="e_weight">1</data>
    </edge>
    <edge source="n74" target="n123">
      <data key="e_weight">20</data>
    </edge>
    <edge source="n74" target="n124">
      <data key="e_weight">14</data>
    </edge>
    <edge source="n74" target="n127">
      <data key="e_weight">1</data>
    </edge>
    <edge source="n74" target="n129">
      <data key="e_weight">3</data>
    </edge>
    <edge source="n74" target="n132">
      <data key="e_weight">1</data>
    </edge>
    <edge source="n74" target="n133">
      <data key="e_weight">198</data>
    </edge>
    <edge source="n74" target="n134">
      <data key="e_weight">219</data>
    </edge>
    <edge source="n74" target="n135">
      <data key="e_weight">65</data>
    </edge>
    <edge source="n74" target="n136">
      <data key="e_weight">1</data>
    </edge>
    <edge source="n74" target="n137">
      <data key="e_weight">236</data>
    </edge>
    <edge source="n74" target="n138">
      <data key="e_weight">17</data>
    </edge>
    <edge source="n74" target="n140">
      <data key="e_weight">117</data>
    </edge>
    <edge source="n75" target="n77">
      <data key="e_weight">226</data>
    </edge>
    <edge source="n75" target="n78">
      <data key="e_weight">73</data>
    </edge>
    <edge source="n75" target="n79">
      <data key="e_weight">144</data>
    </edge>
    <edge source="n75" target="n81">
      <data key="e_weight">206</data>
    </edge>
    <edge source="n75" target="n82">
      <data key="e_weight">2</data>
    </edge>
    <edge source="n75" target="n84">
      <data key="e_weight">234</data>
    </edge>
    <edge source="n75" target="n85">
      <data key="e_weight">1</data>
    </edge>
    <edge source="n75" target="n89">
      <data key="e_weight">12</data>
    </edge>
    <edge source="n75" target="n94">
      <data key="e_weight">11</data>
    </edge>
    <edge source="n75" target="n99">
      <data key="e_weight">2</data>
    </edge>
    <edge source="n75" target="n101">
      <data key="e_weight">1</data>
    </edge>
    <edge source="n75" target="n103">
      <data key="e_weight">11</data>
    </edge>
    <edge source="n75" target="n104">
      <data key="e_weight">1</data>
    </edge>
    <edge source="n75" target="n107">
      <data key="e_weight">6</data>
    </edge>
    <edge source="n75" target="n108">
      <data key="e_weight">2</data>
    </edge>
    <edge source="n75" target="n110">
      <data key="e_weight">1</data>
    </edge>
    <edge source="n75" target="n111">
      <data key="e_weight">7</data>
    </edge>
    <edge source="n75" target="n112">
      <data key="e_weight">10</data>
    </edge>
    <edge source="n75" target="n113">
      <data key="e_weight">6</data>
    </edge>
    <edge source="n75" target="n114">
      <data key="e_weight">1</data>
    </edge>
    <edge source="n75" target="n115">
      <data key="e_weight">1</data>
    </edge>
    <edge source="n75" target="n116">
      <data key="e_weight">10</data>
    </edge>
    <edge source="n75" target="n118">
      <data key="e_weight">86</data>
    </edge>
    <edge source="n75" target="n119">
      <data key="e_weight">12</data>
    </edge>
    <edge source="n75" target="n123">
      <data key="e_weight">11</data>
    </edge>
    <edge source="n75" target="n124">
      <data key="e_weight">11</data>
    </edge>
    <edge source="n75" target="n129">
      <data key="e_weight">7</data>
    </edge>
    <edge source="n75" target="n133">
      <data key="e_weight">4</data>
    </edge>
    <edge source="n75" target="n134">
      <data key="e_weight">25</data>
    </edge>
    <edge source="n75" target="n135">
      <data key="e_weight">18</data>
    </edge>
    <edge source="n75" target="n137">
      <data key="e_weight">83</data>
    </edge>
    <edge source="n75" target="n138">
      <data key="e_weight">9</data>
    </edge>
    <edge source="n76" target="n80">
      <data key="e_weight">85</data>
    </edge>
    <edge source="n76" target="n81">
      <data key="e_weight">1</data>
    </edge>
    <edge source="n76" target="n89">
      <data key="e_weight">1</data>
    </edge>
    <edge source="n76" target="n90">
      <data key="e_weight">13</data>
    </edge>
    <edge source="n76" target="n91">
      <data key="e_weight">63</data>
    </edge>
    <edge source="n76" target="n92">
      <data key="e_weight">125</data>
    </edge>
    <edge source="n76" target="n93">
      <data key="e_weight">5</data>
    </edge>
    <edge source="n76" target="n94">
      <data key="e_weight">1</data>
    </edge>
    <edge source="n76" target="n100">
      <data key="e_weight">10</data>
    </edge>
    <edge source="n76" target="n105">
      <data key="e_weight">18</data>
    </edge>
    <edge source="n76" target="n106">
      <data key="e_weight">5</data>
    </edge>
    <edge source="n76" target="n109">
      <data key="e_weight">29</data>
    </edge>
    <edge source="n76" target="n117">
      <data key="e_weight">3</data>
    </edge>
    <edge source="n76" target="n121">
      <data key="e_weight">7</data>
    </edge>
    <edge source="n76" target="n126">
      <data key="e_weight">3</data>
    </edge>
    <edge source="n76" target="n127">
      <data key="e_weight">9</data>
    </edge>
    <edge source="n76" target="n128">
      <data key="e_weight">38</data>
    </edge>
    <edge source="n76" target="n129">
      <data key="e_weight">1</data>
    </edge>
    <edge source="n76" target="n130">
      <data key="e_weight">19</data>
    </edge>
    <edge source="n76" target="n131">
      <data key="e_weight">7</data>
    </edge>
    <edge source="n76" target="n132">
      <data key="e_weight">3</data>
    </edge>
    <edge source="n77" target="n78">
      <data key="e_weight">37</data>
    </edge>
    <edge source="n77" target="n79">
      <data key="e_weight">182</data>
    </edge>
    <edge source="n77" target="n81">
      <data key="e_weight">252</data>
    </edge>
    <edge source="n77" target="n82">
      <data key="e_weight">5</data>
    </edge>
    <edge source="n77" target="n84">
      <data key="e_weight">327</data>
    </edge>
    <edge source="n77" target="n85">
      <data key="e_weight">11</data>
    </edge>
    <edge source="n77" target="n86">
      <data key="e_weight">2</data>
    </edge>
    <edge source="n77" target="n89">
      <data key="e_weight">24</data>
    </edge>
    <edge source="n77" target="n93">
      <data key="e_weight">3</data>
    </edge>
    <edge source="n77" target="n94">
      <data key="e_weight">39</data>
    </edge>
    <edge source="n77" target="n95">
      <data key="e_weight">6</data>
    </edge>
    <edge source="n77" target="n99">
      <data key="e_weight">11</data>
    </edge>
    <edge source="n77" target="n101">
      <data key="e_weight">23</data>
    </edge>
    <edge source="n77" target="n103">
      <data key="e_weight">32</data>
    </edge>
    <edge source="n77" target="n106">
      <data key="e_weight">1</data>
    </edge>
    <edge source="n77" target="n107">
      <data key="e_weight">24</data>
    </edge>
    <edge source="n77" target="n108">
      <data key="e_weight">11</data>
    </edge>
    <edge source="n77" target="n110">
      <data key="e_weight">2</data>
    </edge>
    <edge source="n77" target="n111">
      <data key="e_weight">43</data>
    </edge>
    <edge source="n77" target="n112">
      <data key="e_weight">17</data>
    </edge>
    <edge source="n77" target="n113">
      <data key="e_weight">16</data>
    </edge>
    <edge source="n77" target="n114">
      <data key="e_weight">2</data>
    </edge>
    <edge source="n77" target="n115">
      <data key="e_weight">14</data>
    </edge>
    <edge source="n77" target="n116">
      <data key="e_weight">30</data>
    </edge>
    <edge source="n77" target="n118">
      <data key="e_weight">90</data>
    </edge>
    <edge source="n77" target="n119">
      <data key="e_weight">32</data>
    </edge>
    <edge source="n77" target="n122">
      <data key="e_weight">5</data>
    </edge>
    <edge source="n77" target="n123">
      <data key="e_weight">35</data>
    </edge>
    <edge source="n77" target="n124">
      <data key="e_weight">37</data>
    </edge>
    <edge source="n77" target="n127">
      <data key="e_weight">2</data>
    </edge>
    <edge source="n77" target="n129">
      <data key="e_weight">11</data>
    </edge>
    <edge source="n77" target="n132">
      <data key="e_weight">5</data>
    </edge>
    <edge source="n77" target="n133">
      <data key="e_weight">65</data>
    </edge>
    <edge source="n77" target="n134">
      <data key="e_weight">28</data>
    </edge>
    <edge source="n77" target="n135">
      <data key="e_weight">66</data>
    </edge>
    <edge source="n77" target="n136">
      <data key="e_weight">7</data>
    </edge>
    <edge source="n77" target="n137">
      <data key="e_weight">90</data>
    </edge>
    <edge source="n77" target="n138">
      <data key="e_weight">19</data>
    </edge>
    <edge source="n77" target="n139">
      <data key="e_weight">17</data>
    </edge>
    <edge source="n77" target="n140">
      <data key="e_weight">42</data>
    </edge>
    <edge source="n78" target="n79">
      <data key="e_weight">61</data>
    </edge>
    <edge source="n78" target="n81">
      <data key="e_weight">86</data>
    </edge>
    <edge source="n78" target="n82">
      <data key="e_weight">4</data>
    </edge>
    <edge source="n78" target="n83">
      <data key="e_weight">3</data>
    </edge>
    <edge source="n78" target="n84">
      <data key="e_weight">55</data>
    </edge>
    <edge source="n78" target="n86">
      <data key="e_weight">6</data>
    </edge>
    <edge source="n78" target="n89">
      <data key="e_weight">6</data>
    </edge>
    <edge source="n78" target="n94">
      <data key="e_weight">4</data>
    </edge>
    <edge source="n78" target="n95">
      <data key="e_weight">1</data>
    </edge>
    <edge source="n78" target="n97">
      <data key="e_weight">1</data>
    </edge>
    <edge source="n78" target="n98">
      <data key="e_weight">2</data>
    </edge>
    <edge source="n78" target="n99">
      <data key="e_weight">2</data>
    </edge>
    <edge source="n78" target="n101">
      <data key="e_weight">6</data>
    </edge>
    <edge source="n78" target="n103">
      <data key="e_weight">6</data>
    </edge>
    <edge source="n78" target="n104">
      <data key="e_weight">8</data>
    </edge>
    <edge source="n78" target="n107">
      <data key="e_weight">1</data>
    </edge>
    <edge source="n78" target="n108">
      <data key="e_weight">6</data>
    </edge>
    <edge source="n78" target="n111">
      <data key="e_weight">7</data>
    </edge>
    <edge source="n78" target="n112">
      <data key="e_weight">8</data>
    </edge>
    <edge source="n78" target="n113">
      <data key="e_weight">3</data>
    </edge>
    <edge source="n78" target="n114">
      <data key="e_weight">2</data>
    </edge>
    <edge source="n78" target="n115">
      <data key="e_weight">2</data>
    </edge>
    <edge source="n78" target="n116">
      <data key="e_weight">8</data>
    </edge>
    <edge source="n78" target="n118">
      <data key="e_weight">167</data>
    </edge>
    <edge source="n78" target="n119">
      <data key="e_weight">2</data>
    </edge>
    <edge source="n78" target="n123">
      <data key="e_weight">4</data>
    </edge>
    <edge source="n78" target="n124">
      <data key="e_weight">6</data>
    </edge>
    <edge source="n78" target="n129">
      <data key="e_weight">3</data>
    </edge>
    <edge source="n78" target="n132">
      <data key="e_weight">3</data>
    </edge>
    <edge source="n78" target="n133">
      <data key="e_weight">60</data>
    </edge>
    <edge source="n78" target="n134">
      <data key="e_weight">100</data>
    </edge>
    <edge source="n78" target="n135">
      <data key="e_weight">72</data>
    </edge>
    <edge source="n78" target="n137">
      <data key="e_weight">282</data>
    </edge>
    <edge source="n78" target="n138">
      <data key="e_weight">5</data>
    </edge>
    <edge source="n78" target="n140">
      <data key="e_weight">63</data>
    </edge>
    <edge source="n79" target="n80">
      <data key="e_weight">1</data>
    </edge>
    <edge source="n79" target="n81">
      <data key="e_weight">155</data>
    </edge>
    <edge source="n79" target="n82">
      <data key="e_weight">1</data>
    </edge>
    <edge source="n79" target="n84">
      <data key="e_weight">533</data>
    </edge>
    <edge source="n79" target="n89">
      <data key="e_weight">20</data>
    </edge>
    <edge source="n79" target="n91">
      <data key="e_weight">1</data>
    </edge>
    <edge source="n79" target="n93">
      <data key="e_weight">1</data>
    </edge>
    <edge source="n79" target="n94">
      <data key="e_weight">19</data>
    </edge>
    <edge source="n79" target="n95">
      <data key="e_weight">5</data>
    </edge>
    <edge source="n79" target="n99">
      <data key="e_weight">5</data>
    </edge>
    <edge source="n79" target="n101">
      <data key="e_weight">10</data>
    </edge>
    <edge source="n79" target="n103">
      <data key="e_weight">9</data>
    </edge>
    <edge source="n79" target="n105">
      <data key="e_weight">1</data>
    </edge>
    <edge source="n79" target="n107">
      <data key="e_weight">8</data>
    </edge>
    <edge source="n79" target="n108">
      <data key="e_weight">2</data>
    </edge>
    <edge source="n79" target="n110">
      <data key="e_weight">1</data>
    </edge>
    <edge source="n79" target="n111">
      <data key="e_weight">24</data>
    </edge>
    <edge source="n79" target="n112">
      <data key="e_weight">26</data>
    </edge>
    <edge source="n79" target="n113">
      <data key="e_weight">7</data>
    </edge>
    <edge source="n79" target="n114">
      <data key="e_weight">10</data>
    </edge>
    <edge source="n79" target="n115">
      <data key="e_weight">11</data>
    </edge>
    <edge source="n79" target="n116">
      <data key="e_weight">9</data>
    </edge>
    <edge source="n79" target="n118">
      <data key="e_weight">74</data>
    </edge>
    <edge source="n79" target="n119">
      <data key="e_weight">27</data>
    </edge>
    <edge source="n79" target="n123">
      <data key="e_weight">37</data>
    </edge>
    <edge source="n79" target="n124">
      <data key="e_weight">23</data>
    </edge>
    <edge source="n79" target="n127">
      <data key="e_weight">1</data>
    </edge>
    <edge source="n79" target="n129">
      <data key="e_weight">3</data>
    </edge>
    <edge source="n79" target="n132">
      <data key="e_weight">1</data>
    </edge>
    <edge source="n79" target="n133">
      <data key="e_weight">45</data>
    </edge>
    <edge source="n79" target="n134">
      <data key="e_weight">59</data>
    </edge>
    <edge source="n79" target="n135">
      <data key="e_weight">60</data>
    </edge>
    <edge source="n79" target="n136">
      <data key="e_weight">1</data>
    </edge>
    <edge source="n79" target="n137">
      <data key="e_weight">98</data>
    </edge>
    <edge source="n79" target="n138">
      <data key="e_weight">4</data>
    </edge>
    <edge source="n79" target="n140">
      <data key="e_weight">44</data>
    </edge>
    <edge source="n80" target="n82">
      <data key="e_weight">2</data>
    </edge>
    <edge source="n80" target="n85">
      <data key="e_weight">1</data>
    </edge>
    <edge source="n80" target="n90">
      <data key="e_weight">21</data>
    </edge>
    <edge source="n80" target="n91">
      <data key="e_weight">77</data>
    </edge>
    <edge source="n80" target="n92">
      <data key="e_weight">116</data>
    </edge>
    <edge source="n80" target="n93">
      <data key="e_weight">9</data>
    </edge>
    <edge source="n80" target="n94">
      <data key="e_weight">1</data>
    </edge>
    <edge source="n80" target="n99">
      <data key="e_weight">1</data>
    </edge>
    <edge source="n80" target="n100">
      <data key="e_weight">25</data>
    </edge>
    <edge source="n80" target="n101">
      <data key="e_weight">1</data>
    </edge>
    <edge source="n80" target="n105">
      <data key="e_weight">14</data>
    </edge>
    <edge source="n80" target="n106">
      <data key="e_weight">10</data>
    </edge>
    <edge source="n80" target="n107">
      <data key="e_weight">1</data>
    </edge>
    <edge source="n80" target="n109">
      <data key="e_weight">40</data>
    </edge>
    <edge source="n80" target="n110">
      <data key="e_weight">2</data>
    </edge>
    <edge source="n80" target="n111">
      <data key="e_weight">1</data>
    </edge>
    <edge source="n80" target="n113">
      <data key="e_weight">1</data>
    </edge>
    <edge source="n80" target="n116">
      <data key="e_weight">1</data>
    </edge>
    <edge source="n80" target="n117">
      <data key="e_weight">10</data>
    </edge>
    <edge source="n80" target="n119">
      <data key="e_weight">1</data>
    </edge>
    <edge source="n80" target="n121">
      <data key="e_weight">10</data>
    </edge>
    <edge source="n80" target="n122">
      <data key="e_weight">1</data>
    </edge>
    <edge source="n80" target="n126">
      <data key="e_weight">1</data>
    </edge>
    <edge source="n80" target="n127">
      <data key="e_weight">3</data>
    </edge>
    <edge source="n80" target="n128">
      <data key="e_weight">43</data>
    </edge>
    <edge source="n80" target="n130">
      <data key="e_weight">13</data>
    </edge>
    <edge source="n80" target="n131">
      <data key="e_weight">9</data>
    </edge>
    <edge source="n80" target="n132">
      <data key="e_weight">7</data>
    </edge>
    <edge source="n80" target="n135">
      <data key="e_weight">28</data>
    </edge>
    <edge source="n80" target="n140">
      <data key="e_weight">1</data>
    </edge>
    <edge source="n81" target="n82">
      <data key="e_weight">7</data>
    </edge>
    <edge source="n81" target="n84">
      <data key="e_weight">263</data>
    </edge>
    <edge source="n81" target="n85">
      <data key="e_weight">10</data>
    </edge>
    <edge source="n81" target="n86">
      <data key="e_weight">1</data>
    </edge>
    <edge source="n81" target="n89">
      <data key="e_weight">13</data>
    </edge>
    <edge source="n81" target="n91">
      <data key="e_weight">1</data>
    </edge>
    <edge source="n81" target="n93">
      <data key="e_weight">1</data>
    </edge>
    <edge source="n81" target="n94">
      <data key="e_weight">24</data>
    </edge>
    <edge source="n81" target="n95">
      <data key="e_weight">11</data>
    </edge>
    <edge source="n81" target="n99">
      <data key="e_weight">14</data>
    </edge>
    <edge source="n81" target="n100">
      <data key="e_weight">1</data>
    </edge>
    <edge source="n81" target="n101">
      <data key="e_weight">19</data>
    </edge>
    <edge source="n81" target="n103">
      <data key="e_weight">13</data>
    </edge>
    <edge source="n81" target="n104">
      <data key="e_weight">1</data>
    </edge>
    <edge source="n81" target="n105">
      <data key="e_weight">2</data>
    </edge>
    <edge source="n81" target="n106">
      <data key="e_weight">1</data>
    </edge>
    <edge source="n81" target="n107">
      <data key="e_weight">33</data>
    </edge>
    <edge source="n81" target="n108">
      <data key="e_weight">5</data>
    </edge>
    <edge source="n81" target="n110">
      <data key="e_weight">4</data>
    </edge>
    <edge source="n81" target="n111">
      <data key="e_weight">30</data>
    </edge>
    <edge source="n81" target="n112">
      <data key="e_weight">18</data>
    </edge>
    <edge source="n81" target="n113">
      <data key="e_weight">10</data>
    </edge>
    <edge source="n81" target="n114">
      <data key="e_weight">6</data>
    </edge>
    <edge source="n81" target="n115">
      <data key="e_weight">14</data>
    </edge>
    <edge source="n81" target="n116">
      <data key="e_weight">11</data>
    </edge>
    <edge source="n81" target="n117">
      <data key="e_weight">2</data>
    </edge>
    <edge source="n81" target="n118">
      <data key="e_weight">80</data>
    </edge>
    <edge source="n81" target="n119">
      <data key="e_weight">42</data>
    </edge>
    <edge source="n81" target="n121">
      <data key="e_weight">3</data>
    </edge>
    <edge source="n81" target="n122">
      <data key="e_weight">6</data>
    </edge>
    <edge source="n81" target="n123">
      <data key="e_weight">39</data>
    </edge>
    <edge source="n81" target="n124">
      <data key="e_weight">14</data>
    </edge>
    <edge source="n81" target="n127">
      <data key="e_weight">2</data>
    </edge>
    <edge source="n81" target="n129">
      <data key="e_weight">7</data>
    </edge>
    <edge source="n81" target="n130">
      <data key="e_weight">2</data>
    </edge>
    <edge source="n81" target="n132">
      <data key="e_weight">5</data>
    </edge>
    <edge source="n81" target="n133">
      <data key="e_weight">114</data>
    </edge>
    <edge source="n81" target="n134">
      <data key="e_weight">68</data>
    </edge>
    <edge source="n81" target="n135">
      <data key="e_weight">42</data>
    </edge>
    <edge source="n81" target="n136">
      <data key="e_weight">6</data>
    </edge>
    <edge source="n81" target="n137">
      <data key="e_weight">114</data>
    </edge>
    <edge source="n81" target="n138">
      <data key="e_weight">14</data>
    </edge>
    <edge source="n81" target="n139">
      <data key="e_weight">8</data>
    </edge>
    <edge source="n81" target="n140">
      <data key="e_weight">92</data>
    </edge>
    <edge source="n82" target="n84">
      <data key="e_weight">7</data>
    </edge>
    <edge source="n82" target="n85">
      <data key="e_weight">75</data>
    </edge>
    <edge source="n82" target="n87">
      <data key="e_weight">1</data>
    </edge>
    <edge source="n82" target="n88">
      <data key="e_weight">1</data>
    </edge>
    <edge source="n82" target="n89">
      <data key="e_weight">9</data>
    </edge>
    <edge source="n82" target="n90">
      <data key="e_weight">1</data>
    </edge>
    <edge source="n82" target="n94">
      <data key="e_weight">16</data>
    </edge>
    <edge source="n82" target="n95">
      <data key="e_weight">7</data>
    </edge>
    <edge source="n82" target="n99">
      <data key="e_weight">13</data>
    </edge>
    <edge source="n82" target="n101">
      <data key="e_weight">27</data>
    </edge>
    <edge source="n82" target="n102">
      <data key="e_weight">1</data>
    </edge>
    <edge source="n82" target="n103">
      <data key="e_weight">29</data>
    </edge>
    <edge source="n82" target="n104">
      <data key="e_weight">1</data>
    </edge>
    <edge source="n82" target="n106">
      <data key="e_weight">3</data>
    </edge>
    <edge source="n82" target="n107">
      <data key="e_weight">12</data>
    </edge>
    <edge source="n82" target="n108">
      <data key="e_weight">204</data>
    </edge>
    <edge source="n82" target="n110">
      <data key="e_weight">61</data>
    </edge>
    <edge source="n82" target="n111">
      <data key="e_weight">10</data>
    </edge>
    <edge source="n82" target="n112">
      <data key="e_weight">7</data>
    </edge>
    <edge source="n82" target="n113">
      <data key="e_weight">241</data>
    </edge>
    <edge source="n82" target="n114">
      <data key="e_weight">4</data>
    </edge>
    <edge source="n82" target="n115">
      <data key="e_weight">6</data>
    </edge>
    <edge source="n82" target="n116">
      <data key="e_weight">9</data>
    </edge>
    <edge source="n82" target="n118">
      <data key="e_weight">4</data>
    </edge>
    <edge source="n82" target="n119">
      <data key="e_weight">3</data>
    </edge>
    <edge source="n82" target="n121">
      <data key="e_weight">1</data>
    </edge>
    <edge source="n82" target="n122">
      <data key="e_weight">139</data>
    </edge>
    <edge source="n82" target="n123">
      <data key="e_weight">5</data>
    </edge>
    <edge source="n82" target="n124">
      <data key="e_weight">29</data>
    </edge>
    <edge source="n82" target="n127">
      <data key="e_weight">1</data>
    </edge>
    <edge source="n82" target="n129">
      <data key="e_weight">345</data>
    </edge>
    <edge source="n82" target="n130">
      <data key="e_weight">1</data>
    </edge>
    <edge source="n82" target="n132">
      <data key="e_weight">133</data>
    </edge>
    <edge source="n82" target="n133">
      <data key="e_weight">5</data>
    </edge>
    <edge source="n82" target="n134">
      <data key="e_weight">2</data>
    </edge>
    <edge source="n82" target="n135">
      <data key="e_weight">4</data>
    </edge>
    <edge source="n82" target="n136">
      <data key="e_weight">102</data>
    </edge>
    <edge source="n82" target="n137">
      <data key="e_weight">8</data>
    </edge>
    <edge source="n82" target="n138">
      <data key="e_weight">328</data>
    </edge>
    <edge source="n82" target="n139">
      <data key="e_weight">132</data>
    </edge>
    <edge source="n82" target="n140">
      <data key="e_weight">4</data>
    </edge>
    <edge source="n83" target="n86">
      <data key="e_weight">806</data>
    </edge>
    <edge source="n83" target="n87">
      <data key="e_weight">36</data>
    </edge>
    <edge source="n83" target="n88">
      <data key="e_weight">10</data>
    </edge>
    <edge source="n83" target="n93">
      <data key="e_weight">1</data>
    </edge>
    <edge source="n83" target="n97">
      <data key="e_weight">118</data>
    </edge>
    <edge source="n83" target="n98">
      <data key="e_weight">100</data>
    </edge>
    <edge source="n83" target="n102">
      <data key="e_weight">16</data>
    </edge>
    <edge source="n83" target="n104">
      <data key="e_weight">662</data>
    </edge>
    <edge source="n83" target="n118">
      <data key="e_weight">24</data>
    </edge>
    <edge source="n83" target="n120">
      <data key="e_weight">25</data>
    </edge>
    <edge source="n83" target="n133">
      <data key="e_weight">5</data>
    </edge>
    <edge source="n83" target="n134">
      <data key="e_weight">42</data>
    </edge>
    <edge source="n83" target="n135">
      <data key="e_weight">5</data>
    </edge>
    <edge source="n83" target="n137">
      <data key="e_weight">10</data>
    </edge>
    <edge source="n83" target="n140">
      <data key="e_weight">7</data>
    </edge>
    <edge source="n84" target="n85">
      <data key="e_weight">9</data>
    </edge>
    <edge source="n84" target="n86">
      <data key="e_weight">1</data>
    </edge>
    <edge source="n84" target="n89">
      <data key="e_weight">40</data>
    </edge>
    <edge source="n84" target="n94">
      <data key="e_weight">25</data>
    </edge>
    <edge source="n84" target="n95">
      <data key="e_weight">6</data>
    </edge>
    <edge source="n84" target="n99">
      <data key="e_weight">18</data>
    </edge>
    <edge source="n84" target="n101">
      <data key="e_weight">10</data>
    </edge>
    <edge source="n84" target="n103">
      <data key="e_weight">21</data>
    </edge>
    <edge source="n84" target="n105">
      <data key="e_weight">1</data>
    </edge>
    <edge source="n84" target="n107">
      <data key="e_weight">17</data>
    </edge>
    <edge source="n84" target="n108">
      <data key="e_weight">8</data>
    </edge>
    <edge source="n84" target="n110">
      <data key="e_weight">7</data>
    </edge>
    <edge source="n84" target="n111">
      <data key="e_weight">26</data>
    </edge>
    <edge source="n84" target="n112">
      <data key="e_weight">13</data>
    </edge>
    <edge source="n84" target="n113">
      <data key="e_weight">17</data>
    </edge>
    <edge source="n84" target="n114">
      <data key="e_weight">6</data>
    </edge>
    <edge source="n84" target="n115">
      <data key="e_weight">9</data>
    </edge>
    <edge source="n84" target="n116">
      <data key="e_weight">31</data>
    </edge>
    <edge source="n84" target="n118">
      <data key="e_weight">70</data>
    </edge>
    <edge source="n84" target="n119">
      <data key="e_weight">20</data>
    </edge>
    <edge source="n84" target="n122">
      <data key="e_weight">7</data>
    </edge>
    <edge source="n84" target="n123">
      <data key="e_weight">43</data>
    </edge>
    <edge source="n84" target="n124">
      <data key="e_weight">23</data>
    </edge>
    <edge source="n84" target="n129">
      <data key="e_weight">16</data>
    </edge>
    <edge source="n84" target="n130">
      <data key="e_weight">1</data>
    </edge>
    <edge source="n84" target="n132">
      <data key="e_weight">7</data>
    </edge>
    <edge source="n84" target="n133">
      <data key="e_weight">57</data>
    </edge>
    <edge source="n84" target="n134">
      <data key="e_weight">81</data>
    </edge>
    <edge source="n84" target="n135">
      <data key="e_weight">121</data>
    </edge>
    <edge source="n84" target="n136">
      <data key="e_weight">8</data>
    </edge>
    <edge source="n84" target="n137">
      <data key="e_weight">149</data>
    </edge>
    <edge source="n84" target="n138">
      <data key="e_weight">15</data>
    </edge>
    <edge source="n84" target="n139">
      <data key="e_weight">13</data>
    </edge>
    <edge source="n84" target="n140">
      <data key="e_weight">49</data>
    </edge>
    <edge source="n85" target="n87">
      <data key="e_weight">1</data>
    </edge>
    <edge source="n85" target="n89">
      <data key="e_weight">10</data>
    </edge>
    <edge source="n85" target="n94">
      <data key="e_weight">8</data>
    </edge>
    <edge source="n85" target="n95">
      <data key="e_weight">1</data>
    </edge>
    <edge source="n85" target="n99">
      <data key="e_weight">20</data>
    </edge>
    <edge source="n85" target="n101">
      <data key="e_weight">1</data>
    </edge>
    <edge source="n85" target="n102">
      <data key="e_weight">1</data>
    </edge>
    <edge source="n85" target="n103">
      <data key="e_weight">17</data>
    </edge>
    <edge source="n85" target="n104">
      <data key="e_weight">1</data>
    </edge>
    <edge source="n85" target="n106">
      <data key="e_weight">1</data>
    </edge>
    <edge source="n85" target="n107">
      <data key="e_weight">16</data>
    </edge>
    <edge source="n85" target="n108">
      <data key="e_weight">302</data>
    </edge>
    <edge source="n85" target="n109">
      <data key="e_weight">1</data>
    </edge>
    <edge source="n85" target="n110">
      <data key="e_weight">150</data>
    </edge>
    <edge source="n85" target="n111">
      <data key="e_weight">7</data>
    </edge>
    <edge source="n85" target="n112">
      <data key="e_weight">5</data>
    </edge>
    <edge source="n85" target="n113">
      <data key="e_weight">346</data>
    </edge>
    <edge source="n85" target="n114">
      <data key="e_weight">6</data>
    </edge>
    <edge source="n85" target="n115">
      <data key="e_weight">5</data>
    </edge>
    <edge source="n85" target="n116">
      <data key="e_weight">18</data>
    </edge>
    <edge source="n85" target="n118">
      <data key="e_weight">8</data>
    </edge>
    <edge source="n85" target="n119">
      <data key="e_weight">3</data>
    </edge>
    <edge source="n85" target="n120">
      <data key="e_weight">1</data>
    </edge>
    <edge source="n85" target="n122">
      <data key="e_weight">106</data>
    </edge>
    <edge source="n85" target="n123">
      <data key="e_weight">15</data>
    </edge>
    <edge source="n85" target="n124">
      <data key="e_weight">20</data>
    </edge>
    <edge source="n85" target="n129">
      <data key="e_weight">280</data>
    </edge>
    <edge source="n85" target="n132">
      <data key="e_weight">87</data>
    </edge>
    <edge source="n85" target="n133">
      <data key="e_weight">2</data>
    </edge>
    <edge source="n85" target="n134">
      <data key="e_weight">7</data>
    </edge>
    <edge source="n85" target="n135">
      <data key="e_weight">3</data>
    </edge>
    <edge source="n85" target="n136">
      <data key="e_weight">211</data>
    </edge>
    <edge source="n85" target="n137">
      <data key="e_weight">13</data>
    </edge>
    <edge source="n85" target="n138">
      <data key="e_weight">258</data>
    </edge>
    <edge source="n85" target="n139">
      <data key="e_weight">109</data>
    </edge>
    <edge source="n85" target="n140">
      <data key="e_weight">1</data>
    </edge>
    <edge source="n86" target="n87">
      <data key="e_weight">64</data>
    </edge>
    <edge source="n86" target="n88">
      <data key="e_weight">30</data>
    </edge>
    <edge source="n86" target="n93">
      <data key="e_weight">1</data>
    </edge>
    <edge source="n86" target="n97">
      <data key="e_weight">202</data>
    </edge>
    <edge source="n86" target="n98">
      <data key="e_weight">715</data>
    </edge>
    <edge source="n86" target="n102">
      <data key="e_weight">54</data>
    </edge>
    <edge source="n86" target="n104">
      <data key="e_weight">657</data>
    </edge>
    <edge source="n86" target="n118">
      <data key="e_weight">48</data>
    </edge>
    <edge source="n86" target="n120">
      <data key="e_weight">64</data>
    </edge>
    <edge source="n86" target="n127">
      <data key="e_weight">1</data>
    </edge>
    <edge source="n86" target="n129">
      <data key="e_weight">1</data>
    </edge>
    <edge source="n86" target="n133">
      <data key="e_weight">27</data>
    </edge>
    <edge source="n86" target="n134">
      <data key="e_weight">66</data>
    </edge>
    <edge source="n86" target="n135">
      <data key="e_weight">13</data>
    </edge>
    <edge source="n86" target="n137">
      <data key="e_weight">43</data>
    </edge>
    <edge source="n86" target="n140">
      <data key="e_weight">23</data>
    </edge>
    <edge source="n87" target="n88">
      <data key="e_weight">78</data>
    </edge>
    <edge source="n87" target="n97">
      <data key="e_weight">23</data>
    </edge>
    <edge source="n87" target="n98">
      <data key="e_weight">37</data>
    </edge>
    <edge source="n87" target="n102">
      <data key="e_weight">105</data>
    </edge>
    <edge source="n87" target="n104">
      <data key="e_weight">53</data>
    </edge>
    <edge source="n87" target="n108">
      <data key="e_weight">2</data>
    </edge>
    <edge source="n87" target="n120">
      <data key="e_weight">98</data>
    </edge>
    <edge source="n87" target="n122">
      <data key="e_weight">1</data>
    </edge>
    <edge source="n87" target="n129">
      <data key="e_weight">1</data>
    </edge>
    <edge source="n87" target="n138">
      <data key="e_weight">1</data>
    </edge>
    <edge source="n87" target="n139">
      <data key="e_weight">1</data>
    </edge>
    <edge source="n88" target="n97">
      <data key="e_weight">4</data>
    </edge>
    <edge source="n88" target="n98">
      <data key="e_weight">5</data>
    </edge>
    <edge source="n88" target="n102">
      <data key="e_weight">148</data>
    </edge>
    <edge source="n88" target="n104">
      <data key="e_weight">12</data>
    </edge>
    <edge source="n88" target="n113">
      <data key="e_weight">1</data>
    </edge>
    <edge source="n88" target="n120">
      <data key="e_weight">75</data>
    </edge>
    <edge source="n88" target="n138">
      <data key="e_weight">1</data>
    </edge>
    <edge source="n89" target="n90">
      <data key="e_weight">22</data>
    </edge>
    <edge source="n89" target="n93">
      <data key="e_weight">2</data>
    </edge>
    <edge source="n89" target="n94">
      <data key="e_weight">149</data>
    </edge>
    <edge source="n89" target="n95">
      <data key="e_weight">435</data>
    </edge>
    <edge source="n89" target="n99">
      <data key="e_weight">236</data>
    </edge>
    <edge source="n89" target="n101">
      <data key="e_weight">154</data>
    </edge>
    <edge source="n89" target="n103">
      <data key="e_weight">238</data>
    </edge>
    <edge source="n89" target="n107">
      <data key="e_weight">167</data>
    </edge>
    <edge source="n89" target="n108">
      <data key="e_weight">6</data>
    </edge>
    <edge source="n89" target="n109">
      <data key="e_weight">1</data>
    </edge>
    <edge source="n89" target="n110">
      <data key="e_weight">7</data>
    </edge>
    <edge source="n89" target="n111">
      <data key="e_weight">234</data>
    </edge>
    <edge source="n89" target="n112">
      <data key="e_weight">160</data>
    </edge>
    <edge source="n89" target="n113">
      <data key="e_weight">23</data>
    </edge>
    <edge source="n89" target="n114">
      <data key="e_weight">465</data>
    </edge>
    <edge source="n89" target="n115">
      <data key="e_weight">208</data>
    </edge>
    <edge source="n89" target="n116">
      <data key="e_weight">137</data>
    </edge>
    <edge source="n89" target="n117">
      <data key="e_weight">4</data>
    </edge>
    <edge source="n89" target="n118">
      <data key="e_weight">12</data>
    </edge>
    <edge source="n89" target="n119">
      <data key="e_weight">207</data>
    </edge>
    <edge source="n89" target="n121">
      <data key="e_weight">2</data>
    </edge>
    <edge source="n89" target="n122">
      <data key="e_weight">8</data>
    </edge>
    <edge source="n89" target="n123">
      <data key="e_weight">149</data>
    </edge>
    <edge source="n89" target="n124">
      <data key="e_weight">125</data>
    </edge>
    <edge source="n89" target="n127">
      <data key="e_weight">29</data>
    </edge>
    <edge source="n89" target="n129">
      <data key="e_weight">11</data>
    </edge>
    <edge source="n89" target="n130">
      <data key="e_weight">1</data>
    </edge>
    <edge source="n89" target="n132">
      <data key="e_weight">10</data>
    </edge>
    <edge source="n89" target="n133">
      <data key="e_weight">14</data>
    </edge>
    <edge source="n89" target="n134">
      <data key="e_weight">41</data>
    </edge>
    <edge source="n89" target="n135">
      <data key="e_weight">26</data>
    </edge>
    <edge source="n89" target="n136">
      <data key="e_weight">9</data>
    </edge>
    <edge source="n89" target="n137">
      <data key="e_weight">34</data>
    </edge>
    <edge source="n89" target="n138">
      <data key="e_weight">17</data>
    </edge>
    <edge source="n89" target="n139">
      <data key="e_weight">12</data>
    </edge>
    <edge source="n89" target="n140">
      <data key="e_weight">7</data>
    </edge>
    <edge source="n90" target="n91">
      <data key="e_weight">10</data>
    </edge>
    <edge source="n90" target="n93">
      <data key="e_weight">57</data>
    </edge>
    <edge source="n90" target="n94">
      <data key="e_weight">10</data>
    </edge>
    <edge source="n90" target="n95">
      <data key="e_weight">8</data>
    </edge>
    <edge source="n90" target="n99">
      <data key="e_weight">8</data>
    </edge>
    <edge source="n90" target="n100">
      <data key="e_weight">1</data>
    </edge>
    <edge source="n90" target="n101">
      <data key="e_weight">9</data>
    </edge>
    <edge source="n90" target="n103">
      <data key="e_weight">20</data>
    </edge>
    <edge source="n90" target="n106">
      <data key="e_weight">6</data>
    </edge>
    <edge source="n90" target="n107">
      <data key="e_weight">4</data>
    </edge>
    <edge source="n90" target="n109">
      <data key="e_weight">10</data>
    </edge>
    <edge source="n90" target="n111">
      <data key="e_weight">12</data>
    </edge>
    <edge source="n90" target="n112">
      <data key="e_weight">6</data>
    </edge>
    <edge source="n90" target="n114">
      <data key="e_weight">11</data>
    </edge>
    <edge source="n90" target="n115">
      <data key="e_weight">6</data>
    </edge>
    <edge source="n90" target="n116">
      <data key="e_weight">3</data>
    </edge>
    <edge source="n90" target="n119">
      <data key="e_weight">14</data>
    </edge>
    <edge source="n90" target="n123">
      <data key="e_weight">6</data>
    </edge>
    <edge source="n90" target="n124">
      <data key="e_weight">16</data>
    </edge>
    <edge source="n90" target="n127">
      <data key="e_weight">198</data>
    </edge>
    <edge source="n90" target="n128">
      <data key="e_weight">19</data>
    </edge>
    <edge source="n90" target="n130">
      <data key="e_weight">7</data>
    </edge>
    <edge source="n90" target="n134">
      <data key="e_weight">1</data>
    </edge>
    <edge source="n90" target="n135">
      <data key="e_weight">1</data>
    </edge>
    <edge source="n91" target="n92">
      <data key="e_weight">123</data>
    </edge>
    <edge source="n91" target="n93">
      <data key="e_weight">2</data>
    </edge>
    <edge source="n91" target="n94">
      <data key="e_weight">1</data>
    </edge>
    <edge source="n91" target="n99">
      <data key="e_weight">1</data>
    </edge>
    <edge source="n91" target="n100">
      <data key="e_weight">4</data>
    </edge>
    <edge source="n91" target="n103">
      <data key="e_weight">1</data>
    </edge>
    <edge source="n91" target="n105">
      <data key="e_weight">16</data>
    </edge>
    <edge source="n91" target="n106">
      <data key="e_weight">1</data>
    </edge>
    <edge source="n91" target="n109">
      <data key="e_weight">68</data>
    </edge>
    <edge source="n91" target="n111">
      <data key="e_weight">1</data>
    </edge>
    <edge source="n91" target="n115">
      <data key="e_weight">1</data>
    </edge>
    <edge source="n91" target="n116">
      <data key="e_weight">1</data>
    </edge>
    <edge source="n91" target="n117">
      <data key="e_weight">1</data>
    </edge>
    <edge source="n91" target="n119">
      <data key="e_weight">1</data>
    </edge>
    <edge source="n91" target="n121">
      <data key="e_weight">1</data>
    </edge>
    <edge source="n91" target="n126">
      <data key="e_weight">2</data>
    </edge>
    <edge source="n91" target="n127">
      <data key="e_weight">2</data>
    </edge>
    <edge source="n91" target="n128">
      <data key="e_weight">45</data>
    </edge>
    <edge source="n91" target="n130">
      <data key="e_weight">19</data>
    </edge>
    <edge source="n91" target="n131">
      <data key="e_weight">9</data>
    </edge>
    <edge source="n91" target="n132">
      <data key="e_weight">4</data>
    </edge>
    <edge source="n92" target="n93">
      <data key="e_weight">5</data>
    </edge>
    <edge source="n92" target="n100">
      <data key="e_weight">14</data>
    </edge>
    <edge source="n92" target="n106">
      <data key="e_weight">2</data>
    </edge>
    <edge source="n92" target="n109">
      <data key="e_weight">49</data>
    </edge>
    <edge source="n92" target="n127">
      <data key="e_weight">10</data>
    </edge>
    <edge source="n92" target="n128">
      <data key="e_weight">35</data>
    </edge>
    <edge source="n92" target="n130">
      <data key="e_weight">19</data>
    </edge>
    <edge source="n92" target="n132">
      <data key="e_weight">1</data>
    </edge>
    <edge source="n93" target="n94">
      <data key="e_weight">1</data>
    </edge>
    <edge source="n93" target="n95">
      <data key="e_weight">1</data>
    </edge>
    <edge source="n93" target="n98">
      <data key="e_weight">2</data>
    </edge>
    <edge source="n93" target="n99">
      <data key="e_weight">1</data>
    </edge>
    <edge source="n93" target="n100">
      <data key="e_weight">7</data>
    </edge>
    <edge source="n93" target="n101">
      <data key="e_weight">1</data>
    </edge>
    <edge source="n93" target="n103">
      <data key="e_weight">1</data>
    </edge>
    <edge source="n93" target="n105">
      <data key="e_weight">10</data>
    </edge>
    <edge source="n93" target="n106">
      <data key="e_weight">406</data>
    </edge>
    <edge source="n93" target="n107">
      <data key="e_weight">1</data>
    </edge>
    <edge source="n93" target="n109">
      <data key="e_weight">4</data>
    </edge>
    <edge source="n93" target="n110">
      <data key="e_weight">1</data>
    </edge>
    <edge source="n93" target="n111">
      <data key="e_weight">3</data>
    </edge>
    <edge source="n93" target="n112">
      <data key="e_weight">1</data>
    </edge>
    <edge source="n93" target="n113">
      <data key="e_weight">1</data>
    </edge>
    <edge source="n93" target="n114">
      <data key="e_weight">1</data>
    </edge>
    <edge source="n93" target="n115">
      <data key="e_weight">2</data>
    </edge>
    <edge source="n93" target="n116">
      <data key="e_weight">2</data>
    </edge>
    <edge source="n93" target="n117">
      <data key="e_weight">156</data>
    </edge>
    <edge source="n93" target="n118">
      <data key="e_weight">1</data>
    </edge>
    <edge source="n93" target="n121">
      <data key="e_weight">237</data>
    </edge>
    <edge source="n93" target="n123">
      <data key="e_weight">2</data>
    </edge>
    <edge source="n93" target="n124">
      <data key="e_weight">1</data>
    </edge>
    <edge source="n93" target="n125">
      <data key="e_weight">20</data>
    </edge>
    <edge source="n93" target="n126">
      <data key="e_weight">190</data>
    </edge>
    <edge source="n93" target="n127">
      <data key="e_weight">74</data>
    </edge>
    <edge source="n93" target="n128">
      <data key="e_weight">10</data>
    </edge>
    <edge source="n93" target="n130">
      <data key="e_weight">20</data>
    </edge>
    <edge source="n93" target="n131">
      <data key="e_weight">14</data>
    </edge>
    <edge source="n93" target="n133">
      <data key="e_weight">1</data>
    </edge>
    <edge source="n93" target="n134">
      <data key="e_weight">2</data>
    </edge>
    <edge source="n93" target="n135">
      <data key="e_weight">1</data>
    </edge>
    <edge source="n93" target="n136">
      <data key="e_weight">1</data>
    </edge>
    <edge source="n93" target="n138">
      <data key="e_weight">3</data>
    </edge>
    <edge source="n94" target="n95">
      <data key="e_weight">153</data>
    </edge>
    <edge source="n94" target="n99">
      <data key="e_weight">372</data>
    </edge>
    <edge source="n94" target="n100">
      <data key="e_weight">2</data>
    </edge>
    <edge source="n94" target="n101">
      <data key="e_weight">359</data>
    </edge>
    <edge source="n94" target="n103">
      <data key="e_weight">298</data>
    </edge>
    <edge source="n94" target="n105">
      <data key="e_weight">3</data>
    </edge>
    <edge source="n94" target="n106">
      <data key="e_weight">1</data>
    </edge>
    <edge source="n94" target="n107">
      <data key="e_weight">464</data>
    </edge>
    <edge source="n94" target="n108">
      <data key="e_weight">4</data>
    </edge>
    <edge source="n94" target="n110">
      <data key="e_weight">6</data>
    </edge>
    <edge source="n94" target="n111">
      <data key="e_weight">347</data>
    </edge>
    <edge source="n94" target="n112">
      <data key="e_weight">285</data>
    </edge>
    <edge source="n94" target="n113">
      <data key="e_weight">32</data>
    </edge>
    <edge source="n94" target="n114">
      <data key="e_weight">216</data>
    </edge>
    <edge source="n94" target="n115">
      <data key="e_weight">316</data>
    </edge>
    <edge source="n94" target="n116">
      <data key="e_weight">148</data>
    </edge>
    <edge source="n94" target="n118">
      <data key="e_weight">4</data>
    </edge>
    <edge source="n94" target="n119">
      <data key="e_weight">386</data>
    </edge>
    <edge source="n94" target="n121">
      <data key="e_weight">1</data>
    </edge>
    <edge source="n94" target="n122">
      <data key="e_weight">12</data>
    </edge>
    <edge source="n94" target="n123">
      <data key="e_weight">310</data>
    </edge>
    <edge source="n94" target="n124">
      <data key="e_weight">359</data>
    </edge>
    <edge source="n94" target="n126">
      <data key="e_weight">1</data>
    </edge>
    <edge source="n94" target="n127">
      <data key="e_weight">10</data>
    </edge>
    <edge source="n94" target="n128">
      <data key="e_weight">1</data>
    </edge>
    <edge source="n94" target="n129">
      <data key="e_weight">14</data>
    </edge>
    <edge source="n94" target="n131">
      <data key="e_weight">1</data>
    </edge>
    <edge source="n94" target="n132">
      <data key="e_weight">22</data>
    </edge>
    <edge source="n94" target="n133">
      <data key="e_weight">4</data>
    </edge>
    <edge source="n94" target="n134">
      <data key="e_weight">5</data>
    </edge>
    <edge source="n94" target="n135">
      <data key="e_weight">19</data>
    </edge>
    <edge source="n94" target="n136">
      <data key="e_weight">7</data>
    </edge>
    <edge source="n94" target="n137">
      <data key="e_weight">6</data>
    </edge>
    <edge source="n94" target="n138">
      <data key="e_weight">25</data>
    </edge>
    <edge source="n94" target="n139">
      <data key="e_weight">12</data>
    </edge>
    <edge source="n94" target="n140">
      <data key="e_weight">3</data>
    </edge>
    <edge source="n95" target="n99">
      <data key="e_weight">87</data>
    </edge>
    <edge source="n95" target="n101">
      <data key="e_weight">143</data>
    </edge>
    <edge source="n95" target="n103">
      <data key="e_weight">268</data>
    </edge>
    <edge source="n95" target="n107">
      <data key="e_weight">50</data>
    </edge>
    <edge source="n95" target="n108">
      <data key="e_weight">6</data>
    </edge>
    <edge source="n95" target="n110">
      <data key="e_weight">4</data>
    </edge>
    <edge source="n95" target="n111">
      <data key="e_weight">177</data>
    </edge>
    <edge source="n95" target="n112">
      <data key="e_weight">239</data>
    </edge>
    <edge source="n95" target="n113">
      <data key="e_weight">6</data>
    </edge>
    <edge source="n95" target="n114">
      <data key="e_weight">361</data>
    </edge>
    <edge source="n95" target="n115">
      <data key="e_weight">182</data>
    </edge>
    <edge source="n95" target="n116">
      <data key="e_weight">127</data>
    </edge>
    <edge source="n95" target="n118">
      <data key="e_weight">9</data>
    </edge>
    <edge source="n95" target="n119">
      <data key="e_weight">247</data>
    </edge>
    <edge source="n95" target="n122">
      <data key="e_weight">7</data>
    </edge>
    <edge source="n95" target="n123">
      <data key="e_weight">276</data>
    </edge>
    <edge source="n95" target="n124">
      <data key="e_weight">161</data>
    </edge>
    <edge source="n95" target="n127">
      <data key="e_weight">8</data>
    </edge>
    <edge source="n95" target="n129">
      <data key="e_weight">2</data>
    </edge>
    <edge source="n95" target="n130">
      <data key="e_weight">1</data>
    </edge>
    <edge source="n95" target="n132">
      <data key="e_weight">3</data>
    </edge>
    <edge source="n95" target="n133">
      <data key="e_weight">4</data>
    </edge>
    <edge source="n95" target="n134">
      <data key="e_weight">4</data>
    </edge>
    <edge source="n95" target="n135">
      <data key="e_weight">5</data>
    </edge>
    <edge source="n95" target="n136">
      <data key="e_weight">6</data>
    </edge>
    <edge source="n95" target="n137">
      <data key="e_weight">5</data>
    </edge>
    <edge source="n95" target="n138">
      <data key="e_weight">13</data>
    </edge>
    <edge source="n95" target="n139">
      <data key="e_weight">1</data>
    </edge>
    <edge source="n95" target="n140">
      <data key="e_weight">2</data>
    </edge>
    <edge source="n97" target="n98">
      <data key="e_weight">758</data>
    </edge>
    <edge source="n97" target="n102">
      <data key="e_weight">11</data>
    </edge>
    <edge source="n97" target="n104">
      <data key="e_weight">714</data>
    </edge>
    <edge source="n97" target="n118">
      <data key="e_weight">8</data>
    </edge>
    <edge source="n97" target="n120">
      <data key="e_weight">10</data>
    </edge>
    <edge source="n97" target="n133">
      <data key="e_weight">2</data>
    </edge>
    <edge source="n97" target="n134">
      <data key="e_weight">23</data>
    </edge>
    <edge source="n97" target="n137">
      <data key="e_weight">11</data>
    </edge>
    <edge source="n97" target="n140">
      <data key="e_weight">3</data>
    </edge>
    <edge source="n98" target="n102">
      <data key="e_weight">31</data>
    </edge>
    <edge source="n98" target="n104">
      <data key="e_weight">658</data>
    </edge>
    <edge source="n98" target="n118">
      <data key="e_weight">16</data>
    </edge>
    <edge source="n98" target="n120">
      <data key="e_weight">15</data>
    </edge>
    <edge source="n98" target="n127">
      <data key="e_weight">1</data>
    </edge>
    <edge source="n98" target="n133">
      <data key="e_weight">16</data>
    </edge>
    <edge source="n98" target="n134">
      <data key="e_weight">35</data>
    </edge>
    <edge source="n98" target="n135">
      <data key="e_weight">5</data>
    </edge>
    <edge source="n98" target="n137">
      <data key="e_weight">16</data>
    </edge>
    <edge source="n98" target="n140">
      <data key="e_weight">11</data>
    </edge>
    <edge source="n99" target="n101">
      <data key="e_weight">110</data>
    </edge>
    <edge source="n99" target="n103">
      <data key="e_weight">366</data>
    </edge>
    <edge source="n99" target="n105">
      <data key="e_weight">1</data>
    </edge>
    <edge source="n99" target="n107">
      <data key="e_weight">116</data>
    </edge>
    <edge source="n99" target="n108">
      <data key="e_weight">8</data>
    </edge>
    <edge source="n99" target="n109">
      <data key="e_weight">1</data>
    </edge>
    <edge source="n99" target="n110">
      <data key="e_weight">5</data>
    </edge>
    <edge source="n99" target="n111">
      <data key="e_weight">116</data>
    </edge>
    <edge source="n99" target="n112">
      <data key="e_weight">103</data>
    </edge>
    <edge source="n99" target="n113">
      <data key="e_weight">50</data>
    </edge>
    <edge source="n99" target="n114">
      <data key="e_weight">160</data>
    </edge>
    <edge source="n99" target="n115">
      <data key="e_weight">138</data>
    </edge>
    <edge source="n99" target="n116">
      <data key="e_weight">179</data>
    </edge>
    <edge source="n99" target="n117">
      <data key="e_weight">1</data>
    </edge>
    <edge source="n99" target="n118">
      <data key="e_weight">10</data>
    </edge>
    <edge source="n99" target="n119">
      <data key="e_weight">377</data>
    </edge>
    <edge source="n99" target="n122">
      <data key="e_weight">12</data>
    </edge>
    <edge source="n99" target="n123">
      <data key="e_weight">298</data>
    </edge>
    <edge source="n99" target="n124">
      <data key="e_weight">428</data>
    </edge>
    <edge source="n99" target="n127">
      <data key="e_weight">12</data>
    </edge>
    <edge source="n99" target="n129">
      <data key="e_weight">18</data>
    </edge>
    <edge source="n99" target="n130">
      <data key="e_weight">1</data>
    </edge>
    <edge source="n99" target="n132">
      <data key="e_weight">12</data>
    </edge>
    <edge source="n99" target="n133">
      <data key="e_weight">8</data>
    </edge>
    <edge source="n99" target="n134">
      <data key="e_weight">3</data>
    </edge>
    <edge source="n99" target="n135">
      <data key="e_weight">9</data>
    </edge>
    <edge source="n99" target="n136">
      <data key="e_weight">9</data>
    </edge>
    <edge source="n99" target="n137">
      <data key="e_weight">9</data>
    </edge>
    <edge source="n99" target="n138">
      <data key="e_weight">33</data>
    </edge>
    <edge source="n99" target="n139">
      <data key="e_weight">16</data>
    </edge>
    <edge source="n99" target="n140">
      <data key="e_weight">5</data>
    </edge>
    <edge source="n100" target="n105">
      <data key="e_weight">34</data>
    </edge>
    <edge source="n100" target="n106">
      <data key="e_weight">3</data>
    </edge>
    <edge source="n100" target="n108">
      <data key="e_weight">1</data>
    </edge>
    <edge source="n100" target="n109">
      <data key="e_weight">32</data>
    </edge>
    <edge source="n100" target="n110">
      <data key="e_weight">1</data>
    </edge>
    <edge source="n100" target="n117">
      <data key="e_weight">1</data>
    </edge>
    <edge source="n100" target="n118">
      <data key="e_weight">1</data>
    </edge>
    <edge source="n100" target="n124">
      <data key="e_weight">1</data>
    </edge>
    <edge source="n100" target="n126">
      <data key="e_weight">1</data>
    </edge>
    <edge source="n100" target="n127">
      <data key="e_weight">1</data>
    </edge>
    <edge source="n100" target="n128">
      <data key="e_weight">8</data>
    </edge>
    <edge source="n100" target="n130">
      <data key="e_weight">288</data>
    </edge>
    <edge source="n100" target="n131">
      <data key="e_weight">58</data>
    </edge>
    <edge source="n100" target="n134">
      <data key="e_weight">2</data>
    </edge>
    <edge source="n100" target="n137">
      <data key="e_weight">1</data>
    </edge>
    <edge source="n101" target="n103">
      <data key="e_weight">525</data>
    </edge>
    <edge source="n101" target="n105">
      <data key="e_weight">2</data>
    </edge>
    <edge source="n101" target="n106">
      <data key="e_weight">1</data>
    </edge>
    <edge source="n101" target="n107">
      <data key="e_weight">148</data>
    </edge>
    <edge source="n101" target="n108">
      <data key="e_weight">8</data>
    </edge>
    <edge source="n101" target="n110">
      <data key="e_weight">5</data>
    </edge>
    <edge source="n101" target="n111">
      <data key="e_weight">295</data>
    </edge>
    <edge source="n101" target="n112">
      <data key="e_weight">419</data>
    </edge>
    <edge source="n101" target="n113">
      <data key="e_weight">24</data>
    </edge>
    <edge source="n101" target="n114">
      <data key="e_weight">216</data>
    </edge>
    <edge source="n101" target="n115">
      <data key="e_weight">168</data>
    </edge>
    <edge source="n101" target="n116">
      <data key="e_weight">182</data>
    </edge>
    <edge source="n101" target="n118">
      <data key="e_weight">6</data>
    </edge>
    <edge source="n101" target="n119">
      <data key="e_weight">418</data>
    </edge>
    <edge source="n101" target="n122">
      <data key="e_weight">3</data>
    </edge>
    <edge source="n101" target="n123">
      <data key="e_weight">363</data>
    </edge>
    <edge source="n101" target="n124">
      <data key="e_weight">315</data>
    </edge>
    <edge source="n101" target="n126">
      <data key="e_weight">1</data>
    </edge>
    <edge source="n101" target="n127">
      <data key="e_weight">7</data>
    </edge>
    <edge source="n101" target="n129">
      <data key="e_weight">9</data>
    </edge>
    <edge source="n101" target="n131">
      <data key="e_weight">1</data>
    </edge>
    <edge source="n101" target="n132">
      <data key="e_weight">17</data>
    </edge>
    <edge source="n101" target="n133">
      <data key="e_weight">1</data>
    </edge>
    <edge source="n101" target="n134">
      <data key="e_weight">2</data>
    </edge>
    <edge source="n101" target="n135">
      <data key="e_weight">12</data>
    </edge>
    <edge source="n101" target="n136">
      <data key="e_weight">4</data>
    </edge>
    <edge source="n101" target="n137">
      <data key="e_weight">2</data>
    </edge>
    <edge source="n101" target="n138">
      <data key="e_weight">26</data>
    </edge>
    <edge source="n101" target="n139">
      <data key="e_weight">4</data>
    </edge>
    <edge source="n101" target="n140">
      <data key="e_weight">2</data>
    </edge>
    <edge source="n102" target="n104">
      <data key="e_weight">30</data>
    </edge>
    <edge source="n102" target="n108">
      <data key="e_weight">1</data>
    </edge>
    <edge source="n102" target="n113">
      <data key="e_weight">1</data>
    </edge>
    <edge source="n102" target="n120">
      <data key="e_weight">198</data>
    </edge>
    <edge source="n102" target="n129">
      <data key="e_weight">1</data>
    </edge>
    <edge source="n102" target="n138">
      <data key="e_weight">1</data>
    </edge>
    <edge source="n102" target="n139">
      <data key="e_weight">1</data>
    </edge>
    <edge source="n103" target="n106">
      <data key="e_weight">1</data>
    </edge>
    <edge source="n103" target="n107">
      <data key="e_weight">316</data>
    </edge>
    <edge source="n103" target="n108">
      <data key="e_weight">15</data>
    </edge>
    <edge source="n103" target="n110">
      <data key="e_weight">6</data>
    </edge>
    <edge source="n103" target="n111">
      <data key="e_weight">361</data>
    </edge>
    <edge source="n103" target="n112">
      <data key="e_weight">514</data>
    </edge>
    <edge source="n103" target="n113">
      <data key="e_weight">51</data>
    </edge>
    <edge source="n103" target="n114">
      <data key="e_weight">285</data>
    </edge>
    <edge source="n103" target="n115">
      <data key="e_weight">244</data>
    </edge>
    <edge source="n103" target="n116">
      <data key="e_weight">211</data>
    </edge>
    <edge source="n103" target="n117">
      <data key="e_weight">3</data>
    </edge>
    <edge source="n103" target="n118">
      <data key="e_weight">20</data>
    </edge>
    <edge source="n103" target="n119">
      <data key="e_weight">422</data>
    </edge>
    <edge source="n103" target="n121">
      <data key="e_weight">1</data>
    </edge>
    <edge source="n103" target="n122">
      <data key="e_weight">20</data>
    </edge>
    <edge source="n103" target="n123">
      <data key="e_weight">274</data>
    </edge>
    <edge source="n103" target="n124">
      <data key="e_weight">290</data>
    </edge>
    <edge source="n103" target="n126">
      <data key="e_weight">2</data>
    </edge>
    <edge source="n103" target="n127">
      <data key="e_weight">13</data>
    </edge>
    <edge source="n103" target="n129">
      <data key="e_weight">17</data>
    </edge>
    <edge source="n103" target="n130">
      <data key="e_weight">2</data>
    </edge>
    <edge source="n103" target="n131">
      <data key="e_weight">1</data>
    </edge>
    <edge source="n103" target="n132">
      <data key="e_weight">27</data>
    </edge>
    <edge source="n103" target="n133">
      <data key="e_weight">13</data>
    </edge>
    <edge source="n103" target="n134">
      <data key="e_weight">13</data>
    </edge>
    <edge source="n103" target="n135">
      <data key="e_weight">18</data>
    </edge>
    <edge source="n103" target="n136">
      <data key="e_weight">16</data>
    </edge>
    <edge source="n103" target="n137">
      <data key="e_weight">25</data>
    </edge>
    <edge source="n103" target="n138">
      <data key="e_weight">33</data>
    </edge>
    <edge source="n103" target="n139">
      <data key="e_weight">15</data>
    </edge>
    <edge source="n103" target="n140">
      <data key="e_weight">11</data>
    </edge>
    <edge source="n104" target="n118">
      <data key="e_weight">64</data>
    </edge>
    <edge source="n104" target="n120">
      <data key="e_weight">22</data>
    </edge>
    <edge source="n104" target="n133">
      <data key="e_weight">29</data>
    </edge>
    <edge source="n104" target="n134">
      <data key="e_weight">62</data>
    </edge>
    <edge source="n104" target="n135">
      <data key="e_weight">11</data>
    </edge>
    <edge source="n104" target="n137">
      <data key="e_weight">55</data>
    </edge>
    <edge source="n104" target="n140">
      <data key="e_weight">10</data>
    </edge>
    <edge source="n105" target="n106">
      <data key="e_weight">8</data>
    </edge>
    <edge source="n105" target="n109">
      <data key="e_weight">36</data>
    </edge>
    <edge source="n105" target="n113">
      <data key="e_weight">1</data>
    </edge>
    <edge source="n105" target="n116">
      <data key="e_weight">1</data>
    </edge>
    <edge source="n105" target="n117">
      <data key="e_weight">6</data>
    </edge>
    <edge source="n105" target="n121">
      <data key="e_weight">6</data>
    </edge>
    <edge source="n105" target="n124">
      <data key="e_weight">3</data>
    </edge>
    <edge source="n105" target="n126">
      <data key="e_weight">2</data>
    </edge>
    <edge source="n105" target="n127">
      <data key="e_weight">4</data>
    </edge>
    <edge source="n105" target="n128">
      <data key="e_weight">8</data>
    </edge>
    <edge source="n105" target="n130">
      <data key="e_weight">372</data>
    </edge>
    <edge source="n105" target="n131">
      <data key="e_weight">6</data>
    </edge>
    <edge source="n105" target="n134">
      <data key="e_weight">1</data>
    </edge>
    <edge source="n106" target="n107">
      <data key="e_weight">2</data>
    </edge>
    <edge source="n106" target="n108">
      <data key="e_weight">3</data>
    </edge>
    <edge source="n106" target="n109">
      <data key="e_weight">5</data>
    </edge>
    <edge source="n106" target="n110">
      <data key="e_weight">2</data>
    </edge>
    <edge source="n106" target="n111">
      <data key="e_weight">2</data>
    </edge>
    <edge source="n106" target="n112">
      <data key="e_weight">1</data>
    </edge>
    <edge source="n106" target="n113">
      <data key="e_weight">2</data>
    </edge>
    <edge source="n106" target="n115">
      <data key="e_weight">2</data>
    </edge>
    <edge source="n106" target="n116">
      <data key="e_weight">1</data>
    </edge>
    <edge source="n106" target="n117">
      <data key="e_weight">117</data>
    </edge>
    <edge source="n106" target="n121">
      <data key="e_weight">161</data>
    </edge>
    <edge source="n106" target="n122">
      <data key="e_weight">2</data>
    </edge>
    <edge source="n106" target="n124">
      <data key="e_weight">1</data>
    </edge>
    <edge source="n106" target="n125">
      <data key="e_weight">27</data>
    </edge>
    <edge source="n106" target="n126">
      <data key="e_weight">89</data>
    </edge>
    <edge source="n106" target="n127">
      <data key="e_weight">28</data>
    </edge>
    <edge source="n106" target="n128">
      <data key="e_weight">1</data>
    </edge>
    <edge source="n106" target="n129">
      <data key="e_weight">3</data>
    </edge>
    <edge source="n106" target="n130">
      <data key="e_weight">8</data>
    </edge>
    <edge source="n106" target="n131">
      <data key="e_weight">15</data>
    </edge>
    <edge source="n106" target="n132">
      <data key="e_weight">1</data>
    </edge>
    <edge source="n106" target="n136">
      <data key="e_weight">2</data>
    </edge>
    <edge source="n106" target="n138">
      <data key="e_weight">1</data>
    </edge>
    <edge source="n106" target="n139">
      <data key="e_weight">2</data>
    </edge>
    <edge source="n107" target="n108">
      <data key="e_weight">7</data>
    </edge>
    <edge source="n107" target="n109">
      <data key="e_weight">1</data>
    </edge>
    <edge source="n107" target="n110">
      <data key="e_weight">4</data>
    </edge>
    <edge source="n107" target="n111">
      <data key="e_weight">225</data>
    </edge>
    <edge source="n107" target="n112">
      <data key="e_weight">240</data>
    </edge>
    <edge source="n107" target="n113">
      <data key="e_weight">38</data>
    </edge>
    <edge source="n107" target="n114">
      <data key="e_weight">81</data>
    </edge>
    <edge source="n107" target="n115">
      <data key="e_weight">73</data>
    </edge>
    <edge source="n107" target="n116">
      <data key="e_weight">142</data>
    </edge>
    <edge source="n107" target="n118">
      <data key="e_weight">13</data>
    </edge>
    <edge source="n107" target="n119">
      <data key="e_weight">283</data>
    </edge>
    <edge source="n107" target="n121">
      <data key="e_weight">2</data>
    </edge>
    <edge source="n107" target="n122">
      <data key="e_weight">10</data>
    </edge>
    <edge source="n107" target="n123">
      <data key="e_weight">231</data>
    </edge>
    <edge source="n107" target="n124">
      <data key="e_weight">360</data>
    </edge>
    <edge source="n107" target="n129">
      <data key="e_weight">18</data>
    </edge>
    <edge source="n107" target="n130">
      <data key="e_weight">1</data>
    </edge>
    <edge source="n107" target="n131">
      <data key="e_weight">1</data>
    </edge>
    <edge source="n107" target="n132">
      <data key="e_weight">19</data>
    </edge>
    <edge source="n107" target="n133">
      <data key="e_weight">3</data>
    </edge>
    <edge source="n107" target="n134">
      <data key="e_weight">6</data>
    </edge>
    <edge source="n107" target="n135">
      <data key="e_weight">10</data>
    </edge>
    <edge source="n107" target="n136">
      <data key="e_weight">4</data>
    </edge>
    <edge source="n107" target="n137">
      <data key="e_weight">14</data>
    </edge>
    <edge source="n107" target="n138">
      <data key="e_weight">27</data>
    </edge>
    <edge source="n107" target="n139">
      <data key="e_weight">16</data>
    </edge>
    <edge source="n107" target="n140">
      <data key="e_weight">5</data>
    </edge>
    <edge source="n108" target="n110">
      <data key="e_weight">142</data>
    </edge>
    <edge source="n108" target="n111">
      <data key="e_weight">13</data>
    </edge>
    <edge source="n108" target="n112">
      <data key="e_weight">18</data>
    </edge>
    <edge source="n108" target="n113">
      <data key="e_weight">373</data>
    </edge>
    <edge source="n108" target="n114">
      <data key="e_weight">6</data>
    </edge>
    <edge source="n108" target="n115">
      <data key="e_weight">12</data>
    </edge>
    <edge source="n108" target="n116">
      <data key="e_weight">15</data>
    </edge>
    <edge source="n108" target="n118">
      <data key="e_weight">4</data>
    </edge>
    <edge source="n108" target="n119">
      <data key="e_weight">3</data>
    </edge>
    <edge source="n108" target="n122">
      <data key="e_weight">367</data>
    </edge>
    <edge source="n108" target="n123">
      <data key="e_weight">16</data>
    </edge>
    <edge source="n108" target="n124">
      <data key="e_weight">15</data>
    </edge>
    <edge source="n108" target="n127">
      <data key="e_weight">1</data>
    </edge>
    <edge source="n108" target="n128">
      <data key="e_weight">1</data>
    </edge>
    <edge source="n108" target="n129">
      <data key="e_weight">403</data>
    </edge>
    <edge source="n108" target="n131">
      <data key="e_weight">1</data>
    </edge>
    <edge source="n108" target="n132">
      <data key="e_weight">239</data>
    </edge>
    <edge source="n108" target="n133">
      <data key="e_weight">11</data>
    </edge>
    <edge source="n108" target="n134">
      <data key="e_weight">2</data>
    </edge>
    <edge source="n108" target="n135">
      <data key="e_weight">3</data>
    </edge>
    <edge source="n108" target="n136">
      <data key="e_weight">237</data>
    </edge>
    <edge source="n108" target="n137">
      <data key="e_weight">6</data>
    </edge>
    <edge source="n108" target="n138">
      <data key="e_weight">344</data>
    </edge>
    <edge source="n108" target="n139">
      <data key="e_weight">180</data>
    </edge>
    <edge source="n108" target="n140">
      <data key="e_weight">5</data>
    </edge>
    <edge source="n109" target="n111">
      <data key="e_weight">3</data>
    </edge>
    <edge source="n109" target="n113">
      <data key="e_weight">1</data>
    </edge>
    <edge source="n109" target="n114">
      <data key="e_weight">1</data>
    </edge>
    <edge source="n109" target="n115">
      <data key="e_weight">1</data>
    </edge>
    <edge source="n109" target="n116">
      <data key="e_weight">1</data>
    </edge>
    <edge source="n109" target="n117">
      <data key="e_weight">11</data>
    </edge>
    <edge source="n109" target="n121">
      <data key="e_weight">15</data>
    </edge>
    <edge source="n109" target="n123">
      <data key="e_weight">1</data>
    </edge>
    <edge source="n109" target="n126">
      <data key="e_weight">12</data>
    </edge>
    <edge source="n109" target="n127">
      <data key="e_weight">7</data>
    </edge>
    <edge source="n109" target="n128">
      <data key="e_weight">22</data>
    </edge>
    <edge source="n109" target="n130">
      <data key="e_weight">32</data>
    </edge>
    <edge source="n109" target="n131">
      <data key="e_weight">13</data>
    </edge>
    <edge source="n109" target="n132">
      <data key="e_weight">1</data>
    </edge>
    <edge source="n109" target="n134">
      <data key="e_weight">1</data>
    </edge>
    <edge source="n109" target="n135">
      <data key="e_weight">4</data>
    </edge>
    <edge source="n109" target="n138">
      <data key="e_weight">1</data>
    </edge>
    <edge source="n110" target="n111">
      <data key="e_weight">6</data>
    </edge>
    <edge source="n110" target="n112">
      <data key="e_weight">22</data>
    </edge>
    <edge source="n110" target="n113">
      <data key="e_weight">164</data>
    </edge>
    <edge source="n110" target="n114">
      <data key="e_weight">8</data>
    </edge>
    <edge source="n110" target="n115">
      <data key="e_weight">7</data>
    </edge>
    <edge source="n110" target="n116">
      <data key="e_weight">7</data>
    </edge>
    <edge source="n110" target="n118">
      <data key="e_weight">5</data>
    </edge>
    <edge source="n110" target="n122">
      <data key="e_weight">119</data>
    </edge>
    <edge source="n110" target="n123">
      <data key="e_weight">35</data>
    </edge>
    <edge source="n110" target="n124">
      <data key="e_weight">34</data>
    </edge>
    <edge source="n110" target="n128">
      <data key="e_weight">1</data>
    </edge>
    <edge source="n110" target="n129">
      <data key="e_weight">143</data>
    </edge>
    <edge source="n110" target="n132">
      <data key="e_weight">181</data>
    </edge>
    <edge source="n110" target="n133">
      <data key="e_weight">2</data>
    </edge>
    <edge source="n110" target="n134">
      <data key="e_weight">2</data>
    </edge>
    <edge source="n110" target="n135">
      <data key="e_weight">6</data>
    </edge>
    <edge source="n110" target="n136">
      <data key="e_weight">148</data>
    </edge>
    <edge source="n110" target="n137">
      <data key="e_weight">4</data>
    </edge>
    <edge source="n110" target="n138">
      <data key="e_weight">152</data>
    </edge>
    <edge source="n110" target="n139">
      <data key="e_weight">60</data>
    </edge>
    <edge source="n110" target="n140">
      <data key="e_weight">5</data>
    </edge>
    <edge source="n111" target="n112">
      <data key="e_weight">315</data>
    </edge>
    <edge source="n111" target="n113">
      <data key="e_weight">42</data>
    </edge>
    <edge source="n111" target="n114">
      <data key="e_weight">207</data>
    </edge>
    <edge source="n111" target="n115">
      <data key="e_weight">212</data>
    </edge>
    <edge source="n111" target="n116">
      <data key="e_weight">279</data>
    </edge>
    <edge source="n111" target="n117">
      <data key="e_weight">1</data>
    </edge>
    <edge source="n111" target="n118">
      <data key="e_weight">20</data>
    </edge>
    <edge source="n111" target="n119">
      <data key="e_weight">310</data>
    </edge>
    <edge source="n111" target="n121">
      <data key="e_weight">3</data>
    </edge>
    <edge source="n111" target="n122">
      <data key="e_weight">22</data>
    </edge>
    <edge source="n111" target="n123">
      <data key="e_weight">426</data>
    </edge>
    <edge source="n111" target="n124">
      <data key="e_weight">327</data>
    </edge>
    <edge source="n111" target="n126">
      <data key="e_weight">1</data>
    </edge>
    <edge source="n111" target="n127">
      <data key="e_weight">12</data>
    </edge>
    <edge source="n111" target="n128">
      <data key="e_weight">1</data>
    </edge>
    <edge source="n111" target="n129">
      <data key="e_weight">11</data>
    </edge>
    <edge source="n111" target="n132">
      <data key="e_weight">20</data>
    </edge>
    <edge source="n111" target="n133">
      <data key="e_weight">14</data>
    </edge>
    <edge source="n111" target="n134">
      <data key="e_weight">9</data>
    </edge>
    <edge source="n111" target="n135">
      <data key="e_weight">32</data>
    </edge>
    <edge source="n111" target="n136">
      <data key="e_weight">20</data>
    </edge>
    <edge source="n111" target="n137">
      <data key="e_weight">15</data>
    </edge>
    <edge source="n111" target="n138">
      <data key="e_weight">24</data>
    </edge>
    <edge source="n111" target="n139">
      <data key="e_weight">8</data>
    </edge>
    <edge source="n111" target="n140">
      <data key="e_weight">14</data>
    </edge>
    <edge source="n112" target="n113">
      <data key="e_weight">9</data>
    </edge>
    <edge source="n112" target="n114">
      <data key="e_weight">152</data>
    </edge>
    <edge source="n112" target="n115">
      <data key="e_weight">327</data>
    </edge>
    <edge source="n112" target="n116">
      <data key="e_weight">143</data>
    </edge>
    <edge source="n112" target="n118">
      <data key="e_weight">4</data>
    </edge>
    <edge source="n112" target="n119">
      <data key="e_weight">259</data>
    </edge>
    <edge source="n112" target="n122">
      <data key="e_weight">13</data>
    </edge>
    <edge source="n112" target="n123">
      <data key="e_weight">423</data>
    </edge>
    <edge source="n112" target="n124">
      <data key="e_weight">249</data>
    </edge>
    <edge source="n112" target="n127">
      <data key="e_weight">2</data>
    </edge>
    <edge source="n112" target="n129">
      <data key="e_weight">8</data>
    </edge>
    <edge source="n112" target="n132">
      <data key="e_weight">7</data>
    </edge>
    <edge source="n112" target="n133">
      <data key="e_weight">7</data>
    </edge>
    <edge source="n112" target="n134">
      <data key="e_weight">3</data>
    </edge>
    <edge source="n112" target="n135">
      <data key="e_weight">14</data>
    </edge>
    <edge source="n112" target="n136">
      <data key="e_weight">11</data>
    </edge>
    <edge source="n112" target="n137">
      <data key="e_weight">10</data>
    </edge>
    <edge source="n112" target="n138">
      <data key="e_weight">23</data>
    </edge>
    <edge source="n112" target="n139">
      <data key="e_weight">2</data>
    </edge>
    <edge source="n112" target="n140">
      <data key="e_weight">1</data>
    </edge>
    <edge source="n113" target="n114">
      <data key="e_weight">13</data>
    </edge>
    <edge source="n113" target="n115">
      <data key="e_weight">19</data>
    </edge>
    <edge source="n113" target="n116">
      <data key="e_weight">29</data>
    </edge>
    <edge source="n113" target="n118">
      <data key="e_weight">18</data>
    </edge>
    <edge source="n113" target="n119">
      <data key="e_weight">2</data>
    </edge>
    <edge source="n113" target="n122">
      <data key="e_weight">315</data>
    </edge>
    <edge source="n113" target="n123">
      <data key="e_weight">20</data>
    </edge>
    <edge source="n113" target="n124">
      <data key="e_weight">33</data>
    </edge>
    <edge source="n113" target="n127">
      <data key="e_weight">1</data>
    </edge>
    <edge source="n113" target="n128">
      <data key="e_weight">1</data>
    </edge>
    <edge source="n113" target="n129">
      <data key="e_weight">392</data>
    </edge>
    <edge source="n113" target="n130">
      <data key="e_weight">2</data>
    </edge>
    <edge source="n113" target="n131">
      <data key="e_weight">1</data>
    </edge>
    <edge source="n113" target="n132">
      <data key="e_weight">211</data>
    </edge>
    <edge source="n113" target="n133">
      <data key="e_weight">11</data>
    </edge>
    <edge source="n113" target="n134">
      <data key="e_weight">10</data>
    </edge>
    <edge source="n113" target="n135">
      <data key="e_weight">11</data>
    </edge>
    <edge source="n113" target="n136">
      <data key="e_weight">316</data>
    </edge>
    <edge source="n113" target="n137">
      <data key="e_weight">21</data>
    </edge>
    <edge source="n113" target="n138">
      <data key="e_weight">484</data>
    </edge>
    <edge source="n113" target="n139">
      <data key="e_weight">271</data>
    </edge>
    <edge source="n113" target="n140">
      <data key="e_weight">8</data>
    </edge>
    <edge source="n114" target="n115">
      <data key="e_weight">141</data>
    </edge>
    <edge source="n114" target="n116">
      <data key="e_weight">178</data>
    </edge>
    <edge source="n114" target="n117">
      <data key="e_weight">2</data>
    </edge>
    <edge source="n114" target="n118">
      <data key="e_weight">8</data>
    </edge>
    <edge source="n114" target="n119">
      <data key="e_weight">170</data>
    </edge>
    <edge source="n114" target="n121">
      <data key="e_weight">2</data>
    </edge>
    <edge source="n114" target="n122">
      <data key="e_weight">14</data>
    </edge>
    <edge source="n114" target="n123">
      <data key="e_weight">227</data>
    </edge>
    <edge source="n114" target="n124">
      <data key="e_weight">202</data>
    </edge>
    <edge source="n114" target="n127">
      <data key="e_weight">12</data>
    </edge>
    <edge source="n114" target="n129">
      <data key="e_weight">2</data>
    </edge>
    <edge source="n114" target="n132">
      <data key="e_weight">20</data>
    </edge>
    <edge source="n114" target="n133">
      <data key="e_weight">7</data>
    </edge>
    <edge source="n114" target="n134">
      <data key="e_weight">3</data>
    </edge>
    <edge source="n114" target="n135">
      <data key="e_weight">8</data>
    </edge>
    <edge source="n114" target="n136">
      <data key="e_weight">8</data>
    </edge>
    <edge source="n114" target="n137">
      <data key="e_weight">8</data>
    </edge>
    <edge source="n114" target="n138">
      <data key="e_weight">8</data>
    </edge>
    <edge source="n114" target="n140">
      <data key="e_weight">1</data>
    </edge>
    <edge source="n115" target="n116">
      <data key="e_weight">246</data>
    </edge>
    <edge source="n115" target="n118">
      <data key="e_weight">7</data>
    </edge>
    <edge source="n115" target="n119">
      <data key="e_weight">204</data>
    </edge>
    <edge source="n115" target="n122">
      <data key="e_weight">14</data>
    </edge>
    <edge source="n115" target="n123">
      <data key="e_weight">597</data>
    </edge>
    <edge source="n115" target="n124">
      <data key="e_weight">250</data>
    </edge>
    <edge source="n115" target="n127">
      <data key="e_weight">10</data>
    </edge>
    <edge source="n115" target="n129">
      <data key="e_weight">11</data>
    </edge>
    <edge source="n115" target="n132">
      <data key="e_weight">5</data>
    </edge>
    <edge source="n115" target="n133">
      <data key="e_weight">7</data>
    </edge>
    <edge source="n115" target="n134">
      <data key="e_weight">12</data>
    </edge>
    <edge source="n115" target="n135">
      <data key="e_weight">3</data>
    </edge>
    <edge source="n115" target="n136">
      <data key="e_weight">7</data>
    </edge>
    <edge source="n115" target="n137">
      <data key="e_weight">7</data>
    </edge>
    <edge source="n115" target="n138">
      <data key="e_weight">21</data>
    </edge>
    <edge source="n115" target="n139">
      <data key="e_weight">4</data>
    </edge>
    <edge source="n115" target="n140">
      <data key="e_weight">1</data>
    </edge>
    <edge source="n116" target="n117">
      <data key="e_weight">2</data>
    </edge>
    <edge source="n116" target="n118">
      <data key="e_weight">11</data>
    </edge>
    <edge source="n116" target="n119">
      <data key="e_weight">156</data>
    </edge>
    <edge source="n116" target="n122">
      <data key="e_weight">16</data>
    </edge>
    <edge source="n116" target="n123">
      <data key="e_weight">367</data>
    </edge>
    <edge source="n116" target="n124">
      <data key="e_weight">132</data>
    </edge>
    <edge source="n116" target="n126">
      <data key="e_weight">1</data>
    </edge>
    <edge source="n116" target="n127">
      <data key="e_weight">5</data>
    </edge>
    <edge source="n116" target="n128">
      <data key="e_weight">1</data>
    </edge>
    <edge source="n116" target="n129">
      <data key="e_weight">19</data>
    </edge>
    <edge source="n116" target="n130">
      <data key="e_weight">1</data>
    </edge>
    <edge source="n116" target="n132">
      <data key="e_weight">11</data>
    </edge>
    <edge source="n116" target="n133">
      <data key="e_weight">8</data>
    </edge>
    <edge source="n116" target="n134">
      <data key="e_weight">8</data>
    </edge>
    <edge source="n116" target="n135">
      <data key="e_weight">17</data>
    </edge>
    <edge source="n116" target="n136">
      <data key="e_weight">9</data>
    </edge>
    <edge source="n116" target="n137">
      <data key="e_weight">13</data>
    </edge>
    <edge source="n116" target="n138">
      <data key="e_weight">30</data>
    </edge>
    <edge source="n116" target="n139">
      <data key="e_weight">18</data>
    </edge>
    <edge source="n116" target="n140">
      <data key="e_weight">6</data>
    </edge>
    <edge source="n117" target="n119">
      <data key="e_weight">1</data>
    </edge>
    <edge source="n117" target="n121">
      <data key="e_weight">34</data>
    </edge>
    <edge source="n117" target="n123">
      <data key="e_weight">1</data>
    </edge>
    <edge source="n117" target="n124">
      <data key="e_weight">1</data>
    </edge>
    <edge source="n117" target="n125">
      <data key="e_weight">20</data>
    </edge>
    <edge source="n117" target="n126">
      <data key="e_weight">27</data>
    </edge>
    <edge source="n117" target="n127">
      <data key="e_weight">2</data>
    </edge>
    <edge source="n117" target="n128">
      <data key="e_weight">3</data>
    </edge>
    <edge source="n117" target="n129">
      <data key="e_weight">1</data>
    </edge>
    <edge source="n117" target="n130">
[truncated: 12,962 more chars]
