# Supplementary material for: Social Contact Networks and Mixing among Students in K-12 Schools in Pittsburgh, PA
Source: PLoS One. 2016 Mar 15;11(3):e0151139. doi: 10.1371/journal.pone.0151139 (PMC4792376; doi:10.1371/journal.pone.0151139)
Supplement: S1 Data — (ZIP) [file pone.0151139.s001.zip › S2_data/net_P-ES_onlystudents-wholeday.ncol]

4 8 1
4 12 152
4 13 54
4 15 139
4 17 118
4 21 89
4 22 109
4 27 472
4 36 70
4 39 1
4 47 51
4 57 4
4 59 35
4 60 7
4 62 103
4 67 41
4 69 56
4 73 237
4 74 21
4 75 110
4 78 1
4 79 1
4 82 7
4 84 13
4 87 1
4 97 53
4 98 1
4 99 1
4 101 28
4 102 1
4 109 9
4 112 63
4 113 8
4 115 380
4 117 2
4 122 1
4 124 1
4 127 1
4 130 40
4 131 253
4 132 20
4 133 352
4 136 413
4 144 117
4 145 1
4 148 145
4 149 254
4 157 113
4 159 121
4 164 7
4 165 24
4 169 141
4 170 5
4 172 89
4 173 1
4 176 13
4 178 1
4 179 1
4 181 2
4 182 10
4 184 2
4 186 6
4 187 25
4 189 7
4 192 1
4 193 5
4 198 13
4 201 72
4 203 1
4 204 1
4 206 5
4 207 4
4 211 4
4 213 21
4 214 5
4 217 7
4 218 8
4 219 9
4 220 11
4 222 462
4 223 4
4 226 1
4 228 10
4 230 8
4 233 1
4 236 2
4 241 6
4 242 517
4 243 303
4 244 208
4 245 3
4 246 457
4 247 8
4 249 6
4 250 298
8 17 4
8 22 1
8 27 1
8 33 27
8 36 2
8 39 5
8 41 104
8 49 68
8 54 18
8 56 13
8 57 2
8 58 35
8 62 1
8 75 1
8 76 4
8 78 5
8 79 5
8 81 74
8 82 1
8 83 29
8 84 11
8 85 11
8 87 11
8 88 9
8 90 19
8 94 19
8 98 54
8 99 11
8 102 32
8 106 9
8 107 11
8 117 1
8 122 4
8 124 19
8 125 23
8 127 17
8 133 1
8 134 10
8 135 26
8 136 1
8 144 1
8 145 72
8 148 1
8 149 1
8 157 1
8 158 65
8 159 1
8 178 16
8 179 73
8 180 57
8 181 5
8 182 2
8 192 11
8 203 25
8 204 13
8 210 29
8 211 5
8 220 1
8 221 6
8 225 11
8 232 13
8 233 5
8 234 62
8 236 1
8 238 10
8 239 14
8 241 29
8 247 1
8 249 1
9 13 48
9 34 131
9 47 50
9 59 26
9 61 194
9 67 49
9 69 37
9 74 30
9 77 155
9 80 207
9 82 1
9 84 1
9 101 48
9 105 131
9 112 57
9 116 131
9 117 1
9 129 126
9 130 36
9 165 40
9 170 1
9 172 58
9 173 155
9 174 108
9 186 18
9 187 29
9 196 179
9 201 44
9 207 1
9 224 149
9 226 1
9 236 1
9 241 1
9 245 1
9 249 1
12 15 510
12 17 273
12 21 181
12 22 211
12 27 155
12 36 48
12 58 1
12 60 30
12 62 158
12 73 22
12 75 288
12 78 1
12 80 1
12 82 8
12 83 1
12 84 15
12 97 243
12 99 1
12 102 1
12 109 7
12 113 4
12 115 7
12 124 1
12 127 1
12 131 39
12 132 55
12 133 60
12 136 58
12 144 281
12 148 201
12 149 99
12 157 216
12 159 198
12 164 5
12 169 235
12 170 2
12 176 15
12 181 1
12 182 16
12 184 7
12 189 7
12 193 18
12 198 19
12 204 1
12 206 11
12 207 6
12 211 4
12 213 33
12 214 21
12 217 6
12 218 5
12 219 6
12 220 16
12 221 1
12 222 91
12 223 33
12 225 1
12 226 1
12 228 40
12 230 19
12 233 1
12 236 4
12 241 1
12 242 44
12 243 33
12 244 27
12 245 5
12 246 110
12 247 9
12 249 3
12 250 66
13 22 1
13 27 37
13 34 12
13 47 182
13 59 646
13 61 26
13 67 345
13 69 277
13 74 194
13 80 3
13 101 148
13 105 29
13 112 254
13 116 27
13 129 23
13 130 61
13 131 3
13 133 4
13 136 18
13 149 1
13 165 298
13 172 35
13 173 47
13 186 31
13 187 342
13 196 19
13 201 625
13 222 32
13 224 13
13 242 4
13 243 54
13 244 2
13 246 29
15 17 507
15 21 213
15 22 421
15 27 135
15 33 2
15 36 256
15 39 1
15 41 1
15 60 22
15 62 236
15 69 1
15 73 155
15 75 255
15 78 1
15 79 2
15 81 1
15 82 5
15 84 8
15 87 1
15 90 1
15 97 218
15 102 1
15 106 1
15 109 17
15 113 7
15 115 87
15 117 1
15 122 1
15 124 2
15 131 122
15 132 98
15 133 184
15 136 94
15 144 463
15 148 313
15 149 172
15 157 410
15 159 438
15 164 3
15 169 434
15 170 4
15 176 15
15 181 1
15 182 19
15 184 11
15 189 7
15 193 13
15 198 6
15 201 3
15 206 17
15 207 5
15 210 1
15 211 6
15 213 22
15 214 9
15 217 5
15 218 15
15 219 15
15 220 9
15 221 2
15 222 101
15 223 35
15 225 1
15 226 4
15 228 36
15 230 19
15 233 2
15 236 5
15 238 2
15 241 5
15 242 127
15 243 109
15 244 86
15 245 4
15 246 158
15 247 5
15 249 9
15 250 103
17 21 116
17 22 339
17 27 99
17 36 195
17 39 1
17 49 1
17 54 1
17 57 1
17 58 2
17 60 9
17 62 245
17 73 106
17 75 243
17 79 1
17 81 2
17 82 9
17 84 11
17 87 1
17 90 1
17 97 193
17 99 1
17 102 3
17 107 1
17 109 15
17 113 7
17 115 33
17 117 1
17 122 1
17 124 2
17 125 1
17 131 57
17 132 87
17 133 104
17 134 1
17 136 90
17 144 454
17 145 1
17 148 270
17 149 124
17 157 181
17 158 1
17 159 338
17 164 4
17 169 285
17 170 14
17 172 3
17 176 11
17 182 14
17 184 8
17 189 13
17 193 16
17 198 12
17 203 3
17 204 1
17 206 16
17 207 5
17 210 1
17 211 3
17 213 26
17 214 11
17 217 8
17 218 6
17 219 21
17 220 8
17 222 98
17 223 21
17 226 4
17 228 12
17 230 20
17 233 1
17 236 5
17 241 3
17 242 174
17 243 56
17 244 40
17 245 5
17 246 96
17 247 7
17 249 12
17 250 114
21 22 110
21 27 78
21 36 15
21 60 5
21 62 48
21 69 3
21 73 6
21 75 150
21 82 1
21 84 1
21 97 107
21 115 11
21 117 7
21 131 20
21 132 90
21 133 40
21 136 40
21 144 82
21 148 84
21 149 71
21 157 215
21 159 116
21 169 117
21 172 2
21 176 1
21 182 6
21 184 2
21 189 1
21 193 6
21 198 1
21 206 2
21 207 1
21 213 7
21 214 3
21 218 1
21 219 3
21 220 1
21 222 51
21 223 11
21 228 3
21 230 14
21 236 1
21 242 5
21 243 15
21 244 23
21 246 63
21 247 1
21 250 8
22 27 114
22 33 1
22 36 401
22 39 2
22 41 1
22 47 3
22 57 1
22 58 1
22 59 1
22 60 22
22 62 313
22 67 1
22 69 1
22 73 88
22 75 194
22 76 1
22 82 11
22 84 16
22 94 1
22 97 183
22 99 2
22 101 1
22 102 3
22 109 6
22 112 1
22 113 2
22 115 110
22 117 1
22 122 1
22 127 1
22 130 1
22 131 73
22 132 41
22 133 117
22 135 1
22 136 73
22 144 318
22 145 1
22 148 237
22 149 93
22 157 240
22 158 1
22 159 448
22 164 2
22 169 258
22 170 6
22 172 3
22 176 18
22 178 1
22 179 1
22 181 1
22 182 9
22 184 6
22 187 1
22 189 8
22 192 1
22 193 7
22 198 16
22 201 4
22 204 2
22 206 11
22 207 6
22 210 1
22 211 4
22 213 20
22 214 8
22 217 11
22 218 3
22 219 6
22 220 16
22 222 95
22 223 17
22 225 1
22 226 5
22 228 19
22 230 12
22 232 1
22 233 2
22 234 1
22 236 8
22 238 1
22 241 5
22 242 81
22 243 73
22 244 56
22 245 5
22 246 123
22 247 20
22 249 4
22 250 67
27 36 41
27 47 36
27 57 5
27 59 20
27 60 10
27 62 57
27 67 21
27 69 42
27 73 321
27 74 16
27 75 71
27 82 10
27 84 13
27 85 1
27 97 35
27 98 1
27 99 1
27 101 50
27 109 15
27 112 16
27 113 14
27 115 254
27 117 1
27 130 21
27 131 318
27 132 19
27 133 421
27 136 306
27 144 113
27 148 124
27 149 217
27 157 50
27 159 99
27 164 8
27 165 20
27 169 86
27 170 7
27 172 59
27 176 11
27 181 2
27 182 6
27 184 5
27 186 3
27 187 17
27 189 4
27 193 4
27 198 9
27 201 72
27 206 9
27 207 7
27 211 5
27 213 18
27 214 10
27 217 15
27 218 9
27 219 13
27 220 11
27 222 557
27 223 3
27 225 1
27 226 14
27 228 7
27 230 11
27 236 3
27 238 2
27 241 10
27 242 285
27 243 276
27 244 120
27 245 5
27 246 324
27 247 6
27 249 16
27 250 364
33 39 1
33 41 43
33 49 34
33 54 53
33 56 249
33 57 1
33 58 159
33 60 3
33 76 8
33 79 7
33 81 19
33 82 1
33 83 135
33 84 1
33 85 295
33 87 26
33 88 63
33 90 25
33 94 304
33 98 2
33 99 39
33 102 206
33 106 67
33 107 38
33 122 4
33 124 266
33 125 6
33 127 36
33 134 13
33 135 198
33 145 35
33 148 1
33 158 45
33 164 2
33 170 1
33 176 1
33 178 5
33 179 16
33 180 10
33 181 7
33 192 94
33 198 2
33 203 81
33 204 5
33 207 1
33 210 35
33 217 1
33 220 1
33 221 5
33 223 1
33 225 9
33 228 1
33 230 1
33 231 2
33 232 2
33 233 2
33 234 15
33 236 2
33 238 308
33 239 90
33 241 1
33 243 1
33 245 1
33 246 1
34 47 16
34 59 4
34 61 166
34 67 18
34 69 15
34 74 8
34 77 126
34 80 119
34 82 1
34 84 1
34 101 16
34 105 215
34 112 27
34 113 2
34 116 130
34 117 1
34 129 125
34 130 6
34 164 1
34 165 11
34 170 1
34 172 32
34 173 140
34 174 174
34 186 8
34 187 12
34 196 184
34 201 18
34 207 1
34 224 164
34 226 1
34 236 1
34 245 1
34 247 1
34 249 2
36 39 1
36 58 2
36 60 7
36 62 167
36 75 146
36 76 1
36 82 3
36 84 3
36 88 1
36 94 2
36 97 144
36 101 1
36 109 1
36 115 50
36 122 1
36 124 1
36 131 32
36 133 47
36 136 26
36 148 114
36 149 9
36 157 42
36 159 246
36 164 3
36 169 172
36 170 1
36 176 5
36 182 3
36 184 2
36 189 4
36 193 2
36 198 5
36 204 1
36 206 8
36 207 2
36 210 1
36 211 3
36 213 8
36 214 6
36 217 3
36 219 1
36 220 11
36 222 30
36 223 19
36 228 12
36 230 14
36 236 2
36 238 1
36 241 2
36 242 1
36 243 48
36 244 4
36 246 74
36 247 7
39 41 3
39 49 2
39 58 4
39 60 16
39 76 162
39 78 32
39 79 9
39 81 5
39 83 6
39 84 4
39 85 40
39 87 20
39 88 9
39 90 6
39 94 7
39 97 1
39 98 6
39 99 18
39 102 11
39 109 5
39 115 1
39 117 1
39 122 152
39 124 8
39 125 63
39 127 20
39 131 1
39 134 37
39 135 3
39 144 1
39 145 5
39 158 7
39 164 1
39 172 1
39 176 12
39 178 100
39 181 64
39 182 7
39 184 13
39 189 7
39 193 9
39 198 13
39 204 4
39 206 8
39 210 7
39 211 1
39 213 6
39 214 4
39 217 2
39 218 6
39 219 11
39 220 8
39 222 1
39 223 15
39 228 8
39 230 8
39 233 178
39 234 4
39 236 1
39 238 8
39 241 5
41 49 56
41 54 7
41 56 46
41 57 4
41 58 26
41 76 9
41 78 7
41 79 4
41 81 33
41 83 21
41 84 9
41 85 8
41 87 10
41 88 14
41 90 55
41 94 22
41 98 23
41 99 7
41 102 26
41 106 13
41 107 10
41 113 1
41 122 5
41 124 24
41 125 22
41 127 6
41 134 8
41 135 36
41 145 61
41 158 49
41 159 1
41 178 17
41 179 101
41 180 55
41 181 7
41 192 10
41 198 1
41 203 23
41 204 6
41 206 1
41 207 1
41 210 96
41 214 1
41 217 2
41 219 1
41 220 1
41 221 9
41 225 9
41 232 2
41 233 2
41 234 60
41 236 1
41 238 20
41 239 35
41 241 14
41 244 14
41 247 1
47 59 345
47 61 40
47 67 582
47 69 86
47 73 52
47 74 318
47 75 1
47 77 24
47 80 37
47 84 1
47 101 278
47 105 30
47 112 503
47 115 13
47 116 38
47 129 51
47 130 640
47 131 23
47 133 32
47 136 36
47 144 2
47 148 1
47 149 9
47 159 1
47 165 275
47 172 108
47 173 38
47 174 15
47 186 765
47 187 446
47 196 26
47 201 93
47 222 61
47 224 43
47 233 1
47 242 36
47 243 71
47 244 9
47 246 31
47 250 33
49 54 18
49 56 22
49 57 1
49 58 27
49 75 1
49 76 2
49 78 2
49 79 1
49 81 55
49 83 30
49 85 8
49 87 6
49 88 9
49 90 16
49 94 15
49 97 1
49 98 8
49 99 6
49 102 12
49 106 3
49 107 15
49 109 2
49 113 1
49 117 1
49 122 8
49 124 11
49 125 24
49 127 16
49 134 9
49 135 37
49 145 26
49 158 68
49 164 1
49 169 1
49 178 15
49 179 62
49 180 52
49 181 5
49 182 2
49 192 15
49 193 1
49 198 1
49 203 20
49 204 3
49 210 27
49 211 2
49 213 2
49 220 1
49 221 4
49 225 12
49 226 1
49 228 3
49 230 1
49 232 6
49 233 8
49 234 59
49 236 1
49 238 14
49 239 16
49 247 1
54 56 18
54 57 1
54 58 239
54 75 2
54 76 3
54 79 8
54 81 12
54 83 196
54 85 84
54 87 22
54 88 128
54 90 4
54 94 218
54 98 5
54 99 22
54 102 289
54 106 21
54 107 29
54 109 1
54 122 8
54 124 195
54 127 16
54 134 6
54 135 190
54 145 30
54 158 16
54 159 1
54 176 1
54 179 3
54 181 6
54 189 1
54 192 69
54 198 1
54 203 7
54 204 2
54 207 1
54 210 14
54 214 1
54 217 1
54 220 1
54 221 2
54 223 1
54 225 1
54 228 1
54 233 3
54 234 12
54 238 271
54 239 4
54 241 2
54 243 1
56 58 296
56 60 1
56 62 1
56 75 1
56 76 4
56 79 9
56 81 19
56 83 140
56 85 237
56 87 27
56 88 68
56 90 18
56 94 380
56 98 7
56 99 35
56 102 254
56 106 71
56 107 34
56 122 4
56 124 272
56 127 39
56 134 14
56 135 292
56 145 20
56 148 1
56 158 26
56 159 1
56 179 29
56 180 18
56 181 10
56 182 1
56 189 1
56 192 168
56 203 10
56 204 8
56 210 43
56 213 1
56 221 3
56 225 5
56 228 1
56 230 1
56 231 2
56 232 3
56 233 4
56 234 6
56 238 426
56 239 2
57 58 5
57 60 7
57 67 1
57 74 1
57 75 2
57 76 6
57 79 124
57 81 1
57 83 8
57 85 4
57 87 132
57 88 4
57 90 4
57 94 6
57 98 2
57 99 232
57 102 10
57 122 4
57 124 10
57 127 77
57 130 1
57 134 8
57 135 3
57 145 1
57 158 1
57 179 2
57 181 365
57 189 1
57 204 195
57 207 1
57 210 5
57 221 9
57 225 50
57 228 1
57 230 1
57 231 5
57 232 3
57 233 72
57 238 6
57 241 1
57 246 3
58 60 1
58 62 1
58 75 3
58 76 6
58 78 1
58 79 14
58 81 34
58 82 1
58 83 177
58 84 2
58 85 185
58 87 30
58 88 161
58 90 10
58 94 285
58 97 1
58 98 5
58 99 45
58 102 382
58 106 145
58 107 125
58 115 1
58 117 2
58 122 6
58 124 195
58 125 13
58 127 48
58 134 9
58 135 316
58 145 31
58 148 2
58 158 26
58 159 4
58 164 1
58 170 1
58 178 8
58 179 17
58 180 8
58 181 20
58 182 5
58 189 1
58 192 350
58 193 1
58 198 3
58 203 113
58 204 23
58 206 2
58 207 1
58 210 15
58 213 2
58 214 2
58 217 1
58 220 1
58 221 16
58 223 2
58 225 9
58 228 1
58 230 1
58 231 1
58 232 7
58 233 5
58 234 19
58 236 1
58 238 353
58 239 97
58 241 3
58 244 1
58 245 1
59 61 25
59 67 509
59 69 336
59 73 6
59 74 47
59 77 27
59 80 25
59 101 100
59 105 13
59 112 158
59 115 6
59 116 31
59 129 31
59 130 106
59 131 5
59 133 6
59 136 7
59 149 1
59 165 70
59 172 638
59 173 38
59 174 12
59 181 1
59 186 98
59 187 512
59 196 25
59 201 68
59 222 26
59 224 12
59 233 1
59 242 5
59 243 35
59 244 2
59 246 17
59 250 7
60 62 29
60 73 15
60 75 24
60 76 27
60 78 6
60 82 26
60 83 1
60 84 19
60 87 2
60 90 1
60 94 1
60 97 38
60 98 1
60 99 5
60 102 1
60 106 3
60 109 455
60 113 42
60 115 9
60 116 1
60 117 2
60 122 34
60 124 1
60 125 62
60 127 1
60 131 10
60 132 1
60 133 13
60 134 1
60 135 1
60 136 11
60 144 14
60 145 1
60 148 46
60 149 11
60 157 16
60 159 17
60 164 19
60 169 38
60 170 35
60 173 1
60 176 378
60 178 27
60 181 1
60 182 275
60 184 491
60 189 360
60 192 1
60 193 442
60 198 550
60 203 1
60 204 1
60 206 222
60 207 9
60 211 12
60 213 356
60 214 532
60 217 52
60 218 410
60 219 324
60 220 219
60 221 9
60 222 11
60 223 364
60 225 4
60 226 23
60 228 321
60 230 182
60 233 20
60 236 23
60 238 1
60 241 32
60 242 13
60 243 5
60 244 28
60 245 10
60 246 19
60 247 30
60 249 35
60 250 8
61 67 47
61 69 41
61 74 35
61 77 119
61 80 149
61 82 1
61 84 1
61 101 38
61 105 170
61 112 53
61 113 1
61 116 150
61 125 1
61 129 79
61 130 40
61 165 31
61 170 1
61 172 51
61 173 140
61 174 77
61 186 30
61 187 23
61 196 127
61 201 26
61 207 1
61 217 1
61 224 109
61 236 1
61 247 1
62 73 70
62 75 188
62 76 1
62 81 1
62 82 9
62 84 8
62 87 1
62 97 298
62 99 1
62 102 1
62 109 4
62 113 2
62 115 24
62 117 1
62 122 2
62 124 1
62 131 27
62 132 15
62 133 74
62 136 32
62 144 242
62 148 252
62 149 16
62 157 125
62 159 242
62 164 6
62 169 163
62 170 5
62 176 35
62 178 1
62 180 1
62 182 9
62 184 3
62 189 9
62 192 1
62 193 4
62 198 10
62 206 22
62 207 4
62 211 3
62 213 9
62 214 4
62 217 10
62 218 4
62 219 5
62 220 10
62 222 77
62 223 7
62 226 7
62 228 8
62 230 11
62 233 2
62 236 7
62 238 2
62 241 5
62 242 51
62 243 16
62 244 32
62 245 7
62 246 66
62 247 20
62 249 19
62 250 30
67 69 574
67 73 30
67 74 61
67 77 42
67 80 39
67 99 1
67 101 209
67 105 34
67 112 109
67 115 1
67 116 40
67 129 51
67 130 627
67 131 7
67 133 20
67 136 30
67 149 6
67 165 499
67 172 133
67 173 69
67 174 24
67 181 3
67 186 168
67 187 104
67 196 43
67 201 746
67 222 30
67 224 44
67 233 1
67 242 15
67 243 55
67 244 3
67 246 40
67 250 9
69 73 34
69 74 68
69 75 1
69 77 34
69 80 31
69 101 357
69 105 33
69 112 485
69 115 11
69 116 34
69 129 54
69 130 298
69 131 18
69 133 21
69 136 17
69 144 1
69 148 1
69 149 7
69 159 1
69 165 283
69 172 341
69 173 55
69 174 21
69 181 1
69 186 693
69 187 486
69 196 41
69 201 76
69 222 52
69 224 28
69 242 28
69 243 61
69 244 6
69 246 30
69 250 32
73 74 11
73 75 56
73 82 10
73 84 8
73 85 1
73 97 47
73 99 1
73 101 44
73 109 2
73 112 25
73 113 1
73 115 76
73 124 1
73 130 17
73 131 219
73 133 233
73 136 141
73 148 75
73 149 64
73 157 41
73 159 99
73 164 3
73 165 16
73 169 122
73 172 37
73 176 28
73 182 5
73 184 1
73 186 4
73 187 15
73 189 5
73 193 1
73 198 9
73 201 24
73 206 3
73 207 3
73 211 1
73 213 17
73 214 5
73 217 10
73 218 1
73 219 1
73 220 10
73 222 263
73 223 4
73 228 8
73 230 4
73 233 1
73 236 4
73 242 37
73 243 170
73 244 22
73 246 248
73 247 10
73 250 18
74 77 27
74 78 1
74 80 36
74 101 541
74 105 29
74 112 100
74 115 5
74 116 27
74 125 1
74 129 28
74 130 95
74 131 3
74 133 6
74 136 5
74 149 1
74 159 1
74 165 65
74 172 225
74 173 37
74 174 14
74 186 95
74 187 128
74 196 29
74 201 733
74 222 20
74 224 7
74 242 12
74 243 38
74 244 5
74 246 23
74 250 10
75 81 1
75 82 7
75 83 1
75 84 7
75 87 2
75 97 354
75 99 1
75 102 2
75 109 12
75 112 1
75 113 12
75 115 20
75 117 1
75 122 1
75 131 39
75 132 107
75 133 72
75 134 1
75 135 1
75 136 61
75 144 275
75 148 326
75 149 68
75 157 356
75 159 271
75 164 5
75 169 534
75 170 6
75 172 1
75 176 25
75 181 1
75 182 22
75 184 12
75 189 14
75 193 18
75 198 16
75 203 1
75 204 1
75 206 14
75 207 2
75 210 1
75 211 3
75 213 31
75 214 22
75 217 17
75 218 8
75 219 12
75 220 33
75 221 1
75 222 64
75 223 36
75 226 6
75 228 28
75 230 18
75 233 2
75 236 3
75 241 2
75 242 52
75 243 30
75 244 84
75 245 3
75 246 80
75 247 5
75 249 9
75 250 72
76 78 321
76 79 9
76 81 5
76 83 3
76 84 7
76 85 7
76 87 90
76 88 9
76 90 13
76 94 3
76 97 1
76 98 6
76 99 39
76 102 5
76 106 4
76 107 5
76 109 12
76 115 1
76 117 2
76 122 303
76 124 5
76 125 227
76 127 32
76 133 1
76 134 13
76 135 4
76 145 5
76 158 7
76 159 1
76 164 1
76 169 1
76 176 20
76 178 189
76 179 10
76 180 3
76 181 4
76 182 9
76 184 11
76 189 8
76 192 5
76 193 14
76 198 24
76 203 5
76 204 7
76 206 6
76 210 16
76 211 1
76 213 6
76 214 6
76 218 16
76 219 17
76 220 6
76 221 79
76 223 22
76 225 19
76 228 16
76 230 16
76 232 18
76 233 194
76 234 3
76 238 9
76 239 3
76 241 2
76 244 2
76 246 1
76 249 1
77 80 107
77 101 27
77 105 144
77 112 49
77 116 185
77 129 71
77 130 26
77 165 28
77 170 1
77 172 52
77 173 108
77 174 16
77 186 22
77 187 34
77 196 118
77 201 26
77 224 106
78 79 9
78 81 3
78 83 3
78 84 3
78 85 1
78 87 25
78 88 4
78 90 8
78 94 4
78 97 1
78 98 4
78 99 25
78 101 1
78 102 4
78 109 5
78 122 148
78 124 9
78 125 13
78 127 6
78 134 3
78 135 3
78 145 6
78 148 1
78 158 7
78 169 1
78 176 21
78 178 27
78 179 1
78 181 5
78 182 9
78 184 7
78 189 3
78 193 13
78 198 12
78 204 1
78 206 1
78 210 8
78 213 4
78 214 1
78 218 11
78 219 1
78 220 3
78 223 4
78 228 6
78 230 5
78 233 134
78 234 2
78 238 5
78 246 1
79 81 6
79 83 10
79 85 9
79 87 124
79 88 2
79 90 8
79 94 9
79 98 8
79 99 298
79 102 12
79 106 7
79 107 5
79 113 1
79 117 1
79 122 11
79 124 13
79 125 33
79 127 133
79 134 7
79 135 4
79 145 4
79 148 1
79 158 5
79 159 1
79 164 1
79 169 1
79 170 1
79 176 1
79 178 14
79 179 11
79 180 11
79 181 229
79 182 1
79 189 1
79 192 2
79 198 1
79 203 6
79 204 195
79 210 6
79 213 1
79 214 1
79 217 1
79 220 6
79 221 86
79 225 185
79 228 1
79 230 1
79 231 36
79 232 162
79 233 23
79 234 7
79 238 15
79 239 6
79 241 1
79 246 1
79 247 1
80 82 2
80 84 1
80 101 26
80 105 163
80 112 48
80 116 140
80 117 1
80 125 1
80 129 70
80 130 26
80 164 1
80 165 25
80 170 1
80 172 43
80 173 151
80 174 82
80 186 13
80 187 19
80 196 111
80 201 19
80 207 1
80 217 1
80 224 90
80 236 1
80 249 1
81 83 29
81 84 1
81 85 4
81 87 5
81 88 9
81 90 13
81 94 19
81 97 1
81 98 35
81 99 17
81 102 29
81 106 15
81 107 9
81 122 11
81 124 7
81 125 27
81 127 20
81 134 11
81 135 16
81 145 83
81 158 45
81 159 1
81 170 1
81 176 1
81 178 20
81 179 23
81 180 76
81 181 6
81 182 2
81 184 1
81 189 1
81 192 8
81 193 1
81 198 2
81 203 7
81 204 5
81 206 1
81 210 41
81 213 1
81 217 2
81 220 1
81 221 7
81 225 11
81 232 8
81 233 5
81 234 74
81 238 18
81 239 10
81 241 2
81 245 1
81 247 1
81 249 2
82 84 250
82 87 1
82 94 1
82 97 8
82 98 1
82 102 1
82 105 1
82 106 1
82 109 13
82 113 364
82 115 9
82 117 212
82 122 1
82 131 5
82 133 16
82 134 1
82 136 15
82 144 4
82 145 1
82 148 17
82 149 8
82 157 9
82 159 17
82 164 217
82 169 12
82 170 209
82 173 1
82 174 1
82 176 14
82 179 1
82 182 34
82 184 17
82 189 10
82 193 36
82 198 26
82 204 2
82 206 32
82 207 211
82 210 1
82 211 205
82 213 24
82 214 18
82 217 357
82 218 34
82 219 25
82 220 13
82 222 7
82 224 2
82 226 197
82 228 21
82 230 52
82 233 1
82 234 1
82 236 226
82 241 268
82 242 20
82 243 9
82 244 18
82 245 374
82 246 16
82 247 407
82 249 299
82 250 14
83 84 2
83 85 117
83 87 52
83 88 108
83 90 14
83 94 185
83 97 1
83 98 13
83 99 46
83 102 376
83 106 243
83 107 245
83 113 1
83 115 1
83 122 6
83 124 212
83 125 12
83 127 42
83 134 10
83 135 183
83 145 40
83 158 39
83 159 2
83 170 2
83 178 10
83 179 15
83 180 16
83 181 33
83 182 1
83 184 1
83 192 107
83 203 125
83 204 14
83 210 13
83 213 2
83 221 19
83 223 1
83 225 21
83 230 2
83 231 2
83 232 16
83 233 4
83 234 22
83 236 1
83 238 248
83 239 304
83 246 2
83 249 1
84 87 4
84 90 4
84 94 1
84 97 7
84 98 2
84 99 2
84 102 1
84 105 1
84 109 47
84 113 314
84 115 6
84 117 135
84 122 9
84 124 1
84 125 3
84 127 1
84 131 8
84 133 14
84 134 3
84 135 2
84 136 21
84 144 4
84 145 3
84 148 12
84 149 12
84 157 14
84 158 6
84 159 24
84 164 206
84 169 27
84 170 183
84 173 1
84 176 10
84 179 2
84 180 2
84 181 1
84 182 12
84 184 25
84 187 1
84 189 17
84 192 1
84 193 28
84 198 19
84 204 3
84 206 17
84 207 291
84 210 2
84 211 395
84 213 23
84 214 34
84 217 320
84 218 11
84 219 30
84 220 14
84 222 6
84 223 3
84 224 1
84 226 264
84 228 27
84 230 35
84 232 1
84 233 2
84 234 2
84 236 325
84 239 1
84 241 394
84 242 31
84 243 7
84 244 17
84 245 265
84 246 13
84 247 497
84 249 246
84 250 18
85 87 24
85 88 70
85 90 13
85 94 374
85 98 2
85 99 36
85 102 179
85 106 125
85 107 86
85 112 1
85 117 1
85 122 2
85 124 395
85 125 1
85 127 30
85 134 45
85 135 156
85 136 1
85 145 16
85 158 7
85 179 2
85 180 4
85 181 12
85 192 156
85 203 134
85 204 5
85 210 18
85 213 1
85 221 6
85 225 18
85 230 1
85 232 17
85 233 2
85 234 7
85 238 355
85 239 83
85 246 2
87 88 14
87 90 9
87 94 41
87 97 1
87 98 12
87 99 419
87 102 46
87 106 56
87 107 19
87 109 1
87 113 1
87 115 1
87 117 1
87 122 89
87 124 77
87 125 20
87 127 307
87 131 1
87 133 2
87 134 7
87 135 22
87 145 12
87 148 2
87 157 2
87 158 18
87 159 1
87 164 2
87 176 3
87 178 21
87 179 13
87 180 4
87 181 231
87 182 3
87 184 2
87 189 3
87 192 9
87 193 1
87 198 1
87 203 39
87 204 214
87 206 2
87 207 1
87 210 5
87 211 1
87 213 2
87 217 2
87 219 1
87 220 1
87 221 354
87 225 344
87 228 3
87 230 1
87 231 15
87 232 284
87 233 7
87 234 9
87 236 2
87 238 32
87 239 37
87 241 2
87 242 1
87 243 1
87 247 1
87 249 1
88 90 4
88 94 140
88 98 4
88 99 16
88 102 244
88 106 83
88 107 57
88 109 1
88 113 1
88 122 8
88 124 109
88 125 3
88 127 16
88 134 1
88 135 80
88 145 9
88 148 1
88 158 10
88 178 6
88 179 13
88 180 8
88 181 9
88 192 35
88 198 1
88 203 48
88 204 7
88 210 10
88 221 13
88 225 10
88 231 2
88 232 9
88 233 1
88 234 6
88 238 147
88 239 82
90 94 19
90 98 43
90 99 13
90 102 23
90 106 13
90 107 15
90 117 1
90 122 7
90 124 41
90 125 10
90 127 13
90 134 11
90 135 25
90 144 1
90 145 54
90 158 112
90 170 1
90 176 1
90 178 2
90 179 43
90 180 33
90 181 8
90 182 2
90 189 1
90 192 22
90 193 1
90 198 2
90 203 33
90 204 3
90 206 1
90 210 66
90 211 1
90 213 1
90 218 1
90 220 2
90 221 1
90 223 2
90 225 5
90 228 1
90 232 6
90 233 8
90 234 16
90 236 1
90 238 75
90 239 2
90 241 3
90 242 1
90 244 11
90 245 1
94 98 4
94 99 54
94 102 211
94 106 323
94 107 105
94 109 1
94 115 1
94 117 1
94 122 6
94 124 385
94 125 7
94 127 25
94 134 7
94 135 280
94 145 38
94 149 1
94 158 27
94 164 1
94 178 6
94 179 21
94 180 45
94 181 12
94 182 1
94 192 155
94 193 1
94 198 1
94 203 307
94 204 8
94 206 1
94 210 22
94 213 1
94 217 1
94 221 26
94 225 34
94 228 1
94 230 1
94 231 6
94 232 17
94 233 3
94 234 15
94 236 2
94 238 474
94 239 230
94 244 1
94 245 2
94 246 1
94 249 1
97 98 1
97 102 2
97 109 11
97 113 16
97 115 16
97 122 1
97 124 1
97 127 2
97 131 14
97 132 44
97 133 48
97 136 41
97 144 212
97 148 368
97 149 43
97 157 308
97 158 1
97 159 246
97 164 10
97 169 426
97 170 9
97 176 43
97 182 27
97 184 19
97 189 41
97 193 23
97 198 21
97 204 3
97 206 54
97 207 4
97 211 2
97 213 66
97 214 19
97 217 35
97 218 10
97 219 22
97 220 38
97 221 1
97 222 55
97 223 28
97 226 8
97 228 38
97 230 26
97 232 1
97 233 2
97 236 9
97 238 1
97 241 16
97 242 24
97 243 16
97 244 39
97 245 6
97 246 57
97 247 14
97 249 17
97 250 66
98 99 9
98 102 12
98 106 11
98 107 5
98 109 1
98 122 13
98 124 21
98 125 5
98 127 12
98 134 10
98 135 8
98 145 23
98 157 1
98 158 17
98 159 1
98 176 1
98 178 11
98 179 24
98 180 42
98 181 5
98 182 1
98 184 1
98 189 2
98 192 3
98 193 1
98 198 1
98 203 11
98 204 4
98 206 1
98 207 1
98 210 27
98 211 2
98 218 1
98 219 1
98 220 2
98 223 1
98 225 11
98 228 2
98 230 1
98 232 2
98 233 4
98 234 7
98 236 3
98 238 28
98 239 5
98 241 4
98 244 4
98 245 1
98 246 1
98 247 1
98 249 1
99 102 39
99 106 43
99 107 24
99 115 1
99 122 38
99 124 64
99 125 33
99 127 505
99 131 2
99 133 1
99 134 14
99 135 39
99 145 12
99 148 2
99 157 1
99 158 12
99 159 2
99 164 1
99 178 7
99 179 9
99 180 8
99 181 264
99 182 3
99 184 2
99 189 6
99 192 15
99 193 4
99 198 2
99 203 32
99 204 236
99 206 3
99 207 2
99 210 4
99 211 1
99 213 1
99 214 1
99 218 1
99 219 1
99 220 1
99 221 338
99 223 4
99 225 396
99 226 1
99 228 3
99 230 8
99 231 34
99 232 456
99 233 18
99 234 6
99 238 41
99 239 19
99 241 1
99 243 1
99 244 1
99 245 1
99 247 2
101 105 38
101 112 167
101 115 3
101 116 34
101 129 36
101 130 142
101 131 15
101 133 17
101 136 41
101 148 1
101 149 7
101 157 1
101 165 517
101 172 184
101 173 44
101 174 10
101 186 787
101 187 429
101 196 28
101 201 146
101 222 49
101 224 23
101 233 1
101 242 38
101 243 59
101 244 6
101 246 31
101 250 17
102 106 257
102 107 327
102 112 1
102 113 1
102 115 3
102 117 1
102 122 13
102 124 251
102 125 10
102 127 35
102 131 1
102 134 5
102 135 285
102 145 24
102 149 1
102 157 2
102 158 21
102 159 1
102 164 3
102 170 1
102 176 1
102 178 7
102 179 19
102 180 24
102 181 21
102 182 2
102 192 138
102 193 1
102 198 2
102 203 248
102 204 16
102 206 2
102 207 2
102 210 22
102 213 1
102 221 30
102 223 1
102 225 34
102 230 1
102 231 2
102 232 23
102 233 4
102 234 12
102 238 259
102 239 319
102 241 1
102 243 1
102 244 2
102 246 1
102 247 1
102 249 1
105 112 42
105 113 2
105 116 148
105 117 1
105 129 171
105 130 32
105 164 1
105 165 39
105 170 1
105 172 42
105 173 166
105 174 187
105 186 13
105 187 31
105 196 188
105 201 37
105 224 150
105 226 1
105 236 1
105 249 1
106 107 31
106 109 1
106 117 1
106 122 14
106 124 260
106 127 46
106 134 2
106 135 144
106 145 27
106 157 1
106 158 11
106 159 1
106 169 1
106 179 13
106 180 9
106 181 14
106 192 43
106 203 74
106 204 18
106 210 20
106 217 1
106 221 15
106 225 7
106 230 2
106 231 4
106 232 31
106 233 3
106 234 7
106 236 2
106 238 375
106 239 62
106 243 2
106 247 1
107 117 1
107 122 2
107 124 199
107 127 20
107 134 5
107 135 114
107 136 1
107 145 15
107 158 6
107 179 14
107 180 1
107 181 3
107 192 41
107 203 15
107 204 5
107 210 9
107 221 3
107 225 2
107 231 2
107 232 2
107 233 2
107 234 9
107 236 1
107 238 172
107 239 23
107 246 3
109 113 8
109 115 3
109 117 1
109 122 14
109 125 8
109 131 5
109 133 2
109 134 4
109 135 1
109 136 3
109 144 3
109 148 12
109 149 3
109 157 7
109 159 20
109 164 5
109 169 12
109 170 3
109 176 244
109 178 10
109 181 1
109 182 277
109 184 167
109 189 330
109 193 147
109 198 417
109 204 1
109 206 88
109 207 26
109 210 1
109 211 11
109 213 157
109 214 204
109 217 13
109 218 265
109 219 229
109 220 195
109 222 7
109 223 274
109 226 10
109 228 318
109 230 226
109 232 1
109 233 6
109 236 12
109 241 6
109 242 6
109 243 6
109 244 5
109 245 11
109 246 9
109 247 32
109 249 6
109 250 6
112 113 1
112 115 8
112 116 53
112 129 62
112 130 137
112 131 11
112 133 13
112 136 14
112 149 9
112 159 2
112 165 123
112 170 1
112 172 153
112 173 61
112 174 20
112 178 1
112 181 2
112 186 188
112 187 466
112 196 39
112 201 367
112 207 1
112 222 44
112 224 33
112 233 1
112 242 8
112 243 55
112 244 9
112 245 1
112 246 24
112 250 15
113 115 5
113 116 1
113 117 220
113 122 1
113 127 1
113 129 1
113 131 1
113 133 4
113 134 2
113 145 1
113 148 10
113 149 1
113 158 1
113 159 9
113 164 110
113 169 17
113 170 188
113 173 1
113 176 17
113 181 1
113 182 27
113 184 3
113 189 27
113 193 2
113 196 1
113 198 28
113 204 1
113 206 17
113 207 291
113 210 1
113 211 204
113 213 16
113 214 11
113 217 405
113 218 8
113 219 8
113 220 17
113 222 10
113 223 4
113 224 1
113 226 84
113 228 20
113 230 31
113 233 2
113 236 358
113 241 126
113 242 1
113 243 15
113 244 1
113 245 91
113 246 14
113 247 439
113 249 87
115 117 1
115 131 110
115 133 150
115 134 1
115 136 96
115 144 2
115 148 11
115 149 127
115 157 26
115 159 60
115 164 3
115 165 2
115 169 44
115 170 3
115 172 18
115 176 15
115 182 4
115 184 4
115 186 1
115 187 6
115 189 4
115 193 1
115 198 9
115 201 6
115 204 1
115 206 5
115 207 2
115 211 2
115 213 10
115 214 3
115 217 5
115 218 3
115 219 2
115 220 7
115 222 220
115 223 3
115 226 4
115 228 7
115 230 5
115 233 1
115 236 2
115 238 1
115 241 4
115 242 104
115 243 203
115 244 95
115 245 4
115 246 294
115 247 12
115 249 2
115 250 64
116 125 1
116 129 102
116 130 33
116 165 34
116 170 1
116 172 58
116 173 99
116 174 115
116 186 26
116 187 28
116 196 143
116 201 35
116 217 1
116 224 152
116 236 1
116 249 1
117 127 1
117 131 2
117 133 1
117 134 1
117 144 1
117 148 2
117 159 2
117 164 106
117 170 134
117 173 1
117 179 1
117 182 1
117 189 3
117 193 1
117 196 1
117 198 1
117 203 1
117 204 2
117 206 1
117 207 207
117 211 73
117 213 1
117 214 1
117 217 170
117 219 1
117 221 1
117 222 1
117 223 1
117 224 1
117 225 1
117 226 175
117 228 2
117 230 4
117 232 1
117 233 1
117 236 169
117 238 1
117 241 191
117 242 2
117 243 1
117 244 2
117 245 181
117 246 4
117 247 289
117 249 156
117 250 1
122 124 8
122 125 300
122 127 31
122 131 2
122 133 1
122 134 4
122 135 9
122 136 1
122 144 1
122 145 20
122 157 1
122 158 16
122 159 2
122 164 4
122 176 22
122 178 231
122 179 4
122 180 12
122 181 14
122 182 15
122 184 6
122 189 16
122 192 1
122 193 7
122 198 21
122 203 9
122 204 12
122 206 3
122 207 2
122 210 10
122 211 3
122 213 7
122 214 5
122 217 1
122 218 5
122 219 13
122 220 10
122 221 31
122 223 14
122 225 8
122 226 1
122 228 17
122 230 20
122 232 9
122 233 205
122 234 9
122 236 1
122 238 7
122 239 1
122 241 4
122 244 5
122 246 1
122 247 1
124 125 15
124 127 36
124 134 9
124 135 256
124 145 12
124 148 1
124 157 1
124 158 15
124 159 1
124 164 1
124 169 1
124 176 1
124 178 8
124 179 25
124 180 10
124 181 18
124 182 1
124 184 2
124 192 181
124 193 1
124 198 2
124 203 393
124 204 12
124 207 1
124 210 44
124 211 1
124 213 1
124 220 1
124 221 26
124 223 1
124 225 51
124 230 2
124 231 5
124 232 25
124 233 16
124 234 6
124 236 1
124 238 468
124 239 257
124 241 1
124 243 1
124 245 1
124 246 1
125 127 41
125 134 7
125 135 12
125 136 1
125 145 23
125 158 14
125 159 1
125 176 30
125 178 38
125 179 6
125 181 10
125 182 18
125 184 10
125 189 29
125 193 20
125 198 41
125 204 10
125 206 3
125 210 9
125 213 12
125 214 16
125 217 1
125 218 15
125 219 6
125 220 13
125 223 31
125 228 24
125 230 25
125 233 208
125 234 36
125 238 16
125 241 1
125 243 1
127 133 1
127 134 17
127 135 23
127 136 1
127 144 1
127 145 19
127 148 3
127 157 1
127 158 26
127 159 1
127 176 1
127 178 29
127 179 19
127 180 13
127 181 232
127 182 3
127 189 1
127 192 13
127 193 1
127 198 2
127 203 25
127 204 170
127 206 1
127 207 2
127 210 18
127 211 2
127 213 1
127 217 1
127 219 1
127 221 139
127 223 2
127 225 171
127 230 1
127 231 33
127 232 176
127 233 10
127 234 24
127 238 29
127 239 18
127 244 1
127 246 1
127 247 1
127 249 1
129 130 42
129 164 1
129 165 32
129 170 1
129 172 62
129 173 198
129 174 42
129 186 23
129 187 15
129 196 93
129 201 41
129 207 1
129 217 1
129 224 75
129 236 1
129 249 1
130 131 8
130 133 8
130 136 10
130 149 1
130 165 601
130 172 153
130 173 44
130 174 12
130 181 1
130 186 773
130 187 538
130 196 29
130 201 375
130 222 30
130 224 14
130 233 1
130 242 5
130 243 47
130 244 3
130 246 20
130 250 12
131 133 181
131 136 117
131 144 10
131 148 36
131 149 101
131 157 38
131 159 69
131 164 2
131 165 9
131 169 76
131 170 5
131 172 27
131 176 13
131 178 1
131 181 1
131 182 5
131 184 2
131 186 1
131 187 10
131 189 3
131 192 1
131 193 2
131 198 7
131 201 24
131 206 2
131 207 3
131 211 1
131 213 3
131 214 1
131 217 6
131 219 2
131 220 5
131 222 305
131 223 1
131 226 4
131 228 4
131 230 6
131 233 1
131 236 2
131 241 2
131 242 71
131 243 149
131 244 56
131 245 2
131 246 235
131 247 9
131 249 3
131 250 154
132 133 20
132 136 6
132 148 21
132 149 26
132 157 100
132 159 55
132 169 48
132 176 1
132 182 2
132 222 4
132 230 1
132 243 3
132 244 4
132 246 21
133 136 208
133 144 58
133 148 62
133 149 128
133 157 55
133 159 97
133 164 3
133 165 3
133 169 120
133 170 4
133 172 19
133 176 34
133 181 1
133 182 3
133 186 3
133 187 8
133 189 4
133 193 1
133 198 14
133 201 15
133 206 8
133 207 4
133 211 3
133 213 11
133 214 5
133 217 12
133 218 2
133 219 2
133 220 8
133 222 291
133 223 3
133 226 2
133 228 14
133 230 8
133 236 5
133 241 5
133 242 158
133 243 297
133 244 84
133 245 1
133 246 342
133 247 10
133 249 1
133 250 210
134 135 11
134 144 1
134 145 11
134 148 1
134 157 1
134 158 6
134 164 4
134 170 2
134 176 2
134 178 6
134 179 13
134 180 10
134 181 12
134 182 1
134 192 10
134 193 2
134 198 1
134 203 10
134 204 6
134 206 1
134 207 3
134 210 9
134 211 1
134 213 1
134 214 2
134 217 2
134 219 1
134 220 2
134 221 3
134 223 2
134 225 37
134 226 2
134 228 1
134 230 1
134 232 34
134 233 11
134 234 5
134 238 9
134 239 4
134 241 1
134 243 1
134 246 1
134 247 2
135 144 1
135 145 21
135 158 34
135 170 1
135 176 1
135 178 4
135 179 35
135 180 32
135 181 10
135 192 146
135 203 133
135 204 5
135 206 1
135 207 3
135 210 37
135 211 1
135 213 2
135 217 1
135 218 1
135 221 14
135 225 27
135 231 2
135 232 15
135 233 6
135 234 15
135 238 402
135 239 166
135 243 1
135 245 1
135 249 1
136 144 54
136 148 51
136 149 68
136 157 67
136 159 90
136 164 5
136 165 16
136 169 67
136 170 1
136 172 41
136 176 7
136 182 5
136 184 1
136 186 3
136 187 17
136 189 2
136 193 2
136 198 10
136 201 55
136 206 7
136 207 3
136 211 2
136 213 17
136 214 8
136 217 7
136 218 10
136 219 2
136 220 4
136 222 324
136 223 1
136 226 1
136 228 20
136 230 14
136 233 1
136 236 3
136 241 1
136 242 198
136 243 219
136 244 65
136 245 1
136 246 236
136 247 17
136 250 117
144 148 226
144 149 73
144 157 144
144 159 206
144 164 2
144 169 234
144 170 1
144 176 12
144 182 11
144 189 2
144 193 1
144 198 11
144 201 1
144 206 6
144 207 2
144 211 1
144 213 7
144 214 10
144 217 6
144 218 1
144 219 1
144 220 10
144 222 86
144 223 12
144 228 11
144 230 11
144 236 7
144 242 4
144 243 25
144 244 18
144 246 83
144 247 9
145 158 85
145 159 1
145 176 1
145 178 13
145 179 63
145 180 125
145 181 5
145 182 1
145 192 10
145 203 18
145 204 5
145 210 29
145 221 3
145 225 7
145 232 3
145 233 9
145 234 38
145 236 1
145 238 19
145 239 7
145 241 3
148 149 37
148 157 182
148 159 252
148 164 5
148 169 327
148 170 11
148 172 2
148 176 24
148 181 3
148 182 39
148 184 6
148 189 11
148 193 23
148 198 32
148 204 1
148 206 24
148 207 11
148 211 2
148 213 43
148 214 17
148 217 16
148 218 2
148 219 14
148 220 30
148 222 90
148 223 32
148 226 5
148 228 35
148 230 37
148 233 2
148 236 11
148 241 5
148 242 65
148 243 28
148 244 66
148 245 7
148 246 90
148 247 19
148 249 17
148 250 42
149 157 61
149 159 86
149 164 4
149 165 3
149 169 55
149 172 6
149 176 6
149 182 4
149 184 1
149 186 1
149 187 2
149 189 2
149 193 6
149 198 6
149 201 8
149 206 1
149 207 6
149 213 7
149 214 8
149 217 3
149 218 2
149 219 2
149 220 8
149 222 167
149 223 2
149 228 4
149 230 6
149 236 3
149 241 3
149 242 60
149 243 100
149 244 72
149 246 282
149 247 5
149 250 63
157 158 1
157 159 155
157 164 1
157 169 533
157 176 20
157 179 1
157 181 1
157 182 19
157 184 5
157 189 5
157 193 10
157 198 9
157 203 1
157 206 8
157 207 2
157 211 1
157 213 24
157 214 26
157 217 7
157 218 10
157 219 11
157 220 9
157 222 74
157 223 27
157 228 37
157 230 23
157 233 1
157 236 3
157 241 1
157 242 45
157 243 59
157 244 60
157 245 1
157 246 98
157 247 4
157 250 44
158 164 2
158 170 1
158 178 21
158 179 77
158 180 116
158 181 9
158 182 1
158 189 1
158 192 25
158 193 1
158 203 14
158 204 10
158 206 1
158 210 40
158 211 2
158 213 1
158 217 1
158 220 1
158 221 10
158 223 1
158 225 10
158 226 1
158 232 1
158 233 3
158 234 43
158 238 13
158 239 9
158 241 7
158 244 28
158 250 1
159 164 7
159 169 263
159 170 10
159 172 1
159 176 13
159 179 1
159 181 1
159 182 24
159 184 11
159 189 14
159 192 1
159 193 19
159 198 13
159 201 1
159 203 2
159 204 1
159 206 33
159 207 5
159 211 4
159 213 30
159 214 18
159 217 10
159 218 6
159 219 14
159 220 11
159 221 2
159 222 80
159 223 42
159 225 3
159 226 6
159 228 39
159 230 14
159 233 2
159 236 7
159 238 2
159 241 5
159 242 114
159 243 68
159 244 42
159 245 6
159 246 114
159 247 14
159 249 8
159 250 92
164 169 7
164 170 75
164 173 1
164 174 1
164 176 9
164 178 1
164 182 16
164 184 7
164 189 13
164 193 27
164 196 1
164 198 29
164 201 1
164 204 3
164 206 12
164 207 204
164 211 61
164 213 10
164 214 7
164 217 241
164 218 4
164 219 6
164 220 9
164 222 4
164 223 3
164 225 1
164 226 139
164 228 5
164 230 29
164 233 1
164 236 345
164 238 1
164 241 133
164 242 5
164 243 2
164 244 4
164 245 102
164 246 8
164 247 328
164 249 132
164 250 4
165 172 806
165 173 36
165 174 10
165 181 1
165 186 118
165 187 100
165 196 16
165 201 662
165 222 24
165 224 25
165 242 5
165 243 42
165 244 5
165 246 10
165 250 7
169 170 9
169 172 1
169 176 40
169 182 25
169 184 6
169 189 18
169 193 10
169 198 21
169 203 1
169 206 17
169 207 8
169 211 7
169 213 26
169 214 13
169 217 17
169 218 6
169 219 9
169 220 31
169 222 70
169 223 20
169 226 7
169 228 43
169 230 23
169 236 16
169 238 1
169 241 7
169 242 57
169 243 81
169 244 121
169 245 8
169 246 149
169 247 15
169 249 13
169 250 49
170 173 1
170 176 10
170 182 8
170 184 1
170 189 20
170 193 1
170 196 1
170 198 17
170 201 1
170 204 1
170 206 16
170 207 302
170 210 1
170 211 150
170 213 7
170 214 5
170 217 346
170 218 6
170 219 5
170 220 18
170 222 8
170 223 3
170 224 1
170 226 106
170 228 15
170 230 20
170 236 280
170 241 87
170 242 2
170 243 7
170 244 3
170 245 211
170 246 13
170 247 258
170 249 109
170 250 1
172 173 64
172 174 30
172 181 1
172 186 202
172 187 715
172 196 54
172 201 657
172 222 48
172 224 64
172 233 1
172 236 1
172 242 27
172 243 66
172 244 13
172 246 43
172 250 23
173 174 78
173 186 23
173 187 37
173 196 105
173 201 53
173 207 2
173 224 98
173 226 1
173 236 1
173 247 1
173 249 1
174 186 4
174 187 5
174 196 148
174 201 12
174 217 1
174 224 75
174 247 1
176 178 22
176 181 2
176 182 149
176 184 435
176 189 236
176 193 154
176 198 238
176 206 167
176 207 6
176 210 1
176 211 7
176 213 234
176 214 160
176 217 23
176 218 465
176 219 208
176 220 137
176 221 4
176 222 12
176 223 207
176 225 2
176 226 8
176 228 149
176 230 125
176 233 29
176 236 11
176 238 1
176 241 10
176 242 14
176 243 41
176 244 26
176 245 9
176 246 34
176 247 17
176 249 12
176 250 7
178 179 10
178 181 57
178 182 10
178 184 8
178 189 8
178 192 1
178 193 9
178 198 20
178 204 6
178 206 4
178 210 10
178 213 12
178 214 6
178 218 11
178 219 6
178 220 3
178 223 14
178 228 6
178 230 16
178 233 198
178 234 19
178 238 7
178 243 1
178 244 1
179 180 123
179 181 2
179 182 1
179 189 1
179 192 4
179 198 1
179 203 16
179 204 1
179 210 68
179 213 1
179 219 1
179 220 1
179 221 1
179 223 1
179 225 1
179 232 2
179 233 2
179 234 45
179 238 19
179 239 9
179 241 4
180 181 5
180 192 14
180 204 2
180 210 49
180 233 10
180 234 35
180 238 19
180 241 1
181 182 1
181 184 1
181 187 2
181 189 1
181 192 7
181 193 1
181 198 1
181 203 10
181 204 406
181 206 1
181 210 4
181 211 1
181 213 3
181 214 1
181 217 1
181 218 1
181 219 2
181 220 2
181 221 156
181 222 1
181 225 237
181 228 2
181 230 1
181 231 20
181 232 190
181 233 74
181 234 10
181 238 20
181 239 14
181 242 1
181 243 2
181 244 1
181 245 1
181 247 3
182 184 153
182 189 372
182 192 2
182 193 359
182 198 298
182 203 3
182 204 1
182 206 464
182 207 4
182 211 6
182 213 347
182 214 285
182 217 32
182 218 216
182 219 316
182 220 148
182 222 4
182 223 386
182 225 1
182 226 12
182 228 310
182 230 359
182 232 1
182 233 10
182 234 1
182 236 14
182 239 1
182 241 22
182 242 4
182 243 5
182 244 19
182 245 7
182 246 6
182 247 25
182 249 12
182 250 3
184 189 87
184 193 143
184 198 268
184 206 50
184 207 6
184 211 4
184 213 177
184 214 239
184 217 6
184 218 361
184 219 182
184 220 127
184 222 9
184 223 247
184 226 7
184 228 276
184 230 161
184 233 8
184 236 2
184 238 1
184 241 3
184 242 4
184 243 4
184 244 5
184 245 6
184 246 5
184 247 13
184 249 1
184 250 2
186 187 758
186 196 11
186 201 714
186 222 8
186 224 10
186 242 2
186 243 23
186 246 11
186 250 3
187 196 31
187 201 658
187 222 16
187 224 15
187 233 1
187 242 16
187 243 35
187 244 5
187 246 16
187 250 11
189 193 110
189 198 366
189 203 1
189 206 116
189 207 8
189 210 1
189 211 5
189 213 116
189 214 103
189 217 50
189 218 160
189 219 138
189 220 179
189 221 1
189 222 10
189 223 377
189 226 12
189 228 298
189 230 428
189 233 12
189 236 18
189 238 1
189 241 12
189 242 8
189 243 3
189 244 9
189 245 9
189 246 9
189 247 33
189 249 16
189 250 5
192 203 34
192 204 3
192 207 1
192 210 32
192 211 1
192 221 1
192 222 1
192 230 1
192 232 1
192 233 1
192 234 8
192 238 288
192 239 58
192 243 2
192 246 1
193 198 525
193 203 2
193 204 1
193 206 148
193 207 8
193 211 5
193 213 295
193 214 419
193 217 24
193 218 216
193 219 168
193 220 182
193 222 6
193 223 418
193 226 3
193 228 363
193 230 315
193 232 1
193 233 7
193 236 9
193 239 1
193 241 17
193 242 1
193 243 2
193 244 12
193 245 4
193 246 2
193 247 26
193 249 4
193 250 2
196 201 30
196 207 1
196 217 1
196 224 198
196 236 1
196 247 1
196 249 1
198 204 1
198 206 316
198 207 15
198 211 6
198 213 361
198 214 514
198 217 51
198 218 285
198 219 244
198 220 211
198 221 3
198 222 20
198 223 422
198 225 1
198 226 20
198 228 274
198 230 290
198 232 2
198 233 13
198 236 17
198 238 2
198 239 1
198 241 27
198 242 13
198 243 13
198 244 18
198 245 16
198 246 25
198 247 33
198 249 15
198 250 11
201 222 64
201 224 22
201 242 29
201 243 62
201 244 11
201 246 55
201 250 10
203 204 8
203 210 36
203 217 1
203 220 1
203 221 6
203 225 6
203 230 3
203 232 2
203 233 4
203 234 8
203 238 372
203 239 6
203 243 1
204 206 2
204 207 3
204 210 5
204 211 2
204 213 2
204 214 1
204 217 2
204 219 2
204 220 1
204 221 117
204 225 161
204 226 2
204 230 1
204 231 27
204 232 89
204 233 28
204 234 1
204 236 3
204 238 8
204 239 15
204 241 1
204 245 2
204 247 1
204 249 2
206 207 7
206 210 1
206 211 4
206 213 225
206 214 240
206 217 38
206 218 81
206 219 73
206 220 142
206 222 13
206 223 283
206 225 2
206 226 10
206 228 231
206 230 360
206 236 18
206 238 1
206 239 1
206 241 19
206 242 3
206 243 6
206 244 10
206 245 4
206 246 14
206 247 27
206 249 16
206 250 5
207 211 142
207 213 13
207 214 18
207 217 373
207 218 6
207 219 12
207 220 15
207 222 4
207 223 3
207 226 367
207 228 16
207 230 15
207 233 1
207 234 1
207 236 403
207 239 1
207 241 239
207 242 11
207 243 2
207 244 3
207 245 237
207 246 6
207 247 344
207 249 180
207 250 5
210 213 3
210 217 1
210 218 1
210 219 1
210 220 1
210 221 11
210 225 15
210 228 1
210 232 12
210 233 7
210 234 22
210 238 32
210 239 13
210 241 1
210 243 1
210 244 4
210 247 1
211 213 6
211 214 22
211 217 164
211 218 8
211 219 7
211 220 7
211 222 5
211 226 119
211 228 35
211 230 34
211 234 1
211 236 143
211 241 181
211 242 2
211 243 2
211 244 6
211 245 148
211 246 4
211 247 152
211 249 60
211 250 5
213 214 315
213 217 42
213 218 207
213 219 212
213 220 279
213 221 1
213 222 20
213 223 310
213 225 3
213 226 22
213 228 426
213 230 327
213 232 1
213 233 12
213 234 1
213 236 11
213 241 20
213 242 14
213 243 9
213 244 32
213 245 20
213 246 15
213 247 24
213 249 8
213 250 14
214 217 9
214 218 152
214 219 327
214 220 143
214 222 4
214 223 259
214 226 13
214 228 423
214 230 249
214 233 2
214 236 8
214 241 7
214 242 7
214 243 3
214 244 14
214 245 11
214 246 10
214 247 23
214 249 2
214 250 1
217 218 13
217 219 19
217 220 29
217 222 18
217 223 2
217 226 315
217 228 20
217 230 33
217 233 1
217 234 1
217 236 392
217 238 2
217 239 1
217 241 211
217 242 11
217 243 10
217 244 11
217 245 316
217 246 21
217 247 484
217 249 271
217 250 8
218 219 141
218 220 178
218 221 2
218 222 8
218 223 170
218 225 2
218 226 14
218 228 227
218 230 202
218 233 12
218 236 2
218 241 20
218 242 7
218 243 3
218 244 8
218 245 8
218 246 8
218 247 8
218 250 1
219 220 246
219 222 7
219 223 204
219 226 14
219 228 597
219 230 250
219 233 10
219 236 11
219 241 5
219 242 7
219 243 12
219 244 3
219 245 7
219 246 7
219 247 21
219 249 4
219 250 1
220 221 2
220 222 11
220 223 156
220 226 16
220 228 367
220 230 132
220 232 1
220 233 5
220 234 1
220 236 19
220 238 1
220 241 11
220 242 8
220 243 8
220 244 17
220 245 9
220 246 13
220 247 30
220 249 18
220 250 6
221 223 1
221 225 34
221 228 1
221 230 1
221 231 20
221 232 27
221 233 2
221 234 3
221 236 1
221 238 15
221 239 5
221 247 1
222 223 4
222 226 5
222 228 12
222 230 11
222 233 1
222 236 9
222 238 1
222 241 5
222 242 231
222 243 211
222 244 128
222 245 3
222 246 274
222 247 17
222 249 9
222 250 248
223 225 1
223 228 233
223 230 423
223 232 1
223 233 20
223 236 2
223 238 1
223 241 3
223 242 1
223 244 6
223 245 4
223 246 3
223 247 3
224 236 1
224 241 1
224 245 1
225 231 29
225 232 52
225 233 18
225 234 10
225 238 39
225 239 1
226 228 27
226 230 43
226 233 1
226 236 294
226 241 196
226 242 2
226 243 7
226 244 2
226 245 137
226 246 13
226 247 253
226 249 51
226 250 1
228 230 240
228 232 1
228 233 9
228 236 11
228 238 1
228 241 16
228 242 27
228 243 4
228 244 28
228 245 20
228 246 16
228 247 20
228 249 10
228 250 13
230 233 13
230 234 1
230 236 14
230 238 2
230 241 41
230 242 14
230 243 5
230 244 16
230 245 26
230 246 11
230 247 38
230 249 13
230 250 4
231 232 1
231 238 4
232 233 21
232 234 7
232 236 1
232 238 28
232 247 1
233 234 3
233 236 1
233 238 13
233 239 2
233 241 2
233 243 1
233 244 1
233 245 1
233 246 1
233 247 1
233 249 2
234 238 4
234 239 6
234 241 1
234 246 1
234 247 1
234 249 1
236 238 1
236 241 245
236 242 5
236 243 2
236 244 9
236 245 261
236 246 5
236 247 307
236 249 336
236 250 10
238 239 423
238 245 1
239 247 1
241 242 4
241 243 3
241 244 4
241 245 159
241 246 6
241 247 307
241 249 164
241 250 3
242 243 168
242 244 38
242 246 333
242 247 17
242 250 61
243 244 84
243 246 323
243 247 8
243 249 4
243 250 111
244 245 1
244 246 137
244 247 18
244 250 41
245 246 10
245 247 366
245 249 3
246 247 15
246 249 12
246 250 167
247 249 392
247 250 17
