# Supplementary material for: Social Contact Networks and Mixing among Students in K-12 Schools in Pittsburgh, PA
Source: PLoS One. 2016 Mar 15;11(3):e0151139. doi: 10.1371/journal.pone.0151139 (PMC4792376; doi:10.1371/journal.pone.0151139)
Supplement: S1 Data — (ZIP) [file pone.0151139.s001.zip › S2_data/net_P-ES_onlystudents-wholeday.net]

*Vertices 141
1 "4" ellipse x_fact 1 y_fact 3
2 "8" box
3 "9" ellipse
4 "10" ellipse x_fact 1 y_fact 3
5 "12" ellipse x_fact 1 y_fact 3
6 "13" ellipse
7 "15" ellipse x_fact 1 y_fact 3
8 "17" ellipse x_fact 1 y_fact 3
9 "21" ellipse x_fact 1 y_fact 3
10 "22" ellipse x_fact 1 y_fact 3
11 "27" ellipse x_fact 1 y_fact 3
12 "32" ellipse
13 "33" box
14 "34" ellipse
15 "36" ellipse x_fact 1 y_fact 3
16 "39" diamond
17 "41" box
18 "47" ellipse
19 "49" box
20 "54" box
21 "56" box
22 "57" diamond
23 "58" box
24 "59" ellipse
25 "60" triangle
26 "61" ellipse
27 "62" ellipse x_fact 1 y_fact 3
28 "67" ellipse
29 "69" ellipse
30 "73" ellipse x_fact 1 y_fact 3
31 "74" ellipse
32 "75" ellipse x_fact 1 y_fact 3
33 "76" diamond
34 "77" ellipse
35 "78" diamond
36 "79" diamond
37 "80" ellipse
38 "81" box
39 "82" triangle
40 "83" box
41 "84" triangle
42 "85" box
43 "87" diamond
44 "88" box
45 "90" box
46 "94" box
47 "97" ellipse x_fact 1 y_fact 3
48 "98" box
49 "99" diamond
50 "101" ellipse
51 "102" box
52 "105" ellipse
53 "106" box
54 "107" box
55 "108" diamond
56 "109" triangle
57 "112" ellipse
58 "113" triangle
59 "115" ellipse x_fact 1 y_fact 3
60 "116" ellipse
61 "117" triangle
62 "119" diamond
63 "120" diamond
64 "122" diamond
65 "124" box
66 "125" diamond
67 "127" diamond
68 "129" ellipse
69 "130" ellipse
70 "131" ellipse x_fact 1 y_fact 3
71 "132" ellipse x_fact 1 y_fact 3
72 "133" ellipse x_fact 1 y_fact 3
73 "134" box
74 "135" box
75 "136" ellipse x_fact 1 y_fact 3
76 "144" ellipse x_fact 1 y_fact 3
77 "145" box
78 "148" ellipse x_fact 1 y_fact 3
79 "149" ellipse x_fact 1 y_fact 3
80 "157" ellipse x_fact 1 y_fact 3
81 "158" box
82 "159" ellipse x_fact 1 y_fact 3
83 "164" triangle
84 "165" ellipse
85 "169" ellipse x_fact 1 y_fact 3
86 "170" triangle
87 "172" ellipse
88 "173" ellipse
89 "174" ellipse
90 "176" triangle
91 "178" diamond
92 "179" box
93 "180" box
94 "181" diamond
95 "182" triangle
96 "184" triangle
97 "185" box
98 "186" ellipse
99 "187" ellipse
100 "189" triangle
101 "192" box
102 "193" triangle
103 "196" ellipse
104 "198" triangle
105 "201" ellipse
106 "203" box
107 "204" diamond
108 "206" triangle
109 "207" triangle
110 "210" box
111 "211" triangle
112 "213" triangle
113 "214" triangle
114 "217" triangle
115 "218" triangle
116 "219" triangle
117 "220" triangle
118 "221" diamond
119 "222" ellipse x_fact 1 y_fact 3
120 "223" triangle
121 "224" ellipse
122 "225" diamond
123 "226" triangle
124 "228" triangle
125 "230" triangle
126 "231" diamond
127 "232" diamond
128 "233" diamond
129 "234" box
130 "236" triangle
131 "238" box
132 "239" box
133 "241" triangle
134 "242" ellipse x_fact 1 y_fact 3
135 "243" ellipse x_fact 1 y_fact 3
136 "244" ellipse x_fact 1 y_fact 3
137 "245" triangle
138 "246" ellipse x_fact 1 y_fact 3
139 "247" triangle
140 "249" triangle
141 "250" ellipse x_fact 1 y_fact 3
*Edges
1 2 1
1 5 152
1 6 54
1 7 139
1 8 118
1 9 89
1 10 109
1 11 472
1 15 70
1 16 1
1 18 51
1 22 4
1 24 35
1 25 7
1 27 103
1 28 41
1 29 56
1 30 237
1 31 21
1 32 110
1 35 1
1 36 1
1 39 7
1 41 13
1 43 1
1 47 53
1 48 1
1 49 1
1 50 28
1 51 1
1 56 9
1 57 63
1 58 8
1 59 380
1 61 2
1 64 1
1 65 1
1 67 1
1 69 40
1 70 253
1 71 20
1 72 352
1 75 413
1 76 117
1 77 1
1 78 145
1 79 254
1 80 113
1 82 121
1 83 7
1 84 24
1 85 141
1 86 5
1 87 89
1 88 1
1 90 13
1 91 1
1 92 1
1 94 2
1 95 10
1 96 2
1 98 6
1 99 25
1 100 7
1 101 1
1 102 5
1 104 13
1 105 72
1 106 1
1 107 1
1 108 5
1 109 4
1 111 4
1 112 21
1 113 5
1 114 7
1 115 8
1 116 9
1 117 11
1 119 462
1 120 4
1 123 1
1 124 10
1 125 8
1 128 1
1 130 2
1 133 6
1 134 517
1 135 303
1 136 208
1 137 3
1 138 457
1 139 8
1 140 6
1 141 298
2 8 4
2 10 1
2 11 1
2 13 27
2 15 2
2 16 5
2 17 104
2 19 68
2 20 18
2 21 13
2 22 2
2 23 35
2 27 1
2 32 1
2 33 4
2 35 5
2 36 5
2 38 74
2 39 1
2 40 29
2 41 11
2 42 11
2 43 11
2 44 9
2 45 19
2 46 19
2 48 54
2 49 11
2 51 32
2 53 9
2 54 11
2 61 1
2 64 4
2 65 19
2 66 23
2 67 17
2 72 1
2 73 10
2 74 26
2 75 1
2 76 1
2 77 72
2 78 1
2 79 1
2 80 1
2 81 65
2 82 1
2 91 16
2 92 73
2 93 57
2 94 5
2 95 2
2 101 11
2 106 25
2 107 13
2 110 29
2 111 5
2 117 1
2 118 6
2 122 11
2 127 13
2 128 5
2 129 62
2 130 1
2 131 10
2 132 14
2 133 29
2 139 1
2 140 1
3 6 48
3 14 131
3 18 50
3 24 26
3 26 194
3 28 49
3 29 37
3 31 30
3 34 155
3 37 207
3 39 1
3 41 1
3 50 48
3 52 131
3 57 57
3 60 131
3 61 1
3 68 126
3 69 36
3 84 40
3 86 1
3 87 58
3 88 155
3 89 108
3 98 18
3 99 29
3 103 179
3 105 44
3 109 1
3 121 149
3 123 1
3 130 1
3 133 1
3 137 1
3 140 1
5 7 510
5 8 273
5 9 181
5 10 211
5 11 155
5 15 48
5 23 1
5 25 30
5 27 158
5 30 22
5 32 288
5 35 1
5 37 1
5 39 8
5 40 1
5 41 15
5 47 243
5 49 1
5 51 1
5 56 7
5 58 4
5 59 7
5 65 1
5 67 1
5 70 39
5 71 55
5 72 60
5 75 58
5 76 281
5 78 201
5 79 99
5 80 216
5 82 198
5 83 5
5 85 235
5 86 2
5 90 15
5 94 1
5 95 16
5 96 7
5 100 7
5 102 18
5 104 19
5 107 1
5 108 11
5 109 6
5 111 4
5 112 33
5 113 21
5 114 6
5 115 5
5 116 6
5 117 16
5 118 1
5 119 91
5 120 33
5 122 1
5 123 1
5 124 40
5 125 19
5 128 1
5 130 4
5 133 1
5 134 44
5 135 33
5 136 27
5 137 5
5 138 110
5 139 9
5 140 3
5 141 66
6 10 1
6 11 37
6 14 12
6 18 182
6 24 646
6 26 26
6 28 345
6 29 277
6 31 194
6 37 3
6 50 148
6 52 29
6 57 254
6 60 27
6 68 23
6 69 61
6 70 3
6 72 4
6 75 18
6 79 1
6 84 298
6 87 35
6 88 47
6 98 31
6 99 342
6 103 19
6 105 625
6 119 32
6 121 13
6 134 4
6 135 54
6 136 2
6 138 29
7 8 507
7 9 213
7 10 421
7 11 135
7 13 2
7 15 256
7 16 1
7 17 1
7 25 22
7 27 236
7 29 1
7 30 155
7 32 255
7 35 1
7 36 2
7 38 1
7 39 5
7 41 8
7 43 1
7 45 1
7 47 218
7 51 1
7 53 1
7 56 17
7 58 7
7 59 87
7 61 1
7 64 1
7 65 2
7 70 122
7 71 98
7 72 184
7 75 94
7 76 463
7 78 313
7 79 172
7 80 410
7 82 438
7 83 3
7 85 434
7 86 4
7 90 15
7 94 1
7 95 19
7 96 11
7 100 7
7 102 13
7 104 6
7 105 3
7 108 17
7 109 5
7 110 1
7 111 6
7 112 22
7 113 9
7 114 5
7 115 15
7 116 15
7 117 9
7 118 2
7 119 101
7 120 35
7 122 1
7 123 4
7 124 36
7 125 19
7 128 2
7 130 5
7 131 2
7 133 5
7 134 127
7 135 109
7 136 86
7 137 4
7 138 158
7 139 5
7 140 9
7 141 103
8 9 116
8 10 339
8 11 99
8 15 195
8 16 1
8 19 1
8 20 1
8 22 1
8 23 2
8 25 9
8 27 245
8 30 106
8 32 243
8 36 1
8 38 2
8 39 9
8 41 11
8 43 1
8 45 1
8 47 193
8 49 1
8 51 3
8 54 1
8 56 15
8 58 7
8 59 33
8 61 1
8 64 1
8 65 2
8 66 1
8 70 57
8 71 87
8 72 104
8 73 1
8 75 90
8 76 454
8 77 1
8 78 270
8 79 124
8 80 181
8 81 1
8 82 338
8 83 4
8 85 285
8 86 14
8 87 3
8 90 11
8 95 14
8 96 8
8 100 13
8 102 16
8 104 12
8 106 3
8 107 1
8 108 16
8 109 5
8 110 1
8 111 3
8 112 26
8 113 11
8 114 8
8 115 6
8 116 21
8 117 8
8 119 98
8 120 21
8 123 4
8 124 12
8 125 20
8 128 1
8 130 5
8 133 3
8 134 174
8 135 56
8 136 40
8 137 5
8 138 96
8 139 7
8 140 12
8 141 114
9 10 110
9 11 78
9 15 15
9 25 5
9 27 48
9 29 3
9 30 6
9 32 150
9 39 1
9 41 1
9 47 107
9 59 11
9 61 7
9 70 20
9 71 90
9 72 40
9 75 40
9 76 82
9 78 84
9 79 71
9 80 215
9 82 116
9 85 117
9 87 2
9 90 1
9 95 6
9 96 2
9 100 1
9 102 6
9 104 1
9 108 2
9 109 1
9 112 7
9 113 3
9 115 1
9 116 3
9 117 1
9 119 51
9 120 11
9 124 3
9 125 14
9 130 1
9 134 5
9 135 15
9 136 23
9 138 63
9 139 1
9 141 8
10 11 114
10 13 1
10 15 401
10 16 2
10 17 1
10 18 3
10 22 1
10 23 1
10 24 1
10 25 22
10 27 313
10 28 1
10 29 1
10 30 88
10 32 194
10 33 1
10 39 11
10 41 16
10 46 1
10 47 183
10 49 2
10 50 1
10 51 3
10 56 6
10 57 1
10 58 2
10 59 110
10 61 1
10 64 1
10 67 1
10 69 1
10 70 73
10 71 41
10 72 117
10 74 1
10 75 73
10 76 318
10 77 1
10 78 237
10 79 93
10 80 240
10 81 1
10 82 448
10 83 2
10 85 258
10 86 6
10 87 3
10 90 18
10 91 1
10 92 1
10 94 1
10 95 9
10 96 6
10 99 1
10 100 8
10 101 1
10 102 7
10 104 16
10 105 4
10 107 2
10 108 11
10 109 6
10 110 1
10 111 4
10 112 20
10 113 8
10 114 11
10 115 3
10 116 6
10 117 16
10 119 95
10 120 17
10 122 1
10 123 5
10 124 19
10 125 12
10 127 1
10 128 2
10 129 1
10 130 8
10 131 1
10 133 5
10 134 81
10 135 73
10 136 56
10 137 5
10 138 123
10 139 20
10 140 4
10 141 67
11 15 41
11 18 36
11 22 5
11 24 20
11 25 10
11 27 57
11 28 21
11 29 42
11 30 321
11 31 16
11 32 71
11 39 10
11 41 13
11 42 1
11 47 35
11 48 1
11 49 1
11 50 50
11 56 15
11 57 16
11 58 14
11 59 254
11 61 1
11 69 21
11 70 318
11 71 19
11 72 421
11 75 306
11 76 113
11 78 124
11 79 217
11 80 50
11 82 99
11 83 8
11 84 20
11 85 86
11 86 7
11 87 59
11 90 11
11 94 2
11 95 6
11 96 5
11 98 3
11 99 17
11 100 4
11 102 4
11 104 9
11 105 72
11 108 9
11 109 7
11 111 5
11 112 18
11 113 10
11 114 15
11 115 9
11 116 13
11 117 11
11 119 557
11 120 3
11 122 1
11 123 14
11 124 7
11 125 11
11 130 3
11 131 2
11 133 10
11 134 285
11 135 276
11 136 120
11 137 5
11 138 324
11 139 6
11 140 16
11 141 364
13 16 1
13 17 43
13 19 34
13 20 53
13 21 249
13 22 1
13 23 159
13 25 3
13 33 8
13 36 7
13 38 19
13 39 1
13 40 135
13 41 1
13 42 295
13 43 26
13 44 63
13 45 25
13 46 304
13 48 2
13 49 39
13 51 206
13 53 67
13 54 38
13 64 4
13 65 266
13 66 6
13 67 36
13 73 13
13 74 198
13 77 35
13 78 1
13 81 45
13 83 2
13 86 1
13 90 1
13 91 5
13 92 16
13 93 10
13 94 7
13 101 94
13 104 2
13 106 81
13 107 5
13 109 1
13 110 35
13 114 1
13 117 1
13 118 5
13 120 1
13 122 9
13 124 1
13 125 1
13 126 2
13 127 2
13 128 2
13 129 15
13 130 2
13 131 308
13 132 90
13 133 1
13 135 1
13 137 1
13 138 1
14 18 16
14 24 4
14 26 166
14 28 18
14 29 15
14 31 8
14 34 126
14 37 119
14 39 1
14 41 1
14 50 16
14 52 215
14 57 27
14 58 2
14 60 130
14 61 1
14 68 125
14 69 6
14 83 1
14 84 11
14 86 1
14 87 32
14 88 140
14 89 174
14 98 8
14 99 12
14 103 184
14 105 18
14 109 1
14 121 164
14 123 1
14 130 1
14 137 1
14 139 1
14 140 2
15 16 1
15 23 2
15 25 7
15 27 167
15 32 146
15 33 1
15 39 3
15 41 3
15 44 1
15 46 2
15 47 144
15 50 1
15 56 1
15 59 50
15 64 1
15 65 1
15 70 32
15 72 47
15 75 26
15 78 114
15 79 9
15 80 42
15 82 246
15 83 3
15 85 172
15 86 1
15 90 5
15 95 3
15 96 2
15 100 4
15 102 2
15 104 5
15 107 1
15 108 8
15 109 2
15 110 1
15 111 3
15 112 8
15 113 6
15 114 3
15 116 1
15 117 11
15 119 30
15 120 19
15 124 12
15 125 14
15 130 2
15 131 1
15 133 2
15 134 1
15 135 48
15 136 4
15 138 74
15 139 7
16 17 3
16 19 2
16 23 4
16 25 16
16 33 162
16 35 32
16 36 9
16 38 5
16 40 6
16 41 4
16 42 40
16 43 20
16 44 9
16 45 6
16 46 7
16 47 1
16 48 6
16 49 18
16 51 11
16 56 5
16 59 1
16 61 1
16 64 152
16 65 8
16 66 63
16 67 20
16 70 1
16 73 37
16 74 3
16 76 1
16 77 5
16 81 7
16 83 1
16 87 1
16 90 12
16 91 100
16 94 64
16 95 7
16 96 13
16 100 7
16 102 9
16 104 13
16 107 4
16 108 8
16 110 7
16 111 1
16 112 6
16 113 4
16 114 2
16 115 6
16 116 11
16 117 8
16 119 1
16 120 15
16 124 8
16 125 8
16 128 178
16 129 4
16 130 1
16 131 8
16 133 5
17 19 56
17 20 7
17 21 46
17 22 4
17 23 26
17 33 9
17 35 7
17 36 4
17 38 33
17 40 21
17 41 9
17 42 8
17 43 10
17 44 14
17 45 55
17 46 22
17 48 23
17 49 7
17 51 26
17 53 13
17 54 10
17 58 1
17 64 5
17 65 24
17 66 22
17 67 6
17 73 8
17 74 36
17 77 61
17 81 49
17 82 1
17 91 17
17 92 101
17 93 55
17 94 7
17 101 10
17 104 1
17 106 23
17 107 6
17 108 1
17 109 1
17 110 96
17 113 1
17 114 2
17 116 1
17 117 1
17 118 9
17 122 9
17 127 2
17 128 2
17 129 60
17 130 1
17 131 20
17 132 35
17 133 14
17 136 14
17 139 1
18 24 345
18 26 40
18 28 582
18 29 86
18 30 52
18 31 318
18 32 1
18 34 24
18 37 37
18 41 1
18 50 278
18 52 30
18 57 503
18 59 13
18 60 38
18 68 51
18 69 640
18 70 23
18 72 32
18 75 36
18 76 2
18 78 1
18 79 9
18 82 1
18 84 275
18 87 108
18 88 38
18 89 15
18 98 765
18 99 446
18 103 26
18 105 93
18 119 61
18 121 43
18 128 1
18 134 36
18 135 71
18 136 9
18 138 31
18 141 33
19 20 18
19 21 22
19 22 1
19 23 27
19 32 1
19 33 2
19 35 2
19 36 1
19 38 55
19 40 30
19 42 8
19 43 6
19 44 9
19 45 16
19 46 15
19 47 1
19 48 8
19 49 6
19 51 12
19 53 3
19 54 15
19 56 2
19 58 1
19 61 1
19 64 8
19 65 11
19 66 24
19 67 16
19 73 9
19 74 37
19 77 26
19 81 68
19 83 1
19 85 1
19 91 15
19 92 62
19 93 52
19 94 5
19 95 2
19 101 15
19 102 1
19 104 1
19 106 20
19 107 3
19 110 27
19 111 2
19 112 2
19 117 1
19 118 4
19 122 12
19 123 1
19 124 3
19 125 1
19 127 6
19 128 8
19 129 59
19 130 1
19 131 14
19 132 16
19 139 1
20 21 18
20 22 1
20 23 239
20 32 2
20 33 3
20 36 8
20 38 12
20 40 196
20 42 84
20 43 22
20 44 128
20 45 4
20 46 218
20 48 5
20 49 22
20 51 289
20 53 21
20 54 29
20 56 1
20 64 8
20 65 195
20 67 16
20 73 6
20 74 190
20 77 30
20 81 16
20 82 1
20 90 1
20 92 3
20 94 6
20 100 1
20 101 69
20 104 1
20 106 7
20 107 2
20 109 1
20 110 14
20 113 1
20 114 1
20 117 1
20 118 2
20 120 1
20 122 1
20 124 1
20 128 3
20 129 12
20 131 271
20 132 4
20 133 2
20 135 1
21 23 296
21 25 1
21 27 1
21 32 1
21 33 4
21 36 9
21 38 19
21 40 140
21 42 237
21 43 27
21 44 68
21 45 18
21 46 380
21 48 7
21 49 35
21 51 254
21 53 71
21 54 34
21 64 4
21 65 272
21 67 39
21 73 14
21 74 292
21 77 20
21 78 1
21 81 26
21 82 1
21 92 29
21 93 18
21 94 10
21 95 1
21 100 1
21 101 168
21 106 10
21 107 8
21 110 43
21 112 1
21 118 3
21 122 5
21 124 1
21 125 1
21 126 2
21 127 3
21 128 4
21 129 6
21 131 426
21 132 2
22 23 5
22 25 7
22 28 1
22 31 1
22 32 2
22 33 6
22 36 124
22 38 1
22 40 8
22 42 4
22 43 132
22 44 4
22 45 4
22 46 6
22 48 2
22 49 232
22 51 10
22 64 4
22 65 10
22 67 77
22 69 1
22 73 8
22 74 3
22 77 1
22 81 1
22 92 2
22 94 365
22 100 1
22 107 195
22 109 1
22 110 5
22 118 9
22 122 50
22 124 1
22 125 1
22 126 5
22 127 3
22 128 72
22 131 6
22 133 1
22 138 3
23 25 1
23 27 1
23 32 3
23 33 6
23 35 1
23 36 14
23 38 34
23 39 1
23 40 177
23 41 2
23 42 185
23 43 30
23 44 161
23 45 10
23 46 285
23 47 1
23 48 5
23 49 45
23 51 382
23 53 145
23 54 125
23 59 1
23 61 2
23 64 6
23 65 195
23 66 13
23 67 48
23 73 9
23 74 316
23 77 31
23 78 2
23 81 26
23 82 4
23 83 1
23 86 1
23 91 8
23 92 17
23 93 8
23 94 20
23 95 5
23 100 1
23 101 350
23 102 1
23 104 3
23 106 113
23 107 23
23 108 2
23 109 1
23 110 15
23 112 2
23 113 2
23 114 1
23 117 1
23 118 16
23 120 2
23 122 9
23 124 1
23 125 1
23 126 1
23 127 7
23 128 5
23 129 19
23 130 1
23 131 353
23 132 97
23 133 3
23 136 1
23 137 1
24 26 25
24 28 509
24 29 336
24 30 6
24 31 47
24 34 27
24 37 25
24 50 100
24 52 13
24 57 158
24 59 6
24 60 31
24 68 31
24 69 106
24 70 5
24 72 6
24 75 7
24 79 1
24 84 70
24 87 638
24 88 38
24 89 12
24 94 1
24 98 98
24 99 512
24 103 25
24 105 68
24 119 26
24 121 12
24 128 1
24 134 5
24 135 35
24 136 2
24 138 17
24 141 7
25 27 29
25 30 15
25 32 24
25 33 27
25 35 6
25 39 26
25 40 1
25 41 19
25 43 2
25 45 1
25 46 1
25 47 38
25 48 1
25 49 5
25 51 1
25 53 3
25 56 455
25 58 42
25 59 9
25 60 1
25 61 2
25 64 34
25 65 1
25 66 62
25 67 1
25 70 10
25 71 1
25 72 13
25 73 1
25 74 1
25 75 11
25 76 14
25 77 1
25 78 46
25 79 11
25 80 16
25 82 17
25 83 19
25 85 38
25 86 35
25 88 1
25 90 378
25 91 27
25 94 1
25 95 275
25 96 491
25 100 360
25 101 1
25 102 442
25 104 550
25 106 1
25 107 1
25 108 222
25 109 9
25 111 12
25 112 356
25 113 532
25 114 52
25 115 410
25 116 324
25 117 219
25 118 9
25 119 11
25 120 364
25 122 4
25 123 23
25 124 321
25 125 182
25 128 20
25 130 23
25 131 1
25 133 32
25 134 13
25 135 5
25 136 28
25 137 10
25 138 19
25 139 30
25 140 35
25 141 8
26 28 47
26 29 41
26 31 35
26 34 119
26 37 149
26 39 1
26 41 1
26 50 38
26 52 170
26 57 53
26 58 1
26 60 150
26 66 1
26 68 79
26 69 40
26 84 31
26 86 1
26 87 51
26 88 140
26 89 77
26 98 30
26 99 23
26 103 127
26 105 26
26 109 1
26 114 1
26 121 109
26 130 1
26 139 1
27 30 70
27 32 188
27 33 1
27 38 1
27 39 9
27 41 8
27 43 1
27 47 298
27 49 1
27 51 1
27 56 4
27 58 2
27 59 24
27 61 1
27 64 2
27 65 1
27 70 27
27 71 15
27 72 74
27 75 32
27 76 242
27 78 252
27 79 16
27 80 125
27 82 242
27 83 6
27 85 163
27 86 5
27 90 35
27 91 1
27 93 1
27 95 9
27 96 3
27 100 9
27 101 1
27 102 4
27 104 10
27 108 22
27 109 4
27 111 3
27 112 9
27 113 4
27 114 10
27 115 4
27 116 5
27 117 10
27 119 77
27 120 7
27 123 7
27 124 8
27 125 11
27 128 2
27 130 7
27 131 2
27 133 5
27 134 51
27 135 16
27 136 32
27 137 7
27 138 66
27 139 20
27 140 19
27 141 30
28 29 574
28 30 30
28 31 61
28 34 42
28 37 39
28 49 1
28 50 209
28 52 34
28 57 109
28 59 1
28 60 40
28 68 51
28 69 627
28 70 7
28 72 20
28 75 30
28 79 6
28 84 499
28 87 133
28 88 69
28 89 24
28 94 3
28 98 168
28 99 104
28 103 43
28 105 746
28 119 30
28 121 44
28 128 1
28 134 15
28 135 55
28 136 3
28 138 40
28 141 9
29 30 34
29 31 68
29 32 1
29 34 34
29 37 31
29 50 357
29 52 33
29 57 485
29 59 11
29 60 34
29 68 54
29 69 298
29 70 18
29 72 21
29 75 17
29 76 1
29 78 1
29 79 7
29 82 1
29 84 283
29 87 341
29 88 55
29 89 21
29 94 1
29 98 693
29 99 486
29 103 41
29 105 76
29 119 52
29 121 28
29 134 28
29 135 61
29 136 6
29 138 30
29 141 32
30 31 11
30 32 56
30 39 10
30 41 8
30 42 1
30 47 47
30 49 1
30 50 44
30 56 2
30 57 25
30 58 1
30 59 76
30 65 1
30 69 17
30 70 219
30 72 233
30 75 141
30 78 75
30 79 64
30 80 41
30 82 99
30 83 3
30 84 16
30 85 122
30 87 37
30 90 28
30 95 5
30 96 1
30 98 4
30 99 15
30 100 5
30 102 1
30 104 9
30 105 24
30 108 3
30 109 3
30 111 1
30 112 17
30 113 5
30 114 10
30 115 1
30 116 1
30 117 10
30 119 263
30 120 4
30 124 8
30 125 4
30 128 1
30 130 4
30 134 37
30 135 170
30 136 22
30 138 248
30 139 10
30 141 18
31 34 27
31 35 1
31 37 36
31 50 541
31 52 29
31 57 100
31 59 5
31 60 27
31 66 1
31 68 28
31 69 95
31 70 3
31 72 6
31 75 5
31 79 1
31 82 1
31 84 65
31 87 225
31 88 37
31 89 14
31 98 95
31 99 128
31 103 29
31 105 733
31 119 20
31 121 7
31 134 12
31 135 38
31 136 5
31 138 23
31 141 10
32 38 1
32 39 7
32 40 1
32 41 7
32 43 2
32 47 354
32 49 1
32 51 2
32 56 12
32 57 1
32 58 12
32 59 20
32 61 1
32 64 1
32 70 39
32 71 107
32 72 72
32 73 1
32 74 1
32 75 61
32 76 275
32 78 326
32 79 68
32 80 356
32 82 271
32 83 5
32 85 534
32 86 6
32 87 1
32 90 25
32 94 1
32 95 22
32 96 12
32 100 14
32 102 18
32 104 16
32 106 1
32 107 1
32 108 14
32 109 2
32 110 1
32 111 3
32 112 31
32 113 22
32 114 17
32 115 8
32 116 12
32 117 33
32 118 1
32 119 64
32 120 36
32 123 6
32 124 28
32 125 18
32 128 2
32 130 3
32 133 2
32 134 52
32 135 30
32 136 84
32 137 3
32 138 80
32 139 5
32 140 9
32 141 72
33 35 321
33 36 9
33 38 5
33 40 3
33 41 7
33 42 7
33 43 90
33 44 9
33 45 13
33 46 3
33 47 1
33 48 6
33 49 39
33 51 5
33 53 4
33 54 5
33 56 12
33 59 1
33 61 2
33 64 303
33 65 5
33 66 227
33 67 32
33 72 1
33 73 13
33 74 4
33 77 5
33 81 7
33 82 1
33 83 1
33 85 1
33 90 20
33 91 189
33 92 10
33 93 3
33 94 4
33 95 9
33 96 11
33 100 8
33 101 5
33 102 14
33 104 24
33 106 5
33 107 7
33 108 6
33 110 16
33 111 1
33 112 6
33 113 6
33 115 16
33 116 17
33 117 6
33 118 79
33 120 22
33 122 19
33 124 16
33 125 16
33 127 18
33 128 194
33 129 3
33 131 9
33 132 3
33 133 2
33 136 2
33 138 1
33 140 1
34 37 107
34 50 27
34 52 144
34 57 49
34 60 185
34 68 71
34 69 26
34 84 28
34 86 1
34 87 52
34 88 108
34 89 16
34 98 22
34 99 34
34 103 118
34 105 26
34 121 106
35 36 9
35 38 3
35 40 3
35 41 3
35 42 1
35 43 25
35 44 4
35 45 8
35 46 4
35 47 1
35 48 4
35 49 25
35 50 1
35 51 4
35 56 5
35 64 148
35 65 9
35 66 13
35 67 6
35 73 3
35 74 3
35 77 6
35 78 1
35 81 7
35 85 1
35 90 21
35 91 27
35 92 1
35 94 5
35 95 9
35 96 7
35 100 3
35 102 13
35 104 12
35 107 1
35 108 1
35 110 8
35 112 4
35 113 1
35 115 11
35 116 1
35 117 3
35 120 4
35 124 6
35 125 5
35 128 134
35 129 2
35 131 5
35 138 1
36 38 6
36 40 10
36 42 9
36 43 124
36 44 2
36 45 8
36 46 9
36 48 8
36 49 298
36 51 12
36 53 7
36 54 5
36 58 1
36 61 1
36 64 11
36 65 13
36 66 33
36 67 133
36 73 7
36 74 4
36 77 4
36 78 1
36 81 5
36 82 1
36 83 1
36 85 1
36 86 1
36 90 1
36 91 14
36 92 11
36 93 11
36 94 229
36 95 1
36 100 1
36 101 2
36 104 1
36 106 6
36 107 195
36 110 6
36 112 1
36 113 1
36 114 1
36 117 6
36 118 86
36 122 185
36 124 1
36 125 1
36 126 36
36 127 162
36 128 23
36 129 7
36 131 15
36 132 6
36 133 1
36 138 1
36 139 1
37 39 2
37 41 1
37 50 26
37 52 163
37 57 48
37 60 140
37 61 1
37 66 1
37 68 70
37 69 26
37 83 1
37 84 25
37 86 1
37 87 43
37 88 151
37 89 82
37 98 13
37 99 19
37 103 111
37 105 19
37 109 1
37 114 1
37 121 90
37 130 1
37 140 1
38 40 29
38 41 1
38 42 4
38 43 5
38 44 9
38 45 13
38 46 19
38 47 1
38 48 35
38 49 17
38 51 29
38 53 15
38 54 9
38 64 11
38 65 7
38 66 27
38 67 20
38 73 11
38 74 16
38 77 83
38 81 45
38 82 1
38 86 1
38 90 1
38 91 20
38 92 23
38 93 76
38 94 6
38 95 2
38 96 1
38 100 1
38 101 8
38 102 1
38 104 2
38 106 7
38 107 5
38 108 1
38 110 41
38 112 1
38 114 2
38 117 1
38 118 7
38 122 11
38 127 8
38 128 5
38 129 74
38 131 18
38 132 10
38 133 2
38 137 1
38 139 1
38 140 2
39 41 250
39 43 1
39 46 1
39 47 8
39 48 1
39 51 1
39 52 1
39 53 1
39 56 13
39 58 364
39 59 9
39 61 212
39 64 1
39 70 5
39 72 16
39 73 1
39 75 15
39 76 4
39 77 1
39 78 17
39 79 8
39 80 9
39 82 17
39 83 217
39 85 12
39 86 209
39 88 1
39 89 1
39 90 14
39 92 1
39 95 34
39 96 17
39 100 10
39 102 36
39 104 26
39 107 2
39 108 32
39 109 211
39 110 1
39 111 205
39 112 24
39 113 18
39 114 357
39 115 34
39 116 25
39 117 13
39 119 7
39 121 2
39 123 197
39 124 21
39 125 52
39 128 1
39 129 1
39 130 226
39 133 268
39 134 20
39 135 9
39 136 18
39 137 374
39 138 16
39 139 407
39 140 299
39 141 14
40 41 2
40 42 117
40 43 52
40 44 108
40 45 14
40 46 185
40 47 1
40 48 13
40 49 46
40 51 376
40 53 243
40 54 245
40 58 1
40 59 1
40 64 6
40 65 212
40 66 12
40 67 42
40 73 10
40 74 183
40 77 40
40 81 39
40 82 2
40 86 2
40 91 10
40 92 15
40 93 16
40 94 33
40 95 1
40 96 1
40 101 107
40 106 125
40 107 14
40 110 13
40 112 2
40 118 19
40 120 1
40 122 21
40 125 2
40 126 2
40 127 16
40 128 4
40 129 22
40 130 1
40 131 248
40 132 304
40 138 2
40 140 1
41 43 4
41 45 4
41 46 1
41 47 7
41 48 2
41 49 2
41 51 1
41 52 1
41 56 47
41 58 314
41 59 6
41 61 135
41 64 9
41 65 1
41 66 3
41 67 1
41 70 8
41 72 14
41 73 3
41 74 2
41 75 21
41 76 4
41 77 3
41 78 12
41 79 12
41 80 14
41 81 6
41 82 24
41 83 206
41 85 27
41 86 183
41 88 1
41 90 10
41 92 2
41 93 2
41 94 1
41 95 12
41 96 25
41 99 1
41 100 17
41 101 1
41 102 28
41 104 19
41 107 3
41 108 17
41 109 291
41 110 2
41 111 395
41 112 23
41 113 34
41 114 320
41 115 11
41 116 30
41 117 14
41 119 6
41 120 3
41 121 1
41 123 264
41 124 27
41 125 35
41 127 1
41 128 2
41 129 2
41 130 325
41 132 1
41 133 394
41 134 31
41 135 7
41 136 17
41 137 265
41 138 13
41 139 497
41 140 246
41 141 18
42 43 24
42 44 70
42 45 13
42 46 374
42 48 2
42 49 36
42 51 179
42 53 125
42 54 86
42 57 1
42 61 1
42 64 2
42 65 395
42 66 1
42 67 30
42 73 45
42 74 156
42 75 1
42 77 16
42 81 7
42 92 2
42 93 4
42 94 12
42 101 156
42 106 134
42 107 5
42 110 18
42 112 1
42 118 6
42 122 18
42 125 1
42 127 17
42 128 2
42 129 7
42 131 355
42 132 83
42 138 2
43 44 14
43 45 9
43 46 41
43 47 1
43 48 12
43 49 419
43 51 46
43 53 56
43 54 19
43 56 1
43 58 1
43 59 1
43 61 1
43 64 89
43 65 77
43 66 20
43 67 307
43 70 1
43 72 2
43 73 7
43 74 22
43 77 12
43 78 2
43 80 2
43 81 18
43 82 1
43 83 2
43 90 3
43 91 21
43 92 13
43 93 4
43 94 231
43 95 3
43 96 2
43 100 3
43 101 9
43 102 1
43 104 1
43 106 39
43 107 214
43 108 2
43 109 1
43 110 5
43 111 1
43 112 2
43 114 2
43 116 1
43 117 1
43 118 354
43 122 344
43 124 3
43 125 1
43 126 15
43 127 284
43 128 7
43 129 9
43 130 2
43 131 32
43 132 37
43 133 2
43 134 1
43 135 1
43 139 1
43 140 1
44 45 4
44 46 140
44 48 4
44 49 16
44 51 244
44 53 83
44 54 57
44 56 1
44 58 1
44 64 8
44 65 109
44 66 3
44 67 16
44 73 1
44 74 80
44 77 9
44 78 1
44 81 10
44 91 6
44 92 13
44 93 8
44 94 9
44 101 35
44 104 1
44 106 48
44 107 7
44 110 10
44 118 13
44 122 10
44 126 2
44 127 9
44 128 1
44 129 6
44 131 147
44 132 82
45 46 19
45 48 43
45 49 13
45 51 23
45 53 13
45 54 15
45 61 1
45 64 7
45 65 41
45 66 10
45 67 13
45 73 11
45 74 25
45 76 1
45 77 54
45 81 112
45 86 1
45 90 1
45 91 2
45 92 43
45 93 33
45 94 8
45 95 2
45 100 1
45 101 22
45 102 1
45 104 2
45 106 33
45 107 3
45 108 1
45 110 66
45 111 1
45 112 1
45 115 1
45 117 2
45 118 1
45 120 2
45 122 5
45 124 1
45 127 6
45 128 8
45 129 16
45 130 1
45 131 75
45 132 2
45 133 3
45 134 1
45 136 11
45 137 1
46 48 4
46 49 54
46 51 211
46 53 323
46 54 105
46 56 1
46 59 1
46 61 1
46 64 6
46 65 385
46 66 7
46 67 25
46 73 7
46 74 280
46 77 38
46 79 1
46 81 27
46 83 1
46 91 6
46 92 21
46 93 45
46 94 12
46 95 1
46 101 155
46 102 1
46 104 1
46 106 307
46 107 8
46 108 1
46 110 22
46 112 1
46 114 1
46 118 26
46 122 34
46 124 1
46 125 1
46 126 6
46 127 17
46 128 3
46 129 15
46 130 2
46 131 474
46 132 230
46 136 1
46 137 2
46 138 1
46 140 1
47 48 1
47 51 2
47 56 11
47 58 16
47 59 16
47 64 1
47 65 1
47 67 2
47 70 14
47 71 44
47 72 48
47 75 41
47 76 212
47 78 368
47 79 43
47 80 308
47 81 1
47 82 246
47 83 10
47 85 426
47 86 9
47 90 43
47 95 27
47 96 19
47 100 41
47 102 23
47 104 21
47 107 3
47 108 54
47 109 4
47 111 2
47 112 66
47 113 19
47 114 35
47 115 10
47 116 22
47 117 38
47 118 1
47 119 55
47 120 28
47 123 8
47 124 38
47 125 26
47 127 1
47 128 2
47 130 9
47 131 1
47 133 16
47 134 24
47 135 16
47 136 39
47 137 6
47 138 57
47 139 14
47 140 17
47 141 66
48 49 9
48 51 12
48 53 11
48 54 5
48 56 1
48 64 13
48 65 21
48 66 5
48 67 12
48 73 10
48 74 8
48 77 23
48 80 1
48 81 17
48 82 1
48 90 1
48 91 11
48 92 24
48 93 42
48 94 5
48 95 1
48 96 1
48 100 2
48 101 3
48 102 1
48 104 1
48 106 11
48 107 4
48 108 1
48 109 1
48 110 27
48 111 2
48 115 1
48 116 1
48 117 2
48 120 1
48 122 11
48 124 2
48 125 1
48 127 2
48 128 4
48 129 7
48 130 3
48 131 28
48 132 5
48 133 4
48 136 4
48 137 1
48 138 1
48 139 1
48 140 1
49 51 39
49 53 43
49 54 24
49 59 1
49 64 38
49 65 64
49 66 33
49 67 505
49 70 2
49 72 1
49 73 14
49 74 39
49 77 12
49 78 2
49 80 1
49 81 12
49 82 2
49 83 1
49 91 7
49 92 9
49 93 8
49 94 264
49 95 3
49 96 2
49 100 6
49 101 15
49 102 4
49 104 2
49 106 32
49 107 236
49 108 3
49 109 2
49 110 4
49 111 1
49 112 1
49 113 1
49 115 1
49 116 1
49 117 1
49 118 338
49 120 4
49 122 396
49 123 1
49 124 3
49 125 8
49 126 34
49 127 456
49 128 18
49 129 6
49 131 41
49 132 19
49 133 1
49 135 1
49 136 1
49 137 1
49 139 2
50 52 38
50 57 167
50 59 3
50 60 34
50 68 36
50 69 142
50 70 15
50 72 17
50 75 41
50 78 1
50 79 7
50 80 1
50 84 517
50 87 184
50 88 44
50 89 10
50 98 787
50 99 429
50 103 28
50 105 146
50 119 49
50 121 23
50 128 1
50 134 38
50 135 59
50 136 6
50 138 31
50 141 17
51 53 257
51 54 327
51 57 1
51 58 1
51 59 3
51 61 1
51 64 13
51 65 251
51 66 10
51 67 35
51 70 1
51 73 5
51 74 285
51 77 24
51 79 1
51 80 2
51 81 21
51 82 1
51 83 3
51 86 1
51 90 1
51 91 7
51 92 19
51 93 24
51 94 21
51 95 2
51 101 138
51 102 1
51 104 2
51 106 248
51 107 16
51 108 2
51 109 2
51 110 22
51 112 1
51 118 30
51 120 1
51 122 34
51 125 1
51 126 2
51 127 23
51 128 4
51 129 12
51 131 259
51 132 319
51 133 1
51 135 1
51 136 2
51 138 1
51 139 1
51 140 1
52 57 42
52 58 2
52 60 148
52 61 1
52 68 171
52 69 32
52 83 1
52 84 39
52 86 1
52 87 42
52 88 166
52 89 187
52 98 13
52 99 31
52 103 188
52 105 37
52 121 150
52 123 1
52 130 1
52 140 1
53 54 31
53 56 1
53 61 1
53 64 14
53 65 260
53 67 46
53 73 2
53 74 144
53 77 27
53 80 1
53 81 11
53 82 1
53 85 1
53 92 13
53 93 9
53 94 14
53 101 43
53 106 74
53 107 18
53 110 20
53 114 1
53 118 15
53 122 7
53 125 2
53 126 4
53 127 31
53 128 3
53 129 7
53 130 2
53 131 375
53 132 62
53 135 2
53 139 1
54 61 1
54 64 2
54 65 199
54 67 20
54 73 5
54 74 114
54 75 1
54 77 15
54 81 6
54 92 14
54 93 1
54 94 3
54 101 41
54 106 15
54 107 5
54 110 9
54 118 3
54 122 2
54 126 2
54 127 2
54 128 2
54 129 9
54 130 1
54 131 172
54 132 23
54 138 3
56 58 8
56 59 3
56 61 1
56 64 14
56 66 8
56 70 5
56 72 2
56 73 4
56 74 1
56 75 3
56 76 3
56 78 12
56 79 3
56 80 7
56 82 20
56 83 5
56 85 12
56 86 3
56 90 244
56 91 10
56 94 1
56 95 277
56 96 167
56 100 330
56 102 147
56 104 417
56 107 1
56 108 88
56 109 26
56 110 1
56 111 11
56 112 157
56 113 204
56 114 13
56 115 265
56 116 229
56 117 195
56 119 7
56 120 274
56 123 10
56 124 318
56 125 226
56 127 1
56 128 6
56 130 12
56 133 6
56 134 6
56 135 6
56 136 5
56 137 11
56 138 9
56 139 32
56 140 6
56 141 6
57 58 1
57 59 8
57 60 53
57 68 62
57 69 137
57 70 11
57 72 13
57 75 14
57 79 9
57 82 2
57 84 123
57 86 1
57 87 153
57 88 61
57 89 20
57 91 1
57 94 2
57 98 188
57 99 466
57 103 39
57 105 367
57 109 1
57 119 44
57 121 33
57 128 1
57 134 8
57 135 55
57 136 9
57 137 1
57 138 24
57 141 15
58 59 5
58 60 1
58 61 220
58 64 1
58 67 1
58 68 1
58 70 1
58 72 4
58 73 2
58 77 1
58 78 10
58 79 1
58 81 1
58 82 9
58 83 110
58 85 17
58 86 188
58 88 1
58 90 17
58 94 1
58 95 27
58 96 3
58 100 27
58 102 2
58 103 1
58 104 28
58 107 1
58 108 17
58 109 291
58 110 1
58 111 204
58 112 16
58 113 11
58 114 405
58 115 8
58 116 8
58 117 17
58 119 10
58 120 4
58 121 1
58 123 84
58 124 20
58 125 31
58 128 2
58 130 358
58 133 126
58 134 1
58 135 15
58 136 1
58 137 91
58 138 14
58 139 439
58 140 87
59 61 1
59 70 110
59 72 150
59 73 1
59 75 96
59 76 2
59 78 11
59 79 127
59 80 26
59 82 60
59 83 3
59 84 2
59 85 44
59 86 3
59 87 18
59 90 15
59 95 4
59 96 4
59 98 1
59 99 6
59 100 4
59 102 1
59 104 9
59 105 6
59 107 1
59 108 5
59 109 2
59 111 2
59 112 10
59 113 3
59 114 5
59 115 3
59 116 2
59 117 7
59 119 220
59 120 3
59 123 4
59 124 7
59 125 5
59 128 1
59 130 2
59 131 1
59 133 4
59 134 104
59 135 203
59 136 95
59 137 4
59 138 294
59 139 12
59 140 2
59 141 64
60 66 1
60 68 102
60 69 33
60 84 34
60 86 1
60 87 58
60 88 99
60 89 115
60 98 26
60 99 28
60 103 143
60 105 35
60 114 1
60 121 152
60 130 1
60 140 1
61 67 1
61 70 2
61 72 1
61 73 1
61 76 1
61 78 2
61 82 2
61 83 106
61 86 134
61 88 1
61 92 1
61 95 1
61 100 3
61 102 1
61 103 1
61 104 1
61 106 1
61 107 2
61 108 1
61 109 207
61 111 73
61 112 1
61 113 1
61 114 170
61 116 1
61 118 1
61 119 1
61 120 1
61 121 1
61 122 1
61 123 175
61 124 2
61 125 4
61 127 1
61 128 1
61 130 169
61 131 1
61 133 191
61 134 2
61 135 1
61 136 2
61 137 181
61 138 4
61 139 289
61 140 156
61 141 1
64 65 8
64 66 300
64 67 31
64 70 2
64 72 1
64 73 4
64 74 9
64 75 1
64 76 1
64 77 20
64 80 1
64 81 16
64 82 2
64 83 4
64 90 22
64 91 231
64 92 4
64 93 12
64 94 14
64 95 15
64 96 6
64 100 16
64 101 1
64 102 7
64 104 21
64 106 9
64 107 12
64 108 3
64 109 2
64 110 10
64 111 3
64 112 7
64 113 5
64 114 1
64 115 5
64 116 13
64 117 10
64 118 31
64 120 14
64 122 8
64 123 1
64 124 17
64 125 20
64 127 9
64 128 205
64 129 9
64 130 1
64 131 7
64 132 1
64 133 4
64 136 5
64 138 1
64 139 1
65 66 15
65 67 36
65 73 9
65 74 256
65 77 12
65 78 1
65 80 1
65 81 15
65 82 1
65 83 1
65 85 1
65 90 1
65 91 8
65 92 25
65 93 10
65 94 18
65 95 1
65 96 2
65 101 181
65 102 1
65 104 2
65 106 393
65 107 12
65 109 1
65 110 44
65 111 1
65 112 1
65 117 1
65 118 26
65 120 1
65 122 51
65 125 2
65 126 5
65 127 25
65 128 16
65 129 6
65 130 1
65 131 468
65 132 257
65 133 1
65 135 1
65 137 1
65 138 1
66 67 41
66 73 7
66 74 12
66 75 1
66 77 23
66 81 14
66 82 1
66 90 30
66 91 38
66 92 6
66 94 10
66 95 18
66 96 10
66 100 29
66 102 20
66 104 41
66 107 10
66 108 3
66 110 9
66 112 12
66 113 16
66 114 1
66 115 15
66 116 6
66 117 13
66 120 31
66 124 24
66 125 25
66 128 208
66 129 36
66 131 16
66 133 1
66 135 1
67 72 1
67 73 17
67 74 23
67 75 1
67 76 1
67 77 19
67 78 3
67 80 1
67 81 26
67 82 1
67 90 1
67 91 29
67 92 19
67 93 13
67 94 232
67 95 3
67 100 1
67 101 13
67 102 1
67 104 2
67 106 25
67 107 170
67 108 1
67 109 2
67 110 18
67 111 2
67 112 1
67 114 1
67 116 1
67 118 139
67 120 2
67 122 171
67 125 1
67 126 33
67 127 176
67 128 10
67 129 24
67 131 29
67 132 18
67 136 1
67 138 1
67 139 1
67 140 1
68 69 42
68 83 1
68 84 32
68 86 1
68 87 62
68 88 198
68 89 42
68 98 23
68 99 15
68 103 93
68 105 41
68 109 1
68 114 1
68 121 75
68 130 1
68 140 1
69 70 8
69 72 8
69 75 10
69 79 1
69 84 601
69 87 153
69 88 44
69 89 12
69 94 1
69 98 773
69 99 538
69 103 29
69 105 375
69 119 30
69 121 14
69 128 1
69 134 5
69 135 47
69 136 3
69 138 20
69 141 12
70 72 181
70 75 117
70 76 10
70 78 36
70 79 101
70 80 38
70 82 69
70 83 2
70 84 9
70 85 76
70 86 5
70 87 27
70 90 13
70 91 1
70 94 1
70 95 5
70 96 2
70 98 1
70 99 10
70 100 3
70 101 1
70 102 2
70 104 7
70 105 24
70 108 2
70 109 3
70 111 1
70 112 3
70 113 1
70 114 6
70 116 2
70 117 5
70 119 305
70 120 1
70 123 4
70 124 4
70 125 6
70 128 1
70 130 2
70 133 2
70 134 71
70 135 149
70 136 56
70 137 2
70 138 235
70 139 9
70 140 3
70 141 154
71 72 20
71 75 6
71 78 21
71 79 26
71 80 100
71 82 55
71 85 48
71 90 1
71 95 2
71 119 4
71 125 1
71 135 3
71 136 4
71 138 21
72 75 208
72 76 58
72 78 62
72 79 128
72 80 55
72 82 97
72 83 3
72 84 3
72 85 120
72 86 4
72 87 19
72 90 34
72 94 1
72 95 3
72 98 3
72 99 8
72 100 4
72 102 1
72 104 14
72 105 15
72 108 8
72 109 4
72 111 3
72 112 11
72 113 5
72 114 12
72 115 2
72 116 2
72 117 8
72 119 291
72 120 3
72 123 2
72 124 14
72 125 8
72 130 5
72 133 5
72 134 158
72 135 297
72 136 84
72 137 1
72 138 342
72 139 10
72 140 1
72 141 210
73 74 11
73 76 1
73 77 11
73 78 1
73 80 1
73 81 6
73 83 4
73 86 2
73 90 2
73 91 6
73 92 13
73 93 10
73 94 12
73 95 1
73 101 10
73 102 2
73 104 1
73 106 10
73 107 6
73 108 1
73 109 3
73 110 9
73 111 1
73 112 1
73 113 2
73 114 2
73 116 1
73 117 2
73 118 3
73 120 2
73 122 37
73 123 2
73 124 1
73 125 1
73 127 34
73 128 11
73 129 5
73 131 9
73 132 4
73 133 1
73 135 1
73 138 1
73 139 2
74 76 1
74 77 21
74 81 34
74 86 1
74 90 1
74 91 4
74 92 35
74 93 32
74 94 10
74 101 146
74 106 133
74 107 5
74 108 1
74 109 3
74 110 37
74 111 1
74 112 2
74 114 1
74 115 1
74 118 14
74 122 27
74 126 2
74 127 15
74 128 6
74 129 15
74 131 402
74 132 166
74 135 1
74 137 1
74 140 1
75 76 54
75 78 51
75 79 68
75 80 67
75 82 90
75 83 5
75 84 16
75 85 67
75 86 1
75 87 41
75 90 7
75 95 5
75 96 1
75 98 3
75 99 17
75 100 2
75 102 2
75 104 10
75 105 55
75 108 7
75 109 3
75 111 2
75 112 17
75 113 8
75 114 7
75 115 10
75 116 2
75 117 4
75 119 324
75 120 1
75 123 1
75 124 20
75 125 14
75 128 1
75 130 3
75 133 1
75 134 198
75 135 219
75 136 65
75 137 1
75 138 236
75 139 17
75 141 117
76 78 226
76 79 73
76 80 144
76 82 206
76 83 2
76 85 234
76 86 1
76 90 12
76 95 11
76 100 2
76 102 1
76 104 11
76 105 1
76 108 6
76 109 2
76 111 1
76 112 7
76 113 10
76 114 6
76 115 1
76 116 1
76 117 10
76 119 86
76 120 12
76 124 11
76 125 11
76 130 7
76 134 4
76 135 25
76 136 18
76 138 83
76 139 9
77 81 85
77 82 1
77 90 1
77 91 13
77 92 63
77 93 125
77 94 5
77 95 1
77 101 10
77 106 18
77 107 5
77 110 29
77 118 3
77 122 7
77 127 3
77 128 9
77 129 38
77 130 1
77 131 19
77 132 7
77 133 3
78 79 37
78 80 182
78 82 252
78 83 5
78 85 327
78 86 11
78 87 2
78 90 24
78 94 3
78 95 39
78 96 6
78 100 11
78 102 23
78 104 32
78 107 1
78 108 24
78 109 11
78 111 2
78 112 43
78 113 17
78 114 16
78 115 2
78 116 14
78 117 30
78 119 90
78 120 32
78 123 5
78 124 35
78 125 37
78 128 2
78 130 11
78 133 5
78 134 65
78 135 28
78 136 66
78 137 7
78 138 90
78 139 19
78 140 17
78 141 42
79 80 61
79 82 86
79 83 4
79 84 3
79 85 55
79 87 6
79 90 6
79 95 4
79 96 1
79 98 1
79 99 2
79 100 2
79 102 6
79 104 6
79 105 8
79 108 1
79 109 6
79 112 7
79 113 8
79 114 3
79 115 2
79 116 2
79 117 8
79 119 167
79 120 2
79 124 4
79 125 6
79 130 3
79 133 3
79 134 60
79 135 100
79 136 72
79 138 282
79 139 5
79 141 63
80 81 1
80 82 155
80 83 1
80 85 533
80 90 20
80 92 1
80 94 1
80 95 19
80 96 5
80 100 5
80 102 10
80 104 9
80 106 1
80 108 8
80 109 2
80 111 1
80 112 24
80 113 26
80 114 7
80 115 10
80 116 11
80 117 9
80 119 74
80 120 27
80 124 37
80 125 23
80 128 1
80 130 3
80 133 1
80 134 45
80 135 59
80 136 60
80 137 1
80 138 98
80 139 4
80 141 44
81 83 2
81 86 1
81 91 21
81 92 77
81 93 116
81 94 9
81 95 1
81 100 1
81 101 25
81 102 1
81 106 14
81 107 10
81 108 1
81 110 40
81 111 2
81 112 1
81 114 1
81 117 1
81 118 10
81 120 1
81 122 10
81 123 1
81 127 1
81 128 3
81 129 43
81 131 13
81 132 9
81 133 7
81 136 28
81 141 1
82 83 7
82 85 263
82 86 10
82 87 1
82 90 13
82 92 1
82 94 1
82 95 24
82 96 11
82 100 14
82 101 1
82 102 19
82 104 13
82 105 1
82 106 2
82 107 1
82 108 33
82 109 5
82 111 4
82 112 30
82 113 18
82 114 10
82 115 6
82 116 14
82 117 11
82 118 2
82 119 80
82 120 42
82 122 3
82 123 6
82 124 39
82 125 14
82 128 2
82 130 7
82 131 2
82 133 5
82 134 114
82 135 68
82 136 42
82 137 6
82 138 114
82 139 14
82 140 8
82 141 92
83 85 7
83 86 75
83 88 1
83 89 1
83 90 9
83 91 1
83 95 16
83 96 7
83 100 13
83 102 27
83 103 1
83 104 29
83 105 1
83 107 3
83 108 12
83 109 204
83 111 61
83 112 10
83 113 7
83 114 241
83 115 4
83 116 6
83 117 9
83 119 4
83 120 3
83 122 1
83 123 139
83 124 5
83 125 29
83 128 1
83 130 345
83 131 1
83 133 133
83 134 5
83 135 2
83 136 4
83 137 102
83 138 8
83 139 328
83 140 132
83 141 4
84 87 806
84 88 36
84 89 10
84 94 1
84 98 118
84 99 100
84 103 16
84 105 662
84 119 24
84 121 25
84 134 5
84 135 42
84 136 5
84 138 10
84 141 7
85 86 9
85 87 1
85 90 40
85 95 25
85 96 6
85 100 18
85 102 10
85 104 21
85 106 1
85 108 17
85 109 8
85 111 7
85 112 26
85 113 13
85 114 17
85 115 6
85 116 9
85 117 31
85 119 70
85 120 20
85 123 7
85 124 43
85 125 23
85 130 16
85 131 1
85 133 7
85 134 57
85 135 81
85 136 121
85 137 8
85 138 149
85 139 15
85 140 13
85 141 49
86 88 1
86 90 10
86 95 8
86 96 1
86 100 20
86 102 1
86 103 1
86 104 17
86 105 1
86 107 1
86 108 16
86 109 302
86 110 1
86 111 150
86 112 7
86 113 5
86 114 346
86 115 6
86 116 5
86 117 18
86 119 8
86 120 3
86 121 1
86 123 106
86 124 15
86 125 20
86 130 280
86 133 87
86 134 2
86 135 7
86 136 3
86 137 211
86 138 13
86 139 258
86 140 109
86 141 1
87 88 64
87 89 30
87 94 1
87 98 202
87 99 715
87 103 54
87 105 657
87 119 48
87 121 64
87 128 1
87 130 1
87 134 27
87 135 66
87 136 13
87 138 43
87 141 23
88 89 78
88 98 23
88 99 37
88 103 105
88 105 53
88 109 2
88 121 98
88 123 1
88 130 1
88 139 1
88 140 1
89 98 4
89 99 5
89 103 148
89 105 12
89 114 1
89 121 75
89 139 1
90 91 22
90 94 2
90 95 149
90 96 435
90 100 236
90 102 154
90 104 238
90 108 167
90 109 6
90 110 1
90 111 7
90 112 234
90 113 160
90 114 23
90 115 465
90 116 208
90 117 137
90 118 4
90 119 12
90 120 207
90 122 2
90 123 8
90 124 149
90 125 125
90 128 29
90 130 11
90 131 1
90 133 10
90 134 14
90 135 41
90 136 26
90 137 9
90 138 34
90 139 17
90 140 12
90 141 7
91 92 10
91 94 57
91 95 10
91 96 8
91 100 8
91 101 1
91 102 9
91 104 20
91 107 6
91 108 4
91 110 10
91 112 12
91 113 6
91 115 11
91 116 6
91 117 3
91 120 14
91 124 6
91 125 16
91 128 198
91 129 19
91 131 7
91 135 1
91 136 1
92 93 123
92 94 2
92 95 1
92 100 1
92 101 4
92 104 1
92 106 16
92 107 1
92 110 68
92 112 1
92 116 1
92 117 1
92 118 1
92 120 1
92 122 1
92 127 2
92 128 2
92 129 45
92 131 19
92 132 9
92 133 4
93 94 5
93 101 14
93 107 2
93 110 49
93 128 10
93 129 35
93 131 19
93 133 1
94 95 1
94 96 1
94 99 2
94 100 1
94 101 7
94 102 1
94 104 1
94 106 10
94 107 406
94 108 1
94 110 4
94 111 1
94 112 3
94 113 1
94 114 1
94 115 1
94 116 2
94 117 2
94 118 156
94 119 1
94 122 237
94 124 2
94 125 1
94 126 20
94 127 190
94 128 74
94 129 10
94 131 20
94 132 14
94 134 1
94 135 2
94 136 1
94 137 1
94 139 3
95 96 153
95 100 372
95 101 2
95 102 359
95 104 298
95 106 3
95 107 1
95 108 464
95 109 4
95 111 6
95 112 347
95 113 285
95 114 32
95 115 216
95 116 316
95 117 148
95 119 4
95 120 386
95 122 1
95 123 12
95 124 310
95 125 359
95 127 1
95 128 10
95 129 1
95 130 14
95 132 1
95 133 22
95 134 4
95 135 5
95 136 19
95 137 7
95 138 6
95 139 25
95 140 12
95 141 3
96 100 87
96 102 143
96 104 268
96 108 50
96 109 6
96 111 4
96 112 177
96 113 239
96 114 6
96 115 361
96 116 182
96 117 127
96 119 9
96 120 247
96 123 7
96 124 276
96 125 161
96 128 8
96 130 2
96 131 1
96 133 3
96 134 4
96 135 4
96 136 5
96 137 6
96 138 5
96 139 13
96 140 1
96 141 2
98 99 758
98 103 11
98 105 714
98 119 8
98 121 10
98 134 2
98 135 23
98 138 11
98 141 3
99 103 31
99 105 658
99 119 16
99 121 15
99 128 1
99 134 16
99 135 35
99 136 5
99 138 16
99 141 11
100 102 110
100 104 366
100 106 1
100 108 116
100 109 8
100 110 1
100 111 5
100 112 116
100 113 103
100 114 50
100 115 160
100 116 138
100 117 179
100 118 1
100 119 10
100 120 377
100 123 12
100 124 298
100 125 428
100 128 12
100 130 18
100 131 1
100 133 12
100 134 8
100 135 3
100 136 9
100 137 9
100 138 9
100 139 33
100 140 16
100 141 5
101 106 34
101 107 3
101 109 1
101 110 32
101 111 1
101 118 1
101 119 1
101 125 1
101 127 1
101 128 1
101 129 8
101 131 288
101 132 58
101 135 2
101 138 1
102 104 525
102 106 2
102 107 1
102 108 148
102 109 8
102 111 5
102 112 295
102 113 419
102 114 24
102 115 216
102 116 168
102 117 182
102 119 6
102 120 418
102 123 3
102 124 363
102 125 315
102 127 1
102 128 7
102 130 9
102 132 1
102 133 17
102 134 1
102 135 2
102 136 12
102 137 4
102 138 2
102 139 26
102 140 4
102 141 2
103 105 30
103 109 1
103 114 1
103 121 198
103 130 1
103 139 1
103 140 1
104 107 1
104 108 316
104 109 15
104 111 6
104 112 361
104 113 514
104 114 51
104 115 285
104 116 244
104 117 211
104 118 3
104 119 20
104 120 422
104 122 1
104 123 20
104 124 274
104 125 290
104 127 2
104 128 13
104 130 17
104 131 2
104 132 1
104 133 27
104 134 13
104 135 13
104 136 18
104 137 16
104 138 25
104 139 33
104 140 15
104 141 11
105 119 64
105 121 22
105 134 29
105 135 62
105 136 11
105 138 55
105 141 10
106 107 8
106 110 36
106 114 1
106 117 1
106 118 6
106 122 6
106 125 3
106 127 2
106 128 4
106 129 8
106 131 372
106 132 6
106 135 1
107 108 2
107 109 3
107 110 5
107 111 2
107 112 2
107 113 1
107 114 2
107 116 2
107 117 1
107 118 117
107 122 161
107 123 2
107 125 1
107 126 27
107 127 89
107 128 28
107 129 1
107 130 3
107 131 8
107 132 15
107 133 1
107 137 2
107 139 1
107 140 2
108 109 7
108 110 1
108 111 4
108 112 225
108 113 240
108 114 38
108 115 81
108 116 73
108 117 142
108 119 13
108 120 283
108 122 2
108 123 10
108 124 231
108 125 360
108 130 18
108 131 1
108 132 1
108 133 19
108 134 3
108 135 6
108 136 10
108 137 4
108 138 14
108 139 27
108 140 16
108 141 5
109 111 142
109 112 13
109 113 18
109 114 373
109 115 6
109 116 12
109 117 15
109 119 4
109 120 3
109 123 367
109 124 16
109 125 15
109 128 1
109 129 1
109 130 403
109 132 1
109 133 239
109 134 11
109 135 2
109 136 3
109 137 237
109 138 6
109 139 344
109 140 180
109 141 5
110 112 3
110 114 1
110 115 1
110 116 1
110 117 1
110 118 11
110 122 15
110 124 1
110 127 12
110 128 7
110 129 22
110 131 32
110 132 13
110 133 1
110 135 1
110 136 4
110 139 1
111 112 6
111 113 22
111 114 164
111 115 8
111 116 7
111 117 7
111 119 5
111 123 119
111 124 35
111 125 34
111 129 1
111 130 143
111 133 181
111 134 2
111 135 2
111 136 6
111 137 148
111 138 4
111 139 152
111 140 60
111 141 5
112 113 315
112 114 42
112 115 207
112 116 212
112 117 279
112 118 1
112 119 20
112 120 310
112 122 3
112 123 22
112 124 426
112 125 327
112 127 1
112 128 12
112 129 1
112 130 11
112 133 20
112 134 14
112 135 9
112 136 32
112 137 20
112 138 15
112 139 24
112 140 8
112 141 14
113 114 9
113 115 152
113 116 327
113 117 143
113 119 4
113 120 259
113 123 13
113 124 423
113 125 249
113 128 2
113 130 8
113 133 7
113 134 7
113 135 3
113 136 14
113 137 11
113 138 10
113 139 23
113 140 2
113 141 1
114 115 13
114 116 19
114 117 29
114 119 18
114 120 2
114 123 315
114 124 20
114 125 33
114 128 1
114 129 1
114 130 392
114 131 2
114 132 1
114 133 211
114 134 11
114 135 10
114 136 11
114 137 316
114 138 21
114 139 484
114 140 271
114 141 8
115 116 141
115 117 178
115 118 2
115 119 8
115 120 170
115 122 2
115 123 14
115 124 227
115 125 202
115 128 12
115 130 2
115 133 20
115 134 7
115 135 3
115 136 8
115 137 8
115 138 8
115 139 8
115 141 1
116 117 246
116 119 7
116 120 204
116 123 14
116 124 597
116 125 250
116 128 10
116 130 11
116 133 5
116 134 7
116 135 12
116 136 3
116 137 7
116 138 7
116 139 21
116 140 4
116 141 1
117 118 2
117 119 11
117 120 156
117 123 16
117 124 367
117 125 132
117 127 1
117 128 5
117 129 1
117 130 19
117 131 1
117 133 11
117 134 8
117 135 8
117 136 17
117 137 9
117 138 13
117 139 30
117 140 18
117 141 6
118 120 1
118 122 34
118 124 1
118 125 1
118 126 20
118 127 27
118 128 2
118 129 3
118 130 1
118 131 15
118 132 5
118 139 1
119 120 4
119 123 5
119 124 12
119 125 11
119 128 1
119 130 9
119 131 1
119 133 5
119 134 231
119 135 211
119 136 128
119 137 3
119 138 274
119 139 17
119 140 9
119 141 248
120 122 1
120 124 233
120 125 423
120 127 1
120 128 20
120 130 2
120 131 1
120 133 3
120 134 1
120 136 6
120 137 4
120 138 3
120 139 3
121 130 1
121 133 1
121 137 1
122 126 29
122 127 52
122 128 18
122 129 10
122 131 39
122 132 1
123 124 27
123 125 43
123 128 1
123 130 294
123 133 196
123 134 2
123 135 7
123 136 2
123 137 137
123 138 13
123 139 253
123 140 51
123 141 1
124 125 240
124 127 1
124 128 9
124 130 11
124 131 1
124 133 16
124 134 27
124 135 4
124 136 28
124 137 20
124 138 16
124 139 20
124 140 10
124 141 13
125 128 13
125 129 1
125 130 14
125 131 2
125 133 41
125 134 14
125 135 5
125 136 16
125 137 26
125 138 11
125 139 38
125 140 13
125 141 4
126 127 1
126 131 4
127 128 21
127 129 7
127 130 1
127 131 28
127 139 1
128 129 3
128 130 1
128 131 13
128 132 2
128 133 2
128 135 1
128 136 1
128 137 1
128 138 1
128 139 1
128 140 2
129 131 4
129 132 6
129 133 1
129 138 1
129 139 1
129 140 1
130 131 1
130 133 245
130 134 5
130 135 2
130 136 9
130 137 261
130 138 5
130 139 307
130 140 336
130 141 10
131 132 423
131 137 1
132 139 1
133 134 4
133 135 3
133 136 4
133 137 159
133 138 6
133 139 307
133 140 164
133 141 3
134 135 168
134 136 38
134 138 333
134 139 17
134 141 61
135 136 84
135 138 323
135 139 8
135 140 4
135 141 111
136 137 1
136 138 137
136 139 18
136 141 41
137 138 10
137 139 366
137 140 3
138 139 15
138 140 12
138 141 167
139 140 392
139 141 17
