# Supplementary material for: Social Contact Networks and Mixing among Students in K-12 Schools in Pittsburgh, PA
Source: PLoS One. 2016 Mar 15;11(3):e0151139. doi: 10.1371/journal.pone.0151139 (PMC4792376; doi:10.1371/journal.pone.0151139)
Supplement: S1 Data — (ZIP) [file pone.0151139.s001.zip › S2_data/net_P-HS_onlystudents-wholeday.edgelist]

0 1
0 2
0 3
0 4
0 5
0 6
0 7
0 8
0 12
0 14
0 15
0 16
0 17
0 21
0 22
0 23
0 28
0 29
0 32
0 33
0 35
0 36
0 37
0 39
0 43
0 45
0 46
0 47
0 49
0 53
0 55
0 56
0 57
0 58
0 63
0 65
0 66
0 67
0 68
0 70
0 71
0 73
0 83
0 84
0 87
0 95
0 97
0 101
0 102
0 108
0 110
0 121
0 123
0 124
0 126
0 131
0 132
0 136
0 137
0 138
0 144
0 145
0 146
0 148
0 154
0 157
0 160
0 164
0 166
0 167
0 171
0 174
0 175
0 180
0 181
0 182
0 184
0 185
0 186
0 188
0 190
0 197
0 200
0 203
0 205
0 210
0 212
0 213
0 214
0 216
0 218
0 222
0 223
0 227
0 229
0 230
0 231
0 233
0 235
0 236
0 238
0 239
0 240
0 242
0 243
0 244
0 245
0 249
0 251
0 252
0 254
0 258
0 261
0 262
0 263
0 266
0 269
0 271
0 272
0 273
0 275
0 276
0 279
0 281
0 282
0 287
0 288
0 294
0 298
0 299
0 300
0 305
0 306
0 307
0 308
0 310
0 312
1 2
1 5
1 7
1 8
1 14
1 16
1 22
1 28
1 30
1 36
1 40
1 42
1 45
1 46
1 49
1 53
1 57
1 63
1 67
1 68
1 70
1 72
1 75
1 84
1 86
1 87
1 90
1 91
1 97
1 110
1 115
1 117
1 120
1 128
1 130
1 131
1 132
1 137
1 139
1 141
1 145
1 146
1 157
1 158
1 161
1 166
1 168
1 176
1 179
1 180
1 182
1 189
1 190
1 196
1 197
1 203
1 205
1 207
1 211
1 212
1 216
1 218
1 227
1 231
1 236
1 243
1 251
1 252
1 254
1 257
1 258
1 260
1 262
1 269
1 272
1 277
1 279
1 283
1 285
1 286
1 287
1 288
1 294
1 296
1 305
1 306
1 307
1 310
1 313
2 3
2 5
2 6
2 7
2 8
2 10
2 12
2 14
2 16
2 20
2 21
2 22
2 23
2 25
2 27
2 29
2 30
2 33
2 34
2 36
2 37
2 38
2 40
2 42
2 43
2 45
2 46
2 47
2 48
2 49
2 51
2 52
2 53
2 55
2 56
2 57
2 58
2 59
2 60
2 62
2 64
2 65
2 67
2 68
2 69
2 70
2 71
2 72
2 74
2 76
2 77
2 80
2 84
2 85
2 86
2 87
2 90
2 92
2 97
2 100
2 101
2 102
2 103
2 105
2 106
2 108
2 113
2 114
2 115
2 116
2 117
2 119
2 120
2 123
2 124
2 127
2 129
2 131
2 132
2 134
2 135
2 136
2 137
2 139
2 142
2 143
2 145
2 146
2 148
2 150
2 152
2 153
2 155
2 157
2 160
2 161
2 162
2 163
2 164
2 165
2 166
2 167
2 169
2 170
2 171
2 173
2 176
2 177
2 179
2 180
2 182
2 184
2 186
2 187
2 188
2 189
2 190
2 191
2 192
2 193
2 194
2 196
2 197
2 203
2 204
2 211
2 214
2 215
2 216
2 217
2 218
2 219
2 221
2 222
2 223
2 227
2 230
2 231
2 233
2 234
2 235
2 236
2 242
2 243
2 244
2 245
2 246
2 247
2 249
2 250
2 251
2 254
2 257
2 260
2 261
2 262
2 263
2 266
2 267
2 271
2 275
2 276
2 277
2 279
2 283
2 285
2 287
2 288
2 290
2 293
2 294
2 296
2 298
2 302
2 303
2 305
2 307
2 308
2 309
2 312
2 313
3 4
3 5
3 8
3 9
3 10
3 14
3 18
3 19
3 20
3 21
3 22
3 32
3 33
3 35
3 36
3 37
3 38
3 39
3 40
3 43
3 44
3 45
3 47
3 50
3 51
3 53
3 54
3 57
3 59
3 60
3 63
3 64
3 65
3 66
3 67
3 71
3 74
3 76
3 78
3 80
3 81
3 82
3 83
3 89
3 95
3 96
3 99
3 101
3 103
3 104
3 105
3 108
3 109
3 112
3 114
3 116
3 117
3 122
3 123
3 124
3 125
3 129
3 133
3 136
3 140
3 142
3 145
3 149
3 151
3 152
3 153
3 154
3 157
3 158
3 161
3 164
3 165
3 167
3 168
3 171
3 177
3 180
3 186
3 188
3 189
3 196
3 197
3 200
3 201
3 203
3 206
3 208
3 212
3 213
3 218
3 224
3 225
3 227
3 232
3 234
3 235
3 236
3 239
3 242
3 243
3 249
3 250
3 251
3 254
3 255
3 257
3 259
3 260
3 266
3 272
3 274
3 276
3 277
3 282
3 283
3 284
3 287
3 289
3 298
3 299
3 300
3 304
3 305
3 308
3 310
4 5
4 6
4 8
4 10
4 11
4 12
4 14
4 15
4 20
4 21
4 22
4 23
4 24
4 32
4 33
4 34
4 35
4 36
4 37
4 38
4 43
4 44
4 45
4 47
4 51
4 52
4 53
4 56
4 57
4 59
4 63
4 65
4 66
4 67
4 72
4 73
4 74
4 78
4 80
4 83
4 94
4 96
4 97
4 100
4 102
4 104
4 105
4 108
4 113
4 114
4 116
4 117
4 119
4 121
4 123
4 124
4 125
4 132
4 134
4 136
4 141
4 144
4 145
4 149
4 150
4 154
4 159
4 161
4 164
4 165
4 167
4 168
4 171
4 172
4 175
4 176
4 177
4 180
4 184
4 185
4 186
4 188
4 190
4 192
4 196
4 197
4 204
4 208
4 211
4 212
4 213
4 218
4 221
4 223
4 229
4 233
4 235
4 236
4 238
4 239
4 240
4 241
4 242
4 245
4 249
4 250
4 251
4 254
4 255
4 257
4 259
4 261
4 266
4 272
4 276
4 277
4 282
4 283
4 284
4 287
4 289
4 290
4 293
4 294
4 296
4 298
4 299
4 300
4 304
4 305
4 306
4 307
4 308
4 310
4 313
5 6
5 7
5 8
5 12
5 14
5 15
5 16
5 17
5 20
5 21
5 22
5 25
5 30
5 32
5 33
5 34
5 35
5 37
5 43
5 44
5 45
5 46
5 47
5 49
5 51
5 53
5 54
5 57
5 58
5 62
5 63
5 66
5 67
5 68
5 69
5 70
5 72
5 73
5 74
5 76
5 78
5 80
5 84
5 85
5 87
5 96
5 104
5 105
5 108
5 110
5 113
5 114
5 116
5 120
5 121
5 123
5 124
5 129
5 131
5 132
5 134
5 135
5 136
5 137
5 138
5 139
5 141
5 142
5 143
5 144
5 145
5 146
5 153
5 154
5 159
5 160
5 164
5 165
5 166
5 170
5 172
5 173
5 174
5 176
5 177
5 179
5 182
5 184
5 185
5 186
5 187
5 188
5 189
5 190
5 191
5 192
5 195
5 196
5 197
5 204
5 206
5 212
5 213
5 216
5 218
5 219
5 221
5 222
5 228
5 229
5 230
5 232
5 235
5 236
5 237
5 238
5 239
5 242
5 243
5 244
5 245
5 246
5 249
5 250
5 251
5 252
5 254
5 258
5 263
5 265
5 266
5 268
5 272
5 275
5 276
5 277
5 279
5 283
5 284
5 286
5 287
5 288
5 289
5 290
5 293
5 294
5 296
5 297
5 298
5 299
5 303
5 305
5 306
5 312
6 7
6 13
6 14
6 16
6 17
6 18
6 20
6 21
6 22
6 29
6 35
6 36
6 37
6 39
6 41
6 42
6 43
6 44
6 45
6 53
6 54
6 56
6 57
6 58
6 61
6 62
6 63
6 65
6 67
6 69
6 72
6 74
6 85
6 86
6 87
6 88
6 89
6 90
6 91
6 93
6 96
6 97
6 98
6 102
6 103
6 104
6 105
6 108
6 114
6 115
6 117
6 119
6 120
6 122
6 125
6 126
6 129
6 134
6 136
6 137
6 138
6 139
6 140
6 143
6 144
6 145
6 149
6 152
6 153
6 157
6 158
6 159
6 160
6 161
6 163
6 164
6 168
6 169
6 170
6 172
6 176
6 177
6 180
6 184
6 185
6 186
6 189
6 190
6 191
6 192
6 196
6 205
6 206
6 209
6 212
6 216
6 217
6 218
6 221
6 225
6 228
6 229
6 231
6 234
6 235
6 238
6 239
6 247
6 249
6 254
6 258
6 260
6 261
6 262
6 263
6 264
6 265
6 270
6 273
6 274
6 276
6 277
6 279
6 283
6 284
6 285
6 286
6 287
6 288
6 289
6 290
6 292
6 294
6 297
6 299
6 303
6 305
6 306
6 307
6 308
6 310
6 312
6 313
7 9
7 11
7 13
7 16
7 21
7 22
7 23
7 24
7 25
7 27
7 29
7 33
7 34
7 36
7 39
7 40
7 42
7 48
7 53
7 54
7 56
7 57
7 58
7 59
7 60
7 65
7 67
7 68
7 69
7 71
7 72
7 74
7 75
7 76
7 77
7 78
7 83
7 84
7 86
7 87
7 88
7 89
7 90
7 91
7 97
7 98
7 100
7 101
7 104
7 105
7 108
7 115
7 116
7 119
7 120
7 122
7 123
7 124
7 125
7 126
7 128
7 131
7 136
7 138
7 139
7 140
7 143
7 145
7 148
7 149
7 150
7 152
7 156
7 157
7 158
7 159
7 163
7 164
7 165
7 166
7 167
7 168
7 169
7 173
7 175
7 176
7 177
7 178
7 179
7 180
7 181
7 184
7 185
7 187
7 188
7 189
7 190
7 199
7 201
7 204
7 205
7 206
7 210
7 213
7 215
7 216
7 217
7 219
7 221
7 224
7 227
7 229
7 231
7 235
7 236
7 237
7 239
7 240
7 242
7 244
7 247
7 250
7 251
7 252
7 255
7 258
7 260
7 261
7 262
7 263
7 265
7 266
7 272
7 274
7 276
7 277
7 278
7 281
7 283
7 285
7 287
7 289
7 290
7 292
7 294
7 300
7 302
7 303
7 304
7 305
7 306
7 307
7 308
7 310
7 311
7 312
8 11
8 12
8 14
8 18
8 20
8 21
8 22
8 27
8 30
8 32
8 33
8 34
8 36
8 37
8 38
8 45
8 46
8 47
8 48
8 49
8 51
8 52
8 54
8 58
8 60
8 63
8 64
8 66
8 67
8 68
8 70
8 71
8 74
8 76
8 77
8 79
8 81
8 83
8 96
8 97
8 100
8 101
8 102
8 103
8 105
8 109
8 111
8 116
8 117
8 118
8 119
8 120
8 124
8 125
8 131
8 132
8 134
8 136
8 137
8 139
8 143
8 144
8 145
8 146
8 148
8 151
8 152
8 155
8 159
8 162
8 165
8 166
8 167
8 168
8 170
8 171
8 173
8 175
8 177
8 178
8 179
8 181
8 182
8 184
8 185
8 186
8 187
8 188
8 189
8 191
8 192
8 193
8 194
8 197
8 201
8 204
8 208
8 209
8 212
8 215
8 218
8 219
8 220
8 221
8 227
8 229
8 232
8 233
8 236
8 238
8 240
8 241
8 243
8 244
8 248
8 249
8 251
8 254
8 262
8 265
8 266
8 274
8 276
8 277
8 278
8 279
8 282
8 283
8 284
8 285
8 287
8 288
8 289
8 293
8 296
8 297
8 299
8 302
8 304
8 305
8 306
8 308
9 11
9 16
9 33
9 34
9 36
9 48
9 53
9 65
9 76
9 77
9 83
9 101
9 115
9 116
9 125
9 136
9 138
9 139
9 148
9 150
9 152
9 156
9 159
9 168
9 177
9 236
9 272
10 19
10 20
10 21
10 31
10 37
10 38
10 42
10 43
10 44
10 45
10 50
10 51
10 54
10 59
10 60
10 65
10 66
10 71
10 73
10 74
10 76
10 79
10 82
10 84
10 87
10 89
10 90
10 92
10 95
10 98
10 99
10 100
10 102
10 105
10 122
10 123
10 124
10 125
10 127
10 133
10 136
10 137
10 139
10 143
10 149
10 150
10 151
10 153
10 155
10 157
10 159
10 161
10 164
10 170
10 173
10 181
10 187
10 190
10 193
10 195
10 196
10 199
10 201
10 205
10 206
10 209
10 212
10 216
10 225
10 232
10 233
10 234
10 235
10 242
10 245
10 247
10 249
10 251
10 257
10 259
10 260
10 262
10 267
10 268
10 269
10 272
10 277
10 279
10 284
10 286
10 287
10 289
10 291
10 294
10 297
10 299
10 301
10 302
10 303
10 305
11 21
11 27
11 33
11 34
11 36
11 47
11 48
11 58
11 67
11 68
11 70
11 76
11 77
11 79
11 83
11 87
11 97
11 101
11 115
11 116
11 125
11 136
11 138
11 143
11 148
11 150
11 152
11 156
11 159
11 163
11 171
11 179
11 185
11 186
11 187
11 188
11 189
11 199
11 204
11 207
11 229
11 251
11 272
11 276
11 286
11 288
11 289
11 305
12 13
12 14
12 15
12 17
12 20
12 25
12 26
12 28
12 29
12 30
12 32
12 35
12 36
12 39
12 40
12 41
12 43
12 45
12 47
12 49
12 51
12 56
12 59
12 60
12 61
12 62
12 63
12 65
12 66
12 68
12 73
12 74
12 78
12 79
12 80
12 81
12 83
12 90
12 96
12 97
12 103
12 104
12 105
12 106
12 108
12 109
12 112
12 113
12 114
12 116
12 118
12 121
12 123
12 126
12 127
12 128
12 129
12 131
12 132
12 134
12 136
12 138
12 140
12 142
12 143
12 145
12 154
12 157
12 158
12 159
12 160
12 161
12 162
12 165
12 167
12 168
12 170
12 171
12 175
12 177
12 182
12 184
12 185
12 186
12 187
12 188
12 190
12 192
12 195
12 197
12 199
12 204
12 209
12 213
12 218
12 219
12 224
12 229
12 233
12 236
12 238
12 240
12 242
12 245
12 249
12 250
12 254
12 259
12 272
12 276
12 279
12 284
12 289
12 297
12 303
12 305
12 306
12 313
13 16
13 17
13 21
13 22
13 25
13 26
13 27
13 29
13 30
13 35
13 36
13 37
13 39
13 40
13 41
13 42
13 45
13 48
13 56
13 57
13 58
13 61
13 62
13 65
13 66
13 67
13 69
13 72
13 79
13 80
13 81
13 85
13 86
13 88
13 90
13 91
13 92
13 97
13 98
13 101
13 103
13 104
13 105
13 106
13 108
13 109
13 110
13 112
13 113
13 114
13 115
13 116
13 117
13 118
13 122
13 124
13 128
13 129
13 131
13 139
13 140
13 141
13 145
13 146
13 148
13 149
13 150
13 152
13 153
13 157
13 158
13 161
13 162
13 163
13 164
13 165
13 171
13 176
13 177
13 178
13 179
13 182
13 186
13 188
13 189
13 190
13 192
13 193
13 198
13 199
13 201
13 205
13 208
13 210
13 212
13 216
13 221
13 223
13 224
13 226
13 227
13 231
13 237
13 238
13 240
13 241
13 243
13 247
13 249
13 251
13 257
13 258
13 262
13 264
13 266
13 270
13 271
13 273
13 274
13 277
13 278
13 279
13 282
13 284
13 285
13 286
13 287
13 289
13 290
13 300
13 302
13 303
13 306
13 307
13 308
13 310
13 312
13 313
14 15
14 20
14 21
14 23
14 27
14 28
14 30
14 32
14 33
14 35
14 36
14 37
14 39
14 42
14 43
14 44
14 45
14 46
14 47
14 51
14 53
14 54
14 55
14 57
14 63
14 66
14 68
14 70
14 73
14 78
14 80
14 83
14 87
14 90
14 96
14 97
14 99
14 101
14 102
14 104
14 105
14 113
14 115
14 116
14 119
14 121
14 123
14 126
14 130
14 131
14 134
14 136
14 137
14 139
14 141
14 143
14 144
14 145
14 153
14 154
14 155
14 157
14 159
14 163
14 164
14 166
14 167
14 172
14 174
14 175
14 177
14 181
14 184
14 185
14 186
14 187
14 188
14 189
14 191
14 192
14 193
14 194
14 195
14 196
14 201
14 205
14 208
14 210
14 213
14 214
14 216
14 218
14 219
14 221
14 222
14 223
14 227
14 229
14 234
14 235
14 236
14 237
14 238
14 239
14 240
14 241
14 242
14 243
14 245
14 246
14 247
14 248
14 249
14 252
14 254
14 255
14 259
14 261
14 263
14 264
14 265
14 266
14 270
14 271
14 272
14 275
14 276
14 281
14 284
14 286
14 287
14 289
14 292
14 294
14 296
14 298
14 299
14 304
14 305
14 306
14 307
14 312
14 313
15 17
15 20
15 22
15 25
15 27
15 30
15 33
15 34
15 35
15 43
15 47
15 53
15 54
15 59
15 60
15 63
15 65
15 73
15 74
15 78
15 83
15 85
15 86
15 87
15 93
15 98
15 99
15 102
15 103
15 105
15 113
15 122
15 123
15 130
15 134
15 139
15 140
15 143
15 144
15 146
15 151
15 152
15 154
15 157
15 159
15 160
15 164
15 168
15 170
15 172
15 177
15 180
15 186
15 188
15 192
15 197
15 201
15 204
15 209
15 210
15 211
15 213
15 218
15 219
15 223
15 229
15 234
15 236
15 238
15 239
15 240
15 242
15 243
15 244
15 249
15 254
15 259
15 262
15 272
15 275
15 277
15 280
15 281
15 284
15 287
15 296
15 302
15 305
15 308
15 309
15 310
15 313
16 17
16 20
16 22
16 24
16 27
16 28
16 29
16 30
16 31
16 32
16 34
16 36
16 37
16 39
16 40
16 41
16 42
16 45
16 51
16 54
16 56
16 57
16 58
16 61
16 63
16 65
16 67
16 68
16 69
16 72
16 75
16 80
16 84
16 86
16 87
16 88
16 89
16 90
16 91
16 96
16 97
16 98
16 100
16 103
16 108
16 110
16 112
16 113
16 114
16 115
16 116
16 117
16 119
16 120
16 121
16 122
16 123
16 126
16 128
16 137
16 138
16 139
16 141
16 142
16 143
16 144
16 145
16 149
16 150
16 151
16 153
16 157
16 158
16 161
16 162
16 163
16 164
16 166
16 168
16 169
16 171
16 174
16 175
16 176
16 179
16 183
16 184
16 187
16 189
16 190
16 191
16 197
16 199
16 201
16 203
16 204
16 205
16 206
16 209
16 210
16 211
16 212
16 216
16 218
16 221
16 229
16 231
16 237
16 239
16 240
16 241
16 242
16 243
16 244
16 246
16 250
16 251
16 258
16 259
16 260
16 262
16 263
16 271
16 272
16 273
16 274
16 276
16 277
16 279
16 283
16 285
16 286
16 287
16 288
16 290
16 292
16 299
16 300
16 302
16 303
16 307
16 308
16 311
17 23
17 25
17 26
17 27
17 28
17 29
17 31
17 35
17 39
17 40
17 41
17 42
17 48
17 49
17 56
17 58
17 59
17 61
17 62
17 66
17 67
17 68
17 76
17 79
17 81
17 83
17 84
17 85
17 87
17 88
17 89
17 90
17 91
17 92
17 96
17 97
17 98
17 101
17 102
17 104
17 105
17 106
17 110
17 112
17 113
17 114
17 116
17 117
17 118
17 120
17 122
17 125
17 126
17 128
17 129
17 131
17 138
17 139
17 140
17 142
17 144
17 148
17 149
17 150
17 152
17 153
17 156
17 157
17 159
17 160
17 161
17 162
17 164
17 165
17 169
17 170
17 171
17 176
17 179
17 182
17 189
17 190
17 191
17 195
17 198
17 203
17 204
17 208
17 210
17 211
17 221
17 224
17 226
17 236
17 239
17 244
17 245
17 249
17 252
17 255
17 257
17 264
17 267
17 271
17 275
17 276
17 277
17 278
17 279
17 281
17 283
17 284
17 286
17 288
17 289
17 292
17 294
17 295
17 300
17 303
17 304
17 308
17 309
17 312
18 20
18 27
18 31
18 32
18 34
18 35
18 38
18 46
18 55
18 64
18 71
18 72
18 74
18 77
18 81
18 85
18 87
18 88
18 89
18 98
18 100
18 109
18 110
18 111
18 117
18 119
18 120
18 121
18 122
18 123
18 124
18 126
18 131
18 132
18 137
18 139
18 140
18 143
18 144
18 145
18 146
18 153
18 155
18 159
18 162
18 169
18 173
18 174
18 175
18 176
18 179
18 181
18 184
18 187
18 189
18 191
18 196
18 203
18 207
18 211
18 212
18 214
18 215
18 219
18 221
18 227
18 233
18 248
18 251
18 254
18 257
18 258
18 260
18 261
18 262
18 265
18 266
18 271
18 275
18 276
18 278
18 281
18 282
18 283
18 287
18 288
18 290
18 292
18 296
18 298
18 299
18 302
18 303
18 306
18 308
18 310
19 20
19 23
19 27
19 31
19 36
19 37
19 38
19 39
19 42
19 43
19 44
19 50
19 54
19 63
19 65
19 66
19 70
19 71
19 73
19 74
19 76
19 82
19 88
19 89
19 90
19 95
19 98
19 99
19 100
19 101
19 102
19 104
19 105
19 114
19 116
19 119
19 122
19 126
19 129
19 132
19 133
19 142
19 144
19 148
19 149
19 151
19 158
19 159
19 161
19 165
19 168
19 180
19 182
19 188
19 189
19 192
19 194
19 195
19 197
19 199
19 204
19 206
19 208
19 210
19 216
19 221
19 223
19 224
19 227
19 233
19 235
19 238
19 239
19 247
19 249
19 252
19 260
19 261
19 270
19 271
19 272
19 276
19 279
19 280
19 283
19 287
19 290
19 295
19 296
19 299
19 301
19 302
19 304
20 21
20 27
20 30
20 34
20 36
20 37
20 38
20 43
20 44
20 45
20 46
20 50
20 52
20 54
20 55
20 58
20 60
20 63
20 64
20 65
20 67
20 68
20 70
20 71
20 72
20 74
20 76
20 77
20 81
20 82
20 85
20 87
20 95
20 97
20 99
20 100
20 102
20 103
20 108
20 109
20 110
20 111
20 112
20 113
20 114
20 115
20 117
20 118
20 119
20 120
20 124
20 125
20 126
20 129
20 131
20 132
20 133
20 137
20 138
20 139
20 140
20 143
20 144
20 145
20 146
20 148
20 149
20 150
20 151
20 155
20 157
20 163
20 164
20 167
20 168
20 170
20 171
20 173
20 175
20 176
20 179
20 180
20 181
20 182
20 184
20 187
20 189
20 190
20 192
20 195
20 196
20 197
20 201
20 203
20 204
20 205
20 206
20 207
20 208
20 209
20 210
20 211
20 212
20 214
20 215
20 216
20 217
20 218
20 219
20 221
20 222
20 223
20 227
20 230
20 231
20 232
20 233
20 234
20 235
20 237
20 241
20 242
20 243
20 246
20 247
20 248
20 249
20 251
20 252
20 255
20 257
20 260
20 261
20 263
20 265
20 267
20 268
20 270
20 271
20 272
20 273
20 275
20 276
20 278
20 279
20 281
20 282
20 283
20 286
20 288
20 289
20 293
20 294
20 295
20 296
20 297
20 299
20 300
20 302
20 303
20 306
20 310
21 22
21 24
21 30
21 33
21 34
21 35
21 36
21 38
21 39
21 42
21 44
21 45
21 47
21 48
21 51
21 52
21 55
21 57
21 63
21 65
21 66
21 69
21 71
21 72
21 76
21 77
21 78
21 80
21 83
21 85
21 87
21 88
21 90
21 92
21 94
21 96
21 97
21 98
21 100
21 101
21 102
21 105
21 108
21 109
21 113
21 114
21 115
21 116
21 119
21 120
21 121
21 123
21 124
21 131
21 132
21 134
21 136
21 137
21 141
21 142
21 144
21 145
21 148
21 152
21 153
21 154
21 155
21 156
21 158
21 159
21 161
21 167
21 171
21 172
21 174
21 175
21 177
21 179
21 180
21 181
21 184
21 185
21 186
21 188
21 189
21 192
21 193
21 196
21 197
21 204
21 205
21 206
21 208
21 209
21 212
21 213
21 218
21 222
21 229
21 235
21 236
21 237
21 242
21 249
21 250
21 251
21 254
21 255
21 259
21 260
21 261
21 266
21 267
21 269
21 271
21 272
21 273
21 274
21 276
21 282
21 284
21 287
21 288
21 291
21 294
21 300
21 304
21 305
21 307
21 308
21 309
21 311
21 312
21 313
22 24
22 26
22 28
22 29
22 30
22 34
22 35
22 36
22 40
22 42
22 46
22 47
22 48
22 52
22 56
22 57
22 58
22 65
22 66
22 67
22 68
22 69
22 72
22 74
22 76
22 77
22 78
22 83
22 84
22 85
22 86
22 87
22 88
22 90
22 91
22 92
22 93
22 94
22 96
22 97
22 99
22 101
22 102
22 108
22 115
22 116
22 117
22 119
22 120
22 124
22 125
22 128
22 132
22 133
22 137
22 138
22 139
22 140
22 142
22 143
22 145
22 152
22 153
22 158
22 164
22 166
22 168
22 169
22 173
22 176
22 177
22 182
22 184
22 186
22 189
22 190
22 192
22 199
22 201
22 204
22 205
22 206
22 212
22 215
22 216
22 221
22 226
22 231
22 236
22 237
22 241
22 242
22 244
22 245
22 247
22 251
22 254
22 255
22 257
22 258
22 260
22 262
22 266
22 267
22 268
22 272
22 273
22 274
22 276
22 277
22 279
22 283
22 284
22 285
22 286
22 287
22 288
22 290
22 294
22 295
22 296
22 300
22 304
22 305
22 306
22 307
22 308
22 309
22 310
22 312
23 24
23 25
23 27
23 28
23 31
23 41
23 46
23 48
23 49
23 56
23 57
23 59
23 62
23 68
23 70
23 76
23 79
23 89
23 92
23 98
23 101
23 102
23 104
23 109
23 113
23 118
23 119
23 120
23 125
23 129
23 130
23 132
23 137
23 138
23 140
23 141
23 142
23 146
23 148
23 151
23 152
23 153
23 159
23 160
23 161
23 165
23 168
23 173
23 180
23 182
23 186
23 188
23 189
23 193
23 194
23 195
23 198
23 199
23 206
23 208
23 209
23 210
23 211
23 216
23 217
23 219
23 221
23 223
23 224
23 226
23 231
23 232
23 235
23 236
23 237
23 243
23 244
23 246
23 249
23 250
23 251
23 255
23 260
23 261
23 264
23 266
23 267
23 270
23 271
23 273
23 274
23 278
23 280
23 283
23 285
23 286
23 287
23 292
23 294
23 295
23 296
23 301
23 302
23 304
23 305
23 311
24 27
24 30
24 31
24 41
24 46
24 47
24 52
24 63
24 65
24 68
24 71
24 72
24 74
24 77
24 78
24 83
24 92
24 94
24 101
24 115
24 119
24 120
24 124
24 144
24 148
24 149
24 150
24 151
24 158
24 161
24 164
24 170
24 178
24 179
24 203
24 212
24 221
24 223
24 231
24 235
24 239
24 242
24 248
24 251
24 280
24 287
24 308
25 26
25 28
25 29
25 31
25 33
25 34
25 35
25 39
25 40
25 41
25 42
25 45
25 48
25 49
25 56
25 58
25 59
25 61
25 62
25 66
25 68
25 70
25 72
25 76
25 77
25 79
25 80
25 81
25 84
25 85
25 87
25 88
25 92
25 97
25 98
25 101
25 102
25 103
25 104
25 105
25 106
25 108
25 109
25 110
25 111
25 112
25 114
25 116
25 118
25 125
25 127
25 128
25 129
25 131
25 136
25 138
25 139
25 142
25 144
25 145
25 146
25 148
25 150
25 152
25 153
25 156
25 157
25 158
25 160
25 161
25 162
25 164
25 165
25 166
25 171
25 175
25 177
25 179
25 186
25 188
25 189
25 192
25 193
25 194
25 197
25 198
25 199
25 201
25 205
25 208
25 210
25 215
25 219
25 223
25 224
25 226
25 234
25 237
25 238
25 241
25 243
25 244
25 246
25 251
25 252
25 255
25 257
25 259
25 261
25 262
25 264
25 267
25 271
25 272
25 273
25 275
25 277
25 278
25 279
25 281
25 282
25 284
25 286
25 291
25 292
25 294
25 295
25 298
25 300
25 301
25 302
25 303
25 304
25 306
25 308
25 309
25 311
26 29
26 35
26 39
26 40
26 41
26 56
26 61
26 62
26 66
26 79
26 84
26 88
26 92
26 97
26 101
26 105
26 110
26 113
26 114
26 118
26 128
26 129
26 131
26 140
26 143
26 144
26 157
26 161
26 162
26 168
26 189
26 300
27 31
27 34
27 35
27 38
27 39
27 40
27 51
27 56
27 60
27 62
27 65
27 71
27 72
27 74
27 76
27 77
27 81
27 88
27 92
27 96
27 98
27 100
27 103
27 105
27 109
27 110
27 111
27 113
27 114
27 115
27 116
27 117
27 118
27 120
27 122
27 123
27 124
27 125
27 126
27 129
27 130
27 131
27 132
27 134
27 136
27 144
27 146
27 151
27 153
27 155
27 158
27 160
27 161
27 163
27 164
27 168
27 170
27 173
27 174
27 175
27 176
27 179
27 181
27 184
27 186
27 187
27 188
27 191
27 196
27 197
27 199
27 203
27 204
27 206
27 209
27 210
27 212
27 214
27 217
27 218
27 219
27 221
27 223
27 226
27 227
27 232
27 233
27 235
27 237
27 238
27 241
27 244
27 248
27 251
27 254
27 257
27 258
27 259
27 262
27 265
27 268
27 271
27 272
27 273
27 274
27 276
27 277
27 280
27 281
27 285
27 293
27 296
27 299
27 300
27 302
27 303
27 304
27 305
27 306
27 308
27 310
28 29
28 30
28 31
28 32
28 37
28 39
28 40
28 41
28 44
28 47
28 48
28 51
28 52
28 55
28 58
28 59
28 60
28 62
28 63
28 64
28 75
28 76
28 80
28 83
28 84
28 88
28 90
28 91
28 92
28 93
28 97
28 101
28 102
28 103
28 106
28 107
28 108
28 109
28 110
28 111
28 114
28 115
28 117
28 119
28 126
28 127
28 129
28 130
28 134
28 135
28 137
28 138
28 141
28 142
28 144
28 146
28 148
28 150
28 152
28 154
28 155
28 156
28 157
28 158
28 160
28 161
28 164
28 165
28 166
28 171
28 173
28 180
28 182
28 184
28 189
28 190
28 192
28 193
28 195
28 198
28 199
28 206
28 208
28 210
28 219
28 221
28 222
28 224
28 226
28 231
28 237
28 241
28 245
28 246
28 250
28 255
28 264
28 265
28 266
28 271
28 272
28 273
28 275
28 283
28 284
28 294
28 295
28 296
28 300
28 302
28 303
28 304
28 307
28 312
29 30
29 31
29 35
29 36
29 38
29 39
29 40
29 41
29 42
29 51
29 55
29 56
29 57
29 58
29 59
29 60
29 61
29 62
29 64
29 65
29 66
29 67
29 69
29 71
29 72
29 77
29 79
29 81
29 84
29 85
29 86
29 87
29 88
29 90
29 91
29 93
29 97
29 98
29 105
29 106
29 108
29 110
29 112
29 114
29 115
29 118
29 122
29 128
29 129
29 131
29 132
29 139
29 140
29 141
29 142
29 143
29 144
29 150
29 157
29 158
29 160
29 161
29 162
29 163
29 164
29 166
29 168
29 176
29 185
29 186
29 188
29 190
29 201
29 205
29 208
29 211
29 212
29 216
29 221
29 224
29 230
29 234
29 235
29 236
29 238
29 241
29 243
29 244
29 247
29 249
29 251
29 255
29 257
29 258
29 260
29 262
29 265
29 267
29 274
29 276
29 277
29 279
29 283
29 284
29 285
29 286
29 287
29 290
29 293
29 296
29 299
29 305
29 306
29 307
29 309
29 310
29 311
29 312
30 32
30 33
30 44
30 45
30 47
30 51
30 54
30 56
30 57
30 58
30 59
30 60
30 64
30 66
30 71
30 72
30 73
30 75
30 78
30 80
30 83
30 84
30 87
30 89
30 90
30 91
30 92
30 93
30 102
30 103
30 104
30 105
30 107
30 108
30 109
30 111
30 113
30 114
30 116
30 120
30 121
30 123
30 125
30 126
30 127
30 131
30 132
30 134
30 135
30 136
30 137
30 138
30 139
30 141
30 142
30 143
30 144
30 145
30 153
30 154
30 155
30 157
30 158
30 159
30 160
30 161
30 168
30 171
30 172
30 173
30 177
30 184
30 185
30 186
30 188
30 190
30 192
30 193
30 195
30 196
30 201
30 205
30 212
30 213
30 218
30 221
30 229
30 234
30 235
30 236
30 237
30 239
30 240
30 242
30 245
30 249
30 250
30 254
30 259
30 261
30 265
30 272
30 274
30 276
30 280
30 284
30 285
30 286
30 287
30 289
30 294
30 297
30 300
30 302
30 305
30 308
30 310
30 313
31 32
31 34
31 35
31 41
31 43
31 49
31 51
31 55
31 59
31 62
31 63
31 66
31 69
31 70
31 72
31 76
31 79
31 85
31 89
31 90
31 96
31 97
31 98
31 100
31 101
31 102
31 103
31 104
31 106
31 109
31 110
31 113
31 115
31 120
31 121
31 122
31 123
31 125
31 126
31 129
31 132
31 136
31 137
31 138
31 140
31 142
31 144
31 145
31 146
31 148
31 149
31 150
31 152
31 153
31 154
31 156
31 160
31 161
31 165
31 169
31 170
31 171
31 180
31 182
31 183
31 185
31 186
31 187
31 189
31 192
31 193
31 194
31 196
31 198
31 199
31 206
31 208
31 209
31 210
31 211
31 213
31 218
31 219
31 221
31 223
31 224
31 226
31 237
31 239
31 244
31 245
31 249
31 250
31 254
31 255
31 257
31 259
31 260
31 263
31 264
31 267
31 269
31 271
31 272
31 273
31 277
31 278
31 286
31 288
31 290
31 292
31 295
31 296
31 301
31 302
31 305
31 307
31 309
32 35
32 37
32 38
32 43
32 45
32 47
32 51
32 54
32 55
32 57
32 63
32 71
32 73
32 78
32 80
32 83
32 85
32 87
32 88
32 89
32 93
32 96
32 98
32 102
32 103
32 104
32 105
32 113
32 114
32 115
32 117
32 119
32 122
32 123
32 126
32 134
32 136
32 140
32 141
32 142
32 143
32 144
32 145
32 152
32 153
32 154
32 161
32 164
32 165
32 172
32 174
32 175
32 177
32 180
32 185
32 186
32 188
32 190
32 192
32 193
32 195
32 197
32 200
32 201
32 208
32 210
32 213
32 216
32 218
32 220
32 223
32 229
32 230
32 231
32 232
32 233
32 234
32 235
32 236
32 238
32 239
32 241
32 242
32 244
32 245
32 249
32 254
32 255
32 257
32 258
32 259
32 264
32 265
32 272
32 275
32 276
32 281
32 282
32 283
32 284
32 286
32 287
32 289
32 294
32 296
32 297
32 300
32 301
32 305
32 306
32 313
33 34
33 36
33 47
33 48
33 53
33 58
33 65
33 66
33 76
33 77
33 78
33 80
33 83
33 101
33 105
33 111
33 113
33 115
33 116
33 120
33 121
33 124
33 125
33 138
33 148
33 149
33 150
33 152
33 154
33 156
33 157
33 159
33 167
33 168
33 179
33 184
33 187
33 188
33 189
33 208
33 213
33 236
33 259
33 262
33 276
33 281
33 283
33 284
33 287
33 288
33 290
33 292
33 296
33 300
33 303
33 305
33 313
34 36
34 38
34 39
34 45
34 46
34 47
34 48
34 49
34 52
34 55
34 56
34 58
34 59
34 60
34 64
34 66
34 67
34 68
34 70
34 72
34 76
34 77
34 78
34 81
34 83
34 85
34 92
34 99
34 100
34 101
34 103
34 105
34 106
34 109
34 111
34 112
34 113
34 115
34 116
34 117
34 118
34 119
34 120
34 124
34 125
34 129
34 131
34 132
34 136
34 137
34 138
34 140
34 143
34 145
34 148
34 150
34 152
34 155
34 156
34 159
34 160
34 162
34 163
34 164
34 168
34 170
34 171
34 173
34 175
34 176
34 177
34 179
34 182
34 185
34 187
34 188
34 189
34 190
34 193
34 195
34 196
34 197
34 199
34 204
34 205
34 207
34 208
34 212
34 215
34 217
34 221
34 223
34 227
34 228
34 229
34 232
34 233
34 241
34 244
34 248
34 251
34 254
34 255
34 257
34 258
34 260
34 261
34 263
34 264
34 266
34 268
34 277
34 279
34 280
34 281
34 282
34 285
34 287
34 288
34 290
34 292
34 293
34 296
34 298
34 299
34 300
34 301
34 303
34 304
34 309
35 36
35 37
35 39
35 40
35 41
35 42
35 43
35 44
35 45
35 47
35 51
35 53
35 56
35 61
35 62
35 63
35 64
35 66
35 72
35 73
35 79
35 80
35 83
35 85
35 87
35 88
35 92
35 96
35 97
35 98
35 100
35 102
35 104
35 105
35 106
35 107
35 110
35 112
35 113
35 114
35 116
35 117
35 118
35 119
35 120
35 122
35 123
35 124
35 125
35 127
35 128
35 129
35 131
35 134
35 136
35 137
35 140
35 141
35 143
35 144
35 145
35 146
35 148
35 150
35 152
35 153
35 154
35 157
35 158
35 159
35 161
35 162
35 164
35 165
35 166
35 167
35 168
35 172
35 173
35 175
35 177
35 178
35 179
35 181
35 184
35 185
35 186
35 188
35 189
35 191
35 192
35 193
35 195
35 196
35 197
35 199
35 201
35 204
35 205
35 208
35 209
35 211
35 212
35 213
35 214
35 218
35 221
35 225
35 228
35 229
35 230
35 233
35 235
35 236
35 238
35 239
35 242
35 244
35 245
35 249
35 251
35 254
35 255
35 259
35 260
35 263
35 265
35 267
35 271
35 272
35 274
35 276
35 278
35 280
35 281
35 284
35 288
35 289
35 290
35 292
35 296
35 297
35 298
35 303
35 304
35 305
35 310
35 313
36 37
36 39
36 40
36 42
36 47
36 48
36 49
36 51
36 53
36 56
36 57
36 58
36 61
36 62
36 64
36 65
36 67
36 68
36 69
36 74
36 75
36 76
36 77
36 78
36 79
36 83
36 84
36 87
36 88
36 90
36 91
36 97
36 98
36 100
36 101
36 108
36 109
36 113
36 115
36 116
36 119
36 120
36 121
36 122
36 125
36 128
36 131
36 132
36 135
36 136
36 137
36 138
36 139
36 140
36 145
36 146
36 148
36 150
36 152
36 153
36 156
36 157
36 159
36 161
36 163
36 164
36 166
36 169
36 171
36 175
36 176
36 177
36 182
36 183
36 185
36 186
36 187
36 189
36 190
36 194
36 195
36 196
36 201
36 203
36 204
36 205
36 206
36 208
36 210
36 216
36 218
36 221
36 225
36 228
36 229
36 230
36 231
36 233
36 241
36 243
36 246
36 247
36 249
36 251
36 255
36 257
36 258
36 259
36 260
36 262
36 263
36 265
36 268
36 269
36 271
36 272
36 276
36 277
36 278
36 279
36 280
36 283
36 285
36 286
36 290
36 295
36 296
36 300
36 301
36 305
36 306
36 307
36 310
36 311
37 38
37 43
37 44
37 47
37 50
37 54
37 57
37 58
37 61
37 65
37 67
37 69
37 71
37 72
37 74
37 79
37 81
37 82
37 87
37 88
37 91
37 93
37 95
37 98
37 99
37 102
37 108
37 115
37 122
37 125
37 128
37 131
37 133
37 139
37 140
37 149
37 151
37 161
37 163
37 164
37 165
37 166
37 167
37 169
37 171
37 173
37 176
37 177
37 185
37 188
37 189
37 190
37 193
37 196
37 205
37 206
37 208
37 210
37 214
37 215
37 216
37 229
37 231
37 234
37 236
37 240
37 241
37 245
37 246
37 247
37 249
37 257
37 258
37 259
37 260
37 262
37 267
37 271
37 272
37 274
37 275
37 279
37 283
37 285
37 289
37 290
37 292
37 294
37 299
37 308
37 310
37 312
38 43
38 44
38 46
38 47
38 50
38 54
38 60
38 64
38 65
38 71
38 74
38 77
38 78
38 81
38 82
38 87
38 96
38 99
38 100
38 102
38 103
38 105
38 108
38 109
38 110
38 111
38 117
38 118
38 119
38 120
38 122
38 123
38 124
38 125
38 131
38 132
38 133
38 134
38 142
38 145
38 149
38 151
38 155
38 159
38 168
38 169
38 173
38 176
38 177
38 179
38 181
38 184
38 187
38 188
38 191
38 196
38 201
38 206
38 207
38 209
38 211
38 212
38 214
38 218
38 219
38 221
38 224
38 226
38 227
38 229
38 233
38 240
38 242
38 243
38 248
38 249
38 250
38 251
38 252
38 255
38 257
38 259
38 260
38 261
38 263
38 265
38 266
38 268
38 271
38 272
38 281
38 282
38 283
38 288
38 289
38 294
38 299
38 302
38 303
38 304
38 308
38 310
39 40
39 41
39 42
39 44
39 51
39 54
39 56
39 57
39 58
39 59
39 61
39 62
39 63
39 65
39 66
39 67
39 68
39 72
39 76
39 79
39 81
39 84
39 88
39 89
39 90
39 91
39 92
39 96
39 97
39 98
39 105
39 106
39 108
39 109
39 110
39 112
39 113
39 114
39 115
39 116
39 117
39 118
39 128
39 129
39 130
39 131
39 136
39 138
39 139
39 145
39 146
39 148
39 150
39 151
39 152
39 153
39 154
39 155
39 157
39 158
39 161
39 162
39 163
39 164
39 167
39 169
39 173
39 175
39 176
39 179
39 180
39 186
39 188
39 189
39 190
39 191
39 192
39 193
39 196
39 197
39 198
39 201
39 204
39 205
39 206
39 208
39 209
39 210
39 212
39 216
39 217
39 219
39 224
39 227
39 231
39 233
39 234
39 235
39 237
39 240
39 241
39 247
39 249
39 254
39 261
39 262
39 272
39 274
39 276
39 277
39 279
39 280
39 281
39 282
39 284
39 285
39 287
39 288
39 296
39 300
39 302
39 305
39 306
39 307
39 310
39 311
40 41
40 42
40 43
40 45
40 55
40 56
40 57
40 58
40 59
40 61
40 62
40 65
40 66
40 67
40 72
40 75
40 76
40 79
40 84
40 86
40 87
40 88
40 89
40 90
40 91
40 92
40 97
40 98
40 103
40 105
40 106
40 108
40 109
40 112
40 114
40 115
40 116
40 117
40 118
40 123
40 124
40 127
40 128
40 129
40 131
40 137
40 139
40 142
40 144
40 152
40 153
40 157
40 158
40 161
40 162
40 163
40 164
40 168
40 173
40 176
40 182
40 183
40 186
40 188
40 189
40 190
40 201
40 203
40 205
40 216
40 221
40 227
40 231
40 233
40 236
40 241
40 247
40 257
40 258
40 262
40 274
40 277
40 279
40 283
40 285
40 286
40 287
40 290
40 295
40 299
40 302
40 306
40 307
40 308
40 310
40 311
40 312
41 43
41 48
41 49
41 51
41 54
41 56
41 59
41 60
41 61
41 62
41 64
41 66
41 67
41 69
41 71
41 73
41 77
41 79
41 80
41 81
41 84
41 87
41 89
41 92
41 97
41 105
41 106
41 108
41 110
41 112
41 113
41 114
41 115
41 118
41 120
41 121
41 123
41 124
41 126
41 128
41 129
41 130
41 131
41 132
41 136
41 137
41 138
41 139
41 140
41 142
41 143
41 144
41 146
41 148
41 150
41 152
41 153
41 157
41 158
41 160
41 161
41 162
41 164
41 171
41 182
41 189
41 192
41 193
41 195
41 199
41 206
41 208
41 209
41 210
41 212
41 222
41 223
41 226
41 227
41 232
41 234
41 235
41 241
41 242
41 243
41 244
41 246
41 255
41 257
41 259
41 263
41 267
41 269
41 270
41 271
41 273
41 276
41 278
41 280
41 283
41 284
41 286
41 289
41 294
41 295
41 296
41 301
41 304
41 305
41 309
42 46
42 57
42 58
42 59
42 65
42 66
42 67
42 68
42 69
42 72
42 75
42 76
42 80
42 84
42 86
42 87
42 88
42 90
42 91
42 96
42 97
42 98
42 101
42 102
42 103
42 104
42 105
42 115
42 128
42 133
42 136
42 137
42 138
42 139
42 140
42 142
42 144
42 145
42 151
42 153
42 157
42 158
42 160
42 161
42 163
42 164
42 166
42 168
42 176
42 179
42 181
42 189
42 190
42 192
42 193
42 197
42 198
42 199
42 201
42 203
42 205
42 211
42 212
42 216
42 218
42 223
42 229
42 231
42 233
42 236
42 237
42 240
42 241
42 242
42 254
42 258
42 260
42 262
42 267
42 273
42 274
42 275
42 277
42 279
42 282
42 284
42 285
42 286
42 287
42 289
42 290
42 303
42 305
42 306
42 307
42 310
42 312
43 44
43 45
43 47
43 50
43 51
43 53
43 54
43 56
43 57
43 59
43 63
43 64
43 65
43 66
43 71
43 73
43 74
43 76
43 78
43 80
43 82
43 83
43 86
43 87
43 95
43 96
43 99
43 101
43 102
43 104
43 105
43 113
43 116
43 120
43 121
43 123
43 125
43 128
43 131
43 132
43 133
43 134
43 136
43 137
43 138
43 139
43 141
43 143
43 144
43 145
43 149
43 150
43 151
43 152
43 154
43 158
43 164
43 165
43 177
43 180
43 181
43 184
43 185
43 188
43 189
43 192
43 195
43 196
43 197
43 200
43 206
43 207
43 212
43 213
43 218
43 229
43 231
43 234
43 235
43 236
43 238
43 239
43 240
43 242
43 243
43 245
43 246
43 248
43 249
43 250
43 251
43 254
43 259
43 260
43 271
43 272
43 276
43 277
43 282
43 283
43 284
43 287
43 289
43 292
43 294
43 295
43 296
43 297
43 298
43 299
43 305
44 45
44 50
44 54
44 55
44 63
44 65
44 70
44 71
44 74
44 80
44 82
44 83
44 87
44 95
44 96
44 99
44 100
44 101
44 104
44 121
44 128
44 133
44 137
44 141
44 144
44 145
44 149
44 151
44 155
44 157
44 159
44 163
44 172
44 177
44 179
44 184
44 185
44 189
44 190
44 192
44 195
44 196
44 199
44 201
44 206
44 210
44 211
44 216
44 221
44 229
44 233
44 234
44 235
44 236
44 239
44 242
44 243
44 245
44 247
44 248
44 249
44 254
44 257
44 259
44 260
44 261
44 271
44 272
44 273
44 277
44 279
44 284
44 286
44 288
44 289
44 290
44 299
44 304
44 307
45 46
45 47
45 49
45 51
45 52
45 53
45 54
45 55
45 56
45 57
45 58
45 61
45 62
45 63
45 66
45 67
45 68
45 70
45 73
45 77
45 78
45 80
45 83
45 84
45 87
45 96
45 103
45 104
45 105
45 112
45 113
45 115
45 116
45 117
45 121
45 122
45 123
45 124
45 126
45 127
45 132
45 134
45 136
45 137
45 141
45 142
45 143
45 144
45 145
45 146
45 153
45 154
45 157
45 159
45 164
45 166
45 167
45 172
45 174
45 177
45 184
45 185
45 186
45 188
45 192
45 194
45 195
45 197
45 199
45 204
45 205
45 206
45 208
45 209
45 212
45 216
45 218
45 223
45 226
45 229
45 231
45 232
45 233
45 235
45 236
45 238
45 239
45 240
45 241
45 242
45 243
45 244
45 245
45 249
45 250
45 254
45 259
45 260
45 262
45 272
45 274
45 279
45 280
45 281
45 284
45 287
45 288
45 289
45 290
45 291
45 292
45 296
45 297
45 298
45 302
45 303
45 305
45 306
45 310
45 311
45 313
46 49
46 60
46 67
46 68
46 70
46 71
46 72
46 81
46 100
46 103
46 111
46 117
46 120
46 124
46 125
46 131
46 132
46 136
46 137
46 138
46 145
46 146
46 155
46 159
46 173
46 176
46 179
46 184
46 187
46 191
46 196
46 205
46 212
46 214
46 219
46 221
46 227
46 232
46 233
46 236
46 251
46 252
46 255
46 257
46 258
46 261
46 263
46 265
46 266
46 268
46 279
46 281
46 282
46 287
46 288
46 293
46 294
46 296
46 299
46 302
46 303
46 305
46 306
47 49
47 51
47 52
47 60
47 63
47 66
47 67
47 68
47 72
47 73
47 74
47 78
47 80
47 83
47 87
47 94
47 97
47 104
47 105
47 109
47 116
47 119
47 123
47 124
47 134
47 137
47 138
47 141
47 144
47 145
47 148
47 150
47 152
47 154
47 159
47 161
47 167
47 168
47 170
47 173
47 177
47 184
47 186
47 188
47 193
47 195
47 197
47 198
47 212
47 213
47 218
47 236
47 242
47 243
47 254
47 258
47 259
47 261
47 272
47 274
47 276
47 286
47 305
48 49
48 55
48 59
48 62
48 68
48 70
48 71
48 74
48 76
48 77
48 83
48 85
48 89
48 92
48 97
48 101
48 102
48 105
48 113
48 114
48 115
48 116
48 125
48 126
48 127
48 129
48 131
48 138
48 142
48 143
48 148
48 150
48 151
48 152
48 156
48 159
48 160
48 161
48 164
48 165
48 170
48 171
48 177
48 179
48 182
48 185
48 189
48 191
48 193
48 194
48 197
48 203
48 208
48 209
48 210
48 211
48 212
48 214
48 215
48 226
48 228
48 230
48 237
48 243
48 244
48 245
48 246
48 255
48 259
48 261
48 267
48 271
48 275
48 278
48 279
48 286
48 292
48 295
48 298
48 300
48 304
48 307
48 309
48 313
49 55
49 59
49 60
49 67
49 68
49 70
49 72
49 74
49 76
49 77
49 83
49 84
49 87
49 89
49 97
49 101
49 104
49 105
49 109
49 110
49 115
49 121
49 125
49 126
49 127
49 128
49 129
49 132
49 136
49 137
49 138
49 139
49 142
49 145
49 146
49 148
49 150
49 152
49 155
49 156
49 160
49 165
49 169
49 171
49 182
49 187
49 189
49 193
49 198
49 199
49 201
49 208
49 209
49 210
49 211
49 217
49 219
49 224
49 226
49 229
49 235
49 237
49 243
49 244
49 249
49 255
49 267
49 269
49 271
49 273
49 274
49 278
49 279
49 280
49 283
49 286
49 287
49 288
49 289
49 293
49 294
49 295
49 300
49 304
49 305
49 306
49 307
49 308
49 309
49 313
50 54
50 65
50 71
50 74
50 99
50 133
50 149
50 151
50 252
50 255
50 260
50 277
50 286
50 295
50 298
50 299
51 52
51 53
51 54
51 55
51 56
51 58
51 59
51 60
51 62
51 63
51 66
51 68
51 73
51 77
51 78
51 79
51 80
51 84
51 88
51 89
51 91
51 96
51 97
51 99
51 100
51 104
51 105
51 106
51 109
51 110
51 113
51 114
51 116
51 117
51 118
51 121
51 123
51 125
51 127
51 129
51 131
51 132
51 134
51 136
51 137
51 138
51 141
51 142
51 143
51 144
51 145
51 146
51 148
51 149
51 153
51 154
51 157
51 158
51 162
51 163
51 165
51 167
51 168
51 169
51 172
51 173
51 174
51 175
51 177
51 180
51 182
51 183
51 185
51 186
51 187
51 188
51 189
51 190
51 192
51 194
51 195
51 196
51 197
51 199
51 201
51 206
51 208
51 209
51 212
51 216
51 217
51 218
51 222
51 224
51 227
51 229
51 233
51 235
51 236
51 238
51 239
51 240
51 241
51 242
51 245
51 246
51 247
51 249
51 250
51 251
51 254
51 255
51 258
51 259
51 261
51 262
51 264
51 265
51 267
51 269
51 271
51 272
51 273
51 274
51 275
51 276
51 277
51 278
51 279
51 283
51 284
51 285
51 287
51 289
51 293
51 294
51 295
51 296
51 297
51 298
51 301
51 302
51 305
51 306
51 311
51 312
51 313
52 58
52 60
52 63
52 64
52 65
52 67
52 68
52 70
52 72
52 74
52 77
52 78
52 80
52 94
52 99
52 100
52 101
52 103
52 106
52 109
52 115
52 117
52 118
52 119
52 120
52 124
52 131
52 137
52 144
52 145
52 148
52 150
52 152
52 154
52 155
52 162
52 167
52 168
52 170
52 171
52 173
52 174
52 175
52 176
52 177
52 179
52 182
52 187
52 191
52 193
52 196
52 197
52 199
52 204
52 209
52 210
52 212
52 215
52 221
52 223
52 227
52 229
52 232
52 233
52 235
52 237
52 243
52 247
52 248
52 249
52 251
52 257
52 260
52 261
52 262
52 263
52 272
52 275
52 277
52 280
52 281
52 282
52 287
52 288
52 289
52 292
52 293
52 296
52 299
52 303
52 304
52 306
52 307
52 309
52 312
53 55
53 58
53 60
53 62
53 63
53 66
53 67
53 68
53 70
53 73
53 76
53 78
53 90
53 92
53 96
53 100
53 105
53 110
53 113
53 116
53 117
53 122
53 123
53 125
53 130
53 132
53 134
53 139
53 140
53 142
53 143
53 144
53 145
53 146
53 153
53 157
53 159
53 160
53 164
53 165
53 167
53 168
53 169
53 172
53 175
53 177
53 178
53 179
53 180
53 181
53 182
53 184
53 186
53 187
53 188
53 189
53 192
53 195
53 196
53 200
53 203
53 208
53 209
53 210
53 211
53 212
53 213
53 215
53 216
53 217
53 218
53 219
53 222
53 224
53 226
53 229
53 230
53 232
53 233
53 236
53 237
53 239
53 240
53 241
53 245
53 249
53 250
53 251
53 254
53 259
53 260
53 261
53 262
53 268
53 272
53 273
53 275
53 284
53 285
53 289
53 292
53 293
53 296
53 297
53 300
53 305
53 308
53 311
53 313
54 55
54 60
54 63
54 65
54 67
54 69
54 70
54 71
54 73
54 74
54 76
54 77
54 78
54 80
54 82
54 83
54 84
54 92
54 93
54 95
54 96
54 97
54 99
54 100
54 104
54 106
54 113
54 114
54 115
54 120
54 121
54 122
54 125
54 131
54 132
54 133
54 134
54 136
54 137
54 138
54 140
54 141
54 142
54 143
54 144
54 145
54 149
54 150
54 151
54 152
54 153
54 157
54 158
54 159
54 160
54 161
54 162
54 165
54 167
54 171
54 174
54 175
54 176
54 177
54 185
54 186
54 188
54 189
54 192
54 194
54 195
54 196
54 201
54 206
54 208
54 211
54 212
54 213
54 218
54 227
54 233
54 235
54 237
54 238
54 239
54 240
54 241
54 242
54 243
54 247
54 249
54 250
54 254
54 257
54 259
54 260
54 265
54 266
54 268
54 270
54 272
54 273
54 276
54 277
54 278
54 284
54 286
54 289
54 295
54 296
54 299
54 305
54 306
54 308
55 57
55 58
55 59
55 60
55 64
55 67
55 68
55 73
55 76
55 79
55 85
55 86
55 88
55 89
55 91
55 92
55 98
55 101
55 105
55 108
55 110
55 115
55 117
55 118
55 120
55 122
55 123
55 124
55 125
55 126
55 130
55 132
55 134
55 136
55 137
55 138
55 140
55 143
55 144
55 145
55 149
55 150
55 151
55 152
55 153
55 154
55 161
55 163
55 165
55 166
55 169
55 173
55 174
55 175
55 179
55 182
55 189
55 190
55 193
55 194
55 196
55 197
55 199
55 207
55 208
55 209
55 210
55 211
55 216
55 218
55 224
55 226
55 227
55 229
55 233
55 235
55 238
55 240
55 241
55 243
55 244
55 246
55 249
55 255
55 257
55 259
55 261
55 264
55 265
55 267
55 269
55 270
55 271
55 274
55 276
55 278
55 279
55 281
55 286
55 290
55 292
55 294
55 295
55 296
55 298
55 299
55 300
55 301
55 304
55 306
55 307
55 308
55 310
56 57
56 61
56 62
56 63
56 66
56 74
56 77
56 78
56 79
56 84
56 87
56 88
56 95
56 96
56 97
56 103
56 104
56 105
56 106
56 108
56 109
56 112
56 114
56 115
56 116
56 118
56 122
56 123
56 125
56 126
56 128
56 129
56 131
56 136
56 138
56 141
56 143
56 150
56 157
56 158
56 161
56 162
56 164
56 169
56 170
56 173
56 179
56 181
56 182
56 189
56 195
56 196
56 197
56 203
56 210
56 218
56 221
56 227
56 229
56 239
56 242
56 244
56 249
56 251
56 255
56 259
56 269
56 272
56 274
56 275
56 277
56 279
56 282
56 284
56 287
56 289
56 297
56 308
57 58
57 59
57 61
57 62
57 63
57 64
57 65
57 66
57 67
57 70
57 72
57 73
57 76
57 79
57 83
57 84
57 87
57 88
57 90
57 91
57 93
57 96
57 97
57 98
57 99
57 100
57 102
57 108
57 113
57 114
57 115
57 116
57 117
57 122
57 123
57 125
57 126
57 128
57 131
57 132
57 134
57 136
57 139
57 140
57 141
57 144
57 149
57 151
57 152
57 153
57 154
57 155
57 157
57 158
57 161
57 164
57 165
57 166
57 168
57 169
57 174
57 176
57 177
57 180
57 182
57 184
57 185
57 187
57 188
57 189
57 193
57 205
57 206
57 208
57 209
57 211
57 214
57 216
57 218
57 221
57 222
57 224
57 229
57 231
57 233
57 237
57 239
57 240
57 243
57 246
57 247
57 248
57 249
57 250
57 251
57 258
57 260
57 262
57 263
57 264
57 265
57 266
57 271
57 273
57 274
57 275
57 277
57 279
57 280
57 282
57 283
57 284
57 285
57 286
57 287
57 289
57 290
57 292
57 293
57 296
57 297
57 300
57 302
57 303
57 305
57 306
57 307
57 308
57 310
57 312
58 59
58 60
58 61
58 63
58 64
58 66
58 67
58 69
58 72
58 73
58 74
58 75
58 76
58 77
58 79
58 80
58 81
58 83
58 84
58 86
58 87
58 88
58 89
58 90
58 91
58 92
58 93
58 96
58 97
58 98
58 99
58 101
58 103
58 105
58 106
58 107
58 108
58 109
58 111
58 114
58 115
58 116
58 117
58 119
58 120
58 122
58 124
58 127
58 131
58 134
58 135
58 136
58 138
58 139
58 140
58 141
58 142
58 143
58 145
58 146
58 148
58 149
58 151
58 152
58 154
58 155
58 157
58 158
58 159
58 160
58 161
58 163
58 164
58 165
58 166
58 168
58 169
58 171
58 174
58 176
58 179
58 180
58 186
58 187
58 189
58 190
58 191
58 192
58 194
58 197
58 198
58 199
58 201
58 203
58 204
58 205
58 210
58 212
58 213
58 216
58 224
58 225
58 226
58 229
58 231
58 232
58 233
58 234
58 235
58 236
58 238
58 241
58 243
58 245
58 247
58 248
58 251
58 254
58 255
58 257
58 258
58 259
58 260
58 262
58 263
58 265
58 273
58 274
58 276
58 277
58 279
58 283
58 284
58 285
58 287
58 288
58 289
58 290
58 296
58 298
58 301
58 303
58 306
58 307
58 308
58 310
58 312
59 60
59 62
59 64
59 66
59 67
59 68
59 70
59 75
59 76
59 80
59 81
59 84
59 85
59 88
59 89
59 90
59 91
59 92
59 93
59 97
59 98
59 101
59 103
59 104
59 105
59 107
59 108
59 109
59 110
59 111
59 114
59 119
59 122
59 125
59 126
59 127
59 128
59 129
59 130
59 131
59 134
59 135
59 137
59 138
59 139
59 140
59 141
59 142
59 146
59 148
59 149
59 150
59 151
59 152
59 154
59 155
59 156
59 158
59 160
59 161
59 162
59 163
59 164
59 165
59 166
59 168
59 171
59 176
59 177
59 180
59 181
59 182
59 183
59 184
59 190
59 191
59 193
59 197
59 198
59 199
59 201
59 208
59 209
59 210
59 211
59 213
59 215
59 219
59 221
59 222
59 223
59 224
59 226
59 230
59 237
59 239
59 241
59 243
59 244
59 246
59 247
59 249
59 251
59 255
59 257
59 260
59 262
59 264
59 267
59 268
59 269
59 271
59 274
59 275
59 276
59 277
59 278
59 279
59 280
59 283
59 285
59 287
59 289
59 290
59 292
59 294
59 295
59 297
59 300
59 301
59 304
59 305
59 306
59 308
59 309
59 311
60 63
60 64
60 66
60 67
60 73
60 74
60 75
60 76
60 77
60 79
60 80
60 81
60 84
60 85
60 88
60 90
60 91
60 92
60 93
60 96
60 97
60 99
60 100
60 103
60 105
60 106
60 107
60 108
60 109
60 111
60 114
60 117
60 118
60 119
60 120
60 122
60 124
60 125
60 127
60 128
60 131
60 132
60 134
60 135
60 137
60 140
60 141
60 142
60 144
60 149
60 154
60 155
60 157
60 158
60 160
60 162
60 163
60 164
60 167
60 173
60 175
60 176
60 177
60 179
60 181
60 183
60 187
60 190
60 193
60 196
60 201
60 204
60 212
60 213
60 214
60 222
60 226
60 227
60 229
60 230
60 232
60 233
60 244
60 248
60 251
60 255
60 257
60 261
60 263
60 265
60 266
60 269
60 271
60 273
60 274
60 275
60 281
60 286
60 288
60 289
60 294
60 296
60 299
60 300
60 301
60 303
60 304
60 306
60 312
61 62
61 64
61 65
61 66
61 79
61 87
61 88
61 92
61 93
61 96
61 97
61 98
61 105
61 106
61 109
61 112
61 114
61 116
61 118
61 122
61 128
61 129
61 131
61 134
61 140
61 142
61 149
61 155
61 157
61 160
61 161
61 162
61 164
61 174
61 176
61 189
61 190
61 205
61 208
61 231
61 247
61 255
61 257
61 258
61 260
61 262
61 279
61 283
61 287
61 289
61 290
61 296
61 304
61 306
61 312
62 66
62 68
62 70
62 76
62 79
62 84
62 85
62 86
62 87
62 89
62 92
62 97
62 98
62 101
62 102
62 104
62 105
62 106
62 110
62 112
62 114
62 118
62 123
62 124
62 125
62 126
62 127
62 128
62 129
62 130
62 131
62 132
62 137
62 138
62 140
62 142
62 144
62 146
62 148
62 150
62 152
62 153
62 156
62 157
62 160
62 161
62 162
62 165
62 167
62 168
62 171
62 175
62 180
62 181
62 182
62 183
62 185
62 187
62 189
62 190
62 192
62 193
62 194
62 198
62 199
62 206
62 208
62 209
62 210
62 211
62 218
62 219
62 221
62 222
62 224
62 226
62 229
62 236
62 237
62 238
62 243
62 244
62 246
62 255
62 257
62 266
62 267
62 268
62 269
62 270
62 271
62 273
62 277
62 278
62 282
62 286
62 287
62 289
62 294
62 295
62 296
62 302
62 304
62 305
62 308
62 309
63 65
63 66
63 73
63 77
63 78
63 79
63 80
63 83
63 87
63 90
63 95
63 96
63 97
63 101
63 102
63 104
63 105
63 110
63 111
63 113
63 115
63 116
63 117
63 119
63 120
63 121
63 122
63 123
63 125
63 126
63 129
63 130
63 132
63 134
63 136
63 139
63 141
63 142
63 143
63 144
63 145
63 146
63 151
63 153
63 154
63 157
63 161
63 163
63 166
63 169
63 171
63 172
63 174
63 175
63 177
63 179
63 181
63 182
63 185
63 186
63 187
63 188
63 189
63 190
63 191
63 192
63 193
63 195
63 197
63 204
63 210
63 211
63 212
63 213
63 215
63 216
63 217
63 218
63 219
63 220
63 221
63 222
63 223
63 224
63 225
63 227
63 229
63 231
63 234
63 235
63 236
63 237
63 238
63 239
63 240
63 242
63 244
63 245
63 246
63 249
63 250
63 251
63 252
63 254
63 257
63 258
63 259
63 262
63 264
63 265
63 266
63 269
63 271
63 272
63 275
63 276
63 277
63 278
63 279
63 282
63 284
63 286
63 287
63 289
63 293
63 296
63 297
63 298
63 299
63 301
63 304
63 305
63 306
63 307
63 308
63 310
63 311
64 65
64 66
64 71
64 75
64 77
64 80
64 83
64 84
64 87
64 90
64 91
64 92
64 93
64 96
64 99
64 100
64 102
64 103
64 105
64 106
64 107
64 108
64 109
64 110
64 111
64 113
64 114
64 117
64 118
64 119
64 120
64 122
64 124
64 127
64 131
64 132
64 134
64 135
64 137
64 140
64 141
64 142
64 143
64 148
64 154
64 155
64 157
64 158
64 159
64 160
64 161
64 162
64 164
64 167
64 173
64 175
64 176
64 177
64 178
64 179
64 182
64 199
64 212
64 214
64 215
64 221
64 223
64 226
64 227
64 232
64 233
64 243
64 248
64 249
64 251
64 252
64 255
64 257
64 258
64 259
64 260
64 261
64 263
64 265
64 266
64 269
64 278
64 279
64 281
64 282
64 285
64 288
64 290
64 296
64 297
64 299
64 303
64 304
64 305
64 306
64 307
64 311
65 67
65 69
65 71
65 72
65 74
65 75
65 76
65 82
65 84
65 87
65 90
65 91
65 95
65 97
65 99
65 105
65 106
65 108
65 109
65 113
65 115
65 116
65 119
65 122
65 123
65 125
65 128
65 130
65 131
65 132
65 133
65 134
65 136
65 137
65 138
65 139
65 140
65 145
65 146
65 149
65 151
65 153
65 155
65 156
65 157
65 158
65 159
65 161
65 163
65 164
65 166
65 168
65 170
65 176
65 177
65 179
65 180
65 181
65 182
65 184
65 186
65 188
65 189
65 190
65 196
65 197
65 201
65 203
65 204
65 205
65 206
65 208
65 210
65 212
65 215
65 216
65 218
65 219
65 230
65 231
65 235
65 236
65 239
65 240
65 243
65 245
65 247
65 249
65 251
65 258
65 260
65 261
65 262
65 263
65 269
65 271
65 272
65 277
65 279
65 280
65 283
65 284
65 285
65 286
65 287
65 288
65 290
65 294
65 296
65 299
65 304
65 306
65 307
65 310
65 311
66 67
66 72
66 73
66 76
66 78
66 79
66 80
66 81
66 83
66 87
66 88
66 92
66 96
66 97
66 103
66 104
66 105
66 106
66 108
66 110
66 112
66 113
66 114
66 115
66 116
66 117
66 118
66 120
66 121
66 122
66 123
66 124
66 126
66 128
66 129
66 131
66 132
66 134
66 136
66 138
66 140
66 141
66 142
66 143
66 144
66 145
66 151
66 153
66 154
66 155
66 157
66 159
66 161
66 162
66 163
66 167
66 176
66 177
66 180
66 182
66 183
66 185
66 186
66 188
66 192
66 193
66 194
66 196
66 197
66 213
66 216
66 218
66 223
66 227
66 229
66 230
66 235
66 236
66 237
66 238
66 239
66 240
66 241
66 242
66 245
66 249
66 251
66 254
66 255
66 258
66 259
66 260
66 263
66 267
66 271
66 272
66 276
66 279
66 283
66 284
66 285
66 287
66 289
66 293
66 294
66 297
66 298
66 301
66 304
66 305
66 307
67 68
67 69
67 70
67 72
67 73
67 74
67 75
67 77
67 83
67 86
67 87
67 88
67 89
67 90
67 91
67 92
67 93
67 96
67 97
67 98
67 99
67 101
67 103
67 108
67 114
67 115
67 119
67 120
67 122
67 128
67 131
67 132
67 136
67 137
67 139
67 140
67 142
67 145
67 146
67 148
67 149
67 152
67 155
67 157
67 158
67 161
67 164
67 165
67 166
67 167
67 168
67 169
67 176
67 179
67 180
67 185
67 186
67 187
67 188
67 189
67 190
67 195
67 198
67 199
67 201
67 203
67 205
67 206
67 211
67 213
67 216
67 219
67 222
67 226
67 227
67 230
67 231
67 233
67 234
67 235
67 236
67 237
67 241
67 242
67 243
67 244
67 247
67 248
67 255
67 257
67 258
67 259
67 260
67 262
67 265
67 266
67 270
67 271
67 272
67 274
67 276
67 277
67 279
67 281
67 283
67 285
67 287
67 288
67 290
67 294
67 296
67 301
67 305
67 306
67 308
67 310
67 311
67 312
68 70
68 72
68 74
68 76
68 79
68 80
68 83
68 85
68 89
68 90
68 92
68 101
68 103
68 109
68 114
68 116
68 118
68 119
68 120
68 124
68 125
68 126
68 127
68 128
68 129
68 130
68 131
68 132
68 135
68 136
68 137
68 138
68 139
68 140
68 142
68 143
68 145
68 146
68 148
68 150
68 151
68 152
68 153
68 155
68 156
68 159
68 160
68 161
68 164
68 165
68 169
68 170
68 171
68 180
68 182
68 184
68 188
68 189
68 190
68 191
68 193
68 194
68 198
68 204
68 205
68 208
68 209
68 210
68 211
68 212
68 215
68 216
68 217
68 218
68 219
68 221
68 222
68 224
68 226
68 229
68 230
68 231
68 233
68 235
68 236
68 237
68 239
68 241
68 243
68 244
68 246
68 247
68 248
68 249
68 255
68 258
68 263
68 266
68 267
68 269
68 270
68 271
68 272
68 278
68 279
68 283
68 284
68 286
68 287
68 288
68 289
68 292
68 294
68 295
68 296
68 299
68 300
68 302
68 303
68 304
68 305
68 307
68 309
68 311
69 70
69 72
69 76
69 86
69 87
69 88
69 90
69 91
69 92
69 96
69 97
69 101
69 103
69 108
69 118
69 119
69 120
69 122
69 136
69 137
69 138
69 139
69 140
69 143
69 145
69 148
69 151
69 152
69 158
69 164
69 165
69 166
69 168
69 169
69 171
69 175
69 176
69 179
69 182
69 184
69 188
69 189
69 190
69 191
69 194
69 197
69 199
69 201
69 205
69 208
69 210
69 212
69 216
69 221
69 226
69 231
69 234
69 235
69 236
69 241
69 242
69 246
69 249
69 258
69 260
69 262
69 265
69 271
69 273
69 274
69 277
69 283
69 284
69 285
69 287
69 290
69 294
69 295
69 296
69 300
69 304
69 306
69 309
69 310
69 312
70 73
70 74
70 76
70 78
70 79
70 83
70 85
70 87
70 88
70 89
70 93
70 101
70 102
70 108
70 109
70 110
70 113
70 115
70 121
70 125
70 126
70 129
70 130
70 131
70 132
70 136
70 137
70 138
70 139
70 142
70 145
70 146
70 148
70 149
70 150
70 151
70 153
70 156
70 158
70 160
70 161
70 165
70 166
70 168
70 171
70 178
70 180
70 182
70 186
70 189
70 190
70 193
70 194
70 198
70 201
70 206
70 208
70 209
70 210
70 211
70 212
70 215
70 217
70 218
70 219
70 222
70 224
70 231
70 233
70 236
70 237
70 238
70 241
70 243
70 244
70 245
70 246
70 247
70 249
70 250
70 251
70 255
70 261
70 263
70 264
70 267
70 268
70 269
70 270
70 271
70 272
70 273
70 279
70 283
70 286
70 287
70 288
70 289
70 290
70 292
70 295
70 299
70 300
70 304
70 305
70 308
70 311
70 312
70 313
71 74
71 78
71 81
71 82
71 87
71 95
71 98
71 99
71 100
71 102
71 103
71 106
71 108
71 109
71 111
71 117
71 119
71 120
71 124
71 130
71 131
71 133
71 145
71 149
71 151
71 155
71 170
71 173
71 175
71 176
71 177
71 179
71 180
71 181
71 184
71 187
71 190
71 191
71 196
71 200
71 206
71 207
71 211
71 212
71 213
71 214
71 215
71 218
71 219
71 221
71 223
71 224
71 227
71 229
71 232
71 233
71 240
71 241
71 242
71 243
71 248
71 249
71 251
71 252
71 255
71 257
71 260
71 261
71 263
71 265
71 268
71 272
71 279
71 282
71 288
71 289
71 293
71 294
71 296
71 299
71 302
71 303
71 306
72 74
72 75
72 77
72 78
72 84
72 85
72 86
72 87
72 88
72 90
72 91
72 93
72 94
72 98
72 105
72 108
72 112
72 115
72 117
72 118
72 119
72 121
72 122
72 124
72 125
72 128
72 129
72 131
72 132
72 136
72 137
72 138
72 139
72 140
72 144
72 148
72 149
72 155
72 157
72 158
72 159
72 162
72 164
72 166
72 168
72 169
72 170
72 175
72 176
72 177
72 182
72 184
72 185
72 188
72 189
72 190
72 191
72 199
72 201
72 203
72 204
72 205
72 209
72 211
72 212
72 216
72 218
72 221
72 226
72 229
72 231
72 236
72 237
72 239
72 240
72 241
72 247
72 249
72 254
72 257
72 258
72 260
72 261
72 262
72 263
72 265
72 267
72 269
72 273
72 274
72 277
72 283
72 284
72 285
72 287
72 288
72 290
72 292
72 296
72 302
72 303
72 305
72 306
72 307
72 310
72 312
73 78
73 80
73 83
73 84
73 87
73 88
73 89
73 90
73 92
73 96
73 102
73 104
73 105
73 113
73 116
73 117
73 120
73 121
73 122
73 123
73 126
73 130
73 131
73 132
73 136
73 140
73 141
73 143
73 144
73 145
73 149
73 151
73 157
73 159
73 163
73 164
73 165
73 167
73 171
73 172
73 177
73 185
73 186
73 188
73 189
73 192
73 195
73 210
73 213
73 214
73 223
73 229
73 230
73 233
73 235
73 236
73 239
73 241
73 242
73 245
73 247
73 249
73 254
73 257
73 259
73 262
73 263
73 265
73 271
73 272
73 276
73 277
73 281
73 282
73 283
73 284
73 285
73 286
73 289
73 294
73 297
73 306
73 309
73 313
74 76
74 78
74 82
74 83
74 85
74 88
74 92
74 95
74 98
74 99
74 100
74 101
74 104
74 109
74 111
74 113
74 114
74 117
74 118
74 119
74 125
74 126
74 129
74 133
74 136
74 138
74 139
74 143
74 145
74 146
74 149
74 150
74 151
74 152
74 155
74 159
74 164
74 168
74 169
74 170
74 173
74 181
74 184
74 185
74 186
74 188
74 190
74 191
74 192
74 204
74 206
74 208
74 212
74 215
74 216
74 221
74 228
74 229
74 233
74 237
74 241
74 243
74 247
74 249
74 251
74 257
74 259
74 260
74 261
74 263
74 266
74 272
74 273
74 276
74 278
74 279
74 283
74 285
74 287
74 290
74 292
74 295
74 296
74 297
74 298
74 299
74 300
74 302
74 303
74 305
74 312
74 313
75 80
75 84
75 88
75 90
75 91
75 92
75 93
75 103
75 105
75 107
75 108
75 109
75 111
75 127
75 128
75 134
75 135
75 139
75 140
75 141
75 142
75 144
75 150
75 154
75 155
75 157
75 158
75 160
75 163
75 166
75 168
75 175
75 176
75 180
75 189
75 190
75 201
75 210
75 216
75 218
75 231
75 240
75 277
75 283
75 306
75 307
75 310
76 77
76 78
76 79
76 83
76 84
76 85
76 86
76 89
76 90
76 92
76 97
76 98
76 101
76 102
76 114
76 115
76 116
76 120
76 122
76 123
76 125
76 126
76 129
76 130
76 131
76 132
76 136
76 137
76 138
76 139
76 140
76 142
76 143
76 145
76 146
76 148
76 150
76 151
76 152
76 153
76 156
76 158
76 159
76 160
76 161
76 164
76 165
76 166
76 168
76 169
76 171
76 173
76 176
76 180
76 182
76 184
76 186
76 187
76 188
76 189
76 192
76 193
76 196
76 197
76 198
76 201
76 204
76 206
76 208
76 209
76 210
76 211
76 212
76 215
76 216
76 219
76 221
76 225
76 226
76 229
76 230
76 231
76 235
76 236
76 237
76 239
76 240
76 243
76 244
76 245
76 246
76 249
76 255
76 257
76 258
76 261
76 262
76 264
76 265
76 266
76 267
76 270
76 271
76 273
76 276
76 278
76 279
76 280
76 286
76 289
76 292
76 294
76 295
76 299
76 300
76 301
76 304
76 306
76 308
76 309
76 310
77 81
77 83
77 85
77 86
77 87
77 100
77 101
77 103
77 109
77 111
77 115
77 116
77 117
77 119
77 120
77 121
77 124
77 125
77 126
77 131
77 137
77 138
77 139
77 140
77 142
77 143
77 145
77 146
77 148
77 149
77 150
77 152
77 153
77 155
77 156
77 159
77 164
77 165
77 168
77 170
77 171
77 176
77 177
77 178
77 179
77 181
77 184
77 187
77 191
77 193
77 195
77 196
77 201
77 204
77 206
77 207
77 208
77 209
77 212
77 221
77 226
77 227
77 229
77 232
77 233
77 235
77 236
77 238
77 241
77 242
77 243
77 246
77 249
77 251
77 257
77 262
77 263
77 265
77 274
77 277
77 280
77 282
77 283
77 286
77 296
77 299
77 302
77 304
77 306
77 308
77 309
77 311
78 80
78 83
78 94
78 113
78 116
78 119
78 123
78 124
78 131
78 133
78 134
78 136
78 138
78 139
78 141
78 143
78 144
78 145
78 149
78 152
78 154
78 159
78 164
78 165
78 177
78 180
78 185
78 189
78 197
78 200
78 212
78 215
78 218
78 221
78 232
78 234
78 236
78 240
78 242
78 243
78 245
78 249
78 254
78 259
78 272
78 276
78 282
78 287
78 300
78 305
78 308
78 313
79 81
79 83
79 85
79 88
79 89
79 92
79 97
79 98
79 100
79 102
79 103
79 104
79 105
79 106
79 109
79 110
79 112
79 114
79 115
79 118
79 123
79 125
79 127
79 128
79 129
79 131
79 136
79 137
79 138
79 140
79 143
79 146
79 148
79 150
79 151
79 152
79 153
79 156
79 157
79 160
79 161
79 162
79 165
79 166
79 171
79 175
79 179
79 180
79 182
79 188
79 193
79 194
79 198
79 199
79 204
79 206
79 208
79 209
79 210
79 211
79 216
79 219
79 223
79 224
79 226
79 233
79 237
79 244
79 247
79 249
79 251
79 254
79 255
79 264
79 267
79 270
79 271
79 273
79 275
79 284
79 286
79 289
79 292
79 293
79 294
79 295
79 296
79 300
79 304
79 311
80 84
80 90
80 91
80 92
80 93
80 96
80 97
80 103
80 105
80 107
80 108
80 109
80 111
80 113
80 115
80 116
80 121
80 123
80 127
80 134
80 135
80 136
80 137
80 140
80 141
80 142
80 143
80 144
80 145
80 154
80 155
80 157
80 158
80 160
80 161
80 163
80 164
80 168
80 177
80 185
80 189
80 190
80 192
80 193
80 195
80 197
80 199
80 212
80 218
80 229
80 233
80 235
80 236
80 238
80 239
80 242
80 245
80 246
80 249
80 252
80 254
80 257
80 260
80 267
80 270
80 272
80 279
80 284
80 286
80 289
80 290
80 296
80 297
80 298
80 302
80 303
80 305
80 306
81 85
81 89
81 97
81 100
81 105
81 106
81 108
81 109
81 114
81 118
81 119
81 124
81 128
81 129
81 131
81 137
81 140
81 145
81 155
81 160
81 162
81 173
81 179
81 184
81 188
81 189
81 191
81 196
81 212
81 213
81 215
81 216
81 221
81 224
81 227
81 229
81 233
81 247
81 248
81 251
81 255
81 257
81 258
81 260
81 263
81 269
81 288
81 289
81 296
81 299
81 300
81 303
81 306
81 308
82 88
82 99
82 116
82 133
82 149
82 151
82 206
82 260
82 272
82 299
83 84
83 88
83 96
83 98
83 101
83 102
83 103
83 104
83 105
83 113
83 115
83 116
83 121
83 125
83 127
83 131
83 134
83 136
83 137
83 138
83 140
83 143
83 145
83 148
83 150
83 151
83 152
83 154
83 156
83 157
83 158
83 159
83 162
83 166
83 177
83 180
83 181
83 182
83 185
83 186
83 187
83 188
83 189
83 190
83 192
83 195
83 199
83 205
83 211
83 213
83 214
83 218
83 229
83 230
83 231
83 233
83 235
83 236
83 238
83 239
83 242
83 245
83 249
83 252
83 254
83 259
83 270
83 272
83 274
83 275
83 276
83 277
83 280
83 284
83 289
83 295
83 297
83 303
83 305
83 307
83 313
84 86
84 87
84 88
84 90
84 91
84 92
84 93
84 102
84 103
84 105
84 106
84 108
84 109
84 110
84 111
84 112
84 113
84 115
84 116
84 122
84 127
84 128
84 129
84 131
84 132
84 134
84 135
84 139
84 140
84 141
84 142
84 143
84 144
84 145
84 149
84 154
84 155
84 157
84 158
84 160
84 163
84 166
84 167
84 176
84 182
84 189
84 198
84 201
84 205
84 210
84 216
84 227
84 231
84 236
84 241
84 247
84 249
84 261
84 262
84 269
84 271
84 272
84 277
84 283
84 286
84 289
84 296
84 304
84 306
84 307
84 308
84 310
84 311
85 87
85 89
85 97
85 98
85 105
85 110
85 117
85 122
85 124
85 125
85 126
85 129
85 132
85 137
85 139
85 140
85 142
85 143
85 145
85 146
85 148
85 149
85 152
85 153
85 160
85 164
85 165
85 168
85 169
85 170
85 171
85 174
85 175
85 179
85 180
85 181
85 182
85 185
85 187
85 188
85 189
85 193
85 194
85 197
85 203
85 208
85 210
85 211
85 212
85 217
85 221
85 222
85 226
85 227
85 229
85 233
85 235
85 243
85 244
85 245
85 246
85 252
85 255
85 263
85 264
85 267
85 269
85 271
85 273
85 276
85 278
85 281
85 282
85 286
85 287
85 288
85 292
85 295
85 296
85 297
85 300
85 301
85 302
85 303
85 304
85 308
86 87
86 88
86 90
86 91
86 96
86 97
86 102
86 115
86 117
86 122
86 128
86 130
86 139
86 140
86 144
86 158
86 164
86 165
86 166
86 172
86 173
86 176
86 179
86 182
86 188
86 189
86 193
86 196
86 201
86 205
86 207
86 209
86 216
86 221
86 233
86 238
86 240
86 241
86 242
86 243
86 247
86 252
86 258
86 260
86 265
86 269
86 274
86 276
86 277
86 279
86 283
86 286
86 287
86 288
86 292
86 294
86 295
86 296
86 298
86 300
86 310
87 88
87 90
87 91
87 93
87 96
87 97
87 98
87 99
87 100
87 102
87 108
87 110
87 112
87 114
87 115
87 117
87 118
87 120
87 121
87 122
87 123
87 128
87 130
87 131
87 136
87 138
87 139
87 140
87 142
87 143
87 144
87 145
87 146
87 149
87 151
87 152
87 153
87 156
87 157
87 158
87 159
87 163
87 164
87 166
87 169
87 171
87 172
87 173
87 174
87 175
87 176
87 177
87 179
87 181
87 182
87 183
87 184
87 187
87 188
87 189
87 190
87 193
87 194
87 201
87 205
87 208
87 210
87 211
87 212
87 214
87 216
87 218
87 219
87 222
87 223
87 225
87 227
87 231
87 234
87 235
87 236
87 237
87 239
87 240
87 241
87 245
87 247
87 249
87 251
87 252
87 254
87 255
87 257
87 258
87 259
87 260
87 262
87 263
87 265
87 266
87 271
87 272
87 274
87 275
87 277
87 278
87 279
87 280
87 283
87 285
87 287
87 289
87 290
87 293
87 296
87 298
87 299
87 302
87 304
87 305
87 306
87 307
87 308
87 310
87 311
87 312
88 89
88 90
88 91
88 92
88 93
88 95
88 96
88 97
88 98
88 100
88 103
88 105
88 108
88 112
88 113
88 115
88 116
88 117
88 118
88 122
88 126
88 128
88 129
88 135
88 136
88 138
88 139
88 140
88 142
88 143
88 144
88 145
88 148
88 149
88 150
88 151
88 153
88 154
88 155
88 157
88 158
88 159
88 160
88 161
88 163
88 164
88 165
88 168
88 170
88 173
88 174
88 175
88 176
88 179
88 180
88 181
88 183
88 186
88 187
88 189
88 190
88 191
88 192
88 194
88 195
88 197
88 198
88 201
88 205
88 207
88 208
88 211
88 216
88 218
88 221
88 223
88 224
88 231
88 232
88 233
88 234
88 235
88 236
88 237
88 238
88 239
88 241
88 243
88 245
88 247
88 249
88 254
88 257
88 258
88 259
88 260
88 261
88 262
88 265
88 267
88 272
88 274
88 275
88 276
88 277
88 279
88 283
88 285
88 287
88 290
88 292
88 294
88 296
88 300
88 302
88 303
88 306
88 307
88 310
88 312
89 90
89 92
89 97
89 98
89 101
89 102
89 103
89 105
89 108
89 114
89 115
89 117
89 119
89 122
89 125
89 126
89 129
89 130
89 137
89 138
89 139
89 140
89 142
89 143
89 144
89 146
89 148
89 149
89 150
89 151
89 152
89 153
89 158
89 160
89 161
89 162
89 163
89 165
89 166
89 171
89 180
89 182
89 183
89 186
89 187
89 188
89 189
89 190
89 191
89 193
89 194
89 198
89 199
89 201
89 204
89 208
89 209
89 210
89 211
89 216
89 219
89 222
89 224
89 226
89 231
89 235
89 237
89 243
89 244
89 245
89 246
89 249
89 250
89 255
89 257
89 260
89 264
89 267
89 268
89 269
89 270
89 271
89 273
89 274
89 278
89 279
89 281
89 285
89 286
89 289
89 291
89 292
89 294
89 299
89 300
89 301
89 304
89 311
90 91
90 92
90 93
90 96
90 97
90 99
90 101
90 103
90 104
90 105
90 106
90 107
90 108
90 109
90 111
90 115
90 117
90 125
90 127
90 128
90 131
90 132
90 134
90 135
90 137
90 139
90 140
90 141
90 142
90 143
90 144
90 149
90 150
90 153
90 154
90 155
90 157
90 158
90 159
90 160
90 161
90 162
90 163
90 165
90 166
90 167
90 168
90 169
90 170
90 171
90 173
90 176
90 177
90 179
90 187
90 189
90 190
90 191
90 192
90 194
90 196
90 199
90 205
90 206
90 211
90 212
90 213
90 216
90 219
90 225
90 226
90 231
90 235
90 237
90 239
90 241
90 247
90 254
90 257
90 258
90 260
90 261
90 262
90 265
90 267
90 274
90 277
90 278
90 279
90 283
90 284
90 285
90 287
90 288
90 290
90 292
90 296
90 301
90 302
90 306
90 307
90 309
90 310
90 312
91 92
91 93
91 102
91 103
91 105
91 107
91 108
91 109
91 111
91 114
91 115
91 127
91 134
91 135
91 139
91 140
91 141
91 142
91 143
91 144
91 149
91 150
91 153
91 154
91 155
91 158
91 160
91 161
91 162
91 164
91 166
91 168
91 176
91 185
91 189
91 205
91 216
91 230
91 236
91 241
91 247
91 257
91 258
91 260
91 267
91 271
91 272
91 274
91 276
91 277
91 283
91 287
91 295
91 296
91 308
91 310
92 93
92 96
92 97
92 98
92 100
92 101
92 102
92 103
92 105
92 107
92 108
92 109
92 110
92 111
92 114
92 122
92 125
92 126
92 127
92 129
92 130
92 131
92 134
92 135
92 137
92 138
92 139
92 141
92 142
92 143
92 145
92 146
92 148
92 149
92 151
92 152
92 153
92 154
92 155
92 156
92 157
92 158
92 159
92 160
92 161
92 164
92 165
92 166
92 173
92 177
92 180
92 181
92 182
92 183
92 186
92 188
92 189
92 190
92 191
92 193
92 194
92 196
92 197
92 198
92 204
92 207
92 208
92 209
92 210
92 211
92 213
92 216
92 219
92 221
92 226
92 227
92 230
92 233
92 237
92 239
92 240
92 241
92 243
92 244
92 246
92 250
92 255
92 257
92 260
92 267
92 268
92 270
92 271
92 273
92 274
92 277
92 283
92 284
92 285
92 286
92 289
92 290
92 292
92 294
92 295
92 299
92 300
92 301
92 302
92 304
92 308
92 309
93 98
93 103
93 107
93 108
93 109
93 110
93 111
93 115
93 116
93 122
93 127
93 131
93 134
93 135
93 139
93 140
93 141
93 142
93 144
93 145
93 149
93 154
93 155
93 158
93 160
93 161
93 164
93 168
93 176
93 177
93 189
93 190
93 201
93 227
93 234
93 235
93 236
93 238
93 242
93 257
93 258
93 261
93 262
93 265
93 270
93 279
93 283
93 286
93 287
93 299
93 308
93 309
93 310
94 119
94 124
94 199
94 229
94 233
94 269
94 288
95 123
95 130
95 133
95 142
95 144
95 149
95 150
95 151
95 158
95 171
95 189
95 195
95 204
95 206
95 212
95 217
95 225
95 237
95 238
95 239
95 244
95 251
95 254
95 258
95 260
95 265
95 272
95 278
95 299
95 304
96 97
96 98
96 100
96 104
96 105
96 108
96 109
96 110
96 113
96 118
96 120
96 122
96 123
96 125
96 127
96 129
96 131
96 136
96 139
96 140
96 141
96 142
96 143
96 144
96 145
96 153
96 155
96 158
96 161
96 165
96 167
96 168
96 172
96 173
96 176
96 177
96 179
96 181
96 185
96 186
96 188
96 189
96 192
96 193
96 194
96 195
96 197
96 199
96 209
96 211
96 212
96 218
96 226
96 229
96 232
96 235
96 236
96 239
96 242
96 244
96 245
96 246
96 249
96 251
96 254
96 255
96 259
96 260
96 262
96 263
96 271
96 272
96 276
96 279
96 284
96 289
96 290
96 295
96 296
96 297
96 298
96 301
96 303
96 310
97 98
97 99
97 101
97 104
97 105
97 106
97 108
97 109
97 110
97 112
97 113
97 114
97 115
97 117
97 118
97 120
97 122
97 128
97 129
97 131
97 136
97 137
97 139
97 140
97 141
97 142
97 143
97 144
97 145
97 148
97 149
97 150
97 151
97 152
97 154
97 157
97 158
97 159
97 161
97 162
97 163
97 164
97 165
97 166
97 170
97 171
97 172
97 176
97 179
97 180
97 181
97 182
97 184
97 189
97 190
97 192
97 193
97 195
97 196
97 197
97 198
97 201
97 207
97 208
97 209
97 210
97 211
97 212
97 213
97 216
97 218
97 219
97 221
97 224
97 227
97 230
97 231
97 233
97 237
97 239
97 243
97 244
97 246
97 247
97 248
97 249
97 251
97 252
97 255
97 257
97 258
97 259
97 260
97 262
97 264
97 267
97 269
97 270
97 271
97 272
97 274
97 275
97 277
97 279
97 283
97 284
97 285
97 286
97 287
97 289
97 290
97 293
97 294
97 295
97 296
97 299
97 301
97 302
97 304
97 305
97 306
97 307
97 308
97 310
97 311
97 312
97 313
98 101
98 105
98 106
98 108
98 109
98 115
98 117
98 122
98 126
98 128
98 129
98 131
98 132
98 136
98 137
98 138
98 139
98 140
98 143
98 144
98 145
98 146
98 149
98 151
98 153
98 157
98 158
98 159
98 161
98 162
98 163
98 164
98 165
98 168
98 169
98 176
98 182
98 184
98 190
98 192
98 193
98 196
98 201
98 205
98 208
98 209
98 211
98 212
98 230
98 231
98 234
98 235
98 241
98 247
98 249
98 258
98 260
98 262
98 263
98 265
98 267
98 272
98 274
98 277
98 279
98 281
98 283
98 284
98 285
98 287
98 288
98 290
98 291
98 296
98 301
98 302
98 303
98 304
98 306
98 310
98 312
99 100
99 102
99 103
99 109
99 111
99 117
99 118
99 119
99 120
99 123
99 124
99 129
99 131
99 133
99 149
99 151
99 155
99 162
99 164
99 170
99 176
99 190
99 194
99 204
99 206
99 208
99 213
99 218
99 219
99 221
99 222
99 227
99 232
99 234
99 245
99 249
99 251
99 255
99 257
99 258
99 260
99 263
99 265
99 268
99 272
99 273
99 275
99 276
99 282
99 287
99 293
99 295
99 296
99 299
99 306
100 102
100 103
100 104
100 105
100 106
100 109
100 110
100 111
100 113
100 114
100 117
100 118
100 119
100 120
100 122
100 123
100 124
100 125
100 128
100 131
100 132
100 142
100 143
100 146
100 150
100 153
100 155
100 157
100 162
100 165
100 166
100 167
100 168
100 171
100 173
100 175
100 176
100 177
100 178
100 179
100 180
100 181
100 182
100 187
100 188
100 190
100 191
100 192
100 194
100 199
100 205
100 208
100 209
100 210
100 211
100 214
100 216
100 221
100 223
100 224
100 226
100 227
100 232
100 233
100 235
100 237
100 238
100 239
100 246
100 247
100 248
100 249
100 250
100 251
100 257
100 259
100 261
100 263
100 265
100 266
100 268
100 271
100 275
100 276
100 278
100 281
100 282
100 288
100 290
100 292
100 293
100 295
100 296
100 298
100 303
100 306
100 307
100 308
100 309
101 110
101 114
101 115
101 116
101 118
101 120
101 125
101 126
101 129
101 137
101 138
101 139
101 141
101 142
101 146
101 148
101 150
101 151
101 152
101 154
101 156
101 157
101 159
101 160
101 161
101 165
101 166
101 167
101 168
101 171
101 173
101 176
101 177
101 178
101 179
101 180
101 181
101 182
101 184
101 188
101 189
101 190
101 192
101 193
101 196
101 198
101 199
101 205
101 209
101 210
101 211
101 212
101 213
101 215
101 216
101 217
101 224
101 226
101 229
101 230
101 231
101 237
101 240
101 241
101 243
101 244
101 249
101 250
101 251
101 255
101 258
101 261
101 264
101 265
101 271
101 272
101 273
101 274
101 278
101 281
101 284
101 286
101 287
101 292
101 294
101 295
101 296
101 300
101 303
101 304
101 306
101 308
101 309
101 310
101 311
101 312
102 103
102 105
102 113
102 114
102 117
102 123
102 125
102 126
102 129
102 130
102 131
102 137
102 138
102 139
102 140
102 143
102 144
102 146
102 148
102 150
102 151
102 153
102 158
102 159
102 160
102 161
102 163
102 164
102 165
102 168
102 175
102 176
102 180
102 182
102 188
102 189
102 191
102 192
102 193
102 197
102 198
102 204
102 205
102 206
102 209
102 210
102 211
102 212
102 216
102 219
102 221
102 222
102 224
102 226
102 229
102 230
102 233
102 235
102 236
102 237
102 239
102 241
102 244
102 245
102 247
102 249
102 252
102 254
102 255
102 257
102 259
102 260
102 261
102 264
102 265
102 266
102 267
102 269
102 271
102 273
102 275
102 277
102 287
102 290
102 292
102 295
102 296
102 306
102 308
102 309
102 311
102 312
103 106
103 107
103 108
103 109
103 110
103 111
103 112
103 115
103 117
103 118
103 119
103 120
103 127
103 129
103 131
103 132
103 134
103 135
103 137
103 141
103 142
103 143
103 144
103 150
103 154
103 155
103 156
103 157
103 158
103 160
103 161
103 162
103 173
103 175
103 176
103 177
103 179
103 184
103 185
103 189
103 192
103 193
103 194
103 196
103 213
103 215
103 219
103 221
103 223
103 227
103 229
103 231
103 232
103 233
103 244
103 246
103 248
103 249
103 255
103 257
103 260
103 261
103 263
103 265
103 266
103 267
103 269
103 277
103 282
103 288
103 293
103 294
103 296
103 299
103 302
103 306
103 308
103 313
104 105
104 108
104 113
104 116
104 120
104 121
104 125
104 128
104 131
104 134
104 136
104 137
104 141
104 143
104 144
104 145
104 150
104 162
104 166
104 171
104 173
104 174
104 177
104 179
104 180
104 181
104 182
104 185
104 186
104 187
104 188
104 189
104 190
104 191
104 192
104 194
104 195
104 197
104 199
104 208
104 209
104 210
104 211
104 218
104 221
104 224
104 226
104 229
104 235
104 238
104 239
104 240
104 242
104 243
104 245
104 249
104 250
104 251
104 254
104 259
104 261
104 263
104 269
104 271
104 272
104 275
104 276
104 277
104 279
104 282
104 284
104 286
104 289
104 292
104 295
104 297
104 303
104 304
104 305
104 307
105 106
105 108
105 111
105 112
105 113
105 114
105 115
105 116
105 118
105 120
105 121
105 123
105 125
105 126
105 128
105 129
105 131
105 134
105 136
105 138
105 139
105 141
105 142
105 143
105 144
105 145
105 151
105 154
105 155
105 157
105 159
105 161
105 162
105 163
105 164
105 165
105 167
105 169
105 172
105 174
105 175
105 177
105 179
105 181
105 182
105 185
105 186
105 187
105 188
105 189
105 190
105 192
105 193
105 195
105 197
105 198
105 208
105 210
105 211
105 213
105 216
105 217
105 218
105 219
105 222
105 224
105 226
105 227
105 229
105 230
105 231
105 235
105 236
105 238
105 239
105 241
105 242
105 244
105 245
105 247
105 249
105 250
105 251
105 252
105 254
105 255
105 258
105 259
105 260
105 261
105 262
105 263
105 264
105 267
105 271
105 272
105 275
105 276
105 277
105 278
105 279
105 282
105 284
105 286
105 287
105 289
105 295
105 297
105 298
105 299
105 300
105 301
105 302
105 303
105 305
105 306
105 308
105 312
106 108
106 109
106 110
106 111
106 112
106 114
106 117
106 118
106 119
106 120
106 128
106 129
106 130
106 131
106 132
106 134
106 139
106 142
106 143
106 153
106 155
106 157
106 160
106 161
106 162
106 169
106 174
106 176
106 177
106 184
106 186
106 192
106 196
106 200
106 201
106 203
106 204
106 210
106 218
106 219
106 221
106 226
106 227
106 231
106 232
106 235
106 242
106 245
106 249
106 251
106 255
106 257
106 260
106 263
106 266
106 269
106 282
106 288
106 289
106 296
106 303
106 304
106 306
106 309
107 108
107 109
107 110
107 111
107 114
107 127
107 131
107 134
107 135
107 140
107 141
107 142
107 154
107 155
107 157
107 158
107 160
107 258
107 265
107 296
107 303
108 109
108 111
108 113
108 114
108 115
108 116
108 117
108 122
108 127
108 128
108 133
108 134
108 135
108 137
108 141
108 142
108 145
108 149
108 153
108 154
108 155
108 157
108 158
108 160
108 163
108 164
108 165
108 166
108 167
108 168
108 169
108 173
108 175
108 176
108 177
108 179
108 181
108 183
108 186
108 189
108 190
108 198
108 201
108 205
108 206
108 209
108 211
108 213
108 214
108 216
108 222
108 224
108 227
108 231
108 233
108 235
108 239
108 240
108 241
108 242
108 243
108 245
108 247
108 249
108 251
108 252
108 255
108 257
108 258
108 259
108 260
108 261
108 262
108 263
108 265
108 267
108 271
108 272
108 274
108 275
108 276
108 277
108 278
108 279
108 281
108 283
108 284
108 285
108 287
108 288
108 289
108 290
108 294
108 301
108 302
108 303
108 304
108 306
108 307
108 308
108 309
108 310
108 312
108 313
109 111
109 113
109 114
109 117
109 118
109 119
109 120
109 122
109 124
109 127
109 131
109 132
109 134
109 135
109 138
109 141
109 142
109 143
109 145
109 146
109 152
109 153
109 154
109 155
109 156
109 158
109 160
109 162
109 165
109 168
109 169
109 170
109 173
109 175
109 176
109 177
109 179
109 181
109 184
109 185
109 187
109 188
109 189
109 190
109 191
109 192
109 196
109 204
109 207
109 210
109 215
109 221
109 223
109 227
109 229
109 230
109 232
109 233
109 236
109 244
109 248
109 249
109 251
109 252
109 257
109 262
109 263
109 265
109 266
109 268
109 269
109 272
109 273
109 276
109 279
109 281
109 282
109 284
109 288
109 290
109 293
109 296
109 299
109 302
109 303
109 305
109 306
109 308
110 111
110 112
110 113
110 115
110 118
110 120
110 123
110 124
110 126
110 127
110 130
110 131
110 134
110 137
110 139
110 140
110 141
110 142
110 143
110 144
110 145
110 146
110 148
110 150
110 152
110 153
110 154
110 156
110 160
110 161
110 165
110 166
110 167
110 169
110 171
110 174
110 177
110 178
110 179
110 181
110 182
110 183
110 185
110 189
110 190
110 192
110 193
110 194
110 196
110 199
110 208
110 210
110 217
110 218
110 219
110 223
110 224
110 226
110 227
110 231
110 233
110 235
110 236
110 240
110 241
110 242
110 244
110 245
110 249
110 251
110 255
110 260
110 264
110 265
110 267
110 268
110 269
110 271
110 272
110 273
110 274
110 276
110 286
110 287
110 293
110 296
110 300
110 301
110 304
110 305
110 307
110 310
110 311
110 312
111 113
111 116
111 117
111 118
111 120
111 124
111 127
111 131
111 132
111 134
111 135
111 141
111 142
111 144
111 154
111 155
111 157
111 158
111 160
111 162
111 173
111 175
111 176
111 178
111 179
111 182
111 184
111 187
111 189
111 191
111 197
111 207
111 215
111 221
111 223
111 224
111 227
111 233
111 236
111 237
111 248
111 251
111 252
111 257
111 263
111 265
111 266
111 281
111 282
111 288
111 294
111 306
111 308
111 311
112 114
112 115
112 117
112 118
112 121
112 122
112 128
112 129
112 131
112 140
112 144
112 145
112 148
112 155
112 157
112 161
112 162
112 176
112 187
112 189
112 203
112 221
112 223
112 243
112 267
112 271
113 114
113 115
113 116
113 117
113 122
113 123
113 124
113 127
113 129
113 131
113 132
113 136
113 137
113 138
113 140
113 141
113 143
113 144
113 145
113 148
113 149
113 153
113 154
113 157
113 158
113 159
113 160
113 162
113 167
113 168
113 169
113 170
113 171
113 172
113 173
113 175
113 177
113 178
113 179
113 180
113 181
113 182
113 185
113 186
113 188
113 189
113 190
113 191
113 192
113 193
113 194
113 195
113 196
113 197
113 198
113 199
113 204
113 205
113 208
113 209
113 210
113 211
113 213
113 216
113 218
113 222
113 224
113 229
113 233
113 235
113 236
113 238
113 239
113 240
113 242
113 245
113 246
113 247
113 249
113 250
113 254
113 258
113 259
113 260
113 261
113 262
113 263
113 264
113 265
113 267
113 269
113 271
113 272
113 276
113 277
113 278
113 279
113 281
113 282
113 284
113 285
113 286
113 289
113 290
113 295
113 297
113 298
113 299
113 300
113 305
113 306
113 307
113 308
113 309
113 310
113 311
113 312
113 313
114 118
114 120
114 121
114 122
114 124
114 125
114 127
114 128
114 129
114 131
114 132
114 134
114 140
114 141
114 142
114 145
114 146
114 148
114 149
114 151
114 152
114 155
114 156
114 157
114 160
114 161
114 162
114 164
114 165
114 167
114 168
114 170
114 171
114 175
114 176
114 180
114 181
114 182
114 187
114 189
114 192
114 193
114 194
114 196
114 198
114 199
114 204
114 205
114 208
114 209
114 210
114 211
114 214
114 217
114 221
114 223
114 224
114 225
114 226
114 227
114 230
114 232
114 233
114 235
114 237
114 241
114 243
114 244
114 245
114 246
114 247
114 248
114 249
114 250
114 251
114 252
114 255
114 257
114 260
114 264
114 266
114 267
114 268
114 269
114 270
114 271
114 273
114 275
114 278
114 279
114 282
114 283
114 286
114 292
114 293
114 294
114 295
114 296
114 299
114 300
114 304
114 305
114 306
114 308
114 309
114 310
114 311
114 313
115 116
115 117
115 118
115 119
115 120
115 121
115 122
115 124
115 125
115 126
115 128
115 131
115 132
115 135
115 136
115 137
115 138
115 139
115 142
115 145
115 146
115 148
115 149
115 150
115 152
115 155
115 156
115 157
115 158
115 159
115 163
115 164
115 165
115 166
115 169
115 173
115 176
115 186
115 189
115 190
115 195
115 196
115 197
115 201
115 203
115 204
115 205
115 208
115 209
115 210
115 213
115 214
115 216
115 218
115 221
115 222
115 226
115 227
115 229
115 231
115 233
115 234
115 235
115 236
115 238
115 239
115 241
115 243
115 246
115 247
115 251
115 254
115 257
115 258
115 259
115 260
115 261
115 262
115 263
115 264
115 267
115 271
115 272
115 274
115 275
115 277
115 279
115 283
115 285
115 286
115 287
115 289
115 290
115 292
115 293
115 296
115 301
115 302
115 304
115 306
115 307
115 308
115 310
115 312
116 118
116 119
116 121
116 123
116 125
116 129
116 134
116 136
116 138
116 139
116 140
116 141
116 143
116 144
116 145
116 148
116 149
116 150
116 151
116 152
116 154
116 156
116 157
116 158
116 159
116 162
116 164
116 167
116 168
116 172
116 174
116 176
116 177
116 184
116 185
116 186
116 187
116 188
116 189
116 192
116 194
116 195
116 197
116 203
116 204
116 205
116 207
116 208
116 213
116 215
116 218
116 221
116 225
116 226
116 229
116 231
116 233
116 235
116 236
116 237
116 238
116 241
116 242
116 245
116 246
116 249
116 250
116 252
116 254
116 255
116 257
116 258
116 259
116 266
116 267
116 272
116 276
116 277
116 280
116 284
116 285
116 289
116 297
116 299
116 305
116 308
116 312
116 313
117 118
117 119
117 120
117 122
117 123
117 124
117 125
117 126
117 127
117 130
117 131
117 132
117 138
117 140
117 141
117 143
117 144
117 145
117 146
117 148
117 153
117 155
117 160
117 161
117 162
117 163
117 164
117 165
117 169
117 170
117 171
117 173
117 174
117 175
117 176
117 178
117 179
117 181
117 182
117 184
117 186
117 190
117 191
117 196
117 203
117 204
117 205
117 206
117 207
117 209
117 210
117 214
117 215
117 216
117 221
117 223
117 224
117 226
117 227
117 229
117 230
117 231
117 232
117 233
117 235
117 239
117 241
117 242
117 243
117 245
117 246
117 248
117 249
117 250
117 251
117 252
117 255
117 257
117 259
117 260
117 261
117 263
117 264
117 265
117 266
117 268
117 269
117 271
117 273
117 275
117 277
117 278
117 279
117 280
117 281
117 282
117 283
117 285
117 286
117 288
117 289
117 290
117 293
117 294
117 296
117 300
117 303
117 304
117 306
117 307
117 310
118 119
118 120
118 122
118 124
118 128
118 129
118 130
118 131
118 136
118 137
118 138
118 139
118 142
118 143
118 145
118 146
118 148
118 154
118 155
118 157
118 160
118 161
118 162
118 170
118 175
118 176
118 179
118 181
118 187
118 188
118 191
118 196
118 204
118 209
118 215
118 216
118 217
118 221
118 226
118 227
118 232
118 233
118 236
118 240
118 241
118 246
118 248
118 251
118 263
118 265
118 266
118 268
118 272
118 273
118 276
118 281
118 282
118 283
118 288
118 293
118 299
118 300
118 303
118 306
118 308
119 120
119 124
119 125
119 129
119 130
119 131
119 132
119 136
119 139
119 143
119 144
119 150
119 152
119 153
119 160
119 161
119 162
119 165
119 166
119 167
119 170
119 171
119 174
119 175
119 176
119 177
119 179
119 181
119 184
119 186
119 187
119 188
119 189
119 190
119 191
119 195
119 196
119 201
119 204
119 207
119 208
119 209
119 210
119 211
119 212
119 218
119 221
119 223
119 224
119 225
119 227
119 229
119 231
119 232
119 233
119 235
119 241
119 245
119 251
119 255
119 257
119 260
119 261
119 262
119 263
119 265
119 266
119 268
119 271
119 275
119 276
119 277
119 280
119 281
119 282
119 283
119 287
119 288
119 290
119 292
119 293
119 294
119 296
119 299
119 301
119 302
119 303
119 304
119 306
119 308
120 122
120 123
120 124
120 125
120 131
120 132
120 136
120 137
120 138
120 139
120 140
120 143
120 144
120 145
120 150
120 151
120 152
120 153
120 154
120 155
120 158
120 159
120 162
120 165
120 166
120 167
120 168
120 169
120 170
120 173
120 175
120 176
120 177
120 178
120 179
120 181
120 183
120 184
120 187
120 188
120 189
120 190
120 191
120 193
120 194
120 195
120 196
120 197
120 199
120 204
120 206
120 208
120 209
120 210
120 211
120 214
120 215
120 216
120 218
120 221
120 223
120 227
120 232
120 233
120 234
120 236
120 237
120 239
120 240
120 241
120 243
120 244
120 246
120 248
120 249
120 251
120 254
120 255
120 257
120 258
120 259
120 261
120 263
120 265
120 266
120 267
120 268
120 270
120 272
120 275
120 276
120 277
120 278
120 281
120 282
120 283
120 285
120 286
120 287
120 288
120 290
120 291
120 293
120 295
120 296
120 299
120 302
120 303
120 304
120 306
120 307
120 308
120 312
121 123
121 127
121 134
121 136
121 139
121 143
121 144
121 145
121 154
121 159
121 161
121 167
121 168
121 169
121 170
121 172
121 174
121 177
121 184
121 185
121 187
121 192
121 195
121 197
121 201
121 204
121 205
121 209
121 210
121 211
121 213
121 218
121 219
121 224
121 229
121 236
121 241
121 242
121 243
121 249
121 254
121 262
121 263
121 271
121 283
121 284
121 286
121 289
121 297
121 299
121 304
121 310
121 313
122 124
122 125
122 126
122 127
122 128
122 132
122 133
122 137
122 138
122 140
122 143
122 144
122 146
122 149
122 151
122 153
122 154
122 155
122 157
122 158
122 163
122 164
122 165
122 166
122 168
122 169
122 176
122 178
122 179
122 183
122 185
122 186
122 187
122 189
122 190
122 193
122 195
122 197
122 204
122 210
122 211
122 214
122 216
122 218
122 221
122 226
122 227
122 230
122 231
122 233
122 234
122 235
122 236
122 237
122 240
122 241
122 243
122 244
122 247
122 251
122 254
122 255
122 257
122 258
122 259
122 260
122 261
122 262
122 263
122 265
122 270
122 273
122 274
122 276
122 277
122 278
122 279
122 281
122 284
122 285
122 286
122 287
122 288
122 289
122 290
122 292
122 293
122 294
122 295
122 296
122 297
122 298
122 301
122 302
122 303
122 304
122 306
122 307
122 310
122 311
122 312
123 126
123 128
123 129
123 130
123 131
123 134
123 137
123 141
123 143
123 145
123 151
123 152
123 153
123 154
123 157
123 159
123 164
123 165
123 167
123 168
123 169
123 171
123 173
123 174
123 177
123 179
123 181
123 185
123 186
123 188
123 189
123 192
123 195
123 196
123 197
123 204
123 207
123 208
123 213
123 217
123 218
123 220
123 221
123 222
123 225
123 226
123 229
123 233
123 235
123 236
123 237
123 238
123 239
123 241
123 242
123 244
123 245
123 248
123 249
123 250
123 251
123 254
123 257
123 258
123 259
123 260
123 261
123 262
123 265
123 271
123 272
123 275
123 276
123 277
123 278
123 281
123 283
123 286
123 287
123 289
123 290
123 293
123 295
123 296
123 297
123 298
123 303
123 305
123 306
123 307
123 313
124 125
124 127
124 131
124 132
124 134
124 142
124 143
124 144
124 148
124 155
124 159
124 161
124 162
124 164
124 167
124 170
124 173
124 175
124 176
124 179
124 180
124 181
124 182
124 184
124 187
124 189
124 190
124 191
124 196
124 204
124 207
124 212
124 214
124 221
124 222
124 223
124 226
124 227
124 229
124 230
124 232
124 233
124 235
124 238
124 242
124 244
124 245
124 246
124 251
124 252
124 255
124 257
124 259
124 260
124 261
124 262
124 263
124 265
124 266
124 268
124 272
124 273
124 275
124 279
124 281
124 282
124 287
124 288
124 293
124 294
124 296
124 299
124 300
124 302
124 303
124 305
124 306
124 309
124 310
125 129
125 130
125 131
125 132
125 134
125 137
125 138
125 142
125 143
125 144
125 145
125 146
125 148
125 150
125 151
125 152
125 153
125 156
125 158
125 159
125 160
125 161
125 164
125 165
125 166
125 167
125 168
125 171
125 175
125 176
125 179
125 180
125 182
125 187
125 189
125 190
125 191
125 192
125 193
125 194
125 196
125 198
125 201
125 203
125 208
125 209
125 210
125 211
125 212
125 219
125 221
125 222
125 224
125 226
125 237
125 239
125 241
125 242
125 243
125 244
125 246
125 249
125 250
125 251
125 255
125 261
125 263
125 265
125 267
125 270
125 271
125 272
125 273
125 274
125 277
125 279
125 280
125 282
125 286
125 287
125 288
125 289
125 292
125 294
125 295
125 296
125 300
125 304
125 305
125 306
125 310
125 311
126 128
126 129
126 130
126 131
126 132
126 137
126 138
126 139
126 140
126 142
126 143
126 144
126 150
126 151
126 153
126 158
126 160
126 161
126 164
126 165
126 169
126 171
126 179
126 182
126 189
126 193
126 195
126 199
126 203
126 209
126 210
126 211
126 216
126 221
126 223
126 226
126 229
126 231
126 233
126 238
126 239
126 244
126 249
126 252
126 254
126 255
126 263
126 264
126 267
126 268
126 270
126 271
126 272
126 274
126 276
126 283
126 286
126 287
126 289
126 294
126 295
126 297
126 300
126 301
126 303
126 304
126 305
126 310
126 313
127 129
127 130
127 131
127 134
127 138
127 139
127 140
127 141
127 142
127 143
127 144
127 150
127 154
127 155
127 156
127 158
127 160
127 161
127 165
127 173
127 181
127 189
127 190
127 192
127 193
127 199
127 201
127 205
127 206
127 208
127 211
127 215
127 223
127 226
127 230
127 233
127 235
127 237
127 242
127 243
127 244
127 245
127 247
127 255
127 257
127 258
127 260
127 265
127 267
127 269
127 270
127 272
127 278
127 279
127 284
127 286
127 289
127 290
127 294
127 295
127 296
127 301
127 302
127 304
127 305
127 310
127 312
127 313
128 129
128 131
128 132
128 134
128 135
128 137
128 138
128 139
128 140
128 142
128 144
128 153
128 154
128 157
128 159
128 161
128 162
128 163
128 165
128 168
128 169
128 170
128 174
128 175
128 176
128 179
128 182
128 188
128 189
128 190
128 199
128 201
128 205
128 206
128 210
128 212
128 213
128 216
128 221
128 231
128 233
128 236
128 237
128 238
128 239
128 241
128 247
128 251
128 257
128 259
128 260
128 264
128 265
128 270
128 272
128 274
128 276
128 277
128 279
128 283
128 285
128 290
128 293
128 299
128 300
128 303
128 305
128 306
128 307
128 308
128 310
128 312
129 130
129 131
129 132
129 136
129 137
129 138
129 142
129 144
129 145
129 146
129 148
129 151
129 152
129 153
129 156
129 157
129 160
129 161
129 162
129 167
129 168
129 169
129 170
129 171
129 175
129 176
129 178
129 180
129 182
129 189
129 193
129 194
129 196
129 197
129 198
129 199
129 208
129 209
129 211
129 215
129 216
129 219
129 221
129 223
129 224
129 230
129 235
129 237
129 239
129 243
129 244
129 246
129 247
129 249
129 254
129 255
129 262
129 263
129 264
129 266
129 267
129 271
129 272
129 273
129 276
129 278
129 285
129 286
129 287
129 290
129 294
129 295
129 296
129 300
129 301
129 302
129 304
129 306
129 307
129 309
129 311
130 131
130 138
130 142
130 143
130 144
130 145
130 146
130 148
130 151
130 152
130 153
130 160
130 161
130 164
130 169
130 173
130 174
130 176
130 177
130 178
130 179
130 180
130 182
130 187
130 189
130 193
130 194
130 195
130 197
130 198
130 208
130 209
130 210
130 211
130 216
130 217
130 218
130 219
130 220
130 221
130 222
130 224
130 225
130 226
130 230
130 231
130 233
130 237
130 238
130 239
130 240
130 244
130 246
130 249
130 251
130 252
130 254
130 255
130 257
130 258
130 260
130 261
130 262
130 264
130 265
130 267
130 268
130 269
130 270
130 272
130 278
130 280
130 286
130 290
130 292
130 295
130 302
130 304
130 306
130 311
131 132
131 134
131 137
131 139
131 140
131 143
131 144
131 148
131 149
131 150
131 152
131 153
131 155
131 157
131 160
131 161
131 162
131 164
131 165
131 166
131 168
131 170
131 171
131 173
131 175
131 176
131 177
131 179
131 181
131 184
131 187
131 188
131 189
131 191
131 192
131 195
131 196
131 199
131 204
131 205
131 207
131 209
131 210
131 212
131 213
131 214
131 215
131 221
131 223
131 227
131 232
131 233
131 238
131 240
131 244
131 245
131 248
131 249
131 251
131 252
131 255
131 257
131 258
131 260
131 261
131 263
131 264
131 265
131 266
131 267
131 269
131 272
131 275
131 276
131 278
131 281
131 282
131 287
131 288
131 290
131 292
131 293
131 294
131 295
131 296
131 299
131 302
131 303
131 305
131 306
131 307
131 308
132 136
132 137
132 139
132 144
132 145
132 146
132 151
132 155
132 159
132 161
132 162
132 164
132 166
132 169
132 170
132 171
132 174
132 175
132 176
132 177
132 178
132 179
132 182
132 184
132 186
132 190
132 191
132 192
132 196
132 204
132 207
132 208
132 217
132 219
132 221
132 223
132 227
132 233
132 235
132 238
132 239
132 240
132 241
132 243
132 244
132 245
132 249
132 251
132 252
132 254
132 259
132 261
132 263
132 265
132 266
132 268
132 269
132 271
132 272
132 279
132 281
132 282
132 283
132 287
132 288
132 289
132 294
132 295
132 296
132 299
132 301
132 302
132 304
132 305
132 308
133 149
133 151
133 189
133 206
133 239
133 249
133 259
133 260
133 272
133 275
133 279
133 290
133 299
133 302
133 306
134 135
134 136
134 137
134 141
134 142
134 144
134 154
134 155
134 158
134 159
134 160
134 169
134 172
134 177
134 184
134 185
134 186
134 188
134 189
134 192
134 195
134 197
134 204
134 208
134 212
134 218
134 226
134 229
134 235
134 236
134 238
134 239
134 242
134 245
134 249
134 251
134 254
134 258
134 259
134 260
134 270
134 280
134 281
134 283
134 284
134 287
134 289
134 290
134 303
134 305
134 310
135 141
135 142
135 154
135 155
135 157
135 158
135 160
135 176
135 189
135 195
135 247
135 277
136 137
136 139
136 140
136 141
136 143
136 144
136 145
136 148
136 151
136 152
136 154
136 155
136 161
136 165
136 167
136 169
136 172
136 175
136 176
136 177
136 182
136 184
136 185
136 186
136 188
136 189
136 190
136 192
136 193
136 194
136 195
136 196
136 197
136 200
136 201
136 204
136 209
136 210
136 212
136 213
136 218
136 219
136 222
136 229
136 233
136 234
136 235
136 236
136 238
136 239
136 241
136 242
136 243
136 244
136 245
136 249
136 254
136 257
136 259
136 271
136 272
136 276
136 277
136 278
136 283
136 284
136 285
136 286
136 287
136 289
136 290
136 295
136 296
136 298
136 299
136 303
136 304
136 305
136 306
136 308
136 310
136 312
137 138
137 139
137 140
137 145
137 146
137 148
137 150
137 151
137 152
137 153
137 154
137 155
137 157
137 159
137 160
137 161
137 164
137 165
137 166
137 169
137 170
137 173
137 175
137 177
137 180
137 181
137 182
137 184
137 185
137 186
137 188
137 189
137 190
137 192
137 193
137 194
137 196
137 198
137 199
137 201
137 204
137 205
137 206
137 208
137 209
137 210
137 211
137 212
137 217
137 218
137 219
137 221
137 223
137 224
137 226
137 229
137 230
137 233
137 234
137 235
137 236
137 237
137 240
137 241
137 243
137 244
137 246
137 247
137 249
137 255
137 258
137 264
137 265
137 266
137 267
137 269
137 270
137 271
137 272
137 273
137 274
137 276
137 278
137 279
137 280
137 282
137 283
137 285
137 286
137 287
137 288
137 289
137 292
137 294
137 295
137 296
137 298
137 300
137 301
137 304
137 305
137 308
137 309
137 310
138 139
138 142
138 143
138 146
138 148
138 149
138 150
138 151
138 152
138 153
138 155
138 156
138 159
138 160
138 161
138 164
138 165
138 169
138 170
138 171
138 172
138 177
138 180
138 182
138 183
138 184
138 187
138 188
138 189
138 190
138 193
138 194
138 195
138 198
138 199
138 204
138 206
138 208
138 209
138 210
138 211
138 212
138 215
138 216
138 217
138 219
138 221
138 222
138 224
138 226
138 230
138 231
138 237
138 239
138 241
138 242
138 243
138 244
138 246
138 247
138 248
138 249
138 255
138 259
138 263
138 264
138 266
138 267
138 269
138 270
138 271
138 277
138 278
138 282
138 283
138 285
138 286
138 287
138 290
138 292
138 294
138 295
138 296
138 302
138 303
138 304
138 305
138 307
138 308
138 309
138 311
138 313
139 140
139 143
139 144
139 145
139 150
139 151
139 155
139 157
139 158
139 161
139 163
139 165
139 166
139 168
139 169
139 170
139 173
139 174
139 175
139 176
139 177
139 179
139 181
139 182
139 184
139 186
139 188
139 189
139 190
139 191
139 192
139 194
139 196
139 197
139 200
139 201
139 203
139 204
139 205
139 208
139 209
139 210
139 211
139 212
139 215
139 216
139 218
139 219
139 221
139 222
139 223
139 225
139 226
139 227
139 231
139 237
139 240
139 241
139 242
139 243
139 244
139 246
139 247
139 249
139 254
139 255
139 258
139 260
139 262
139 263
139 266
139 270
139 271
139 273
139 274
139 276
139 277
139 278
139 282
139 283
139 284
139 285
139 287
139 289
139 290
139 292
139 293
139 294
139 296
139 300
139 301
139 302
139 304
139 305
139 306
139 307
139 308
139 309
139 310
139 312
140 142
140 143
140 144
140 148
140 149
140 150
140 151
140 152
140 153
140 157
140 158
140 160
140 161
140 162
140 163
140 164
140 165
140 166
140 169
140 170
140 171
140 175
140 176
140 177
140 180
140 182
140 184
140 185
140 186
140 187
140 188
140 189
140 190
140 191
140 192
140 194
140 195
140 197
140 199
140 201
140 203
140 205
140 206
140 208
140 209
140 210
140 212
140 215
140 216
140 219
140 221
140 222
140 224
140 226
140 227
140 230
140 231
140 233
140 234
140 235
140 236
140 237
140 238
140 240
140 241
140 242
140 243
140 244
140 246
140 247
140 249
140 251
140 258
140 260
140 262
140 263
140 265
140 267
140 268
140 269
140 270
140 271
140 272
140 273
140 274
140 276
140 277
140 279
140 283
140 285
140 287
140 290
140 294
140 295
140 296
140 300
140 301
140 302
140 304
140 306
140 307
140 308
140 310
140 311
140 312
141 142
141 143
141 144
141 145
141 146
141 149
141 154
141 155
141 157
141 158
141 160
141 161
141 167
141 172
141 177
141 179
141 185
141 186
141 192
141 195
141 197
141 208
141 210
141 218
141 219
141 224
141 229
141 231
141 235
141 236
141 239
141 242
141 245
141 249
141 250
141 251
141 254
141 259
141 272
141 278
141 284
141 289
141 296
141 301
141 303
141 310
142 144
142 145
142 148
142 150
142 151
142 152
142 153
142 154
142 155
142 156
142 157
142 158
142 160
142 161
142 164
142 165
142 166
142 171
142 173
142 175
142 182
142 188
142 193
142 194
142 195
142 199
142 203
142 207
142 208
142 210
142 211
142 213
142 216
142 217
142 218
142 219
142 226
142 229
142 230
142 231
142 232
142 233
142 234
142 236
142 237
142 238
142 241
142 242
142 243
142 244
142 249
142 254
142 255
142 258
142 260
142 264
142 267
142 268
142 269
142 271
142 272
142 273
142 276
142 277
142 278
142 285
142 286
142 287
142 289
142 290
142 294
142 295
142 300
142 301
142 302
142 304
142 305
142 308
142 309
143 144
143 145
143 152
143 153
143 154
143 157
143 158
143 159
143 161
143 162
143 163
143 164
143 166
143 167
143 172
143 173
143 176
143 177
143 179
143 180
143 181
143 184
143 185
143 186
143 188
143 191
143 192
143 193
143 196
143 197
143 205
143 208
143 209
143 211
143 212
143 213
143 215
143 218
143 219
143 221
143 223
143 226
143 227
143 229
143 234
143 235
143 236
143 237
143 238
143 239
143 240
143 241
143 242
143 243
143 244
143 245
143 246
143 248
143 249
143 251
143 254
143 259
143 261
143 262
143 264
143 266
143 268
143 271
143 272
143 273
143 274
143 276
143 278
143 282
143 283
143 284
143 286
143 289
143 294
143 297
143 300
143 302
143 303
143 305
143 307
143 308
143 309
143 310
143 312
143 313
144 145
144 151
144 153
144 154
144 155
144 159
144 160
144 161
144 162
144 163
144 169
144 170
144 172
144 173
144 174
144 176
144 177
144 184
144 185
144 186
144 188
144 190
144 191
144 193
144 195
144 196
144 197
144 203
144 204
144 209
144 212
144 213
144 216
144 218
144 221
144 222
144 223
144 224
144 225
144 229
144 232
144 235
144 236
144 237
144 238
144 239
144 241
144 242
144 245
144 246
144 247
144 249
144 254
144 257
144 259
144 260
144 261
144 262
144 263
144 264
144 272
144 273
144 274
144 276
144 277
144 279
144 280
144 284
144 287
144 289
144 294
144 299
144 300
144 301
144 302
144 304
144 305
144 306
144 307
144 308
144 310
145 146
145 149
145 151
145 152
145 154
145 159
145 163
145 165
145 169
145 171
145 172
145 173
145 177
145 179
145 180
145 182
145 184
145 185
145 186
145 187
145 188
145 189
145 190
145 192
145 194
145 195
145 196
145 197
145 199
145 201
145 203
145 209
145 210
145 212
145 213
145 216
145 218
145 219
145 221
145 224
145 225
145 229
145 230
145 233
145 235
145 236
145 238
145 239
145 240
145 241
145 242
145 243
145 244
145 245
145 249
145 250
145 251
145 254
145 259
145 261
145 263
145 267
145 269
145 271
145 272
145 273
145 276
145 277
145 279
145 281
145 283
145 284
145 286
145 287
145 288
145 289
145 290
145 293
145 295
145 296
145 297
145 298
145 299
145 302
145 303
145 304
145 305
145 306
145 307
145 308
145 311
145 313
146 148
146 152
146 153
146 156
146 161
146 164
146 168
146 169
146 173
146 180
146 182
146 189
146 191
146 192
146 193
146 194
146 198
146 199
146 203
146 206
146 208
146 209
146 210
146 212
146 214
146 215
146 217
146 219
146 223
146 224
146 226
146 227
146 229
146 230
146 233
146 235
146 241
146 243
146 244
146 246
146 249
146 251
146 255
146 257
146 259
146 261
146 262
146 264
146 269
146 271
146 272
146 273
146 274
146 276
146 278
146 279
146 286
146 287
146 288
146 292
146 293
146 294
146 295
146 296
146 297
146 301
146 302
146 304
146 305
146 306
146 310
146 311
148 149
148 150
148 151
148 152
148 153
148 156
148 157
148 159
148 160
148 161
148 162
148 165
148 170
148 171
148 173
148 180
148 182
148 185
148 188
148 189
148 190
148 193
148 194
148 196
148 198
148 199
148 201
148 204
148 206
148 208
148 209
148 210
148 219
148 221
148 222
148 223
148 224
148 225
148 226
148 227
148 229
148 233
148 236
148 237
148 240
148 243
148 244
148 246
148 249
148 255
148 257
148 264
148 267
148 269
148 271
148 272
148 273
148 278
148 283
148 286
148 287
148 288
148 292
148 294
148 295
148 296
148 300
148 302
148 304
148 305
148 309
149 151
149 153
149 158
149 162
149 163
149 164
149 165
149 168
149 171
149 173
149 175
149 176
149 178
149 185
149 187
149 189
149 190
149 195
149 199
149 205
149 206
149 212
149 216
149 217
149 221
149 222
149 224
149 227
149 229
149 230
149 231
149 233
149 234
149 235
149 236
149 238
149 239
149 241
149 243
149 247
149 254
149 258
149 260
149 262
149 263
149 265
149 267
149 271
149 272
149 277
149 278
149 279
149 281
149 283
149 285
149 287
149 288
149 290
149 291
149 293
149 294
149 296
149 299
149 301
149 306
149 308
149 309
149 310
149 311
149 312
150 151
150 152
150 154
150 156
150 158
150 159
150 160
150 161
150 165
150 166
150 169
150 171
150 177
150 189
150 191
150 192
150 193
150 194
150 196
150 197
150 198
150 199
150 203
150 206
150 208
150 209
150 210
150 211
150 214
150 218
150 226
150 227
150 230
150 231
150 233
150 237
150 241
150 243
150 244
150 245
150 246
150 249
150 250
150 251
150 257
150 258
150 259
150 263
150 264
150 267
150 268
150 269
150 270
150 272
150 274
150 277
150 278
150 279
150 282
150 286
150 294
150 295
150 296
150 298
150 300
150 301
150 302
150 303
150 304
150 305
150 307
150 308
150 309
150 311
150 312
151 152
151 153
151 156
151 158
151 160
151 161
151 163
151 164
151 165
151 171
151 178
151 180
151 182
151 188
151 189
151 193
151 194
151 195
151 197
151 199
151 201
151 206
151 208
151 209
151 210
151 211
151 223
151 224
151 227
151 233
151 237
151 239
151 242
151 243
151 244
151 246
151 247
151 250
151 255
151 260
151 261
151 264
151 266
151 267
151 270
151 271
151 272
151 278
151 279
151 280
151 282
151 283
151 286
151 287
151 290
151 292
151 294
151 295
151 298
151 299
151 301
151 302
151 304
151 306
151 307
151 311
152 153
152 156
152 158
152 159
152 160
152 161
152 164
152 165
152 168
152 169
152 170
152 171
152 182
152 189
152 191
152 192
152 193
152 198
152 199
152 201
152 203
152 205
152 208
152 209
152 210
152 211
152 212
152 213
152 215
152 219
152 221
152 223
152 224
152 226
152 227
152 228
152 229
152 230
152 233
152 237
152 243
152 244
152 249
152 250
152 255
152 259
152 264
152 267
152 270
152 271
152 272
152 277
152 278
152 283
152 286
152 288
152 290
152 292
152 294
152 295
152 300
152 302
152 303
152 304
152 305
152 308
152 309
153 157
153 160
153 161
153 162
153 163
153 164
153 169
153 173
153 174
153 175
153 176
153 180
153 181
153 182
153 183
153 186
153 188
153 189
153 190
153 193
153 194
153 196
153 197
153 198
153 204
153 206
153 208
153 209
153 210
153 214
153 216
153 217
153 218
153 219
153 222
153 223
153 224
153 226
153 227
153 229
153 233
153 237
153 238
153 239
153 243
153 244
153 246
153 247
153 249
153 251
153 254
153 255
153 257
153 259
153 261
153 262
153 264
153 267
153 269
153 271
153 273
153 274
153 275
153 276
153 277
153 279
153 281
153 285
153 286
153 289
153 290
153 292
153 295
153 296
153 300
153 302
153 303
153 304
153 306
153 310
153 311
153 312
153 313
154 155
154 158
154 160
154 167
154 169
154 171
154 173
154 174
154 177
154 179
154 182
154 183
154 185
154 186
154 188
154 189
154 190
154 192
154 193
154 194
154 197
154 213
154 218
154 229
154 233
154 235
154 236
154 238
154 239
154 241
154 242
154 245
154 248
154 249
154 250
154 252
154 257
154 259
154 260
154 271
154 272
154 274
154 276
154 277
154 284
154 289
154 294
154 298
154 301
154 303
154 305
154 310
154 313
155 158
155 159
155 160
155 162
155 169
155 170
155 173
155 175
155 176
155 177
155 178
155 179
155 181
155 184
155 187
155 188
155 189
155 191
155 192
155 196
155 203
155 204
155 209
155 212
155 214
155 215
155 216
155 218
155 221
155 222
155 223
155 227
155 230
155 232
155 233
155 239
155 241
155 242
155 245
155 246
155 247
155 248
155 249
155 251
155 254
155 255
155 257
155 258
155 259
155 260
155 263
155 265
155 266
155 275
155 281
155 283
155 284
155 288
155 293
155 296
155 299
155 302
155 303
155 304
155 306
155 307
155 308
156 158
156 159
156 160
156 161
156 165
156 182
156 189
156 193
156 199
156 208
156 210
156 211
156 224
156 226
156 244
156 264
156 267
156 271
156 278
156 294
156 295
156 300
156 301
156 304
156 309
157 161
157 162
157 163
157 164
157 166
157 168
157 169
157 170
157 173
157 176
157 177
157 185
157 189
157 190
157 193
157 201
157 203
157 205
157 212
157 216
157 231
157 239
157 247
157 258
157 259
157 260
157 262
157 272
157 273
157 274
157 276
157 277
157 279
157 283
157 285
157 286
157 287
157 289
157 290
157 306
157 307
157 310
158 159
158 160
158 161
158 162
158 164
158 165
158 166
158 168
158 171
158 175
158 176
158 178
158 186
158 189
158 190
158 191
158 192
158 196
158 197
158 203
158 205
158 207
158 208
158 211
158 212
158 216
158 221
158 223
158 227
158 230
158 231
158 237
158 240
158 242
158 244
158 249
158 251
158 254
158 257
158 259
158 260
158 270
158 271
158 272
158 274
158 276
158 277
158 279
158 282
158 283
158 284
158 285
158 287
158 290
158 292
158 294
158 295
158 299
158 303
158 306
158 308
158 311
159 161
159 165
159 166
159 167
159 175
159 177
159 179
159 185
159 186
159 189
159 192
159 193
159 195
159 197
159 198
159 204
159 210
159 211
159 213
159 219
159 222
159 223
159 229
159 232
159 233
159 236
159 239
159 242
159 248
159 249
159 251
159 254
159 258
159 259
159 260
159 266
159 270
159 271
159 272
159 275
159 278
159 279
159 284
159 287
159 288
159 297
159 298
159 299
159 300
159 304
159 305
159 309
159 312
159 313
160 161
160 162
160 164
160 165
160 171
160 174
160 175
160 179
160 182
160 189
160 192
160 193
160 194
160 196
160 197
160 198
160 199
160 208
160 210
160 211
160 215
160 226
160 227
160 230
160 237
160 240
160 243
160 244
160 246
160 247
160 248
160 255
160 257
160 260
160 266
160 267
160 268
160 270
160 271
160 273
160 278
160 286
160 292
160 294
160 295
160 300
160 303
160 304
160 309
161 162
161 164
161 165
161 167
161 168
161 171
161 179
161 180
161 182
161 189
161 191
161 192
161 193
161 194
161 198
161 199
161 201
161 203
161 208
161 209
161 210
161 211
161 214
161 215
161 218
161 219
161 221
161 222
161 223
161 224
161 226
161 227
161 229
161 230
161 231
161 240
161 242
161 243
161 244
161 248
161 249
161 252
161 255
161 257
161 258
161 261
161 264
161 266
161 267
161 269
161 270
161 271
161 272
161 273
161 275
161 276
161 278
161 280
161 282
161 283
161 286
161 287
161 292
161 294
161 295
161 300
161 301
161 302
161 304
161 308
161 309
161 311
162 163
162 166
162 175
162 176
162 177
162 184
162 193
162 196
162 198
162 208
162 209
162 212
162 215
162 221
162 224
162 226
162 227
162 231
162 232
162 236
162 237
162 247
162 248
162 251
162 255
162 259
162 263
162 264
162 266
162 274
162 281
162 282
162 283
162 292
162 293
162 296
162 302
162 303
162 306
162 310
163 164
163 166
163 167
163 168
163 170
163 172
163 173
163 176
163 177
163 187
163 188
163 189
163 190
163 191
163 192
163 193
163 195
163 196
163 198
163 200
163 201
163 204
163 205
163 206
163 209
163 210
163 212
163 215
163 216
163 218
163 219
163 221
163 223
163 227
163 228
163 229
163 231
163 232
163 233
163 234
163 235
163 236
163 237
163 239
163 240
163 241
163 242
163 244
163 247
163 248
163 249
163 257
163 260
163 261
163 264
163 266
163 267
163 271
163 274
163 275
163 277
163 279
163 280
163 282
163 283
163 285
163 287
163 289
163 290
163 291
163 292
163 294
163 299
163 301
163 303
163 304
163 306
163 307
163 308
163 310
163 312
164 165
164 166
164 167
164 168
164 169
164 170
164 171
164 172
164 173
164 174
164 175
164 176
164 180
164 182
164 184
164 187
164 189
164 190
164 191
164 192
164 193
164 194
164 195
164 197
164 198
164 200
164 201
164 202
164 203
164 208
164 209
164 210
164 211
164 212
164 213
164 216
164 218
164 221
164 222
164 226
164 227
164 230
164 231
164 233
164 234
164 236
164 240
164 241
164 242
164 243
164 244
164 245
164 246
164 247
164 251
164 255
164 257
164 258
164 259
164 260
164 262
164 263
164 264
164 266
164 267
164 268
164 269
164 271
164 273
164 274
164 276
164 277
164 279
164 281
164 282
164 283
164 285
164 287
164 290
164 292
164 293
164 295
164 296
164 297
164 298
164 301
164 302
164 303
164 304
164 306
164 308
164 310
164 311
164 312
165 166
165 167
165 168
165 169
165 170
165 171
165 173
165 175
165 176
165 177
165 180
165 182
165 185
165 186
165 187
165 188
165 189
165 190
165 191
165 192
165 193
165 194
165 195
165 196
165 198
165 199
165 204
165 208
165 210
165 211
165 212
165 213
165 215
165 216
165 221
165 222
165 224
165 225
165 226
165 227
165 230
165 232
165 233
165 236
165 237
165 238
165 239
165 240
165 241
165 242
165 243
165 244
165 248
165 250
165 251
165 255
165 257
165 259
165 261
165 262
165 264
165 265
165 266
165 267
165 269
165 270
165 271
165 272
165 273
165 274
165 275
165 277
165 278
165 281
165 282
165 283
165 284
165 286
165 287
165 288
165 290
165 292
165 293
165 294
165 295
165 296
165 299
165 300
165 301
165 302
165 304
165 305
165 308
165 309
165 310
165 311
166 167
166 168
166 169
166 170
166 171
166 173
166 176
166 177
166 186
166 188
166 189
166 190
166 191
166 192
166 195
166 198
166 200
166 201
166 203
166 209
166 210
166 211
166 215
166 216
166 218
166 219
166 221
166 226
166 229
166 231
166 232
166 235
166 236
166 238
166 239
166 240
166 241
166 243
166 245
166 246
166 249
166 258
166 262
166 263
166 266
166 267
166 270
166 272
166 274
166 275
166 277
166 279
166 282
166 283
166 285
166 286
166 287
166 288
166 289
166 290
166 294
166 295
166 301
166 304
166 307
166 308
166 310
166 312
166 313
167 169
167 170
167 173
167 175
167 176
167 177
167 179
167 180
167 185
167 186
167 187
167 188
167 189
167 190
167 191
167 192
167 193
167 194
167 195
167 200
167 201
167 203
167 204
167 209
167 210
167 211
167 212
167 213
167 215
167 216
167 217
167 218
167 221
167 222
167 224
167 225
167 226
167 229
167 235
167 236
167 238
167 239
167 240
167 241
167 242
167 244
167 245
167 247
167 248
167 249
167 250
167 252
167 254
167 255
167 258
167 259
167 264
167 266
167 270
167 272
167 274
167 276
167 278
167 280
167 283
167 284
167 285
167 288
167 289
167 290
167 291
167 294
167 301
167 302
167 303
167 304
167 305
167 306
167 308
167 310
167 313
168 171
168 172
168 174
168 175
168 176
168 177
168 178
168 179
168 180
168 181
168 182
168 183
168 184
168 185
168 186
168 187
168 188
168 189
168 190
168 194
168 195
168 196
168 197
168 198
168 199
168 201
168 203
168 205
168 207
168 210
168 213
168 215
168 218
168 220
168 221
168 223
168 225
168 227
168 229
168 233
168 234
168 236
168 237
168 238
168 241
168 242
168 243
168 244
168 245
168 246
168 247
168 249
168 250
168 252
168 253
168 254
168 255
168 256
168 257
168 258
168 259
168 260
168 263
168 264
168 265
168 267
168 269
168 271
168 274
168 276
168 277
168 278
168 279
168 284
168 285
168 287
168 289
168 290
168 292
168 300
168 302
168 303
168 306
168 309
168 310
168 311
168 312
168 313
169 170
169 171
169 173
169 174
169 176
169 177
169 181
169 185
169 187
169 188
169 189
169 190
169 191
169 192
169 193
169 195
169 196
169 197
169 198
169 199
169 200
169 204
169 207
169 208
169 209
169 210
169 211
169 215
169 216
169 219
169 221
169 223
169 224
169 225
169 226
169 233
169 235
169 236
169 238
169 239
169 241
169 242
169 244
169 246
169 247
169 249
169 250
169 251
169 252
169 254
169 255
169 259
169 260
169 262
169 263
169 264
169 266
169 267
169 269
169 270
169 275
169 276
169 278
169 279
169 280
169 282
169 283
169 285
169 286
169 287
169 288
169 289
169 290
169 291
169 293
169 295
169 296
169 298
169 300
169 302
169 303
169 304
169 305
169 307
169 308
169 313
170 173
170 175
170 176
170 177
170 181
170 182
170 183
170 185
170 186
170 188
170 189
170 190
170 191
170 193
170 194
170 195
170 196
170 198
170 199
170 200
170 201
170 203
170 204
170 208
170 209
170 210
170 211
170 214
170 215
170 216
170 221
170 223
170 225
170 226
170 227
170 228
170 229
170 233
170 235
170 236
170 237
170 239
170 241
170 242
170 247
170 248
170 249
170 251
170 252
170 257
170 260
170 261
170 263
170 265
170 266
170 270
170 271
170 273
170 275
170 278
170 279
170 280
170 281
170 283
170 287
170 288
170 290
170 292
170 293
170 295
170 296
170 298
170 299
170 302
170 303
170 304
170 306
170 308
170 310
170 311
170 312
171 173
171 174
171 175
171 179
171 180
171 182
171 185
171 187
171 188
171 189
171 191
171 192
171 193
171 194
171 195
171 196
171 197
171 198
171 199
171 203
171 204
171 205
171 208
171 210
171 211
171 212
171 213
171 214
171 217
171 218
171 222
171 223
171 226
171 227
171 229
171 230
171 233
171 237
171 238
171 241
171 243
171 244
171 246
171 247
171 248
171 249
171 253
171 255
171 257
171 258
171 259
171 260
171 261
171 262
171 263
171 264
171 265
171 267
171 268
171 269
171 270
171 271
171 273
171 274
171 275
171 276
171 277
171 278
171 279
171 281
171 285
171 286
171 287
171 289
171 292
171 293
171 294
171 295
171 296
171 300
171 301
171 302
171 303
171 304
171 305
171 306
171 307
171 308
171 309
171 310
171 311
172 174
172 177
172 178
172 179
172 183
172 184
172 185
172 186
172 187
172 189
172 191
172 192
172 195
172 196
172 197
172 205
172 212
172 216
172 217
172 218
172 221
172 222
172 224
172 229
172 235
172 239
172 240
172 242
172 245
172 247
172 249
172 254
172 259
172 261
172 272
172 273
172 276
172 277
172 279
172 280
172 285
172 286
172 289
172 290
172 295
172 297
172 300
172 302
172 305
172 306
172 307
173 175
173 176
173 177
173 179
173 181
173 182
173 184
173 185
173 186
173 187
173 189
173 190
173 191
173 192
173 193
173 196
173 199
173 201
173 202
173 204
173 208
173 209
173 210
173 212
173 213
173 214
173 215
173 217
173 218
173 219
173 221
173 223
173 224
173 226
173 227
173 229
173 231
173 232
173 233
173 237
173 238
173 239
173 240
173 241
173 247
173 249
173 250
173 251
173 252
173 254
173 255
173 257
173 259
173 262
173 263
173 264
173 265
173 270
173 271
173 272
173 275
173 276
173 277
173 279
173 281
173 282
173 287
173 288
173 290
173 291
173 292
173 294
173 295
173 296
173 297
173 298
173 299
173 300
173 301
173 302
173 303
173 306
173 307
173 308
173 312
174 177
174 178
174 179
174 181
174 183
174 185
174 186
174 187
174 189
174 192
174 193
174 194
174 195
174 196
174 197
174 203
174 205
174 206
174 208
174 211
174 216
174 217
174 219
174 222
174 223
174 224
174 226
174 227
174 229
174 236
174 238
174 239
174 242
174 245
174 246
174 247
174 248
174 249
174 251
174 255
174 259
174 260
174 263
174 264
174 268
174 271
174 273
174 276
174 283
174 286
174 287
174 289
174 293
174 294
174 296
174 300
174 302
174 303
174 304
174 306
174 310
174 312
175 176
175 177
175 179
175 180
175 181
175 182
175 184
175 186
175 188
175 191
175 192
175 194
175 196
175 197
175 198
175 199
175 204
175 205
175 206
175 207
175 208
175 210
175 211
175 212
175 213
175 214
175 215
175 217
175 218
175 221
175 222
175 224
175 225
175 226
175 227
175 229
175 230
175 231
175 232
175 233
175 236
175 242
175 244
175 246
175 247
175 249
175 251
175 254
175 257
175 258
175 259
175 260
175 261
175 262
175 263
175 266
175 268
175 269
175 271
175 272
175 273
175 275
175 277
175 278
175 279
175 281
175 282
175 287
175 288
175 290
175 292
175 294
175 295
175 296
175 299
175 303
175 305
175 306
175 308
175 310
175 312
175 313
176 177
176 178
176 179
176 181
176 184
176 186
176 187
176 188
176 189
176 190
176 191
176 193
176 195
176 196
176 198
176 200
176 203
176 204
176 205
176 207
176 210
176 211
176 212
176 213
176 214
176 215
176 216
176 219
176 221
176 222
176 223
176 226
176 227
176 228
176 231
176 232
176 233
176 235
176 236
176 239
176 240
176 241
176 242
176 245
176 247
176 248
176 249
176 251
176 252
176 257
176 258
176 260
176 261
176 262
176 263
176 265
176 266
176 268
176 269
176 270
176 272
176 274
176 275
176 276
176 277
176 278
176 279
176 280
176 281
176 282
176 283
176 285
176 286
176 287
176 288
176 290
176 291
176 293
176 296
176 299
176 301
176 303
176 304
176 305
176 306
176 307
176 308
176 310
176 312
177 180
177 184
177 185
177 186
177 187
177 188
177 189
177 190
177 191
177 192
177 193
177 195
177 196
177 197
177 200
177 201
177 203
177 204
177 205
177 206
177 208
177 209
177 211
177 212
177 213
177 214
177 215
177 216
177 217
177 218
177 219
177 221
177 223
177 226
177 227
177 229
177 231
177 232
177 233
177 234
177 235
177 236
177 237
177 238
177 239
177 240
177 241
177 242
177 243
177 244
177 248
177 249
177 250
177 254
177 258
177 259
177 260
177 262
177 265
177 266
177 270
177 271
177 272
177 273
177 274
177 275
177 276
177 278
177 280
177 282
177 283
177 284
177 285
177 286
177 287
177 288
177 289
177 290
177 292
177 294
177 297
177 300
177 302
177 303
177 304
177 305
177 307
177 308
177 309
177 310
177 313
178 179
178 180
178 183
178 184
178 185
178 186
178 187
178 189
178 191
178 196
178 197
178 205
178 207
178 216
178 217
178 218
178 222
178 224
178 227
178 233
178 245
178 247
178 249
178 251
178 252
178 257
178 259
178 261
178 263
178 266
178 268
178 273
178 281
178 282
178 286
178 290
178 303
178 306
178 307
178 308
178 310
179 180
179 181
179 182
179 183
179 184
179 185
179 186
179 187
179 189
179 190
179 191
179 196
179 197
179 199
179 203
179 204
179 205
179 206
179 207
179 212
179 214
179 215
179 217
179 218
179 219
179 221
179 222
179 223
179 224
179 227
179 228
179 229
179 231
179 233
179 243
179 245
179 247
179 248
179 249
179 251
179 252
179 255
179 257
179 258
179 259
179 260
179 261
179 262
179 263
179 264
179 265
179 266
179 268
179 269
179 271
179 272
179 273
179 275
179 276
179 277
179 278
179 279
179 281
179 282
179 283
179 286
179 287
179 288
179 290
179 293
179 294
179 295
179 296
179 299
179 300
179 302
179 303
179 304
179 306
179 307
179 308
179 310
179 312
179 313
180 181
180 182
180 184
180 185
180 187
180 188
180 189
180 193
180 194
180 198
180 199
180 205
180 206
180 208
180 209
180 210
180 217
180 218
180 219
180 220
180 221
180 222
180 224
180 226
180 229
180 230
180 231
180 233
180 235
180 237
180 238
180 241
180 244
180 245
180 246
180 249
180 250
180 252
180 254
180 255
180 257
180 258
180 261
180 262
180 264
180 266
180 267
180 269
180 271
180 273
180 274
180 275
180 276
180 277
180 281
180 283
180 284
180 285
180 286
180 287
180 289
180 290
180 292
180 294
180 295
180 297
180 302
180 303
180 306
180 308
180 310
180 311
180 313
181 182
181 184
181 186
181 187
181 190
181 192
181 195
181 196
181 199
181 203
181 204
181 205
181 207
181 208
181 209
181 210
181 211
181 212
181 217
181 218
181 219
181 220
181 221
181 223
181 224
181 227
181 229
181 233
181 234
181 235
181 236
181 237
181 238
181 239
181 240
181 241
181 244
181 249
181 250
181 251
181 252
181 254
181 257
181 258
181 259
181 260
181 262
181 265
181 266
181 267
181 272
181 273
181 275
181 276
181 279
181 280
181 282
181 283
181 284
181 287
181 289
181 293
181 299
181 301
181 302
181 303
181 307
181 308
181 309
181 310
181 311
181 313
182 186
182 188
182 189
182 190
182 193
182 194
182 195
182 196
182 198
182 199
182 203
182 204
182 206
182 208
182 209
182 210
182 211
182 212
182 213
182 217
182 219
182 222
182 223
182 224
182 226
182 227
182 230
182 231
182 233
182 235
182 236
182 237
182 238
182 243
182 244
182 246
182 249
182 255
182 258
182 259
182 261
182 262
182 263
182 264
182 265
182 266
182 267
182 269
182 270
182 271
182 272
182 273
182 275
182 276
182 277
182 278
182 279
182 280
182 283
182 285
182 286
182 289
182 293
182 294
182 295
182 296
182 298
182 300
182 301
182 302
182 303
182 305
182 306
182 307
182 308
182 311
182 312
183 185
183 186
183 187
183 189
183 190
183 192
183 196
183 197
183 205
183 217
183 218
183 222
183 223
183 224
183 227
183 231
183 245
183 247
183 249
183 260
183 261
183 264
183 273
183 276
183 277
183 279
183 285
183 286
183 287
183 289
183 290
183 302
183 306
183 310
184 185
184 186
184 187
184 189
184 191
184 192
184 193
184 194
184 195
184 196
184 197
184 199
184 203
184 205
184 206
184 208
184 209
184 212
184 213
184 214
184 215
184 218
184 219
184 221
184 223
184 225
184 227
184 229
184 230
184 231
184 232
184 233
184 235
184 239
184 240
184 242
184 245
184 246
184 250
184 251
184 254
184 257
184 261
184 262
184 263
184 264
184 265
184 266
184 267
184 268
184 269
184 271
184 276
184 279
184 281
184 282
184 283
184 285
184 286
184 288
184 296
184 299
184 302
184 304
184 306
184 308
184 310
184 311
184 313
185 186
185 187
185 188
185 189
185 192
185 193
185 195
185 196
185 197
185 201
185 205
185 208
185 212
185 217
185 218
185 221
185 222
185 224
185 227
185 228
185 229
185 231
185 235
185 236
185 239
185 240
185 242
185 245
185 247
185 249
185 250
185 254
185 258
185 260
185 261
185 265
185 271
185 272
185 273
185 277
185 279
185 284
185 286
185 287
185 288
185 289
185 292
185 295
185 296
185 297
185 298
185 300
185 303
185 305
185 306
185 313
186 187
186 188
186 189
186 192
186 193
186 195
186 196
186 197
186 199
186 200
186 201
186 204
186 208
186 210
186 212
186 213
186 217
186 218
186 221
186 222
186 223
186 224
186 226
186 229
186 231
186 235
186 236
186 238
186 239
186 240
186 242
186 244
186 245
186 246
186 247
186 249
186 254
186 257
186 259
186 264
186 271
186 272
186 273
186 275
186 276
186 284
186 286
186 289
186 290
186 292
186 294
186 295
186 297
186 299
186 302
186 303
186 305
186 306
186 307
186 308
186 309
186 310
186 313
187 188
187 189
187 190
187 191
187 194
187 195
187 196
187 197
187 203
187 206
187 207
187 208
187 209
187 212
187 214
187 217
187 218
187 221
187 222
187 223
187 224
187 227
187 229
187 231
187 232
187 233
187 236
187 238
187 239
187 241
187 242
187 243
187 245
187 247
187 249
187 250
187 251
187 252
187 257
187 261
187 262
187 263
187 264
187 265
187 268
187 271
187 272
187 273
187 275
187 282
187 284
187 286
187 288
187 289
187 290
187 293
187 295
187 296
187 299
187 302
187 303
187 306
187 307
187 308
187 309
188 189
188 190
188 191
188 192
188 193
188 195
188 197
188 200
188 201
188 204
188 205
188 209
188 210
188 211
188 212
188 213
188 215
188 216
188 217
188 218
188 219
188 221
188 224
188 226
188 227
188 228
188 229
188 231
188 232
188 235
188 236
188 237
188 238
188 239
188 241
188 242
188 245
188 248
188 249
188 251
188 254
188 258
188 259
188 262
188 265
188 266
188 267
188 270
188 271
188 272
188 275
188 276
188 277
188 278
188 280
188 282
188 283
188 284
188 285
188 287
188 289
188 296
188 297
188 298
188 301
188 302
188 304
188 305
188 306
188 308
188 310
189 190
189 192
189 193
189 194
189 195
189 196
189 197
189 198
189 199
189 203
189 204
189 205
189 206
189 208
189 209
189 210
189 211
189 212
189 214
189 215
189 216
189 217
189 218
189 219
189 220
189 221
189 222
189 224
189 226
189 227
189 228
189 229
189 231
189 233
189 235
189 236
189 237
189 239
189 240
189 241
189 243
189 244
189 245
189 246
189 247
189 249
189 250
189 251
189 252
189 254
189 255
189 257
189 258
189 259
189 260
189 261
189 262
189 263
189 264
189 265
189 266
189 267
189 268
189 269
189 270
189 272
189 273
189 275
189 276
189 277
189 278
189 279
189 283
189 284
189 285
189 286
189 287
189 288
189 290
189 292
189 293
189 294
189 295
189 296
189 298
189 299
189 300
189 301
189 302
189 303
189 304
189 306
189 307
189 308
189 310
189 311
189 312
189 313
190 191
190 192
190 195
190 198
190 200
190 201
190 204
190 205
190 208
190 209
190 210
190 211
190 212
190 215
190 216
190 218
190 221
190 222
190 224
190 226
190 227
190 228
190 229
190 230
190 231
190 233
190 234
190 235
190 236
190 237
190 239
190 240
190 241
190 243
190 245
190 247
190 248
190 249
190 250
190 251
190 254
190 257
190 258
190 259
190 260
190 262
190 264
190 265
190 266
190 267
190 269
190 270
190 272
190 273
190 274
190 275
190 277
190 278
190 279
190 282
190 283
190 285
190 287
190 289
190 290
190 291
190 293
190 294
190 295
190 296
190 297
190 299
190 301
190 302
190 303
190 304
190 306
190 307
190 308
190 310
190 311
190 312
190 313
191 193
191 195
191 196
191 198
191 204
191 205
191 207
191 209
191 210
191 211
191 212
191 215
191 216
191 218
191 219
191 221
191 223
191 226
191 227
191 228
191 233
191 235
191 236
191 239
191 241
191 242
191 244
191 247
191 249
191 251
191 257
191 263
191 265
191 266
191 270
191 272
191 275
191 277
191 280
191 282
191 283
191 287
191 290
191 292
191 295
191 296
191 298
191 299
191 302
191 304
191 306
191 308
191 312
192 193
192 194
192 195
192 196
192 197
192 201
192 203
192 208
192 209
192 211
192 212
192 217
192 218
192 221
192 223
192 225
192 227
192 229
192 230
192 231
192 232
192 233
192 234
192 235
192 236
192 237
192 238
192 239
192 241
192 242
192 243
192 245
192 246
192 247
192 248
192 249
192 251
192 253
192 254
192 255
192 257
192 259
192 260
192 262
192 263
192 265
192 267
192 268
192 269
192 270
192 271
192 272
192 273
192 274
192 275
192 276
192 277
192 284
192 285
192 286
192 288
192 289
192 292
192 293
192 295
192 296
192 297
192 299
192 300
192 302
192 304
192 305
192 307
192 308
192 309
192 313
193 194
193 195
193 196
193 197
193 198
193 199
193 200
193 201
193 204
193 206
193 208
193 209
193 210
193 211
193 215
193 216
193 218
193 219
193 221
193 222
193 223
193 224
193 227
193 228
193 231
193 232
193 233
193 235
193 236
193 237
193 239
193 240
193 241
193 242
193 243
193 244
193 246
193 248
193 249
193 252
193 254
193 255
193 259
193 260
193 264
193 266
193 267
193 269
193 271
193 272
193 273
193 274
193 275
193 277
193 278
193 279
193 280
193 282
193 283
193 284
193 285
193 286
193 289
193 291
193 292
193 294
193 295
193 297
193 298
193 300
193 301
193 302
193 303
193 304
193 305
193 306
193 307
193 308
193 309
193 310
193 312
194 196
194 197
194 198
194 204
194 208
194 209
194 210
194 211
194 212
194 214
194 217
194 218
194 219
194 224
194 225
194 226
194 229
194 230
194 231
194 233
194 235
194 237
194 238
194 243
194 244
194 245
194 246
194 247
194 249
194 251
194 252
194 254
194 255
194 257
194 259
194 261
194 264
194 267
194 268
194 269
194 271
194 272
194 274
194 275
194 277
194 278
194 279
194 280
194 285
194 286
194 292
194 294
194 295
194 298
194 300
194 301
194 302
194 304
194 305
194 306
194 309
194 310
194 311
194 312
194 313
195 196
195 197
195 199
195 200
195 201
195 210
195 211
195 213
195 215
195 216
195 217
195 218
195 219
195 221
195 222
195 223
195 225
195 226
195 227
195 228
195 229
195 231
195 232
195 233
195 234
195 235
195 236
195 238
195 239
195 240
195 241
195 242
195 248
195 249
195 254
195 257
195 259
195 261
195 262
195 266
195 267
195 268
195 270
195 272
195 276
195 277
195 279
195 280
195 282
195 283
195 284
195 287
195 289
195 290
195 297
195 298
195 299
195 302
195 304
195 305
195 308
196 197
196 201
196 204
196 205
196 207
196 208
196 209
196 211
196 212
196 214
196 216
196 217
196 218
196 219
196 221
196 222
196 223
196 224
196 226
196 227
196 229
196 230
196 232
196 233
196 234
196 235
196 236
196 243
196 244
196 245
196 246
196 247
196 248
196 249
196 251
196 252
196 254
196 255
196 257
196 258
196 260
196 261
196 263
196 264
196 265
196 266
196 268
196 269
196 272
196 273
196 275
196 278
196 279
196 281
196 282
196 284
196 286
196 287
196 288
196 293
196 294
196 296
196 299
196 302
196 303
196 304
196 306
196 307
196 308
196 310
197 198
197 199
197 205
197 206
197 208
197 210
197 211
197 213
197 214
197 217
197 218
197 221
197 222
197 223
197 224
197 226
197 227
197 229
197 231
197 233
197 235
197 236
197 237
197 238
197 239
197 242
197 243
197 244
197 245
197 246
197 247
197 249
197 250
197 251
197 252
197 254
197 255
197 257
197 258
197 259
197 261
197 264
197 266
197 267
197 272
197 273
197 275
197 276
197 283
197 285
197 286
197 287
197 289
197 293
197 296
197 298
197 299
197 305
197 306
197 308
197 309
197 311
197 312
198 199
198 200
198 201
198 204
198 206
198 208
198 209
198 210
198 211
198 215
198 217
198 219
198 224
198 226
198 228
198 232
198 235
198 236
198 237
198 242
198 243
198 244
198 246
198 247
198 248
198 249
198 250
198 252
198 255
198 264
198 266
198 267
198 270
198 271
198 273
198 274
198 275
198 276
198 278
198 280
198 282
198 286
198 290
198 291
198 292
198 294
198 295
198 300
198 301
198 302
198 304
198 305
198 308
198 311
198 312
199 204
199 205
199 206
199 208
199 209
199 210
199 213
199 219
199 221
199 223
199 224
199 226
199 227
199 230
199 231
199 233
199 237
199 239
199 243
199 244
199 249
199 254
199 255
199 258
199 261
199 262
199 264
199 265
199 267
199 269
199 271
199 272
199 273
199 276
199 277
199 278
199 279
199 282
199 283
199 285
199 286
199 287
199 288
199 289
199 292
199 293
199 294
199 295
199 296
199 300
199 301
199 302
199 303
199 305
199 306
199 307
199 309
199 313
200 201
200 204
200 210
200 215
200 219
200 221
200 228
200 232
200 234
200 235
200 239
200 240
200 241
200 242
200 248
200 266
200 267
200 273
200 274
200 280
200 282
200 290
200 291
200 301
200 304
200 312
201 204
201 205
201 209
201 210
201 215
201 216
201 218
201 219
201 221
201 226
201 227
201 228
201 231
201 232
201 233
201 234
201 235
201 236
201 241
201 242
201 243
201 247
201 248
201 258
201 261
201 262
201 266
201 267
201 268
201 271
201 272
201 273
201 274
201 275
201 279
201 280
201 281
201 282
201 283
201 284
201 285
201 286
201 287
201 289
201 290
201 291
201 292
201 294
201 297
201 299
201 301
201 302
201 304
201 306
201 307
201 310
201 312
202 208
202 209
202 210
202 226
202 227
202 240
202 257
202 281
202 290
202 292
202 297
202 302
202 303
203 205
203 207
203 208
203 209
203 210
203 212
203 214
203 219
203 221
203 223
203 226
203 227
203 228
203 230
203 231
203 233
203 234
203 235
203 239
203 241
203 242
203 246
203 253
203 255
203 258
203 259
203 260
203 261
203 262
203 263
203 264
203 266
203 267
203 271
203 272
203 274
203 275
203 276
203 278
203 279
203 281
203 283
203 284
203 286
203 289
203 296
203 298
203 300
203 301
203 304
203 306
203 307
203 308
203 309
203 310
203 311
204 205
204 207
204 208
204 209
204 210
204 212
204 214
204 215
204 218
204 219
204 221
204 223
204 224
204 226
204 227
204 228
204 230
204 232
204 233
204 234
204 235
204 236
204 237
204 238
204 239
204 241
204 242
204 247
204 248
204 249
204 250
204 251
204 252
204 255
204 257
204 259
204 261
204 263
204 264
204 265
204 267
204 269
204 271
204 272
204 274
204 275
204 277
204 278
204 280
204 281
204 282
204 283
204 288
204 291
204 292
204 293
204 296
204 299
204 301
204 302
204 303
204 304
204 305
204 306
204 307
204 309
204 311
204 312
204 313
205 208
205 210
205 216
205 218
205 220
205 221
205 224
205 229
205 231
205 234
205 235
205 237
205 238
205 239
205 241
205 244
205 246
205 247
205 249
205 250
205 251
205 252
205 254
205 255
205 258
205 259
205 260
205 262
205 263
205 264
205 265
205 269
205 271
205 274
205 276
205 277
205 279
205 283
205 284
205 285
205 286
205 287
205 289
205 290
205 292
205 295
205 300
205 302
205 303
205 304
205 306
205 307
205 309
205 310
205 311
205 312
205 313
206 208
206 209
206 212
206 216
206 222
206 224
206 227
206 231
206 239
206 240
206 242
206 243
206 247
206 251
206 254
206 255
206 258
206 260
206 264
206 267
206 269
206 270
206 271
206 272
206 277
206 278
206 279
206 292
206 294
206 295
206 299
206 304
206 306
206 307
206 311
207 209
207 214
207 215
207 221
207 223
207 227
207 233
207 234
207 239
207 241
207 243
207 249
207 251
207 253
207 255
207 259
207 261
207 263
207 264
207 265
207 266
207 269
207 275
207 276
207 278
207 279
207 282
207 283
207 284
207 286
207 294
207 296
207 298
207 299
207 300
207 302
207 303
207 304
207 306
207 308
207 309
207 310
208 209
208 210
208 211
208 214
208 218
208 221
208 222
208 223
208 224
208 226
208 227
208 229
208 230
208 231
208 233
208 234
208 235
208 237
208 240
208 241
208 242
208 243
208 244
208 246
208 249
208 251
208 252
208 254
208 255
208 257
208 258
208 259
208 261
208 262
208 264
208 265
208 267
208 269
208 270
208 271
208 272
208 274
208 276
208 277
208 278
208 281
208 282
208 285
208 286
208 288
208 289
208 290
208 292
208 294
208 295
208 296
208 297
208 298
208 299
208 300
208 302
208 303
208 304
208 306
208 308
208 309
208 310
208 311
208 312
208 313
209 210
209 215
209 219
209 222
209 224
209 226
209 227
209 229
209 230
209 232
209 233
209 235
209 237
209 238
209 240
209 241
209 242
209 243
209 244
209 245
209 246
209 248
209 249
209 250
209 252
209 255
209 257
209 258
209 259
209 261
209 263
209 264
209 267
209 268
209 269
209 270
209 271
209 272
209 274
209 276
209 277
209 278
209 280
209 281
209 282
209 284
209 286
209 287
209 289
209 290
209 291
209 292
209 294
209 295
209 296
209 297
209 300
209 301
209 302
209 303
209 304
209 306
209 309
209 310
209 311
209 312
209 313
210 211
210 218
210 219
210 221
210 222
210 226
210 227
210 229
210 232
210 233
210 235
210 237
210 238
210 239
210 240
210 241
210 242
210 243
210 244
210 246
210 249
210 250
210 251
210 254
210 255
210 257
210 259
210 261
210 262
210 264
210 265
210 266
210 267
210 268
210 269
210 271
210 272
210 273
210 274
210 275
210 277
210 278
210 280
210 281
210 282
210 283
210 286
210 289
210 290
210 291
210 292
210 294
210 295
210 296
210 297
210 299
210 300
210 301
210 302
210 303
210 304
210 306
210 309
210 310
210 311
210 313
211 212
211 215
211 216
211 219
211 221
211 222
211 226
211 227
211 233
211 236
211 239
211 240
211 241
211 243
211 244
211 246
211 251
211 252
211 254
211 255
211 257
211 259
211 260
211 266
211 267
211 268
211 269
211 270
211 271
211 272
211 273
211 277
211 278
211 279
211 283
211 285
211 286
211 287
211 290
211 292
211 293
211 294
211 295
211 296
211 299
211 300
211 301
211 302
211 303
211 304
211 306
211 308
211 309
212 213
212 214
212 215
212 216
212 217
212 218
212 219
212 221
212 225
212 226
212 227
212 229
212 230
212 231
212 232
212 233
212 234
212 235
212 236
212 238
212 239
212 240
212 242
212 243
212 245
212 246
212 248
212 249
212 251
212 252
212 254
212 257
212 258
212 260
212 261
212 262
212 263
212 266
212 268
212 269
212 271
212 272
212 273
212 275
212 276
212 277
212 278
212 279
212 281
212 283
212 285
212 286
212 287
212 288
212 289
212 290
212 292
212 293
212 294
212 296
212 298
212 299
212 300
212 302
212 303
212 304
212 305
212 306
212 310
212 311
212 313
213 224
213 227
213 240
213 242
213 248
213 249
213 254
213 258
213 259
213 262
213 263
213 265
213 271
213 272
213 276
213 277
213 278
213 282
213 285
213 289
213 293
213 294
213 295
213 297
213 298
213 305
213 307
213 313
214 215
214 223
214 226
214 227
214 229
214 231
214 232
214 233
214 234
214 239
214 246
214 247
214 248
214 251
214 252
214 253
214 255
214 257
214 259
214 261
214 262
214 263
214 264
214 265
214 266
214 271
214 273
214 275
214 276
214 278
214 279
214 281
214 285
214 286
214 288
214 292
214 294
214 295
214 296
214 298
214 300
214 302
214 303
214 304
214 306
214 309
215 216
215 219
215 221
215 223
215 226
215 227
215 228
215 233
215 235
215 236
215 237
215 239
215 241
215 242
215 243
215 244
215 246
215 248
215 252
215 257
215 261
215 263
215 265
215 266
215 270
215 272
215 273
215 274
215 275
215 278
215 280
215 281
215 282
215 283
215 284
215 285
215 287
215 293
215 296
215 299
215 303
215 304
215 306
215 308
216 218
216 221
216 226
216 228
216 229
216 231
216 234
216 235
216 236
216 238
216 239
216 240
216 241
216 242
216 247
216 249
216 258
216 259
216 261
216 262
216 263
216 264
216 266
216 269
216 270
216 274
216 276
216 277
216 279
216 283
216 285
216 287
216 289
216 290
216 299
216 300
216 302
216 304
216 306
216 307
216 308
216 309
216 310
216 311
216 312
217 218
217 220
217 221
217 222
217 223
217 224
217 225
217 231
217 237
217 238
217 240
217 244
217 245
217 246
217 247
217 249
217 250
217 251
217 254
217 255
217 257
217 258
217 261
217 265
217 268
217 271
217 272
217 273
217 278
217 280
217 284
217 286
217 303
217 305
217 306
217 309
217 311
218 221
218 224
218 225
218 229
218 230
218 231
218 234
218 235
218 236
218 238
218 239
218 240
218 241
218 242
218 243
218 244
218 245
218 246
218 247
218 249
218 250
218 251
218 254
218 257
218 259
218 260
218 261
218 263
218 264
218 268
218 269
218 272
218 273
218 275
218 277
218 278
218 280
218 282
218 284
218 287
218 289
218 292
218 293
218 295
218 297
218 298
218 299
218 300
218 303
218 304
218 305
218 306
218 308
218 309
218 310
218 311
218 313
219 221
219 224
219 226
219 228
219 231
219 232
219 233
219 235
219 236
219 239
219 240
219 241
219 242
219 244
219 246
219 248
219 249
219 254
219 255
219 262
219 264
219 265
219 266
219 267
219 268
219 271
219 274
219 280
219 282
219 283
219 286
219 287
219 290
219 291
219 292
219 294
219 295
219 296
219 299
219 300
219 301
219 302
219 304
219 305
219 308
219 311
219 312
220 225
220 237
220 238
220 244
220 250
220 251
220 252
220 254
220 258
220 265
220 272
220 278
220 284
220 289
220 310
220 311
221 223
221 224
221 225
221 227
221 228
221 229
221 231
221 232
221 233
221 234
221 235
221 236
221 237
221 239
221 240
221 241
221 242
221 244
221 245
221 246
221 247
221 248
221 249
221 250
221 251
221 252
221 254
221 255
221 257
221 261
221 263
221 265
221 266
221 268
221 270
221 271
221 272
221 273
221 274
221 275
221 276
221 277
221 280
221 281
221 282
221 283
221 284
221 287
221 288
221 290
221 292
221 293
221 296
221 298
221 299
221 300
221 302
221 303
221 304
221 306
221 307
221 308
221 310
221 311
221 312
222 224
222 226
222 231
222 235
222 236
222 237
222 242
222 243
222 244
222 245
222 246
222 247
222 249
222 255
222 257
222 258
222 259
222 265
222 267
222 269
222 270
222 271
222 272
222 273
222 275
222 278
222 283
222 286
222 287
222 292
222 293
222 294
222 295
222 296
222 299
222 304
222 306
222 311
223 224
223 226
223 227
223 230
223 231
223 232
223 233
223 234
223 236
223 239
223 240
223 241
223 242
223 245
223 246
223 247
223 249
223 251
223 252
223 253
223 255
223 257
223 259
223 260
223 261
223 263
223 264
223 265
223 266
223 268
223 272
223 275
223 276
223 277
223 278
223 279
223 281
223 282
223 285
223 286
223 288
223 289
223 293
223 294
223 296
223 298
223 299
223 300
223 301
223 303
223 304
223 306
223 308
223 309
223 310
224 225
224 226
224 229
224 230
224 231
224 233
224 237
224 238
224 240
224 241
224 244
224 245
224 246
224 247
224 249
224 250
224 251
224 252
224 255
224 257
224 259
224 261
224 264
224 267
224 269
224 271
224 272
224 273
224 276
224 278
224 279
224 280
224 281
224 284
224 285
224 286
224 289
224 292
224 295
224 296
224 302
224 303
224 305
224 306
224 307
224 309
224 310
224 311
224 313
225 229
225 230
225 231
225 237
225 238
225 244
225 246
225 247
225 251
225 254
225 258
225 262
225 265
225 268
225 269
225 271
225 272
225 273
225 278
225 287
225 296
225 304
225 313
226 227
226 228
226 230
226 231
226 233
226 235
226 236
226 237
226 238
226 240
226 241
226 242
226 243
226 244
226 246
226 247
226 248
226 249
226 250
226 254
226 255
226 257
226 259
226 260
226 261
226 263
226 264
226 266
226 267
226 269
226 270
226 271
226 272
226 273
226 274
226 276
226 278
226 279
226 280
226 281
226 282
226 283
226 284
226 286
226 287
226 290
226 291
226 292
226 293
226 294
226 295
226 296
226 297
226 298
226 299
226 300
226 301
226 302
226 303
226 304
226 306
226 307
226 308
226 309
226 310
226 313
227 231
227 232
227 233
227 236
227 239
227 240
227 241
227 242
227 243
227 244
227 247
227 248
227 251
227 254
227 257
227 259
227 260
227 261
227 262
227 263
227 265
227 266
227 267
227 268
227 270
227 271
227 272
227 273
227 274
227 275
227 276
227 277
227 278
227 279
227 280
227 281
227 282
227 286
227 288
227 290
227 292
227 293
227 294
227 295
227 296
227 297
227 299
227 300
227 301
227 302
227 303
227 305
227 306
227 307
227 308
227 309
227 311
228 232
228 235
228 236
228 239
228 241
228 242
228 244
228 248
228 255
228 267
228 274
228 277
228 280
228 282
228 288
228 290
228 291
228 301
228 308
228 312
229 230
229 231
229 235
229 236
229 238
229 239
229 240
229 241
229 242
229 245
229 246
229 248
229 249
229 250
229 251
229 254
229 255
229 258
229 259
229 260
229 261
229 262
229 264
229 265
229 266
229 267
229 268
229 269
229 270
229 271
229 272
229 276
229 277
229 278
229 279
229 280
229 282
229 283
229 284
229 285
229 288
229 289
229 290
229 292
229 293
229 294
229 295
229 297
229 299
229 303
229 305
229 306
229 307
229 310
229 312
229 313
230 231
230 243
230 244
230 246
230 251
230 257
230 258
230 264
230 265
230 267
230 268
230 269
230 270
230 271
230 275
230 277
230 280
230 281
230 282
230 287
230 289
230 293
230 294
230 295
230 296
230 299
230 303
230 304
230 305
230 306
230 309
230 311
230 313
231 235
231 237
231 240
231 241
231 246
231 247
231 250
231 251
231 255
231 258
231 259
231 260
231 261
231 262
231 263
231 266
231 267
231 268
231 269
231 271
231 272
231 273
231 274
231 277
231 278
231 279
231 283
231 284
231 285
231 286
231 287
231 290
231 292
231 294
231 296
231 299
231 306
231 307
231 309
231 310
231 312
231 313
232 233
232 235
232 236
232 239
232 241
232 242
232 246
232 248
232 251
232 254
232 257
232 258
232 261
232 263
232 265
232 267
232 272
232 274
232 275
232 280
232 281
232 282
232 283
232 287
232 288
232 291
232 293
232 296
232 299
232 301
232 303
232 306
232 308
232 311
232 312
233 234
233 238
233 240
233 241
233 243
233 244
233 245
233 247
233 248
233 251
233 252
233 253
233 255
233 257
233 258
233 259
233 260
233 261
233 263
233 264
233 265
233 266
233 268
233 269
233 271
233 275
233 276
233 277
233 278
233 279
233 281
233 285
233 287
233 288
233 290
233 292
233 294
233 295
233 296
233 297
233 298
233 299
233 300
233 301
233 302
233 303
233 304
233 305
233 306
233 307
233 309
233 312
233 313
234 235
234 236
234 241
234 242
234 246
234 248
234 249
234 253
234 255
234 258
234 259
234 260
234 261
234 263
234 264
234 265
234 271
234 273
234 274
234 275
234 276
234 278
234 279
234 283
234 285
234 287
234 289
234 290
234 296
234 298
234 299
234 300
234 304
234 309
234 310
234 311
234 312
235 236
235 237
235 238
235 239
235 241
235 242
235 244
235 245
235 246
235 248
235 249
235 250
235 254
235 258
235 259
235 260
235 261
235 266
235 267
235 271
235 272
235 274
235 277
235 278
235 279
235 280
235 282
235 283
235 284
235 286
235 287
235 289
235 290
235 291
235 297
235 298
235 299
235 301
235 302
235 306
235 308
235 310
235 312
236 238
236 239
236 241
236 242
236 244
236 245
236 247
236 249
236 251
236 254
236 257
236 258
236 261
236 262
236 266
236 270
236 271
236 272
236 274
236 276
236 280
236 282
236 283
236 286
236 287
236 289
236 290
236 294
236 296
236 297
236 298
236 302
236 304
236 305
236 306
236 308
236 312
237 238
237 240
237 241
237 244
237 246
237 249
237 250
237 251
237 252
237 254
237 255
237 257
237 258
237 262
237 265
237 267
237 269
237 270
237 271
237 272
237 274
237 277
237 278
237 279
237 281
237 284
237 285
237 286
237 287
237 289
237 292
237 295
237 296
237 299
237 300
237 304
237 309
237 310
237 311
237 313
238 239
238 242
238 244
238 245
238 249
238 250
238 251
238 252
238 254
238 255
238 257
238 258
238 262
238 264
238 265
238 269
238 272
238 274
238 276
238 278
238 281
238 284
238 289
238 292
238 298
238 302
238 306
238 309
238 310
238 311
238 313
239 240
239 241
239 242
239 245
239 249
239 251
239 254
239 257
239 259
239 264
239 266
239 270
239 272
239 274
239 275
239 279
239 282
239 283
239 284
239 288
239 289
239 290
239 297
239 298
239 301
239 302
239 303
239 304
239 305
239 306
239 307
239 308
239 310
239 311
239 312
239 313
240 241
240 242
240 244
240 246
240 248
240 249
240 251
240 257
240 258
240 261
240 266
240 267
240 270
240 272
240 275
240 277
240 279
240 280
240 281
240 282
240 284
240 286
240 288
240 289
240 290
240 291
240 292
240 294
240 297
240 299
240 302
240 303
240 305
240 307
240 308
240 309
240 310
240 311
240 312
241 242
241 247
241 248
241 250
241 255
241 258
241 259
241 260
241 262
241 263
241 264
241 265
241 266
241 269
241 270
241 271
241 272
241 273
241 274
241 275
241 277
241 278
241 279
241 280
241 282
241 283
241 284
241 285
241 287
241 289
241 290
241 292
241 294
241 295
241 296
241 299
241 302
241 303
241 304
241 305
241 307
241 308
241 310
241 311
241 312
242 245
242 246
242 247
242 248
242 249
242 250
242 254
242 255
242 257
242 258
242 259
242 260
242 261
242 262
242 266
242 267
242 270
242 272
242 274
242 276
242 279
242 280
242 282
242 283
242 284
242 286
242 287
242 289
242 290
242 291
242 292
242 293
242 294
242 296
242 297
242 298
242 299
242 300
242 301
242 302
242 303
242 304
242 305
242 307
242 308
242 311
242 312
242 313
243 244
243 245
243 246
243 247
243 249
243 250
243 260
243 262
243 267
243 269
243 270
243 271
243 273
243 276
243 277
243 278
243 279
243 282
243 286
243 287
243 288
243 290
243 292
243 294
243 295
243 299
243 300
243 301
243 302
243 304
243 305
243 306
243 309
244 246
244 249
244 250
244 251
244 252
244 254
244 255
244 258
244 261
244 264
244 265
244 267
244 270
244 271
244 272
244 274
244 276
244 278
244 280
244 283
244 284
244 285
244 286
244 287
244 289
244 292
244 294
244 295
244 296
244 299
244 300
244 301
244 302
244 303
244 304
244 308
244 309
244 310
244 311
244 313
245 247
245 249
245 250
245 254
245 257
245 259
245 262
245 263
245 264
245 265
245 272
245 273
245 276
245 278
245 279
245 284
245 286
245 289
245 294
245 298
245 302
245 303
245 304
245 305
245 306
245 307
246 249
246 251
246 252
246 255
246 257
246 259
246 262
246 265
246 267
246 268
246 269
246 270
246 271
246 275
246 278
246 279
246 283
246 284
246 285
246 286
246 289
246 292
246 294
246 295
246 298
246 299
246 300
246 301
246 302
246 304
246 309
246 310
246 311
246 313
247 249
247 257
247 258
247 259
247 260
247 261
247 262
247 263
247 264
247 265
247 271
247 273
247 274
247 277
247 279
247 282
247 283
247 285
247 286
247 287
247 290
247 292
247 293
247 295
247 299
247 300
247 304
247 306
247 307
247 309
247 310
248 251
248 252
248 257
248 261
248 265
248 266
248 267
248 271
248 272
248 274
248 279
248 280
248 281
248 282
248 286
248 287
248 288
248 290
248 291
248 292
248 294
248 296
248 299
248 300
248 301
248 304
248 305
248 306
248 307
248 308
248 312
249 251
249 254
249 255
249 257
249 259
249 261
249 262
249 263
249 264
249 265
249 266
249 267
249 269
249 271
249 272
249 273
249 276
249 278
249 279
249 283
249 284
249 286
249 289
249 292
249 293
249 294
249 295
249 296
249 297
249 298
249 299
249 300
249 301
249 303
249 305
249 306
249 307
249 308
249 310
249 311
249 313
250 251
250 252
250 254
250 259
250 260
250 261
250 262
250 269
250 271
250 275
250 279
250 281
250 283
250 284
250 285
250 287
250 289
250 296
250 300
250 302
250 303
250 307
250 310
250 311
251 252
251 254
251 255
251 257
251 258
251 259
251 260
251 261
251 262
251 263
251 265
251 266
251 268
251 269
251 270
251 271
251 272
251 275
251 276
251 277
251 278
251 280
251 281
251 282
251 283
251 284
251 287
251 288
251 289
251 293
251 296
251 298
251 299
251 302
251 303
251 304
251 306
251 308
251 309
251 310
251 311
251 313
252 254
252 255
252 258
252 260
252 261
252 268
252 274
252 276
252 277
252 279
252 281
252 284
252 286
252 287
252 289
252 292
252 293
252 295
252 296
252 298
252 299
252 300
252 303
252 304
252 308
252 310
252 311
252 312
252 313
253 255
253 259
253 261
253 263
253 264
253 271
253 275
253 276
253 277
253 278
253 285
253 295
253 296
253 298
253 300
253 303
253 309
254 257
254 258
254 259
254 261
254 265
254 266
254 269
254 271
254 272
254 274
254 276
254 278
254 284
254 285
254 287
254 289
254 297
254 298
254 302
254 303
254 304
254 305
254 310
254 311
254 313
255 257
255 258
255 259
255 260
255 261
255 262
255 263
255 264
255 265
255 267
255 268
255 269
255 270
255 271
255 272
255 273
255 275
255 276
255 277
255 278
255 279
255 283
255 285
255 286
255 287
255 288
255 292
255 293
255 294
255 295
255 296
255 298
255 299
255 300
255 301
255 302
255 303
255 304
255 305
255 306
255 307
255 309
255 311
255 312
257 258
257 259
257 260
257 261
257 263
257 264
257 265
257 266
257 267
257 268
257 272
257 273
257 274
257 275
257 276
257 277
257 278
257 279
257 281
257 282
257 284
257 285
257 286
257 287
257 288
257 290
257 292
257 293
257 294
257 295
257 296
257 297
257 299
257 300
257 301
257 302
257 303
257 306
257 308
257 309
257 310
257 311
258 260
258 261
258 262
258 263
258 265
258 266
258 267
258 271
258 273
258 274
258 275
258 276
258 277
258 278
258 279
258 283
258 285
258 287
258 290
258 293
258 294
258 295
258 296
258 300
258 302
258 304
258 305
258 306
258 307
258 308
258 309
258 310
258 311
258 312
259 260
259 261
259 262
259 263
259 264
259 269
259 271
259 272
259 275
259 276
259 277
259 278
259 279
259 281
259 283
259 284
259 285
259 289
259 290
259 295
259 296
259 297
259 298
259 299
259 300
259 301
259 302
259 303
259 305
259 306
259 307
259 308
259 309
259 310
259 311
259 312
259 313
260 261
260 262
260 264
260 265
260 267
260 269
260 271
260 272
260 273
260 274
260 277
260 278
260 279
260 280
260 282
260 283
260 285
260 286
260 287
260 290
260 293
260 294
260 296
260 297
260 298
260 299
260 302
260 306
260 307
260 309
260 310
260 312
261 262
261 263
261 264
261 265
261 269
261 271
261 272
261 273
261 275
261 276
261 277
261 278
261 280
261 281
261 282
261 285
261 286
261 287
261 288
261 292
261 293
261 294
261 296
261 297
261 298
261 299
261 300
261 302
261 303
261 306
261 307
261 309
261 310
261 313
262 265
262 269
262 271
262 272
262 273
262 274
262 275
262 276
262 277
262 279
262 283
262 284
262 285
262 287
262 290
262 292
262 293
262 294
262 295
262 299
262 302
262 305
262 306
262 307
262 308
262 310
262 312
263 264
263 265
263 268
263 271
263 273
263 274
263 275
263 276
263 278
263 279
263 281
263 283
263 286
263 287
263 288
263 290
263 293
263 294
263 295
263 296
263 298
263 300
263 303
263 304
263 305
263 306
263 309
263 310
264 270
264 271
264 272
264 273
264 275
264 276
264 278
264 281
264 286
264 289
264 290
264 292
264 293
264 294
264 295
264 296
264 298
264 299
264 300
264 302
264 303
264 304
264 306
264 307
264 309
264 311
264 312
265 266
265 268
265 270
265 271
265 275
265 276
265 277
265 278
265 279
265 281
265 282
265 283
265 285
265 287
265 288
265 289
265 290
265 293
265 295
265 296
265 299
265 300
265 303
265 306
265 307
265 308
265 310
265 311
265 312
266 270
266 276
266 277
266 278
266 280
266 282
266 283
266 287
266 288
266 290
266 291
266 292
266 293
266 294
266 296
266 297
266 303
266 304
266 305
266 306
266 308
267 270
267 272
267 274
267 276
267 278
267 280
267 282
267 285
267 287
267 290
267 291
267 292
267 294
267 295
267 296
267 299
267 300
267 301
267 302
267 303
267 304
267 308
267 311
267 312
268 269
268 272
268 273
268 281
268 284
268 285
268 288
268 293
268 296
268 299
268 302
268 303
268 305
268 310
268 313
269 270
269 271
269 276
269 277
269 278
269 279
269 286
269 289
269 290
269 292
269 293
269 294
269 295
269 296
269 301
269 303
269 306
269 310
269 311
269 313
270 275
270 276
270 278
270 280
270 283
270 286
270 287
270 292
270 294
270 295
270 296
270 298
270 299
270 301
270 302
270 304
270 306
270 308
271 273
271 275
271 276
271 277
271 278
271 279
271 281
271 282
271 283
271 284
271 285
271 286
271 287
271 289
271 292
271 293
271 294
271 295
271 296
271 297
271 298
271 299
271 300
271 301
271 302
271 303
271 304
271 305
271 306
271 307
271 308
271 311
271 312
271 313
272 273
272 275
272 276
272 277
272 278
272 284
272 285
272 286
272 287
272 288
272 289
272 294
272 296
272 297
272 298
272 299
272 300
272 302
272 304
272 305
272 307
272 309
272 310
272 311
272 312
272 313
273 276
273 278
273 283
273 286
273 290
273 292
273 295
273 296
273 297
273 299
273 300
273 303
273 304
273 306
273 307
273 308
273 310
273 313
274 277
274 278
274 279
274 280
274 282
274 283
274 284
274 285
274 286
274 287
274 289
274 290
274 291
274 292
274 295
274 301
274 306
274 308
274 310
274 312
275 276
275 278
275 279
275 281
275 282
275 286
275 288
275 292
275 293
275 295
275 296
275 298
275 299
275 300
275 302
275 303
275 304
275 306
275 307
275 309
275 310
275 312
275 313
276 277
276 278
276 282
276 283
276 284
276 285
276 286
276 287
276 289
276 293
276 295
276 296
276 297
276 298
276 299
276 300
276 302
276 303
276 304
276 305
276 306
276 307
276 308
276 309
276 312
277 278
277 279
277 282
277 283
277 285
277 287
277 290
277 292
277 293
277 295
277 296
277 298
277 300
277 302
277 303
277 304
277 306
277 307
277 308
277 310
277 312
278 283
278 286
278 287
278 289
278 293
278 294
278 295
278 296
278 297
278 298
278 300
278 301
278 303
278 304
278 306
278 308
278 309
278 313
279 283
279 285
279 286
279 287
279 288
279 289
279 290
279 292
279 293
279 294
279 295
279 298
279 299
279 302
279 303
279 304
279 305
279 306
279 307
279 310
279 312
279 313
280 282
280 283
280 287
280 290
280 291
280 292
280 301
280 303
280 306
280 308
280 312
281 284
281 288
281 289
281 290
281 292
281 293
281 296
281 297
281 299
281 300
281 301
281 302
281 303
281 306
281 307
281 308
281 310
281 312
282 286
282 287
282 288
282 290
282 291
282 292
282 293
282 294
282 295
282 296
282 297
282 299
282 301
282 303
282 304
282 306
282 308
282 310
282 312
283 284
283 285
283 287
283 290
283 292
283 294
283 296
283 304
283 305
283 306
283 307
283 308
283 309
283 310
283 311
283 312
283 313
284 286
284 287
284 289
284 292
284 295
284 297
284 298
284 300
284 302
284 303
284 304
284 305
284 309
284 310
284 311
284 313
285 287
285 290
285 293
285 294
285 295
285 296
285 299
285 300
285 302
285 306
285 307
285 310
285 312
286 287
286 289
286 292
286 294
286 295
286 296
286 297
286 299
286 300
286 301
286 302
286 304
286 306
286 308
286 309
286 310
286 311
286 313
287 288
287 290
287 292
287 293
287 296
287 298
287 300
287 302
287 304
287 305
287 306
287 307
287 308
287 310
287 311
287 312
288 290
288 292
288 293
288 296
288 298
288 299
288 300
288 303
288 304
288 305
288 306
288 307
288 308
289 292
289 294
289 295
289 296
289 297
289 298
289 299
289 305
289 306
289 310
289 311
289 313
290 292
290 294
290 295
290 296
290 297
290 301
290 302
290 303
290 306
290 307
290 310
290 311
290 312
290 313
291 292
291 301
291 302
291 303
291 308
291 312
292 294
292 295
292 297
292 298
292 299
292 300
292 301
292 302
292 303
292 304
292 306
292 309
292 310
292 311
292 313
293 295
293 296
293 297
293 299
293 300
293 303
293 304
293 306
293 307
293 308
294 295
294 296
294 299
294 300
294 304
294 305
294 307
294 308
294 309
294 310
295 296
295 298
295 299
295 300
295 301
295 303
295 304
295 306
295 307
295 308
295 310
295 311
295 312
296 297
296 298
296 299
296 300
296 302
296 303
296 304
296 305
296 306
296 307
296 308
296 309
297 302
297 303
297 305
297 306
297 313
298 300
298 303
298 305
298 306
298 309
299 302
299 303
299 304
299 306
299 308
300 304
300 306
300 307
300 309
300 312
300 313
301 302
301 304
301 306
301 312
302 303
302 304
302 306
302 307
302 308
302 309
302 310
302 311
302 312
302 313
303 304
303 306
303 307
303 308
303 309
303 312
303 313
304 305
304 306
304 307
304 308
304 309
304 313
305 308
305 311
305 312
305 313
306 307
306 308
306 309
306 310
306 312
306 313
307 309
307 310
307 312
307 313
308 309
309 313
310 311
310 312
310 313
