# Supplementary material for: Social Contact Networks and Mixing among Students in K-12 Schools in Pittsburgh, PA
Source: PLoS One. 2016 Mar 15;11(3):e0151139. doi: 10.1371/journal.pone.0151139 (PMC4792376; doi:10.1371/journal.pone.0151139)
Supplement: S1 Data — (ZIP) [file pone.0151139.s001.zip › S2_data/net_P-HS_onlystudents-wholeday.gml]

Creator "igraph version 0.7.1 University of Pittsburgh"
Version 1
graph
[
  directed 0
  node
  [
    id 0
    shape "triangle"
    yfact 1
    xfact 3
  ]
  node
  [
    id 1
    shape "ellipse"
    yfact 1
    xfact 5
  ]
  node
  [
    id 2
    shape "diamond"
    yfact 1
    xfact 3
  ]
  node
  [
    id 3
    shape "ellipse"
    yfact 1
    xfact 5
  ]
  node
  [
    id 4
    shape "diamond"
    yfact 1
    xfact 3
  ]
  node
  [
    id 5
    shape "ellipse"
    yfact 1
    xfact 5
  ]
  node
  [
    id 6
    shape "triangle"
    yfact 1
    xfact 3
  ]
  node
  [
    id 7
    shape "diamond"
    yfact 1
    xfact 3
  ]
  node
  [
    id 8
    shape "ellipse"
    yfact 1
    xfact 5
  ]
  node
  [
    id 9
    shape "diamond"
    yfact 1
    xfact 3
  ]
  node
  [
    id 10
    shape "ellipse"
    yfact 1
    xfact 5
  ]
  node
  [
    id 11
    shape "diamond"
    yfact 1
    xfact 3
  ]
  node
  [
    id 12
    shape "box"
    yfact 1
    xfact 3
  ]
  node
  [
    id 13
    shape "box"
    yfact 1
    xfact 3
  ]
  node
  [
    id 14
    shape "triangle"
    yfact 1
    xfact 3
  ]
  node
  [
    id 15
    shape "triangle"
    yfact 1
    xfact 3
  ]
  node
  [
    id 16
    shape "ellipse"
    yfact 1
    xfact 5
  ]
  node
  [
    id 17
    shape "box"
    yfact 1
    xfact 3
  ]
  node
  [
    id 18
    shape "triangle"
    yfact 1
    xfact 3
  ]
  node
  [
    id 19
    shape "ellipse"
    yfact 1
    xfact 5
  ]
  node
  [
    id 20
    shape "ellipse"
    yfact 1
    xfact 5
  ]
  node
  [
    id 21
    shape "diamond"
    yfact 1
    xfact 3
  ]
  node
  [
    id 22
    shape "diamond"
    yfact 1
    xfact 3
  ]
  node
  [
    id 23
    shape "diamond"
    yfact 1
    xfact 3
  ]
  node
  [
    id 24
    shape "diamond"
    yfact 1
    xfact 3
  ]
  node
  [
    id 25
    shape "box"
    yfact 1
    xfact 3
  ]
  node
  [
    id 26
    shape "box"
    yfact 1
    xfact 3
  ]
  node
  [
    id 27
    shape "triangle"
    yfact 1
    xfact 3
  ]
  node
  [
    id 28
    shape "box"
    yfact 1
    xfact 3
  ]
  node
  [
    id 29
    shape "box"
    yfact 1
    xfact 3
  ]
  node
  [
    id 30
    shape "box"
    yfact 1
    xfact 3
  ]
  node
  [
    id 31
    shape "triangle"
    yfact 1
    xfact 3
  ]
  node
  [
    id 32
    shape "triangle"
    yfact 1
    xfact 3
  ]
  node
  [
    id 33
    shape "diamond"
    yfact 1
    xfact 3
  ]
  node
  [
    id 34
    shape "diamond"
    yfact 1
    xfact 3
  ]
  node
  [
    id 35
    shape "ellipse"
    yfact 1
    xfact 5
  ]
  node
  [
    id 36
    shape "diamond"
    yfact 1
    xfact 3
  ]
  node
  [
    id 37
    shape "ellipse"
    yfact 1
    xfact 5
  ]
  node
  [
    id 38
    shape "ellipse"
    yfact 1
    xfact 5
  ]
  node
  [
    id 39
    shape "box"
    yfact 1
    xfact 3
  ]
  node
  [
    id 40
    shape "box"
    yfact 1
    xfact 3
  ]
  node
  [
    id 41
    shape "box"
    yfact 1
    xfact 3
  ]
  node
  [
    id 42
    shape "diamond"
    yfact 1
    xfact 3
  ]
  node
  [
    id 43
    shape "ellipse"
    yfact 1
    xfact 5
  ]
  node
  [
    id 44
    shape "ellipse"
    yfact 1
    xfact 5
  ]
  node
  [
    id 45
    shape "triangle"
    yfact 1
    xfact 3
  ]
  node
  [
    id 46
    shape "diamond"
    yfact 1
    xfact 3
  ]
  node
  [
    id 47
    shape "diamond"
    yfact 1
    xfact 3
  ]
  node
  [
    id 48
    shape "diamond"
    yfact 1
    xfact 3
  ]
  node
  [
    id 49
    shape "diamond"
    yfact 1
    xfact 3
  ]
  node
  [
    id 50
    shape "triangle"
    yfact 1
    xfact 3
  ]
  node
  [
    id 51
    shape "ellipse"
    yfact 1
    xfact 5
  ]
  node
  [
    id 52
    shape "diamond"
    yfact 1
    xfact 3
  ]
  node
  [
    id 53
    shape "ellipse"
    yfact 1
    xfact 5
  ]
  node
  [
    id 54
    shape "ellipse"
    yfact 1
    xfact 5
  ]
  node
  [
    id 55
    shape "triangle"
    yfact 1
    xfact 3
  ]
  node
  [
    id 56
    shape "box"
    yfact 1
    xfact 3
  ]
  node
  [
    id 57
    shape "triangle"
    yfact 1
    xfact 3
  ]
  node
  [
    id 58
    shape "box"
    yfact 1
    xfact 3
  ]
  node
  [
    id 59
    shape "box"
    yfact 1
    xfact 3
  ]
  node
  [
    id 60
    shape "box"
    yfact 1
    xfact 3
  ]
  node
  [
    id 61
    shape "box"
    yfact 1
    xfact 3
  ]
  node
  [
    id 62
    shape "box"
    yfact 1
    xfact 3
  ]
  node
  [
    id 63
    shape "ellipse"
    yfact 1
    xfact 5
  ]
  node
  [
    id 64
    shape "box"
    yfact 1
    xfact 3
  ]
  node
  [
    id 65
    shape "ellipse"
    yfact 1
    xfact 5
  ]
  node
  [
    id 66
    shape "box"
    yfact 1
    xfact 3
  ]
  node
  [
    id 67
    shape "diamond"
    yfact 1
    xfact 3
  ]
  node
  [
    id 68
    shape "diamond"
    yfact 1
    xfact 3
  ]
  node
  [
    id 69
    shape "diamond"
    yfact 1
    xfact 3
  ]
  node
  [
    id 70
    shape "ellipse"
    yfact 1
    xfact 5
  ]
  node
  [
    id 71
    shape "ellipse"
    yfact 1
    xfact 5
  ]
  node
  [
    id 72
    shape "diamond"
    yfact 1
    xfact 3
  ]
  node
  [
    id 73
    shape "triangle"
    yfact 1
    xfact 3
  ]
  node
  [
    id 74
    shape "ellipse"
    yfact 1
    xfact 5
  ]
  node
  [
    id 75
    shape "box"
    yfact 1
    xfact 3
  ]
  node
  [
    id 76
    shape "diamond"
    yfact 1
    xfact 3
  ]
  node
  [
    id 77
    shape "diamond"
    yfact 1
    xfact 3
  ]
  node
  [
    id 78
    shape "diamond"
    yfact 1
    xfact 3
  ]
  node
  [
    id 79
    shape "box"
    yfact 1
    xfact 3
  ]
  node
  [
    id 80
    shape "box"
    yfact 1
    xfact 3
  ]
  node
  [
    id 81
    shape "box"
    yfact 1
    xfact 3
  ]
  node
  [
    id 82
    shape "ellipse"
    yfact 1
    xfact 5
  ]
  node
  [
    id 83
    shape "diamond"
    yfact 1
    xfact 3
  ]
  node
  [
    id 84
    shape "box"
    yfact 1
    xfact 3
  ]
  node
  [
    id 85
    shape "triangle"
    yfact 1
    xfact 3
  ]
  node
  [
    id 86
    shape "triangle"
    yfact 1
    xfact 3
  ]
  node
  [
    id 87
    shape "triangle"
    yfact 1
    xfact 3
  ]
  node
  [
    id 88
    shape "triangle"
    yfact 1
    xfact 3
  ]
  node
  [
    id 89
    shape "triangle"
    yfact 1
    xfact 3
  ]
  node
  [
    id 90
    shape "box"
    yfact 1
    xfact 3
  ]
  node
  [
    id 91
    shape "box"
    yfact 1
    xfact 3
  ]
  node
  [
    id 92
    shape "box"
    yfact 1
    xfact 3
  ]
  node
  [
    id 93
    shape "box"
    yfact 1
    xfact 3
  ]
  node
  [
    id 94
    shape "diamond"
    yfact 1
    xfact 3
  ]
  node
  [
    id 95
    shape "ellipse"
    yfact 1
    xfact 5
  ]
  node
  [
    id 96
    shape "diamond"
    yfact 1
    xfact 3
  ]
  node
  [
    id 97
    shape "box"
    yfact 1
    xfact 3
  ]
  node
  [
    id 98
    shape "triangle"
    yfact 1
    xfact 3
  ]
  node
  [
    id 99
    shape "ellipse"
    yfact 1
    xfact 5
  ]
  node
  [
    id 100
    shape "triangle"
    yfact 1
    xfact 3
  ]
  node
  [
    id 101
    shape "diamond"
    yfact 1
    xfact 3
  ]
  node
  [
    id 102
    shape "triangle"
    yfact 1
    xfact 3
  ]
  node
  [
    id 103
    shape "box"
    yfact 1
    xfact 3
  ]
  node
  [
    id 104
    shape "ellipse"
    yfact 1
    xfact 5
  ]
  node
  [
    id 105
    shape "box"
    yfact 1
    xfact 3
  ]
  node
  [
    id 106
    shape "box"
    yfact 1
    xfact 3
  ]
  node
  [
    id 107
    shape "box"
    yfact 1
    xfact 3
  ]
  node
  [
    id 108
    shape "box"
    yfact 1
    xfact 3
  ]
  node
  [
    id 109
    shape "box"
    yfact 1
    xfact 3
  ]
  node
  [
    id 110
    shape "ellipse"
    yfact 1
    xfact 5
  ]
  node
  [
    id 111
    shape "box"
    yfact 1
    xfact 3
  ]
  node
  [
    id 112
    shape "box"
    yfact 1
    xfact 3
  ]
  node
  [
    id 113
    shape "ellipse"
    yfact 1
    xfact 5
  ]
  node
  [
    id 114
    shape "box"
    yfact 1
    xfact 3
  ]
  node
  [
    id 115
    shape "diamond"
    yfact 1
    xfact 3
  ]
  node
  [
    id 116
    shape "diamond"
    yfact 1
    xfact 3
  ]
  node
  [
    id 117
    shape "triangle"
    yfact 1
    xfact 3
  ]
  node
  [
    id 118
    shape "box"
    yfact 1
    xfact 3
  ]
  node
  [
    id 119
    shape "diamond"
    yfact 1
    xfact 3
  ]
  node
  [
    id 120
    shape "diamond"
    yfact 1
    xfact 3
  ]
  node
  [
    id 121
    shape "diamond"
    yfact 1
    xfact 3
  ]
  node
  [
    id 122
    shape "triangle"
    yfact 1
    xfact 3
  ]
  node
  [
    id 123
    shape "triangle"
    yfact 1
    xfact 3
  ]
  node
  [
    id 124
    shape "diamond"
    yfact 1
    xfact 3
  ]
  node
  [
    id 125
    shape "diamond"
    yfact 1
    xfact 3
  ]
  node
  [
    id 126
    shape "triangle"
    yfact 1
    xfact 3
  ]
  node
  [
    id 127
    shape "box"
    yfact 1
    xfact 3
  ]
  node
  [
    id 128
    shape "box"
    yfact 1
    xfact 3
  ]
  node
  [
    id 129
    shape "box"
    yfact 1
    xfact 3
  ]
  node
  [
    id 130
    shape "ellipse"
    yfact 1
    xfact 5
  ]
  node
  [
    id 131
    shape "triangle"
    yfact 1
    xfact 3
  ]
  node
  [
    id 132
    shape "triangle"
    yfact 1
    xfact 3
  ]
  node
  [
    id 133
    shape "ellipse"
    yfact 1
    xfact 5
  ]
  node
  [
    id 134
    shape "box"
    yfact 1
    xfact 3
  ]
  node
  [
    id 135
    shape "box"
    yfact 1
    xfact 3
  ]
  node
  [
    id 136
    shape "diamond"
    yfact 1
    xfact 3
  ]
  node
  [
    id 137
    shape "diamond"
    yfact 1
    xfact 3
  ]
  node
  [
    id 138
    shape "diamond"
    yfact 1
    xfact 3
  ]
  node
  [
    id 139
    shape "diamond"
    yfact 1
    xfact 3
  ]
  node
  [
    id 140
    shape "triangle"
    yfact 1
    xfact 3
  ]
  node
  [
    id 141
    shape "box"
    yfact 1
    xfact 3
  ]
  node
  [
    id 142
    shape "box"
    yfact 1
    xfact 3
  ]
  node
  [
    id 143
    shape "triangle"
    yfact 1
    xfact 3
  ]
  node
  [
    id 144
    shape "triangle"
    yfact 1
    xfact 3
  ]
  node
  [
    id 145
    shape "ellipse"
    yfact 1
    xfact 5
  ]
  node
  [
    id 146
    shape "triangle"
    yfact 1
    xfact 3
  ]
  node
  [
    id 147
    shape "diamond"
    yfact 1
    xfact 3
  ]
  node
  [
    id 148
    shape "diamond"
    yfact 1
    xfact 3
  ]
  node
  [
    id 149
    shape "ellipse"
    yfact 1
    xfact 5
  ]
  node
  [
    id 150
    shape "diamond"
    yfact 1
    xfact 3
  ]
  node
  [
    id 151
    shape "ellipse"
    yfact 1
    xfact 5
  ]
  node
  [
    id 152
    shape "diamond"
    yfact 1
    xfact 3
  ]
  node
  [
    id 153
    shape "triangle"
    yfact 1
    xfact 3
  ]
  node
  [
    id 154
    shape "box"
    yfact 1
    xfact 3
  ]
  node
  [
    id 155
    shape "box"
    yfact 1
    xfact 3
  ]
  node
  [
    id 156
    shape "diamond"
    yfact 1
    xfact 3
  ]
  node
  [
    id 157
    shape "box"
    yfact 1
    xfact 3
  ]
  node
  [
    id 158
    shape "box"
    yfact 1
    xfact 3
  ]
  node
  [
    id 159
    shape "diamond"
    yfact 1
    xfact 3
  ]
  node
  [
    id 160
    shape "box"
    yfact 1
    xfact 3
  ]
  node
  [
    id 161
    shape "box"
    yfact 1
    xfact 3
  ]
  node
  [
    id 162
    shape "box"
    yfact 1
    xfact 3
  ]
  node
  [
    id 163
    shape "triangle"
    yfact 1
    xfact 3
  ]
  node
  [
    id 164
    shape "triangle"
    yfact 1
    xfact 3
  ]
  node
  [
    id 165
    shape "diamond"
    yfact 1
    xfact 3
  ]
  node
  [
    id 166
    shape "diamond"
    yfact 1
    xfact 3
  ]
  node
  [
    id 167
    shape "diamond"
    yfact 1
    xfact 3
  ]
  node
  [
    id 168
    shape "ellipse"
    yfact 1
    xfact 5
  ]
  node
  [
    id 169
    shape "triangle"
    yfact 1
    xfact 3
  ]
  node
  [
    id 170
    shape "diamond"
    yfact 1
    xfact 3
  ]
  node
  [
    id 171
    shape "triangle"
    yfact 1
    xfact 3
  ]
  node
  [
    id 172
    shape "ellipse"
    yfact 1
    xfact 5
  ]
  node
  [
    id 173
    shape "triangle"
    yfact 1
    xfact 3
  ]
  node
  [
    id 174
    shape "triangle"
    yfact 1
    xfact 3
  ]
  node
  [
    id 175
    shape "ellipse"
    yfact 1
    xfact 5
  ]
  node
  [
    id 176
    shape "diamond"
    yfact 1
    xfact 3
  ]
  node
  [
    id 177
    shape "diamond"
    yfact 1
    xfact 3
  ]
  node
  [
    id 178
    shape "ellipse"
    yfact 1
    xfact 5
  ]
  node
  [
    id 179
    shape "ellipse"
    yfact 1
    xfact 5
  ]
  node
  [
    id 180
    shape "ellipse"
    yfact 1
    xfact 5
  ]
  node
  [
    id 181
    shape "ellipse"
    yfact 1
    xfact 5
  ]
  node
  [
    id 182
    shape "triangle"
    yfact 1
    xfact 3
  ]
  node
  [
    id 183
    shape "ellipse"
    yfact 1
    xfact 5
  ]
  node
  [
    id 184
    shape "ellipse"
    yfact 1
    xfact 5
  ]
  node
  [
    id 185
    shape "ellipse"
    yfact 1
    xfact 5
  ]
  node
  [
    id 186
    shape "ellipse"
    yfact 1
    xfact 5
  ]
  node
  [
    id 187
    shape "ellipse"
    yfact 1
    xfact 5
  ]
  node
  [
    id 188
    shape "diamond"
    yfact 1
    xfact 3
  ]
  node
  [
    id 189
    shape "ellipse"
    yfact 1
    xfact 5
  ]
  node
  [
    id 190
    shape "ellipse"
    yfact 1
    xfact 5
  ]
  node
  [
    id 191
    shape "diamond"
    yfact 1
    xfact 3
  ]
  node
  [
    id 192
    shape "ellipse"
    yfact 1
    xfact 5
  ]
  node
  [
    id 193
    shape "diamond"
    yfact 1
    xfact 3
  ]
  node
  [
    id 194
    shape "ellipse"
    yfact 1
    xfact 5
  ]
  node
  [
    id 195
    shape "triangle"
    yfact 1
    xfact 3
  ]
  node
  [
    id 196
    shape "ellipse"
    yfact 1
    xfact 5
  ]
  node
  [
    id 197
    shape "ellipse"
    yfact 1
    xfact 5
  ]
  node
  [
    id 198
    shape "diamond"
    yfact 1
    xfact 3
  ]
  node
  [
    id 199
    shape "triangle"
    yfact 1
    xfact 3
  ]
  node
  [
    id 200
    shape "diamond"
    yfact 1
    xfact 3
  ]
  node
  [
    id 201
    shape "diamond"
    yfact 1
    xfact 3
  ]
  node
  [
    id 202
    shape "triangle"
    yfact 1
    xfact 3
  ]
  node
  [
    id 203
    shape "triangle"
    yfact 1
    xfact 3
  ]
  node
  [
    id 204
    shape "diamond"
    yfact 1
    xfact 3
  ]
  node
  [
    id 205
    shape "ellipse"
    yfact 1
    xfact 5
  ]
  node
  [
    id 206
    shape "ellipse"
    yfact 1
    xfact 5
  ]
  node
  [
    id 207
    shape "ellipse"
    yfact 1
    xfact 5
  ]
  node
  [
    id 208
    shape "triangle"
    yfact 1
    xfact 3
  ]
  node
  [
    id 209
    shape "triangle"
    yfact 1
    xfact 3
  ]
  node
  [
    id 210
    shape "triangle"
    yfact 1
    xfact 3
  ]
  node
  [
    id 211
    shape "diamond"
    yfact 1
    xfact 3
  ]
  node
  [
    id 212
    shape "ellipse"
    yfact 1
    xfact 5
  ]
  node
  [
    id 213
    shape "triangle"
    yfact 1
    xfact 3
  ]
  node
  [
    id 214
    shape "triangle"
    yfact 1
    xfact 3
  ]
  node
  [
    id 215
    shape "diamond"
    yfact 1
    xfact 3
  ]
  node
  [
    id 216
    shape "triangle"
    yfact 1
    xfact 3
  ]
  node
  [
    id 217
    shape "ellipse"
    yfact 1
    xfact 5
  ]
  node
  [
    id 218
    shape "ellipse"
    yfact 1
    xfact 5
  ]
  node
  [
    id 219
    shape "diamond"
    yfact 1
    xfact 3
  ]
  node
  [
    id 220
    shape "ellipse"
    yfact 1
    xfact 5
  ]
  node
  [
    id 221
    shape "diamond"
    yfact 1
    xfact 3
  ]
  node
  [
    id 222
    shape "ellipse"
    yfact 1
    xfact 5
  ]
  node
  [
    id 223
    shape "triangle"
    yfact 1
    xfact 3
  ]
  node
  [
    id 224
    shape "ellipse"
    yfact 1
    xfact 5
  ]
  node
  [
    id 225
    shape "ellipse"
    yfact 1
    xfact 5
  ]
  node
  [
    id 226
    shape "triangle"
    yfact 1
    xfact 3
  ]
  node
  [
    id 227
    shape "triangle"
    yfact 1
    xfact 3
  ]
  node
  [
    id 228
    shape "diamond"
    yfact 1
    xfact 3
  ]
  node
  [
    id 229
    shape "ellipse"
    yfact 1
    xfact 5
  ]
  node
  [
    id 230
    shape "ellipse"
    yfact 1
    xfact 5
  ]
  node
  [
    id 231
    shape "ellipse"
    yfact 1
    xfact 5
  ]
  node
  [
    id 232
    shape "diamond"
    yfact 1
    xfact 3
  ]
  node
  [
    id 233
    shape "triangle"
    yfact 1
    xfact 3
  ]
  node
  [
    id 234
    shape "triangle"
    yfact 1
    xfact 3
  ]
  node
  [
    id 235
    shape "diamond"
    yfact 1
    xfact 3
  ]
  node
  [
    id 236
    shape "diamond"
    yfact 1
    xfact 3
  ]
  node
  [
    id 237
    shape "ellipse"
    yfact 1
    xfact 5
  ]
  node
  [
    id 238
    shape "ellipse"
    yfact 1
    xfact 5
  ]
  node
  [
    id 239
    shape "triangle"
    yfact 1
    xfact 3
  ]
  node
  [
    id 240
    shape "triangle"
    yfact 1
    xfact 3
  ]
  node
  [
    id 241
    shape "diamond"
    yfact 1
    xfact 3
  ]
  node
  [
    id 242
    shape "diamond"
    yfact 1
    xfact 3
  ]
  node
  [
    id 243
    shape "ellipse"
    yfact 1
    xfact 5
  ]
  node
  [
    id 244
    shape "ellipse"
    yfact 1
    xfact 5
  ]
  node
  [
    id 245
    shape "ellipse"
    yfact 1
    xfact 5
  ]
  node
  [
    id 246
    shape "ellipse"
    yfact 1
    xfact 5
  ]
  node
  [
    id 247
    shape "ellipse"
    yfact 1
    xfact 5
  ]
  node
  [
    id 248
    shape "diamond"
    yfact 1
    xfact 3
  ]
  node
  [
    id 249
    shape "ellipse"
    yfact 1
    xfact 5
  ]
  node
  [
    id 250
    shape "ellipse"
    yfact 1
    xfact 5
  ]
  node
  [
    id 251
    shape "ellipse"
    yfact 1
    xfact 5
  ]
  node
  [
    id 252
    shape "ellipse"
    yfact 1
    xfact 5
  ]
  node
  [
    id 253
    shape "triangle"
    yfact 1
    xfact 3
  ]
  node
  [
    id 254
    shape "ellipse"
    yfact 1
    xfact 5
  ]
  node
  [
    id 255
    shape "triangle"
    yfact 1
    xfact 3
  ]
  node
  [
    id 256
    shape "diamond"
    yfact 1
    xfact 3
  ]
  node
  [
    id 257
    shape "triangle"
    yfact 1
    xfact 3
  ]
  node
  [
    id 258
    shape "triangle"
    yfact 1
    xfact 3
  ]
  node
  [
    id 259
    shape "triangle"
    yfact 1
    xfact 3
  ]
  node
  [
    id 260
    shape "triangle"
    yfact 1
    xfact 3
  ]
  node
  [
    id 261
    shape "triangle"
    yfact 1
    xfact 3
  ]
  node
  [
    id 262
    shape "triangle"
    yfact 1
    xfact 3
  ]
  node
  [
    id 263
    shape "triangle"
    yfact 1
    xfact 3
  ]
  node
  [
    id 264
    shape "triangle"
    yfact 1
    xfact 3
  ]
  node
  [
    id 265
    shape "triangle"
    yfact 1
    xfact 3
  ]
  node
  [
    id 266
    shape "diamond"
    yfact 1
    xfact 3
  ]
  node
  [
    id 267
    shape "diamond"
    yfact 1
    xfact 3
  ]
  node
  [
    id 268
    shape "ellipse"
    yfact 1
    xfact 5
  ]
  node
  [
    id 269
    shape "ellipse"
    yfact 1
    xfact 5
  ]
  node
  [
    id 270
    shape "diamond"
    yfact 1
    xfact 3
  ]
  node
  [
    id 271
    shape "diamond"
    yfact 1
    xfact 3
  ]
  node
  [
    id 272
    shape "ellipse"
    yfact 1
    xfact 5
  ]
  node
  [
    id 273
    shape "ellipse"
    yfact 1
    xfact 5
  ]
  node
  [
    id 274
    shape "diamond"
    yfact 1
    xfact 3
  ]
  node
  [
    id 275
    shape "triangle"
    yfact 1
    xfact 3
  ]
  node
  [
    id 276
    shape "triangle"
    yfact 1
    xfact 3
  ]
  node
  [
    id 277
    shape "triangle"
    yfact 1
    xfact 3
  ]
  node
  [
    id 278
    shape "triangle"
    yfact 1
    xfact 3
  ]
  node
  [
    id 279
    shape "ellipse"
    yfact 1
    xfact 5
  ]
  node
  [
    id 280
    shape "diamond"
    yfact 1
    xfact 3
  ]
  node
  [
    id 281
    shape "triangle"
    yfact 1
    xfact 3
  ]
  node
  [
    id 282
    shape "diamond"
    yfact 1
    xfact 3
  ]
  node
  [
    id 283
    shape "diamond"
    yfact 1
    xfact 3
  ]
  node
  [
    id 284
    shape "ellipse"
    yfact 1
    xfact 5
  ]
  node
  [
    id 285
    shape "triangle"
    yfact 1
    xfact 3
  ]
  node
  [
    id 286
    shape "triangle"
    yfact 1
    xfact 3
  ]
  node
  [
    id 287
    shape "diamond"
    yfact 1
    xfact 3
  ]
  node
  [
    id 288
    shape "diamond"
    yfact 1
    xfact 3
  ]
  node
  [
    id 289
    shape "ellipse"
    yfact 1
    xfact 5
  ]
  node
  [
    id 290
    shape "triangle"
    yfact 1
    xfact 3
  ]
  node
  [
    id 291
    shape "diamond"
    yfact 1
    xfact 3
  ]
  node
  [
    id 292
    shape "triangle"
    yfact 1
    xfact 3
  ]
  node
  [
    id 293
    shape "triangle"
    yfact 1
    xfact 3
  ]
  node
  [
    id 294
    shape "triangle"
    yfact 1
    xfact 3
  ]
  node
  [
    id 295
    shape "triangle"
    yfact 1
    xfact 3
  ]
  node
  [
    id 296
    shape "triangle"
    yfact 1
    xfact 3
  ]
  node
  [
    id 297
    shape "triangle"
    yfact 1
    xfact 3
  ]
  node
  [
    id 298
    shape "triangle"
    yfact 1
    xfact 3
  ]
  node
  [
    id 299
    shape "ellipse"
    yfact 1
    xfact 5
  ]
  node
  [
    id 300
    shape "triangle"
    yfact 1
    xfact 3
  ]
  node
  [
    id 301
    shape "diamond"
    yfact 1
    xfact 3
  ]
  node
  [
    id 302
    shape "triangle"
    yfact 1
    xfact 3
  ]
  node
  [
    id 303
    shape "triangle"
    yfact 1
    xfact 3
  ]
  node
  [
    id 304
    shape "diamond"
    yfact 1
    xfact 3
  ]
  node
  [
    id 305
    shape "diamond"
    yfact 1
    xfact 3
  ]
  node
  [
    id 306
    shape "triangle"
    yfact 1
    xfact 3
  ]
  node
  [
    id 307
    shape "triangle"
    yfact 1
    xfact 3
  ]
  node
  [
    id 308
    shape "diamond"
    yfact 1
    xfact 3
  ]
  node
  [
    id 309
    shape "triangle"
    yfact 1
    xfact 3
  ]
  node
  [
    id 310
    shape "ellipse"
    yfact 1
    xfact 5
  ]
  node
  [
    id 311
    shape "ellipse"
    yfact 1
    xfact 5
  ]
  node
  [
    id 312
    shape "diamond"
    yfact 1
    xfact 3
  ]
  node
  [
    id 313
    shape "ellipse"
    yfact 1
    xfact 5
  ]
  edge
  [
    source 1
    target 0
    weight 13
  ]
  edge
  [
    source 2
    target 0
    weight 55
  ]
  edge
  [
    source 3
    target 0
    weight 34
  ]
  edge
  [
    source 4
    target 0
    weight 2
  ]
  edge
  [
    source 5
    target 0
    weight 73
  ]
  edge
  [
    source 6
    target 0
    weight 50
  ]
  edge
  [
    source 7
    target 0
    weight 1
  ]
  edge
  [
    source 8
    target 0
    weight 7
  ]
  edge
  [
    source 12
    target 0
    weight 2
  ]
  edge
  [
    source 14
    target 0
    weight 17
  ]
  edge
  [
    source 15
    target 0
    weight 1
  ]
  edge
  [
    source 16
    target 0
    weight 3
  ]
  edge
  [
    source 17
    target 0
    weight 1
  ]
  edge
  [
    source 21
    target 0
    weight 2
  ]
  edge
  [
    source 22
    target 0
    weight 2
  ]
  edge
  [
    source 23
    target 0
    weight 1
  ]
  edge
  [
    source 28
    target 0
    weight 3
  ]
  edge
  [
    source 29
    target 0
    weight 1
  ]
  edge
  [
    source 32
    target 0
    weight 5
  ]
  edge
  [
    source 33
    target 0
    weight 4
  ]
  edge
  [
    source 35
    target 0
    weight 1
  ]
  edge
  [
    source 36
    target 0
    weight 1
  ]
  edge
  [
    source 37
    target 0
    weight 37
  ]
  edge
  [
    source 39
    target 0
    weight 1
  ]
  edge
  [
    source 43
    target 0
    weight 2
  ]
  edge
  [
    source 45
    target 0
    weight 85
  ]
  edge
  [
    source 46
    target 0
    weight 6
  ]
  edge
  [
    source 47
    target 0
    weight 5
  ]
  edge
  [
    source 49
    target 0
    weight 31
  ]
  edge
  [
    source 53
    target 0
    weight 1
  ]
  edge
  [
    source 55
    target 0
    weight 1
  ]
  edge
  [
    source 56
    target 0
    weight 1
  ]
  edge
  [
    source 57
    target 0
    weight 96
  ]
  edge
  [
    source 58
    target 0
    weight 2
  ]
  edge
  [
    source 63
    target 0
    weight 2
  ]
  edge
  [
    source 65
    target 0
    weight 3
  ]
  edge
  [
    source 66
    target 0
    weight 1
  ]
  edge
  [
    source 67
    target 0
    weight 21
  ]
  edge
  [
    source 68
    target 0
    weight 27
  ]
  edge
  [
    source 70
    target 0
    weight 28
  ]
  edge
  [
    source 71
    target 0
    weight 1
  ]
  edge
  [
    source 73
    target 0
    weight 2
  ]
  edge
  [
    source 83
    target 0
    weight 6
  ]
  edge
  [
    source 84
    target 0
    weight 56
  ]
  edge
  [
    source 87
    target 0
    weight 1
  ]
  edge
  [
    source 95
    target 0
    weight 1
  ]
  edge
  [
    source 97
    target 0
    weight 2
  ]
  edge
  [
    source 101
    target 0
    weight 1
  ]
  edge
  [
    source 102
    target 0
    weight 104
  ]
  edge
  [
    source 108
    target 0
    weight 1
  ]
  edge
  [
    source 110
    target 0
    weight 10
  ]
  edge
  [
    source 121
    target 0
    weight 1
  ]
  edge
  [
    source 123
    target 0
    weight 1
  ]
  edge
  [
    source 124
    target 0
    weight 1
  ]
  edge
  [
    source 126
    target 0
    weight 52
  ]
  edge
  [
    source 131
    target 0
    weight 2
  ]
  edge
  [
    source 132
    target 0
    weight 57
  ]
  edge
  [
    source 136
    target 0
    weight 1
  ]
  edge
  [
    source 137
    target 0
    weight 23
  ]
  edge
  [
    source 138
    target 0
    weight 1
  ]
  edge
  [
    source 144
    target 0
    weight 27
  ]
  edge
  [
    source 145
    target 0
    weight 38
  ]
  edge
  [
    source 146
    target 0
    weight 19
  ]
  edge
  [
    source 148
    target 0
    weight 1
  ]
  edge
  [
    source 154
    target 0
    weight 2
  ]
  edge
  [
    source 157
    target 0
    weight 56
  ]
  edge
  [
    source 160
    target 0
    weight 1
  ]
  edge
  [
    source 164
    target 0
    weight 1
  ]
  edge
  [
    source 166
    target 0
    weight 49
  ]
  edge
  [
    source 167
    target 0
    weight 9
  ]
  edge
  [
    source 171
    target 0
    weight 1
  ]
  edge
  [
    source 174
    target 0
    weight 1
  ]
  edge
  [
    source 175
    target 0
    weight 5
  ]
  edge
  [
    source 180
    target 0
    weight 1
  ]
  edge
  [
    source 181
    target 0
    weight 31
  ]
  edge
  [
    source 182
    target 0
    weight 1
  ]
  edge
  [
    source 184
    target 0
    weight 2
  ]
  edge
  [
    source 185
    target 0
    weight 15
  ]
  edge
  [
    source 186
    target 0
    weight 1
  ]
  edge
  [
    source 188
    target 0
    weight 16
  ]
  edge
  [
    source 190
    target 0
    weight 1
  ]
  edge
  [
    source 197
    target 0
    weight 3
  ]
  edge
  [
    source 200
    target 0
    weight 1
  ]
  edge
  [
    source 203
    target 0
    weight 2
  ]
  edge
  [
    source 205
    target 0
    weight 1
  ]
  edge
  [
    source 210
    target 0
    weight 1
  ]
  edge
  [
    source 212
    target 0
    weight 3
  ]
  edge
  [
    source 213
    target 0
    weight 1
  ]
  edge
  [
    source 214
    target 0
    weight 1
  ]
  edge
  [
    source 216
    target 0
    weight 77
  ]
  edge
  [
    source 218
    target 0
    weight 1
  ]
  edge
  [
    source 222
    target 0
    weight 3
  ]
  edge
  [
    source 223
    target 0
    weight 1
  ]
  edge
  [
    source 227
    target 0
    weight 1
  ]
  edge
  [
    source 229
    target 0
    weight 3
  ]
  edge
  [
    source 230
    target 0
    weight 1
  ]
  edge
  [
    source 231
    target 0
    weight 6
  ]
  edge
  [
    source 233
    target 0
    weight 1
  ]
  edge
  [
    source 235
    target 0
    weight 1
  ]
  edge
  [
    source 236
    target 0
    weight 5
  ]
  edge
  [
    source 238
    target 0
    weight 1
  ]
  edge
  [
    source 239
    target 0
    weight 89
  ]
  edge
  [
    source 240
    target 0
    weight 20
  ]
  edge
  [
    source 242
    target 0
    weight 1
  ]
  edge
  [
    source 243
    target 0
    weight 45
  ]
  edge
  [
    source 244
    target 0
    weight 4
  ]
  edge
  [
    source 245
    target 0
    weight 20
  ]
  edge
  [
    source 249
    target 0
    weight 2
  ]
  edge
  [
    source 251
    target 0
    weight 1
  ]
  edge
  [
    source 252
    target 0
    weight 1
  ]
  edge
  [
    source 254
    target 0
    weight 3
  ]
  edge
  [
    source 258
    target 0
    weight 2
  ]
  edge
  [
    source 261
    target 0
    weight 1
  ]
  edge
  [
    source 262
    target 0
    weight 1
  ]
  edge
  [
    source 263
    target 0
    weight 43
  ]
  edge
  [
    source 266
    target 0
    weight 2
  ]
  edge
  [
    source 269
    target 0
    weight 1
  ]
  edge
  [
    source 271
    target 0
    weight 1
  ]
  edge
  [
    source 272
    target 0
    weight 56
  ]
  edge
  [
    source 273
    target 0
    weight 4
  ]
  edge
  [
    source 275
    target 0
    weight 17
  ]
  edge
  [
    source 276
    target 0
    weight 33
  ]
  edge
  [
    source 279
    target 0
    weight 22
  ]
  edge
  [
    source 281
    target 0
    weight 1
  ]
  edge
  [
    source 282
    target 0
    weight 1
  ]
  edge
  [
    source 287
    target 0
    weight 20
  ]
  edge
  [
    source 288
    target 0
    weight 15
  ]
  edge
  [
    source 294
    target 0
    weight 38
  ]
  edge
  [
    source 298
    target 0
    weight 2
  ]
  edge
  [
    source 299
    target 0
    weight 1
  ]
  edge
  [
    source 300
    target 0
    weight 2
  ]
  edge
  [
    source 305
    target 0
    weight 16
  ]
  edge
  [
    source 306
    target 0
    weight 1
  ]
  edge
  [
    source 307
    target 0
    weight 1
  ]
  edge
  [
    source 308
    target 0
    weight 1
  ]
  edge
  [
    source 310
    target 0
    weight 1
  ]
  edge
  [
    source 312
    target 0
    weight 2
  ]
  edge
  [
    source 2
    target 1
    weight 62
  ]
  edge
  [
    source 5
    target 1
    weight 12
  ]
  edge
  [
    source 7
    target 1
    weight 35
  ]
  edge
  [
    source 8
    target 1
    weight 29
  ]
  edge
  [
    source 14
    target 1
    weight 1
  ]
  edge
  [
    source 16
    target 1
    weight 123
  ]
  edge
  [
    source 22
    target 1
    weight 7
  ]
  edge
  [
    source 28
    target 1
    weight 1
  ]
  edge
  [
    source 30
    target 1
    weight 1
  ]
  edge
  [
    source 36
    target 1
    weight 1
  ]
  edge
  [
    source 40
    target 1
    weight 2
  ]
  edge
  [
    source 42
    target 1
    weight 40
  ]
  edge
  [
    source 45
    target 1
    weight 50
  ]
  edge
  [
    source 46
    target 1
    weight 27
  ]
  edge
  [
    source 49
    target 1
    weight 16
  ]
  edge
  [
    source 53
    target 1
    weight 47
  ]
  edge
  [
    source 57
    target 1
    weight 4
  ]
  edge
  [
    source 63
    target 1
    weight 103
  ]
  edge
  [
    source 67
    target 1
    weight 16
  ]
  edge
  [
    source 68
    target 1
    weight 51
  ]
  edge
  [
    source 70
    target 1
    weight 31
  ]
  edge
  [
    source 72
    target 1
    weight 12
  ]
  edge
  [
    source 75
    target 1
    weight 3
  ]
  edge
  [
    source 84
    target 1
    weight 5
  ]
  edge
  [
    source 86
    target 1
    weight 24
  ]
  edge
  [
    source 87
    target 1
    weight 2
  ]
  edge
  [
    source 90
    target 1
    weight 5
  ]
  edge
  [
    source 91
    target 1
    weight 13
  ]
  edge
  [
    source 97
    target 1
    weight 1
  ]
  edge
  [
    source 110
    target 1
    weight 1
  ]
  edge
  [
    source 115
    target 1
    weight 2
  ]
  edge
  [
    source 117
    target 1
    weight 13
  ]
  edge
  [
    source 120
    target 1
    weight 1
  ]
  edge
  [
    source 128
    target 1
    weight 2
  ]
  edge
  [
    source 130
    target 1
    weight 1
  ]
  edge
  [
    source 131
    target 1
    weight 1
  ]
  edge
  [
    source 132
    target 1
    weight 32
  ]
  edge
  [
    source 137
    target 1
    weight 49
  ]
  edge
  [
    source 139
    target 1
    weight 6
  ]
  edge
  [
    source 141
    target 1
    weight 1
  ]
  edge
  [
    source 145
    target 1
    weight 82
  ]
  edge
  [
    source 146
    target 1
    weight 63
  ]
  edge
  [
    source 157
    target 1
    weight 1
  ]
  edge
  [
    source 158
    target 1
    weight 5
  ]
  edge
  [
    source 161
    target 1
    weight 2
  ]
  edge
  [
    source 166
    target 1
    weight 11
  ]
  edge
  [
    source 168
    target 1
    weight 20
  ]
  edge
  [
    source 176
    target 1
    weight 1
  ]
  edge
  [
    source 179
    target 1
    weight 21
  ]
  edge
  [
    source 180
    target 1
    weight 1
  ]
  edge
  [
    source 182
    target 1
    weight 48
  ]
  edge
  [
    source 189
    target 1
    weight 2
  ]
  edge
  [
    source 190
    target 1
    weight 2
  ]
  edge
  [
    source 196
    target 1
    weight 24
  ]
  edge
  [
    source 197
    target 1
    weight 44
  ]
  edge
  [
    source 203
    target 1
    weight 9
  ]
  edge
  [
    source 205
    target 1
    weight 1
  ]
  edge
  [
    source 207
    target 1
    weight 10
  ]
  edge
  [
    source 211
    target 1
    weight 1
  ]
  edge
  [
    source 212
    target 1
    weight 124
  ]
  edge
  [
    source 216
    target 1
    weight 2
  ]
  edge
  [
    source 218
    target 1
    weight 21
  ]
  edge
  [
    source 227
    target 1
    weight 2
  ]
  edge
  [
    source 231
    target 1
    weight 7
  ]
  edge
  [
    source 236
    target 1
    weight 1
  ]
  edge
  [
    source 243
    target 1
    weight 15
  ]
  edge
  [
    source 251
    target 1
    weight 29
  ]
  edge
  [
    source 252
    target 1
    weight 19
  ]
  edge
  [
    source 254
    target 1
    weight 67
  ]
  edge
  [
    source 257
    target 1
    weight 1
  ]
  edge
  [
    source 258
    target 1
    weight 1
  ]
  edge
  [
    source 260
    target 1
    weight 1
  ]
  edge
  [
    source 262
    target 1
    weight 1
  ]
  edge
  [
    source 269
    target 1
    weight 51
  ]
  edge
  [
    source 272
    target 1
    weight 1
  ]
  edge
  [
    source 277
    target 1
    weight 32
  ]
  edge
  [
    source 279
    target 1
    weight 54
  ]
  edge
  [
    source 283
    target 1
    weight 1
  ]
  edge
  [
    source 285
    target 1
    weight 1
  ]
  edge
  [
    source 286
    target 1
    weight 5
  ]
  edge
  [
    source 287
    target 1
    weight 59
  ]
  edge
  [
    source 288
    target 1
    weight 22
  ]
  edge
  [
    source 294
    target 1
    weight 1
  ]
  edge
  [
    source 296
    target 1
    weight 1
  ]
  edge
  [
    source 305
    target 1
    weight 55
  ]
  edge
  [
    source 306
    target 1
    weight 1
  ]
  edge
  [
    source 307
    target 1
    weight 5
  ]
  edge
  [
    source 310
    target 1
    weight 1
  ]
  edge
  [
    source 313
    target 1
    weight 3
  ]
  edge
  [
    source 3
    target 2
    weight 1
  ]
  edge
  [
    source 5
    target 2
    weight 27
  ]
  edge
  [
    source 6
    target 2
    weight 1
  ]
  edge
  [
    source 7
    target 2
    weight 2
  ]
  edge
  [
    source 8
    target 2
    weight 90
  ]
  edge
  [
    source 10
    target 2
    weight 1
  ]
  edge
  [
    source 12
    target 2
    weight 1
  ]
  edge
  [
    source 14
    target 2
    weight 1
  ]
  edge
  [
    source 16
    target 2
    weight 1
  ]
  edge
  [
    source 20
    target 2
    weight 7
  ]
  edge
  [
    source 21
    target 2
    weight 25
  ]
  edge
  [
    source 22
    target 2
    weight 1
  ]
  edge
  [
    source 23
    target 2
    weight 2
  ]
  edge
  [
    source 25
    target 2
    weight 1
  ]
  edge
  [
    source 27
    target 2
    weight 2
  ]
  edge
  [
    source 29
    target 2
    weight 1
  ]
  edge
  [
    source 30
    target 2
    weight 1
  ]
  edge
  [
    source 33
    target 2
    weight 1
  ]
  edge
  [
    source 34
    target 2
    weight 7
  ]
  edge
  [
    source 36
    target 2
    weight 2
  ]
  edge
  [
    source 37
    target 2
    weight 1
  ]
  edge
  [
    source 38
    target 2
    weight 1
  ]
  edge
  [
    source 40
    target 2
    weight 1
  ]
  edge
  [
    source 42
    target 2
    weight 1
  ]
  edge
  [
    source 43
    target 2
    weight 1
  ]
  edge
  [
    source 45
    target 2
    weight 80
  ]
  edge
  [
    source 46
    target 2
    weight 10
  ]
  edge
  [
    source 47
    target 2
    weight 1
  ]
  edge
  [
    source 48
    target 2
    weight 1
  ]
  edge
  [
    source 49
    target 2
    weight 18
  ]
  edge
  [
    source 51
    target 2
    weight 1
  ]
  edge
  [
    source 52
    target 2
    weight 50
  ]
  edge
  [
    source 53
    target 2
    weight 1
  ]
  edge
  [
    source 55
    target 2
    weight 1
  ]
  edge
  [
    source 56
    target 2
    weight 1
  ]
  edge
  [
    source 57
    target 2
    weight 74
  ]
  edge
  [
    source 58
    target 2
    weight 1
  ]
  edge
  [
    source 59
    target 2
    weight 1
  ]
  edge
  [
    source 60
    target 2
    weight 4
  ]
  edge
  [
    source 62
    target 2
    weight 4
  ]
  edge
  [
    source 64
    target 2
    weight 2
  ]
  edge
  [
    source 65
    target 2
    weight 1
  ]
  edge
  [
    source 67
    target 2
    weight 40
  ]
  edge
  [
    source 68
    target 2
    weight 63
  ]
  edge
  [
    source 69
    target 2
    weight 1
  ]
  edge
  [
    source 70
    target 2
    weight 47
  ]
  edge
  [
    source 71
    target 2
    weight 1
  ]
  edge
  [
    source 72
    target 2
    weight 2
  ]
  edge
  [
    source 74
    target 2
    weight 2
  ]
  edge
  [
    source 76
    target 2
    weight 1
  ]
  edge
  [
    source 77
    target 2
    weight 1
  ]
  edge
  [
    source 80
    target 2
    weight 1
  ]
  edge
  [
    source 84
    target 2
    weight 40
  ]
  edge
  [
    source 85
    target 2
    weight 2
  ]
  edge
  [
    source 86
    target 2
    weight 1
  ]
  edge
  [
    source 87
    target 2
    weight 1
  ]
  edge
  [
    source 90
    target 2
    weight 1
  ]
  edge
  [
    source 92
    target 2
    weight 1
  ]
  edge
  [
    source 97
    target 2
    weight 3
  ]
  edge
  [
    source 100
    target 2
    weight 1
  ]
  edge
  [
    source 101
    target 2
    weight 1
  ]
  edge
  [
    source 102
    target 2
    weight 127
  ]
  edge
  [
    source 103
    target 2
    weight 2
  ]
  edge
  [
    source 105
    target 2
    weight 1
  ]
  edge
  [
    source 106
    target 2
    weight 2
  ]
  edge
  [
    source 108
    target 2
    weight 3
  ]
  edge
  [
    source 113
    target 2
    weight 1
  ]
  edge
  [
    source 114
    target 2
    weight 13
  ]
  edge
  [
    source 115
    target 2
    weight 1
  ]
  edge
  [
    source 116
    target 2
    weight 67
  ]
  edge
  [
    source 117
    target 2
    weight 1
  ]
  edge
  [
    source 119
    target 2
    weight 2
  ]
  edge
  [
    source 120
    target 2
    weight 2
  ]
  edge
  [
    source 123
    target 2
    weight 1
  ]
  edge
  [
    source 124
    target 2
    weight 1
  ]
  edge
  [
    source 127
    target 2
    weight 1
  ]
  edge
  [
    source 129
    target 2
    weight 2
  ]
  edge
  [
    source 131
    target 2
    weight 2
  ]
  edge
  [
    source 132
    target 2
    weight 27
  ]
  edge
  [
    source 134
    target 2
    weight 1
  ]
  edge
  [
    source 135
    target 2
    weight 1
  ]
  edge
  [
    source 136
    target 2
    weight 3
  ]
  edge
  [
    source 137
    target 2
    weight 71
  ]
  edge
  [
    source 139
    target 2
    weight 1
  ]
  edge
  [
    source 142
    target 2
    weight 1
  ]
  edge
  [
    source 143
    target 2
    weight 1
  ]
  edge
  [
    source 145
    target 2
    weight 51
  ]
  edge
  [
    source 146
    target 2
    weight 16
  ]
  edge
  [
    source 148
    target 2
    weight 1
  ]
  edge
  [
    source 150
    target 2
    weight 1
  ]
  edge
  [
    source 152
    target 2
    weight 2
  ]
  edge
  [
    source 153
    target 2
    weight 1
  ]
  edge
  [
    source 155
    target 2
    weight 1
  ]
  edge
  [
    source 157
    target 2
    weight 76
  ]
  edge
  [
    source 160
    target 2
    weight 1
  ]
  edge
  [
    source 161
    target 2
    weight 3
  ]
  edge
  [
    source 162
    target 2
    weight 1
  ]
  edge
  [
    source 163
    target 2
    weight 1
  ]
  edge
  [
    source 164
    target 2
    weight 38
  ]
  edge
  [
    source 165
    target 2
    weight 8
  ]
  edge
  [
    source 166
    target 2
    weight 63
  ]
  edge
  [
    source 167
    target 2
    weight 1
  ]
  edge
  [
    source 169
    target 2
    weight 1
  ]
  edge
  [
    source 170
    target 2
    weight 10
  ]
  edge
  [
    source 171
    target 2
    weight 1
  ]
  edge
  [
    source 173
    target 2
    weight 1
  ]
  edge
  [
    source 176
    target 2
    weight 2
  ]
  edge
  [
    source 177
    target 2
    weight 1
  ]
  edge
  [
    source 179
    target 2
    weight 1
  ]
  edge
  [
    source 180
    target 2
    weight 6
  ]
  edge
  [
    source 182
    target 2
    weight 1
  ]
  edge
  [
    source 184
    target 2
    weight 1
  ]
  edge
  [
    source 186
    target 2
    weight 1
  ]
  edge
  [
    source 187
    target 2
    weight 2
  ]
  edge
  [
    source 188
    target 2
    weight 7
  ]
  edge
  [
    source 189
    target 2
    weight 1
  ]
  edge
  [
    source 190
    target 2
    weight 1
  ]
  edge
  [
    source 191
    target 2
    weight 1
  ]
  edge
  [
    source 192
    target 2
    weight 71
  ]
  edge
  [
    source 193
    target 2
    weight 42
  ]
  edge
  [
    source 194
    target 2
    weight 1
  ]
  edge
  [
    source 196
    target 2
    weight 1
  ]
  edge
  [
    source 197
    target 2
    weight 1
  ]
  edge
  [
    source 203
    target 2
    weight 1
  ]
  edge
  [
    source 204
    target 2
    weight 45
  ]
  edge
  [
    source 211
    target 2
    weight 1
  ]
  edge
  [
    source 214
    target 2
    weight 2
  ]
  edge
  [
    source 215
    target 2
    weight 17
  ]
  edge
  [
    source 216
    target 2
    weight 29
  ]
  edge
  [
    source 217
    target 2
    weight 1
  ]
  edge
  [
    source 218
    target 2
    weight 2
  ]
  edge
  [
    source 219
    target 2
    weight 1
  ]
  edge
  [
    source 221
    target 2
    weight 3
  ]
  edge
  [
    source 222
    target 2
    weight 4
  ]
  edge
  [
    source 223
    target 2
    weight 1
  ]
  edge
  [
    source 227
    target 2
    weight 25
  ]
  edge
  [
    source 230
    target 2
    weight 1
  ]
  edge
  [
    source 231
    target 2
    weight 1
  ]
  edge
  [
    source 233
    target 2
    weight 4
  ]
  edge
  [
    source 234
    target 2
    weight 1
  ]
  edge
  [
    source 235
    target 2
    weight 1
  ]
  edge
  [
    source 236
    target 2
    weight 104
  ]
  edge
  [
    source 242
    target 2
    weight 1
  ]
  edge
  [
    source 243
    target 2
    weight 15
  ]
  edge
  [
    source 244
    target 2
    weight 2
  ]
  edge
  [
    source 245
    target 2
    weight 2
  ]
  edge
  [
    source 246
    target 2
    weight 1
  ]
  edge
  [
    source 247
    target 2
    weight 1
  ]
  edge
  [
    source 249
    target 2
    weight 1
  ]
  edge
  [
    source 250
    target 2
    weight 1
  ]
  edge
  [
    source 251
    target 2
    weight 1
  ]
  edge
  [
    source 254
    target 2
    weight 1
  ]
  edge
  [
    source 257
    target 2
    weight 1
  ]
  edge
  [
    source 260
    target 2
    weight 1
  ]
  edge
  [
    source 261
    target 2
    weight 28
  ]
  edge
  [
    source 262
    target 2
    weight 1
  ]
  edge
  [
    source 263
    target 2
    weight 26
  ]
  edge
  [
    source 266
    target 2
    weight 69
  ]
  edge
  [
    source 267
    target 2
    weight 3
  ]
  edge
  [
    source 271
    target 2
    weight 2
  ]
  edge
  [
    source 275
    target 2
    weight 22
  ]
  edge
  [
    source 276
    target 2
    weight 1
  ]
  edge
  [
    source 277
    target 2
    weight 1
  ]
  edge
  [
    source 279
    target 2
    weight 47
  ]
  edge
  [
    source 283
    target 2
    weight 66
  ]
  edge
  [
    source 285
    target 2
    weight 2
  ]
  edge
  [
    source 287
    target 2
    weight 137
  ]
  edge
  [
    source 288
    target 2
    weight 22
  ]
  edge
  [
    source 290
    target 2
    weight 3
  ]
  edge
  [
    source 293
    target 2
    weight 5
  ]
  edge
  [
    source 294
    target 2
    weight 1
  ]
  edge
  [
    source 296
    target 2
    weight 26
  ]
  edge
  [
    source 298
    target 2
    weight 1
  ]
  edge
  [
    source 302
    target 2
    weight 1
  ]
  edge
  [
    source 303
    target 2
    weight 8
  ]
  edge
  [
    source 305
    target 2
    weight 114
  ]
  edge
  [
    source 307
    target 2
    weight 1
  ]
  edge
  [
    source 308
    target 2
    weight 202
  ]
  edge
  [
    source 309
    target 2
    weight 1
  ]
  edge
  [
    source 312
    target 2
    weight 47
  ]
  edge
  [
    source 313
    target 2
    weight 1
  ]
  edge
  [
    source 4
    target 3
    weight 8
  ]
  edge
  [
    source 5
    target 3
    weight 10
  ]
  edge
  [
    source 8
    target 3
    weight 1
  ]
  edge
  [
    source 9
    target 3
    weight 1
  ]
  edge
  [
    source 10
    target 3
    weight 19
  ]
  edge
  [
    source 14
    target 3
    weight 7
  ]
  edge
  [
    source 18
    target 3
    weight 1
  ]
  edge
  [
    source 19
    target 3
    weight 39
  ]
  edge
  [
    source 20
    target 3
    weight 17
  ]
  edge
  [
    source 21
    target 3
    weight 11
  ]
  edge
  [
    source 22
    target 3
    weight 1
  ]
  edge
  [
    source 32
    target 3
    weight 29
  ]
  edge
  [
    source 33
    target 3
    weight 9
  ]
  edge
  [
    source 35
    target 3
    weight 2
  ]
  edge
  [
    source 36
    target 3
    weight 1
  ]
  edge
  [
    source 37
    target 3
    weight 29
  ]
  edge
  [
    source 38
    target 3
    weight 155
  ]
  edge
  [
    source 39
    target 3
    weight 1
  ]
  edge
  [
    source 40
    target 3
    weight 3
  ]
  edge
  [
    source 43
    target 3
    weight 140
  ]
  edge
  [
    source 44
    target 3
    weight 28
  ]
  edge
  [
    source 45
    target 3
    weight 4
  ]
  edge
  [
    source 47
    target 3
    weight 35
  ]
  edge
  [
    source 50
    target 3
    weight 11
  ]
  edge
  [
    source 51
    target 3
    weight 14
  ]
  edge
  [
    source 53
    target 3
    weight 1
  ]
  edge
  [
    source 54
    target 3
    weight 28
  ]
  edge
  [
    source 57
    target 3
    weight 2
  ]
  edge
  [
    source 59
    target 3
    weight 1
  ]
  edge
  [
    source 60
    target 3
    weight 1
  ]
  edge
  [
    source 63
    target 3
    weight 1
  ]
  edge
  [
    source 64
    target 3
    weight 1
  ]
  edge
  [
    source 65
    target 3
    weight 102
  ]
  edge
  [
    source 66
    target 3
    weight 4
  ]
  edge
  [
    source 67
    target 3
    weight 1
  ]
  edge
  [
    source 71
    target 3
    weight 654
  ]
  edge
  [
    source 74
    target 3
    weight 24
  ]
  edge
  [
    source 76
    target 3
    weight 1
  ]
  edge
  [
    source 78
    target 3
    weight 24
  ]
  edge
  [
    source 80
    target 3
    weight 2
  ]
  edge
  [
    source 81
    target 3
    weight 1
  ]
  edge
  [
    source 82
    target 3
    weight 39
  ]
  edge
  [
    source 83
    target 3
    weight 1
  ]
  edge
  [
    source 89
    target 3
    weight 1
  ]
  edge
  [
    source 95
    target 3
    weight 4
  ]
  edge
  [
    source 96
    target 3
    weight 1
  ]
  edge
  [
    source 99
    target 3
    weight 10
  ]
  edge
  [
    source 101
    target 3
    weight 1
  ]
  edge
  [
    source 103
    target 3
    weight 1
  ]
  edge
  [
    source 104
    target 3
    weight 1
  ]
  edge
  [
    source 105
    target 3
    weight 1
  ]
  edge
  [
    source 108
    target 3
    weight 2
  ]
  edge
  [
    source 109
    target 3
    weight 1
  ]
  edge
  [
    source 112
    target 3
    weight 1
  ]
  edge
  [
    source 114
    target 3
    weight 1
  ]
  edge
  [
    source 116
    target 3
    weight 1
  ]
  edge
  [
    source 117
    target 3
    weight 1
  ]
  edge
  [
    source 122
    target 3
    weight 1
  ]
  edge
  [
    source 123
    target 3
    weight 4
  ]
  edge
  [
    source 124
    target 3
    weight 1
  ]
  edge
  [
    source 125
    target 3
    weight 2
  ]
  edge
  [
    source 129
    target 3
    weight 1
  ]
  edge
  [
    source 133
    target 3
    weight 51
  ]
  edge
  [
    source 136
    target 3
    weight 4
  ]
  edge
  [
    source 140
    target 3
    weight 1
  ]
  edge
  [
    source 142
    target 3
    weight 2
  ]
  edge
  [
    source 145
    target 3
    weight 16
  ]
  edge
  [
    source 149
    target 3
    weight 26
  ]
  edge
  [
    source 151
    target 3
    weight 23
  ]
  edge
  [
    source 152
    target 3
    weight 2
  ]
  edge
  [
    source 153
    target 3
    weight 1
  ]
  edge
  [
    source 154
    target 3
    weight 19
  ]
  edge
  [
    source 157
    target 3
    weight 3
  ]
  edge
  [
    source 158
    target 3
    weight 3
  ]
  edge
  [
    source 161
    target 3
    weight 3
  ]
  edge
  [
    source 164
    target 3
    weight 2
  ]
  edge
  [
    source 165
    target 3
    weight 1
  ]
  edge
  [
    source 167
    target 3
    weight 56
  ]
  edge
  [
    source 168
    target 3
    weight 4
  ]
  edge
  [
    source 171
    target 3
    weight 2
  ]
  edge
  [
    source 177
    target 3
    weight 2
  ]
  edge
  [
    source 180
    target 3
    weight 1
  ]
  edge
  [
    source 186
    target 3
    weight 1
  ]
  edge
  [
    source 188
    target 3
    weight 47
  ]
  edge
  [
    source 189
    target 3
    weight 2
  ]
  edge
  [
    source 196
    target 3
    weight 5
  ]
  edge
  [
    source 197
    target 3
    weight 1
  ]
  edge
  [
    source 200
    target 3
    weight 6
  ]
  edge
  [
    source 201
    target 3
    weight 1
  ]
  edge
  [
    source 203
    target 3
    weight 1
  ]
  edge
  [
    source 206
    target 3
    weight 2
  ]
  edge
  [
    source 208
    target 3
    weight 1
  ]
  edge
  [
    source 212
    target 3
    weight 1
  ]
  edge
  [
    source 213
    target 3
    weight 1
  ]
  edge
  [
    source 218
    target 3
    weight 1
  ]
  edge
  [
    source 224
    target 3
    weight 25
  ]
  edge
  [
    source 225
    target 3
    weight 1
  ]
  edge
  [
    source 227
    target 3
    weight 2
  ]
  edge
  [
    source 232
    target 3
    weight 3
  ]
  edge
  [
    source 234
    target 3
    weight 1
  ]
  edge
  [
    source 235
    target 3
    weight 1
  ]
  edge
  [
    source 236
    target 3
    weight 112
  ]
  edge
  [
    source 239
    target 3
    weight 1
  ]
  edge
  [
    source 242
    target 3
    weight 10
  ]
  edge
  [
    source 243
    target 3
    weight 18
  ]
  edge
  [
    source 249
    target 3
    weight 21
  ]
  edge
  [
    source 250
    target 3
    weight 50
  ]
  edge
  [
    source 251
    target 3
    weight 5
  ]
  edge
  [
    source 254
    target 3
    weight 1
  ]
  edge
  [
    source 255
    target 3
    weight 1
  ]
  edge
  [
    source 257
    target 3
    weight 1
  ]
  edge
  [
    source 259
    target 3
    weight 1
  ]
  edge
  [
    source 260
    target 3
    weight 27
  ]
  edge
  [
    source 266
    target 3
    weight 1
  ]
  edge
  [
    source 272
    target 3
    weight 6
  ]
  edge
  [
    source 274
    target 3
    weight 1
  ]
  edge
  [
    source 276
    target 3
    weight 61
  ]
  edge
  [
    source 277
    target 3
    weight 1
  ]
  edge
  [
    source 282
    target 3
    weight 37
  ]
  edge
  [
    source 283
    target 3
    weight 1
  ]
  edge
  [
    source 284
    target 3
    weight 1
  ]
  edge
  [
    source 287
    target 3
    weight 1
  ]
  edge
  [
    source 289
    target 3
    weight 99
  ]
  edge
  [
    source 298
    target 3
    weight 1
  ]
  edge
  [
    source 299
    target 3
    weight 20
  ]
  edge
  [
    source 300
    target 3
    weight 2
  ]
  edge
  [
    source 304
    target 3
    weight 1
  ]
  edge
  [
    source 305
    target 3
    weight 13
  ]
  edge
  [
    source 308
    target 3
    weight 1
  ]
  edge
  [
    source 310
    target 3
    weight 1
  ]
  edge
  [
    source 5
    target 4
    weight 10
  ]
  edge
  [
    source 6
    target 4
    weight 1
  ]
  edge
  [
    source 8
    target 4
    weight 7
  ]
  edge
  [
    source 10
    target 4
    weight 1
  ]
  edge
  [
    source 11
    target 4
    weight 1
  ]
  edge
  [
    source 12
    target 4
    weight 44
  ]
  edge
  [
    source 14
    target 4
    weight 14
  ]
  edge
  [
    source 15
    target 4
    weight 1
  ]
  edge
  [
    source 20
    target 4
    weight 2
  ]
  edge
  [
    source 21
    target 4
    weight 23
  ]
  edge
  [
    source 22
    target 4
    weight 22
  ]
  edge
  [
    source 23
    target 4
    weight 1
  ]
  edge
  [
    source 24
    target 4
    weight 53
  ]
  edge
  [
    source 32
    target 4
    weight 2
  ]
  edge
  [
    source 33
    target 4
    weight 4
  ]
  edge
  [
    source 34
    target 4
    weight 131
  ]
  edge
  [
    source 35
    target 4
    weight 2
  ]
  edge
  [
    source 36
    target 4
    weight 1
  ]
  edge
  [
    source 37
    target 4
    weight 1
  ]
  edge
  [
    source 38
    target 4
    weight 4
  ]
  edge
  [
    source 43
    target 4
    weight 7
  ]
  edge
  [
    source 44
    target 4
    weight 1
  ]
  edge
  [
    source 45
    target 4
    weight 14
  ]
  edge
  [
    source 47
    target 4
    weight 64
  ]
  edge
  [
    source 51
    target 4
    weight 11
  ]
  edge
  [
    source 52
    target 4
    weight 36
  ]
  edge
  [
    source 53
    target 4
    weight 2
  ]
  edge
  [
    source 56
    target 4
    weight 1
  ]
  edge
  [
    source 57
    target 4
    weight 6
  ]
  edge
  [
    source 59
    target 4
    weight 1
  ]
  edge
  [
    source 63
    target 4
    weight 9
  ]
  edge
  [
    source 65
    target 4
    weight 1
  ]
  edge
  [
    source 66
    target 4
    weight 56
  ]
  edge
  [
    source 67
    target 4
    weight 1
  ]
  edge
  [
    source 72
    target 4
    weight 59
  ]
  edge
  [
    source 73
    target 4
    weight 4
  ]
  edge
  [
    source 74
    target 4
    weight 3
  ]
  edge
  [
    source 78
    target 4
    weight 76
  ]
  edge
  [
    source 80
    target 4
    weight 8
  ]
  edge
  [
    source 83
    target 4
    weight 41
  ]
  edge
  [
    source 94
    target 4
    weight 76
  ]
  edge
  [
    source 96
    target 4
    weight 1
  ]
  edge
  [
    source 97
    target 4
    weight 1
  ]
  edge
  [
    source 100
    target 4
    weight 1
  ]
  edge
  [
    source 102
    target 4
    weight 1
  ]
  edge
  [
    source 104
    target 4
    weight 4
  ]
  edge
  [
    source 105
    target 4
    weight 50
  ]
  edge
  [
    source 108
    target 4
    weight 1
  ]
  edge
  [
    source 113
    target 4
    weight 2
  ]
  edge
  [
    source 114
    target 4
    weight 2
  ]
  edge
  [
    source 116
    target 4
    weight 182
  ]
  edge
  [
    source 117
    target 4
    weight 1
  ]
  edge
  [
    source 119
    target 4
    weight 79
  ]
  edge
  [
    source 121
    target 4
    weight 33
  ]
  edge
  [
    source 123
    target 4
    weight 1
  ]
  edge
  [
    source 124
    target 4
    weight 41
  ]
  edge
  [
    source 125
    target 4
    weight 1
  ]
  edge
  [
    source 132
    target 4
    weight 1
  ]
  edge
  [
    source 134
    target 4
    weight 30
  ]
  edge
  [
    source 136
    target 4
    weight 105
  ]
  edge
  [
    source 141
    target 4
    weight 2
  ]
  edge
  [
    source 144
    target 4
    weight 2
  ]
  edge
  [
    source 145
    target 4
    weight 2
  ]
  edge
  [
    source 149
    target 4
    weight 1
  ]
  edge
  [
    source 150
    target 4
    weight 1
  ]
  edge
  [
    source 154
    target 4
    weight 34
  ]
  edge
  [
    source 159
    target 4
    weight 1
  ]
  edge
  [
    source 161
    target 4
    weight 1
  ]
  edge
  [
    source 164
    target 4
    weight 1
  ]
  edge
  [
    source 165
    target 4
    weight 7
  ]
  edge
  [
    source 167
    target 4
    weight 5
  ]
  edge
  [
    source 168
    target 4
    weight 3
  ]
  edge
  [
    source 171
    target 4
    weight 1
  ]
  edge
  [
    source 172
    target 4
    weight 4
  ]
  edge
  [
    source 175
    target 4
    weight 1
  ]
  edge
  [
    source 176
    target 4
    weight 1
  ]
  edge
  [
    source 177
    target 4
    weight 36
  ]
  edge
  [
    source 180
    target 4
    weight 1
  ]
  edge
  [
    source 184
    target 4
    weight 2
  ]
  edge
  [
    source 185
    target 4
    weight 6
  ]
  edge
  [
    source 186
    target 4
    weight 11
  ]
  edge
  [
    source 188
    target 4
    weight 26
  ]
  edge
  [
    source 190
    target 4
    weight 1
  ]
  edge
  [
    source 192
    target 4
    weight 6
  ]
  edge
  [
    source 196
    target 4
    weight 2
  ]
  edge
  [
    source 197
    target 4
    weight 9
  ]
  edge
  [
    source 204
    target 4
    weight 57
  ]
  edge
  [
    source 208
    target 4
    weight 2
  ]
  edge
  [
    source 211
    target 4
    weight 1
  ]
  edge
  [
    source 212
    target 4
    weight 3
  ]
  edge
  [
    source 213
    target 4
    weight 2
  ]
  edge
  [
    source 218
    target 4
    weight 4
  ]
  edge
  [
    source 221
    target 4
    weight 1
  ]
  edge
  [
    source 223
    target 4
    weight 1
  ]
  edge
  [
    source 229
    target 4
    weight 26
  ]
  edge
  [
    source 233
    target 4
    weight 1
  ]
  edge
  [
    source 235
    target 4
    weight 1
  ]
  edge
  [
    source 236
    target 4
    weight 49
  ]
  edge
  [
    source 238
    target 4
    weight 1
  ]
  edge
  [
    source 239
    target 4
    weight 1
  ]
  edge
  [
    source 240
    target 4
    weight 1
  ]
  edge
  [
    source 241
    target 4
    weight 96
  ]
  edge
  [
    source 242
    target 4
    weight 49
  ]
  edge
  [
    source 245
    target 4
    weight 8
  ]
  edge
  [
    source 249
    target 4
    weight 7
  ]
  edge
  [
    source 250
    target 4
    weight 2
  ]
  edge
  [
    source 251
    target 4
    weight 4
  ]
  edge
  [
    source 254
    target 4
    weight 5
  ]
  edge
  [
    source 255
    target 4
    weight 1
  ]
  edge
  [
    source 257
    target 4
    weight 1
  ]
  edge
  [
    source 259
    target 4
    weight 1
  ]
  edge
  [
    source 261
    target 4
    weight 1
  ]
  edge
  [
    source 266
    target 4
    weight 1
  ]
  edge
  [
    source 272
    target 4
    weight 3
  ]
  edge
  [
    source 276
    target 4
    weight 7
  ]
  edge
  [
    source 277
    target 4
    weight 1
  ]
  edge
  [
    source 282
    target 4
    weight 19
  ]
  edge
  [
    source 283
    target 4
    weight 2
  ]
  edge
  [
    source 284
    target 4
    weight 1
  ]
  edge
  [
    source 287
    target 4
    weight 31
  ]
  edge
  [
    source 289
    target 4
    weight 11
  ]
  edge
  [
    source 290
    target 4
    weight 1
  ]
  edge
  [
    source 293
    target 4
    weight 2
  ]
  edge
  [
    source 294
    target 4
    weight 1
  ]
  edge
  [
    source 296
    target 4
    weight 2
  ]
  edge
  [
    source 298
    target 4
    weight 1
  ]
  edge
  [
    source 299
    target 4
    weight 1
  ]
  edge
  [
    source 300
    target 4
    weight 1
  ]
  edge
  [
    source 304
    target 4
    weight 3
  ]
  edge
  [
    source 305
    target 4
    weight 15
  ]
  edge
  [
    source 306
    target 4
    weight 4
  ]
  edge
  [
    source 307
    target 4
    weight 2
  ]
  edge
  [
    source 308
    target 4
    weight 2
  ]
  edge
  [
    source 310
    target 4
    weight 1
  ]
  edge
  [
    source 313
    target 4
    weight 2
  ]
  edge
  [
    source 6
    target 5
    weight 53
  ]
  edge
  [
    source 7
    target 5
    weight 30
  ]
  edge
  [
    source 8
    target 5
    weight 2
  ]
  edge
  [
    source 12
    target 5
    weight 3
  ]
  edge
  [
    source 14
    target 5
    weight 5
  ]
  edge
  [
    source 15
    target 5
    weight 1
  ]
  edge
  [
    source 16
    target 5
    weight 48
  ]
  edge
  [
    source 17
    target 5
    weight 1
  ]
  edge
  [
    source 20
    target 5
    weight 1
  ]
  edge
  [
    source 21
    target 5
    weight 2
  ]
  edge
  [
    source 22
    target 5
    weight 1
  ]
  edge
  [
    source 25
    target 5
    weight 1
  ]
  edge
  [
    source 30
    target 5
    weight 2
  ]
  edge
  [
    source 32
    target 5
    weight 6
  ]
  edge
  [
    source 33
    target 5
    weight 1
  ]
  edge
  [
    source 34
    target 5
    weight 2
  ]
  edge
  [
    source 35
    target 5
    weight 13
  ]
  edge
  [
    source 37
    target 5
    weight 24
  ]
  edge
  [
    source 43
    target 5
    weight 30
  ]
  edge
  [
    source 44
    target 5
    weight 1
  ]
  edge
  [
    source 45
    target 5
    weight 53
  ]
  edge
  [
    source 46
    target 5
    weight 1
  ]
  edge
  [
    source 47
    target 5
    weight 2
  ]
  edge
  [
    source 49
    target 5
    weight 12
  ]
  edge
  [
    source 51
    target 5
    weight 22
  ]
  edge
  [
    source 53
    target 5
    weight 1
  ]
  edge
  [
    source 54
    target 5
    weight 2
  ]
  edge
  [
    source 57
    target 5
    weight 4
  ]
  edge
  [
    source 58
    target 5
    weight 2
  ]
  edge
  [
    source 62
    target 5
    weight 1
  ]
  edge
  [
    source 63
    target 5
    weight 18
  ]
  edge
  [
    source 66
    target 5
    weight 3
  ]
  edge
  [
    source 67
    target 5
    weight 27
  ]
  edge
  [
    source 68
    target 5
    weight 17
  ]
  edge
  [
    source 69
    target 5
    weight 1
  ]
  edge
  [
    source 70
    target 5
    weight 57
  ]
  edge
  [
    source 72
    target 5
    weight 1
  ]
  edge
  [
    source 73
    target 5
    weight 1
  ]
  edge
  [
    source 74
    target 5
    weight 18
  ]
  edge
  [
    source 76
    target 5
    weight 2
  ]
  edge
  [
    source 78
    target 5
    weight 1
  ]
  edge
  [
    source 80
    target 5
    weight 4
  ]
  edge
  [
    source 84
    target 5
    weight 1
  ]
  edge
  [
    source 85
    target 5
    weight 1
  ]
  edge
  [
    source 87
    target 5
    weight 1
  ]
  edge
  [
    source 96
    target 5
    weight 3
  ]
  edge
  [
    source 104
    target 5
    weight 4
  ]
  edge
  [
    source 105
    target 5
    weight 4
  ]
  edge
  [
    source 108
    target 5
    weight 1
  ]
  edge
  [
    source 110
    target 5
    weight 10
  ]
  edge
  [
    source 113
    target 5
    weight 1
  ]
  edge
  [
    source 114
    target 5
    weight 1
  ]
  edge
  [
    source 116
    target 5
    weight 5
  ]
  edge
  [
    source 120
    target 5
    weight 2
  ]
  edge
  [
    source 121
    target 5
    weight 3
  ]
  edge
  [
    source 123
    target 5
    weight 7
  ]
  edge
  [
    source 124
    target 5
    weight 1
  ]
  edge
  [
    source 129
    target 5
    weight 1
  ]
  edge
  [
    source 131
    target 5
    weight 22
  ]
  edge
  [
    source 132
    target 5
    weight 43
  ]
  edge
  [
    source 134
    target 5
    weight 5
  ]
  edge
  [
    source 135
    target 5
    weight 1
  ]
  edge
  [
    source 136
    target 5
    weight 5
  ]
  edge
  [
    source 137
    target 5
    weight 20
  ]
  edge
  [
    source 138
    target 5
    weight 2
  ]
  edge
  [
    source 139
    target 5
    weight 1
  ]
  edge
  [
    source 141
    target 5
    weight 17
  ]
  edge
  [
    source 142
    target 5
    weight 1
  ]
  edge
  [
    source 143
    target 5
    weight 90
  ]
  edge
  [
    source 144
    target 5
    weight 15
  ]
  edge
  [
    source 145
    target 5
    weight 34
  ]
  edge
  [
    source 146
    target 5
    weight 28
  ]
  edge
  [
    source 153
    target 5
    weight 1
  ]
  edge
  [
    source 154
    target 5
    weight 12
  ]
  edge
  [
    source 159
    target 5
    weight 1
  ]
  edge
  [
    source 160
    target 5
    weight 1
  ]
  edge
  [
    source 164
    target 5
    weight 3
  ]
  edge
  [
    source 165
    target 5
    weight 1
  ]
  edge
  [
    source 166
    target 5
    weight 1
  ]
  edge
  [
    source 170
    target 5
    weight 14
  ]
  edge
  [
    source 172
    target 5
    weight 2
  ]
  edge
  [
    source 173
    target 5
    weight 1
  ]
  edge
  [
    source 174
    target 5
    weight 1
  ]
  edge
  [
    source 176
    target 5
    weight 15
  ]
  edge
  [
    source 177
    target 5
    weight 8
  ]
  edge
  [
    source 179
    target 5
    weight 1
  ]
  edge
  [
    source 182
    target 5
    weight 1
  ]
  edge
  [
    source 184
    target 5
    weight 1
  ]
  edge
  [
    source 185
    target 5
    weight 4
  ]
  edge
  [
    source 186
    target 5
    weight 15
  ]
  edge
  [
    source 187
    target 5
    weight 1
  ]
  edge
  [
    source 188
    target 5
    weight 2
  ]
  edge
  [
    source 189
    target 5
    weight 30
  ]
  edge
  [
    source 190
    target 5
    weight 7
  ]
  edge
  [
    source 191
    target 5
    weight 6
  ]
  edge
  [
    source 192
    target 5
    weight 5
  ]
  edge
  [
    source 195
    target 5
    weight 3
  ]
  edge
  [
    source 196
    target 5
    weight 1
  ]
  edge
  [
    source 197
    target 5
    weight 2
  ]
  edge
  [
    source 204
    target 5
    weight 1
  ]
  edge
  [
    source 206
    target 5
    weight 17
  ]
  edge
  [
    source 212
    target 5
    weight 4
  ]
  edge
  [
    source 213
    target 5
    weight 4
  ]
  edge
  [
    source 216
    target 5
    weight 1
  ]
  edge
  [
    source 218
    target 5
    weight 42
  ]
  edge
  [
    source 219
    target 5
    weight 1
  ]
  edge
  [
    source 221
    target 5
    weight 46
  ]
  edge
  [
    source 222
    target 5
    weight 3
  ]
  edge
  [
    source 228
    target 5
    weight 27
  ]
  edge
  [
    source 229
    target 5
    weight 5
  ]
  edge
  [
    source 230
    target 5
    weight 1
  ]
  edge
  [
    source 232
    target 5
    weight 1
  ]
  edge
  [
    source 235
    target 5
    weight 13
  ]
  edge
  [
    source 236
    target 5
    weight 9
  ]
  edge
  [
    source 237
    target 5
    weight 1
  ]
  edge
  [
    source 238
    target 5
    weight 18
  ]
  edge
  [
    source 239
    target 5
    weight 42
  ]
  edge
  [
    source 242
    target 5
    weight 15
  ]
  edge
  [
    source 243
    target 5
    weight 41
  ]
  edge
  [
    source 244
    target 5
    weight 2
  ]
  edge
  [
    source 245
    target 5
    weight 4
  ]
  edge
  [
    source 246
    target 5
    weight 1
  ]
  edge
  [
    source 249
    target 5
    weight 16
  ]
  edge
  [
    source 250
    target 5
    weight 3
  ]
  edge
  [
    source 251
    target 5
    weight 1
  ]
  edge
  [
    source 252
    target 5
    weight 1
  ]
  edge
  [
    source 254
    target 5
    weight 5
  ]
  edge
  [
    source 258
    target 5
    weight 1
  ]
  edge
  [
    source 263
    target 5
    weight 1
  ]
  edge
  [
    source 265
    target 5
    weight 1
  ]
  edge
  [
    source 266
    target 5
    weight 1
  ]
  edge
  [
    source 268
    target 5
    weight 4
  ]
  edge
  [
    source 272
    target 5
    weight 3
  ]
  edge
  [
    source 275
    target 5
    weight 1
  ]
  edge
  [
    source 276
    target 5
    weight 1
  ]
  edge
  [
    source 277
    target 5
    weight 1
  ]
  edge
  [
    source 279
    target 5
    weight 25
  ]
  edge
  [
    source 283
    target 5
    weight 3
  ]
  edge
  [
    source 284
    target 5
    weight 1
  ]
  edge
  [
    source 286
    target 5
    weight 9
  ]
  edge
  [
    source 287
    target 5
    weight 37
  ]
  edge
  [
    source 288
    target 5
    weight 31
  ]
  edge
  [
    source 289
    target 5
    weight 20
  ]
  edge
  [
    source 290
    target 5
    weight 1
  ]
  edge
  [
    source 293
    target 5
    weight 54
  ]
  edge
  [
    source 294
    target 5
    weight 1
  ]
  edge
  [
    source 296
    target 5
    weight 1
  ]
  edge
  [
    source 297
    target 5
    weight 1
  ]
  edge
  [
    source 298
    target 5
    weight 3
  ]
  edge
  [
    source 299
    target 5
    weight 10
  ]
  edge
  [
    source 303
    target 5
    weight 1
  ]
  edge
  [
    source 305
    target 5
    weight 24
  ]
  edge
  [
    source 306
    target 5
    weight 1
  ]
  edge
  [
    source 312
    target 5
    weight 23
  ]
  edge
  [
    source 7
    target 6
    weight 6
  ]
  edge
  [
    source 13
    target 6
    weight 2
  ]
  edge
  [
    source 14
    target 6
    weight 89
  ]
  edge
  [
    source 16
    target 6
    weight 2
  ]
  edge
  [
    source 17
    target 6
    weight 1
  ]
  edge
  [
    source 18
    target 6
    weight 1
  ]
  edge
  [
    source 20
    target 6
    weight 23
  ]
  edge
  [
    source 21
    target 6
    weight 1
  ]
  edge
  [
    source 22
    target 6
    weight 2
  ]
  edge
  [
    source 29
    target 6
    weight 3
  ]
  edge
  [
    source 35
    target 6
    weight 1
  ]
  edge
  [
    source 36
    target 6
    weight 3
  ]
  edge
  [
    source 37
    target 6
    weight 12
  ]
  edge
  [
    source 39
    target 6
    weight 1
  ]
  edge
  [
    source 41
    target 6
    weight 1
  ]
  edge
  [
    source 42
    target 6
    weight 1
  ]
  edge
  [
    source 43
    target 6
    weight 1
  ]
  edge
  [
    source 44
    target 6
    weight 104
  ]
  edge
  [
    source 45
    target 6
    weight 1
  ]
  edge
  [
    source 53
    target 6
    weight 1
  ]
  edge
  [
    source 54
    target 6
    weight 2
  ]
  edge
  [
    source 56
    target 6
    weight 1
  ]
  edge
  [
    source 57
    target 6
    weight 93
  ]
  edge
  [
    source 58
    target 6
    weight 12
  ]
  edge
  [
    source 61
    target 6
    weight 4
  ]
  edge
  [
    source 62
    target 6
    weight 2
  ]
  edge
  [
    source 63
    target 6
    weight 1
  ]
  edge
  [
    source 65
    target 6
    weight 6
  ]
  edge
  [
    source 67
    target 6
    weight 11
  ]
  edge
  [
    source 69
    target 6
    weight 3
  ]
  edge
  [
    source 72
    target 6
    weight 1
  ]
  edge
  [
    source 74
    target 6
    weight 44
  ]
  edge
  [
    source 85
    target 6
    weight 9
  ]
  edge
  [
    source 86
    target 6
    weight 2
  ]
  edge
  [
    source 87
    target 6
    weight 23
  ]
  edge
  [
    source 88
    target 6
    weight 18
  ]
  edge
  [
    source 89
    target 6
    weight 16
  ]
  edge
  [
    source 90
    target 6
    weight 15
  ]
  edge
  [
    source 91
    target 6
    weight 1
  ]
  edge
  [
    source 93
    target 6
    weight 10
  ]
  edge
  [
    source 96
    target 6
    weight 2
  ]
  edge
  [
    source 97
    target 6
    weight 2
  ]
  edge
  [
    source 98
    target 6
    weight 1
  ]
  edge
  [
    source 102
    target 6
    weight 84
  ]
  edge
  [
    source 103
    target 6
    weight 1
  ]
  edge
  [
    source 104
    target 6
    weight 1
  ]
  edge
  [
    source 105
    target 6
    weight 1
  ]
  edge
  [
    source 108
    target 6
    weight 6
  ]
  edge
  [
    source 114
    target 6
    weight 1
  ]
  edge
  [
    source 115
    target 6
    weight 3
  ]
  edge
  [
    source 117
    target 6
    weight 1
  ]
  edge
  [
    source 119
    target 6
    weight 1
  ]
  edge
  [
    source 120
    target 6
    weight 1
  ]
  edge
  [
    source 122
    target 6
    weight 11
  ]
  edge
  [
    source 125
    target 6
    weight 1
  ]
  edge
  [
    source 126
    target 6
    weight 132
  ]
  edge
  [
    source 129
    target 6
    weight 1
  ]
  edge
  [
    source 134
    target 6
    weight 1
  ]
  edge
  [
    source 136
    target 6
    weight 2
  ]
  edge
  [
    source 137
    target 6
    weight 1
  ]
  edge
  [
    source 138
    target 6
    weight 1
  ]
  edge
  [
    source 139
    target 6
    weight 4
  ]
  edge
  [
    source 140
    target 6
    weight 6
  ]
  edge
  [
    source 143
    target 6
    weight 63
  ]
  edge
  [
    source 144
    target 6
    weight 86
  ]
  edge
  [
    source 145
    target 6
    weight 76
  ]
  edge
  [
    source 149
    target 6
    weight 6
  ]
  edge
  [
    source 152
    target 6
    weight 2
  ]
  edge
  [
    source 153
    target 6
    weight 2
  ]
  edge
  [
    source 157
    target 6
    weight 2
  ]
  edge
  [
    source 158
    target 6
    weight 2
  ]
  edge
  [
    source 159
    target 6
    weight 1
  ]
  edge
  [
    source 160
    target 6
    weight 1
  ]
  edge
  [
    source 161
    target 6
    weight 1
  ]
  edge
  [
    source 163
    target 6
    weight 33
  ]
  edge
  [
    source 164
    target 6
    weight 9
  ]
  edge
  [
    source 168
    target 6
    weight 7
  ]
  edge
  [
    source 169
    target 6
    weight 2
  ]
  edge
  [
    source 170
    target 6
    weight 72
  ]
  edge
  [
    source 172
    target 6
    weight 22
  ]
  edge
  [
    source 176
    target 6
    weight 11
  ]
  edge
  [
    source 177
    target 6
    weight 1
  ]
  edge
  [
    source 180
    target 6
    weight 1
  ]
  edge
  [
    source 184
    target 6
    weight 2
  ]
  edge
  [
    source 185
    target 6
    weight 1
  ]
  edge
  [
    source 186
    target 6
    weight 4
  ]
  edge
  [
    source 189
    target 6
    weight 2
  ]
  edge
  [
    source 190
    target 6
    weight 1
  ]
  edge
  [
    source 191
    target 6
    weight 49
  ]
  edge
  [
    source 192
    target 6
    weight 3
  ]
  edge
  [
    source 196
    target 6
    weight 1
  ]
  edge
  [
    source 205
    target 6
    weight 15
  ]
  edge
  [
    source 206
    target 6
    weight 3
  ]
  edge
  [
    source 209
    target 6
    weight 1
  ]
  edge
  [
    source 212
    target 6
    weight 3
  ]
  edge
  [
    source 216
    target 6
    weight 82
  ]
  edge
  [
    source 217
    target 6
    weight 1
  ]
  edge
  [
    source 218
    target 6
    weight 1
  ]
  edge
  [
    source 221
    target 6
    weight 97
  ]
  edge
  [
    source 225
    target 6
    weight 1
  ]
  edge
  [
    source 228
    target 6
    weight 53
  ]
  edge
  [
    source 229
    target 6
    weight 97
  ]
  edge
  [
    source 231
    target 6
    weight 8
  ]
  edge
  [
    source 234
    target 6
    weight 1
  ]
  edge
  [
    source 235
    target 6
    weight 1
  ]
  edge
  [
    source 238
    target 6
    weight 2
  ]
  edge
  [
    source 239
    target 6
    weight 52
  ]
  edge
  [
    source 247
    target 6
    weight 10
  ]
  edge
  [
    source 249
    target 6
    weight 3
  ]
  edge
  [
    source 254
    target 6
    weight 2
  ]
  edge
  [
    source 258
    target 6
    weight 86
  ]
  edge
  [
    source 260
    target 6
    weight 4
  ]
  edge
  [
    source 261
    target 6
    weight 105
  ]
  edge
  [
    source 262
    target 6
    weight 72
  ]
  edge
  [
    source 263
    target 6
    weight 2
  ]
  edge
  [
    source 264
    target 6
    weight 1
  ]
  edge
  [
    source 265
    target 6
    weight 2
  ]
  edge
  [
    source 270
    target 6
    weight 1
  ]
  edge
  [
    source 273
    target 6
    weight 34
  ]
  edge
  [
    source 274
    target 6
    weight 9
  ]
  edge
  [
    source 276
    target 6
    weight 59
  ]
  edge
  [
    source 277
    target 6
    weight 5
  ]
  edge
  [
    source 279
    target 6
    weight 4
  ]
  edge
  [
    source 283
    target 6
    weight 7
  ]
  edge
  [
    source 284
    target 6
    weight 1
  ]
  edge
  [
    source 285
    target 6
    weight 2
  ]
  edge
  [
    source 286
    target 6
    weight 4
  ]
  edge
  [
    source 287
    target 6
    weight 8
  ]
  edge
  [
    source 288
    target 6
    weight 2
  ]
  edge
  [
    source 289
    target 6
    weight 2
  ]
  edge
  [
    source 290
    target 6
    weight 14
  ]
  edge
  [
    source 292
    target 6
    weight 1
  ]
  edge
  [
    source 294
    target 6
    weight 1
  ]
  edge
  [
    source 297
    target 6
    weight 15
  ]
  edge
  [
    source 299
    target 6
    weight 1
  ]
  edge
  [
    source 303
    target 6
    weight 2
  ]
  edge
  [
    source 305
    target 6
    weight 1
  ]
  edge
  [
    source 306
    target 6
    weight 2
  ]
  edge
  [
    source 307
    target 6
    weight 57
  ]
  edge
  [
    source 308
    target 6
    weight 1
  ]
  edge
  [
    source 310
    target 6
    weight 5
  ]
  edge
  [
    source 312
    target 6
    weight 89
  ]
  edge
  [
    source 313
    target 6
    weight 1
  ]
  edge
  [
    source 9
    target 7
    weight 16
  ]
  edge
  [
    source 11
    target 7
    weight 28
  ]
  edge
  [
    source 13
    target 7
    weight 4
  ]
  edge
  [
    source 16
    target 7
    weight 178
  ]
  edge
  [
    source 21
    target 7
    weight 1
  ]
  edge
  [
    source 22
    target 7
    weight 84
  ]
  edge
  [
    source 23
    target 7
    weight 20
  ]
  edge
  [
    source 24
    target 7
    weight 41
  ]
  edge
  [
    source 25
    target 7
    weight 1
  ]
  edge
  [
    source 27
    target 7
    weight 4
  ]
  edge
  [
    source 29
    target 7
    weight 2
  ]
  edge
  [
    source 33
    target 7
    weight 16
  ]
  edge
  [
    source 34
    target 7
    weight 49
  ]
  edge
  [
    source 36
    target 7
    weight 15
  ]
  edge
  [
    source 39
    target 7
    weight 1
  ]
  edge
  [
    source 40
    target 7
    weight 6
  ]
  edge
  [
    source 42
    target 7
    weight 146
  ]
  edge
  [
    source 48
    target 7
    weight 7
  ]
  edge
  [
    source 53
    target 7
    weight 1
  ]
  edge
  [
    source 54
    target 7
    weight 1
  ]
  edge
  [
    source 56
    target 7
    weight 6
  ]
  edge
  [
    source 57
    target 7
    weight 13
  ]
  edge
  [
    source 58
    target 7
    weight 39
  ]
  edge
  [
    source 59
    target 7
    weight 31
  ]
  edge
  [
    source 60
    target 7
    weight 1
  ]
  edge
  [
    source 65
    target 7
    weight 39
  ]
  edge
  [
    source 67
    target 7
    weight 35
  ]
  edge
  [
    source 68
    target 7
    weight 1
  ]
  edge
  [
    source 69
    target 7
    weight 88
  ]
  edge
  [
    source 71
    target 7
    weight 1
  ]
  edge
  [
    source 72
    target 7
    weight 172
  ]
  edge
  [
    source 74
    target 7
    weight 2
  ]
  edge
  [
    source 75
    target 7
    weight 6
  ]
  edge
  [
    source 76
    target 7
    weight 48
  ]
  edge
  [
    source 77
    target 7
    weight 10
  ]
  edge
  [
    source 78
    target 7
    weight 2
  ]
  edge
  [
    source 83
    target 7
    weight 13
  ]
  edge
  [
    source 84
    target 7
    weight 55
  ]
  edge
  [
    source 86
    target 7
    weight 35
  ]
  edge
  [
    source 87
    target 7
    weight 3
  ]
  edge
  [
    source 88
    target 7
    weight 3
  ]
  edge
  [
    source 89
    target 7
    weight 1
  ]
  edge
  [
    source 90
    target 7
    weight 61
  ]
  edge
  [
    source 91
    target 7
    weight 18
  ]
  edge
  [
    source 97
    target 7
    weight 1
  ]
  edge
  [
    source 98
    target 7
    weight 1
  ]
  edge
  [
    source 100
    target 7
    weight 1
  ]
  edge
  [
    source 101
    target 7
    weight 73
  ]
  edge
  [
    source 104
    target 7
    weight 1
  ]
  edge
  [
    source 105
    target 7
    weight 1
  ]
  edge
  [
    source 108
    target 7
    weight 2
  ]
  edge
  [
    source 115
    target 7
    weight 52
  ]
  edge
  [
    source 116
    target 7
    weight 58
  ]
  edge
  [
    source 119
    target 7
    weight 2
  ]
  edge
  [
    source 120
    target 7
    weight 123
  ]
  edge
  [
    source 122
    target 7
    weight 2
  ]
  edge
  [
    source 123
    target 7
    weight 1
  ]
  edge
  [
    source 124
    target 7
    weight 1
  ]
  edge
  [
    source 125
    target 7
    weight 22
  ]
  edge
  [
    source 126
    target 7
    weight 4
  ]
  edge
  [
    source 128
    target 7
    weight 14
  ]
  edge
  [
    source 131
    target 7
    weight 56
  ]
  edge
  [
    source 136
    target 7
    weight 118
  ]
  edge
  [
    source 138
    target 7
    weight 156
  ]
  edge
  [
    source 139
    target 7
    weight 98
  ]
  edge
  [
    source 140
    target 7
    weight 2
  ]
  edge
  [
    source 143
    target 7
    weight 37
  ]
  edge
  [
    source 145
    target 7
    weight 1
  ]
  edge
  [
    source 148
    target 7
    weight 24
  ]
  edge
  [
    source 149
    target 7
    weight 1
  ]
  edge
  [
    source 150
    target 7
    weight 92
  ]
  edge
  [
    source 152
    target 7
    weight 22
  ]
  edge
  [
    source 156
    target 7
    weight 16
  ]
  edge
  [
    source 157
    target 7
    weight 6
  ]
  edge
  [
    source 158
    target 7
    weight 20
  ]
  edge
  [
    source 159
    target 7
    weight 22
  ]
  edge
  [
    source 163
    target 7
    weight 11
  ]
  edge
  [
    source 164
    target 7
    weight 4
  ]
  edge
  [
    source 165
    target 7
    weight 1
  ]
  edge
  [
    source 166
    target 7
    weight 7
  ]
  edge
  [
    source 167
    target 7
    weight 1
  ]
  edge
  [
    source 168
    target 7
    weight 25
  ]
  edge
  [
    source 169
    target 7
    weight 1
  ]
  edge
  [
    source 173
    target 7
    weight 1
  ]
  edge
  [
    source 175
    target 7
    weight 1
  ]
  edge
  [
    source 176
    target 7
    weight 72
  ]
  edge
  [
    source 177
    target 7
    weight 1
  ]
  edge
  [
    source 178
    target 7
    weight 1
  ]
  edge
  [
    source 179
    target 7
    weight 3
  ]
  edge
  [
    source 180
    target 7
    weight 3
  ]
  edge
  [
    source 181
    target 7
    weight 1
  ]
  edge
  [
    source 184
    target 7
    weight 1
  ]
  edge
  [
    source 185
    target 7
    weight 2
  ]
  edge
  [
    source 187
    target 7
    weight 5
  ]
  edge
  [
    source 188
    target 7
    weight 9
  ]
  edge
  [
    source 189
    target 7
    weight 5
  ]
  edge
  [
    source 190
    target 7
    weight 1
  ]
  edge
  [
    source 199
    target 7
    weight 1
  ]
  edge
  [
    source 201
    target 7
    weight 5
  ]
  edge
  [
    source 204
    target 7
    weight 1
  ]
  edge
  [
    source 205
    target 7
    weight 58
  ]
  edge
  [
    source 206
    target 7
    weight 1
  ]
  edge
  [
    source 210
    target 7
    weight 1
  ]
  edge
  [
    source 213
    target 7
    weight 28
  ]
  edge
  [
    source 215
    target 7
    weight 1
  ]
  edge
  [
    source 216
    target 7
    weight 26
  ]
  edge
  [
    source 217
    target 7
    weight 2
  ]
  edge
  [
    source 219
    target 7
    weight 1
  ]
  edge
  [
    source 221
    target 7
    weight 10
  ]
  edge
  [
    source 224
    target 7
    weight 1
  ]
  edge
  [
    source 227
    target 7
    weight 2
  ]
  edge
  [
    source 229
    target 7
    weight 1
  ]
  edge
  [
    source 231
    target 7
    weight 24
  ]
  edge
  [
    source 235
    target 7
    weight 1
  ]
  edge
  [
    source 236
    target 7
    weight 2
  ]
  edge
  [
    source 237
    target 7
    weight 4
  ]
  edge
  [
    source 239
    target 7
    weight 1
  ]
  edge
  [
    source 240
    target 7
    weight 98
  ]
  edge
  [
    source 242
    target 7
    weight 4
  ]
  edge
  [
    source 244
    target 7
    weight 110
  ]
  edge
  [
    source 247
    target 7
    weight 2
  ]
  edge
  [
    source 250
    target 7
    weight 1
  ]
  edge
  [
    source 251
    target 7
    weight 2
  ]
  edge
  [
    source 252
    target 7
    weight 7
  ]
  edge
  [
    source 255
    target 7
    weight 1
  ]
  edge
  [
    source 258
    target 7
    weight 75
  ]
  edge
  [
    source 260
    target 7
    weight 3
  ]
  edge
  [
    source 261
    target 7
    weight 1
  ]
  edge
  [
    source 262
    target 7
    weight 53
  ]
  edge
  [
    source 263
    target 7
    weight 1
  ]
  edge
  [
    source 265
    target 7
    weight 1
  ]
  edge
  [
    source 266
    target 7
    weight 1
  ]
  edge
  [
    source 272
    target 7
    weight 1
  ]
  edge
  [
    source 274
    target 7
    weight 27
  ]
  edge
  [
    source 276
    target 7
    weight 2
  ]
  edge
  [
    source 277
    target 7
    weight 59
  ]
  edge
  [
    source 278
    target 7
    weight 1
  ]
  edge
  [
    source 281
    target 7
    weight 1
  ]
  edge
  [
    source 283
    target 7
    weight 14
  ]
  edge
  [
    source 285
    target 7
    weight 5
  ]
  edge
  [
    source 287
    target 7
    weight 15
  ]
  edge
  [
    source 289
    target 7
    weight 1
  ]
  edge
  [
    source 290
    target 7
    weight 47
  ]
  edge
  [
    source 292
    target 7
    weight 2
  ]
  edge
  [
    source 294
    target 7
    weight 1
  ]
  edge
  [
    source 300
    target 7
    weight 1
  ]
  edge
  [
    source 302
    target 7
    weight 3
  ]
  edge
  [
    source 303
    target 7
    weight 1
  ]
  edge
  [
    source 304
    target 7
    weight 2
  ]
  edge
  [
    source 305
    target 7
    weight 1
  ]
  edge
  [
    source 306
    target 7
    weight 10
  ]
  edge
  [
    source 307
    target 7
    weight 31
  ]
  edge
  [
    source 308
    target 7
    weight 1
  ]
  edge
  [
    source 310
    target 7
    weight 7
  ]
  edge
  [
    source 311
    target 7
    weight 1
  ]
  edge
  [
    source 312
    target 7
    weight 8
  ]
  edge
  [
    source 11
    target 8
    weight 1
  ]
  edge
  [
    source 12
    target 8
    weight 2
  ]
  edge
  [
    source 14
    target 8
    weight 1
  ]
  edge
  [
    source 18
    target 8
    weight 1
  ]
  edge
  [
    source 20
    target 8
    weight 2
  ]
  edge
  [
    source 21
    target 8
    weight 2
  ]
  edge
  [
    source 22
    target 8
    weight 1
  ]
  edge
  [
    source 27
    target 8
    weight 1
  ]
  edge
  [
    source 30
    target 8
    weight 1
  ]
  edge
  [
    source 32
    target 8
    weight 1
  ]
  edge
  [
    source 33
    target 8
    weight 1
  ]
  edge
  [
    source 34
    target 8
    weight 4
  ]
  edge
  [
    source 36
    target 8
    weight 1
  ]
  edge
  [
    source 37
    target 8
    weight 1
  ]
  edge
  [
    source 38
    target 8
    weight 2
  ]
  edge
  [
    source 45
    target 8
    weight 14
  ]
  edge
  [
    source 46
    target 8
    weight 16
  ]
  edge
  [
    source 47
    target 8
    weight 5
  ]
  edge
  [
    source 48
    target 8
    weight 1
  ]
  edge
  [
    source 49
    target 8
    weight 6
  ]
  edge
  [
    source 51
    target 8
    weight 1
  ]
  edge
  [
    source 52
    target 8
    weight 3
  ]
  edge
  [
    source 54
    target 8
    weight 1
  ]
  edge
  [
    source 58
    target 8
    weight 1
  ]
  edge
  [
    source 60
    target 8
    weight 1
  ]
  edge
  [
    source 63
    target 8
    weight 1
  ]
  edge
  [
    source 64
    target 8
    weight 1
  ]
  edge
  [
    source 66
    target 8
    weight 2
  ]
  edge
  [
    source 67
    target 8
    weight 6
  ]
  edge
  [
    source 68
    target 8
    weight 51
  ]
  edge
  [
    source 70
    target 8
    weight 21
  ]
  edge
  [
    source 71
    target 8
    weight 1
  ]
  edge
  [
    source 74
    target 8
    weight 1
  ]
  edge
  [
    source 76
    target 8
    weight 1
  ]
  edge
  [
    source 77
    target 8
    weight 18
  ]
  edge
  [
    source 79
    target 8
    weight 1
  ]
  edge
  [
    source 81
    target 8
    weight 1
  ]
  edge
  [
    source 83
    target 8
    weight 21
  ]
  edge
  [
    source 96
    target 8
    weight 2
  ]
  edge
  [
    source 97
    target 8
    weight 1
  ]
  edge
  [
    source 100
    target 8
    weight 2
  ]
  edge
  [
    source 101
    target 8
    weight 1
  ]
  edge
  [
    source 102
    target 8
    weight 1
  ]
  edge
  [
    source 103
    target 8
    weight 1
  ]
  edge
  [
    source 105
    target 8
    weight 3
  ]
  edge
  [
    source 109
    target 8
    weight 73
  ]
  edge
  [
    source 111
    target 8
    weight 15
  ]
  edge
  [
    source 116
    target 8
    weight 2
  ]
  edge
  [
    source 117
    target 8
    weight 8
  ]
  edge
  [
    source 118
    target 8
    weight 5
  ]
  edge
  [
    source 119
    target 8
    weight 1
  ]
  edge
  [
    source 120
    target 8
    weight 6
  ]
  edge
  [
    source 124
    target 8
    weight 9
  ]
  edge
  [
    source 125
    target 8
    weight 1
  ]
  edge
  [
    source 131
    target 8
    weight 3
  ]
  edge
  [
    source 132
    target 8
    weight 11
  ]
  edge
  [
    source 134
    target 8
    weight 1
  ]
  edge
  [
    source 136
    target 8
    weight 3
  ]
  edge
  [
    source 137
    target 8
    weight 11
  ]
  edge
  [
    source 139
    target 8
    weight 3
  ]
  edge
  [
    source 143
    target 8
    weight 3
  ]
  edge
  [
    source 144
    target 8
    weight 1
  ]
  edge
  [
    source 145
    target 8
    weight 37
  ]
  edge
  [
    source 146
    target 8
    weight 11
  ]
  edge
  [
    source 148
    target 8
    weight 1
  ]
  edge
  [
    source 151
    target 8
    weight 1
  ]
  edge
  [
    source 152
    target 8
    weight 29
  ]
  edge
  [
    source 155
    target 8
    weight 4
  ]
  edge
  [
    source 159
    target 8
    weight 1
  ]
  edge
  [
    source 162
    target 8
    weight 11
  ]
  edge
  [
    source 165
    target 8
    weight 81
  ]
  edge
  [
    source 166
    target 8
    weight 3
  ]
  edge
  [
    source 167
    target 8
    weight 2
  ]
  edge
  [
    source 168
    target 8
    weight 2
  ]
  edge
  [
    source 170
    target 8
    weight 1
  ]
  edge
  [
    source 171
    target 8
    weight 1
  ]
  edge
  [
    source 173
    target 8
    weight 2
  ]
  edge
  [
    source 175
    target 8
    weight 4
  ]
  edge
  [
    source 177
    target 8
    weight 3
  ]
  edge
  [
    source 178
    target 8
    weight 14
  ]
  edge
  [
    source 179
    target 8
    weight 2
  ]
  edge
  [
    source 181
    target 8
    weight 2
  ]
  edge
  [
    source 182
    target 8
    weight 1
  ]
  edge
  [
    source 184
    target 8
    weight 4
  ]
  edge
  [
    source 185
    target 8
    weight 1
  ]
  edge
  [
    source 186
    target 8
    weight 2
  ]
  edge
  [
    source 187
    target 8
    weight 1
  ]
  edge
  [
    source 188
    target 8
    weight 2
  ]
  edge
  [
    source 189
    target 8
    weight 2
  ]
  edge
  [
    source 191
    target 8
    weight 47
  ]
  edge
  [
    source 192
    target 8
    weight 1
  ]
  edge
  [
    source 193
    target 8
    weight 32
  ]
  edge
  [
    source 194
    target 8
    weight 2
  ]
  edge
  [
    source 197
    target 8
    weight 1
  ]
  edge
  [
    source 201
    target 8
    weight 41
  ]
  edge
  [
    source 204
    target 8
    weight 2
  ]
  edge
  [
    source 208
    target 8
    weight 4
  ]
  edge
  [
    source 209
    target 8
    weight 2
  ]
  edge
  [
    source 212
    target 8
    weight 2
  ]
  edge
  [
    source 215
    target 8
    weight 1
  ]
  edge
  [
    source 218
    target 8
    weight 2
  ]
  edge
  [
    source 219
    target 8
    weight 19
  ]
  edge
  [
    source 220
    target 8
    weight 1
  ]
  edge
  [
    source 221
    target 8
    weight 3
  ]
  edge
  [
    source 227
    target 8
    weight 3
  ]
  edge
  [
    source 229
    target 8
    weight 2
  ]
  edge
  [
    source 232
    target 8
    weight 1
  ]
  edge
  [
    source 233
    target 8
    weight 2
  ]
  edge
  [
    source 236
    target 8
    weight 1
  ]
  edge
  [
    source 238
    target 8
    weight 2
  ]
  edge
  [
    source 240
    target 8
    weight 2
  ]
  edge
  [
    source 241
    target 8
    weight 2
  ]
  edge
  [
    source 243
    target 8
    weight 10
  ]
  edge
  [
    source 244
    target 8
    weight 1
  ]
  edge
  [
    source 248
    target 8
    weight 2
  ]
  edge
  [
    source 249
    target 8
    weight 1
  ]
  edge
  [
    source 251
    target 8
    weight 1
  ]
  edge
  [
    source 254
    target 8
    weight 2
  ]
  edge
  [
    source 262
    target 8
    weight 3
  ]
  edge
  [
    source 265
    target 8
    weight 3
  ]
  edge
  [
    source 266
    target 8
    weight 72
  ]
  edge
  [
    source 274
    target 8
    weight 31
  ]
  edge
  [
    source 276
    target 8
    weight 3
  ]
  edge
  [
    source 277
    target 8
    weight 1
  ]
  edge
  [
    source 278
    target 8
    weight 2
  ]
  edge
  [
    source 279
    target 8
    weight 15
  ]
  edge
  [
    source 282
    target 8
    weight 3
  ]
  edge
  [
    source 283
    target 8
    weight 11
  ]
  edge
  [
    source 284
    target 8
    weight 44
  ]
  edge
  [
    source 285
    target 8
    weight 1
  ]
  edge
  [
    source 287
    target 8
    weight 55
  ]
  edge
  [
    source 288
    target 8
    weight 13
  ]
  edge
  [
    source 289
    target 8
    weight 2
  ]
  edge
  [
    source 293
    target 8
    weight 1
  ]
  edge
  [
    source 296
    target 8
    weight 1
  ]
  edge
  [
    source 297
    target 8
    weight 1
  ]
  edge
  [
    source 299
    target 8
    weight 1
  ]
  edge
  [
    source 302
    target 8
    weight 1
  ]
  edge
  [
    source 304
    target 8
    weight 57
  ]
  edge
  [
    source 305
    target 8
    weight 39
  ]
  edge
  [
    source 306
    target 8
    weight 3
  ]
  edge
  [
    source 308
    target 8
    weight 13
  ]
  edge
  [
    source 11
    target 9
    weight 42
  ]
  edge
  [
    source 16
    target 9
    weight 1
  ]
  edge
  [
    source 33
    target 9
    weight 47
  ]
  edge
  [
    source 34
    target 9
    weight 36
  ]
  edge
  [
    source 36
    target 9
    weight 72
  ]
  edge
  [
    source 48
    target 9
    weight 24
  ]
  edge
  [
    source 53
    target 9
    weight 1
  ]
  edge
  [
    source 65
    target 9
    weight 1
  ]
  edge
  [
    source 76
    target 9
    weight 45
  ]
  edge
  [
    source 77
    target 9
    weight 30
  ]
  edge
  [
    source 83
    target 9
    weight 27
  ]
  edge
  [
    source 101
    target 9
    weight 25
  ]
  edge
  [
    source 115
    target 9
    weight 40
  ]
  edge
  [
    source 116
    target 9
    weight 21
  ]
  edge
  [
    source 125
    target 9
    weight 20
  ]
  edge
  [
    source 136
    target 9
    weight 2
  ]
  edge
  [
    source 138
    target 9
    weight 18
  ]
  edge
  [
    source 139
    target 9
    weight 1
  ]
  edge
  [
    source 148
    target 9
    weight 4
  ]
  edge
  [
    source 150
    target 9
    weight 40
  ]
  edge
  [
    source 152
    target 9
    weight 52
  ]
  edge
  [
    source 156
    target 9
    weight 44
  ]
  edge
  [
    source 159
    target 9
    weight 71
  ]
  edge
  [
    source 168
    target 9
    weight 1
  ]
  edge
  [
    source 177
    target 9
    weight 1
  ]
  edge
  [
    source 236
    target 9
    weight 1
  ]
  edge
  [
    source 272
    target 9
    weight 1
  ]
  edge
  [
    source 19
    target 10
    weight 35
  ]
  edge
  [
    source 20
    target 10
    weight 171
  ]
  edge
  [
    source 21
    target 10
    weight 1
  ]
  edge
  [
    source 31
    target 10
    weight 1
  ]
  edge
  [
    source 37
    target 10
    weight 18
  ]
  edge
  [
    source 38
    target 10
    weight 32
  ]
  edge
  [
    source 42
    target 10
    weight 1
  ]
  edge
  [
    source 43
    target 10
    weight 26
  ]
  edge
  [
    source 44
    target 10
    weight 21
  ]
  edge
  [
    source 45
    target 10
    weight 1
  ]
  edge
  [
    source 50
    target 10
    weight 10
  ]
  edge
  [
    source 51
    target 10
    weight 3
  ]
  edge
  [
    source 54
    target 10
    weight 49
  ]
  edge
  [
    source 59
    target 10
    weight 1
  ]
  edge
  [
    source 60
    target 10
    weight 115
  ]
  edge
  [
    source 65
    target 10
    weight 133
  ]
  edge
  [
    source 66
    target 10
    weight 1
  ]
  edge
  [
    source 71
    target 10
    weight 54
  ]
  edge
  [
    source 73
    target 10
    weight 6
  ]
  edge
  [
    source 74
    target 10
    weight 53
  ]
  edge
  [
    source 76
    target 10
    weight 1
  ]
  edge
  [
    source 79
    target 10
    weight 1
  ]
  edge
  [
    source 82
    target 10
    weight 43
  ]
  edge
  [
    source 84
    target 10
    weight 112
  ]
  edge
  [
    source 87
    target 10
    weight 1
  ]
  edge
  [
    source 89
    target 10
    weight 3
  ]
  edge
  [
    source 90
    target 10
    weight 1
  ]
  edge
  [
    source 92
    target 10
    weight 111
  ]
  edge
  [
    source 95
    target 10
    weight 8
  ]
  edge
  [
    source 98
    target 10
    weight 18
  ]
  edge
  [
    source 99
    target 10
    weight 9
  ]
  edge
  [
    source 100
    target 10
    weight 1
  ]
  edge
  [
    source 102
    target 10
    weight 1
  ]
  edge
  [
    source 105
    target 10
    weight 1
  ]
  edge
  [
    source 122
    target 10
    weight 9
  ]
  edge
  [
    source 123
    target 10
    weight 2
  ]
  edge
  [
    source 124
    target 10
    weight 1
  ]
  edge
  [
    source 125
    target 10
    weight 1
  ]
  edge
  [
    source 127
    target 10
    weight 1
  ]
  edge
  [
    source 133
    target 10
    weight 34
  ]
  edge
  [
    source 136
    target 10
    weight 1
  ]
  edge
  [
    source 137
    target 10
    weight 1
  ]
  edge
  [
    source 139
    target 10
    weight 1
  ]
  edge
  [
    source 143
    target 10
    weight 1
  ]
  edge
  [
    source 149
    target 10
    weight 62
  ]
  edge
  [
    source 150
    target 10
    weight 1
  ]
  edge
  [
    source 151
    target 10
    weight 46
  ]
  edge
  [
    source 153
    target 10
    weight 1
  ]
  edge
  [
    source 155
    target 10
    weight 1
  ]
  edge
  [
    source 157
    target 10
    weight 7
  ]
  edge
  [
    source 159
    target 10
    weight 1
  ]
  edge
  [
    source 161
    target 10
    weight 1
  ]
  edge
  [
    source 164
    target 10
    weight 1
  ]
  edge
  [
    source 170
    target 10
    weight 1
  ]
  edge
  [
    source 173
    target 10
    weight 1
  ]
  edge
  [
    source 181
    target 10
    weight 1
  ]
  edge
  [
    source 187
    target 10
    weight 2
  ]
  edge
  [
    source 190
    target 10
    weight 97
  ]
  edge
  [
    source 193
    target 10
    weight 1
  ]
  edge
  [
    source 195
    target 10
    weight 103
  ]
  edge
  [
    source 196
    target 10
    weight 1
  ]
  edge
  [
    source 199
    target 10
    weight 1
  ]
  edge
  [
    source 201
    target 10
    weight 1
  ]
  edge
  [
    source 205
    target 10
    weight 1
  ]
  edge
  [
    source 206
    target 10
    weight 1
  ]
  edge
  [
    source 209
    target 10
    weight 1
  ]
  edge
  [
    source 212
    target 10
    weight 1
  ]
  edge
  [
    source 216
    target 10
    weight 2
  ]
  edge
  [
    source 225
    target 10
    weight 2
  ]
  edge
  [
    source 232
    target 10
    weight 1
  ]
  edge
  [
    source 233
    target 10
    weight 2
  ]
  edge
  [
    source 234
    target 10
    weight 51
  ]
  edge
  [
    source 235
    target 10
    weight 1
  ]
  edge
  [
    source 242
    target 10
    weight 1
  ]
  edge
  [
    source 245
    target 10
    weight 1
  ]
  edge
  [
    source 247
    target 10
    weight 42
  ]
  edge
  [
    source 249
    target 10
    weight 197
  ]
  edge
  [
    source 251
    target 10
    weight 1
  ]
  edge
  [
    source 257
    target 10
    weight 1
  ]
  edge
  [
    source 259
    target 10
    weight 1
  ]
  edge
  [
    source 260
    target 10
    weight 19
  ]
  edge
  [
    source 262
    target 10
    weight 1
  ]
  edge
  [
    source 267
    target 10
    weight 14
  ]
  edge
  [
    source 268
    target 10
    weight 2
  ]
  edge
  [
    source 269
    target 10
    weight 1
  ]
  edge
  [
    source 272
    target 10
    weight 8
  ]
  edge
  [
    source 277
    target 10
    weight 1
  ]
  edge
  [
    source 279
    target 10
    weight 25
  ]
  edge
  [
    source 284
    target 10
    weight 1
  ]
  edge
  [
    source 286
    target 10
    weight 113
  ]
  edge
  [
    source 287
    target 10
    weight 1
  ]
  edge
  [
    source 289
    target 10
    weight 120
  ]
  edge
  [
    source 291
    target 10
    weight 16
  ]
  edge
  [
    source 294
    target 10
    weight 6
  ]
  edge
  [
    source 297
    target 10
    weight 1
  ]
  edge
  [
    source 299
    target 10
    weight 60
  ]
  edge
  [
    source 301
    target 10
    weight 5
  ]
  edge
  [
    source 302
    target 10
    weight 1
  ]
  edge
  [
    source 303
    target 10
    weight 1
  ]
  edge
  [
    source 305
    target 10
    weight 1
  ]
  edge
  [
    source 21
    target 11
    weight 1
  ]
  edge
  [
    source 27
    target 11
    weight 1
  ]
  edge
  [
    source 33
    target 11
    weight 36
  ]
  edge
  [
    source 34
    target 11
    weight 60
  ]
  edge
  [
    source 36
    target 11
    weight 48
  ]
  edge
  [
    source 47
    target 11
    weight 2
  ]
  edge
  [
    source 48
    target 11
    weight 22
  ]
  edge
  [
    source 58
    target 11
    weight 1
  ]
  edge
  [
    source 67
    target 11
    weight 1
  ]
  edge
  [
    source 68
    target 11
    weight 1
  ]
  edge
  [
    source 70
    target 11
    weight 1
  ]
  edge
  [
    source 76
    target 11
    weight 50
  ]
  edge
  [
    source 77
    target 11
    weight 37
  ]
  edge
  [
    source 79
    target 11
    weight 1
  ]
  edge
  [
    source 83
    target 11
    weight 68
  ]
  edge
  [
    source 87
    target 11
    weight 1
  ]
  edge
  [
    source 97
    target 11
    weight 1
  ]
  edge
  [
    source 101
    target 11
    weight 28
  ]
  edge
  [
    source 115
    target 11
    weight 60
  ]
  edge
  [
    source 116
    target 11
    weight 59
  ]
  edge
  [
    source 125
    target 11
    weight 76
  ]
  edge
  [
    source 136
    target 11
    weight 1
  ]
  edge
  [
    source 138
    target 11
    weight 86
  ]
  edge
  [
    source 143
    target 11
    weight 1
  ]
  edge
  [
    source 148
    target 11
    weight 62
  ]
  edge
  [
    source 150
    target 11
    weight 15
  ]
  edge
  [
    source 152
    target 11
    weight 60
  ]
  edge
  [
    source 156
    target 11
    weight 32
  ]
  edge
  [
    source 159
    target 11
    weight 18
  ]
  edge
  [
    source 163
    target 11
    weight 1
  ]
  edge
  [
    source 171
    target 11
    weight 1
  ]
  edge
  [
    source 179
    target 11
    weight 1
  ]
  edge
  [
    source 185
    target 11
    weight 1
  ]
  edge
  [
    source 186
    target 11
    weight 1
  ]
  edge
  [
    source 187
    target 11
    weight 1
  ]
  edge
  [
    source 188
    target 11
    weight 1
  ]
  edge
  [
    source 189
    target 11
    weight 1
  ]
  edge
  [
    source 199
    target 11
    weight 1
  ]
  edge
  [
    source 204
    target 11
    weight 1
  ]
  edge
  [
    source 207
    target 11
    weight 1
  ]
  edge
  [
    source 229
    target 11
    weight 2
  ]
  edge
  [
    source 251
    target 11
    weight 1
  ]
  edge
  [
    source 272
    target 11
    weight 1
  ]
  edge
  [
    source 276
    target 11
    weight 2
  ]
  edge
  [
    source 286
    target 11
    weight 1
  ]
  edge
  [
    source 288
    target 11
    weight 1
  ]
  edge
  [
    source 289
    target 11
    weight 1
  ]
  edge
  [
    source 305
    target 11
    weight 2
  ]
  edge
  [
    source 13
    target 12
    weight 54
  ]
  edge
  [
    source 14
    target 12
    weight 3
  ]
  edge
  [
    source 15
    target 12
    weight 1
  ]
  edge
  [
    source 17
    target 12
    weight 14
  ]
  edge
  [
    source 20
    target 12
    weight 1
  ]
  edge
  [
    source 25
    target 12
    weight 72
  ]
  edge
  [
    source 26
    target 12
    weight 17
  ]
  edge
  [
    source 28
    target 12
    weight 1
  ]
  edge
  [
    source 29
    target 12
    weight 32
  ]
  edge
  [
    source 30
    target 12
    weight 1
  ]
  edge
  [
    source 32
    target 12
    weight 7
  ]
  edge
  [
    source 35
    target 12
    weight 23
  ]
  edge
  [
    source 36
    target 12
    weight 1
  ]
  edge
  [
    source 39
    target 12
    weight 67
  ]
  edge
  [
    source 40
    target 12
    weight 44
  ]
  edge
  [
    source 41
    target 12
    weight 40
  ]
  edge
  [
    source 43
    target 12
    weight 15
  ]
  edge
  [
    source 45
    target 12
    weight 2
  ]
  edge
  [
    source 47
    target 12
    weight 4
  ]
  edge
  [
    source 49
    target 12
    weight 29
  ]
  edge
  [
    source 51
    target 12
    weight 1
  ]
  edge
  [
    source 56
    target 12
    weight 26
  ]
  edge
  [
    source 59
    target 12
    weight 1
  ]
  edge
  [
    source 60
    target 12
    weight 1
  ]
  edge
  [
    source 61
    target 12
    weight 24
  ]
  edge
  [
    source 62
    target 12
    weight 36
  ]
  edge
  [
    source 63
    target 12
    weight 18
  ]
  edge
  [
    source 65
    target 12
    weight 1
  ]
  edge
  [
    source 66
    target 12
    weight 80
  ]
  edge
  [
    source 68
    target 12
    weight 37
  ]
  edge
  [
    source 73
    target 12
    weight 2
  ]
  edge
  [
    source 74
    target 12
    weight 2
  ]
  edge
  [
    source 78
    target 12
    weight 2
  ]
  edge
  [
    source 79
    target 12
    weight 58
  ]
  edge
  [
    source 80
    target 12
    weight 8
  ]
  edge
  [
    source 81
    target 12
    weight 2
  ]
  edge
  [
    source 83
    target 12
    weight 1
  ]
  edge
  [
    source 90
    target 12
    weight 44
  ]
  edge
  [
    source 96
    target 12
    weight 1
  ]
  edge
  [
    source 97
    target 12
    weight 26
  ]
  edge
  [
    source 103
    target 12
    weight 4
  ]
  edge
  [
    source 104
    target 12
    weight 1
  ]
  edge
  [
    source 105
    target 12
    weight 154
  ]
  edge
  [
    source 106
    target 12
    weight 3
  ]
  edge
  [
    source 108
    target 12
    weight 1
  ]
  edge
  [
    source 109
    target 12
    weight 34
  ]
  edge
  [
    source 112
    target 12
    weight 9
  ]
  edge
  [
    source 113
    target 12
    weight 3
  ]
  edge
  [
    source 114
    target 12
    weight 69
  ]
  edge
  [
    source 116
    target 12
    weight 28
  ]
  edge
  [
    source 118
    target 12
    weight 42
  ]
  edge
  [
    source 121
    target 12
    weight 9
  ]
  edge
  [
    source 123
    target 12
    weight 1
  ]
  edge
  [
    source 126
    target 12
    weight 6
  ]
  edge
  [
    source 127
    target 12
    weight 21
  ]
  edge
  [
    source 128
    target 12
    weight 98
  ]
  edge
  [
    source 129
    target 12
    weight 57
  ]
  edge
  [
    source 131
    target 12
    weight 58
  ]
  edge
  [
    source 132
    target 12
    weight 1
  ]
  edge
  [
    source 134
    target 12
    weight 32
  ]
  edge
  [
    source 136
    target 12
    weight 14
  ]
  edge
  [
    source 138
    target 12
    weight 48
  ]
  edge
  [
    source 140
    target 12
    weight 1
  ]
  edge
  [
    source 142
    target 12
    weight 69
  ]
  edge
  [
    source 143
    target 12
    weight 1
  ]
  edge
  [
    source 145
    target 12
    weight 1
  ]
  edge
  [
    source 154
    target 12
    weight 6
  ]
  edge
  [
    source 157
    target 12
    weight 45
  ]
  edge
  [
    source 158
    target 12
    weight 9
  ]
  edge
  [
    source 159
    target 12
    weight 34
  ]
  edge
  [
    source 160
    target 12
    weight 51
  ]
  edge
  [
    source 161
    target 12
    weight 9
  ]
  edge
  [
    source 162
    target 12
    weight 28
  ]
  edge
  [
    source 165
    target 12
    weight 52
  ]
  edge
  [
    source 167
    target 12
    weight 1
  ]
  edge
  [
    source 168
    target 12
    weight 2
  ]
  edge
  [
    source 170
    target 12
    weight 8
  ]
  edge
  [
    source 171
    target 12
    weight 1
  ]
  edge
  [
    source 175
    target 12
    weight 1
  ]
  edge
  [
    source 177
    target 12
    weight 2
  ]
  edge
  [
    source 182
    target 12
    weight 1
  ]
  edge
  [
    source 184
    target 12
    weight 1
  ]
  edge
  [
    source 185
    target 12
    weight 1
  ]
  edge
  [
    source 186
    target 12
    weight 2
  ]
  edge
  [
    source 187
    target 12
    weight 1
  ]
  edge
  [
    source 188
    target 12
    weight 9
  ]
  edge
  [
    source 190
    target 12
    weight 1
  ]
  edge
  [
    source 192
    target 12
    weight 1
  ]
  edge
  [
    source 195
    target 12
    weight 3
  ]
  edge
  [
    source 197
    target 12
    weight 24
  ]
  edge
  [
    source 199
    target 12
    weight 1
  ]
  edge
  [
    source 204
    target 12
    weight 2
  ]
  edge
  [
    source 209
    target 12
    weight 1
  ]
  edge
  [
    source 213
    target 12
    weight 4
  ]
  edge
  [
    source 218
    target 12
    weight 13
  ]
  edge
  [
    source 219
    target 12
    weight 1
  ]
  edge
  [
    source 224
    target 12
    weight 1
  ]
  edge
  [
    source 229
    target 12
    weight 57
  ]
  edge
  [
    source 233
    target 12
    weight 1
  ]
  edge
  [
    source 236
    target 12
    weight 44
  ]
  edge
  [
    source 238
    target 12
    weight 1
  ]
  edge
  [
    source 240
    target 12
    weight 1
  ]
  edge
  [
    source 242
    target 12
    weight 49
  ]
  edge
  [
    source 245
    target 12
    weight 44
  ]
  edge
  [
    source 249
    target 12
    weight 8
  ]
  edge
  [
    source 250
    target 12
    weight 1
  ]
  edge
  [
    source 254
    target 12
    weight 3
  ]
  edge
  [
    source 259
    target 12
    weight 4
  ]
  edge
  [
    source 272
    target 12
    weight 2
  ]
  edge
  [
    source 276
    target 12
    weight 1
  ]
  edge
  [
    source 279
    target 12
    weight 1
  ]
  edge
  [
    source 284
    target 12
    weight 1
  ]
  edge
  [
    source 289
    target 12
    weight 3
  ]
  edge
  [
    source 297
    target 12
    weight 1
  ]
  edge
  [
    source 303
    target 12
    weight 1
  ]
  edge
  [
    source 305
    target 12
    weight 26
  ]
  edge
  [
    source 306
    target 12
    weight 1
  ]
  edge
  [
    source 313
    target 12
    weight 1
  ]
  edge
  [
    source 16
    target 13
    weight 2
  ]
  edge
  [
    source 17
    target 13
    weight 93
  ]
  edge
  [
    source 21
    target 13
    weight 2
  ]
  edge
  [
    source 22
    target 13
    weight 2
  ]
  edge
  [
    source 25
    target 13
    weight 58
  ]
  edge
  [
    source 26
    target 13
    weight 38
  ]
  edge
  [
    source 27
    target 13
    weight 1
  ]
  edge
  [
    source 29
    target 13
    weight 61
  ]
  edge
  [
    source 30
    target 13
    weight 10
  ]
  edge
  [
    source 35
    target 13
    weight 36
  ]
  edge
  [
    source 36
    target 13
    weight 26
  ]
  edge
  [
    source 37
    target 13
    weight 1
  ]
  edge
  [
    source 39
    target 13
    weight 97
  ]
  edge
  [
    source 40
    target 13
    weight 177
  ]
  edge
  [
    source 41
    target 13
    weight 29
  ]
  edge
  [
    source 42
    target 13
    weight 2
  ]
  edge
  [
    source 45
    target 13
    weight 1
  ]
  edge
  [
    source 48
    target 13
    weight 2
  ]
  edge
  [
    source 56
    target 13
    weight 71
  ]
  edge
  [
    source 57
    target 13
    weight 10
  ]
  edge
  [
    source 58
    target 13
    weight 1
  ]
  edge
  [
    source 61
    target 13
    weight 59
  ]
  edge
  [
    source 62
    target 13
    weight 85
  ]
  edge
  [
    source 65
    target 13
    weight 29
  ]
  edge
  [
    source 66
    target 13
    weight 54
  ]
  edge
  [
    source 67
    target 13
    weight 2
  ]
  edge
  [
    source 69
    target 13
    weight 4
  ]
  edge
  [
    source 72
    target 13
    weight 1
  ]
  edge
  [
    source 79
    target 13
    weight 43
  ]
  edge
  [
    source 80
    target 13
    weight 2
  ]
  edge
  [
    source 81
    target 13
    weight 86
  ]
  edge
  [
    source 85
    target 13
    weight 1
  ]
  edge
  [
    source 86
    target 13
    weight 1
  ]
  edge
  [
    source 88
    target 13
    weight 2
  ]
  edge
  [
    source 90
    target 13
    weight 1
  ]
  edge
  [
    source 91
    target 13
    weight 1
  ]
  edge
  [
    source 92
    target 13
    weight 18
  ]
  edge
  [
    source 97
    target 13
    weight 114
  ]
  edge
  [
    source 98
    target 13
    weight 2
  ]
  edge
  [
    source 101
    target 13
    weight 3
  ]
  edge
  [
    source 103
    target 13
    weight 13
  ]
  edge
  [
    source 104
    target 13
    weight 2
  ]
  edge
  [
    source 105
    target 13
    weight 55
  ]
  edge
  [
    source 106
    target 13
    weight 6
  ]
  edge
  [
    source 108
    target 13
    weight 9
  ]
  edge
  [
    source 109
    target 13
    weight 38
  ]
  edge
  [
    source 110
    target 13
    weight 1
  ]
  edge
  [
    source 112
    target 13
    weight 38
  ]
  edge
  [
    source 113
    target 13
    weight 1
  ]
  edge
  [
    source 114
    target 13
    weight 50
  ]
  edge
  [
    source 115
    target 13
    weight 21
  ]
  edge
  [
    source 116
    target 13
    weight 1
  ]
  edge
  [
    source 117
    target 13
    weight 1
  ]
  edge
  [
    source 118
    target 13
    weight 71
  ]
  edge
  [
    source 122
    target 13
    weight 2
  ]
  edge
  [
    source 124
    target 13
    weight 1
  ]
  edge
  [
    source 128
    target 13
    weight 69
  ]
  edge
  [
    source 129
    target 13
    weight 129
  ]
  edge
  [
    source 131
    target 13
    weight 33
  ]
  edge
  [
    source 139
    target 13
    weight 2
  ]
  edge
  [
    source 140
    target 13
    weight 1
  ]
  edge
  [
    source 141
    target 13
    weight 9
  ]
  edge
  [
    source 145
    target 13
    weight 1
  ]
  edge
  [
    source 146
    target 13
    weight 1
  ]
  edge
  [
    source 148
    target 13
    weight 1
  ]
  edge
  [
    source 149
    target 13
    weight 1
  ]
  edge
  [
    source 150
    target 13
    weight 1
  ]
  edge
  [
    source 152
    target 13
    weight 4
  ]
  edge
  [
    source 153
    target 13
    weight 1
  ]
  edge
  [
    source 157
    target 13
    weight 77
  ]
  edge
  [
    source 158
    target 13
    weight 1
  ]
  edge
  [
    source 161
    target 13
    weight 38
  ]
  edge
  [
    source 162
    target 13
    weight 37
  ]
  edge
  [
    source 163
    target 13
    weight 8
  ]
  edge
  [
    source 164
    target 13
    weight 1
  ]
  edge
  [
    source 165
    target 13
    weight 1
  ]
  edge
  [
    source 171
    target 13
    weight 1
  ]
  edge
  [
    source 176
    target 13
    weight 5
  ]
  edge
  [
    source 177
    target 13
    weight 1
  ]
  edge
  [
    source 178
    target 13
    weight 2
  ]
  edge
  [
    source 179
    target 13
    weight 1
  ]
  edge
  [
    source 182
    target 13
    weight 3
  ]
  edge
  [
    source 186
    target 13
    weight 2
  ]
  edge
  [
    source 188
    target 13
    weight 1
  ]
  edge
  [
    source 189
    target 13
    weight 7
  ]
  edge
  [
    source 190
    target 13
    weight 3
  ]
  edge
  [
    source 192
    target 13
    weight 1
  ]
  edge
  [
    source 193
    target 13
    weight 1
  ]
  edge
  [
    source 198
    target 13
    weight 1
  ]
  edge
  [
    source 199
    target 13
    weight 1
  ]
  edge
  [
    source 201
    target 13
    weight 3
  ]
  edge
  [
    source 205
    target 13
    weight 12
  ]
  edge
  [
    source 208
    target 13
    weight 2
  ]
  edge
  [
    source 210
    target 13
    weight 1
  ]
  edge
  [
    source 212
    target 13
    weight 2
  ]
  edge
  [
    source 216
    target 13
    weight 15
  ]
  edge
  [
    source 221
    target 13
    weight 1
  ]
  edge
  [
    source 223
    target 13
    weight 1
  ]
  edge
  [
    source 224
    target 13
    weight 1
  ]
  edge
  [
    source 226
    target 13
    weight 1
  ]
  edge
  [
    source 227
    target 13
    weight 1
  ]
  edge
  [
    source 231
    target 13
    weight 6
  ]
  edge
  [
    source 237
    target 13
    weight 1
  ]
  edge
  [
    source 238
    target 13
    weight 1
  ]
  edge
  [
    source 240
    target 13
    weight 1
  ]
  edge
  [
    source 241
    target 13
    weight 4
  ]
  edge
  [
    source 243
    target 13
    weight 1
  ]
  edge
  [
    source 247
    target 13
    weight 18
  ]
  edge
  [
    source 249
    target 13
    weight 2
  ]
  edge
  [
    source 251
    target 13
    weight 2
  ]
  edge
  [
    source 257
    target 13
    weight 1
  ]
  edge
  [
    source 258
    target 13
    weight 10
  ]
  edge
  [
    source 262
    target 13
    weight 14
  ]
  edge
  [
    source 264
    target 13
    weight 1
  ]
  edge
  [
    source 266
    target 13
    weight 1
  ]
  edge
  [
    source 270
    target 13
    weight 2
  ]
  edge
  [
    source 271
    target 13
    weight 1
  ]
  edge
  [
    source 273
    target 13
    weight 2
  ]
  edge
  [
    source 274
    target 13
    weight 1
  ]
  edge
  [
    source 277
    target 13
    weight 4
  ]
  edge
  [
    source 278
    target 13
    weight 1
  ]
  edge
  [
    source 279
    target 13
    weight 4
  ]
  edge
  [
    source 282
    target 13
    weight 1
  ]
  edge
  [
    source 284
    target 13
    weight 1
  ]
  edge
  [
    source 285
    target 13
    weight 11
  ]
  edge
  [
    source 286
    target 13
    weight 2
  ]
  edge
  [
    source 287
    target 13
    weight 4
  ]
  edge
  [
    source 289
    target 13
    weight 1
  ]
  edge
  [
    source 290
    target 13
    weight 4
  ]
  edge
  [
    source 300
    target 13
    weight 1
  ]
  edge
  [
    source 302
    target 13
    weight 1
  ]
  edge
  [
    source 303
    target 13
    weight 1
  ]
  edge
  [
    source 306
    target 13
    weight 16
  ]
  edge
  [
    source 307
    target 13
    weight 27
  ]
  edge
  [
    source 308
    target 13
    weight 1
  ]
  edge
  [
    source 310
    target 13
    weight 8
  ]
  edge
  [
    source 312
    target 13
    weight 4
  ]
  edge
  [
    source 313
    target 13
    weight 1
  ]
  edge
  [
    source 15
    target 14
    weight 2
  ]
  edge
  [
    source 20
    target 14
    weight 4
  ]
  edge
  [
    source 21
    target 14
    weight 17
  ]
  edge
  [
    source 23
    target 14
    weight 29
  ]
  edge
  [
    source 27
    target 14
    weight 1
  ]
  edge
  [
    source 28
    target 14
    weight 7
  ]
  edge
  [
    source 30
    target 14
    weight 3
  ]
  edge
  [
    source 32
    target 14
    weight 4
  ]
  edge
  [
    source 33
    target 14
    weight 12
  ]
  edge
  [
    source 35
    target 14
    weight 2
  ]
  edge
  [
    source 36
    target 14
    weight 1
  ]
  edge
  [
    source 37
    target 14
    weight 1
  ]
  edge
  [
    source 39
    target 14
    weight 1
  ]
  edge
  [
    source 42
    target 14
    weight 1
  ]
  edge
  [
    source 43
    target 14
    weight 34
  ]
  edge
  [
    source 44
    target 14
    weight 1
  ]
  edge
  [
    source 45
    target 14
    weight 10
  ]
  edge
  [
    source 46
    target 14
    weight 36
  ]
  edge
  [
    source 47
    target 14
    weight 11
  ]
  edge
  [
    source 51
    target 14
    weight 3
  ]
  edge
  [
    source 53
    target 14
    weight 1
  ]
  edge
  [
    source 54
    target 14
    weight 2
  ]
  edge
  [
    source 55
    target 14
    weight 1
  ]
  edge
  [
    source 57
    target 14
    weight 87
  ]
  edge
  [
    source 63
    target 14
    weight 2
  ]
  edge
  [
    source 66
    target 14
    weight 19
  ]
  edge
  [
    source 68
    target 14
    weight 123
  ]
  edge
  [
    source 70
    target 14
    weight 53
  ]
  edge
  [
    source 73
    target 14
    weight 1
  ]
  edge
  [
    source 78
    target 14
    weight 5
  ]
  edge
  [
    source 80
    target 14
    weight 1
  ]
  edge
  [
    source 83
    target 14
    weight 3
  ]
  edge
  [
    source 87
    target 14
    weight 1
  ]
  edge
  [
    source 90
    target 14
    weight 1
  ]
  edge
  [
    source 96
    target 14
    weight 1
  ]
  edge
  [
    source 97
    target 14
    weight 1
  ]
  edge
  [
    source 99
    target 14
    weight 61
  ]
  edge
  [
    source 101
    target 14
    weight 2
  ]
  edge
  [
    source 102
    target 14
    weight 91
  ]
  edge
  [
    source 104
    target 14
    weight 1
  ]
  edge
  [
    source 105
    target 14
    weight 3
  ]
  edge
  [
    source 113
    target 14
    weight 2
  ]
  edge
  [
    source 115
    target 14
    weight 1
  ]
  edge
  [
    source 116
    target 14
    weight 2
  ]
  edge
  [
    source 119
    target 14
    weight 1
  ]
  edge
  [
    source 121
    target 14
    weight 12
  ]
  edge
  [
    source 123
    target 14
    weight 2
  ]
  edge
  [
    source 126
    target 14
    weight 95
  ]
  edge
  [
    source 130
    target 14
    weight 1
  ]
  edge
  [
    source 131
    target 14
    weight 37
  ]
  edge
  [
    source 134
    target 14
    weight 3
  ]
  edge
  [
    source 136
    target 14
    weight 2
  ]
  edge
  [
    source 137
    target 14
    weight 1
  ]
  edge
  [
    source 139
    target 14
    weight 3
  ]
  edge
  [
    source 141
    target 14
    weight 6
  ]
  edge
  [
    source 143
    target 14
    weight 1
  ]
  edge
  [
    source 144
    target 14
    weight 50
  ]
  edge
  [
    source 145
    target 14
    weight 2
  ]
  edge
  [
    source 153
    target 14
    weight 3
  ]
  edge
  [
    source 154
    target 14
    weight 5
  ]
  edge
  [
    source 155
    target 14
    weight 1
  ]
  edge
  [
    source 157
    target 14
    weight 2
  ]
  edge
  [
    source 159
    target 14
    weight 4
  ]
  edge
  [
    source 163
    target 14
    weight 13
  ]
  edge
  [
    source 164
    target 14
    weight 24
  ]
  edge
  [
    source 166
    target 14
    weight 1
  ]
  edge
  [
    source 167
    target 14
    weight 20
  ]
  edge
  [
    source 172
    target 14
    weight 2
  ]
  edge
  [
    source 174
    target 14
    weight 1
  ]
  edge
  [
    source 175
    target 14
    weight 2
  ]
  edge
  [
    source 177
    target 14
    weight 8
  ]
  edge
  [
    source 181
    target 14
    weight 1
  ]
  edge
  [
    source 184
    target 14
    weight 1
  ]
  edge
  [
    source 185
    target 14
    weight 2
  ]
  edge
  [
    source 186
    target 14
    weight 2
  ]
  edge
  [
    source 187
    target 14
    weight 1
  ]
  edge
  [
    source 188
    target 14
    weight 14
  ]
  edge
  [
    source 189
    target 14
    weight 2
  ]
  edge
  [
    source 191
    target 14
    weight 4
  ]
  edge
  [
    source 192
    target 14
    weight 14
  ]
  edge
  [
    source 193
    target 14
    weight 2
  ]
  edge
  [
    source 194
    target 14
    weight 1
  ]
  edge
  [
    source 195
    target 14
    weight 1
  ]
  edge
  [
    source 196
    target 14
    weight 2
  ]
  edge
  [
    source 201
    target 14
    weight 3
  ]
  edge
  [
    source 205
    target 14
    weight 2
  ]
  edge
  [
    source 208
    target 14
    weight 1
  ]
  edge
  [
    source 210
    target 14
    weight 25
  ]
  edge
  [
    source 213
    target 14
    weight 1
  ]
  edge
  [
    source 214
    target 14
    weight 1
  ]
  edge
  [
    source 216
    target 14
    weight 25
  ]
  edge
  [
    source 218
    target 14
    weight 2
  ]
  edge
  [
    source 219
    target 14
    weight 34
  ]
  edge
  [
    source 221
    target 14
    weight 38
  ]
  edge
  [
    source 222
    target 14
    weight 1
  ]
  edge
  [
    source 223
    target 14
    weight 1
  ]
  edge
  [
    source 227
    target 14
    weight 4
  ]
  edge
  [
    source 229
    target 14
    weight 4
  ]
  edge
  [
    source 234
    target 14
    weight 4
  ]
  edge
  [
    source 235
    target 14
    weight 2
  ]
  edge
  [
    source 236
    target 14
    weight 40
  ]
  edge
  [
    source 237
    target 14
    weight 3
  ]
  edge
  [
    source 238
    target 14
    weight 1
  ]
  edge
  [
    source 239
    target 14
    weight 40
  ]
  edge
  [
    source 240
    target 14
    weight 1
  ]
  edge
  [
    source 241
    target 14
    weight 1
  ]
  edge
  [
    source 242
    target 14
    weight 5
  ]
  edge
  [
    source 243
    target 14
    weight 1
  ]
  edge
  [
    source 245
    target 14
    weight 2
  ]
  edge
  [
    source 246
    target 14
    weight 1
  ]
  edge
  [
    source 247
    target 14
    weight 1
  ]
  edge
  [
    source 248
    target 14
    weight 11
  ]
  edge
  [
    source 249
    target 14
    weight 6
  ]
  edge
  [
    source 252
    target 14
    weight 1
  ]
  edge
  [
    source 254
    target 14
    weight 10
  ]
  edge
  [
    source 255
    target 14
    weight 1
  ]
  edge
  [
    source 259
    target 14
    weight 1
  ]
  edge
  [
    source 261
    target 14
    weight 1
  ]
  edge
  [
    source 263
    target 14
    weight 2
  ]
  edge
  [
    source 264
    target 14
    weight 1
  ]
  edge
  [
    source 265
    target 14
    weight 1
  ]
  edge
  [
    source 266
    target 14
    weight 15
  ]
  edge
  [
    source 270
    target 14
    weight 1
  ]
  edge
  [
    source 271
    target 14
    weight 2
  ]
  edge
  [
    source 272
    target 14
    weight 3
  ]
  edge
  [
    source 275
    target 14
    weight 1
  ]
  edge
  [
    source 276
    target 14
    weight 10
  ]
  edge
  [
    source 281
    target 14
    weight 1
  ]
  edge
  [
    source 284
    target 14
    weight 2
  ]
  edge
  [
    source 286
    target 14
    weight 20
  ]
  edge
  [
    source 287
    target 14
    weight 5
  ]
  edge
  [
    source 289
    target 14
    weight 7
  ]
  edge
  [
    source 292
    target 14
    weight 1
  ]
  edge
  [
    source 294
    target 14
    weight 3
  ]
  edge
  [
    source 296
    target 14
    weight 1
  ]
  edge
  [
    source 298
    target 14
    weight 1
  ]
  edge
  [
    source 299
    target 14
    weight 6
  ]
  edge
  [
    source 304
    target 14
    weight 1
  ]
  edge
  [
    source 305
    target 14
    weight 28
  ]
  edge
  [
    source 306
    target 14
    weight 1
  ]
  edge
  [
    source 307
    target 14
    weight 1
  ]
  edge
  [
    source 312
    target 14
    weight 3
  ]
  edge
  [
    source 313
    target 14
    weight 8
  ]
  edge
  [
    source 17
    target 15
    weight 1
  ]
  edge
  [
    source 20
    target 15
    weight 1
  ]
  edge
  [
    source 22
    target 15
    weight 1
  ]
  edge
  [
    source 25
    target 15
    weight 1
  ]
  edge
  [
    source 27
    target 15
    weight 1
  ]
  edge
  [
    source 30
    target 15
    weight 4
  ]
  edge
  [
    source 33
    target 15
    weight 1
  ]
  edge
  [
    source 34
    target 15
    weight 1
  ]
  edge
  [
    source 35
    target 15
    weight 2
  ]
  edge
  [
    source 43
    target 15
    weight 2
  ]
  edge
  [
    source 47
    target 15
    weight 1
  ]
  edge
  [
    source 53
    target 15
    weight 2
  ]
  edge
  [
    source 54
    target 15
    weight 1
  ]
  edge
  [
    source 59
    target 15
    weight 2
  ]
  edge
  [
    source 60
    target 15
    weight 1
  ]
  edge
  [
    source 63
    target 15
    weight 1
  ]
  edge
  [
    source 65
    target 15
    weight 1
  ]
  edge
  [
    source 73
    target 15
    weight 1
  ]
  edge
  [
    source 74
    target 15
    weight 1
  ]
  edge
  [
    source 78
    target 15
    weight 1
  ]
  edge
  [
    source 83
    target 15
    weight 1
  ]
  edge
  [
    source 85
    target 15
    weight 1
  ]
  edge
  [
    source 86
    target 15
    weight 4
  ]
  edge
  [
    source 87
    target 15
    weight 15
  ]
  edge
  [
    source 93
    target 15
    weight 1
  ]
  edge
  [
    source 98
    target 15
    weight 51
  ]
  edge
  [
    source 99
    target 15
    weight 1
  ]
  edge
  [
    source 102
    target 15
    weight 1
  ]
  edge
  [
    source 103
    target 15
    weight 1
  ]
  edge
  [
    source 105
    target 15
    weight 3
  ]
  edge
  [
    source 113
    target 15
    weight 1
  ]
  edge
  [
    source 122
    target 15
    weight 1
  ]
  edge
  [
    source 123
    target 15
    weight 38
  ]
  edge
  [
    source 130
    target 15
    weight 1
  ]
  edge
  [
    source 134
    target 15
    weight 1
  ]
  edge
  [
    source 139
    target 15
    weight 1
  ]
  edge
  [
    source 140
    target 15
    weight 32
  ]
  edge
  [
    source 143
    target 15
    weight 30
  ]
  edge
  [
    source 144
    target 15
    weight 1
  ]
  edge
  [
    source 146
    target 15
    weight 1
  ]
  edge
  [
    source 151
    target 15
    weight 2
  ]
  edge
  [
    source 152
    target 15
    weight 1
  ]
  edge
  [
    source 154
    target 15
    weight 1
  ]
  edge
  [
    source 157
    target 15
    weight 1
  ]
  edge
  [
    source 159
    target 15
    weight 3
  ]
  edge
  [
    source 160
    target 15
    weight 1
  ]
  edge
  [
    source 164
    target 15
    weight 25
  ]
  edge
  [
    source 168
    target 15
    weight 13
  ]
  edge
  [
    source 170
    target 15
    weight 79
  ]
  edge
  [
    source 172
    target 15
    weight 1
  ]
  edge
  [
    source 177
    target 15
    weight 2
  ]
  edge
  [
    source 180
    target 15
    weight 1
  ]
  edge
  [
    source 186
    target 15
    weight 25
  ]
  edge
  [
    source 188
    target 15
    weight 1
  ]
  edge
  [
    source 192
    target 15
    weight 1
  ]
  edge
  [
    source 197
    target 15
    weight 1
  ]
  edge
  [
    source 201
    target 15
    weight 1
  ]
  edge
  [
    source 204
    target 15
    weight 2
  ]
  edge
  [
    source 209
    target 15
    weight 1
  ]
  edge
  [
    source 210
    target 15
    weight 2
  ]
  edge
  [
    source 211
    target 15
    weight 1
  ]
  edge
  [
    source 213
    target 15
    weight 1
  ]
  edge
  [
    source 218
    target 15
    weight 1
  ]
  edge
  [
    source 219
    target 15
    weight 1
  ]
  edge
  [
    source 223
    target 15
    weight 1
  ]
  edge
  [
    source 229
    target 15
    weight 1
  ]
  edge
  [
    source 234
    target 15
    weight 1
  ]
  edge
  [
    source 236
    target 15
    weight 2
  ]
  edge
  [
    source 238
    target 15
    weight 1
  ]
  edge
  [
    source 239
    target 15
    weight 7
  ]
  edge
  [
    source 240
    target 15
    weight 168
  ]
  edge
  [
    source 242
    target 15
    weight 2
  ]
  edge
  [
    source 243
    target 15
    weight 1
  ]
  edge
  [
    source 244
    target 15
    weight 1
  ]
  edge
  [
    source 249
    target 15
    weight 1
  ]
  edge
  [
    source 254
    target 15
    weight 1
  ]
  edge
  [
    source 259
    target 15
    weight 2
  ]
  edge
  [
    source 262
    target 15
    weight 1
  ]
  edge
  [
    source 272
    target 15
    weight 2
  ]
  edge
  [
    source 275
    target 15
    weight 1
  ]
  edge
  [
    source 277
    target 15
    weight 1
  ]
  edge
  [
    source 280
    target 15
    weight 1
  ]
  edge
  [
    source 281
    target 15
    weight 8
  ]
  edge
  [
    source 284
    target 15
    weight 2
  ]
  edge
  [
    source 287
    target 15
    weight 1
  ]
  edge
  [
    source 296
    target 15
    weight 46
  ]
  edge
  [
    source 302
    target 15
    weight 1
  ]
  edge
  [
    source 305
    target 15
    weight 3
  ]
  edge
  [
    source 308
    target 15
    weight 1
  ]
  edge
  [
    source 309
    target 15
    weight 2
  ]
  edge
  [
    source 310
    target 15
    weight 1
  ]
  edge
  [
    source 313
    target 15
    weight 7
  ]
  edge
  [
    source 17
    target 16
    weight 3
  ]
  edge
  [
    source 20
    target 16
    weight 2
  ]
  edge
  [
    source 22
    target 16
    weight 38
  ]
  edge
  [
    source 24
    target 16
    weight 22
  ]
  edge
  [
    source 27
    target 16
    weight 140
  ]
  edge
  [
    source 28
    target 16
    weight 1
  ]
  edge
  [
    source 29
    target 16
    weight 4
  ]
  edge
  [
    source 30
    target 16
    weight 1
  ]
  edge
  [
    source 31
    target 16
    weight 12
  ]
  edge
  [
    source 32
    target 16
    weight 2
  ]
  edge
  [
    source 34
    target 16
    weight 1
  ]
  edge
  [
    source 36
    target 16
    weight 2
  ]
  edge
  [
    source 37
    target 16
    weight 72
  ]
  edge
  [
    source 39
    target 16
    weight 3
  ]
  edge
  [
    source 40
    target 16
    weight 6
  ]
  edge
  [
    source 41
    target 16
    weight 1
  ]
  edge
  [
    source 42
    target 16
    weight 66
  ]
  edge
  [
    source 45
    target 16
    weight 2
  ]
  edge
  [
    source 51
    target 16
    weight 43
  ]
  edge
  [
    source 54
    target 16
    weight 1
  ]
  edge
  [
    source 56
    target 16
    weight 81
  ]
  edge
  [
    source 57
    target 16
    weight 4
  ]
  edge
  [
    source 58
    target 16
    weight 6
  ]
  edge
  [
    source 61
    target 16
    weight 1
  ]
  edge
  [
    source 63
    target 16
    weight 129
  ]
  edge
  [
    source 65
    target 16
    weight 2
  ]
  edge
  [
    source 67
    target 16
    weight 9
  ]
  edge
  [
    source 68
    target 16
    weight 1
  ]
  edge
  [
    source 69
    target 16
    weight 1
  ]
  edge
  [
    source 72
    target 16
    weight 26
  ]
  edge
  [
    source 75
    target 16
    weight 1
  ]
  edge
  [
    source 80
    target 16
    weight 1
  ]
  edge
  [
    source 84
    target 16
    weight 11
  ]
  edge
  [
    source 86
    target 16
    weight 19
  ]
  edge
  [
    source 87
    target 16
    weight 20
  ]
  edge
  [
    source 88
    target 16
    weight 4
  ]
  edge
  [
    source 89
    target 16
    weight 1
  ]
  edge
  [
    source 90
    target 16
    weight 25
  ]
  edge
  [
    source 91
    target 16
    weight 45
  ]
  edge
  [
    source 96
    target 16
    weight 15
  ]
  edge
  [
    source 97
    target 16
    weight 2
  ]
  edge
  [
    source 98
    target 16
    weight 3
  ]
  edge
  [
    source 100
    target 16
    weight 10
  ]
  edge
  [
    source 103
    target 16
    weight 1
  ]
  edge
  [
    source 108
    target 16
    weight 5
  ]
  edge
  [
    source 110
    target 16
    weight 4
  ]
  edge
  [
    source 112
    target 16
    weight 27
  ]
  edge
  [
    source 113
    target 16
    weight 10
  ]
  edge
  [
    source 114
    target 16
    weight 111
  ]
  edge
  [
    source 115
    target 16
    weight 97
  ]
  edge
  [
    source 116
    target 16
    weight 1
  ]
  edge
  [
    source 117
    target 16
    weight 1
  ]
  edge
  [
    source 119
    target 16
    weight 2
  ]
  edge
  [
    source 120
    target 16
    weight 2
  ]
  edge
  [
    source 121
    target 16
    weight 3
  ]
  edge
  [
    source 122
    target 16
    weight 1
  ]
  edge
  [
    source 123
    target 16
    weight 2
  ]
  edge
  [
    source 126
    target 16
    weight 59
  ]
  edge
  [
    source 128
    target 16
    weight 3
  ]
  edge
  [
    source 137
    target 16
    weight 1
  ]
  edge
  [
    source 138
    target 16
    weight 2
  ]
  edge
  [
    source 139
    target 16
    weight 24
  ]
  edge
  [
    source 141
    target 16
    weight 1
  ]
  edge
  [
    source 142
    target 16
    weight 2
  ]
  edge
  [
    source 143
    target 16
    weight 3
  ]
  edge
  [
    source 144
    target 16
    weight 1
  ]
  edge
  [
    source 145
    target 16
    weight 47
  ]
  edge
  [
    source 149
    target 16
    weight 3
  ]
  edge
  [
    source 150
    target 16
    weight 1
  ]
  edge
  [
    source 151
    target 16
    weight 1
  ]
  edge
  [
    source 153
    target 16
    weight 2
  ]
  edge
  [
    source 157
    target 16
    weight 5
  ]
  edge
  [
    source 158
    target 16
    weight 102
  ]
  edge
  [
    source 161
    target 16
    weight 3
  ]
  edge
  [
    source 162
    target 16
    weight 1
  ]
  edge
  [
    source 163
    target 16
    weight 3
  ]
  edge
  [
    source 164
    target 16
    weight 118
  ]
  edge
  [
    source 166
    target 16
    weight 60
  ]
  edge
  [
    source 168
    target 16
    weight 27
  ]
  edge
  [
    source 169
    target 16
    weight 1
  ]
  edge
  [
    source 171
    target 16
    weight 1
  ]
  edge
  [
    source 174
    target 16
    weight 1
  ]
  edge
  [
    source 175
    target 16
    weight 1
  ]
  edge
  [
    source 176
    target 16
    weight 12
  ]
  edge
  [
    source 179
    target 16
    weight 51
  ]
  edge
  [
    source 183
    target 16
    weight 1
  ]
  edge
  [
    source 184
    target 16
    weight 48
  ]
  edge
  [
    source 187
    target 16
    weight 55
  ]
  edge
  [
    source 189
    target 16
    weight 2
  ]
  edge
  [
    source 190
    target 16
    weight 3
  ]
  edge
  [
    source 191
    target 16
    weight 1
  ]
  edge
  [
    source 197
    target 16
    weight 26
  ]
  edge
  [
    source 199
    target 16
    weight 1
  ]
  edge
  [
    source 201
    target 16
    weight 2
  ]
  edge
  [
    source 203
    target 16
    weight 26
  ]
  edge
  [
    source 204
    target 16
    weight 1
  ]
  edge
  [
    source 205
    target 16
    weight 85
  ]
  edge
  [
    source 206
    target 16
    weight 165
  ]
  edge
  [
    source 209
    target 16
    weight 1
  ]
  edge
  [
    source 210
    target 16
    weight 2
  ]
  edge
  [
    source 211
    target 16
    weight 1
  ]
  edge
  [
    source 212
    target 16
    weight 112
  ]
  edge
  [
    source 216
    target 16
    weight 4
  ]
  edge
  [
    source 218
    target 16
    weight 80
  ]
  edge
  [
    source 221
    target 16
    weight 103
  ]
  edge
  [
    source 229
    target 16
    weight 1
  ]
  edge
  [
    source 231
    target 16
    weight 1
  ]
  edge
  [
    source 237
    target 16
    weight 1
  ]
  edge
  [
    source 239
    target 16
    weight 1
  ]
  edge
  [
    source 240
    target 16
    weight 50
  ]
  edge
  [
    source 241
    target 16
    weight 3
  ]
  edge
  [
    source 242
    target 16
    weight 1
  ]
  edge
  [
    source 243
    target 16
    weight 4
  ]
  edge
  [
    source 244
    target 16
    weight 76
  ]
  edge
  [
    source 246
    target 16
    weight 86
  ]
  edge
  [
    source 250
    target 16
    weight 1
  ]
  edge
  [
    source 251
    target 16
    weight 93
  ]
  edge
  [
    source 258
    target 16
    weight 41
  ]
  edge
  [
    source 259
    target 16
    weight 1
  ]
  edge
  [
    source 260
    target 16
    weight 2
  ]
  edge
  [
    source 262
    target 16
    weight 6
  ]
  edge
  [
    source 263
    target 16
    weight 1
  ]
  edge
  [
    source 271
    target 16
    weight 30
  ]
  edge
  [
    source 272
    target 16
    weight 2
  ]
  edge
  [
    source 273
    target 16
    weight 1
  ]
  edge
  [
    source 274
    target 16
    weight 146
  ]
  edge
  [
    source 276
    target 16
    weight 1
  ]
  edge
  [
    source 277
    target 16
    weight 41
  ]
  edge
  [
    source 279
    target 16
    weight 1
  ]
  edge
  [
    source 283
    target 16
    weight 2
  ]
  edge
  [
    source 285
    target 16
    weight 2
  ]
  edge
  [
    source 286
    target 16
    weight 1
  ]
  edge
  [
    source 287
    target 16
    weight 4
  ]
  edge
  [
    source 288
    target 16
    weight 1
  ]
  edge
  [
    source 290
    target 16
    weight 3
  ]
  edge
  [
    source 292
    target 16
    weight 2
  ]
  edge
  [
    source 299
    target 16
    weight 1
  ]
  edge
  [
    source 300
    target 16
    weight 2
  ]
  edge
  [
    source 302
    target 16
    weight 1
  ]
  edge
  [
    source 303
    target 16
    weight 1
  ]
  edge
  [
    source 307
    target 16
    weight 3
  ]
  edge
  [
    source 308
    target 16
    weight 2
  ]
  edge
  [
    source 311
    target 16
    weight 59
  ]
  edge
  [
    source 23
    target 17
    weight 1
  ]
  edge
  [
    source 25
    target 17
    weight 7
  ]
  edge
  [
    source 26
    target 17
    weight 7
  ]
  edge
  [
    source 27
    target 17
    weight 2
  ]
  edge
  [
    source 28
    target 17
    weight 13
  ]
  edge
  [
    source 29
    target 17
    weight 34
  ]
  edge
  [
    source 31
    target 17
    weight 1
  ]
  edge
  [
    source 35
    target 17
    weight 50
  ]
  edge
  [
    source 39
    target 17
    weight 41
  ]
  edge
  [
    source 40
    target 17
    weight 96
  ]
  edge
  [
    source 41
    target 17
    weight 3
  ]
  edge
  [
    source 42
    target 17
    weight 9
  ]
  edge
  [
    source 48
    target 17
    weight 6
  ]
  edge
  [
    source 49
    target 17
    weight 2
  ]
  edge
  [
    source 56
    target 17
    weight 8
  ]
  edge
  [
    source 58
    target 17
    weight 1
  ]
  edge
  [
    source 59
    target 17
    weight 10
  ]
  edge
  [
    source 61
    target 17
    weight 29
  ]
  edge
  [
    source 62
    target 17
    weight 24
  ]
  edge
  [
    source 66
    target 17
    weight 5
  ]
  edge
  [
    source 67
    target 17
    weight 1
  ]
  edge
  [
    source 68
    target 17
    weight 2
  ]
  edge
  [
    source 76
    target 17
    weight 9
  ]
  edge
  [
    source 79
    target 17
    weight 12
  ]
  edge
  [
    source 81
    target 17
    weight 10
  ]
  edge
  [
    source 83
    target 17
    weight 1
  ]
  edge
  [
    source 84
    target 17
    weight 1
  ]
  edge
  [
    source 85
    target 17
    weight 1
  ]
  edge
  [
    source 87
    target 17
    weight 1
  ]
  edge
  [
    source 88
    target 17
    weight 2
  ]
  edge
  [
    source 89
    target 17
    weight 1
  ]
  edge
  [
    source 90
    target 17
    weight 2
  ]
  edge
  [
    source 91
    target 17
    weight 1
  ]
  edge
  [
    source 92
    target 17
    weight 8
  ]
  edge
  [
    source 96
    target 17
    weight 2
  ]
  edge
  [
    source 97
    target 17
    weight 17
  ]
  edge
  [
    source 98
    target 17
    weight 1
  ]
  edge
  [
    source 101
    target 17
    weight 7
  ]
  edge
  [
    source 102
    target 17
    weight 3
  ]
  edge
  [
    source 104
    target 17
    weight 1
  ]
  edge
  [
    source 105
    target 17
    weight 7
  ]
  edge
  [
    source 106
    target 17
    weight 1
  ]
  edge
  [
    source 110
    target 17
    weight 1
  ]
  edge
  [
    source 112
    target 17
    weight 19
  ]
  edge
  [
    source 113
    target 17
    weight 6
  ]
  edge
  [
    source 114
    target 17
    weight 5
  ]
  edge
  [
    source 116
    target 17
    weight 5
  ]
  edge
  [
    source 117
    target 17
    weight 1
  ]
  edge
  [
    source 118
    target 17
    weight 21
  ]
  edge
  [
    source 120
    target 17
    weight 1
  ]
  edge
  [
    source 122
    target 17
    weight 2
  ]
  edge
  [
    source 125
    target 17
    weight 2
  ]
  edge
  [
    source 126
    target 17
    weight 1
  ]
  edge
  [
    source 128
    target 17
    weight 8
  ]
  edge
  [
    source 129
    target 17
    weight 55
  ]
  edge
  [
    source 131
    target 17
    weight 17
  ]
  edge
  [
    source 138
    target 17
    weight 1
  ]
  edge
  [
    source 139
    target 17
    weight 1
  ]
  edge
  [
    source 140
    target 17
    weight 2
  ]
  edge
  [
    source 142
    target 17
    weight 16
  ]
  edge
  [
    source 144
    target 17
    weight 1
  ]
  edge
  [
    source 148
    target 17
    weight 7
  ]
  edge
  [
    source 149
    target 17
    weight 1
  ]
  edge
  [
    source 150
    target 17
    weight 1
  ]
  edge
  [
    source 152
    target 17
    weight 8
  ]
  edge
  [
    source 153
    target 17
    weight 1
  ]
  edge
  [
    source 156
    target 17
    weight 3
  ]
  edge
  [
    source 157
    target 17
    weight 15
  ]
  edge
  [
    source 159
    target 17
    weight 1
  ]
  edge
  [
    source 160
    target 17
    weight 51
  ]
  edge
  [
    source 161
    target 17
    weight 60
  ]
  edge
  [
    source 162
    target 17
    weight 4
  ]
  edge
  [
    source 164
    target 17
    weight 2
  ]
  edge
  [
    source 165
    target 17
    weight 13
  ]
  edge
  [
    source 169
    target 17
    weight 5
  ]
  edge
  [
    source 170
    target 17
    weight 2
  ]
  edge
  [
    source 171
    target 17
    weight 4
  ]
  edge
  [
    source 176
    target 17
    weight 5
  ]
  edge
  [
    source 179
    target 17
    weight 1
  ]
  edge
  [
    source 182
    target 17
    weight 2
  ]
  edge
  [
    source 189
    target 17
    weight 1
  ]
  edge
  [
    source 190
    target 17
    weight 1
  ]
  edge
  [
    source 191
    target 17
    weight 1
  ]
  edge
  [
    source 195
    target 17
    weight 1
  ]
  edge
  [
    source 198
    target 17
    weight 2
  ]
  edge
  [
    source 203
    target 17
    weight 5
  ]
  edge
  [
    source 204
    target 17
    weight 1
  ]
  edge
  [
    source 208
    target 17
    weight 2
  ]
  edge
  [
    source 210
    target 17
    weight 2
  ]
  edge
  [
    source 211
    target 17
    weight 2
  ]
  edge
  [
    source 221
    target 17
    weight 2
  ]
  edge
  [
    source 224
    target 17
    weight 1
  ]
  edge
  [
    source 226
    target 17
    weight 4
  ]
  edge
  [
    source 236
    target 17
    weight 1
  ]
  edge
  [
    source 239
    target 17
    weight 1
  ]
  edge
  [
    source 244
    target 17
    weight 7
  ]
  edge
  [
    source 245
    target 17
    weight 1
  ]
  edge
  [
    source 249
    target 17
    weight 8
  ]
  edge
  [
    source 252
    target 17
    weight 1
  ]
  edge
  [
    source 255
    target 17
    weight 1
  ]
  edge
  [
    source 257
    target 17
    weight 1
  ]
  edge
  [
    source 264
    target 17
    weight 1
  ]
  edge
  [
    source 267
    target 17
    weight 6
  ]
  edge
  [
    source 271
    target 17
    weight 1
  ]
  edge
  [
    source 275
    target 17
    weight 1
  ]
  edge
  [
    source 276
    target 17
    weight 1
  ]
  edge
  [
    source 277
    target 17
    weight 1
  ]
  edge
  [
    source 278
    target 17
    weight 7
  ]
  edge
  [
    source 279
    target 17
    weight 1
  ]
  edge
  [
    source 281
    target 17
    weight 1
  ]
  edge
  [
    source 283
    target 17
    weight 1
  ]
  edge
  [
    source 284
    target 17
    weight 1
  ]
  edge
  [
    source 286
    target 17
    weight 1
  ]
  edge
  [
    source 288
    target 17
    weight 2
  ]
  edge
  [
    source 289
    target 17
    weight 1
  ]
  edge
  [
    source 292
    target 17
    weight 1
  ]
  edge
  [
    source 294
    target 17
    weight 14
  ]
  edge
  [
    source 295
    target 17
    weight 2
  ]
  edge
  [
    source 300
    target 17
    weight 4
  ]
  edge
  [
    source 303
    target 17
    weight 1
  ]
  edge
  [
    source 304
    target 17
    weight 9
  ]
  edge
  [
    source 308
    target 17
    weight 6
  ]
  edge
  [
    source 309
    target 17
    weight 5
  ]
  edge
  [
    source 312
    target 17
    weight 1
  ]
  edge
  [
    source 20
    target 18
    weight 4
  ]
  edge
  [
    source 27
    target 18
    weight 4
  ]
  edge
  [
    source 31
    target 18
    weight 35
  ]
  edge
  [
    source 32
    target 18
    weight 70
  ]
  edge
  [
    source 34
    target 18
    weight 2
  ]
  edge
  [
    source 35
    target 18
    weight 42
  ]
  edge
  [
    source 38
    target 18
    weight 4
  ]
  edge
  [
    source 46
    target 18
    weight 4
  ]
  edge
  [
    source 55
    target 18
    weight 34
  ]
  edge
  [
    source 64
    target 18
    weight 1
  ]
  edge
  [
    source 71
    target 18
    weight 1
  ]
  edge
  [
    source 72
    target 18
    weight 1
  ]
  edge
  [
    source 74
    target 18
    weight 1
  ]
  edge
  [
    source 77
    target 18
    weight 4
  ]
  edge
  [
    source 81
    target 18
    weight 11
  ]
  edge
  [
    source 85
    target 18
    weight 77
  ]
  edge
  [
    source 87
    target 18
    weight 36
  ]
  edge
  [
    source 88
    target 18
    weight 34
  ]
  edge
  [
    source 89
    target 18
    weight 22
  ]
  edge
  [
    source 98
    target 18
    weight 56
  ]
  edge
  [
    source 100
    target 18
    weight 1
  ]
  edge
  [
    source 109
    target 18
    weight 3
  ]
  edge
  [
    source 110
    target 18
    weight 1
  ]
  edge
  [
    source 111
    target 18
    weight 3
  ]
  edge
  [
    source 117
    target 18
    weight 37
  ]
  edge
  [
    source 119
    target 18
    weight 1
  ]
  edge
  [
    source 120
    target 18
    weight 2
  ]
  edge
  [
    source 121
    target 18
    weight 6
  ]
  edge
  [
    source 122
    target 18
    weight 49
  ]
  edge
  [
    source 123
    target 18
    weight 50
  ]
  edge
  [
    source 124
    target 18
    weight 18
  ]
  edge
  [
    source 126
    target 18
    weight 37
  ]
  edge
  [
    source 131
    target 18
    weight 9
  ]
  edge
  [
    source 132
    target 18
    weight 6
  ]
  edge
  [
    source 137
    target 18
    weight 2
  ]
  edge
  [
    source 139
    target 18
    weight 5
  ]
  edge
  [
    source 140
    target 18
    weight 33
  ]
  edge
  [
    source 143
    target 18
    weight 9
  ]
  edge
  [
    source 144
    target 18
    weight 27
  ]
  edge
  [
    source 145
    target 18
    weight 1
  ]
  edge
  [
    source 146
    target 18
    weight 53
  ]
  edge
  [
    source 153
    target 18
    weight 15
  ]
  edge
  [
    source 155
    target 18
    weight 4
  ]
  edge
  [
    source 159
    target 18
    weight 49
  ]
  edge
  [
    source 162
    target 18
    weight 1
  ]
  edge
  [
    source 169
    target 18
    weight 140
  ]
  edge
  [
    source 173
    target 18
    weight 4
  ]
  edge
  [
    source 174
    target 18
    weight 79
  ]
  edge
  [
    source 175
    target 18
    weight 5
  ]
  edge
  [
    source 176
    target 18
    weight 1
  ]
  edge
  [
    source 179
    target 18
    weight 14
  ]
  edge
  [
    source 181
    target 18
    weight 68
  ]
  edge
  [
    source 184
    target 18
    weight 2
  ]
  edge
  [
    source 187
    target 18
    weight 18
  ]
  edge
  [
    source 189
    target 18
    weight 5
  ]
  edge
  [
    source 191
    target 18
    weight 6
  ]
  edge
  [
    source 196
    target 18
    weight 10
  ]
  edge
  [
    source 203
    target 18
    weight 13
  ]
  edge
  [
    source 207
    target 18
    weight 1
  ]
  edge
  [
    source 211
    target 18
    weight 13
  ]
  edge
  [
    source 212
    target 18
    weight 7
  ]
  edge
  [
    source 214
    target 18
    weight 14
  ]
  edge
  [
    source 215
    target 18
    weight 2
  ]
  edge
  [
    source 219
    target 18
    weight 5
  ]
  edge
  [
    source 221
    target 18
    weight 5
  ]
  edge
  [
    source 227
    target 18
    weight 1
  ]
  edge
  [
    source 233
    target 18
    weight 79
  ]
  edge
  [
    source 248
    target 18
    weight 1
  ]
  edge
  [
    source 251
    target 18
    weight 65
  ]
  edge
  [
    source 254
    target 18
    weight 1
  ]
  edge
  [
    source 257
    target 18
    weight 6
  ]
  edge
  [
    source 258
    target 18
    weight 2
  ]
  edge
  [
    source 260
    target 18
    weight 57
  ]
  edge
  [
    source 261
    target 18
    weight 1
  ]
  edge
  [
    source 262
    target 18
    weight 1
  ]
  edge
  [
    source 265
    target 18
    weight 1
  ]
  edge
  [
    source 266
    target 18
    weight 2
  ]
  edge
  [
    source 271
    target 18
    weight 40
  ]
  edge
  [
    source 275
    target 18
    weight 1
  ]
  edge
  [
    source 276
    target 18
    weight 1
  ]
  edge
  [
    source 278
    target 18
    weight 36
  ]
  edge
  [
    source 281
    target 18
    weight 6
  ]
  edge
  [
    source 282
    target 18
    weight 3
  ]
  edge
  [
    source 283
    target 18
    weight 5
  ]
  edge
  [
    source 287
    target 18
    weight 2
  ]
  edge
  [
    source 288
    target 18
    weight 3
  ]
  edge
  [
    source 290
    target 18
    weight 1
  ]
  edge
  [
    source 292
    target 18
    weight 1
  ]
  edge
  [
    source 296
    target 18
    weight 2
  ]
  edge
  [
    source 298
    target 18
    weight 25
  ]
  edge
  [
    source 299
    target 18
    weight 1
  ]
  edge
  [
    source 302
    target 18
    weight 6
  ]
  edge
  [
    source 303
    target 18
    weight 3
  ]
  edge
  [
    source 306
    target 18
    weight 7
  ]
  edge
  [
    source 308
    target 18
    weight 2
  ]
  edge
  [
    source 310
    target 18
    weight 1
  ]
  edge
  [
    source 20
    target 19
    weight 24
  ]
  edge
  [
    source 23
    target 19
    weight 3
  ]
  edge
  [
    source 27
    target 19
    weight 10
  ]
  edge
  [
    source 31
    target 19
    weight 1
  ]
  edge
  [
    source 36
    target 19
    weight 1
  ]
  edge
  [
    source 37
    target 19
    weight 45
  ]
  edge
  [
    source 38
    target 19
    weight 33
  ]
  edge
  [
    source 39
    target 19
    weight 1
  ]
  edge
  [
    source 42
    target 19
    weight 1
  ]
  edge
  [
    source 43
    target 19
    weight 60
  ]
  edge
  [
    source 44
    target 19
    weight 77
  ]
  edge
  [
    source 50
    target 19
    weight 10
  ]
  edge
  [
    source 54
    target 19
    weight 37
  ]
  edge
  [
    source 63
    target 19
    weight 108
  ]
  edge
  [
    source 65
    target 19
    weight 86
  ]
  edge
  [
    source 66
    target 19
    weight 13
  ]
  edge
  [
    source 70
    target 19
    weight 54
  ]
  edge
  [
    source 71
    target 19
    weight 79
  ]
  edge
  [
    source 73
    target 19
    weight 1
  ]
  edge
  [
    source 74
    target 19
    weight 71
  ]
  edge
  [
    source 76
    target 19
    weight 117
  ]
  edge
  [
    source 82
    target 19
    weight 7
  ]
  edge
  [
    source 88
    target 19
    weight 1
  ]
  edge
  [
    source 89
    target 19
    weight 1
  ]
  edge
  [
    source 90
    target 19
    weight 1
  ]
  edge
  [
    source 95
    target 19
    weight 7
  ]
  edge
  [
    source 98
    target 19
    weight 1
  ]
  edge
  [
    source 99
    target 19
    weight 19
  ]
  edge
  [
    source 100
    target 19
    weight 1
  ]
  edge
  [
    source 101
    target 19
    weight 1
  ]
  edge
  [
    source 102
    target 19
    weight 1
  ]
  edge
  [
    source 104
    target 19
    weight 1
  ]
  edge
  [
    source 105
    target 19
    weight 1
  ]
  edge
  [
    source 114
    target 19
    weight 1
  ]
  edge
  [
    source 116
    target 19
    weight 7
  ]
  edge
  [
    source 119
    target 19
    weight 2
  ]
  edge
  [
    source 122
    target 19
    weight 1
  ]
  edge
  [
    source 126
    target 19
    weight 9
  ]
  edge
  [
    source 129
    target 19
    weight 5
  ]
  edge
  [
    source 132
    target 19
    weight 66
  ]
  edge
  [
    source 133
    target 19
    weight 32
  ]
  edge
  [
    source 142
    target 19
    weight 1
  ]
  edge
  [
    source 144
    target 19
    weight 73
  ]
  edge
  [
    source 148
    target 19
    weight 1
  ]
  edge
  [
    source 149
    target 19
    weight 89
  ]
  edge
  [
    source 151
    target 19
    weight 133
  ]
  edge
  [
    source 158
    target 19
    weight 2
  ]
  edge
  [
    source 159
    target 19
    weight 2
  ]
  edge
  [
    source 161
    target 19
    weight 1
  ]
  edge
  [
    source 165
    target 19
    weight 1
  ]
  edge
  [
    source 168
    target 19
    weight 11
  ]
  edge
  [
    source 180
    target 19
    weight 2
  ]
  edge
  [
    source 182
    target 19
    weight 3
  ]
  edge
  [
    source 188
    target 19
    weight 16
  ]
  edge
  [
    source 189
    target 19
    weight 2
  ]
  edge
  [
    source 192
    target 19
    weight 1
  ]
  edge
  [
    source 194
    target 19
    weight 2
  ]
  edge
  [
    source 195
    target 19
    weight 1
  ]
  edge
  [
    source 197
    target 19
    weight 108
  ]
  edge
  [
    source 199
    target 19
    weight 2
  ]
  edge
  [
    source 204
    target 19
    weight 89
  ]
  edge
  [
    source 206
    target 19
    weight 1
  ]
  edge
  [
    source 208
    target 19
    weight 1
  ]
  edge
  [
    source 210
    target 19
    weight 1
  ]
  edge
  [
    source 216
    target 19
    weight 1
  ]
  edge
  [
    source 221
    target 19
    weight 1
  ]
  edge
  [
    source 223
    target 19
    weight 39
  ]
  edge
  [
    source 224
    target 19
    weight 1
  ]
  edge
  [
    source 227
    target 19
    weight 1
  ]
  edge
  [
    source 233
    target 19
    weight 1
  ]
  edge
  [
    source 235
    target 19
    weight 11
  ]
  edge
  [
    source 238
    target 19
    weight 1
  ]
  edge
  [
    source 239
    target 19
    weight 37
  ]
  edge
  [
    source 247
    target 19
    weight 80
  ]
  edge
  [
    source 249
    target 19
    weight 1
  ]
  edge
  [
    source 252
    target 19
    weight 1
  ]
  edge
  [
    source 260
    target 19
    weight 21
  ]
  edge
  [
    source 261
    target 19
    weight 1
  ]
  edge
  [
    source 270
    target 19
    weight 1
  ]
  edge
  [
    source 271
    target 19
    weight 3
  ]
  edge
  [
    source 272
    target 19
    weight 4
  ]
  edge
  [
    source 276
    target 19
    weight 1
  ]
  edge
  [
    source 279
    target 19
    weight 45
  ]
  edge
  [
    source 280
    target 19
    weight 97
  ]
  edge
  [
    source 283
    target 19
    weight 1
  ]
  edge
  [
    source 287
    target 19
    weight 1
  ]
  edge
  [
    source 290
    target 19
    weight 1
  ]
  edge
  [
    source 295
    target 19
    weight 4
  ]
  edge
  [
    source 296
    target 19
    weight 1
  ]
  edge
  [
    source 299
    target 19
    weight 20
  ]
  edge
  [
    source 301
    target 19
    weight 96
  ]
  edge
  [
    source 302
    target 19
    weight 1
  ]
  edge
  [
    source 304
    target 19
    weight 2
  ]
  edge
  [
    source 21
    target 20
    weight 1
  ]
  edge
  [
    source 27
    target 20
    weight 2
  ]
  edge
  [
    source 30
    target 20
    weight 2
  ]
  edge
  [
    source 34
    target 20
    weight 3
  ]
  edge
  [
    source 36
    target 20
    weight 1
  ]
  edge
  [
    source 37
    target 20
    weight 5
  ]
  edge
  [
    source 38
    target 20
    weight 13
  ]
  edge
  [
    source 43
    target 20
    weight 10
  ]
  edge
  [
    source 44
    target 20
    weight 12
  ]
  edge
  [
    source 45
    target 20
    weight 1
  ]
  edge
  [
    source 46
    target 20
    weight 3
  ]
  edge
  [
    source 50
    target 20
    weight 4
  ]
  edge
  [
    source 52
    target 20
    weight 3
  ]
  edge
  [
    source 54
    target 20
    weight 41
  ]
  edge
  [
    source 55
    target 20
    weight 2
  ]
  edge
  [
    source 58
    target 20
    weight 1
  ]
  edge
  [
    source 60
    target 20
    weight 1
  ]
  edge
  [
    source 63
    target 20
    weight 2
  ]
  edge
  [
    source 64
    target 20
    weight 2
  ]
  edge
  [
    source 65
    target 20
    weight 132
  ]
  edge
  [
    source 67
    target 20
    weight 1
  ]
  edge
  [
    source 68
    target 20
    weight 3
  ]
  edge
  [
    source 70
    target 20
    weight 1
  ]
  edge
  [
    source 71
    target 20
    weight 20
  ]
  edge
  [
    source 72
    target 20
    weight 1
  ]
  edge
  [
    source 74
    target 20
    weight 64
  ]
  edge
  [
    source 76
    target 20
    weight 1
  ]
  edge
  [
    source 77
    target 20
    weight 1
  ]
  edge
  [
    source 81
    target 20
    weight 3
  ]
  edge
  [
    source 82
    target 20
    weight 8
  ]
  edge
  [
    source 85
    target 20
    weight 102
  ]
  edge
  [
    source 87
    target 20
    weight 1
  ]
  edge
  [
    source 95
    target 20
    weight 62
  ]
  edge
  [
    source 97
    target 20
    weight 1
  ]
  edge
  [
    source 99
    target 20
    weight 51
  ]
  edge
  [
    source 100
    target 20
    weight 2
  ]
  edge
  [
    source 102
    target 20
    weight 1
  ]
  edge
  [
    source 103
    target 20
    weight 1
  ]
  edge
  [
    source 108
    target 20
    weight 1
  ]
  edge
  [
    source 109
    target 20
    weight 3
  ]
  edge
  [
    source 110
    target 20
    weight 1
  ]
  edge
  [
    source 111
    target 20
    weight 1
  ]
  edge
  [
    source 112
    target 20
    weight 1
  ]
  edge
  [
    source 113
    target 20
    weight 1
  ]
  edge
  [
    source 114
    target 20
    weight 2
  ]
  edge
  [
    source 115
    target 20
    weight 2
  ]
  edge
  [
    source 117
    target 20
    weight 4
  ]
  edge
  [
    source 118
    target 20
    weight 1
  ]
  edge
  [
    source 119
    target 20
    weight 46
  ]
  edge
  [
    source 120
    target 20
    weight 10
  ]
  edge
  [
    source 124
    target 20
    weight 4
  ]
  edge
  [
    source 125
    target 20
    weight 1
  ]
  edge
  [
    source 126
    target 20
    weight 105
  ]
  edge
  [
    source 129
    target 20
    weight 1
  ]
  edge
  [
    source 131
    target 20
    weight 6
  ]
  edge
  [
    source 132
    target 20
    weight 2
  ]
  edge
  [
    source 133
    target 20
    weight 11
  ]
  edge
  [
    source 137
    target 20
    weight 2
  ]
  edge
  [
    source 138
    target 20
    weight 1
  ]
  edge
  [
    source 139
    target 20
    weight 4
  ]
  edge
  [
    source 140
    target 20
    weight 2
  ]
  edge
  [
    source 143
    target 20
    weight 41
  ]
  edge
  [
    source 144
    target 20
    weight 1
  ]
  edge
  [
    source 145
    target 20
    weight 2
  ]
  edge
  [
    source 146
    target 20
    weight 2
  ]
  edge
  [
    source 148
    target 20
    weight 1
  ]
  edge
  [
    source 149
    target 20
    weight 42
  ]
  edge
  [
    source 150
    target 20
    weight 1
  ]
  edge
  [
    source 151
    target 20
    weight 42
  ]
  edge
  [
    source 155
    target 20
    weight 3
  ]
  edge
  [
    source 157
    target 20
    weight 1
  ]
  edge
  [
    source 163
    target 20
    weight 1
  ]
  edge
  [
    source 164
    target 20
    weight 1
  ]
  edge
  [
    source 167
    target 20
    weight 1
  ]
  edge
  [
    source 168
    target 20
    weight 5
  ]
  edge
  [
    source 170
    target 20
    weight 6
  ]
  edge
  [
    source 171
    target 20
    weight 1
  ]
  edge
  [
    source 173
    target 20
    weight 2
  ]
  edge
  [
    source 175
    target 20
    weight 30
  ]
  edge
  [
    source 176
    target 20
    weight 15
  ]
  edge
  [
    source 179
    target 20
    weight 4
  ]
  edge
  [
    source 180
    target 20
    weight 1
  ]
  edge
  [
    source 181
    target 20
    weight 1
  ]
  edge
  [
    source 182
    target 20
    weight 1
  ]
  edge
  [
    source 184
    target 20
    weight 1
  ]
  edge
  [
    source 187
    target 20
    weight 3
  ]
  edge
  [
    source 189
    target 20
    weight 1
  ]
  edge
  [
    source 190
    target 20
    weight 118
  ]
  edge
  [
    source 192
    target 20
    weight 1
  ]
  edge
  [
    source 195
    target 20
    weight 51
  ]
  edge
  [
    source 196
    target 20
    weight 2
  ]
  edge
  [
    source 197
    target 20
    weight 1
  ]
  edge
  [
    source 201
    target 20
    weight 91
  ]
  edge
  [
    source 203
    target 20
    weight 1
  ]
  edge
  [
    source 204
    target 20
    weight 22
  ]
  edge
  [
    source 205
    target 20
    weight 1
  ]
  edge
  [
    source 206
    target 20
    weight 7
  ]
  edge
  [
    source 207
    target 20
    weight 1
  ]
  edge
  [
    source 208
    target 20
    weight 2
  ]
  edge
  [
    source 209
    target 20
    weight 2
  ]
  edge
  [
    source 210
    target 20
    weight 1
  ]
  edge
  [
    source 211
    target 20
    weight 2
  ]
  edge
  [
    source 212
    target 20
    weight 3
  ]
  edge
  [
    source 214
    target 20
    weight 26
  ]
  edge
  [
    source 215
    target 20
    weight 7
  ]
  edge
  [
    source 216
    target 20
    weight 1
  ]
  edge
  [
    source 217
    target 20
    weight 1
  ]
  edge
  [
    source 218
    target 20
    weight 2
  ]
  edge
  [
    source 219
    target 20
    weight 1
  ]
  edge
  [
    source 221
    target 20
    weight 5
  ]
  edge
  [
    source 222
    target 20
    weight 29
  ]
  edge
  [
    source 223
    target 20
    weight 42
  ]
  edge
  [
    source 227
    target 20
    weight 15
  ]
  edge
  [
    source 230
    target 20
    weight 1
  ]
  edge
  [
    source 231
    target 20
    weight 1
  ]
  edge
  [
    source 232
    target 20
    weight 1
  ]
  edge
  [
    source 233
    target 20
    weight 5
  ]
  edge
  [
    source 234
    target 20
    weight 27
  ]
  edge
  [
    source 235
    target 20
    weight 1
  ]
  edge
  [
    source 237
    target 20
    weight 1
  ]
  edge
  [
    source 241
    target 20
    weight 1
  ]
  edge
  [
    source 242
    target 20
    weight 1
  ]
  edge
  [
    source 243
    target 20
    weight 1
  ]
  edge
  [
    source 246
    target 20
    weight 4
  ]
  edge
  [
    source 247
    target 20
    weight 51
  ]
  edge
  [
    source 248
    target 20
    weight 4
  ]
  edge
  [
    source 249
    target 20
    weight 124
  ]
  edge
  [
    source 251
    target 20
    weight 1
  ]
  edge
  [
    source 252
    target 20
    weight 2
  ]
  edge
  [
    source 255
    target 20
    weight 2
  ]
  edge
  [
    source 257
    target 20
    weight 17
  ]
  edge
  [
    source 260
    target 20
    weight 17
  ]
  edge
  [
    source 261
    target 20
    weight 47
  ]
  edge
  [
    source 263
    target 20
    weight 13
  ]
  edge
  [
    source 265
    target 20
    weight 4
  ]
  edge
  [
    source 267
    target 20
    weight 3
  ]
  edge
  [
    source 268
    target 20
    weight 2
  ]
  edge
  [
    source 270
    target 20
    weight 1
  ]
  edge
  [
    source 271
    target 20
    weight 1
  ]
  edge
  [
    source 272
    target 20
    weight 6
  ]
  edge
  [
    source 273
    target 20
    weight 112
  ]
  edge
  [
    source 275
    target 20
    weight 9
  ]
  edge
  [
    source 276
    target 20
    weight 40
  ]
  edge
  [
    source 278
    target 20
    weight 1
  ]
  edge
  [
    source 279
    target 20
    weight 16
  ]
  edge
  [
    source 281
    target 20
    weight 20
  ]
  edge
  [
    source 282
    target 20
    weight 3
  ]
  edge
  [
    source 283
    target 20
    weight 1
  ]
  edge
  [
    source 286
    target 20
    weight 1
  ]
  edge
  [
    source 288
    target 20
    weight 3
  ]
  edge
  [
    source 289
    target 20
    weight 2
  ]
  edge
  [
    source 293
    target 20
    weight 1
  ]
  edge
  [
    source 294
    target 20
    weight 1
  ]
  edge
  [
    source 295
    target 20
    weight 2
  ]
  edge
  [
    source 296
    target 20
    weight 7
  ]
  edge
  [
    source 297
    target 20
    weight 40
  ]
  edge
  [
    source 299
    target 20
    weight 87
  ]
  edge
  [
    source 300
    target 20
    weight 1
  ]
  edge
  [
    source 302
    target 20
    weight 1
  ]
  edge
  [
    source 303
    target 20
    weight 35
  ]
  edge
  [
    source 306
    target 20
    weight 8
  ]
  edge
  [
    source 310
    target 20
    weight 2
  ]
  edge
  [
    source 22
    target 21
    weight 2
  ]
  edge
  [
    source 24
    target 21
    weight 7
  ]
  edge
  [
    source 30
    target 21
    weight 6
  ]
  edge
  [
    source 33
    target 21
    weight 53
  ]
  edge
  [
    source 34
    target 21
    weight 88
  ]
  edge
  [
    source 35
    target 21
    weight 2
  ]
  edge
  [
    source 36
    target 21
    weight 1
  ]
  edge
  [
    source 38
    target 21
    weight 1
  ]
  edge
  [
    source 39
    target 21
    weight 88
  ]
  edge
  [
    source 42
    target 21
    weight 2
  ]
  edge
  [
    source 44
    target 21
    weight 1
  ]
  edge
  [
    source 45
    target 21
    weight 1
  ]
  edge
  [
    source 47
    target 21
    weight 13
  ]
  edge
  [
    source 48
    target 21
    weight 3
  ]
  edge
  [
    source 51
    target 21
    weight 2
  ]
  edge
  [
    source 52
    target 21
    weight 20
  ]
  edge
  [
    source 55
    target 21
    weight 33
  ]
  edge
  [
    source 57
    target 21
    weight 1
  ]
  edge
  [
    source 63
    target 21
    weight 1
  ]
  edge
  [
    source 65
    target 21
    weight 3
  ]
  edge
  [
    source 66
    target 21
    weight 18
  ]
  edge
  [
    source 69
    target 21
    weight 30
  ]
  edge
  [
    source 71
    target 21
    weight 1
  ]
  edge
  [
    source 72
    target 21
    weight 5
  ]
  edge
  [
    source 76
    target 21
    weight 40
  ]
  edge
  [
    source 77
    target 21
    weight 1
  ]
  edge
  [
    source 78
    target 21
    weight 16
  ]
  edge
  [
    source 80
    target 21
    weight 1
  ]
  edge
  [
    source 83
    target 21
    weight 1
  ]
  edge
  [
    source 85
    target 21
    weight 1
  ]
  edge
  [
    source 87
    target 21
    weight 1
  ]
  edge
  [
    source 88
    target 21
    weight 5
  ]
  edge
  [
    source 90
    target 21
    weight 1
  ]
  edge
  [
    source 92
    target 21
    weight 1
  ]
  edge
  [
    source 94
    target 21
    weight 6
  ]
  edge
  [
    source 96
    target 21
    weight 4
  ]
  edge
  [
    source 97
    target 21
    weight 3
  ]
  edge
  [
    source 98
    target 21
    weight 4
  ]
  edge
  [
    source 100
    target 21
    weight 1
  ]
  edge
  [
    source 101
    target 21
    weight 113
  ]
  edge
  [
    source 102
    target 21
    weight 1
  ]
  edge
  [
    source 105
    target 21
    weight 2
  ]
  edge
  [
    source 108
    target 21
    weight 53
  ]
  edge
  [
    source 109
    target 21
    weight 66
  ]
  edge
  [
    source 113
    target 21
    weight 4
  ]
  edge
  [
    source 114
    target 21
    weight 1
  ]
  edge
  [
    source 115
    target 21
    weight 1
  ]
  edge
  [
    source 116
    target 21
    weight 4
  ]
  edge
  [
    source 119
    target 21
    weight 7
  ]
  edge
  [
    source 120
    target 21
    weight 1
  ]
  edge
  [
    source 121
    target 21
    weight 4
  ]
  edge
  [
    source 123
    target 21
    weight 1
  ]
  edge
  [
    source 124
    target 21
    weight 1
  ]
  edge
  [
    source 131
    target 21
    weight 1
  ]
  edge
  [
    source 132
    target 21
    weight 1
  ]
  edge
  [
    source 134
    target 21
    weight 2
  ]
  edge
  [
    source 136
    target 21
    weight 4
  ]
  edge
  [
    source 137
    target 21
    weight 1
  ]
  edge
  [
    source 141
    target 21
    weight 7
  ]
  edge
  [
    source 142
    target 21
    weight 1
  ]
  edge
  [
    source 144
    target 21
    weight 3
  ]
  edge
  [
    source 145
    target 21
    weight 1
  ]
  edge
  [
    source 148
    target 21
    weight 2
  ]
  edge
  [
    source 152
    target 21
    weight 49
  ]
  edge
  [
    source 153
    target 21
    weight 2
  ]
  edge
  [
    source 154
    target 21
    weight 4
  ]
  edge
  [
    source 155
    target 21
    weight 1
  ]
  edge
  [
    source 156
    target 21
    weight 1
  ]
  edge
  [
    source 158
    target 21
    weight 2
  ]
  edge
  [
    source 159
    target 21
    weight 5
  ]
  edge
  [
    source 161
    target 21
    weight 1
  ]
  edge
  [
    source 167
    target 21
    weight 113
  ]
  edge
  [
    source 171
    target 21
    weight 1
  ]
  edge
  [
    source 172
    target 21
    weight 2
  ]
  edge
  [
    source 174
    target 21
    weight 1
  ]
  edge
  [
    source 175
    target 21
    weight 1
  ]
  edge
  [
    source 177
    target 21
    weight 9
  ]
  edge
  [
    source 179
    target 21
    weight 2
  ]
  edge
  [
    source 180
    target 21
    weight 1
  ]
  edge
  [
    source 181
    target 21
    weight 1
  ]
  edge
  [
    source 184
    target 21
    weight 1
  ]
  edge
  [
    source 185
    target 21
    weight 9
  ]
  edge
  [
    source 186
    target 21
    weight 5
  ]
  edge
  [
    source 188
    target 21
    weight 1
  ]
  edge
  [
    source 189
    target 21
    weight 5
  ]
  edge
  [
    source 192
    target 21
    weight 1
  ]
  edge
  [
    source 193
    target 21
    weight 91
  ]
  edge
  [
    source 196
    target 21
    weight 1
  ]
  edge
  [
    source 197
    target 21
    weight 2
  ]
  edge
  [
    source 204
    target 21
    weight 13
  ]
  edge
  [
    source 205
    target 21
    weight 1
  ]
  edge
  [
    source 206
    target 21
    weight 2
  ]
  edge
  [
    source 208
    target 21
    weight 1
  ]
  edge
  [
    source 209
    target 21
    weight 106
  ]
  edge
  [
    source 212
    target 21
    weight 1
  ]
  edge
  [
    source 213
    target 21
    weight 1
  ]
  edge
  [
    source 218
    target 21
    weight 2
  ]
  edge
  [
    source 222
    target 21
    weight 13
  ]
  edge
  [
    source 229
    target 21
    weight 2
  ]
  edge
  [
    source 235
    target 21
    weight 3
  ]
  edge
  [
    source 236
    target 21
    weight 1
  ]
  edge
  [
    source 237
    target 21
    weight 2
  ]
  edge
  [
    source 242
    target 21
    weight 4
  ]
  edge
  [
    source 249
    target 21
    weight 3
  ]
  edge
  [
    source 250
    target 21
    weight 1
  ]
  edge
  [
    source 251
    target 21
    weight 1
  ]
  edge
  [
    source 254
    target 21
    weight 4
  ]
  edge
  [
    source 255
    target 21
    weight 69
  ]
  edge
  [
    source 259
    target 21
    weight 1
  ]
  edge
  [
    source 260
    target 21
    weight 1
  ]
  edge
  [
    source 261
    target 21
    weight 69
  ]
  edge
  [
    source 266
    target 21
    weight 2
  ]
  edge
  [
    source 267
    target 21
    weight 1
  ]
  edge
  [
    source 269
    target 21
    weight 1
  ]
  edge
  [
    source 271
    target 21
    weight 1
  ]
  edge
  [
    source 272
    target 21
    weight 4
  ]
  edge
  [
    source 273
    target 21
    weight 1
  ]
  edge
  [
    source 274
    target 21
    weight 1
  ]
  edge
  [
    source 276
    target 21
    weight 3
  ]
  edge
  [
    source 282
    target 21
    weight 1
  ]
  edge
  [
    source 284
    target 21
    weight 2
  ]
  edge
  [
    source 287
    target 21
    weight 2
  ]
  edge
  [
    source 288
    target 21
    weight 93
  ]
  edge
  [
    source 291
    target 21
    weight 2
  ]
  edge
  [
    source 294
    target 21
    weight 90
  ]
  edge
  [
    source 300
    target 21
    weight 1
  ]
  edge
  [
    source 304
    target 21
    weight 1
  ]
  edge
  [
    source 305
    target 21
    weight 49
  ]
  edge
  [
    source 307
    target 21
    weight 2
  ]
  edge
  [
    source 308
    target 21
    weight 66
  ]
  edge
  [
    source 309
    target 21
    weight 1
  ]
  edge
  [
    source 311
    target 21
    weight 1
  ]
  edge
  [
    source 312
    target 21
    weight 77
  ]
  edge
  [
    source 313
    target 21
    weight 4
  ]
  edge
  [
    source 24
    target 22
    weight 53
  ]
  edge
  [
    source 26
    target 22
    weight 1
  ]
  edge
  [
    source 28
    target 22
    weight 1
  ]
  edge
  [
    source 29
    target 22
    weight 1
  ]
  edge
  [
    source 30
    target 22
    weight 1
  ]
  edge
  [
    source 34
    target 22
    weight 104
  ]
  edge
  [
    source 35
    target 22
    weight 2
  ]
  edge
  [
    source 36
    target 22
    weight 1
  ]
  edge
  [
    source 40
    target 22
    weight 1
  ]
  edge
  [
    source 42
    target 22
    weight 32
  ]
  edge
  [
    source 46
    target 22
    weight 5
  ]
  edge
  [
    source 47
    target 22
    weight 66
  ]
  edge
  [
    source 48
    target 22
    weight 1
  ]
  edge
  [
    source 52
    target 22
    weight 18
  ]
  edge
  [
    source 56
    target 22
    weight 1
  ]
  edge
  [
    source 57
    target 22
    weight 4
  ]
  edge
  [
    source 58
    target 22
    weight 6
  ]
  edge
  [
    source 65
    target 22
    weight 16
  ]
  edge
  [
    source 66
    target 22
    weight 3
  ]
  edge
  [
    source 67
    target 22
    weight 9
  ]
  edge
  [
    source 68
    target 22
    weight 2
  ]
  edge
  [
    source 69
    target 22
    weight 18
  ]
  edge
  [
    source 72
    target 22
    weight 118
  ]
  edge
  [
    source 74
    target 22
    weight 1
  ]
  edge
  [
    source 76
    target 22
    weight 1
  ]
  edge
  [
    source 77
    target 22
    weight 1
  ]
  edge
  [
    source 78
    target 22
    weight 78
  ]
  edge
  [
    source 83
    target 22
    weight 1
  ]
  edge
  [
    source 84
    target 22
    weight 7
  ]
  edge
  [
    source 85
    target 22
    weight 1
  ]
  edge
  [
    source 86
    target 22
    weight 2
  ]
  edge
  [
    source 87
    target 22
    weight 9
  ]
  edge
  [
    source 88
    target 22
    weight 8
  ]
  edge
  [
    source 90
    target 22
    weight 53
  ]
  edge
  [
    source 91
    target 22
    weight 1
  ]
  edge
  [
    source 92
    target 22
    weight 7
  ]
  edge
  [
    source 93
    target 22
    weight 1
  ]
  edge
  [
    source 94
    target 22
    weight 29
  ]
  edge
  [
    source 96
    target 22
    weight 1
  ]
  edge
  [
    source 97
    target 22
    weight 1
  ]
  edge
  [
    source 99
    target 22
    weight 1
  ]
  edge
  [
    source 101
    target 22
    weight 2
  ]
  edge
  [
    source 102
    target 22
    weight 1
  ]
  edge
  [
    source 108
    target 22
    weight 2
  ]
  edge
  [
    source 115
    target 22
    weight 3
  ]
  edge
  [
    source 116
    target 22
    weight 1
  ]
  edge
  [
    source 117
    target 22
    weight 1
  ]
  edge
  [
    source 119
    target 22
    weight 50
  ]
  edge
  [
    source 120
    target 22
    weight 103
  ]
  edge
  [
    source 124
    target 22
    weight 71
  ]
  edge
  [
    source 125
    target 22
    weight 40
  ]
  edge
  [
    source 128
    target 22
    weight 2
  ]
  edge
  [
    source 132
    target 22
    weight 1
  ]
  edge
  [
    source 133
    target 22
    weight 1
  ]
  edge
  [
    source 137
    target 22
    weight 1
  ]
  edge
  [
    source 138
    target 22
    weight 50
  ]
  edge
  [
    source 139
    target 22
    weight 157
  ]
  edge
  [
    source 140
    target 22
    weight 3
  ]
  edge
  [
    source 142
    target 22
    weight 1
  ]
  edge
  [
    source 143
    target 22
    weight 1
  ]
  edge
  [
    source 145
    target 22
    weight 1
  ]
  edge
  [
    source 152
    target 22
    weight 1
  ]
  edge
  [
    source 153
    target 22
    weight 1
  ]
  edge
  [
    source 158
    target 22
    weight 10
  ]
  edge
  [
    source 164
    target 22
    weight 2
  ]
  edge
  [
    source 166
    target 22
    weight 9
  ]
  edge
  [
    source 168
    target 22
    weight 4
  ]
  edge
  [
    source 169
    target 22
    weight 1
  ]
  edge
  [
    source 173
    target 22
    weight 4
  ]
  edge
  [
    source 176
    target 22
    weight 4
  ]
  edge
  [
    source 177
    target 22
    weight 2
  ]
  edge
  [
    source 182
    target 22
    weight 1
  ]
  edge
  [
    source 184
    target 22
    weight 4
  ]
  edge
  [
    source 186
    target 22
    weight 3
  ]
  edge
  [
    source 189
    target 22
    weight 2
  ]
  edge
  [
    source 190
    target 22
    weight 1
  ]
  edge
  [
    source 192
    target 22
    weight 5
  ]
  edge
  [
    source 199
    target 22
    weight 1
  ]
  edge
  [
    source 201
    target 22
    weight 1
  ]
  edge
  [
    source 204
    target 22
    weight 1
  ]
  edge
  [
    source 205
    target 22
    weight 54
  ]
  edge
  [
    source 206
    target 22
    weight 1
  ]
  edge
  [
    source 212
    target 22
    weight 5
  ]
  edge
  [
    source 215
    target 22
    weight 55
  ]
  edge
  [
    source 216
    target 22
    weight 21
  ]
  edge
  [
    source 221
    target 22
    weight 10
  ]
  edge
  [
    source 226
    target 22
    weight 21
  ]
  edge
  [
    source 231
    target 22
    weight 11
  ]
  edge
  [
    source 236
    target 22
    weight 1
  ]
  edge
  [
    source 237
    target 22
    weight 3
  ]
  edge
  [
    source 241
    target 22
    weight 1
  ]
  edge
  [
    source 242
    target 22
    weight 1
  ]
  edge
  [
    source 244
    target 22
    weight 1
  ]
  edge
  [
    source 245
    target 22
    weight 2
  ]
  edge
  [
    source 247
    target 22
    weight 2
  ]
  edge
  [
    source 251
    target 22
    weight 59
  ]
  edge
  [
    source 254
    target 22
    weight 1
  ]
  edge
  [
    source 255
    target 22
    weight 3
  ]
  edge
  [
    source 257
    target 22
    weight 1
  ]
  edge
  [
    source 258
    target 22
    weight 5
  ]
  edge
  [
    source 260
    target 22
    weight 4
  ]
  edge
  [
    source 262
    target 22
    weight 6
  ]
  edge
  [
    source 266
    target 22
    weight 15
  ]
  edge
  [
    source 267
    target 22
    weight 1
  ]
  edge
  [
    source 268
    target 22
    weight 1
  ]
  edge
  [
    source 272
    target 22
    weight 2
  ]
  edge
  [
    source 273
    target 22
    weight 1
  ]
  edge
  [
    source 274
    target 22
    weight 6
  ]
  edge
  [
    source 276
    target 22
    weight 2
  ]
  edge
  [
    source 277
    target 22
    weight 25
  ]
  edge
  [
    source 279
    target 22
    weight 3
  ]
  edge
  [
    source 283
    target 22
    weight 6
  ]
  edge
  [
    source 284
    target 22
    weight 24
  ]
  edge
  [
    source 285
    target 22
    weight 2
  ]
  edge
  [
    source 286
    target 22
    weight 1
  ]
  edge
  [
    source 287
    target 22
    weight 90
  ]
  edge
  [
    source 288
    target 22
    weight 78
  ]
  edge
  [
    source 290
    target 22
    weight 4
  ]
  edge
  [
    source 294
    target 22
    weight 1
  ]
  edge
  [
    source 295
    target 22
    weight 1
  ]
  edge
  [
    source 296
    target 22
    weight 2
  ]
  edge
  [
    source 300
    target 22
    weight 2
  ]
  edge
  [
    source 304
    target 22
    weight 2
  ]
  edge
  [
    source 305
    target 22
    weight 2
  ]
  edge
  [
    source 306
    target 22
    weight 1
  ]
  edge
  [
    source 307
    target 22
    weight 12
  ]
  edge
  [
    source 308
    target 22
    weight 63
  ]
  edge
  [
    source 309
    target 22
    weight 2
  ]
  edge
  [
    source 310
    target 22
    weight 1
  ]
  edge
  [
    source 312
    target 22
    weight 2
  ]
  edge
  [
    source 24
    target 23
    weight 1
  ]
  edge
  [
    source 25
    target 23
    weight 1
  ]
  edge
  [
    source 27
    target 23
    weight 1
  ]
  edge
  [
    source 28
    target 23
    weight 6
  ]
  edge
  [
    source 31
    target 23
    weight 9
  ]
  edge
  [
    source 41
    target 23
    weight 3
  ]
  edge
  [
    source 46
    target 23
    weight 8
  ]
  edge
  [
    source 48
    target 23
    weight 1
  ]
  edge
  [
    source 49
    target 23
    weight 19
  ]
  edge
  [
    source 56
    target 23
    weight 1
  ]
  edge
  [
    source 57
    target 23
    weight 1
  ]
  edge
  [
    source 59
    target 23
    weight 2
  ]
  edge
  [
    source 62
    target 23
    weight 1
  ]
  edge
  [
    source 68
    target 23
    weight 64
  ]
  edge
  [
    source 70
    target 23
    weight 38
  ]
  edge
  [
    source 76
    target 23
    weight 1
  ]
  edge
  [
    source 79
    target 23
    weight 8
  ]
  edge
  [
    source 89
    target 23
    weight 2
  ]
  edge
  [
    source 92
    target 23
    weight 2
  ]
  edge
  [
    source 98
    target 23
    weight 1
  ]
  edge
  [
    source 101
    target 23
    weight 1
  ]
  edge
  [
    source 102
    target 23
    weight 40
  ]
  edge
  [
    source 104
    target 23
    weight 1
  ]
  edge
  [
    source 109
    target 23
    weight 1
  ]
  edge
  [
    source 113
    target 23
    weight 1
  ]
  edge
  [
    source 118
    target 23
    weight 1
  ]
  edge
  [
    source 119
    target 23
    weight 12
  ]
  edge
  [
    source 120
    target 23
    weight 1
  ]
  edge
  [
    source 125
    target 23
    weight 4
  ]
  edge
  [
    source 129
    target 23
    weight 10
  ]
  edge
  [
    source 130
    target 23
    weight 1
  ]
  edge
  [
    source 132
    target 23
    weight 1
  ]
  edge
  [
    source 137
    target 23
    weight 47
  ]
  edge
  [
    source 138
    target 23
    weight 20
  ]
  edge
  [
    source 140
    target 23
    weight 1
  ]
  edge
  [
    source 141
    target 23
    weight 2
  ]
  edge
  [
    source 142
    target 23
    weight 1
  ]
  edge
  [
    source 146
    target 23
    weight 58
  ]
  edge
  [
    source 148
    target 23
    weight 26
  ]
  edge
  [
    source 151
    target 23
    weight 1
  ]
  edge
  [
    source 152
    target 23
    weight 1
  ]
  edge
  [
    source 153
    target 23
    weight 15
  ]
  edge
  [
    source 159
    target 23
    weight 6
  ]
  edge
  [
    source 160
    target 23
    weight 1
  ]
  edge
  [
    source 161
    target 23
    weight 1
  ]
  edge
  [
    source 165
    target 23
    weight 37
  ]
  edge
  [
    source 168
    target 23
    weight 1
  ]
  edge
  [
    source 173
    target 23
    weight 1
  ]
  edge
  [
    source 180
    target 23
    weight 31
  ]
  edge
  [
    source 182
    target 23
    weight 39
  ]
  edge
  [
    source 186
    target 23
    weight 1
  ]
  edge
  [
    source 188
    target 23
    weight 14
  ]
  edge
  [
    source 189
    target 23
    weight 1
  ]
  edge
  [
    source 193
    target 23
    weight 36
  ]
  edge
  [
    source 194
    target 23
    weight 4
  ]
  edge
  [
    source 195
    target 23
    weight 1
  ]
  edge
  [
    source 198
    target 23
    weight 26
  ]
  edge
  [
    source 199
    target 23
    weight 3
  ]
  edge
  [
    source 206
    target 23
    weight 12
  ]
  edge
  [
    source 208
    target 23
    weight 6
  ]
  edge
  [
    source 209
    target 23
    weight 24
  ]
  edge
  [
    source 210
    target 23
    weight 3
  ]
  edge
  [
    source 211
    target 23
    weight 1
  ]
  edge
  [
    source 216
    target 23
    weight 1
  ]
  edge
  [
    source 217
    target 23
    weight 2
  ]
  edge
  [
    source 219
    target 23
    weight 102
  ]
  edge
  [
    source 221
    target 23
    weight 1
  ]
  edge
  [
    source 223
    target 23
    weight 1
  ]
  edge
  [
    source 224
    target 23
    weight 84
  ]
  edge
  [
    source 226
    target 23
    weight 3
  ]
  edge
  [
    source 231
    target 23
    weight 1
  ]
  edge
  [
    source 232
    target 23
    weight 3
  ]
  edge
  [
    source 235
    target 23
    weight 48
  ]
  edge
  [
    source 236
    target 23
    weight 47
  ]
  edge
  [
    source 237
    target 23
    weight 7
  ]
  edge
  [
    source 243
    target 23
    weight 3
  ]
  edge
  [
    source 244
    target 23
    weight 62
  ]
  edge
  [
    source 246
    target 23
    weight 3
  ]
  edge
  [
    source 249
    target 23
    weight 1
  ]
  edge
  [
    source 250
    target 23
    weight 1
  ]
  edge
  [
    source 251
    target 23
    weight 2
  ]
  edge
  [
    source 255
    target 23
    weight 20
  ]
  edge
  [
    source 260
    target 23
    weight 2
  ]
  edge
  [
    source 261
    target 23
    weight 48
  ]
  edge
  [
    source 264
    target 23
    weight 28
  ]
  edge
  [
    source 266
    target 23
    weight 25
  ]
  edge
  [
    source 267
    target 23
    weight 6
  ]
  edge
  [
    source 270
    target 23
    weight 4
  ]
  edge
  [
    source 271
    target 23
    weight 20
  ]
  edge
  [
    source 273
    target 23
    weight 7
  ]
  edge
  [
    source 274
    target 23
    weight 59
  ]
  edge
  [
    source 278
    target 23
    weight 2
  ]
  edge
  [
    source 280
    target 23
    weight 24
  ]
  edge
  [
    source 283
    target 23
    weight 28
  ]
  edge
  [
    source 285
    target 23
    weight 74
  ]
  edge
  [
    source 286
    target 23
    weight 1
  ]
  edge
  [
    source 287
    target 23
    weight 28
  ]
  edge
  [
    source 292
    target 23
    weight 18
  ]
  edge
  [
    source 294
    target 23
    weight 8
  ]
  edge
  [
    source 295
    target 23
    weight 66
  ]
  edge
  [
    source 296
    target 23
    weight 86
  ]
  edge
  [
    source 301
    target 23
    weight 1
  ]
  edge
  [
    source 302
    target 23
    weight 99
  ]
  edge
  [
    source 304
    target 23
    weight 4
  ]
  edge
  [
    source 305
    target 23
    weight 8
  ]
  edge
  [
    source 311
    target 23
    weight 4
  ]
  edge
  [
    source 27
    target 24
    weight 37
  ]
  edge
  [
    source 30
    target 24
    weight 1
  ]
  edge
  [
    source 31
    target 24
    weight 1
  ]
  edge
  [
    source 41
    target 24
    weight 51
  ]
  edge
  [
    source 46
    target 24
    weight 6
  ]
  edge
  [
    source 47
    target 24
    weight 53
  ]
  edge
  [
    source 52
    target 24
    weight 55
  ]
  edge
  [
    source 63
    target 24
    weight 1
  ]
  edge
  [
    source 65
    target 24
    weight 1
  ]
  edge
  [
    source 68
    target 24
    weight 1
  ]
  edge
  [
    source 71
    target 24
    weight 1
  ]
  edge
  [
    source 72
    target 24
    weight 57
  ]
  edge
  [
    source 74
    target 24
    weight 1
  ]
  edge
  [
    source 77
    target 24
    weight 1
  ]
  edge
  [
    source 78
    target 24
    weight 67
  ]
  edge
  [
    source 83
    target 24
    weight 1
  ]
  edge
  [
    source 92
    target 24
    weight 1
  ]
  edge
  [
    source 94
    target 24
    weight 53
  ]
  edge
  [
    source 101
    target 24
    weight 4
  ]
  edge
  [
    source 115
    target 24
    weight 2
  ]
  edge
  [
    source 119
    target 24
    weight 55
  ]
  edge
  [
    source 120
    target 24
    weight 2
  ]
  edge
  [
    source 124
    target 24
    weight 26
  ]
  edge
  [
    source 144
    target 24
    weight 6
  ]
  edge
  [
    source 148
    target 24
    weight 1
  ]
  edge
  [
    source 149
    target 24
    weight 1
  ]
  edge
  [
    source 150
    target 24
    weight 30
  ]
  edge
  [
    source 151
    target 24
    weight 1
  ]
  edge
  [
    source 158
    target 24
    weight 59
  ]
  edge
  [
    source 161
    target 24
    weight 1
  ]
  edge
  [
    source 164
    target 24
    weight 1
  ]
  edge
  [
    source 170
    target 24
    weight 2
  ]
  edge
  [
    source 178
    target 24
    weight 1
  ]
  edge
  [
    source 179
    target 24
    weight 1
  ]
  edge
  [
    source 203
    target 24
    weight 1
  ]
  edge
  [
    source 212
    target 24
    weight 2
  ]
  edge
  [
    source 221
    target 24
    weight 2
  ]
  edge
  [
    source 223
    target 24
    weight 4
  ]
  edge
  [
    source 231
    target 24
    weight 1
  ]
  edge
  [
    source 235
    target 24
    weight 9
  ]
  edge
  [
    source 239
    target 24
    weight 5
  ]
  edge
  [
    source 242
    target 24
    weight 1
  ]
  edge
  [
    source 248
    target 24
    weight 2
  ]
  edge
  [
    source 251
    target 24
    weight 1
  ]
  edge
  [
    source 280
    target 24
    weight 9
  ]
  edge
  [
    source 287
    target 24
    weight 4
  ]
  edge
  [
    source 308
    target 24
    weight 47
  ]
  edge
  [
    source 26
    target 25
    weight 26
  ]
  edge
  [
    source 28
    target 25
    weight 1
  ]
  edge
  [
    source 29
    target 25
    weight 98
  ]
  edge
  [
    source 31
    target 25
    weight 5
  ]
  edge
  [
    source 33
    target 25
    weight 72
  ]
  edge
  [
    source 34
    target 25
    weight 1
  ]
  edge
  [
    source 35
    target 25
    weight 10
  ]
  edge
  [
    source 39
    target 25
    weight 36
  ]
  edge
  [
    source 40
    target 25
    weight 166
  ]
  edge
  [
    source 41
    target 25
    weight 124
  ]
  edge
  [
    source 42
    target 25
    weight 1
  ]
  edge
  [
    source 45
    target 25
    weight 1
  ]
  edge
  [
    source 48
    target 25
    weight 5
  ]
  edge
  [
    source 49
    target 25
    weight 38
  ]
  edge
  [
    source 56
    target 25
    weight 110
  ]
  edge
  [
    source 58
    target 25
    weight 1
  ]
  edge
  [
    source 59
    target 25
    weight 4
  ]
  edge
  [
    source 61
    target 25
    weight 120
  ]
  edge
  [
    source 62
    target 25
    weight 11
  ]
  edge
  [
    source 66
    target 25
    weight 53
  ]
  edge
  [
    source 68
    target 25
    weight 6
  ]
  edge
  [
    source 70
    target 25
    weight 1
  ]
  edge
  [
    source 72
    target 25
    weight 1
  ]
  edge
  [
    source 76
    target 25
    weight 11
  ]
  edge
  [
    source 77
    target 25
    weight 1
  ]
  edge
  [
    source 79
    target 25
    weight 93
  ]
  edge
  [
    source 80
    target 25
    weight 75
  ]
  edge
  [
    source 81
    target 25
    weight 4
  ]
  edge
  [
    source 84
    target 25
    weight 1
  ]
  edge
  [
    source 85
    target 25
    weight 3
  ]
  edge
  [
    source 87
    target 25
    weight 1
  ]
  edge
  [
    source 88
    target 25
    weight 1
  ]
  edge
  [
    source 92
    target 25
    weight 18
  ]
  edge
  [
    source 97
    target 25
    weight 15
  ]
  edge
  [
    source 98
    target 25
    weight 2
  ]
  edge
  [
    source 101
    target 25
    weight 10
  ]
  edge
  [
    source 102
    target 25
    weight 1
  ]
  edge
  [
    source 103
    target 25
    weight 1
  ]
  edge
  [
    source 104
    target 25
    weight 2
  ]
  edge
  [
    source 105
    target 25
    weight 46
  ]
  edge
  [
    source 106
    target 25
    weight 4
  ]
  edge
  [
    source 108
    target 25
    weight 1
  ]
  edge
  [
    source 109
    target 25
    weight 25
  ]
  edge
  [
    source 110
    target 25
    weight 5
  ]
  edge
  [
    source 111
    target 25
    weight 70
  ]
  edge
  [
    source 112
    target 25
    weight 11
  ]
  edge
  [
    source 114
    target 25
    weight 68
  ]
  edge
  [
    source 116
    target 25
    weight 1
  ]
  edge
  [
    source 118
    target 25
    weight 109
  ]
  edge
  [
    source 125
    target 25
    weight 3
  ]
  edge
  [
    source 127
    target 25
    weight 1
  ]
  edge
  [
    source 128
    target 25
    weight 34
  ]
  edge
  [
    source 129
    target 25
    weight 140
  ]
  edge
  [
    source 131
    target 25
    weight 39
  ]
  edge
  [
    source 136
    target 25
    weight 1
  ]
  edge
  [
    source 138
    target 25
    weight 10
  ]
  edge
  [
    source 139
    target 25
    weight 1
  ]
  edge
  [
    source 142
    target 25
    weight 13
  ]
  edge
  [
    source 144
    target 25
    weight 1
  ]
  edge
  [
    source 145
    target 25
    weight 1
  ]
  edge
  [
    source 146
    target 25
    weight 1
  ]
  edge
  [
    source 148
    target 25
    weight 4
  ]
  edge
  [
    source 150
    target 25
    weight 44
  ]
  edge
  [
    source 152
    target 25
    weight 7
  ]
  edge
  [
    source 153
    target 25
    weight 1
  ]
  edge
  [
    source 156
    target 25
    weight 6
  ]
  edge
  [
    source 157
    target 25
    weight 74
  ]
  edge
  [
    source 158
    target 25
    weight 36
  ]
  edge
  [
    source 160
    target 25
    weight 5
  ]
  edge
  [
    source 161
    target 25
    weight 34
  ]
  edge
  [
    source 162
    target 25
    weight 14
  ]
  edge
  [
    source 164
    target 25
    weight 1
  ]
  edge
  [
    source 165
    target 25
    weight 6
  ]
  edge
  [
    source 166
    target 25
    weight 2
  ]
  edge
  [
    source 171
    target 25
    weight 23
  ]
  edge
  [
    source 175
    target 25
    weight 1
  ]
  edge
  [
    source 177
    target 25
    weight 1
  ]
  edge
  [
    source 179
    target 25
    weight 1
  ]
  edge
  [
    source 186
    target 25
    weight 2
  ]
  edge
  [
    source 188
    target 25
    weight 1
  ]
  edge
  [
    source 189
    target 25
    weight 3
  ]
  edge
  [
    source 192
    target 25
    weight 1
  ]
  edge
  [
    source 193
    target 25
    weight 2
  ]
  edge
  [
    source 194
    target 25
    weight 3
  ]
  edge
  [
    source 197
    target 25
    weight 1
  ]
  edge
  [
    source 198
    target 25
    weight 2
  ]
  edge
  [
    source 199
    target 25
    weight 5
  ]
  edge
  [
    source 201
    target 25
    weight 5
  ]
  edge
  [
    source 205
    target 25
    weight 1
  ]
  edge
  [
    source 208
    target 25
    weight 2
  ]
  edge
  [
    source 210
    target 25
    weight 29
  ]
  edge
  [
    source 215
    target 25
    weight 2
  ]
  edge
  [
    source 219
    target 25
    weight 2
  ]
  edge
  [
    source 223
    target 25
    weight 13
  ]
  edge
  [
    source 224
    target 25
    weight 1
  ]
  edge
  [
    source 226
    target 25
    weight 19
  ]
  edge
  [
    source 234
    target 25
    weight 1
  ]
  edge
  [
    source 237
    target 25
    weight 13
  ]
  edge
  [
    source 238
    target 25
    weight 62
  ]
  edge
  [
    source 241
    target 25
    weight 1
  ]
  edge
  [
    source 243
    target 25
    weight 1
  ]
  edge
  [
    source 244
    target 25
    weight 2
  ]
  edge
  [
    source 246
    target 25
    weight 1
  ]
  edge
  [
    source 251
    target 25
    weight 1
  ]
  edge
  [
    source 252
    target 25
    weight 2
  ]
  edge
  [
    source 255
    target 25
    weight 1
  ]
  edge
  [
    source 257
    target 25
    weight 80
  ]
  edge
  [
    source 259
    target 25
    weight 2
  ]
  edge
  [
    source 261
    target 25
    weight 2
  ]
  edge
  [
    source 262
    target 25
    weight 1
  ]
  edge
  [
    source 264
    target 25
    weight 4
  ]
  edge
  [
    source 267
    target 25
    weight 7
  ]
  edge
  [
    source 271
    target 25
    weight 1
  ]
  edge
  [
    source 272
    target 25
    weight 1
  ]
  edge
  [
    source 273
    target 25
    weight 1
  ]
  edge
  [
    source 275
    target 25
    weight 1
  ]
  edge
  [
    source 277
    target 25
    weight 1
  ]
  edge
  [
    source 278
    target 25
    weight 7
  ]
  edge
  [
    source 279
    target 25
    weight 1
  ]
  edge
  [
    source 281
    target 25
    weight 1
  ]
  edge
  [
    source 282
    target 25
    weight 1
  ]
  edge
  [
    source 284
    target 25
    weight 8
  ]
  edge
  [
    source 286
    target 25
    weight 3
  ]
  edge
  [
    source 291
    target 25
    weight 2
  ]
  edge
  [
    source 292
    target 25
    weight 2
  ]
  edge
  [
    source 294
    target 25
    weight 7
  ]
  edge
  [
    source 295
    target 25
    weight 3
  ]
  edge
  [
    source 298
    target 25
    weight 1
  ]
  edge
  [
    source 300
    target 25
    weight 17
  ]
  edge
  [
    source 301
    target 25
    weight 1
  ]
  edge
  [
    source 302
    target 25
    weight 1
  ]
  edge
  [
    source 303
    target 25
    weight 2
  ]
  edge
  [
    source 304
    target 25
    weight 1
  ]
  edge
  [
    source 306
    target 25
    weight 1
  ]
  edge
  [
    source 308
    target 25
    weight 1
  ]
  edge
  [
    source 309
    target 25
    weight 36
  ]
  edge
  [
    source 311
    target 25
    weight 1
  ]
  edge
  [
    source 29
    target 26
    weight 41
  ]
  edge
  [
    source 35
    target 26
    weight 10
  ]
  edge
  [
    source 39
    target 26
    weight 32
  ]
  edge
  [
    source 40
    target 26
    weight 23
  ]
  edge
  [
    source 41
    target 26
    weight 10
  ]
  edge
  [
    source 56
    target 26
    weight 36
  ]
  edge
  [
    source 61
    target 26
    weight 23
  ]
  edge
  [
    source 62
    target 26
    weight 14
  ]
  edge
  [
    source 66
    target 26
    weight 22
  ]
  edge
  [
    source 79
    target 26
    weight 32
  ]
  edge
  [
    source 84
    target 26
    weight 1
  ]
  edge
  [
    source 88
    target 26
    weight 1
  ]
  edge
  [
    source 92
    target 26
    weight 1
  ]
  edge
  [
    source 97
    target 26
    weight 16
  ]
  edge
  [
    source 101
    target 26
    weight 1
  ]
  edge
  [
    source 105
    target 26
    weight 14
  ]
  edge
  [
    source 110
    target 26
    weight 1
  ]
  edge
  [
    source 113
    target 26
    weight 1
  ]
  edge
  [
    source 114
    target 26
    weight 23
  ]
  edge
  [
    source 118
    target 26
    weight 86
  ]
  edge
  [
    source 128
    target 26
    weight 11
  ]
  edge
  [
    source 129
    target 26
    weight 36
  ]
  edge
  [
    source 131
    target 26
    weight 15
  ]
  edge
  [
    source 140
    target 26
    weight 2
  ]
  edge
  [
    source 143
    target 26
    weight 1
  ]
  edge
  [
    source 144
    target 26
    weight 1
  ]
  edge
  [
    source 157
    target 26
    weight 19
  ]
  edge
  [
    source 161
    target 26
    weight 25
  ]
  edge
  [
    source 162
    target 26
    weight 5
  ]
  edge
  [
    source 168
    target 26
    weight 2
  ]
  edge
  [
    source 189
    target 26
    weight 1
  ]
  edge
  [
    source 300
    target 26
    weight 1
  ]
  edge
  [
    source 31
    target 27
    weight 91
  ]
  edge
  [
    source 34
    target 27
    weight 3
  ]
  edge
  [
    source 35
    target 27
    weight 50
  ]
  edge
  [
    source 38
    target 27
    weight 32
  ]
  edge
  [
    source 39
    target 27
    weight 1
  ]
  edge
  [
    source 40
    target 27
    weight 1
  ]
  edge
  [
    source 51
    target 27
    weight 60
  ]
  edge
  [
    source 56
    target 27
    weight 64
  ]
  edge
  [
    source 60
    target 27
    weight 1
  ]
  edge
  [
    source 62
    target 27
    weight 1
  ]
  edge
  [
    source 65
    target 27
    weight 7
  ]
  edge
  [
    source 71
    target 27
    weight 19
  ]
  edge
  [
    source 72
    target 27
    weight 1
  ]
  edge
  [
    source 74
    target 27
    weight 1
  ]
  edge
  [
    source 76
    target 27
    weight 7
  ]
  edge
  [
    source 77
    target 27
    weight 1
  ]
  edge
  [
    source 81
    target 27
    weight 9
  ]
  edge
  [
    source 88
    target 27
    weight 1
  ]
  edge
  [
    source 92
    target 27
    weight 1
  ]
  edge
  [
    source 96
    target 27
    weight 62
  ]
  edge
  [
    source 98
    target 27
    weight 1
  ]
  edge
  [
    source 100
    target 27
    weight 34
  ]
  edge
  [
    source 103
    target 27
    weight 1
  ]
  edge
  [
    source 105
    target 27
    weight 1
  ]
  edge
  [
    source 109
    target 27
    weight 8
  ]
  edge
  [
    source 110
    target 27
    weight 29
  ]
  edge
  [
    source 111
    target 27
    weight 1
  ]
  edge
  [
    source 113
    target 27
    weight 40
  ]
  edge
  [
    source 114
    target 27
    weight 1
  ]
  edge
  [
    source 115
    target 27
    weight 81
  ]
  edge
  [
    source 116
    target 27
    weight 2
  ]
  edge
  [
    source 117
    target 27
    weight 1
  ]
  edge
  [
    source 118
    target 27
    weight 1
  ]
  edge
  [
    source 120
    target 27
    weight 2
  ]
  edge
  [
    source 122
    target 27
    weight 84
  ]
  edge
  [
    source 123
    target 27
    weight 16
  ]
  edge
  [
    source 124
    target 27
    weight 21
  ]
  edge
  [
    source 125
    target 27
    weight 1
  ]
  edge
  [
    source 126
    target 27
    weight 15
  ]
  edge
  [
    source 129
    target 27
    weight 1
  ]
  edge
  [
    source 130
    target 27
    weight 1
  ]
  edge
  [
    source 131
    target 27
    weight 13
  ]
  edge
  [
    source 132
    target 27
    weight 1
  ]
  edge
  [
    source 134
    target 27
    weight 1
  ]
  edge
  [
    source 136
    target 27
    weight 1
  ]
  edge
  [
    source 144
    target 27
    weight 5
  ]
  edge
  [
    source 146
    target 27
    weight 1
  ]
  edge
  [
    source 151
    target 27
    weight 3
  ]
  edge
  [
    source 153
    target 27
    weight 74
  ]
  edge
  [
    source 155
    target 27
    weight 3
  ]
  edge
  [
    source 158
    target 27
    weight 84
  ]
  edge
  [
    source 160
    target 27
    weight 1
  ]
  edge
  [
    source 161
    target 27
    weight 1
  ]
  edge
  [
    source 163
    target 27
    weight 1
  ]
  edge
  [
    source 164
    target 27
    weight 99
  ]
  edge
  [
    source 168
    target 27
    weight 20
  ]
  edge
  [
    source 170
    target 27
    weight 1
  ]
  edge
  [
    source 173
    target 27
    weight 45
  ]
  edge
  [
    source 174
    target 27
    weight 2
  ]
  edge
  [
    source 175
    target 27
    weight 1
  ]
  edge
  [
    source 176
    target 27
    weight 4
  ]
  edge
  [
    source 179
    target 27
    weight 27
  ]
  edge
  [
    source 181
    target 27
    weight 6
  ]
  edge
  [
    source 184
    target 27
    weight 4
  ]
  edge
  [
    source 186
    target 27
    weight 86
  ]
  edge
  [
    source 187
    target 27
    weight 23
  ]
  edge
  [
    source 188
    target 27
    weight 6
  ]
  edge
  [
    source 191
    target 27
    weight 7
  ]
  edge
  [
    source 196
    target 27
    weight 31
  ]
  edge
  [
    source 197
    target 27
    weight 4
  ]
  edge
  [
    source 199
    target 27
    weight 83
  ]
  edge
  [
    source 203
    target 27
    weight 13
  ]
  edge
  [
    source 204
    target 27
    weight 2
  ]
  edge
  [
    source 206
    target 27
    weight 1
  ]
  edge
  [
    source 209
    target 27
    weight 1
  ]
  edge
  [
    source 210
    target 27
    weight 2
  ]
  edge
  [
    source 212
    target 27
    weight 30
  ]
  edge
  [
    source 214
    target 27
    weight 16
  ]
  edge
  [
    source 217
    target 27
    weight 1
  ]
  edge
  [
    source 218
    target 27
    weight 1
  ]
  edge
  [
    source 219
    target 27
    weight 1
  ]
  edge
  [
    source 221
    target 27
    weight 111
  ]
  edge
  [
    source 223
    target 27
    weight 1
  ]
  edge
  [
    source 226
    target 27
    weight 37
  ]
  edge
  [
    source 227
    target 27
    weight 110
  ]
  edge
  [
    source 232
    target 27
    weight 2
  ]
  edge
  [
    source 233
    target 27
    weight 66
  ]
  edge
  [
    source 235
    target 27
    weight 3
  ]
  edge
  [
    source 237
    target 27
    weight 1
  ]
  edge
  [
    source 238
    target 27
    weight 1
  ]
  edge
  [
    source 241
    target 27
    weight 1
  ]
  edge
  [
    source 244
    target 27
    weight 63
  ]
  edge
  [
    source 248
    target 27
    weight 1
  ]
  edge
  [
    source 251
    target 27
    weight 85
  ]
  edge
  [
    source 254
    target 27
    weight 66
  ]
  edge
  [
    source 257
    target 27
    weight 6
  ]
  edge
  [
    source 258
    target 27
    weight 25
  ]
  edge
  [
    source 259
    target 27
    weight 1
  ]
  edge
  [
    source 262
    target 27
    weight 82
  ]
  edge
  [
    source 265
    target 27
    weight 51
  ]
  edge
  [
    source 268
    target 27
    weight 1
  ]
  edge
  [
    source 271
    target 27
    weight 65
  ]
  edge
  [
    source 272
    target 27
    weight 1
  ]
  edge
  [
    source 273
    target 27
    weight 1
  ]
  edge
  [
    source 274
    target 27
    weight 45
  ]
  edge
  [
    source 276
    target 27
    weight 131
  ]
  edge
  [
    source 277
    target 27
    weight 113
  ]
  edge
  [
    source 280
    target 27
    weight 4
  ]
  edge
  [
    source 281
    target 27
    weight 1
  ]
  edge
  [
    source 285
    target 27
    weight 26
  ]
  edge
  [
    source 293
    target 27
    weight 1
  ]
  edge
  [
    source 296
    target 27
    weight 3
  ]
  edge
  [
    source 299
    target 27
    weight 13
  ]
  edge
  [
    source 300
    target 27
    weight 51
  ]
  edge
  [
    source 302
    target 27
    weight 22
  ]
  edge
  [
    source 303
    target 27
    weight 3
  ]
  edge
  [
    source 304
    target 27
    weight 2
  ]
  edge
  [
    source 305
    target 27
    weight 1
  ]
  edge
  [
    source 306
    target 27
    weight 12
  ]
  edge
  [
    source 308
    target 27
    weight 1
  ]
  edge
  [
    source 310
    target 27
    weight 3
  ]
  edge
  [
    source 29
    target 28
    weight 2
  ]
  edge
  [
    source 30
    target 28
    weight 48
  ]
  edge
  [
    source 31
    target 28
    weight 3
  ]
  edge
  [
    source 32
    target 28
    weight 1
  ]
  edge
  [
    source 37
    target 28
    weight 1
  ]
  edge
  [
    source 39
    target 28
    weight 1
  ]
  edge
  [
    source 40
    target 28
    weight 3
  ]
  edge
  [
    source 41
    target 28
    weight 47
  ]
  edge
  [
    source 44
    target 28
    weight 1
  ]
  edge
  [
    source 47
    target 28
    weight 1
  ]
  edge
  [
    source 48
    target 28
    weight 1
  ]
  edge
  [
    source 51
    target 28
    weight 1
  ]
  edge
  [
    source 52
    target 28
    weight 2
  ]
  edge
  [
    source 55
    target 28
    weight 1
  ]
  edge
  [
    source 58
    target 28
    weight 13
  ]
  edge
  [
    source 59
    target 28
    weight 75
  ]
  edge
  [
    source 60
    target 28
    weight 16
  ]
  edge
  [
    source 62
    target 28
    weight 72
  ]
  edge
  [
    source 63
    target 28
    weight 2
  ]
  edge
  [
    source 64
    target 28
    weight 74
  ]
  edge
  [
    source 75
    target 28
    weight 90
  ]
  edge
  [
    source 76
    target 28
    weight 1
  ]
  edge
  [
    source 80
    target 28
    weight 35
  ]
  edge
  [
    source 83
    target 28
    weight 7
  ]
  edge
  [
    source 84
    target 28
    weight 23
  ]
  edge
  [
    source 88
    target 28
    weight 2
  ]
  edge
  [
    source 90
    target 28
    weight 48
  ]
  edge
  [
    source 91
    target 28
    weight 35
  ]
  edge
  [
    source 92
    target 28
    weight 13
  ]
  edge
  [
    source 93
    target 28
    weight 60
  ]
  edge
  [
    source 97
    target 28
    weight 1
  ]
  edge
  [
    source 101
    target 28
    weight 8
  ]
  edge
  [
    source 102
    target 28
    weight 2
  ]
  edge
  [
    source 103
    target 28
    weight 13
  ]
  edge
  [
    source 106
    target 28
    weight 1
  ]
  edge
  [
    source 107
    target 28
    weight 8
  ]
  edge
  [
    source 108
    target 28
    weight 41
  ]
  edge
  [
    source 109
    target 28
    weight 16
  ]
  edge
  [
    source 110
    target 28
    weight 10
  ]
  edge
  [
    source 111
    target 28
    weight 20
  ]
  edge
  [
    source 114
    target 28
    weight 1
  ]
  edge
  [
    source 115
    target 28
    weight 2
  ]
  edge
  [
    source 117
    target 28
    weight 1
  ]
  edge
  [
    source 119
    target 28
    weight 1
  ]
  edge
  [
    source 126
    target 28
    weight 9
  ]
  edge
  [
    source 127
    target 28
    weight 11
  ]
  edge
  [
    source 129
    target 28
    weight 5
  ]
  edge
  [
    source 130
    target 28
    weight 1
  ]
  edge
  [
    source 134
    target 28
    weight 18
  ]
  edge
  [
    source 135
    target 28
    weight 30
  ]
  edge
  [
    source 137
    target 28
    weight 4
  ]
  edge
  [
    source 138
    target 28
    weight 1
  ]
  edge
  [
    source 141
    target 28
    weight 16
  ]
  edge
  [
    source 142
    target 28
    weight 39
  ]
  edge
  [
    source 144
    target 28
    weight 1
  ]
  edge
  [
    source 146
    target 28
    weight 17
  ]
  edge
  [
    source 148
    target 28
    weight 41
  ]
  edge
  [
    source 150
    target 28
    weight 1
  ]
  edge
  [
    source 152
    target 28
    weight 2
  ]
  edge
  [
    source 154
    target 28
    weight 95
  ]
  edge
  [
    source 155
    target 28
    weight 47
  ]
  edge
  [
    source 156
    target 28
    weight 1
  ]
  edge
  [
    source 157
    target 28
    weight 3
  ]
  edge
  [
    source 158
    target 28
    weight 19
  ]
  edge
  [
    source 160
    target 28
    weight 30
  ]
  edge
  [
    source 161
    target 28
    weight 1
  ]
  edge
  [
    source 164
    target 28
    weight 1
  ]
  edge
  [
    source 165
    target 28
    weight 2
  ]
  edge
  [
    source 166
    target 28
    weight 1
  ]
  edge
  [
    source 171
    target 28
    weight 7
  ]
  edge
  [
    source 173
    target 28
    weight 2
  ]
  edge
  [
    source 180
    target 28
    weight 1
  ]
  edge
  [
    source 182
    target 28
    weight 7
  ]
  edge
  [
    source 184
    target 28
    weight 2
  ]
  edge
  [
    source 189
    target 28
    weight 6
  ]
  edge
  [
    source 190
    target 28
    weight 2
  ]
  edge
  [
    source 192
    target 28
    weight 1
  ]
  edge
  [
    source 193
    target 28
    weight 5
  ]
  edge
  [
    source 195
    target 28
    weight 1
  ]
  edge
  [
    source 198
    target 28
    weight 5
  ]
  edge
  [
    source 199
    target 28
    weight 9
  ]
  edge
  [
    source 206
    target 28
    weight 2
  ]
  edge
  [
    source 208
    target 28
    weight 1
  ]
  edge
  [
    source 210
    target 28
    weight 5
  ]
  edge
  [
    source 219
    target 28
    weight 1
  ]
  edge
  [
    source 221
    target 28
    weight 2
  ]
  edge
  [
    source 222
    target 28
    weight 1
  ]
  edge
  [
    source 224
    target 28
    weight 1
  ]
  edge
  [
    source 226
    target 28
    weight 2
  ]
  edge
  [
    source 231
    target 28
    weight 10
  ]
  edge
  [
    source 237
    target 28
    weight 3
  ]
  edge
  [
    source 241
    target 28
    weight 3
  ]
  edge
  [
    source 245
    target 28
    weight 1
  ]
  edge
  [
    source 246
    target 28
    weight 1
  ]
  edge
  [
    source 250
    target 28
    weight 1
  ]
  edge
  [
    source 255
    target 28
    weight 4
  ]
  edge
  [
    source 264
    target 28
    weight 2
  ]
  edge
  [
    source 265
    target 28
    weight 1
  ]
  edge
  [
    source 266
    target 28
    weight 1
  ]
  edge
  [
    source 271
    target 28
    weight 2
  ]
  edge
  [
    source 272
    target 28
    weight 5
  ]
  edge
  [
    source 273
    target 28
    weight 9
  ]
  edge
  [
    source 275
    target 28
    weight 1
  ]
  edge
  [
    source 283
    target 28
    weight 1
  ]
  edge
  [
    source 284
    target 28
    weight 1
  ]
  edge
  [
    source 294
    target 28
    weight 7
  ]
  edge
  [
    source 295
    target 28
    weight 7
  ]
  edge
  [
    source 296
    target 28
    weight 2
  ]
  edge
  [
    source 300
    target 28
    weight 1
  ]
  edge
  [
    source 302
    target 28
    weight 1
  ]
  edge
  [
    source 303
    target 28
    weight 1
  ]
  edge
  [
    source 304
    target 28
    weight 2
  ]
  edge
  [
    source 307
    target 28
    weight 1
  ]
  edge
  [
    source 312
    target 28
    weight 25
  ]
  edge
  [
    source 30
    target 29
    weight 1
  ]
  edge
  [
    source 31
    target 29
    weight 1
  ]
  edge
  [
    source 35
    target 29
    weight 57
  ]
  edge
  [
    source 36
    target 29
    weight 1
  ]
  edge
  [
    source 38
    target 29
    weight 1
  ]
  edge
  [
    source 39
    target 29
    weight 149
  ]
  edge
  [
    source 40
    target 29
    weight 27
  ]
  edge
  [
    source 41
    target 29
    weight 152
  ]
  edge
  [
    source 42
    target 29
    weight 1
  ]
  edge
  [
    source 51
    target 29
    weight 1
  ]
  edge
  [
    source 55
    target 29
    weight 1
  ]
  edge
  [
    source 56
    target 29
    weight 20
  ]
  edge
  [
    source 57
    target 29
    weight 1
  ]
  edge
  [
    source 58
    target 29
    weight 1
  ]
  edge
  [
    source 59
    target 29
    weight 1
  ]
  edge
  [
    source 60
    target 29
    weight 1
  ]
  edge
  [
    source 61
    target 29
    weight 32
  ]
  edge
  [
    source 62
    target 29
    weight 30
  ]
  edge
  [
    source 64
    target 29
    weight 1
  ]
  edge
  [
    source 65
    target 29
    weight 3
  ]
  edge
  [
    source 66
    target 29
    weight 32
  ]
  edge
  [
    source 67
    target 29
    weight 124
  ]
  edge
  [
    source 69
    target 29
    weight 25
  ]
  edge
  [
    source 71
    target 29
    weight 1
  ]
  edge
  [
    source 72
    target 29
    weight 1
  ]
  edge
  [
    source 77
    target 29
    weight 40
  ]
  edge
  [
    source 79
    target 29
    weight 53
  ]
  edge
  [
    source 81
    target 29
    weight 2
  ]
  edge
  [
    source 84
    target 29
    weight 2
  ]
  edge
  [
    source 85
    target 29
    weight 1
  ]
  edge
  [
    source 86
    target 29
    weight 7
  ]
  edge
  [
    source 87
    target 29
    weight 1
  ]
  edge
  [
    source 88
    target 29
    weight 10
  ]
  edge
  [
    source 90
    target 29
    weight 5
  ]
  edge
  [
    source 91
    target 29
    weight 2
  ]
  edge
  [
    source 93
    target 29
    weight 71
  ]
  edge
  [
    source 97
    target 29
    weight 23
  ]
  edge
  [
    source 98
    target 29
    weight 2
  ]
  edge
  [
    source 105
    target 29
    weight 33
  ]
  edge
  [
    source 106
    target 29
    weight 15
  ]
  edge
  [
    source 108
    target 29
    weight 5
  ]
  edge
  [
    source 110
    target 29
    weight 1
  ]
  edge
  [
    source 112
    target 29
    weight 97
  ]
  edge
  [
    source 114
    target 29
    weight 42
  ]
  edge
  [
    source 115
    target 29
    weight 3
  ]
  edge
  [
    source 118
    target 29
    weight 52
  ]
  edge
  [
    source 122
    target 29
    weight 1
  ]
  edge
  [
    source 128
    target 29
    weight 87
  ]
  edge
  [
    source 129
    target 29
    weight 55
  ]
  edge
  [
    source 131
    target 29
    weight 38
  ]
  edge
  [
    source 132
    target 29
    weight 1
  ]
  edge
  [
    source 139
    target 29
    weight 4
  ]
  edge
  [
    source 140
    target 29
    weight 2
  ]
  edge
  [
    source 141
    target 29
    weight 1
  ]
  edge
  [
    source 142
    target 29
    weight 1
  ]
  edge
  [
    source 143
    target 29
    weight 2
  ]
  edge
  [
    source 144
    target 29
    weight 1
  ]
  edge
  [
    source 150
    target 29
    weight 1
  ]
  edge
  [
    source 157
    target 29
    weight 50
  ]
  edge
  [
    source 158
    target 29
    weight 35
  ]
  edge
  [
    source 160
    target 29
    weight 1
  ]
  edge
  [
    source 161
    target 29
    weight 38
  ]
  edge
  [
    source 162
    target 29
    weight 38
  ]
  edge
  [
    source 163
    target 29
    weight 1
  ]
  edge
  [
    source 164
    target 29
    weight 1
  ]
  edge
  [
    source 166
    target 29
    weight 1
  ]
  edge
  [
    source 168
    target 29
    weight 13
  ]
  edge
  [
    source 176
    target 29
    weight 10
  ]
  edge
  [
    source 185
    target 29
    weight 1
  ]
  edge
  [
    source 186
    target 29
    weight 1
  ]
  edge
  [
    source 188
    target 29
    weight 1
  ]
  edge
  [
    source 190
    target 29
    weight 32
  ]
  edge
  [
    source 201
    target 29
    weight 1
  ]
  edge
  [
    source 205
    target 29
    weight 2
  ]
  edge
  [
    source 208
    target 29
    weight 1
  ]
  edge
  [
    source 211
    target 29
    weight 5
  ]
  edge
  [
    source 212
    target 29
    weight 1
  ]
  edge
  [
    source 216
    target 29
    weight 2
  ]
  edge
  [
    source 221
    target 29
    weight 1
  ]
  edge
  [
    source 224
    target 29
    weight 1
  ]
  edge
  [
    source 230
    target 29
    weight 3
  ]
  edge
  [
    source 234
    target 29
    weight 6
  ]
  edge
  [
    source 235
    target 29
    weight 1
  ]
  edge
  [
    source 236
    target 29
    weight 2
  ]
  edge
  [
    source 238
    target 29
    weight 15
  ]
  edge
  [
    source 241
    target 29
    weight 136
  ]
  edge
  [
    source 243
    target 29
    weight 1
  ]
  edge
  [
    source 244
    target 29
    weight 1
  ]
  edge
  [
    source 247
    target 29
    weight 1
  ]
  edge
  [
    source 249
    target 29
    weight 1
  ]
  edge
  [
    source 251
    target 29
    weight 1
  ]
  edge
  [
    source 255
    target 29
    weight 1
  ]
  edge
  [
    source 257
    target 29
    weight 40
  ]
  edge
  [
    source 258
    target 29
    weight 2
  ]
  edge
  [
    source 260
    target 29
    weight 1
  ]
  edge
  [
    source 262
    target 29
    weight 1
  ]
  edge
  [
    source 265
    target 29
    weight 1
  ]
  edge
  [
    source 267
    target 29
    weight 1
  ]
  edge
  [
    source 274
    target 29
    weight 27
  ]
  edge
  [
    source 276
    target 29
    weight 1
  ]
  edge
  [
    source 277
    target 29
    weight 1
  ]
  edge
  [
    source 279
    target 29
    weight 2
  ]
  edge
  [
    source 283
    target 29
    weight 12
  ]
  edge
  [
    source 284
    target 29
    weight 2
  ]
  edge
  [
    source 285
    target 29
    weight 1
  ]
  edge
  [
    source 286
    target 29
    weight 1
  ]
  edge
  [
    source 287
    target 29
    weight 6
  ]
  edge
  [
    source 290
    target 29
    weight 3
  ]
  edge
  [
    source 293
    target 29
    weight 1
  ]
  edge
  [
    source 296
    target 29
    weight 1
  ]
  edge
  [
    source 299
    target 29
    weight 1
  ]
  edge
  [
    source 305
    target 29
    weight 1
  ]
  edge
  [
    source 306
    target 29
    weight 1
  ]
  edge
  [
    source 307
    target 29
    weight 1
  ]
  edge
  [
    source 309
    target 29
    weight 41
  ]
  edge
  [
    source 310
    target 29
    weight 9
  ]
  edge
  [
    source 311
    target 29
    weight 2
  ]
  edge
  [
    source 312
    target 29
    weight 10
  ]
  edge
  [
    source 32
    target 30
    weight 3
  ]
  edge
  [
    source 33
    target 30
    weight 2
  ]
  edge
  [
    source 44
    target 30
    weight 3
  ]
  edge
  [
    source 45
    target 30
    weight 4
  ]
  edge
  [
    source 47
    target 30
    weight 5
  ]
  edge
  [
    source 51
    target 30
    weight 1
  ]
  edge
  [
    source 54
    target 30
    weight 6
  ]
  edge
  [
    source 56
    target 30
    weight 2
  ]
  edge
  [
    source 57
    target 30
    weight 1
  ]
  edge
  [
    source 58
    target 30
    weight 61
  ]
  edge
  [
    source 59
    target 30
    weight 50
  ]
  edge
  [
    source 60
    target 30
    weight 22
  ]
  edge
  [
    source 64
    target 30
    weight 37
  ]
  edge
  [
    source 66
    target 30
    weight 51
  ]
  edge
  [
    source 71
    target 30
    weight 1
  ]
  edge
  [
    source 72
    target 30
    weight 1
  ]
  edge
  [
    source 73
    target 30
    weight 11
  ]
  edge
  [
    source 75
    target 30
    weight 73
  ]
  edge
  [
    source 78
    target 30
    weight 13
  ]
  edge
  [
    source 80
    target 30
    weight 40
  ]
  edge
  [
    source 83
    target 30
    weight 3
  ]
  edge
  [
    source 84
    target 30
    weight 25
  ]
  edge
  [
    source 87
    target 30
    weight 1
  ]
  edge
  [
    source 89
    target 30
    weight 1
  ]
  edge
  [
    source 90
    target 30
    weight 44
  ]
  edge
  [
    source 91
    target 30
    weight 39
  ]
  edge
  [
    source 92
    target 30
    weight 10
  ]
  edge
  [
    source 93
    target 30
    weight 62
  ]
  edge
  [
    source 102
    target 30
    weight 1
  ]
  edge
  [
    source 103
    target 30
    weight 31
  ]
  edge
  [
    source 104
    target 30
    weight 5
  ]
  edge
  [
    source 105
    target 30
    weight 1
  ]
  edge
  [
    source 107
    target 30
    weight 15
  ]
  edge
  [
    source 108
    target 30
    weight 20
  ]
  edge
  [
    source 109
    target 30
    weight 114
  ]
  edge
  [
    source 111
    target 30
    weight 14
  ]
  edge
  [
    source 113
    target 30
    weight 7
  ]
  edge
  [
    source 114
    target 30
    weight 20
  ]
  edge
  [
    source 116
    target 30
    weight 1
  ]
  edge
  [
    source 120
    target 30
    weight 1
  ]
  edge
  [
    source 121
    target 30
    weight 1
  ]
  edge
  [
    source 123
    target 30
    weight 38
  ]
  edge
  [
    source 125
    target 30
    weight 1
  ]
  edge
  [
    source 126
    target 30
    weight 1
  ]
  edge
  [
    source 127
    target 30
    weight 24
  ]
  edge
  [
    source 131
    target 30
    weight 1
  ]
  edge
  [
    source 132
    target 30
    weight 2
  ]
  edge
  [
    source 134
    target 30
    weight 38
  ]
  edge
  [
    source 135
    target 30
    weight 24
  ]
  edge
  [
    source 136
    target 30
    weight 2
  ]
  edge
  [
    source 137
    target 30
    weight 2
  ]
  edge
  [
    source 138
    target 30
    weight 1
  ]
  edge
  [
    source 139
    target 30
    weight 3
  ]
  edge
  [
    source 141
    target 30
    weight 111
  ]
  edge
  [
    source 142
    target 30
    weight 55
  ]
  edge
  [
    source 143
    target 30
    weight 57
  ]
  edge
  [
    source 144
    target 30
    weight 3
  ]
  edge
  [
    source 145
    target 30
    weight 4
  ]
  edge
  [
    source 153
    target 30
    weight 2
  ]
  edge
  [
    source 154
    target 30
    weight 28
  ]
  edge
  [
    source 155
    target 30
    weight 48
  ]
  edge
  [
    source 157
    target 30
    weight 2
  ]
  edge
  [
    source 158
    target 30
    weight 29
  ]
  edge
  [
    source 159
    target 30
    weight 20
  ]
  edge
  [
    source 160
    target 30
    weight 88
  ]
  edge
  [
    source 161
    target 30
    weight 1
  ]
  edge
  [
    source 168
    target 30
    weight 1
  ]
  edge
  [
    source 171
    target 30
    weight 1
  ]
  edge
  [
    source 172
    target 30
    weight 1
  ]
  edge
  [
    source 173
    target 30
    weight 1
  ]
  edge
  [
    source 177
    target 30
    weight 16
  ]
  edge
  [
    source 184
    target 30
    weight 2
  ]
  edge
  [
    source 185
    target 30
    weight 13
  ]
  edge
  [
    source 186
    target 30
    weight 17
  ]
  edge
  [
    source 188
    target 30
    weight 6
  ]
  edge
  [
    source 190
    target 30
    weight 1
  ]
  edge
  [
    source 192
    target 30
    weight 2
  ]
  edge
  [
    source 193
    target 30
    weight 1
  ]
  edge
  [
    source 195
    target 30
    weight 1
  ]
  edge
  [
    source 196
    target 30
    weight 1
  ]
  edge
  [
    source 201
    target 30
    weight 25
  ]
  edge
  [
    source 205
    target 30
    weight 9
  ]
  edge
  [
    source 212
    target 30
    weight 2
  ]
  edge
  [
    source 213
    target 30
    weight 1
  ]
  edge
  [
    source 218
    target 30
    weight 6
  ]
  edge
  [
    source 221
    target 30
    weight 1
  ]
  edge
  [
    source 229
    target 30
    weight 1
  ]
  edge
  [
    source 234
    target 30
    weight 3
  ]
  edge
  [
    source 235
    target 30
    weight 1
  ]
  edge
  [
    source 236
    target 30
    weight 1
  ]
  edge
  [
    source 237
    target 30
    weight 1
  ]
  edge
  [
    source 239
    target 30
    weight 1
  ]
  edge
  [
    source 240
    target 30
    weight 2
  ]
  edge
  [
    source 242
    target 30
    weight 3
  ]
  edge
  [
    source 245
    target 30
    weight 1
  ]
  edge
  [
    source 249
    target 30
    weight 9
  ]
  edge
  [
    source 250
    target 30
    weight 8
  ]
  edge
  [
    source 254
    target 30
    weight 6
  ]
  edge
  [
    source 259
    target 30
    weight 11
  ]
  edge
  [
    source 261
    target 30
    weight 1
  ]
  edge
  [
    source 265
    target 30
    weight 1
  ]
  edge
  [
    source 272
    target 30
    weight 4
  ]
  edge
  [
    source 274
    target 30
    weight 37
  ]
  edge
  [
    source 276
    target 30
    weight 1
  ]
  edge
  [
    source 280
    target 30
    weight 1
  ]
  edge
  [
    source 284
    target 30
    weight 1
  ]
  edge
  [
    source 285
    target 30
    weight 1
  ]
  edge
  [
    source 286
    target 30
    weight 2
  ]
  edge
  [
    source 287
    target 30
    weight 1
  ]
  edge
  [
    source 289
    target 30
    weight 54
  ]
  edge
  [
    source 294
    target 30
    weight 1
  ]
  edge
  [
    source 297
    target 30
    weight 1
  ]
  edge
  [
    source 300
    target 30
    weight 1
  ]
  edge
  [
    source 302
    target 30
    weight 1
  ]
  edge
  [
    source 305
    target 30
    weight 5
  ]
  edge
  [
    source 308
    target 30
    weight 1
  ]
  edge
  [
    source 310
    target 30
    weight 1
  ]
  edge
  [
    source 313
    target 30
    weight 49
  ]
  edge
  [
    source 32
    target 31
    weight 1
  ]
  edge
  [
    source 34
    target 31
    weight 1
  ]
  edge
  [
    source 35
    target 31
    weight 69
  ]
  edge
  [
    source 41
    target 31
    weight 5
  ]
  edge
  [
    source 43
    target 31
    weight 1
  ]
  edge
  [
    source 49
    target 31
    weight 2
  ]
  edge
  [
    source 51
    target 31
    weight 71
  ]
  edge
  [
    source 55
    target 31
    weight 1
  ]
  edge
  [
    source 59
    target 31
    weight 1
  ]
  edge
  [
    source 62
    target 31
    weight 7
  ]
  edge
  [
    source 63
    target 31
    weight 3
  ]
  edge
  [
    source 66
    target 31
    weight 2
  ]
  edge
  [
    source 69
    target 31
    weight 2
  ]
  edge
  [
    source 70
    target 31
    weight 2
  ]
  edge
  [
    source 72
    target 31
    weight 1
  ]
  edge
  [
    source 76
    target 31
    weight 1
  ]
  edge
  [
    source 79
    target 31
    weight 16
  ]
  edge
  [
    source 85
    target 31
    weight 57
  ]
  edge
  [
    source 89
    target 31
    weight 3
  ]
  edge
  [
    source 90
    target 31
    weight 1
  ]
  edge
  [
    source 96
    target 31
    weight 133
  ]
  edge
  [
    source 97
    target 31
    weight 1
  ]
  edge
  [
    source 98
    target 31
    weight 60
  ]
  edge
  [
    source 100
    target 31
    weight 42
  ]
  edge
  [
    source 101
    target 31
    weight 2
  ]
  edge
  [
    source 102
    target 31
    weight 93
  ]
  edge
  [
    source 103
    target 31
    weight 1
  ]
  edge
  [
    source 104
    target 31
    weight 2
  ]
  edge
  [
    source 106
    target 31
    weight 1
  ]
  edge
  [
    source 109
    target 31
    weight 1
  ]
  edge
  [
    source 110
    target 31
    weight 17
  ]
  edge
  [
    source 113
    target 31
    weight 22
  ]
  edge
  [
    source 115
    target 31
    weight 58
  ]
  edge
  [
    source 120
    target 31
    weight 1
  ]
  edge
  [
    source 121
    target 31
    weight 1
  ]
  edge
  [
    source 122
    target 31
    weight 102
  ]
  edge
  [
    source 123
    target 31
    weight 25
  ]
  edge
  [
    source 125
    target 31
    weight 1
  ]
  edge
  [
    source 126
    target 31
    weight 2
  ]
  edge
  [
    source 129
    target 31
    weight 2
  ]
  edge
  [
    source 132
    target 31
    weight 103
  ]
  edge
  [
    source 136
    target 31
    weight 1
  ]
  edge
  [
    source 137
    target 31
    weight 11
  ]
  edge
  [
    source 138
    target 31
    weight 4
  ]
  edge
  [
    source 140
    target 31
    weight 1
  ]
  edge
  [
    source 142
    target 31
    weight 9
  ]
  edge
  [
    source 144
    target 31
    weight 1
  ]
  edge
  [
    source 145
    target 31
    weight 1
  ]
  edge
  [
    source 146
    target 31
    weight 58
  ]
  edge
  [
    source 148
    target 31
    weight 21
  ]
  edge
  [
    source 149
    target 31
    weight 2
  ]
  edge
  [
    source 150
    target 31
    weight 2
  ]
  edge
  [
    source 152
    target 31
    weight 1
  ]
  edge
  [
    source 153
    target 31
    weight 2
  ]
  edge
  [
    source 154
    target 31
    weight 1
  ]
  edge
  [
    source 156
    target 31
    weight 2
  ]
  edge
  [
    source 160
    target 31
    weight 2
  ]
  edge
  [
    source 161
    target 31
    weight 2
  ]
  edge
  [
    source 165
    target 31
    weight 1
  ]
  edge
  [
    source 169
    target 31
    weight 95
  ]
  edge
  [
    source 170
    target 31
    weight 1
  ]
  edge
  [
    source 171
    target 31
    weight 10
  ]
  edge
  [
    source 180
    target 31
    weight 1
  ]
  edge
  [
    source 182
    target 31
    weight 60
  ]
  edge
  [
    source 183
    target 31
    weight 1
  ]
  edge
  [
    source 185
    target 31
    weight 5
  ]
  edge
  [
    source 186
    target 31
    weight 59
  ]
  edge
  [
    source 187
    target 31
    weight 1
  ]
  edge
  [
    source 189
    target 31
    weight 1
  ]
  edge
  [
    source 192
    target 31
    weight 60
  ]
  edge
  [
    source 193
    target 31
    weight 22
  ]
  edge
  [
    source 194
    target 31
    weight 2
  ]
  edge
  [
    source 196
    target 31
    weight 3
  ]
  edge
  [
    source 198
    target 31
    weight 1
  ]
  edge
  [
    source 199
    target 31
    weight 125
  ]
  edge
  [
    source 206
    target 31
    weight 1
  ]
  edge
  [
    source 208
    target 31
    weight 1
  ]
  edge
  [
    source 209
    target 31
    weight 1
  ]
  edge
  [
    source 210
    target 31
    weight 6
  ]
  edge
  [
    source 211
    target 31
    weight 1
  ]
  edge
  [
    source 213
    target 31
    weight 1
  ]
  edge
  [
    source 218
    target 31
    weight 1
  ]
  edge
  [
    source 219
    target 31
    weight 7
  ]
  edge
  [
    source 221
    target 31
    weight 1
  ]
  edge
  [
    source 223
    target 31
    weight 1
  ]
  edge
  [
    source 224
    target 31
    weight 3
  ]
  edge
  [
    source 226
    target 31
    weight 6
  ]
  edge
  [
    source 237
    target 31
    weight 1
  ]
  edge
  [
    source 239
    target 31
    weight 1
  ]
  edge
  [
    source 244
    target 31
    weight 84
  ]
  edge
  [
    source 245
    target 31
    weight 1
  ]
  edge
  [
    source 249
    target 31
    weight 1
  ]
  edge
  [
    source 250
    target 31
    weight 2
  ]
  edge
  [
    source 254
    target 31
    weight 73
  ]
  edge
  [
    source 255
    target 31
    weight 88
  ]
  edge
  [
    source 257
    target 31
    weight 98
  ]
  edge
  [
    source 259
    target 31
    weight 79
  ]
  edge
  [
    source 260
    target 31
    weight 176
  ]
  edge
  [
    source 263
    target 31
    weight 1
  ]
  edge
  [
    source 264
    target 31
    weight 9
  ]
  edge
  [
    source 267
    target 31
    weight 1
  ]
  edge
  [
    source 269
    target 31
    weight 1
  ]
  edge
  [
    source 271
    target 31
    weight 195
  ]
  edge
  [
    source 272
    target 31
    weight 2
  ]
  edge
  [
    source 273
    target 31
    weight 47
  ]
  edge
  [
    source 277
    target 31
    weight 75
  ]
  edge
  [
    source 278
    target 31
    weight 1
  ]
  edge
  [
    source 286
    target 31
    weight 11
  ]
  edge
  [
    source 288
    target 31
    weight 3
  ]
  edge
  [
    source 290
    target 31
    weight 42
  ]
  edge
  [
    source 292
    target 31
    weight 1
  ]
  edge
  [
    source 295
    target 31
    weight 15
  ]
  edge
  [
    source 296
    target 31
    weight 1
  ]
  edge
  [
    source 301
    target 31
    weight 4
  ]
  edge
  [
    source 302
    target 31
    weight 2
  ]
  edge
  [
    source 305
    target 31
    weight 1
  ]
  edge
  [
    source 307
    target 31
    weight 94
  ]
  edge
  [
    source 309
    target 31
    weight 1
  ]
  edge
  [
    source 35
    target 32
    weight 15
  ]
  edge
  [
    source 37
    target 32
    weight 1
  ]
  edge
  [
    source 38
    target 32
    weight 1
  ]
  edge
  [
    source 43
    target 32
    weight 45
  ]
  edge
  [
    source 45
    target 32
    weight 7
  ]
  edge
  [
    source 47
    target 32
    weight 3
  ]
  edge
  [
    source 51
    target 32
    weight 21
  ]
  edge
  [
    source 54
    target 32
    weight 1
  ]
  edge
  [
    source 55
    target 32
    weight 70
  ]
  edge
  [
    source 57
    target 32
    weight 1
  ]
  edge
  [
    source 63
    target 32
    weight 48
  ]
  edge
  [
    source 71
    target 32
    weight 46
  ]
  edge
  [
    source 73
    target 32
    weight 109
  ]
  edge
  [
    source 78
    target 32
    weight 36
  ]
  edge
  [
    source 80
    target 32
    weight 10
  ]
  edge
  [
    source 83
    target 32
    weight 1
  ]
  edge
  [
    source 85
    target 32
    weight 1
  ]
  edge
  [
    source 87
    target 32
    weight 5
  ]
  edge
  [
    source 88
    target 32
    weight 77
  ]
  edge
  [
    source 89
    target 32
    weight 70
  ]
  edge
  [
    source 93
    target 32
    weight 1
  ]
  edge
  [
    source 96
    target 32
    weight 33
  ]
  edge
  [
    source 98
    target 32
    weight 48
  ]
  edge
  [
    source 102
    target 32
    weight 2
  ]
  edge
  [
    source 103
    target 32
    weight 2
  ]
  edge
  [
    source 104
    target 32
    weight 6
  ]
  edge
  [
    source 105
    target 32
    weight 4
  ]
  edge
  [
    source 113
    target 32
    weight 19
  ]
  edge
  [
    source 114
    target 32
    weight 1
  ]
  edge
  [
    source 115
    target 32
    weight 1
  ]
  edge
  [
    source 117
    target 32
    weight 82
  ]
  edge
  [
    source 119
    target 32
    weight 1
  ]
  edge
  [
    source 122
    target 32
    weight 77
  ]
  edge
  [
    source 123
    target 32
    weight 2
  ]
  edge
  [
    source 126
    target 32
    weight 3
  ]
  edge
  [
    source 134
    target 32
    weight 1
  ]
  edge
  [
    source 136
    target 32
    weight 1
  ]
  edge
  [
    source 140
    target 32
    weight 64
  ]
  edge
  [
    source 141
    target 32
    weight 3
  ]
  edge
  [
    source 142
    target 32
    weight 1
  ]
  edge
  [
    source 143
    target 32
    weight 70
  ]
  edge
  [
    source 144
    target 32
    weight 96
  ]
  edge
  [
    source 145
    target 32
    weight 59
  ]
  edge
  [
    source 152
    target 32
    weight 1
  ]
  edge
  [
    source 153
    target 32
    weight 64
  ]
  edge
  [
    source 154
    target 32
    weight 1
  ]
  edge
  [
    source 161
    target 32
    weight 1
  ]
  edge
  [
    source 164
    target 32
    weight 9
  ]
  edge
  [
    source 165
    target 32
    weight 1
  ]
  edge
  [
    source 172
    target 32
    weight 2
  ]
  edge
  [
    source 174
    target 32
    weight 27
  ]
  edge
  [
    source 175
    target 32
    weight 1
  ]
  edge
  [
    source 177
    target 32
    weight 1
  ]
  edge
  [
    source 180
    target 32
    weight 1
  ]
  edge
  [
    source 185
    target 32
    weight 6
  ]
  edge
  [
    source 186
    target 32
    weight 7
  ]
  edge
  [
    source 188
    target 32
    weight 7
  ]
  edge
  [
    source 190
    target 32
    weight 1
  ]
  edge
  [
    source 192
    target 32
    weight 9
  ]
  edge
  [
    source 193
    target 32
    weight 1
  ]
  edge
  [
    source 195
    target 32
    weight 61
  ]
  edge
  [
    source 197
    target 32
    weight 5
  ]
  edge
  [
    source 200
    target 32
    weight 6
  ]
  edge
  [
    source 201
    target 32
    weight 2
  ]
  edge
  [
    source 208
    target 32
    weight 1
  ]
  edge
  [
    source 210
    target 32
    weight 5
  ]
  edge
  [
    source 213
    target 32
    weight 1
  ]
  edge
  [
    source 216
    target 32
    weight 1
  ]
  edge
  [
    source 218
    target 32
    weight 4
  ]
  edge
  [
    source 220
    target 32
    weight 1
  ]
  edge
  [
    source 223
    target 32
    weight 1
  ]
  edge
  [
    source 229
    target 32
    weight 4
  ]
  edge
  [
    source 230
    target 32
    weight 1
  ]
  edge
  [
    source 231
    target 32
    weight 1
  ]
  edge
  [
    source 232
    target 32
    weight 2
  ]
  edge
  [
    source 233
    target 32
    weight 1
  ]
  edge
  [
    source 234
    target 32
    weight 2
  ]
  edge
  [
    source 235
    target 32
    weight 10
  ]
  edge
  [
    source 236
    target 32
    weight 3
  ]
  edge
  [
    source 238
    target 32
    weight 6
  ]
  edge
  [
    source 239
    target 32
    weight 6
  ]
  edge
  [
    source 241
    target 32
    weight 1
  ]
  edge
  [
    source 242
    target 32
    weight 2
  ]
  edge
  [
    source 244
    target 32
    weight 1
  ]
  edge
  [
    source 245
    target 32
    weight 1
  ]
  edge
  [
    source 249
    target 32
    weight 7
  ]
  edge
  [
    source 254
    target 32
    weight 23
  ]
  edge
  [
    source 255
    target 32
    weight 1
  ]
  edge
  [
    source 257
    target 32
    weight 1
  ]
  edge
  [
    source 258
    target 32
    weight 2
  ]
  edge
  [
    source 259
    target 32
    weight 23
  ]
  edge
  [
    source 264
    target 32
    weight 1
  ]
  edge
  [
    source 265
    target 32
    weight 1
  ]
  edge
  [
    source 272
    target 32
    weight 32
  ]
  edge
  [
    source 275
    target 32
    weight 2
  ]
  edge
  [
    source 276
    target 32
    weight 4
  ]
  edge
  [
    source 281
    target 32
    weight 1
  ]
  edge
  [
    source 282
    target 32
    weight 55
  ]
  edge
  [
    source 283
    target 32
    weight 1
  ]
  edge
  [
    source 284
    target 32
    weight 9
  ]
  edge
  [
    source 286
    target 32
    weight 1
  ]
  edge
  [
    source 287
    target 32
    weight 1
  ]
  edge
  [
    source 289
    target 32
    weight 59
  ]
  edge
  [
    source 294
    target 32
    weight 1
  ]
  edge
  [
    source 296
    target 32
    weight 1
  ]
  edge
  [
    source 297
    target 32
    weight 11
  ]
  edge
  [
    source 300
    target 32
    weight 1
  ]
  edge
  [
    source 301
    target 32
    weight 1
  ]
  edge
  [
    source 305
    target 32
    weight 2
  ]
  edge
  [
    source 306
    target 32
    weight 1
  ]
  edge
  [
    source 313
    target 32
    weight 1
  ]
  edge
  [
    source 34
    target 33
    weight 49
  ]
  edge
  [
    source 36
    target 33
    weight 59
  ]
  edge
  [
    source 47
    target 33
    weight 6
  ]
  edge
  [
    source 48
    target 33
    weight 108
  ]
  edge
  [
    source 53
    target 33
    weight 1
  ]
  edge
  [
    source 58
    target 33
    weight 1
  ]
  edge
  [
    source 65
    target 33
    weight 2
  ]
  edge
  [
    source 66
    target 33
    weight 5
  ]
  edge
  [
    source 76
    target 33
    weight 51
  ]
  edge
  [
    source 77
    target 33
    weight 27
  ]
  edge
  [
    source 78
    target 33
    weight 3
  ]
  edge
  [
    source 80
    target 33
    weight 82
  ]
  edge
  [
    source 83
    target 33
    weight 84
  ]
  edge
  [
    source 101
    target 33
    weight 61
  ]
  edge
  [
    source 105
    target 33
    weight 1
  ]
  edge
  [
    source 111
    target 33
    weight 66
  ]
  edge
  [
    source 113
    target 33
    weight 1
  ]
  edge
  [
    source 115
    target 33
    weight 55
  ]
  edge
  [
    source 116
    target 33
    weight 51
  ]
  edge
  [
    source 120
    target 33
    weight 2
  ]
  edge
  [
    source 121
    target 33
    weight 1
  ]
  edge
  [
    source 124
    target 33
    weight 25
  ]
  edge
  [
    source 125
    target 33
    weight 42
  ]
  edge
  [
    source 138
    target 33
    weight 55
  ]
  edge
  [
    source 148
    target 33
    weight 14
  ]
  edge
  [
    source 149
    target 33
    weight 1
  ]
  edge
  [
    source 150
    target 33
    weight 39
  ]
  edge
  [
    source 152
    target 33
    weight 79
  ]
  edge
  [
    source 154
    target 33
    weight 7
  ]
  edge
  [
    source 156
    target 33
    weight 54
  ]
  edge
  [
    source 157
    target 33
    weight 44
  ]
  edge
  [
    source 159
    target 33
    weight 22
  ]
  edge
  [
    source 167
    target 33
    weight 31
  ]
  edge
  [
    source 168
    target 33
    weight 1
  ]
  edge
  [
    source 179
    target 33
    weight 1
  ]
  edge
  [
    source 184
    target 33
    weight 1
  ]
  edge
  [
    source 187
    target 33
    weight 1
  ]
  edge
  [
    source 188
    target 33
    weight 3
  ]
  edge
  [
    source 189
    target 33
    weight 1
  ]
  edge
  [
    source 208
    target 33
    weight 1
  ]
  edge
  [
    source 213
    target 33
    weight 2
  ]
  edge
  [
    source 236
    target 33
    weight 1
  ]
  edge
  [
    source 259
    target 33
    weight 6
  ]
  edge
  [
    source 262
    target 33
    weight 1
  ]
  edge
  [
    source 276
    target 33
    weight 4
  ]
  edge
  [
    source 281
    target 33
    weight 1
  ]
  edge
  [
    source 283
    target 33
    weight 1
  ]
  edge
  [
    source 284
    target 33
    weight 1
  ]
  edge
  [
    source 287
    target 33
    weight 1
  ]
  edge
  [
    source 288
    target 33
    weight 13
  ]
  edge
  [
    source 290
    target 33
    weight 2
  ]
  edge
  [
    source 292
    target 33
    weight 1
  ]
  edge
  [
    source 296
    target 33
    weight 1
  ]
  edge
  [
    source 300
    target 33
    weight 1
  ]
  edge
  [
    source 303
    target 33
    weight 1
  ]
  edge
  [
    source 305
    target 33
    weight 44
  ]
  edge
  [
    source 313
    target 33
    weight 2
  ]
  edge
  [
    source 36
    target 34
    weight 36
  ]
  edge
  [
    source 38
    target 34
    weight 2
  ]
  edge
  [
    source 39
    target 34
    weight 2
  ]
  edge
  [
    source 45
    target 34
    weight 1
  ]
  edge
  [
    source 46
    target 34
    weight 14
  ]
  edge
  [
    source 47
    target 34
    weight 1
  ]
  edge
  [
    source 48
    target 34
    weight 11
  ]
  edge
  [
    source 49
    target 34
    weight 1
  ]
  edge
  [
    source 52
    target 34
    weight 91
  ]
  edge
  [
    source 55
    target 34
    weight 57
  ]
  edge
  [
    source 56
    target 34
    weight 1
  ]
  edge
  [
    source 58
    target 34
    weight 1
  ]
  edge
  [
    source 59
    target 34
    weight 1
  ]
  edge
  [
    source 60
    target 34
    weight 2
  ]
  edge
  [
    source 64
    target 34
    weight 4
  ]
  edge
  [
    source 66
    target 34
    weight 1
  ]
  edge
  [
    source 67
    target 34
    weight 1
  ]
  edge
  [
    source 68
    target 34
    weight 1
  ]
  edge
  [
    source 70
    target 34
    weight 1
  ]
  edge
  [
    source 72
    target 34
    weight 1
  ]
  edge
  [
    source 76
    target 34
    weight 76
  ]
  edge
  [
    source 77
    target 34
    weight 75
  ]
  edge
  [
    source 78
    target 34
    weight 1
  ]
  edge
  [
    source 81
    target 34
    weight 3
  ]
  edge
  [
    source 83
    target 34
    weight 24
  ]
  edge
  [
    source 85
    target 34
    weight 125
  ]
  edge
  [
    source 92
    target 34
    weight 1
  ]
  edge
  [
    source 99
    target 34
    weight 40
  ]
  edge
  [
    source 100
    target 34
    weight 8
  ]
  edge
  [
    source 101
    target 34
    weight 144
  ]
  edge
  [
    source 103
    target 34
    weight 2
  ]
  edge
  [
    source 105
    target 34
    weight 1
  ]
  edge
  [
    source 106
    target 34
    weight 5
  ]
  edge
  [
    source 109
    target 34
    weight 33
  ]
  edge
  [
    source 111
    target 34
    weight 2
  ]
  edge
  [
    source 112
    target 34
    weight 1
  ]
  edge
  [
    source 113
    target 34
    weight 1
  ]
  edge
  [
    source 115
    target 34
    weight 69
  ]
  edge
  [
    source 116
    target 34
    weight 146
  ]
  edge
  [
    source 117
    target 34
    weight 42
  ]
  edge
  [
    source 118
    target 34
    weight 15
  ]
  edge
  [
    source 119
    target 34
    weight 15
  ]
  edge
  [
    source 120
    target 34
    weight 21
  ]
  edge
  [
    source 124
    target 34
    weight 48
  ]
  edge
  [
    source 125
    target 34
    weight 135
  ]
  edge
  [
    source 129
    target 34
    weight 1
  ]
  edge
  [
    source 131
    target 34
    weight 6
  ]
  edge
  [
    source 132
    target 34
    weight 4
  ]
  edge
  [
    source 136
    target 34
    weight 1
  ]
  edge
  [
    source 137
    target 34
    weight 2
  ]
  edge
  [
    source 138
    target 34
    weight 57
  ]
  edge
  [
    source 140
    target 34
    weight 1
  ]
  edge
  [
    source 143
    target 34
    weight 1
  ]
  edge
  [
    source 145
    target 34
    weight 1
  ]
  edge
  [
    source 148
    target 34
    weight 34
  ]
  edge
  [
    source 150
    target 34
    weight 33
  ]
  edge
  [
    source 152
    target 34
    weight 56
  ]
  edge
  [
    source 155
    target 34
    weight 2
  ]
  edge
  [
    source 156
    target 34
    weight 37
  ]
  edge
  [
    source 159
    target 34
    weight 19
  ]
  edge
  [
    source 160
    target 34
    weight 1
  ]
  edge
  [
    source 162
    target 34
    weight 9
  ]
  edge
  [
    source 163
    target 34
    weight 1
  ]
  edge
  [
    source 164
    target 34
    weight 1
  ]
  edge
  [
    source 168
    target 34
    weight 2
  ]
  edge
  [
    source 170
    target 34
    weight 1
  ]
  edge
  [
    source 171
    target 34
    weight 2
  ]
  edge
  [
    source 173
    target 34
    weight 8
  ]
  edge
  [
    source 175
    target 34
    weight 4
  ]
  edge
  [
    source 176
    target 34
    weight 1
  ]
  edge
  [
    source 177
    target 34
    weight 82
  ]
  edge
  [
    source 179
    target 34
    weight 4
  ]
  edge
  [
    source 182
    target 34
    weight 1
  ]
  edge
  [
    source 185
    target 34
    weight 1
  ]
  edge
  [
    source 187
    target 34
    weight 4
  ]
  edge
  [
    source 188
    target 34
    weight 1
  ]
  edge
  [
    source 189
    target 34
    weight 1
  ]
  edge
  [
    source 190
    target 34
    weight 2
  ]
  edge
  [
    source 193
    target 34
    weight 1
  ]
  edge
  [
    source 195
    target 34
    weight 1
  ]
  edge
  [
    source 196
    target 34
    weight 3
  ]
  edge
  [
    source 197
    target 34
    weight 2
  ]
  edge
  [
    source 199
    target 34
    weight 1
  ]
  edge
  [
    source 204
    target 34
    weight 70
  ]
  edge
  [
    source 205
    target 34
    weight 1
  ]
  edge
  [
    source 207
    target 34
    weight 2
  ]
  edge
  [
    source 208
    target 34
    weight 1
  ]
  edge
  [
    source 212
    target 34
    weight 2
  ]
  edge
  [
    source 215
    target 34
    weight 3
  ]
  edge
  [
    source 217
    target 34
    weight 1
  ]
  edge
  [
    source 221
    target 34
    weight 18
  ]
  edge
  [
    source 223
    target 34
    weight 3
  ]
  edge
  [
    source 227
    target 34
    weight 87
  ]
  edge
  [
    source 228
    target 34
    weight 1
  ]
  edge
  [
    source 229
    target 34
    weight 1
  ]
  edge
  [
    source 232
    target 34
    weight 5
  ]
  edge
  [
    source 233
    target 34
    weight 68
  ]
  edge
  [
    source 241
    target 34
    weight 112
  ]
  edge
  [
    source 244
    target 34
    weight 1
  ]
  edge
  [
    source 248
    target 34
    weight 4
  ]
  edge
  [
    source 251
    target 34
    weight 3
  ]
  edge
  [
    source 254
    target 34
    weight 1
  ]
  edge
  [
    source 255
    target 34
    weight 5
  ]
  edge
  [
    source 257
    target 34
    weight 1
  ]
  edge
  [
    source 258
    target 34
    weight 1
  ]
  edge
  [
    source 260
    target 34
    weight 4
  ]
  edge
  [
    source 261
    target 34
    weight 94
  ]
  edge
  [
    source 263
    target 34
    weight 2
  ]
  edge
  [
    source 264
    target 34
    weight 1
  ]
  edge
  [
    source 266
    target 34
    weight 5
  ]
  edge
  [
    source 268
    target 34
    weight 1
  ]
  edge
  [
    source 277
    target 34
    weight 4
  ]
  edge
  [
    source 279
    target 34
    weight 1
  ]
  edge
  [
    source 280
    target 34
    weight 1
  ]
  edge
  [
    source 281
    target 34
    weight 3
  ]
  edge
  [
    source 282
    target 34
    weight 3
  ]
  edge
  [
    source 285
    target 34
    weight 1
  ]
  edge
  [
    source 287
    target 34
    weight 109
  ]
  edge
  [
    source 288
    target 34
    weight 126
  ]
  edge
  [
    source 290
    target 34
    weight 4
  ]
  edge
  [
    source 292
    target 34
    weight 1
  ]
  edge
  [
    source 293
    target 34
    weight 4
  ]
  edge
  [
    source 296
    target 34
    weight 41
  ]
  edge
  [
    source 298
    target 34
    weight 1
  ]
  edge
  [
    source 299
    target 34
    weight 3
  ]
  edge
  [
    source 300
    target 34
    weight 9
  ]
  edge
  [
    source 301
    target 34
    weight 1
  ]
  edge
  [
    source 303
    target 34
    weight 2
  ]
  edge
  [
    source 304
    target 34
    weight 1
  ]
  edge
  [
    source 309
    target 34
    weight 2
  ]
  edge
  [
    source 36
    target 35
    weight 1
  ]
  edge
  [
    source 37
    target 35
    weight 1
  ]
  edge
  [
    source 39
    target 35
    weight 27
  ]
  edge
  [
    source 40
    target 35
    weight 14
  ]
  edge
  [
    source 41
    target 35
    weight 2
  ]
  edge
  [
    source 42
    target 35
    weight 2
  ]
  edge
  [
    source 43
    target 35
    weight 12
  ]
  edge
  [
    source 44
    target 35
    weight 2
  ]
  edge
  [
    source 45
    target 35
    weight 11
  ]
  edge
  [
    source 47
    target 35
    weight 1
  ]
  edge
  [
    source 51
    target 35
    weight 13
  ]
  edge
  [
    source 53
    target 35
    weight 86
  ]
  edge
  [
    source 56
    target 35
    weight 16
  ]
  edge
  [
    source 61
    target 35
    weight 36
  ]
  edge
  [
    source 62
    target 35
    weight 13
  ]
  edge
  [
    source 63
    target 35
    weight 85
  ]
  edge
  [
    source 64
    target 35
    weight 3
  ]
  edge
  [
    source 66
    target 35
    weight 30
  ]
  edge
  [
    source 72
    target 35
    weight 1
  ]
  edge
  [
    source 73
    target 35
    weight 5
  ]
  edge
  [
    source 79
    target 35
    weight 19
  ]
  edge
  [
    source 80
    target 35
    weight 10
  ]
  edge
  [
    source 83
    target 35
    weight 2
  ]
  edge
  [
    source 85
    target 35
    weight 1
  ]
  edge
  [
    source 87
    target 35
    weight 2
  ]
  edge
  [
    source 88
    target 35
    weight 25
  ]
  edge
  [
    source 92
    target 35
    weight 2
  ]
  edge
  [
    source 96
    target 35
    weight 129
  ]
  edge
  [
    source 97
    target 35
    weight 18
  ]
  edge
  [
    source 98
    target 35
    weight 2
  ]
  edge
  [
    source 100
    target 35
    weight 15
  ]
  edge
  [
    source 102
    target 35
    weight 1
  ]
  edge
  [
    source 104
    target 35
    weight 1
  ]
  edge
  [
    source 105
    target 35
    weight 28
  ]
  edge
  [
    source 106
    target 35
    weight 5
  ]
  edge
  [
    source 107
    target 35
    weight 1
  ]
  edge
  [
    source 110
    target 35
    weight 1
  ]
  edge
  [
    source 112
    target 35
    weight 35
  ]
  edge
  [
    source 113
    target 35
    weight 26
  ]
  edge
  [
    source 114
    target 35
    weight 28
  ]
  edge
  [
    source 116
    target 35
    weight 3
  ]
  edge
  [
    source 117
    target 35
    weight 3
  ]
  edge
  [
    source 118
    target 35
    weight 20
  ]
  edge
  [
    source 119
    target 35
    weight 1
  ]
  edge
  [
    source 120
    target 35
    weight 1
  ]
  edge
  [
    source 122
    target 35
    weight 1
  ]
  edge
  [
    source 123
    target 35
    weight 32
  ]
  edge
  [
    source 124
    target 35
    weight 1
  ]
  edge
  [
    source 125
    target 35
    weight 2
  ]
  edge
  [
    source 127
    target 35
    weight 2
  ]
  edge
  [
    source 128
    target 35
    weight 14
  ]
  edge
  [
    source 129
    target 35
    weight 36
  ]
  edge
  [
    source 131
    target 35
    weight 28
  ]
  edge
  [
    source 134
    target 35
    weight 4
  ]
  edge
  [
    source 136
    target 35
    weight 3
  ]
  edge
  [
    source 137
    target 35
    weight 2
  ]
  edge
  [
    source 140
    target 35
    weight 2
  ]
  edge
  [
    source 141
    target 35
    weight 5
  ]
  edge
  [
    source 143
    target 35
    weight 2
  ]
  edge
  [
    source 144
    target 35
    weight 3
  ]
  edge
  [
    source 145
    target 35
    weight 95
  ]
  edge
  [
    source 146
    target 35
    weight 117
  ]
  edge
  [
    source 148
    target 35
    weight 1
  ]
  edge
  [
    source 150
    target 35
    weight 1
  ]
  edge
  [
    source 152
    target 35
    weight 1
  ]
  edge
  [
    source 153
    target 35
    weight 108
  ]
  edge
  [
    source 154
    target 35
    weight 4
  ]
  edge
  [
    source 157
    target 35
    weight 19
  ]
  edge
  [
    source 158
    target 35
    weight 2
  ]
  edge
  [
    source 159
    target 35
    weight 40
  ]
  edge
  [
    source 161
    target 35
    weight 45
  ]
  edge
  [
    source 162
    target 35
    weight 8
  ]
  edge
  [
    source 164
    target 35
    weight 1
  ]
  edge
  [
    source 165
    target 35
    weight 2
  ]
  edge
  [
    source 166
    target 35
    weight 1
  ]
  edge
  [
    source 167
    target 35
    weight 2
  ]
  edge
  [
    source 168
    target 35
    weight 56
  ]
  edge
  [
    source 172
    target 35
    weight 26
  ]
  edge
  [
    source 173
    target 35
    weight 1
  ]
  edge
  [
    source 175
    target 35
    weight 2
  ]
  edge
  [
    source 177
    target 35
    weight 2
  ]
  edge
  [
    source 178
    target 35
    weight 76
  ]
  edge
  [
    source 179
    target 35
    weight 46
  ]
  edge
  [
    source 181
    target 35
    weight 1
  ]
  edge
  [
    source 184
    target 35
    weight 43
  ]
  edge
  [
    source 185
    target 35
    weight 56
  ]
  edge
  [
    source 186
    target 35
    weight 27
  ]
  edge
  [
    source 188
    target 35
    weight 4
  ]
  edge
  [
    source 189
    target 35
    weight 57
  ]
  edge
  [
    source 191
    target 35
    weight 4
  ]
  edge
  [
    source 192
    target 35
    weight 5
  ]
  edge
  [
    source 193
    target 35
    weight 1
  ]
  edge
  [
    source 195
    target 35
    weight 24
  ]
  edge
  [
    source 196
    target 35
    weight 47
  ]
  edge
  [
    source 197
    target 35
    weight 4
  ]
  edge
  [
    source 199
    target 35
    weight 60
  ]
  edge
  [
    source 201
    target 35
    weight 1
  ]
  edge
  [
    source 204
    target 35
    weight 2
  ]
  edge
  [
    source 205
    target 35
    weight 31
  ]
  edge
  [
    source 208
    target 35
    weight 2
  ]
  edge
  [
    source 209
    target 35
    weight 37
  ]
  edge
  [
    source 211
    target 35
    weight 1
  ]
  edge
  [
    source 212
    target 35
    weight 1
  ]
  edge
  [
    source 213
    target 35
    weight 1
  ]
  edge
  [
    source 214
    target 35
    weight 117
  ]
  edge
  [
    source 218
    target 35
    weight 35
  ]
  edge
  [
    source 221
    target 35
    weight 1
  ]
  edge
  [
    source 225
    target 35
    weight 1
  ]
  edge
  [
    source 228
    target 35
    weight 1
  ]
  edge
  [
    source 229
    target 35
    weight 14
  ]
  edge
  [
    source 230
    target 35
    weight 20
  ]
  edge
  [
    source 233
    target 35
    weight 46
  ]
  edge
  [
    source 235
    target 35
    weight 23
  ]
  edge
  [
    source 236
    target 35
    weight 12
  ]
  edge
  [
    source 238
    target 35
    weight 18
  ]
  edge
  [
    source 239
    target 35
    weight 42
  ]
  edge
  [
    source 242
    target 35
    weight 8
  ]
  edge
  [
    source 244
    target 35
    weight 64
  ]
  edge
  [
    source 245
    target 35
    weight 5
  ]
  edge
  [
    source 249
    target 35
    weight 28
  ]
  edge
  [
    source 251
    target 35
    weight 37
  ]
  edge
  [
    source 254
    target 35
    weight 49
  ]
  edge
  [
    source 255
    target 35
    weight 1
  ]
  edge
  [
    source 259
    target 35
    weight 5
  ]
  edge
  [
    source 260
    target 35
    weight 49
  ]
  edge
  [
    source 263
    target 35
    weight 1
  ]
  edge
  [
    source 265
    target 35
    weight 4
  ]
  edge
  [
    source 267
    target 35
    weight 1
  ]
  edge
  [
    source 271
    target 35
    weight 117
  ]
  edge
  [
    source 272
    target 35
    weight 7
  ]
  edge
  [
    source 274
    target 35
    weight 1
  ]
  edge
  [
    source 276
    target 35
    weight 1
  ]
  edge
  [
    source 278
    target 35
    weight 71
  ]
  edge
  [
    source 280
    target 35
    weight 1
  ]
  edge
  [
    source 281
    target 35
    weight 1
  ]
  edge
  [
    source 284
    target 35
    weight 27
  ]
  edge
  [
    source 288
    target 35
    weight 2
  ]
  edge
  [
    source 289
    target 35
    weight 67
  ]
  edge
  [
    source 290
    target 35
    weight 1
  ]
  edge
  [
    source 292
    target 35
    weight 1
  ]
  edge
  [
    source 296
    target 35
    weight 4
  ]
  edge
  [
    source 297
    target 35
    weight 1
  ]
  edge
  [
    source 298
    target 35
    weight 42
  ]
  edge
  [
    source 303
    target 35
    weight 3
  ]
  edge
  [
    source 304
    target 35
    weight 1
  ]
  edge
  [
    source 305
    target 35
    weight 2
  ]
  edge
  [
    source 310
    target 35
    weight 2
  ]
  edge
  [
    source 313
    target 35
    weight 1
  ]
  edge
  [
    source 37
    target 36
    weight 1
  ]
  edge
  [
    source 39
    target 36
    weight 3
  ]
  edge
  [
    source 40
    target 36
    weight 25
  ]
  edge
  [
    source 42
    target 36
    weight 1
  ]
  edge
  [
    source 47
    target 36
    weight 1
  ]
  edge
  [
    source 48
    target 36
    weight 23
  ]
  edge
  [
    source 49
    target 36
    weight 1
  ]
  edge
  [
    source 51
    target 36
    weight 1
  ]
  edge
  [
    source 53
    target 36
    weight 1
  ]
  edge
  [
    source 56
    target 36
    weight 1
  ]
  edge
  [
    source 57
    target 36
    weight 2
  ]
  edge
  [
    source 58
    target 36
    weight 2
  ]
  edge
  [
    source 61
    target 36
    weight 1
  ]
  edge
  [
    source 62
    target 36
    weight 1
  ]
  edge
  [
    source 64
    target 36
    weight 1
  ]
  edge
  [
    source 65
    target 36
    weight 101
  ]
  edge
  [
    source 67
    target 36
    weight 2
  ]
  edge
  [
    source 68
    target 36
    weight 1
  ]
  edge
  [
    source 69
    target 36
    weight 1
  ]
  edge
  [
    source 74
    target 36
    weight 1
  ]
  edge
  [
    source 75
    target 36
    weight 1
  ]
  edge
  [
    source 76
    target 36
    weight 122
  ]
  edge
  [
    source 77
    target 36
    weight 112
  ]
  edge
  [
    source 78
    target 36
    weight 2
  ]
  edge
  [
    source 79
    target 36
    weight 1
  ]
  edge
  [
    source 83
    target 36
    weight 25
  ]
  edge
  [
    source 84
    target 36
    weight 7
  ]
  edge
  [
    source 87
    target 36
    weight 2
  ]
  edge
  [
    source 88
    target 36
    weight 6
  ]
  edge
  [
    source 90
    target 36
    weight 1
  ]
  edge
  [
    source 91
    target 36
    weight 1
  ]
  edge
  [
    source 97
    target 36
    weight 26
  ]
  edge
  [
    source 98
    target 36
    weight 4
  ]
  edge
  [
    source 100
    target 36
    weight 1
  ]
  edge
  [
    source 101
    target 36
    weight 77
  ]
  edge
  [
    source 108
    target 36
    weight 8
  ]
  edge
  [
    source 109
    target 36
    weight 1
  ]
  edge
  [
    source 113
    target 36
    weight 4
  ]
  edge
  [
    source 115
    target 36
    weight 197
  ]
  edge
  [
    source 116
    target 36
    weight 26
  ]
  edge
  [
    source 119
    target 36
    weight 1
  ]
  edge
  [
    source 120
    target 36
    weight 101
  ]
  edge
  [
    source 121
    target 36
    weight 56
  ]
  edge
  [
    source 122
    target 36
    weight 1
  ]
  edge
  [
    source 125
    target 36
    weight 83
  ]
  edge
  [
    source 128
    target 36
    weight 40
  ]
  edge
  [
    source 131
    target 36
    weight 1
  ]
  edge
  [
    source 132
    target 36
    weight 1
  ]
  edge
  [
    source 135
    target 36
    weight 1
  ]
  edge
  [
    source 136
    target 36
    weight 1
  ]
  edge
  [
    source 137
    target 36
    weight 1
  ]
  edge
  [
    source 138
    target 36
    weight 39
  ]
  edge
  [
    source 139
    target 36
    weight 3
  ]
  edge
  [
    source 140
    target 36
    weight 1
  ]
  edge
  [
    source 145
    target 36
    weight 1
  ]
  edge
  [
    source 146
    target 36
    weight 2
  ]
  edge
  [
    source 148
    target 36
    weight 7
  ]
  edge
  [
    source 150
    target 36
    weight 75
  ]
  edge
  [
    source 152
    target 36
    weight 69
  ]
  edge
  [
    source 153
    target 36
    weight 1
  ]
  edge
  [
    source 156
    target 36
    weight 57
  ]
  edge
  [
    source 157
    target 36
    weight 47
  ]
  edge
  [
    source 159
    target 36
    weight 70
  ]
  edge
  [
    source 161
    target 36
    weight 2
  ]
  edge
  [
    source 163
    target 36
    weight 36
  ]
  edge
  [
    source 164
    target 36
    weight 1
  ]
  edge
  [
    source 166
    target 36
    weight 1
  ]
  edge
  [
    source 169
    target 36
    weight 1
  ]
  edge
  [
    source 171
    target 36
    weight 9
  ]
  edge
  [
    source 175
    target 36
    weight 2
  ]
  edge
  [
    source 176
    target 36
    weight 3
  ]
  edge
  [
    source 177
    target 36
    weight 1
  ]
  edge
  [
    source 182
    target 36
    weight 5
  ]
  edge
  [
    source 183
    target 36
    weight 1
  ]
  edge
  [
    source 185
    target 36
    weight 1
  ]
  edge
  [
    source 186
    target 36
    weight 2
  ]
  edge
  [
    source 187
    target 36
    weight 17
  ]
  edge
  [
    source 189
    target 36
    weight 6
  ]
  edge
  [
    source 190
    target 36
    weight 2
  ]
  edge
  [
    source 194
    target 36
    weight 3
  ]
  edge
  [
    source 195
    target 36
    weight 1
  ]
  edge
  [
    source 196
    target 36
    weight 1
  ]
  edge
  [
    source 201
    target 36
    weight 3
  ]
  edge
  [
    source 203
    target 36
    weight 4
  ]
  edge
  [
    source 204
    target 36
    weight 4
  ]
  edge
  [
    source 205
    target 36
    weight 6
  ]
  edge
  [
    source 206
    target 36
    weight 1
  ]
  edge
  [
    source 208
    target 36
    weight 71
  ]
  edge
  [
    source 210
    target 36
    weight 52
  ]
  edge
  [
    source 216
    target 36
    weight 47
  ]
  edge
  [
    source 218
    target 36
    weight 15
  ]
  edge
  [
    source 221
    target 36
    weight 1
  ]
  edge
  [
    source 225
    target 36
    weight 1
  ]
  edge
  [
    source 228
    target 36
    weight 1
  ]
  edge
  [
    source 229
    target 36
    weight 9
  ]
  edge
  [
    source 230
    target 36
    weight 2
  ]
  edge
  [
    source 231
    target 36
    weight 8
  ]
  edge
  [
    source 233
    target 36
    weight 1
  ]
  edge
  [
    source 241
    target 36
    weight 1
  ]
  edge
  [
    source 243
    target 36
    weight 1
  ]
  edge
  [
    source 246
    target 36
    weight 2
  ]
  edge
  [
    source 247
    target 36
    weight 13
  ]
  edge
  [
    source 249
    target 36
    weight 1
  ]
  edge
  [
    source 251
    target 36
    weight 1
  ]
  edge
  [
    source 255
    target 36
    weight 33
  ]
  edge
  [
    source 257
    target 36
    weight 59
  ]
  edge
  [
    source 258
    target 36
    weight 69
  ]
  edge
  [
    source 259
    target 36
    weight 2
  ]
  edge
  [
    source 260
    target 36
    weight 3
  ]
  edge
  [
    source 262
    target 36
    weight 10
  ]
  edge
  [
    source 263
    target 36
    weight 1
  ]
  edge
  [
    source 265
    target 36
    weight 10
  ]
  edge
  [
    source 268
    target 36
    weight 1
  ]
  edge
  [
    source 269
    target 36
    weight 2
  ]
  edge
  [
    source 271
    target 36
    weight 1
  ]
  edge
  [
    source 272
    target 36
    weight 1
  ]
  edge
  [
    source 276
    target 36
    weight 1
  ]
  edge
  [
    source 277
    target 36
    weight 28
  ]
  edge
  [
    source 278
    target 36
    weight 1
  ]
  edge
  [
    source 279
    target 36
    weight 2
  ]
  edge
  [
    source 280
    target 36
    weight 1
  ]
  edge
  [
    source 283
    target 36
    weight 3
  ]
  edge
  [
    source 285
    target 36
    weight 8
  ]
  edge
  [
    source 286
    target 36
    weight 1
  ]
  edge
  [
    source 290
    target 36
    weight 7
  ]
  edge
  [
    source 295
    target 36
    weight 21
  ]
  edge
  [
    source 296
    target 36
    weight 3
  ]
  edge
  [
    source 300
    target 36
    weight 1
  ]
  edge
  [
    source 301
    target 36
    weight 1
  ]
  edge
  [
    source 305
    target 36
    weight 1
  ]
  edge
  [
    source 306
    target 36
    weight 63
  ]
  edge
  [
    source 307
    target 36
    weight 105
  ]
  edge
  [
    source 310
    target 36
    weight 20
  ]
  edge
  [
    source 311
    target 36
    weight 1
  ]
  edge
  [
    source 38
    target 37
    weight 26
  ]
  edge
  [
    source 43
    target 37
    weight 80
  ]
  edge
  [
    source 44
    target 37
    weight 13
  ]
  edge
  [
    source 47
    target 37
    weight 1
  ]
  edge
  [
    source 50
    target 37
    weight 60
  ]
  edge
  [
    source 54
    target 37
    weight 12
  ]
  edge
  [
    source 57
    target 37
    weight 13
  ]
  edge
  [
    source 58
    target 37
    weight 1
  ]
  edge
  [
    source 61
    target 37
    weight 32
  ]
  edge
  [
    source 65
    target 37
    weight 69
  ]
  edge
  [
    source 67
    target 37
    weight 1
  ]
  edge
  [
    source 69
    target 37
    weight 1
  ]
  edge
  [
    source 71
    target 37
    weight 71
  ]
  edge
  [
    source 72
    target 37
    weight 1
  ]
  edge
  [
    source 74
    target 37
    weight 17
  ]
  edge
  [
    source 79
    target 37
    weight 1
  ]
  edge
  [
    source 81
    target 37
    weight 1
  ]
  edge
  [
    source 82
    target 37
    weight 17
  ]
  edge
  [
    source 87
    target 37
    weight 13
  ]
  edge
  [
    source 88
    target 37
    weight 13
  ]
  edge
  [
    source 91
    target 37
    weight 1
  ]
  edge
  [
    source 93
    target 37
    weight 42
  ]
  edge
  [
    source 95
    target 37
    weight 3
  ]
  edge
  [
    source 98
    target 37
    weight 9
  ]
  edge
  [
    source 99
    target 37
    weight 31
  ]
  edge
  [
    source 102
    target 37
    weight 1
  ]
  edge
  [
    source 108
    target 37
    weight 3
  ]
  edge
  [
    source 115
    target 37
    weight 2
  ]
  edge
  [
    source 122
    target 37
    weight 29
  ]
  edge
  [
    source 125
    target 37
    weight 1
  ]
  edge
  [
    source 128
    target 37
    weight 2
  ]
  edge
  [
    source 131
    target 37
    weight 1
  ]
  edge
  [
    source 133
    target 37
    weight 23
  ]
  edge
  [
    source 139
    target 37
    weight 1
  ]
  edge
  [
    source 140
    target 37
    weight 24
  ]
  edge
  [
    source 149
    target 37
    weight 46
  ]
  edge
  [
    source 151
    target 37
    weight 18
  ]
  edge
  [
    source 161
    target 37
    weight 1
  ]
  edge
  [
    source 163
    target 37
    weight 1
  ]
  edge
  [
    source 164
    target 37
    weight 8
  ]
  edge
  [
    source 165
    target 37
    weight 1
  ]
  edge
  [
    source 166
    target 37
    weight 1
  ]
  edge
  [
    source 167
    target 37
    weight 1
  ]
  edge
  [
    source 169
    target 37
    weight 1
  ]
  edge
  [
    source 171
    target 37
    weight 1
  ]
  edge
  [
    source 173
    target 37
    weight 1
  ]
  edge
  [
    source 176
    target 37
    weight 1
  ]
  edge
  [
    source 177
    target 37
    weight 1
  ]
  edge
  [
    source 185
    target 37
    weight 16
  ]
  edge
  [
    source 188
    target 37
    weight 1
  ]
  edge
  [
    source 189
    target 37
    weight 1
  ]
  edge
  [
    source 190
    target 37
    weight 2
  ]
  edge
  [
    source 193
    target 37
    weight 1
  ]
  edge
  [
    source 196
    target 37
    weight 8
  ]
  edge
  [
    source 205
    target 37
    weight 2
  ]
  edge
  [
    source 206
    target 37
    weight 58
  ]
  edge
  [
    source 208
    target 37
    weight 1
  ]
  edge
  [
    source 210
    target 37
    weight 2
  ]
  edge
  [
    source 214
    target 37
    weight 1
  ]
  edge
  [
    source 215
    target 37
    weight 1
  ]
  edge
  [
    source 216
    target 37
    weight 1
  ]
  edge
  [
    source 229
    target 37
    weight 1
  ]
  edge
  [
    source 231
    target 37
    weight 2
  ]
  edge
  [
    source 234
    target 37
    weight 2
  ]
  edge
  [
    source 236
    target 37
    weight 2
  ]
  edge
  [
    source 240
    target 37
    weight 1
  ]
  edge
  [
    source 241
    target 37
    weight 1
  ]
  edge
  [
    source 245
    target 37
    weight 15
  ]
  edge
  [
    source 246
    target 37
    weight 1
  ]
  edge
  [
    source 247
    target 37
    weight 44
  ]
  edge
  [
    source 249
    target 37
    weight 1
  ]
  edge
  [
    source 257
    target 37
    weight 1
  ]
  edge
  [
    source 258
    target 37
    weight 25
  ]
  edge
  [
    source 259
    target 37
    weight 2
  ]
  edge
  [
    source 260
    target 37
    weight 13
  ]
  edge
  [
    source 262
    target 37
    weight 5
  ]
  edge
  [
    source 267
    target 37
    weight 1
  ]
  edge
  [
    source 271
    target 37
    weight 1
  ]
  edge
  [
    source 272
    target 37
    weight 73
  ]
  edge
  [
    source 274
    target 37
    weight 2
  ]
  edge
  [
    source 275
    target 37
    weight 1
  ]
  edge
  [
    source 279
    target 37
    weight 14
  ]
  edge
  [
    source 283
    target 37
    weight 2
  ]
  edge
  [
    source 285
    target 37
    weight 1
  ]
  edge
  [
    source 289
    target 37
    weight 1
  ]
  edge
  [
    source 290
    target 37
    weight 1
  ]
  edge
  [
    source 292
    target 37
    weight 1
  ]
  edge
  [
    source 294
    target 37
    weight 3
  ]
  edge
  [
    source 299
    target 37
    weight 16
  ]
  edge
  [
    source 308
    target 37
    weight 1
  ]
  edge
  [
    source 310
    target 37
    weight 2
  ]
  edge
  [
    source 312
    target 37
    weight 3
  ]
  edge
  [
    source 43
    target 38
    weight 80
  ]
  edge
  [
    source 44
    target 38
    weight 23
  ]
  edge
  [
    source 46
    target 38
    weight 1
  ]
  edge
  [
    source 47
    target 38
    weight 1
  ]
  edge
  [
    source 50
    target 38
    weight 27
  ]
  edge
  [
    source 54
    target 38
    weight 23
  ]
  edge
  [
    source 60
    target 38
    weight 2
  ]
  edge
  [
    source 64
    target 38
    weight 4
  ]
  edge
  [
    source 65
    target 38
    weight 98
  ]
  edge
  [
    source 71
    target 38
    weight 350
  ]
  edge
  [
    source 74
    target 38
    weight 41
  ]
  edge
  [
    source 77
    target 38
    weight 1
  ]
  edge
  [
    source 78
    target 38
    weight 4
  ]
  edge
  [
    source 81
    target 38
    weight 1
  ]
  edge
  [
    source 82
    target 38
    weight 35
  ]
  edge
  [
    source 87
    target 38
    weight 1
  ]
  edge
  [
    source 96
    target 38
    weight 1
  ]
  edge
  [
    source 99
    target 38
    weight 5
  ]
  edge
  [
    source 100
    target 38
    weight 3
  ]
  edge
  [
    source 102
    target 38
    weight 1
  ]
  edge
  [
    source 103
    target 38
    weight 1
  ]
  edge
  [
    source 105
    target 38
    weight 1
  ]
  edge
  [
    source 108
    target 38
    weight 3
  ]
  edge
  [
    source 109
    target 38
    weight 5
  ]
  edge
  [
    source 110
    target 38
    weight 2
  ]
  edge
  [
    source 111
    target 38
    weight 2
  ]
  edge
  [
    source 117
    target 38
    weight 1
  ]
  edge
  [
    source 118
    target 38
    weight 1
  ]
  edge
  [
    source 119
    target 38
    weight 1
  ]
  edge
  [
    source 120
    target 38
    weight 1
  ]
  edge
  [
    source 122
    target 38
    weight 3
  ]
  edge
  [
    source 123
    target 38
    weight 3
  ]
  edge
  [
    source 124
    target 38
    weight 7
  ]
  edge
  [
    source 125
    target 38
    weight 1
  ]
  edge
  [
    source 131
    target 38
    weight 2
  ]
  edge
  [
    source 132
    target 38
    weight 1
  ]
  edge
  [
    source 133
    target 38
    weight 59
  ]
  edge
  [
    source 134
    target 38
    weight 1
  ]
  edge
  [
    source 142
    target 38
    weight 1
  ]
  edge
  [
    source 145
    target 38
    weight 14
  ]
  edge
  [
    source 149
    target 38
    weight 27
  ]
  edge
  [
    source 151
    target 38
    weight 18
  ]
  edge
  [
    source 155
    target 38
    weight 1
  ]
  edge
  [
    source 159
    target 38
    weight 2
  ]
  edge
  [
    source 168
    target 38
    weight 2
  ]
  edge
  [
    source 169
    target 38
    weight 1
  ]
  edge
  [
    source 173
    target 38
    weight 45
  ]
  edge
  [
    source 176
    target 38
    weight 4
  ]
  edge
  [
    source 177
    target 38
    weight 1
  ]
  edge
  [
    source 179
    target 38
    weight 36
  ]
  edge
  [
    source 181
    target 38
    weight 58
  ]
  edge
  [
    source 184
    target 38
    weight 27
  ]
  edge
  [
    source 187
    target 38
    weight 7
  ]
  edge
  [
    source 188
    target 38
    weight 1
  ]
  edge
  [
    source 191
    target 38
    weight 3
  ]
  edge
  [
    source 196
    target 38
    weight 21
  ]
  edge
  [
    source 201
    target 38
    weight 1
  ]
  edge
  [
    source 206
    target 38
    weight 3
  ]
  edge
  [
    source 207
    target 38
    weight 2
  ]
  edge
  [
    source 209
    target 38
    weight 1
  ]
  edge
  [
    source 211
    target 38
    weight 1
  ]
  edge
  [
    source 212
    target 38
    weight 72
  ]
  edge
  [
    source 214
    target 38
    weight 1
  ]
  edge
  [
    source 218
    target 38
    weight 1
  ]
  edge
  [
    source 219
    target 38
    weight 7
  ]
  edge
  [
    source 221
    target 38
    weight 3
  ]
  edge
  [
    source 224
    target 38
    weight 16
  ]
  edge
  [
    source 226
    target 38
    weight 1
  ]
  edge
  [
    source 227
    target 38
    weight 4
  ]
  edge
  [
    source 229
    target 38
    weight 1
  ]
  edge
  [
    source 233
    target 38
    weight 27
  ]
  edge
  [
    source 240
    target 38
    weight 1
  ]
  edge
  [
    source 242
    target 38
    weight 1
  ]
  edge
  [
    source 243
    target 38
    weight 67
  ]
  edge
  [
    source 248
    target 38
    weight 1
  ]
  edge
  [
    source 249
    target 38
    weight 17
  ]
  edge
  [
    source 250
    target 38
    weight 48
  ]
  edge
  [
    source 251
    target 38
    weight 18
  ]
  edge
  [
    source 252
    target 38
    weight 1
  ]
  edge
  [
    source 255
    target 38
    weight 2
  ]
  edge
  [
    source 257
    target 38
    weight 1
  ]
  edge
  [
    source 259
    target 38
    weight 1
  ]
  edge
  [
    source 260
    target 38
    weight 32
  ]
  edge
  [
    source 261
    target 38
    weight 1
  ]
  edge
  [
    source 263
    target 38
    weight 3
  ]
  edge
  [
    source 265
    target 38
    weight 3
  ]
  edge
  [
    source 266
    target 38
    weight 1
  ]
  edge
  [
    source 268
    target 38
    weight 2
  ]
  edge
  [
    source 271
    target 38
    weight 1
  ]
  edge
  [
    source 272
    target 38
    weight 7
  ]
  edge
  [
    source 281
    target 38
    weight 1
  ]
  edge
  [
    source 282
    target 38
    weight 4
  ]
  edge
  [
    source 283
    target 38
    weight 2
  ]
  edge
  [
    source 288
    target 38
    weight 2
  ]
  edge
  [
    source 289
    target 38
    weight 65
  ]
  edge
  [
    source 294
    target 38
    weight 1
  ]
  edge
  [
    source 299
    target 38
    weight 42
  ]
  edge
  [
    source 302
    target 38
    weight 49
  ]
  edge
  [
    source 303
    target 38
    weight 2
  ]
  edge
  [
    source 304
    target 38
    weight 1
  ]
  edge
  [
    source 308
    target 38
    weight 1
  ]
  edge
  [
    source 310
    target 38
    weight 1
  ]
  edge
  [
    source 40
    target 39
    weight 93
  ]
  edge
  [
    source 41
    target 39
    weight 71
  ]
  edge
  [
    source 42
    target 39
    weight 4
  ]
  edge
  [
    source 44
    target 39
    weight 1
  ]
  edge
  [
    source 51
    target 39
    weight 1
  ]
  edge
  [
    source 54
    target 39
    weight 1
  ]
  edge
  [
    source 56
    target 39
    weight 35
  ]
  edge
  [
    source 57
    target 39
    weight 1
  ]
  edge
  [
    source 58
    target 39
    weight 1
  ]
  edge
  [
    source 59
    target 39
    weight 2
  ]
  edge
  [
    source 61
    target 39
    weight 26
  ]
  edge
  [
    source 62
    target 39
    weight 30
  ]
  edge
  [
    source 63
    target 39
    weight 1
  ]
  edge
  [
    source 65
    target 39
    weight 11
  ]
  edge
  [
    source 66
    target 39
    weight 138
  ]
  edge
  [
    source 67
    target 39
    weight 2
  ]
  edge
  [
    source 68
    target 39
    weight 1
  ]
  edge
  [
    source 72
    target 39
    weight 1
  ]
  edge
  [
    source 76
    target 39
    weight 2
  ]
  edge
  [
    source 79
    target 39
    weight 69
  ]
  edge
  [
    source 81
    target 39
    weight 8
  ]
  edge
  [
    source 84
    target 39
    weight 3
  ]
  edge
  [
    source 88
    target 39
    weight 12
  ]
  edge
  [
    source 89
    target 39
    weight 1
  ]
  edge
  [
    source 90
    target 39
    weight 2
  ]
  edge
  [
    source 91
    target 39
    weight 1
  ]
  edge
  [
    source 92
    target 39
    weight 1
  ]
  edge
  [
    source 96
    target 39
    weight 2
  ]
  edge
  [
    source 97
    target 39
    weight 27
  ]
  edge
  [
    source 98
    target 39
    weight 14
  ]
  edge
  [
    source 105
    target 39
    weight 60
  ]
  edge
  [
    source 106
    target 39
    weight 26
  ]
  edge
  [
    source 108
    target 39
    weight 1
  ]
  edge
  [
    source 109
    target 39
    weight 77
  ]
  edge
  [
    source 110
    target 39
    weight 1
  ]
  edge
  [
    source 112
    target 39
    weight 87
  ]
  edge
  [
    source 113
    target 39
    weight 1
  ]
  edge
  [
    source 114
    target 39
    weight 61
  ]
  edge
  [
    source 115
    target 39
    weight 1
  ]
  edge
  [
    source 116
    target 39
    weight 6
  ]
  edge
  [
    source 117
    target 39
    weight 1
  ]
  edge
  [
    source 118
    target 39
    weight 56
  ]
  edge
  [
    source 128
    target 39
    weight 74
  ]
  edge
  [
    source 129
    target 39
    weight 123
  ]
  edge
  [
    source 130
    target 39
    weight 1
  ]
  edge
  [
    source 131
    target 39
    weight 53
  ]
  edge
  [
    source 136
    target 39
    weight 1
  ]
  edge
  [
    source 138
    target 39
    weight 7
  ]
  edge
  [
    source 139
    target 39
    weight 1
  ]
  edge
  [
    source 145
    target 39
    weight 1
  ]
  edge
  [
    source 146
    target 39
    weight 2
  ]
  edge
  [
    source 148
    target 39
    weight 1
  ]
  edge
  [
    source 150
    target 39
    weight 1
  ]
  edge
  [
    source 151
    target 39
    weight 1
  ]
  edge
  [
    source 152
    target 39
    weight 1
  ]
  edge
  [
    source 153
    target 39
    weight 1
  ]
  edge
  [
    source 154
    target 39
    weight 5
  ]
  edge
  [
    source 155
    target 39
    weight 1
  ]
  edge
  [
    source 157
    target 39
    weight 50
  ]
  edge
  [
    source 158
    target 39
    weight 2
  ]
  edge
  [
    source 161
    target 39
    weight 9
  ]
  edge
  [
    source 162
    target 39
    weight 56
  ]
  edge
  [
    source 163
    target 39
    weight 2
  ]
  edge
  [
    source 164
    target 39
    weight 1
  ]
  edge
  [
    source 167
    target 39
    weight 1
  ]
  edge
  [
    source 169
    target 39
    weight 1
  ]
  edge
  [
    source 173
    target 39
    weight 1
  ]
  edge
  [
    source 175
    target 39
    weight 1
  ]
  edge
  [
    source 176
    target 39
    weight 1
  ]
  edge
  [
    source 179
    target 39
    weight 1
  ]
  edge
  [
    source 180
    target 39
    weight 2
  ]
  edge
  [
    source 186
    target 39
    weight 3
  ]
  edge
  [
    source 188
    target 39
    weight 3
  ]
  edge
  [
    source 189
    target 39
    weight 2
  ]
  edge
  [
    source 190
    target 39
    weight 1
  ]
  edge
  [
    source 191
    target 39
    weight 1
  ]
  edge
  [
    source 192
    target 39
    weight 5
  ]
  edge
  [
    source 193
    target 39
    weight 1
  ]
  edge
  [
    source 196
    target 39
    weight 3
  ]
  edge
  [
    source 197
    target 39
    weight 2
  ]
  edge
  [
    source 198
    target 39
    weight 1
  ]
  edge
  [
    source 201
    target 39
    weight 7
  ]
  edge
  [
    source 204
    target 39
    weight 1
  ]
  edge
  [
    source 205
    target 39
    weight 1
  ]
  edge
  [
    source 206
    target 39
    weight 1
  ]
  edge
  [
    source 208
    target 39
    weight 1
  ]
  edge
  [
    source 209
    target 39
    weight 3
  ]
  edge
  [
    source 210
    target 39
    weight 1
  ]
  edge
  [
    source 212
    target 39
    weight 1
  ]
  edge
  [
    source 216
    target 39
    weight 7
  ]
  edge
  [
    source 217
    target 39
    weight 1
  ]
  edge
  [
    source 219
    target 39
    weight 3
  ]
  edge
  [
    source 224
    target 39
    weight 1
  ]
  edge
  [
    source 227
    target 39
    weight 1
  ]
  edge
  [
    source 231
    target 39
    weight 2
  ]
  edge
  [
    source 233
    target 39
    weight 1
  ]
  edge
  [
    source 234
    target 39
    weight 1
  ]
  edge
  [
    source 235
    target 39
    weight 2
  ]
  edge
  [
    source 237
    target 39
    weight 2
  ]
  edge
  [
    source 240
    target 39
    weight 2
  ]
  edge
  [
    source 241
    target 39
    weight 3
  ]
  edge
  [
    source 247
    target 39
    weight 2
  ]
  edge
  [
    source 249
    target 39
    weight 1
  ]
  edge
  [
    source 254
    target 39
    weight 3
  ]
  edge
  [
    source 261
    target 39
    weight 1
  ]
  edge
  [
    source 262
    target 39
    weight 2
  ]
  edge
  [
    source 272
    target 39
    weight 11
  ]
  edge
  [
    source 274
    target 39
    weight 1
  ]
  edge
  [
    source 276
    target 39
    weight 2
  ]
  edge
  [
    source 277
    target 39
    weight 2
  ]
  edge
  [
    source 279
    target 39
    weight 2
  ]
  edge
  [
    source 280
    target 39
    weight 1
  ]
  edge
  [
    source 281
    target 39
    weight 1
  ]
  edge
  [
    source 282
    target 39
    weight 1
  ]
  edge
  [
    source 284
    target 39
    weight 1
  ]
  edge
  [
    source 285
    target 39
    weight 5
  ]
  edge
  [
    source 287
    target 39
    weight 12
  ]
  edge
  [
    source 288
    target 39
    weight 80
  ]
  edge
  [
    source 296
    target 39
    weight 2
  ]
  edge
  [
    source 300
    target 39
    weight 1
  ]
  edge
  [
    source 302
    target 39
    weight 1
  ]
  edge
  [
    source 305
    target 39
    weight 1
  ]
  edge
  [
    source 306
    target 39
    weight 3
  ]
  edge
  [
    source 307
    target 39
    weight 1
  ]
  edge
  [
    source 310
    target 39
    weight 1
  ]
  edge
  [
    source 311
    target 39
    weight 1
  ]
  edge
  [
    source 41
    target 40
    weight 44
  ]
  edge
  [
    source 42
    target 40
    weight 2
  ]
  edge
  [
    source 43
    target 40
    weight 4
  ]
  edge
  [
    source 45
    target 40
    weight 1
  ]
  edge
  [
    source 55
    target 40
    weight 1
  ]
  edge
  [
    source 56
    target 40
    weight 81
  ]
  edge
  [
    source 57
    target 40
    weight 3
  ]
  edge
  [
    source 58
    target 40
    weight 4
  ]
  edge
  [
    source 59
    target 40
    weight 1
  ]
  edge
  [
    source 61
    target 40
    weight 136
  ]
  edge
  [
    source 62
    target 40
    weight 19
  ]
  edge
  [
    source 65
    target 40
    weight 30
  ]
  edge
  [
    source 66
    target 40
    weight 42
  ]
  edge
  [
    source 67
    target 40
    weight 2
  ]
  edge
  [
    source 72
    target 40
    weight 5
  ]
  edge
  [
    source 75
    target 40
    weight 1
  ]
  edge
  [
    source 76
    target 40
    weight 1
  ]
  edge
  [
    source 79
    target 40
    weight 41
  ]
  edge
  [
    source 84
    target 40
    weight 7
  ]
  edge
  [
    source 86
    target 40
    weight 1
  ]
  edge
  [
    source 87
    target 40
    weight 2
  ]
  edge
  [
    source 88
    target 40
    weight 3
  ]
  edge
  [
    source 89
    target 40
    weight 1
  ]
  edge
  [
    source 90
    target 40
    weight 1
  ]
  edge
  [
    source 91
    target 40
    weight 1
  ]
  edge
  [
    source 92
    target 40
    weight 4
  ]
  edge
  [
    source 97
    target 40
    weight 58
  ]
  edge
  [
    source 98
    target 40
    weight 5
  ]
  edge
  [
    source 103
    target 40
    weight 1
  ]
  edge
  [
    source 105
    target 40
    weight 66
  ]
  edge
  [
    source 106
    target 40
    weight 3
  ]
  edge
  [
    source 108
    target 40
    weight 11
  ]
  edge
  [
    source 109
    target 40
    weight 23
  ]
  edge
  [
    source 112
    target 40
    weight 45
  ]
  edge
  [
    source 114
    target 40
    weight 46
  ]
  edge
  [
    source 115
    target 40
    weight 28
  ]
  edge
  [
    source 116
    target 40
    weight 2
  ]
  edge
  [
    source 117
    target 40
    weight 1
  ]
  edge
  [
    source 118
    target 40
    weight 108
  ]
  edge
  [
    source 123
    target 40
    weight 1
  ]
  edge
  [
    source 124
    target 40
    weight 1
  ]
  edge
  [
    source 127
    target 40
    weight 1
  ]
  edge
  [
    source 128
    target 40
    weight 101
  ]
  edge
  [
    source 129
    target 40
    weight 196
  ]
  edge
  [
    source 131
    target 40
    weight 20
  ]
  edge
  [
    source 137
    target 40
    weight 1
  ]
  edge
  [
    source 139
    target 40
    weight 3
  ]
  edge
  [
    source 142
    target 40
    weight 13
  ]
  edge
  [
    source 144
    target 40
    weight 1
  ]
  edge
  [
    source 152
    target 40
    weight 1
  ]
  edge
  [
    source 153
    target 40
    weight 1
  ]
  edge
  [
    source 157
    target 40
    weight 123
  ]
  edge
  [
    source 158
    target 40
    weight 1
  ]
  edge
  [
    source 161
    target 40
    weight 38
  ]
  edge
  [
    source 162
    target 40
    weight 34
  ]
  edge
  [
    source 163
    target 40
    weight 13
  ]
  edge
  [
    source 164
    target 40
    weight 2
  ]
  edge
  [
    source 168
    target 40
    weight 1
  ]
  edge
  [
    source 173
    target 40
    weight 1
  ]
  edge
  [
    source 176
    target 40
    weight 10
  ]
  edge
  [
    source 182
    target 40
    weight 1
  ]
  edge
  [
    source 183
    target 40
    weight 1
  ]
  edge
  [
    source 186
    target 40
    weight 1
  ]
  edge
  [
    source 188
    target 40
    weight 1
  ]
  edge
  [
    source 189
    target 40
    weight 3
  ]
  edge
  [
    source 190
    target 40
    weight 3
  ]
  edge
  [
    source 201
    target 40
    weight 3
  ]
  edge
  [
    source 203
    target 40
    weight 3
  ]
  edge
  [
    source 205
    target 40
    weight 17
  ]
  edge
  [
    source 216
    target 40
    weight 32
  ]
  edge
  [
    source 221
    target 40
    weight 1
  ]
  edge
  [
    source 227
    target 40
    weight 1
  ]
  edge
  [
    source 231
    target 40
    weight 7
  ]
  edge
  [
    source 233
    target 40
    weight 1
  ]
  edge
  [
    source 236
    target 40
    weight 6
  ]
  edge
  [
    source 241
    target 40
    weight 3
  ]
  edge
  [
    source 247
    target 40
    weight 15
  ]
  edge
  [
    source 257
    target 40
    weight 1
  ]
  edge
  [
    source 258
    target 40
    weight 7
  ]
  edge
  [
    source 262
    target 40
    weight 14
  ]
  edge
  [
    source 274
    target 40
    weight 1
  ]
  edge
  [
    source 277
    target 40
    weight 3
  ]
  edge
  [
    source 279
    target 40
    weight 6
  ]
  edge
  [
    source 283
    target 40
    weight 3
  ]
  edge
  [
    source 285
    target 40
    weight 22
  ]
  edge
  [
    source 286
    target 40
    weight 1
  ]
  edge
  [
    source 287
    target 40
    weight 2
  ]
  edge
  [
    source 290
    target 40
    weight 7
  ]
  edge
  [
    source 295
    target 40
    weight 1
  ]
  edge
  [
    source 299
    target 40
    weight 1
  ]
  edge
  [
    source 302
    target 40
    weight 1
  ]
  edge
  [
    source 306
    target 40
    weight 48
  ]
  edge
  [
    source 307
    target 40
    weight 38
  ]
  edge
  [
    source 308
    target 40
    weight 5
  ]
  edge
  [
    source 310
    target 40
    weight 26
  ]
  edge
  [
    source 311
    target 40
    weight 1
  ]
  edge
  [
    source 312
    target 40
    weight 1
  ]
  edge
  [
    source 43
    target 41
    weight 2
  ]
  edge
  [
    source 48
    target 41
    weight 1
  ]
  edge
  [
    source 49
    target 41
    weight 2
  ]
  edge
  [
    source 51
    target 41
    weight 1
  ]
  edge
  [
    source 54
    target 41
    weight 2
  ]
  edge
  [
    source 56
    target 41
    weight 36
  ]
  edge
  [
    source 59
    target 41
    weight 2
  ]
  edge
  [
    source 60
    target 41
    weight 1
  ]
  edge
  [
    source 61
    target 41
    weight 10
  ]
  edge
  [
    source 62
    target 41
    weight 80
  ]
  edge
  [
    source 64
    target 41
    weight 1
  ]
  edge
  [
    source 66
    target 41
    weight 33
  ]
  edge
  [
    source 67
    target 41
    weight 28
  ]
  edge
  [
    source 69
    target 41
    weight 1
  ]
  edge
  [
    source 71
    target 41
    weight 1
  ]
  edge
  [
    source 73
    target 41
    weight 1
  ]
  edge
  [
    source 77
    target 41
    weight 32
  ]
  edge
  [
    source 79
    target 41
    weight 34
  ]
  edge
  [
    source 80
    target 41
    weight 1
  ]
  edge
  [
    source 81
    target 41
    weight 19
  ]
  edge
  [
    source 84
    target 41
    weight 1
  ]
  edge
  [
    source 87
    target 41
    weight 1
  ]
  edge
  [
    source 89
    target 41
    weight 1
  ]
  edge
  [
    source 92
    target 41
    weight 3
  ]
  edge
  [
    source 97
    target 41
    weight 22
  ]
  edge
  [
    source 105
    target 41
    weight 62
  ]
  edge
  [
    source 106
    target 41
    weight 15
  ]
  edge
  [
    source 108
    target 41
    weight 3
  ]
  edge
  [
    source 110
    target 41
    weight 1
  ]
  edge
  [
    source 112
    target 41
    weight 9
  ]
  edge
  [
    source 113
    target 41
    weight 1
  ]
  edge
  [
    source 114
    target 41
    weight 35
  ]
  edge
  [
    source 115
    target 41
    weight 1
  ]
  edge
  [
    source 118
    target 41
    weight 28
  ]
  edge
  [
    source 120
    target 41
    weight 1
  ]
  edge
  [
    source 121
    target 41
    weight 2
  ]
  edge
  [
    source 123
    target 41
    weight 1
  ]
  edge
  [
    source 124
    target 41
    weight 57
  ]
  edge
  [
    source 126
    target 41
    weight 5
  ]
  edge
  [
    source 128
    target 41
    weight 20
  ]
  edge
  [
    source 129
    target 41
    weight 39
  ]
  edge
  [
    source 130
    target 41
    weight 1
  ]
  edge
  [
    source 131
    target 41
    weight 24
  ]
  edge
  [
    source 132
    target 41
    weight 1
  ]
  edge
  [
    source 136
    target 41
    weight 1
  ]
  edge
  [
    source 137
    target 41
    weight 1
  ]
  edge
  [
    source 138
    target 41
    weight 1
  ]
  edge
  [
    source 139
    target 41
    weight 1
  ]
  edge
  [
    source 140
    target 41
    weight 1
  ]
  edge
  [
    source 142
    target 41
    weight 7
  ]
  edge
  [
    source 143
    target 41
    weight 1
  ]
  edge
  [
    source 144
    target 41
    weight 3
  ]
  edge
  [
    source 146
    target 41
    weight 3
  ]
  edge
  [
    source 148
    target 41
    weight 23
  ]
  edge
  [
    source 150
    target 41
    weight 2
  ]
  edge
  [
    source 152
    target 41
    weight 2
  ]
  edge
  [
    source 153
    target 41
    weight 1
  ]
  edge
  [
    source 157
    target 41
    weight 47
  ]
  edge
  [
    source 158
    target 41
    weight 32
  ]
  edge
  [
    source 160
    target 41
    weight 8
  ]
  edge
  [
    source 161
    target 41
    weight 5
  ]
  edge
  [
    source 162
    target 41
    weight 6
  ]
  edge
  [
    source 164
    target 41
    weight 1
  ]
  edge
  [
    source 171
    target 41
    weight 2
  ]
  edge
  [
    source 182
    target 41
    weight 8
  ]
  edge
  [
    source 189
    target 41
    weight 1
  ]
  edge
  [
    source 192
    target 41
    weight 1
  ]
  edge
  [
    source 193
    target 41
    weight 5
  ]
  edge
  [
    source 195
    target 41
    weight 1
  ]
  edge
  [
    source 199
    target 41
    weight 7
  ]
  edge
  [
    source 206
    target 41
    weight 1
  ]
  edge
  [
    source 208
    target 41
    weight 1
  ]
  edge
  [
    source 209
    target 41
    weight 6
  ]
  edge
  [
    source 210
    target 41
    weight 1
  ]
  edge
  [
    source 212
    target 41
    weight 1
  ]
  edge
  [
    source 222
    target 41
    weight 1
  ]
  edge
  [
    source 223
    target 41
    weight 70
  ]
  edge
  [
    source 226
    target 41
    weight 1
  ]
  edge
  [
    source 227
    target 41
    weight 1
  ]
  edge
  [
    source 232
    target 41
    weight 14
  ]
  edge
  [
    source 234
    target 41
    weight 1
  ]
  edge
  [
    source 235
    target 41
    weight 4
  ]
  edge
  [
    source 241
    target 41
    weight 95
  ]
  edge
  [
    source 242
    target 41
    weight 27
  ]
  edge
  [
    source 243
    target 41
    weight 2
  ]
  edge
  [
    source 244
    target 41
    weight 2
  ]
  edge
  [
    source 246
    target 41
    weight 2
  ]
  edge
  [
    source 255
    target 41
    weight 3
  ]
  edge
  [
    source 257
    target 41
    weight 1
  ]
  edge
  [
    source 259
    target 41
    weight 1
  ]
  edge
  [
    source 263
    target 41
    weight 2
  ]
  edge
  [
    source 267
    target 41
    weight 2
  ]
  edge
  [
    source 269
    target 41
    weight 2
  ]
  edge
  [
    source 270
    target 41
    weight 1
  ]
  edge
  [
    source 271
    target 41
    weight 3
  ]
  edge
  [
    source 273
    target 41
    weight 2
  ]
  edge
  [
    source 276
    target 41
    weight 1
  ]
  edge
  [
    source 278
    target 41
    weight 3
  ]
  edge
  [
    source 280
    target 41
    weight 1
  ]
  edge
  [
    source 283
    target 41
    weight 1
  ]
  edge
  [
    source 284
    target 41
    weight 2
  ]
  edge
  [
    source 286
    target 41
    weight 1
  ]
  edge
  [
    source 289
    target 41
    weight 1
  ]
  edge
  [
    source 294
    target 41
    weight 2
  ]
  edge
  [
    source 295
    target 41
    weight 7
  ]
  edge
  [
    source 296
    target 41
    weight 2
  ]
  edge
  [
    source 301
    target 41
    weight 1
  ]
  edge
  [
    source 304
    target 41
    weight 1
  ]
  edge
  [
    source 305
    target 41
    weight 1
  ]
  edge
  [
    source 309
    target 41
    weight 1
  ]
  edge
  [
    source 46
    target 42
    weight 12
  ]
  edge
  [
    source 57
    target 42
    weight 1
  ]
  edge
  [
    source 58
    target 42
    weight 2
  ]
  edge
  [
    source 59
    target 42
    weight 1
  ]
  edge
  [
    source 65
    target 42
    weight 1
  ]
  edge
  [
    source 66
    target 42
    weight 1
  ]
  edge
  [
    source 67
    target 42
    weight 7
  ]
  edge
  [
    source 68
    target 42
    weight 39
  ]
  edge
  [
    source 69
    target 42
    weight 42
  ]
  edge
  [
    source 72
    target 42
    weight 69
  ]
  edge
  [
    source 75
    target 42
    weight 2
  ]
  edge
  [
    source 76
    target 42
    weight 1
  ]
  edge
  [
    source 80
    target 42
    weight 1
  ]
  edge
  [
    source 84
    target 42
    weight 2
  ]
  edge
  [
    source 86
    target 42
    weight 3
  ]
  edge
  [
    source 87
    target 42
    weight 3
  ]
  edge
  [
    source 88
    target 42
    weight 6
  ]
  edge
  [
    source 90
    target 42
    weight 25
  ]
  edge
  [
    source 91
    target 42
    weight 14
  ]
  edge
  [
    source 96
    target 42
    weight 1
  ]
  edge
  [
    source 97
    target 42
    weight 1
  ]
  edge
  [
    source 98
    target 42
    weight 2
  ]
  edge
  [
    source 101
    target 42
    weight 1
  ]
  edge
  [
    source 102
    target 42
    weight 28
  ]
  edge
  [
    source 103
    target 42
    weight 1
  ]
  edge
  [
    source 104
    target 42
    weight 1
  ]
  edge
  [
    source 105
    target 42
    weight 1
  ]
  edge
  [
    source 115
    target 42
    weight 3
  ]
  edge
  [
    source 128
    target 42
    weight 1
  ]
  edge
  [
    source 133
    target 42
    weight 1
  ]
  edge
  [
    source 136
    target 42
    weight 1
  ]
  edge
  [
    source 137
    target 42
    weight 1
  ]
  edge
  [
    source 138
    target 42
    weight 68
  ]
  edge
  [
    source 139
    target 42
    weight 25
  ]
  edge
  [
    source 140
    target 42
    weight 1
  ]
  edge
  [
    source 142
    target 42
    weight 1
  ]
  edge
  [
    source 144
    target 42
    weight 1
  ]
  edge
  [
    source 145
    target 42
    weight 2
  ]
  edge
  [
    source 151
    target 42
    weight 1
  ]
  edge
  [
    source 153
    target 42
    weight 1
  ]
  edge
  [
    source 157
    target 42
    weight 1
  ]
  edge
  [
    source 158
    target 42
    weight 11
  ]
  edge
  [
    source 160
    target 42
    weight 1
  ]
  edge
  [
    source 161
    target 42
    weight 44
  ]
  edge
  [
    source 163
    target 42
    weight 7
  ]
  edge
  [
    source 164
    target 42
    weight 1
  ]
  edge
  [
    source 166
    target 42
    weight 15
  ]
  edge
  [
    source 168
    target 42
    weight 53
  ]
  edge
  [
    source 176
    target 42
    weight 2
  ]
  edge
  [
    source 179
    target 42
    weight 1
  ]
  edge
  [
    source 181
    target 42
    weight 1
  ]
  edge
  [
    source 189
    target 42
    weight 1
  ]
  edge
  [
    source 190
    target 42
    weight 5
  ]
  edge
  [
    source 192
    target 42
    weight 3
  ]
  edge
  [
    source 193
    target 42
    weight 1
  ]
  edge
  [
    source 197
    target 42
    weight 1
  ]
  edge
  [
    source 198
    target 42
    weight 11
  ]
  edge
  [
    source 199
    target 42
    weight 1
  ]
  edge
  [
    source 201
    target 42
    weight 2
  ]
  edge
  [
    source 203
    target 42
    weight 2
  ]
  edge
  [
    source 205
    target 42
    weight 2
  ]
  edge
  [
    source 211
    target 42
    weight 26
  ]
  edge
  [
    source 212
    target 42
    weight 2
  ]
  edge
  [
    source 216
    target 42
    weight 9
  ]
  edge
  [
    source 218
    target 42
    weight 1
  ]
  edge
  [
    source 223
    target 42
    weight 1
  ]
  edge
  [
    source 229
    target 42
    weight 1
  ]
  edge
  [
    source 231
    target 42
    weight 4
  ]
  edge
  [
    source 233
    target 42
    weight 1
  ]
  edge
  [
    source 236
    target 42
    weight 32
  ]
  edge
  [
    source 237
    target 42
    weight 1
  ]
  edge
  [
    source 240
    target 42
    weight 1
  ]
  edge
  [
    source 241
    target 42
    weight 3
  ]
  edge
  [
    source 242
    target 42
    weight 1
  ]
  edge
  [
    source 254
    target 42
    weight 1
  ]
  edge
  [
    source 258
    target 42
    weight 1
  ]
  edge
  [
    source 260
    target 42
    weight 3
  ]
  edge
  [
    source 262
    target 42
    weight 1
  ]
  edge
  [
    source 267
    target 42
    weight 1
  ]
  edge
  [
    source 273
    target 42
    weight 1
  ]
  edge
  [
    source 274
    target 42
    weight 1
  ]
  edge
  [
    source 275
    target 42
    weight 2
  ]
  edge
  [
    source 277
    target 42
    weight 56
  ]
  edge
  [
    source 279
    target 42
    weight 2
  ]
  edge
  [
    source 282
    target 42
    weight 1
  ]
  edge
  [
    source 284
    target 42
    weight 1
  ]
  edge
  [
    source 285
    target 42
    weight 2
  ]
  edge
  [
    source 286
    target 42
    weight 2
  ]
  edge
  [
    source 287
    target 42
    weight 3
  ]
  edge
  [
    source 289
    target 42
    weight 1
  ]
  edge
  [
    source 290
    target 42
    weight 4
  ]
  edge
  [
    source 303
    target 42
    weight 3
  ]
  edge
  [
    source 305
    target 42
    weight 1
  ]
  edge
  [
    source 306
    target 42
    weight 2
  ]
  edge
  [
    source 307
    target 42
    weight 3
  ]
  edge
  [
    source 310
    target 42
    weight 1
  ]
  edge
  [
    source 312
    target 42
    weight 5
  ]
  edge
  [
    source 44
    target 43
    weight 10
  ]
  edge
  [
    source 45
    target 43
    weight 13
  ]
  edge
  [
    source 47
    target 43
    weight 1
  ]
  edge
  [
    source 50
    target 43
    weight 30
  ]
  edge
  [
    source 51
    target 43
    weight 3
  ]
  edge
  [
    source 53
    target 43
    weight 2
  ]
  edge
  [
    source 54
    target 43
    weight 32
  ]
  edge
  [
    source 56
    target 43
    weight 3
  ]
  edge
  [
    source 57
    target 43
    weight 89
  ]
  edge
  [
    source 59
    target 43
    weight 1
  ]
  edge
  [
    source 63
    target 43
    weight 16
  ]
  edge
  [
    source 64
    target 43
    weight 1
  ]
  edge
  [
    source 65
    target 43
    weight 98
  ]
  edge
  [
    source 66
    target 43
    weight 15
  ]
  edge
  [
    source 71
    target 43
    weight 118
  ]
  edge
  [
    source 73
    target 43
    weight 3
  ]
  edge
  [
    source 74
    target 43
    weight 18
  ]
  edge
  [
    source 76
    target 43
    weight 1
  ]
  edge
  [
    source 78
    target 43
    weight 38
  ]
  edge
  [
    source 80
    target 43
    weight 6
  ]
  edge
  [
    source 82
    target 43
    weight 37
  ]
  edge
  [
    source 83
    target 43
    weight 4
  ]
  edge
  [
    source 86
    target 43
    weight 1
  ]
  edge
  [
    source 87
    target 43
    weight 1
  ]
  edge
  [
    source 95
    target 43
    weight 4
  ]
  edge
  [
    source 96
    target 43
    weight 7
  ]
  edge
  [
    source 99
    target 43
    weight 121
  ]
  edge
  [
    source 101
    target 43
    weight 1
  ]
  edge
  [
    source 102
    target 43
    weight 25
  ]
  edge
  [
    source 104
    target 43
    weight 1
  ]
  edge
  [
    source 105
    target 43
    weight 14
  ]
  edge
  [
    source 113
    target 43
    weight 3
  ]
  edge
  [
    source 116
    target 43
    weight 4
  ]
  edge
  [
    source 120
    target 43
    weight 1
  ]
  edge
  [
    source 121
    target 43
    weight 4
  ]
  edge
  [
    source 123
    target 43
    weight 11
  ]
  edge
  [
    source 125
    target 43
    weight 1
  ]
  edge
  [
    source 128
    target 43
    weight 1
  ]
  edge
  [
    source 131
    target 43
    weight 44
  ]
  edge
  [
    source 132
    target 43
    weight 1
  ]
  edge
  [
    source 133
    target 43
    weight 26
  ]
  edge
  [
    source 134
    target 43
    weight 8
  ]
  edge
  [
    source 136
    target 43
    weight 6
  ]
  edge
  [
    source 137
    target 43
    weight 1
  ]
  edge
  [
    source 138
    target 43
    weight 2
  ]
  edge
  [
    source 139
    target 43
    weight 2
  ]
  edge
  [
    source 141
    target 43
    weight 2
  ]
  edge
  [
    source 143
    target 43
    weight 6
  ]
  edge
  [
    source 144
    target 43
    weight 5
  ]
  edge
  [
    source 145
    target 43
    weight 28
  ]
  edge
  [
    source 149
    target 43
    weight 47
  ]
  edge
  [
    source 150
    target 43
    weight 1
  ]
  edge
  [
    source 151
    target 43
    weight 31
  ]
  edge
  [
    source 152
    target 43
    weight 1
  ]
  edge
  [
    source 154
    target 43
    weight 2
  ]
  edge
  [
    source 158
    target 43
    weight 1
  ]
  edge
  [
    source 164
    target 43
    weight 48
  ]
  edge
  [
    source 165
    target 43
    weight 3
  ]
  edge
  [
    source 177
    target 43
    weight 3
  ]
  edge
  [
    source 180
    target 43
    weight 1
  ]
  edge
  [
    source 181
    target 43
    weight 1
  ]
  edge
  [
    source 184
    target 43
    weight 1
  ]
  edge
  [
    source 185
    target 43
    weight 1
  ]
  edge
  [
    source 188
    target 43
    weight 7
  ]
  edge
  [
    source 189
    target 43
    weight 1
  ]
  edge
  [
    source 192
    target 43
    weight 1
  ]
  edge
  [
    source 195
    target 43
    weight 7
  ]
  edge
  [
    source 196
    target 43
    weight 55
  ]
  edge
  [
    source 197
    target 43
    weight 20
  ]
  edge
  [
    source 200
    target 43
    weight 4
  ]
  edge
  [
    source 206
    target 43
    weight 4
  ]
  edge
  [
    source 207
    target 43
    weight 1
  ]
  edge
  [
    source 212
    target 43
    weight 1
  ]
  edge
  [
    source 213
    target 43
    weight 5
  ]
  edge
  [
    source 218
    target 43
    weight 37
  ]
  edge
  [
    source 229
    target 43
    weight 34
  ]
  edge
  [
    source 231
    target 43
    weight 1
  ]
  edge
  [
    source 234
    target 43
    weight 3
  ]
  edge
  [
    source 235
    target 43
    weight 18
  ]
  edge
  [
    source 236
    target 43
    weight 62
  ]
  edge
  [
    source 238
    target 43
    weight 13
  ]
  edge
  [
    source 239
    target 43
    weight 29
  ]
  edge
  [
    source 240
    target 43
    weight 1
  ]
  edge
  [
    source 242
    target 43
    weight 29
  ]
  edge
  [
    source 243
    target 43
    weight 54
  ]
  edge
  [
    source 245
    target 43
    weight 19
  ]
  edge
  [
    source 246
    target 43
    weight 1
  ]
  edge
  [
    source 248
    target 43
    weight 2
  ]
  edge
  [
    source 249
    target 43
    weight 57
  ]
  edge
  [
    source 250
    target 43
    weight 4
  ]
  edge
  [
    source 251
    target 43
    weight 1
  ]
  edge
  [
    source 254
    target 43
    weight 3
  ]
  edge
  [
    source 259
    target 43
    weight 6
  ]
  edge
  [
    source 260
    target 43
    weight 22
  ]
  edge
  [
    source 271
    target 43
    weight 2
  ]
  edge
  [
    source 272
    target 43
    weight 4
  ]
  edge
  [
    source 276
    target 43
    weight 1
  ]
  edge
  [
    source 277
    target 43
    weight 1
  ]
  edge
  [
    source 282
    target 43
    weight 148
  ]
  edge
  [
    source 283
    target 43
    weight 1
  ]
  edge
  [
    source 284
    target 43
    weight 9
  ]
  edge
  [
    source 287
    target 43
    weight 3
  ]
  edge
  [
    source 289
    target 43
    weight 25
  ]
  edge
  [
    source 292
    target 43
    weight 1
  ]
  edge
  [
    source 294
    target 43
    weight 3
  ]
  edge
  [
    source 295
    target 43
    weight 3
  ]
  edge
  [
    source 296
    target 43
    weight 1
  ]
  edge
  [
    source 297
    target 43
    weight 7
  ]
  edge
  [
    source 298
    target 43
    weight 5
  ]
  edge
  [
    source 299
    target 43
    weight 19
  ]
  edge
  [
    source 305
    target 43
    weight 1
  ]
  edge
  [
    source 45
    target 44
    weight 8
  ]
  edge
  [
    source 50
    target 44
    weight 8
  ]
  edge
  [
    source 54
    target 44
    weight 12
  ]
  edge
  [
    source 55
    target 44
    weight 1
  ]
  edge
  [
    source 63
    target 44
    weight 1
  ]
  edge
  [
    source 65
    target 44
    weight 27
  ]
  edge
  [
    source 70
    target 44
    weight 28
  ]
  edge
  [
    source 71
    target 44
    weight 19
  ]
  edge
  [
    source 74
    target 44
    weight 30
  ]
  edge
  [
    source 80
    target 44
    weight 10
  ]
  edge
  [
    source 82
    target 44
    weight 31
  ]
  edge
  [
    source 83
    target 44
    weight 1
  ]
  edge
  [
    source 87
    target 44
    weight 1
  ]
  edge
  [
    source 95
    target 44
    weight 8
  ]
  edge
  [
    source 96
    target 44
    weight 8
  ]
  edge
  [
    source 99
    target 44
    weight 3
  ]
  edge
  [
    source 100
    target 44
    weight 2
  ]
  edge
  [
    source 101
    target 44
    weight 1
  ]
  edge
  [
    source 104
    target 44
    weight 7
  ]
  edge
  [
    source 121
    target 44
    weight 2
  ]
  edge
  [
    source 128
    target 44
    weight 1
  ]
  edge
  [
    source 133
    target 44
    weight 21
  ]
  edge
  [
    source 137
    target 44
    weight 1
  ]
  edge
  [
    source 141
    target 44
    weight 21
  ]
  edge
  [
    source 144
    target 44
    weight 3
  ]
  edge
  [
    source 145
    target 44
    weight 69
  ]
  edge
  [
    source 149
    target 44
    weight 43
  ]
  edge
  [
    source 151
    target 44
    weight 59
  ]
  edge
  [
    source 155
    target 44
    weight 1
  ]
  edge
  [
    source 157
    target 44
    weight 1
  ]
  edge
  [
    source 159
    target 44
    weight 1
  ]
  edge
  [
    source 163
    target 44
    weight 2
  ]
  edge
  [
    source 172
    target 44
    weight 5
  ]
  edge
  [
    source 177
    target 44
    weight 2
  ]
  edge
  [
    source 179
    target 44
    weight 1
  ]
  edge
  [
    source 184
    target 44
    weight 1
  ]
  edge
  [
    source 185
    target 44
    weight 2
  ]
  edge
  [
    source 189
    target 44
    weight 1
  ]
  edge
  [
    source 190
    target 44
    weight 4
  ]
  edge
  [
    source 192
    target 44
    weight 9
  ]
  edge
  [
    source 195
    target 44
    weight 2
  ]
  edge
  [
    source 196
    target 44
    weight 1
  ]
  edge
  [
    source 199
    target 44
    weight 1
  ]
  edge
  [
    source 201
    target 44
    weight 21
  ]
  edge
  [
    source 206
    target 44
    weight 1
  ]
  edge
  [
    source 210
    target 44
    weight 14
  ]
  edge
  [
    source 211
    target 44
    weight 2
  ]
  edge
  [
    source 216
    target 44
    weight 5
  ]
  edge
  [
    source 221
    target 44
    weight 5
  ]
  edge
  [
    source 229
    target 44
    weight 36
  ]
  edge
  [
    source 233
    target 44
    weight 1
  ]
  edge
  [
    source 234
    target 44
    weight 1
  ]
  edge
  [
    source 235
    target 44
    weight 3
  ]
  edge
  [
    source 236
    target 44
    weight 1
  ]
  edge
  [
    source 239
    target 44
    weight 2
  ]
  edge
  [
    source 242
    target 44
    weight 1
  ]
  edge
  [
    source 243
    target 44
    weight 1
  ]
  edge
  [
    source 245
    target 44
    weight 2
  ]
  edge
  [
    source 247
    target 44
    weight 42
  ]
  edge
  [
    source 248
    target 44
    weight 1
  ]
  edge
  [
    source 249
    target 44
    weight 5
  ]
  edge
  [
    source 254
    target 44
    weight 1
  ]
  edge
  [
    source 257
    target 44
    weight 1
  ]
  edge
  [
    source 259
    target 44
    weight 1
  ]
  edge
  [
    source 260
    target 44
    weight 12
  ]
  edge
  [
    source 261
    target 44
    weight 77
  ]
  edge
  [
    source 271
    target 44
    weight 2
  ]
  edge
  [
    source 272
    target 44
    weight 13
  ]
  edge
  [
    source 273
    target 44
    weight 1
  ]
  edge
  [
    source 277
    target 44
    weight 1
  ]
  edge
  [
    source 279
    target 44
    weight 20
  ]
  edge
  [
    source 284
    target 44
    weight 1
  ]
  edge
  [
    source 286
    target 44
    weight 1
  ]
  edge
  [
    source 288
    target 44
    weight 1
  ]
  edge
  [
    source 289
    target 44
    weight 32
  ]
  edge
  [
    source 290
    target 44
    weight 1
  ]
  edge
  [
    source 299
    target 44
    weight 20
  ]
  edge
  [
    source 304
    target 44
    weight 1
  ]
  edge
  [
    source 307
    target 44
    weight 6
  ]
  edge
  [
    source 46
    target 45
    weight 24
  ]
  edge
  [
    source 47
    target 45
    weight 1
  ]
  edge
  [
    source 49
    target 45
    weight 64
  ]
  edge
  [
    source 51
    target 45
    weight 8
  ]
  edge
  [
    source 52
    target 45
    weight 1
  ]
  edge
  [
    source 53
    target 45
    weight 1
  ]
  edge
  [
    source 54
    target 45
    weight 4
  ]
  edge
  [
    source 55
    target 45
    weight 2
  ]
  edge
  [
    source 56
    target 45
    weight 3
  ]
  edge
  [
    source 57
    target 45
    weight 149
  ]
  edge
  [
    source 58
    target 45
    weight 1
  ]
  edge
  [
    source 61
    target 45
    weight 1
  ]
  edge
  [
    source 62
    target 45
    weight 1
  ]
  edge
  [
    source 63
    target 45
    weight 9
  ]
  edge
  [
    source 66
    target 45
    weight 6
  ]
  edge
  [
    source 67
    target 45
    weight 42
  ]
  edge
  [
    source 68
    target 45
    weight 48
  ]
  edge
  [
    source 70
    target 45
    weight 67
  ]
  edge
  [
    source 73
    target 45
    weight 3
  ]
  edge
  [
    source 77
    target 45
    weight 1
  ]
  edge
  [
    source 78
    target 45
    weight 9
  ]
  edge
  [
    source 80
    target 45
    weight 18
  ]
  edge
  [
    source 83
    target 45
    weight 2
  ]
  edge
  [
    source 84
    target 45
    weight 23
  ]
  edge
  [
    source 87
    target 45
    weight 1
  ]
  edge
  [
    source 96
    target 45
    weight 17
  ]
  edge
  [
    source 103
    target 45
    weight 1
  ]
  edge
  [
    source 104
    target 45
    weight 2
  ]
  edge
  [
    source 105
    target 45
    weight 5
  ]
  edge
  [
    source 112
    target 45
    weight 1
  ]
  edge
  [
    source 113
    target 45
    weight 4
  ]
  edge
  [
    source 115
    target 45
    weight 2
  ]
  edge
  [
    source 116
    target 45
    weight 9
  ]
  edge
  [
    source 117
    target 45
    weight 1
  ]
  edge
  [
    source 121
    target 45
    weight 3
  ]
  edge
  [
    source 122
    target 45
    weight 2
  ]
  edge
  [
    source 123
    target 45
    weight 63
  ]
  edge
  [
    source 124
    target 45
    weight 1
  ]
  edge
  [
    source 126
    target 45
    weight 1
  ]
  edge
  [
    source 127
    target 45
    weight 1
  ]
  edge
  [
    source 132
    target 45
    weight 65
  ]
  edge
  [
    source 134
    target 45
    weight 5
  ]
  edge
  [
    source 136
    target 45
    weight 13
  ]
  edge
  [
    source 137
    target 45
    weight 40
  ]
  edge
  [
    source 141
    target 45
    weight 4
  ]
  edge
  [
    source 142
    target 45
    weight 1
  ]
  edge
  [
    source 143
    target 45
    weight 3
  ]
  edge
  [
    source 144
    target 45
    weight 11
  ]
  edge
  [
    source 145
    target 45
    weight 70
  ]
  edge
  [
    source 146
    target 45
    weight 69
  ]
  edge
  [
    source 153
    target 45
    weight 1
  ]
  edge
  [
    source 154
    target 45
    weight 8
  ]
  edge
  [
    source 157
    target 45
    weight 11
  ]
  edge
  [
    source 159
    target 45
    weight 3
  ]
  edge
  [
    source 164
    target 45
    weight 1
  ]
  edge
  [
    source 166
    target 45
    weight 38
  ]
  edge
  [
    source 167
    target 45
    weight 1
  ]
  edge
  [
    source 172
    target 45
    weight 1
  ]
  edge
  [
    source 174
    target 45
    weight 1
  ]
  edge
  [
    source 177
    target 45
    weight 11
  ]
  edge
  [
    source 184
    target 45
    weight 5
  ]
  edge
  [
    source 185
    target 45
    weight 4
  ]
  edge
  [
    source 186
    target 45
    weight 6
  ]
  edge
  [
    source 188
    target 45
    weight 1
  ]
  edge
  [
    source 192
    target 45
    weight 3
  ]
  edge
  [
    source 194
    target 45
    weight 1
  ]
  edge
  [
    source 195
    target 45
    weight 4
  ]
  edge
  [
    source 197
    target 45
    weight 15
  ]
  edge
  [
    source 199
    target 45
    weight 1
  ]
  edge
  [
    source 204
    target 45
    weight 1
  ]
  edge
  [
    source 205
    target 45
    weight 1
  ]
  edge
  [
    source 206
    target 45
    weight 9
  ]
  edge
  [
    source 208
    target 45
    weight 1
  ]
  edge
  [
    source 209
    target 45
    weight 1
  ]
  edge
  [
    source 212
    target 45
    weight 1
  ]
  edge
  [
    source 216
    target 45
    weight 21
  ]
  edge
  [
    source 218
    target 45
    weight 9
  ]
  edge
  [
    source 223
    target 45
    weight 1
  ]
  edge
  [
    source 226
    target 45
    weight 17
  ]
  edge
  [
    source 229
    target 45
    weight 7
  ]
  edge
  [
    source 231
    target 45
    weight 1
  ]
  edge
  [
    source 232
    target 45
    weight 1
  ]
  edge
  [
    source 233
    target 45
    weight 1
  ]
  edge
  [
    source 235
    target 45
    weight 22
  ]
  edge
  [
    source 236
    target 45
    weight 3
  ]
  edge
  [
    source 238
    target 45
    weight 3
  ]
  edge
  [
    source 239
    target 45
    weight 21
  ]
  edge
  [
    source 240
    target 45
    weight 1
  ]
  edge
  [
    source 241
    target 45
    weight 1
  ]
  edge
  [
    source 242
    target 45
    weight 10
  ]
  edge
  [
    source 243
    target 45
    weight 68
  ]
  edge
  [
    source 244
    target 45
    weight 1
  ]
  edge
  [
    source 245
    target 45
    weight 5
  ]
  edge
  [
    source 249
    target 45
    weight 16
  ]
  edge
  [
    source 250
    target 45
    weight 2
  ]
  edge
  [
    source 254
    target 45
    weight 4
  ]
  edge
  [
    source 259
    target 45
    weight 1
  ]
  edge
  [
    source 260
    target 45
    weight 78
  ]
  edge
  [
    source 262
    target 45
    weight 1
  ]
  edge
  [
    source 272
    target 45
    weight 7
  ]
  edge
  [
    source 274
    target 45
    weight 2
  ]
  edge
  [
    source 279
    target 45
    weight 36
  ]
  edge
  [
    source 280
    target 45
    weight 1
  ]
  edge
  [
    source 281
    target 45
    weight 1
  ]
  edge
  [
    source 284
    target 45
    weight 1
  ]
  edge
  [
    source 287
    target 45
    weight 56
  ]
  edge
  [
    source 288
    target 45
    weight 46
  ]
  edge
  [
    source 289
    target 45
    weight 21
  ]
  edge
  [
    source 290
    target 45
    weight 59
  ]
  edge
  [
    source 291
    target 45
    weight 1
  ]
  edge
  [
    source 292
    target 45
    weight 1
  ]
  edge
  [
    source 296
    target 45
    weight 1
  ]
  edge
  [
    source 297
    target 45
    weight 22
  ]
  edge
  [
    source 298
    target 45
    weight 4
  ]
  edge
  [
    source 302
    target 45
    weight 2
  ]
  edge
  [
    source 303
    target 45
    weight 1
  ]
  edge
  [
    source 305
    target 45
    weight 51
  ]
  edge
  [
    source 306
    target 45
    weight 89
  ]
  edge
  [
    source 310
    target 45
    weight 1
  ]
  edge
  [
    source 311
    target 45
    weight 18
  ]
  edge
  [
    source 313
    target 45
    weight 2
  ]
  edge
  [
    source 49
    target 46
    weight 11
  ]
  edge
  [
    source 60
    target 46
    weight 3
  ]
  edge
  [
    source 67
    target 46
    weight 9
  ]
  edge
  [
    source 68
    target 46
    weight 93
  ]
  edge
  [
    source 70
    target 46
    weight 2
  ]
  edge
  [
    source 71
    target 46
    weight 3
  ]
  edge
  [
    source 72
    target 46
    weight 5
  ]
  edge
  [
    source 81
    target 46
    weight 4
  ]
  edge
  [
    source 100
    target 46
    weight 2
  ]
  edge
  [
    source 103
    target 46
    weight 1
  ]
  edge
  [
    source 111
    target 46
    weight 2
  ]
  edge
  [
    source 117
    target 46
    weight 1
  ]
  edge
  [
    source 120
    target 46
    weight 23
  ]
  edge
  [
    source 124
    target 46
    weight 4
  ]
  edge
  [
    source 125
    target 46
    weight 40
  ]
  edge
  [
    source 131
    target 46
    weight 4
  ]
  edge
  [
    source 132
    target 46
    weight 1
  ]
  edge
  [
    source 136
    target 46
    weight 1
  ]
  edge
  [
    source 137
    target 46
    weight 3
  ]
  edge
  [
    source 138
    target 46
    weight 2
  ]
  edge
  [
    source 145
    target 46
    weight 33
  ]
  edge
  [
    source 146
    target 46
    weight 9
  ]
  edge
  [
    source 155
    target 46
    weight 1
  ]
  edge
  [
    source 159
    target 46
    weight 7
  ]
  edge
  [
    source 173
    target 46
    weight 1
  ]
  edge
  [
    source 176
    target 46
    weight 10
  ]
  edge
  [
    source 179
    target 46
    weight 5
  ]
  edge
  [
    source 184
    target 46
    weight 1
  ]
  edge
  [
    source 187
    target 46
    weight 9
  ]
  edge
  [
    source 191
    target 46
    weight 2
  ]
  edge
  [
    source 196
    target 46
    weight 11
  ]
  edge
  [
    source 205
    target 46
    weight 1
  ]
  edge
  [
    source 212
    target 46
    weight 1
  ]
  edge
  [
    source 214
    target 46
    weight 4
  ]
  edge
  [
    source 219
    target 46
    weight 37
  ]
  edge
  [
    source 221
    target 46
    weight 2
  ]
  edge
  [
    source 227
    target 46
    weight 8
  ]
  edge
  [
    source 232
    target 46
    weight 2
  ]
  edge
  [
    source 233
    target 46
    weight 6
  ]
  edge
  [
    source 236
    target 46
    weight 30
  ]
  edge
  [
    source 251
    target 46
    weight 6
  ]
  edge
  [
    source 252
    target 46
    weight 2
  ]
  edge
  [
    source 255
    target 46
    weight 2
  ]
  edge
  [
    source 257
    target 46
    weight 9
  ]
  edge
  [
    source 258
    target 46
    weight 1
  ]
  edge
  [
    source 261
    target 46
    weight 2
  ]
  edge
  [
    source 263
    target 46
    weight 1
  ]
  edge
  [
    source 265
    target 46
    weight 1
  ]
  edge
  [
    source 266
    target 46
    weight 11
  ]
  edge
  [
    source 268
    target 46
    weight 1
  ]
  edge
  [
    source 279
    target 46
    weight 7
  ]
  edge
  [
    source 281
    target 46
    weight 4
  ]
  edge
  [
    source 282
    target 46
    weight 1
  ]
  edge
  [
    source 287
    target 46
    weight 34
  ]
  edge
  [
    source 288
    target 46
    weight 24
  ]
  edge
  [
    source 293
    target 46
    weight 1
  ]
  edge
  [
    source 294
    target 46
    weight 1
  ]
  edge
  [
    source 296
    target 46
    weight 1
  ]
  edge
  [
    source 299
    target 46
    weight 1
  ]
  edge
  [
    source 302
    target 46
    weight 1
  ]
  edge
  [
    source 303
    target 46
    weight 9
  ]
  edge
  [
    source 305
    target 46
    weight 27
  ]
  edge
  [
    source 306
    target 46
    weight 4
  ]
  edge
  [
    source 49
    target 47
    weight 1
  ]
  edge
  [
    source 51
    target 47
    weight 2
  ]
  edge
  [
    source 52
    target 47
    weight 53
  ]
  edge
  [
    source 60
    target 47
    weight 1
  ]
  edge
  [
    source 63
    target 47
    weight 2
  ]
  edge
  [
    source 66
    target 47
    weight 4
  ]
  edge
  [
    source 67
    target 47
    weight 1
  ]
  edge
  [
    source 68
    target 47
    weight 45
  ]
  edge
  [
    source 72
    target 47
    weight 56
  ]
  edge
  [
    source 73
    target 47
    weight 1
  ]
  edge
  [
    source 74
    target 47
    weight 1
  ]
  edge
  [
    source 78
    target 47
    weight 52
  ]
  edge
  [
    source 80
    target 47
    weight 1
  ]
  edge
  [
    source 83
    target 47
    weight 17
  ]
  edge
  [
    source 87
    target 47
    weight 1
  ]
  edge
  [
    source 94
    target 47
    weight 26
  ]
  edge
  [
    source 97
    target 47
    weight 2
  ]
  edge
  [
    source 104
    target 47
    weight 1
  ]
  edge
  [
    source 105
    target 47
    weight 2
  ]
  edge
  [
    source 109
    target 47
    weight 1
  ]
  edge
  [
    source 116
    target 47
    weight 25
  ]
  edge
  [
    source 119
    target 47
    weight 76
  ]
  edge
  [
    source 123
    target 47
    weight 1
  ]
  edge
  [
    source 124
    target 47
    weight 36
  ]
  edge
  [
    source 134
    target 47
    weight 2
  ]
  edge
  [
    source 137
    target 47
    weight 2
  ]
  edge
  [
    source 138
    target 47
    weight 1
  ]
  edge
  [
    source 141
    target 47
    weight 1
  ]
  edge
  [
    source 144
    target 47
    weight 1
  ]
  edge
  [
    source 145
    target 47
    weight 1
  ]
  edge
  [
    source 148
    target 47
    weight 1
  ]
  edge
  [
    source 150
    target 47
    weight 2
  ]
  edge
  [
    source 152
    target 47
    weight 1
  ]
  edge
  [
    source 154
    target 47
    weight 26
  ]
  edge
  [
    source 159
    target 47
    weight 1
  ]
  edge
  [
    source 161
    target 47
    weight 1
  ]
  edge
  [
    source 167
    target 47
    weight 22
  ]
  edge
  [
    source 168
    target 47
    weight 2
  ]
  edge
  [
    source 170
    target 47
    weight 9
  ]
  edge
  [
    source 173
    target 47
    weight 1
  ]
  edge
  [
    source 177
    target 47
    weight 1
  ]
  edge
  [
    source 184
    target 47
    weight 3
  ]
  edge
  [
    source 186
    target 47
    weight 1
  ]
  edge
  [
    source 188
    target 47
    weight 84
  ]
  edge
  [
    source 193
    target 47
    weight 1
  ]
  edge
  [
    source 195
    target 47
    weight 4
  ]
  edge
  [
    source 197
    target 47
    weight 3
  ]
  edge
  [
    source 198
    target 47
    weight 18
  ]
  edge
  [
    source 212
    target 47
    weight 2
  ]
  edge
  [
    source 213
    target 47
    weight 3
  ]
  edge
  [
    source 218
    target 47
    weight 1
  ]
  edge
  [
    source 236
    target 47
    weight 4
  ]
  edge
  [
    source 242
    target 47
    weight 3
  ]
  edge
  [
    source 243
    target 47
    weight 1
  ]
  edge
  [
    source 254
    target 47
    weight 2
  ]
  edge
  [
    source 258
    target 47
    weight 1
  ]
  edge
  [
    source 259
    target 47
    weight 2
  ]
  edge
  [
    source 261
    target 47
    weight 1
  ]
  edge
  [
    source 272
    target 47
    weight 1
  ]
  edge
  [
    source 274
    target 47
    weight 16
  ]
  edge
  [
    source 276
    target 47
    weight 81
  ]
  edge
  [
    source 286
    target 47
    weight 2
  ]
  edge
  [
    source 305
    target 47
    weight 8
  ]
  edge
  [
    source 49
    target 48
    weight 13
  ]
  edge
  [
    source 55
    target 48
    weight 1
  ]
  edge
  [
    source 59
    target 48
    weight 51
  ]
  edge
  [
    source 62
    target 48
    weight 1
  ]
  edge
  [
    source 68
    target 48
    weight 37
  ]
  edge
  [
    source 70
    target 48
    weight 2
  ]
  edge
  [
    source 71
    target 48
    weight 2
  ]
  edge
  [
    source 74
    target 48
    weight 3
  ]
  edge
  [
    source 76
    target 48
    weight 85
  ]
  edge
  [
    source 77
    target 48
    weight 41
  ]
  edge
  [
    source 83
    target 48
    weight 68
  ]
  edge
  [
    source 85
    target 48
    weight 2
  ]
  edge
  [
    source 89
    target 48
    weight 2
  ]
  edge
  [
    source 92
    target 48
    weight 18
  ]
  edge
  [
    source 97
    target 48
    weight 2
  ]
  edge
  [
    source 101
    target 48
    weight 96
  ]
  edge
  [
    source 102
    target 48
    weight 1
  ]
  edge
  [
    source 105
    target 48
    weight 1
  ]
  edge
  [
    source 113
    target 48
    weight 2
  ]
  edge
  [
    source 114
    target 48
    weight 6
  ]
  edge
  [
    source 115
    target 48
    weight 24
  ]
  edge
  [
    source 116
    target 48
    weight 9
  ]
  edge
  [
    source 125
    target 48
    weight 25
  ]
  edge
  [
    source 126
    target 48
    weight 1
  ]
  edge
  [
    source 127
    target 48
    weight 1
  ]
  edge
  [
    source 129
    target 48
    weight 4
  ]
  edge
  [
    source 131
    target 48
    weight 1
  ]
  edge
  [
    source 138
    target 48
    weight 22
  ]
  edge
  [
    source 142
    target 48
    weight 6
  ]
  edge
  [
    source 143
    target 48
    weight 1
  ]
  edge
  [
    source 148
    target 48
    weight 12
  ]
  edge
  [
    source 150
    target 48
    weight 72
  ]
  edge
  [
    source 151
    target 48
    weight 6
  ]
  edge
  [
    source 152
    target 48
    weight 139
  ]
  edge
  [
    source 156
    target 48
    weight 64
  ]
  edge
  [
    source 159
    target 48
    weight 27
  ]
  edge
  [
    source 160
    target 48
    weight 58
  ]
  edge
  [
    source 161
    target 48
    weight 21
  ]
  edge
  [
    source 164
    target 48
    weight 1
  ]
  edge
  [
    source 165
    target 48
    weight 17
  ]
  edge
  [
    source 170
    target 48
    weight 1
  ]
  edge
  [
    source 171
    target 48
    weight 2
  ]
  edge
  [
    source 177
    target 48
    weight 2
  ]
  edge
  [
    source 179
    target 48
    weight 1
  ]
  edge
  [
    source 182
    target 48
    weight 5
  ]
  edge
  [
    source 185
    target 48
    weight 1
  ]
  edge
  [
    source 189
    target 48
    weight 1
  ]
  edge
  [
    source 191
    target 48
    weight 1
  ]
  edge
  [
    source 193
    target 48
    weight 3
  ]
  edge
  [
    source 194
    target 48
    weight 82
  ]
  edge
  [
    source 197
    target 48
    weight 46
  ]
  edge
  [
    source 203
    target 48
    weight 1
  ]
  edge
  [
    source 208
    target 48
    weight 95
  ]
  edge
  [
    source 209
    target 48
    weight 1
  ]
  edge
  [
    source 210
    target 48
    weight 5
  ]
  edge
  [
    source 211
    target 48
    weight 37
  ]
  edge
  [
    source 212
    target 48
    weight 1
  ]
  edge
  [
    source 214
    target 48
    weight 23
  ]
  edge
  [
    source 215
    target 48
    weight 1
  ]
  edge
  [
    source 226
    target 48
    weight 32
  ]
  edge
  [
    source 228
    target 48
    weight 1
  ]
  edge
  [
    source 230
    target 48
    weight 1
  ]
  edge
  [
    source 237
    target 48
    weight 1
  ]
  edge
  [
    source 243
    target 48
    weight 3
  ]
  edge
  [
    source 244
    target 48
    weight 15
  ]
  edge
  [
    source 245
    target 48
    weight 1
  ]
  edge
  [
    source 246
    target 48
    weight 86
  ]
  edge
  [
    source 255
    target 48
    weight 2
  ]
  edge
  [
    source 259
    target 48
    weight 1
  ]
  edge
  [
    source 261
    target 48
    weight 1
  ]
  edge
  [
    source 267
    target 48
    weight 5
  ]
  edge
  [
    source 271
    target 48
    weight 4
  ]
  edge
  [
    source 275
    target 48
    weight 1
  ]
  edge
  [
    source 278
    target 48
    weight 27
  ]
  edge
  [
    source 279
    target 48
    weight 1
  ]
  edge
  [
    source 286
    target 48
    weight 3
  ]
  edge
  [
    source 292
    target 48
    weight 3
  ]
  edge
  [
    source 295
    target 48
    weight 2
  ]
  edge
  [
    source 298
    target 48
    weight 21
  ]
  edge
  [
    source 300
    target 48
    weight 7
  ]
  edge
  [
    source 304
    target 48
    weight 37
  ]
  edge
  [
    source 307
    target 48
    weight 1
  ]
  edge
  [
    source 309
    target 48
    weight 36
  ]
  edge
  [
    source 313
    target 48
    weight 1
  ]
  edge
  [
    source 55
    target 49
    weight 3
  ]
  edge
  [
    source 59
    target 49
    weight 6
  ]
  edge
  [
    source 60
    target 49
    weight 1
  ]
  edge
  [
    source 67
    target 49
    weight 39
  ]
  edge
  [
    source 68
    target 49
    weight 96
  ]
  edge
  [
    source 70
    target 49
    weight 15
  ]
  edge
  [
    source 72
    target 49
    weight 1
  ]
  edge
  [
    source 74
    target 49
    weight 1
  ]
  edge
  [
    source 76
    target 49
    weight 28
  ]
  edge
  [
    source 77
    target 49
    weight 1
  ]
  edge
  [
    source 83
    target 49
    weight 1
  ]
  edge
  [
    source 84
    target 49
    weight 1
  ]
  edge
  [
    source 87
    target 49
    weight 2
  ]
  edge
  [
    source 89
    target 49
    weight 1
  ]
  edge
  [
    source 97
    target 49
    weight 1
  ]
  edge
  [
    source 101
    target 49
    weight 11
  ]
  edge
  [
    source 104
    target 49
    weight 1
  ]
  edge
  [
    source 105
    target 49
    weight 3
  ]
  edge
  [
    source 109
    target 49
    weight 1
  ]
  edge
  [
    source 110
    target 49
    weight 3
  ]
  edge
  [
    source 115
    target 49
    weight 1
  ]
  edge
  [
    source 121
    target 49
    weight 18
  ]
  edge
  [
    source 125
    target 49
    weight 1
  ]
  edge
  [
    source 126
    target 49
    weight 13
  ]
  edge
  [
    source 127
    target 49
    weight 1
  ]
  edge
  [
    source 128
    target 49
    weight 35
  ]
  edge
  [
    source 129
    target 49
    weight 1
  ]
  edge
  [
    source 132
    target 49
    weight 44
  ]
  edge
  [
    source 136
    target 49
    weight 1
  ]
  edge
  [
    source 137
    target 49
    weight 16
  ]
  edge
  [
    source 138
    target 49
    weight 69
  ]
  edge
  [
    source 139
    target 49
    weight 64
  ]
  edge
  [
    source 142
    target 49
    weight 51
  ]
  edge
  [
    source 145
    target 49
    weight 70
  ]
  edge
  [
    source 146
    target 49
    weight 38
  ]
  edge
  [
    source 148
    target 49
    weight 2
  ]
  edge
  [
    source 150
    target 49
    weight 24
  ]
  edge
  [
    source 152
    target 49
    weight 5
  ]
  edge
  [
    source 155
    target 49
    weight 1
  ]
  edge
  [
    source 156
    target 49
    weight 1
  ]
  edge
  [
    source 160
    target 49
    weight 8
  ]
  edge
  [
    source 165
    target 49
    weight 81
  ]
  edge
  [
    source 169
    target 49
    weight 1
  ]
  edge
  [
    source 171
    target 49
    weight 6
  ]
  edge
  [
    source 182
    target 49
    weight 1
  ]
  edge
  [
    source 187
    target 49
    weight 1
  ]
  edge
  [
    source 189
    target 49
    weight 1
  ]
  edge
  [
    source 193
    target 49
    weight 1
  ]
  edge
  [
    source 198
    target 49
    weight 1
  ]
  edge
  [
    source 199
    target 49
    weight 1
  ]
  edge
  [
    source 201
    target 49
    weight 1
  ]
  edge
  [
    source 208
    target 49
    weight 6
  ]
  edge
  [
    source 209
    target 49
    weight 3
  ]
  edge
  [
    source 210
    target 49
    weight 6
  ]
  edge
  [
    source 211
    target 49
    weight 24
  ]
  edge
  [
    source 217
    target 49
    weight 1
  ]
  edge
  [
    source 219
    target 49
    weight 72
  ]
  edge
  [
    source 224
    target 49
    weight 1
  ]
  edge
  [
    source 226
    target 49
    weight 41
  ]
  edge
  [
    source 229
    target 49
    weight 1
  ]
  edge
  [
    source 235
    target 49
    weight 56
  ]
  edge
  [
    source 237
    target 49
    weight 3
  ]
  edge
  [
    source 243
    target 49
    weight 16
  ]
  edge
  [
    source 244
    target 49
    weight 1
  ]
  edge
  [
    source 249
    target 49
    weight 1
  ]
  edge
  [
    source 255
    target 49
    weight 1
  ]
  edge
  [
    source 267
    target 49
    weight 8
  ]
  edge
  [
    source 269
    target 49
    weight 1
  ]
  edge
  [
    source 271
    target 49
    weight 1
  ]
  edge
  [
    source 273
    target 49
    weight 1
  ]
  edge
  [
    source 274
    target 49
    weight 47
  ]
  edge
  [
    source 278
    target 49
    weight 23
  ]
  edge
  [
    source 279
    target 49
    weight 18
  ]
  edge
  [
    source 280
    target 49
    weight 7
  ]
  edge
  [
    source 283
    target 49
    weight 17
  ]
  edge
  [
    source 286
    target 49
    weight 2
  ]
  edge
  [
    source 287
    target 49
    weight 40
  ]
  edge
  [
    source 288
    target 49
    weight 41
  ]
  edge
  [
    source 289
    target 49
    weight 1
  ]
  edge
  [
    source 293
    target 49
    weight 1
  ]
  edge
  [
    source 294
    target 49
    weight 7
  ]
  edge
  [
    source 295
    target 49
    weight 3
  ]
  edge
  [
    source 300
    target 49
    weight 31
  ]
  edge
  [
    source 304
    target 49
    weight 12
  ]
  edge
  [
    source 305
    target 49
    weight 47
  ]
  edge
  [
    source 306
    target 49
    weight 1
  ]
  edge
  [
    source 307
    target 49
    weight 1
  ]
  edge
  [
    source 308
    target 49
    weight 1
  ]
  edge
  [
    source 309
    target 49
    weight 35
  ]
  edge
  [
    source 313
    target 49
    weight 1
  ]
  edge
  [
    source 54
    target 50
    weight 7
  ]
  edge
  [
    source 65
    target 50
    weight 43
  ]
  edge
  [
    source 71
    target 50
    weight 13
  ]
  edge
  [
    source 74
    target 50
    weight 5
  ]
  edge
  [
    source 99
    target 50
    weight 9
  ]
  edge
  [
    source 133
    target 50
    weight 22
  ]
  edge
  [
    source 149
    target 50
    weight 26
  ]
  edge
  [
    source 151
    target 50
    weight 6
  ]
  edge
  [
    source 252
    target 50
    weight 1
  ]
  edge
  [
    source 255
    target 50
    weight 1
  ]
  edge
  [
    source 260
    target 50
    weight 4
  ]
  edge
  [
    source 277
    target 50
    weight 1
  ]
  edge
  [
    source 286
    target 50
    weight 1
  ]
  edge
  [
    source 295
    target 50
    weight 1
  ]
  edge
  [
    source 298
    target 50
    weight 1
  ]
  edge
  [
    source 299
    target 50
    weight 2
  ]
  edge
  [
    source 52
    target 51
    weight 63
  ]
  edge
  [
    source 53
    target 51
    weight 1
  ]
  edge
  [
    source 54
    target 51
    weight 16
  ]
  edge
  [
    source 55
    target 51
    weight 6
  ]
  edge
  [
    source 56
    target 51
    weight 4
  ]
  edge
  [
    source 58
    target 51
    weight 1
  ]
  edge
  [
    source 59
    target 51
    weight 2
  ]
  edge
  [
    source 60
    target 51
    weight 1
  ]
  edge
  [
    source 62
    target 51
    weight 64
  ]
  edge
  [
    source 63
    target 51
    weight 16
  ]
  edge
  [
    source 66
    target 51
    weight 3
  ]
  edge
  [
    source 68
    target 51
    weight 1
  ]
  edge
  [
    source 73
    target 51
    weight 5
  ]
  edge
  [
    source 77
    target 51
    weight 1
  ]
  edge
  [
    source 78
    target 51
    weight 8
  ]
  edge
  [
    source 79
    target 51
    weight 2
  ]
  edge
  [
    source 80
    target 51
    weight 6
  ]
  edge
  [
    source 84
    target 51
    weight 4
  ]
  edge
  [
    source 88
    target 51
    weight 1
  ]
  edge
  [
    source 89
    target 51
    weight 1
  ]
  edge
  [
    source 91
    target 51
    weight 1
  ]
  edge
  [
    source 96
    target 51
    weight 36
  ]
  edge
  [
    source 97
    target 51
    weight 1
  ]
  edge
  [
    source 99
    target 51
    weight 1
  ]
  edge
  [
    source 100
    target 51
    weight 42
  ]
  edge
  [
    source 104
    target 51
    weight 109
  ]
  edge
  [
    source 105
    target 51
    weight 5
  ]
  edge
  [
    source 106
    target 51
    weight 2
  ]
  edge
  [
    source 109
    target 51
    weight 1
  ]
  edge
  [
    source 110
    target 51
    weight 125
  ]
  edge
  [
    source 113
    target 51
    weight 218
  ]
  edge
  [
    source 114
    target 51
    weight 1
  ]
  edge
  [
    source 116
    target 51
    weight 4
  ]
  edge
  [
    source 117
    target 51
    weight 1
  ]
  edge
  [
    source 118
    target 51
    weight 5
  ]
  edge
  [
    source 121
    target 51
    weight 2
  ]
  edge
  [
    source 123
    target 51
    weight 47
  ]
  edge
  [
    source 125
    target 51
    weight 2
  ]
  edge
  [
    source 127
    target 51
    weight 2
  ]
  edge
  [
    source 129
    target 51
    weight 1
  ]
  edge
  [
    source 131
    target 51
    weight 1
  ]
  edge
  [
    source 132
    target 51
    weight 21
  ]
  edge
  [
    source 134
    target 51
    weight 3
  ]
  edge
  [
    source 136
    target 51
    weight 6
  ]
  edge
  [
    source 137
    target 51
    weight 16
  ]
  edge
  [
    source 138
    target 51
    weight 2
  ]
  edge
  [
    source 141
    target 51
    weight 5
  ]
  edge
  [
    source 142
    target 51
    weight 1
  ]
  edge
  [
    source 143
    target 51
    weight 6
  ]
  edge
  [
    source 144
    target 51
    weight 9
  ]
  edge
  [
    source 145
    target 51
    weight 46
  ]
  edge
  [
    source 146
    target 51
    weight 3
  ]
  edge
  [
    source 148
    target 51
    weight 7
  ]
  edge
  [
    source 149
    target 51
    weight 1
  ]
  edge
  [
    source 153
    target 51
    weight 1
  ]
  edge
  [
    source 154
    target 51
    weight 4
  ]
  edge
  [
    source 157
    target 51
    weight 2
  ]
  edge
  [
    source 158
    target 51
    weight 1
  ]
  edge
  [
    source 162
    target 51
    weight 1
  ]
  edge
  [
    source 163
    target 51
    weight 1
  ]
  edge
  [
    source 165
    target 51
    weight 1
  ]
  edge
  [
    source 167
    target 51
    weight 1
  ]
  edge
  [
    source 168
    target 51
    weight 89
  ]
  edge
  [
    source 169
    target 51
    weight 6
  ]
  edge
  [
    source 172
    target 51
    weight 2
  ]
  edge
  [
    source 173
    target 51
    weight 2
  ]
  edge
  [
    source 174
    target 51
    weight 2
  ]
  edge
  [
    source 175
    target 51
    weight 1
  ]
  edge
  [
    source 177
    target 51
    weight 4
  ]
  edge
  [
    source 180
    target 51
    weight 86
  ]
  edge
  [
    source 182
    target 51
    weight 2
  ]
  edge
  [
    source 183
    target 51
    weight 33
  ]
  edge
  [
    source 185
    target 51
    weight 3
  ]
  edge
  [
    source 186
    target 51
    weight 4
  ]
  edge
  [
    source 187
    target 51
    weight 65
  ]
  edge
  [
    source 188
    target 51
    weight 2
  ]
  edge
  [
    source 189
    target 51
    weight 1
  ]
  edge
  [
    source 190
    target 51
    weight 69
  ]
  edge
  [
    source 192
    target 51
    weight 52
  ]
  edge
  [
    source 194
    target 51
    weight 1
  ]
  edge
  [
    source 195
    target 51
    weight 7
  ]
  edge
  [
    source 196
    target 51
    weight 89
  ]
  edge
  [
    source 197
    target 51
    weight 117
  ]
  edge
  [
    source 199
    target 51
    weight 1
  ]
  edge
  [
    source 201
    target 51
    weight 2
  ]
  edge
  [
    source 206
    target 51
    weight 3
  ]
  edge
  [
    source 208
    target 51
    weight 1
  ]
  edge
  [
    source 209
    target 51
    weight 83
  ]
  edge
  [
    source 212
    target 51
    weight 2
  ]
  edge
  [
    source 216
    target 51
    weight 1
  ]
  edge
  [
    source 217
    target 51
    weight 89
  ]
  edge
  [
    source 218
    target 51
    weight 9
  ]
  edge
  [
    source 222
    target 51
    weight 1
  ]
  edge
  [
    source 224
    target 51
    weight 54
  ]
  edge
  [
    source 227
    target 51
    weight 2
  ]
  edge
  [
    source 229
    target 51
    weight 29
  ]
  edge
  [
    source 233
    target 51
    weight 1
  ]
  edge
  [
    source 235
    target 51
    weight 17
  ]
  edge
  [
    source 236
    target 51
    weight 11
  ]
  edge
  [
    source 238
    target 51
    weight 151
  ]
  edge
  [
    source 239
    target 51
    weight 3
  ]
  edge
  [
    source 240
    target 51
    weight 16
  ]
  edge
  [
    source 241
    target 51
    weight 1
  ]
  edge
  [
    source 242
    target 51
    weight 14
  ]
  edge
  [
    source 245
    target 51
    weight 173
  ]
  edge
  [
    source 246
    target 51
    weight 89
  ]
  edge
  [
    source 247
    target 51
    weight 1
  ]
  edge
  [
    source 249
    target 51
    weight 11
  ]
  edge
  [
    source 250
    target 51
    weight 50
  ]
  edge
  [
    source 251
    target 51
    weight 1
  ]
  edge
  [
    source 254
    target 51
    weight 3
  ]
  edge
  [
    source 255
    target 51
    weight 5
  ]
  edge
  [
    source 258
    target 51
    weight 1
  ]
  edge
  [
    source 259
    target 51
    weight 9
  ]
  edge
  [
    source 261
    target 51
    weight 2
  ]
  edge
  [
    source 262
    target 51
    weight 1
  ]
  edge
  [
    source 264
    target 51
    weight 1
  ]
  edge
  [
    source 265
    target 51
    weight 47
  ]
  edge
  [
    source 267
    target 51
    weight 1
  ]
  edge
  [
    source 269
    target 51
    weight 2
  ]
  edge
  [
    source 271
    target 51
    weight 1
  ]
  edge
  [
    source 272
    target 51
    weight 12
  ]
  edge
  [
    source 273
    target 51
    weight 1
  ]
  edge
  [
    source 274
    target 51
    weight 3
  ]
  edge
  [
    source 275
    target 51
    weight 1
  ]
  edge
  [
    source 276
    target 51
    weight 2
  ]
  edge
  [
    source 277
    target 51
    weight 1
  ]
  edge
  [
    source 278
    target 51
    weight 1
  ]
  edge
  [
    source 279
    target 51
    weight 1
  ]
  edge
  [
    source 283
    target 51
    weight 1
  ]
  edge
  [
    source 284
    target 51
    weight 75
  ]
  edge
  [
    source 285
    target 51
    weight 1
  ]
  edge
  [
    source 287
    target 51
    weight 1
  ]
  edge
  [
    source 289
    target 51
    weight 143
  ]
  edge
  [
    source 293
    target 51
    weight 2
  ]
  edge
  [
    source 294
    target 51
    weight 3
  ]
  edge
  [
    source 295
    target 51
    weight 1
  ]
  edge
  [
    source 296
    target 51
    weight 1
  ]
  edge
  [
    source 297
    target 51
    weight 3
  ]
  edge
  [
    source 298
    target 51
    weight 1
  ]
  edge
  [
    source 301
    target 51
    weight 1
  ]
  edge
  [
    source 302
    target 51
    weight 1
  ]
  edge
  [
    source 305
    target 51
    weight 14
  ]
  edge
  [
    source 306
    target 51
    weight 1
  ]
  edge
  [
    source 311
    target 51
    weight 1
  ]
  edge
  [
    source 312
    target 51
    weight 1
  ]
  edge
  [
    source 313
    target 51
    weight 1
  ]
  edge
  [
    source 58
    target 52
    weight 1
  ]
  edge
  [
    source 60
    target 52
    weight 1
  ]
  edge
  [
    source 63
    target 52
    weight 2
  ]
  edge
  [
    source 64
    target 52
    weight 7
  ]
  edge
  [
    source 65
    target 52
    weight 2
  ]
  edge
  [
    source 67
    target 52
    weight 1
  ]
  edge
  [
    source 68
    target 52
    weight 1
  ]
  edge
  [
    source 70
    target 52
    weight 1
  ]
  edge
  [
    source 72
    target 52
    weight 63
  ]
  edge
  [
    source 74
    target 52
    weight 1
  ]
  edge
  [
    source 77
    target 52
    weight 11
  ]
  edge
  [
    source 78
    target 52
    weight 37
  ]
  edge
  [
    source 80
    target 52
    weight 1
  ]
  edge
  [
    source 94
    target 52
    weight 30
  ]
  edge
  [
    source 99
    target 52
    weight 53
  ]
  edge
  [
    source 100
    target 52
    weight 15
  ]
  edge
  [
    source 101
    target 52
    weight 1
  ]
  edge
  [
    source 103
    target 52
    weight 3
  ]
  edge
  [
    source 106
    target 52
    weight 4
  ]
  edge
  [
    source 109
    target 52
    weight 42
  ]
  edge
  [
    source 115
    target 52
    weight 22
  ]
  edge
  [
    source 117
    target 52
    weight 23
  ]
  edge
  [
    source 118
    target 52
    weight 20
  ]
  edge
  [
    source 119
    target 52
    weight 179
  ]
  edge
  [
    source 120
    target 52
    weight 30
  ]
  edge
  [
    source 124
    target 52
    weight 16
  ]
  edge
  [
    source 131
    target 52
    weight 40
  ]
  edge
  [
    source 137
    target 52
    weight 51
  ]
  edge
  [
    source 144
    target 52
    weight 95
  ]
  edge
  [
    source 145
    target 52
    weight 1
  ]
  edge
  [
    source 148
    target 52
    weight 12
  ]
  edge
  [
    source 150
    target 52
    weight 1
  ]
  edge
  [
    source 152
    target 52
    weight 1
  ]
  edge
  [
    source 154
    target 52
    weight 26
  ]
  edge
  [
    source 155
    target 52
    weight 2
  ]
  edge
  [
    source 162
    target 52
    weight 17
  ]
  edge
  [
    source 167
    target 52
    weight 1
  ]
  edge
  [
    source 168
    target 52
    weight 2
  ]
  edge
  [
    source 170
    target 52
    weight 47
  ]
  edge
  [
    source 171
    target 52
    weight 28
  ]
  edge
  [
    source 173
    target 52
    weight 1
  ]
  edge
  [
    source 174
    target 52
    weight 34
  ]
  edge
  [
    source 175
    target 52
    weight 1
  ]
  edge
  [
    source 176
    target 52
    weight 1
  ]
  edge
  [
    source 177
    target 52
    weight 1
  ]
  edge
  [
    source 179
    target 52
    weight 4
  ]
  edge
  [
    source 182
    target 52
    weight 1
  ]
  edge
  [
    source 187
    target 52
    weight 2
  ]
  edge
  [
    source 191
    target 52
    weight 22
  ]
  edge
  [
    source 193
    target 52
    weight 42
  ]
  edge
  [
    source 196
    target 52
    weight 2
  ]
  edge
  [
    source 197
    target 52
    weight 2
  ]
  edge
  [
    source 199
    target 52
    weight 1
  ]
  edge
  [
    source 204
    target 52
    weight 4
  ]
  edge
  [
    source 209
    target 52
    weight 1
  ]
  edge
  [
    source 210
    target 52
    weight 1
  ]
  edge
  [
    source 212
    target 52
    weight 2
  ]
  edge
  [
    source 215
    target 52
    weight 2
  ]
  edge
  [
    source 221
    target 52
    weight 64
  ]
  edge
  [
    source 223
    target 52
    weight 2
  ]
  edge
  [
    source 227
    target 52
    weight 45
  ]
  edge
  [
    source 229
    target 52
    weight 3
  ]
  edge
  [
    source 232
    target 52
    weight 6
  ]
  edge
  [
    source 233
    target 52
    weight 2
  ]
  edge
  [
    source 235
    target 52
    weight 7
  ]
  edge
  [
    source 237
    target 52
    weight 1
  ]
  edge
  [
    source 243
    target 52
    weight 1
  ]
  edge
  [
    source 247
    target 52
    weight 1
  ]
  edge
  [
    source 248
    target 52
    weight 26
  ]
  edge
  [
    source 249
    target 52
    weight 1
  ]
  edge
  [
    source 251
    target 52
    weight 2
  ]
  edge
  [
    source 257
    target 52
    weight 3
  ]
  edge
  [
    source 260
    target 52
    weight 1
  ]
  edge
  [
    source 261
    target 52
    weight 35
  ]
  edge
  [
    source 262
    target 52
    weight 1
  ]
  edge
  [
    source 263
    target 52
    weight 3
  ]
  edge
  [
    source 272
    target 52
    weight 78
  ]
  edge
  [
    source 275
    target 52
    weight 2
  ]
  edge
  [
    source 277
    target 52
    weight 1
  ]
  edge
  [
    source 280
    target 52
    weight 8
  ]
  edge
  [
    source 281
    target 52
    weight 3
  ]
  edge
  [
    source 282
    target 52
    weight 9
  ]
  edge
  [
    source 287
    target 52
    weight 52
  ]
  edge
  [
    source 288
    target 52
    weight 1
  ]
  edge
  [
    source 289
    target 52
    weight 1
  ]
  edge
  [
    source 292
    target 52
    weight 1
  ]
  edge
  [
    source 293
    target 52
    weight 6
  ]
  edge
  [
    source 296
    target 52
    weight 22
  ]
  edge
  [
    source 299
    target 52
    weight 1
  ]
  edge
  [
    source 303
    target 52
    weight 2
  ]
  edge
  [
    source 304
    target 52
    weight 1
  ]
  edge
  [
    source 306
    target 52
    weight 5
  ]
  edge
  [
    source 307
    target 52
    weight 1
  ]
  edge
  [
    source 309
    target 52
    weight 3
  ]
  edge
  [
    source 312
    target 52
    weight 19
  ]
  edge
  [
    source 55
    target 53
    weight 2
  ]
  edge
  [
    source 58
    target 53
    weight 2
  ]
  edge
  [
    source 60
    target 53
    weight 1
  ]
  edge
  [
    source 62
    target 53
    weight 1
  ]
  edge
  [
    source 63
    target 53
    weight 3
  ]
  edge
  [
    source 66
    target 53
    weight 1
  ]
  edge
  [
    source 67
    target 53
    weight 1
  ]
  edge
  [
    source 68
    target 53
    weight 1
  ]
  edge
  [
    source 70
    target 53
    weight 58
  ]
  edge
  [
    source 73
    target 53
    weight 1
  ]
  edge
  [
    source 76
    target 53
    weight 1
  ]
  edge
  [
    source 78
    target 53
    weight 1
  ]
  edge
  [
    source 90
    target 53
    weight 1
  ]
  edge
  [
    source 92
    target 53
    weight 1
  ]
  edge
  [
    source 96
    target 53
    weight 2
  ]
  edge
  [
    source 100
    target 53
    weight 1
  ]
  edge
  [
    source 105
    target 53
    weight 2
  ]
  edge
  [
    source 110
    target 53
    weight 45
  ]
  edge
  [
    source 113
    target 53
    weight 1
  ]
  edge
  [
    source 116
    target 53
    weight 1
  ]
  edge
  [
    source 117
    target 53
    weight 1
  ]
  edge
  [
    source 122
    target 53
    weight 58
  ]
  edge
  [
    source 123
    target 53
    weight 2
  ]
  edge
  [
    source 125
    target 53
    weight 1
  ]
  edge
  [
    source 130
    target 53
    weight 67
  ]
  edge
  [
    source 132
    target 53
    weight 1
  ]
  edge
  [
    source 134
    target 53
    weight 2
  ]
  edge
  [
    source 139
    target 53
    weight 1
  ]
  edge
  [
    source 140
    target 53
    weight 1
  ]
  edge
  [
    source 142
    target 53
    weight 1
  ]
  edge
  [
    source 143
    target 53
    weight 2
  ]
  edge
  [
    source 144
    target 53
    weight 1
  ]
  edge
  [
    source 145
    target 53
    weight 180
  ]
  edge
  [
    source 146
    target 53
    weight 138
  ]
  edge
  [
    source 153
    target 53
    weight 1
  ]
  edge
  [
    source 157
    target 53
    weight 1
  ]
  edge
  [
    source 159
    target 53
    weight 1
  ]
  edge
  [
    source 160
    target 53
    weight 1
  ]
  edge
  [
    source 164
    target 53
    weight 1
  ]
  edge
  [
    source 165
    target 53
    weight 2
  ]
  edge
  [
    source 167
    target 53
    weight 2
  ]
  edge
  [
    source 168
    target 53
    weight 1
  ]
  edge
  [
    source 169
    target 53
    weight 2
  ]
  edge
  [
    source 172
    target 53
    weight 2
  ]
  edge
  [
    source 175
    target 53
    weight 1
  ]
  edge
  [
    source 177
    target 53
    weight 3
  ]
  edge
  [
    source 178
    target 53
    weight 52
  ]
  edge
  [
    source 179
    target 53
    weight 2
  ]
  edge
  [
    source 180
    target 53
    weight 1
  ]
  edge
  [
    source 181
    target 53
    weight 68
  ]
  edge
  [
    source 182
    target 53
    weight 100
  ]
  edge
  [
    source 184
    target 53
    weight 95
  ]
  edge
  [
    source 186
    target 53
    weight 3
  ]
  edge
  [
    source 187
    target 53
    weight 1
  ]
  edge
  [
    source 188
    target 53
    weight 3
  ]
  edge
  [
    source 189
    target 53
    weight 2
  ]
  edge
  [
    source 192
    target 53
    weight 2
  ]
  edge
  [
    source 195
    target 53
    weight 1
  ]
  edge
  [
    source 196
    target 53
    weight 73
  ]
  edge
  [
    source 200
    target 53
    weight 1
  ]
  edge
  [
    source 203
    target 53
    weight 24
  ]
  edge
  [
    source 208
    target 53
    weight 1
  ]
  edge
  [
    source 209
    target 53
    weight 32
  ]
  edge
  [
    source 210
    target 53
    weight 2
  ]
  edge
  [
    source 211
    target 53
    weight 1
  ]
  edge
  [
    source 212
    target 53
    weight 1
  ]
  edge
  [
    source 213
    target 53
    weight 1
  ]
  edge
  [
    source 215
    target 53
    weight 1
  ]
  edge
  [
    source 216
    target 53
    weight 1
  ]
  edge
  [
    source 217
    target 53
    weight 32
  ]
  edge
  [
    source 218
    target 53
    weight 1
  ]
  edge
  [
    source 219
    target 53
    weight 1
  ]
  edge
  [
    source 222
    target 53
    weight 1
  ]
  edge
  [
    source 224
    target 53
    weight 1
  ]
  edge
  [
    source 226
    target 53
    weight 58
  ]
  edge
  [
    source 229
    target 53
    weight 2
  ]
  edge
  [
    source 230
    target 53
    weight 101
  ]
  edge
  [
    source 232
    target 53
    weight 1
  ]
  edge
  [
    source 233
    target 53
    weight 2
  ]
  edge
  [
    source 236
    target 53
    weight 1
  ]
  edge
  [
    source 237
    target 53
    weight 12
  ]
  edge
  [
    source 239
    target 53
    weight 1
  ]
  edge
  [
    source 240
    target 53
    weight 1
  ]
  edge
  [
    source 241
    target 53
    weight 1
  ]
  edge
  [
    source 245
    target 53
    weight 1
  ]
  edge
  [
    source 249
    target 53
    weight 1
  ]
  edge
  [
    source 250
    target 53
    weight 76
  ]
  edge
  [
    source 251
    target 53
    weight 3
  ]
  edge
  [
    source 254
    target 53
    weight 1
  ]
  edge
  [
    source 259
    target 53
    weight 2
  ]
  edge
  [
    source 260
    target 53
    weight 107
  ]
  edge
  [
    source 261
    target 53
    weight 1
  ]
  edge
  [
    source 262
    target 53
    weight 129
  ]
  edge
  [
    source 268
    target 53
    weight 14
  ]
  edge
  [
    source 272
    target 53
    weight 6
  ]
  edge
  [
    source 273
    target 53
    weight 1
  ]
  edge
  [
    source 275
    target 53
    weight 1
  ]
  edge
  [
    source 284
    target 53
    weight 1
  ]
  edge
  [
    source 285
    target 53
    weight 1
  ]
  edge
  [
    source 289
    target 53
    weight 3
  ]
  edge
  [
    source 292
    target 53
    weight 1
  ]
  edge
  [
    source 293
    target 53
    weight 55
  ]
  edge
  [
    source 296
    target 53
    weight 72
  ]
  edge
  [
    source 297
    target 53
    weight 40
  ]
  edge
  [
    source 300
    target 53
    weight 1
  ]
  edge
  [
    source 305
    target 53
    weight 3
  ]
  edge
  [
    source 308
    target 53
    weight 1
  ]
  edge
  [
    source 311
    target 53
    weight 2
  ]
  edge
  [
    source 313
    target 53
    weight 1
  ]
  edge
  [
    source 55
    target 54
    weight 1
  ]
  edge
  [
    source 60
    target 54
    weight 2
  ]
  edge
  [
    source 63
    target 54
    weight 1
  ]
  edge
  [
    source 65
    target 54
    weight 26
  ]
  edge
  [
    source 67
    target 54
    weight 22
  ]
  edge
  [
    source 69
    target 54
    weight 1
  ]
  edge
  [
    source 70
    target 54
    weight 1
  ]
  edge
  [
    source 71
    target 54
    weight 32
  ]
  edge
  [
    source 73
    target 54
    weight 4
  ]
  edge
  [
    source 74
    target 54
    weight 21
  ]
  edge
  [
    source 76
    target 54
    weight 1
  ]
  edge
  [
    source 77
    target 54
    weight 1
  ]
  edge
  [
    source 78
    target 54
    weight 2
  ]
  edge
  [
    source 80
    target 54
    weight 1
  ]
  edge
  [
    source 82
    target 54
    weight 12
  ]
  edge
  [
    source 83
    target 54
    weight 1
  ]
  edge
  [
    source 84
    target 54
    weight 5
  ]
  edge
  [
    source 92
    target 54
    weight 3
  ]
  edge
  [
    source 93
    target 54
    weight 1
  ]
  edge
  [
    source 95
    target 54
    weight 47
  ]
  edge
  [
    source 96
    target 54
    weight 1
  ]
  edge
  [
    source 97
    target 54
    weight 1
  ]
  edge
  [
    source 99
    target 54
    weight 6
  ]
  edge
  [
    source 100
    target 54
    weight 1
  ]
  edge
  [
    source 104
    target 54
    weight 9
  ]
  edge
  [
    source 106
    target 54
    weight 1
  ]
  edge
  [
    source 113
    target 54
    weight 2
  ]
  edge
  [
    source 114
    target 54
    weight 1
  ]
  edge
  [
    source 115
    target 54
    weight 1
  ]
  edge
  [
    source 120
    target 54
    weight 2
  ]
  edge
  [
    source 121
    target 54
    weight 1
  ]
  edge
  [
    source 122
    target 54
    weight 6
  ]
  edge
  [
    source 125
    target 54
    weight 1
  ]
  edge
  [
    source 131
    target 54
    weight 1
  ]
  edge
  [
    source 132
    target 54
    weight 1
  ]
  edge
  [
    source 133
    target 54
    weight 15
  ]
  edge
  [
    source 134
    target 54
    weight 1
  ]
  edge
  [
    source 136
    target 54
    weight 3
  ]
  edge
  [
    source 137
    target 54
    weight 3
  ]
  edge
  [
    source 138
    target 54
    weight 1
  ]
  edge
  [
    source 140
    target 54
    weight 2
  ]
  edge
  [
    source 141
    target 54
    weight 2
  ]
  edge
  [
    source 142
    target 54
    weight 1
  ]
  edge
  [
    source 143
    target 54
    weight 4
  ]
  edge
  [
    source 144
    target 54
    weight 10
  ]
  edge
  [
    source 145
    target 54
    weight 1
  ]
  edge
  [
    source 149
    target 54
    weight 38
  ]
  edge
  [
    source 150
    target 54
    weight 1
  ]
  edge
  [
    source 151
    target 54
    weight 37
  ]
  edge
  [
    source 152
    target 54
    weight 1
  ]
  edge
  [
    source 153
    target 54
    weight 1
  ]
  edge
  [
    source 157
    target 54
    weight 4
  ]
  edge
  [
    source 158
    target 54
    weight 1
  ]
  edge
  [
    source 159
    target 54
    weight 1
  ]
  edge
  [
    source 160
    target 54
    weight 1
  ]
  edge
  [
    source 161
    target 54
    weight 2
  ]
  edge
  [
    source 162
    target 54
    weight 1
  ]
  edge
  [
    source 165
    target 54
    weight 1
  ]
  edge
  [
    source 167
    target 54
    weight 2
  ]
  edge
  [
    source 171
    target 54
    weight 1
  ]
  edge
  [
    source 174
    target 54
    weight 7
  ]
  edge
  [
    source 175
    target 54
    weight 1
  ]
  edge
  [
    source 176
    target 54
    weight 1
  ]
  edge
  [
    source 177
    target 54
    weight 2
  ]
  edge
  [
    source 185
    target 54
    weight 3
  ]
  edge
  [
    source 186
    target 54
    weight 3
  ]
  edge
  [
    source 188
    target 54
    weight 1
  ]
  edge
  [
    source 189
    target 54
    weight 3
  ]
  edge
  [
    source 192
    target 54
    weight 2
  ]
  edge
  [
    source 194
    target 54
    weight 1
  ]
  edge
  [
    source 195
    target 54
    weight 1
  ]
  edge
  [
    source 196
    target 54
    weight 1
  ]
  edge
  [
    source 201
    target 54
    weight 1
  ]
  edge
  [
    source 206
    target 54
    weight 4
  ]
  edge
  [
    source 208
    target 54
    weight 3
  ]
  edge
  [
    source 211
    target 54
    weight 1
  ]
  edge
  [
    source 212
    target 54
    weight 1
  ]
  edge
  [
    source 213
    target 54
    weight 2
  ]
  edge
  [
    source 218
    target 54
    weight 3
  ]
  edge
  [
    source 227
    target 54
    weight 1
  ]
  edge
  [
    source 233
    target 54
    weight 1
  ]
  edge
  [
    source 235
    target 54
    weight 13
  ]
  edge
  [
    source 237
    target 54
    weight 1
  ]
  edge
  [
    source 238
    target 54
    weight 4
  ]
  edge
  [
    source 239
    target 54
    weight 8
  ]
  edge
  [
    source 240
    target 54
    weight 1
  ]
  edge
  [
    source 241
    target 54
    weight 1
  ]
  edge
  [
    source 242
    target 54
    weight 1
  ]
  edge
  [
    source 243
    target 54
    weight 1
  ]
  edge
  [
    source 247
    target 54
    weight 1
  ]
  edge
  [
    source 249
    target 54
    weight 3
  ]
  edge
  [
    source 250
    target 54
    weight 8
  ]
  edge
  [
    source 254
    target 54
    weight 1
  ]
  edge
  [
    source 257
    target 54
    weight 4
  ]
  edge
  [
    source 259
    target 54
    weight 9
  ]
  edge
  [
    source 260
    target 54
    weight 15
  ]
  edge
  [
    source 265
    target 54
    weight 1
  ]
  edge
  [
    source 266
    target 54
    weight 1
  ]
  edge
  [
    source 268
    target 54
    weight 1
  ]
  edge
  [
    source 270
    target 54
    weight 2
  ]
  edge
  [
    source 272
    target 54
    weight 4
  ]
  edge
  [
    source 273
    target 54
    weight 1
  ]
  edge
  [
    source 276
    target 54
    weight 3
  ]
  edge
  [
    source 277
    target 54
    weight 3
  ]
  edge
  [
    source 278
    target 54
    weight 1
  ]
  edge
  [
    source 284
    target 54
    weight 2
  ]
  edge
  [
    source 286
    target 54
    weight 3
  ]
  edge
  [
    source 289
    target 54
    weight 6
  ]
  edge
  [
    source 295
    target 54
    weight 1
  ]
  edge
  [
    source 296
    target 54
    weight 1
  ]
  edge
  [
    source 299
    target 54
    weight 29
  ]
  edge
  [
    source 305
    target 54
    weight 1
  ]
  edge
  [
    source 306
    target 54
    weight 2
  ]
  edge
  [
    source 308
    target 54
    weight 1
  ]
  edge
  [
    source 57
    target 55
    weight 74
  ]
  edge
  [
    source 58
    target 55
    weight 2
  ]
  edge
  [
    source 59
    target 55
    weight 1
  ]
  edge
  [
    source 60
    target 55
    weight 1
  ]
  edge
  [
    source 64
    target 55
    weight 1
  ]
  edge
  [
    source 67
    target 55
    weight 2
  ]
  edge
  [
    source 68
    target 55
    weight 1
  ]
  edge
  [
    source 73
    target 55
    weight 47
  ]
  edge
  [
    source 76
    target 55
    weight 1
  ]
  edge
  [
    source 79
    target 55
    weight 3
  ]
  edge
  [
    source 85
    target 55
    weight 12
  ]
  edge
  [
    source 86
    target 55
    weight 59
  ]
  edge
  [
    source 88
    target 55
    weight 142
  ]
  edge
  [
    source 89
    target 55
    weight 100
  ]
  edge
  [
    source 91
    target 55
    weight 1
  ]
  edge
  [
    source 92
    target 55
    weight 1
  ]
  edge
  [
    source 98
    target 55
    weight 30
  ]
  edge
  [
    source 101
    target 55
    weight 39
  ]
  edge
  [
    source 105
    target 55
    weight 2
  ]
  edge
  [
    source 108
    target 55
    weight 1
  ]
  edge
  [
    source 110
    target 55
    weight 4
  ]
  edge
  [
    source 115
    target 55
    weight 4
  ]
  edge
  [
    source 117
    target 55
    weight 138
  ]
  edge
  [
    source 118
    target 55
    weight 1
  ]
  edge
  [
    source 120
    target 55
    weight 1
  ]
  edge
  [
    source 122
    target 55
    weight 17
  ]
  edge
  [
    source 123
    target 55
    weight 1
  ]
  edge
  [
    source 124
    target 55
    weight 1
  ]
  edge
  [
    source 125
    target 55
    weight 2
  ]
  edge
  [
    source 126
    target 55
    weight 47
  ]
  edge
  [
    source 130
    target 55
    weight 1
  ]
  edge
  [
    source 132
    target 55
    weight 1
  ]
  edge
  [
    source 134
    target 55
    weight 2
  ]
  edge
  [
    source 136
    target 55
    weight 1
  ]
  edge
  [
    source 137
    target 55
    weight 17
  ]
  edge
  [
    source 138
    target 55
    weight 1
  ]
  edge
  [
    source 140
    target 55
    weight 44
  ]
  edge
  [
    source 143
    target 55
    weight 127
  ]
  edge
  [
    source 144
    target 55
    weight 33
  ]
  edge
  [
    source 145
    target 55
    weight 1
  ]
  edge
  [
    source 149
    target 55
    weight 1
  ]
  edge
  [
    source 150
    target 55
    weight 2
  ]
  edge
  [
    source 151
    target 55
    weight 1
  ]
  edge
  [
    source 152
    target 55
    weight 2
  ]
  edge
  [
    source 153
    target 55
    weight 42
  ]
  edge
  [
    source 154
    target 55
    weight 1
  ]
  edge
  [
    source 161
    target 55
    weight 1
  ]
  edge
  [
    source 163
    target 55
    weight 67
  ]
  edge
  [
    source 165
    target 55
    weight 1
  ]
  edge
  [
    source 166
    target 55
    weight 2
  ]
  edge
  [
    source 169
    target 55
    weight 53
  ]
  edge
  [
    source 173
    target 55
    weight 1
  ]
  edge
  [
    source 174
    target 55
    weight 46
  ]
  edge
  [
    source 175
    target 55
    weight 1
  ]
  edge
  [
    source 179
    target 55
    weight 7
  ]
  edge
  [
    source 182
    target 55
    weight 3
  ]
  edge
  [
    source 189
    target 55
    weight 11
  ]
  edge
  [
    source 190
    target 55
    weight 3
  ]
  edge
  [
    source 193
    target 55
    weight 1
  ]
  edge
  [
    source 194
    target 55
    weight 1
  ]
  edge
  [
    source 196
    target 55
    weight 50
  ]
  edge
  [
    source 197
    target 55
    weight 1
  ]
  edge
  [
    source 199
    target 55
    weight 4
  ]
  edge
  [
    source 207
    target 55
    weight 36
  ]
  edge
  [
    source 208
    target 55
    weight 5
  ]
  edge
  [
    source 209
    target 55
    weight 2
  ]
  edge
  [
    source 210
    target 55
    weight 11
  ]
  edge
  [
    source 211
    target 55
    weight 1
  ]
  edge
  [
    source 216
    target 55
    weight 1
  ]
  edge
  [
    source 218
    target 55
    weight 2
  ]
  edge
  [
    source 224
    target 55
    weight 1
  ]
  edge
  [
    source 226
    target 55
    weight 2
  ]
  edge
  [
    source 227
    target 55
    weight 2
  ]
  edge
  [
    source 229
    target 55
    weight 14
  ]
  edge
  [
    source 233
    target 55
    weight 2
  ]
  edge
  [
    source 235
    target 55
    weight 1
  ]
  edge
  [
    source 238
    target 55
    weight 1
  ]
  edge
  [
    source 240
    target 55
    weight 7
  ]
  edge
  [
    source 241
    target 55
    weight 1
  ]
  edge
  [
    source 243
    target 55
    weight 24
  ]
  edge
  [
    source 244
    target 55
    weight 2
  ]
  edge
  [
    source 246
    target 55
    weight 1
  ]
  edge
  [
    source 249
    target 55
    weight 2
  ]
  edge
  [
    source 255
    target 55
    weight 4
  ]
  edge
  [
    source 257
    target 55
    weight 1
  ]
  edge
  [
    source 259
    target 55
    weight 2
  ]
  edge
  [
    source 261
    target 55
    weight 87
  ]
  edge
  [
    source 264
    target 55
    weight 23
  ]
  edge
  [
    source 265
    target 55
    weight 1
  ]
  edge
  [
    source 267
    target 55
    weight 1
  ]
  edge
  [
    source 269
    target 55
    weight 58
  ]
  edge
  [
    source 270
    target 55
    weight 6
  ]
  edge
  [
    source 271
    target 55
    weight 7
  ]
  edge
  [
    source 274
    target 55
    weight 2
  ]
  edge
  [
    source 276
    target 55
    weight 1
  ]
  edge
  [
    source 278
    target 55
    weight 2
  ]
  edge
  [
    source 279
    target 55
    weight 43
  ]
  edge
  [
    source 281
    target 55
    weight 1
  ]
  edge
  [
    source 286
    target 55
    weight 11
  ]
  edge
  [
    source 290
    target 55
    weight 1
  ]
  edge
  [
    source 292
    target 55
    weight 1
  ]
  edge
  [
    source 294
    target 55
    weight 59
  ]
  edge
  [
    source 295
    target 55
    weight 3
  ]
  edge
  [
    source 296
    target 55
    weight 2
  ]
  edge
  [
    source 298
    target 55
    weight 1
  ]
  edge
  [
    source 299
    target 55
    weight 1
  ]
  edge
  [
    source 300
    target 55
    weight 41
  ]
  edge
  [
    source 301
    target 55
    weight 11
  ]
  edge
  [
    source 304
    target 55
    weight 2
  ]
  edge
  [
    source 306
    target 55
    weight 1
  ]
  edge
  [
    source 307
    target 55
    weight 1
  ]
  edge
  [
    source 308
    target 55
    weight 1
  ]
  edge
  [
    source 310
    target 55
    weight 1
  ]
  edge
  [
    source 57
    target 56
    weight 3
  ]
  edge
  [
    source 61
    target 56
    weight 86
  ]
  edge
  [
    source 62
    target 56
    weight 125
  ]
  edge
  [
    source 63
    target 56
    weight 5
  ]
  edge
  [
    source 66
    target 56
    weight 27
  ]
  edge
  [
    source 74
    target 56
    weight 1
  ]
  edge
  [
    source 77
    target 56
    weight 1
  ]
  edge
  [
    source 78
    target 56
    weight 1
  ]
  edge
  [
    source 79
    target 56
    weight 48
  ]
  edge
  [
    source 84
    target 56
    weight 1
  ]
  edge
  [
    source 87
    target 56
    weight 1
  ]
  edge
  [
    source 88
    target 56
    weight 1
  ]
  edge
  [
    source 95
    target 56
    weight 1
  ]
  edge
  [
    source 96
    target 56
    weight 1
  ]
  edge
  [
    source 97
    target 56
    weight 53
  ]
  edge
  [
    source 103
    target 56
    weight 1
  ]
  edge
  [
    source 104
    target 56
    weight 1
  ]
  edge
  [
    source 105
    target 56
    weight 49
  ]
  edge
  [
    source 106
    target 56
    weight 1
  ]
  edge
  [
    source 108
    target 56
    weight 1
  ]
  edge
  [
    source 109
    target 56
    weight 5
  ]
  edge
  [
    source 112
    target 56
    weight 11
  ]
  edge
  [
    source 114
    target 56
    weight 28
  ]
  edge
  [
    source 115
    target 56
    weight 65
  ]
  edge
  [
    source 116
    target 56
    weight 1
  ]
  edge
  [
    source 118
    target 56
    weight 192
  ]
  edge
  [
    source 122
    target 56
    weight 1
  ]
  edge
  [
    source 123
    target 56
    weight 1
  ]
  edge
  [
    source 125
    target 56
    weight 1
  ]
  edge
  [
    source 126
    target 56
    weight 19
  ]
  edge
  [
    source 128
    target 56
    weight 12
  ]
  edge
  [
    source 129
    target 56
    weight 168
  ]
  edge
  [
    source 131
    target 56
    weight 18
  ]
  edge
  [
    source 136
    target 56
    weight 1
  ]
  edge
  [
    source 138
    target 56
    weight 1
  ]
  edge
  [
    source 141
    target 56
    weight 1
  ]
  edge
  [
    source 143
    target 56
    weight 2
  ]
  edge
  [
    source 150
    target 56
    weight 1
  ]
  edge
  [
    source 157
    target 56
    weight 76
  ]
  edge
  [
    source 158
    target 56
    weight 19
  ]
  edge
  [
    source 161
    target 56
    weight 56
  ]
  edge
  [
    source 162
    target 56
    weight 3
  ]
  edge
  [
    source 164
    target 56
    weight 47
  ]
  edge
  [
    source 169
    target 56
    weight 2
  ]
  edge
  [
    source 170
    target 56
    weight 1
  ]
  edge
  [
    source 173
    target 56
    weight 1
  ]
  edge
  [
    source 179
    target 56
    weight 1
  ]
  edge
  [
    source 181
    target 56
    weight 2
  ]
  edge
  [
    source 182
    target 56
    weight 1
  ]
  edge
  [
    source 189
    target 56
    weight 1
  ]
  edge
  [
    source 195
    target 56
    weight 1
  ]
  edge
  [
    source 196
    target 56
    weight 1
  ]
  edge
  [
    source 197
    target 56
    weight 1
  ]
  edge
  [
    source 203
    target 56
    weight 3
  ]
  edge
  [
    source 210
    target 56
    weight 1
  ]
  edge
  [
    source 218
    target 56
    weight 1
  ]
  edge
  [
    source 221
    target 56
    weight 86
  ]
  edge
  [
    source 227
    target 56
    weight 1
  ]
  edge
  [
    source 229
    target 56
    weight 2
  ]
  edge
  [
    source 239
    target 56
    weight 1
  ]
  edge
  [
    source 242
    target 56
    weight 1
  ]
  edge
  [
    source 244
    target 56
    weight 1
  ]
  edge
  [
    source 249
    target 56
    weight 1
  ]
  edge
  [
    source 251
    target 56
    weight 1
  ]
  edge
  [
    source 255
    target 56
    weight 1
  ]
  edge
  [
    source 259
    target 56
    weight 3
  ]
  edge
  [
    source 269
    target 56
    weight 2
  ]
  edge
  [
    source 272
    target 56
    weight 1
  ]
  edge
  [
    source 274
    target 56
    weight 75
  ]
  edge
  [
    source 275
    target 56
    weight 1
  ]
  edge
  [
    source 277
    target 56
    weight 1
  ]
  edge
  [
    source 279
    target 56
    weight 2
  ]
  edge
  [
    source 282
    target 56
    weight 1
  ]
  edge
  [
    source 284
    target 56
    weight 6
  ]
  edge
  [
    source 287
    target 56
    weight 1
  ]
  edge
  [
    source 289
    target 56
    weight 1
  ]
  edge
  [
    source 297
    target 56
    weight 1
  ]
  edge
  [
    source 308
    target 56
    weight 1
  ]
  edge
  [
    source 58
    target 57
    weight 12
  ]
  edge
  [
    source 59
    target 57
    weight 1
  ]
  edge
  [
    source 61
    target 57
    weight 8
  ]
  edge
  [
    source 62
    target 57
    weight 25
  ]
  edge
  [
    source 63
    target 57
    weight 1
  ]
  edge
  [
    source 64
    target 57
    weight 2
  ]
  edge
  [
    source 65
    target 57
    weight 5
  ]
  edge
  [
    source 66
    target 57
    weight 1
  ]
  edge
  [
    source 67
    target 57
    weight 4
  ]
  edge
  [
    source 70
    target 57
    weight 1
  ]
  edge
  [
    source 72
    target 57
    weight 1
  ]
  edge
  [
    source 73
    target 57
    weight 2
  ]
  edge
  [
    source 76
    target 57
    weight 4
  ]
  edge
  [
    source 79
    target 57
    weight 1
  ]
  edge
  [
    source 83
    target 57
    weight 1
  ]
  edge
  [
    source 84
    target 57
    weight 113
  ]
  edge
  [
    source 87
    target 57
    weight 38
  ]
  edge
  [
    source 88
    target 57
    weight 17
  ]
  edge
  [
    source 90
    target 57
    weight 1
  ]
  edge
  [
    source 91
    target 57
    weight 1
  ]
  edge
  [
    source 93
    target 57
    weight 6
  ]
  edge
  [
    source 96
    target 57
    weight 1
  ]
  edge
  [
    source 97
    target 57
    weight 8
  ]
  edge
  [
    source 98
    target 57
    weight 5
  ]
  edge
  [
    source 99
    target 57
    weight 86
  ]
  edge
  [
    source 100
    target 57
    weight 1
  ]
  edge
  [
    source 102
    target 57
    weight 51
  ]
  edge
  [
    source 108
    target 57
    weight 17
  ]
  edge
  [
    source 113
    target 57
    weight 1
  ]
  edge
  [
    source 114
    target 57
    weight 2
  ]
  edge
  [
    source 115
    target 57
    weight 13
  ]
  edge
  [
    source 116
    target 57
    weight 3
  ]
  edge
  [
    source 117
    target 57
    weight 1
  ]
  edge
  [
    source 122
    target 57
    weight 5
  ]
  edge
  [
    source 123
    target 57
    weight 115
  ]
  edge
  [
    source 125
    target 57
    weight 1
  ]
  edge
  [
    source 126
    target 57
    weight 2
  ]
  edge
  [
    source 128
    target 57
    weight 2
  ]
  edge
  [
    source 131
    target 57
    weight 173
  ]
  edge
  [
    source 132
    target 57
    weight 1
  ]
  edge
  [
    source 134
    target 57
    weight 2
  ]
  edge
  [
    source 136
    target 57
    weight 1
  ]
  edge
  [
    source 139
    target 57
    weight 4
  ]
  edge
  [
    source 140
    target 57
    weight 4
  ]
  edge
  [
    source 141
    target 57
    weight 1
  ]
  edge
  [
    source 144
    target 57
    weight 4
  ]
  edge
  [
    source 149
    target 57
    weight 16
  ]
  edge
  [
    source 151
    target 57
    weight 1
  ]
  edge
  [
    source 152
    target 57
    weight 1
  ]
  edge
  [
    source 153
    target 57
    weight 93
  ]
  edge
  [
    source 154
    target 57
    weight 1
  ]
  edge
  [
    source 155
    target 57
    weight 1
  ]
  edge
  [
    source 157
    target 57
    weight 52
  ]
  edge
  [
    source 158
    target 57
    weight 1
  ]
  edge
  [
    source 161
    target 57
    weight 3
  ]
  edge
  [
    source 164
    target 57
    weight 182
  ]
  edge
  [
    source 165
    target 57
    weight 26
  ]
  edge
  [
    source 166
    target 57
    weight 43
  ]
  edge
  [
    source 168
    target 57
    weight 3
  ]
  edge
  [
    source 169
    target 57
    weight 100
  ]
  edge
  [
    source 174
    target 57
    weight 93
  ]
  edge
  [
    source 176
    target 57
    weight 30
  ]
  edge
  [
    source 177
    target 57
    weight 2
  ]
  edge
  [
    source 180
    target 57
    weight 119
  ]
  edge
  [
    source 182
    target 57
    weight 1
  ]
  edge
  [
    source 184
    target 57
    weight 2
  ]
  edge
  [
    source 185
    target 57
    weight 1
  ]
  edge
  [
    source 187
    target 57
    weight 1
  ]
  edge
  [
    source 188
    target 57
    weight 10
  ]
  edge
  [
    source 189
    target 57
    weight 8
  ]
  edge
  [
    source 193
    target 57
    weight 1
  ]
  edge
  [
    source 205
    target 57
    weight 59
  ]
  edge
  [
    source 206
    target 57
    weight 4
  ]
  edge
  [
    source 208
    target 57
    weight 1
  ]
  edge
  [
    source 209
    target 57
    weight 1
  ]
  edge
  [
    source 211
    target 57
    weight 1
  ]
  edge
  [
    source 214
    target 57
    weight 1
  ]
  edge
  [
    source 216
    target 57
    weight 46
  ]
  edge
  [
    source 218
    target 57
    weight 1
  ]
  edge
  [
    source 221
    target 57
    weight 2
  ]
  edge
  [
    source 222
    target 57
    weight 1
  ]
  edge
  [
    source 224
    target 57
    weight 1
  ]
  edge
  [
    source 229
    target 57
    weight 1
  ]
  edge
  [
    source 231
    target 57
    weight 22
  ]
  edge
  [
    source 233
    target 57
    weight 1
  ]
  edge
  [
    source 237
    target 57
    weight 1
  ]
  edge
  [
    source 239
    target 57
    weight 2
  ]
  edge
  [
    source 240
    target 57
    weight 1
  ]
  edge
  [
    source 243
    target 57
    weight 3
  ]
  edge
  [
    source 246
    target 57
    weight 4
  ]
  edge
  [
    source 247
    target 57
    weight 28
  ]
  edge
  [
    source 248
    target 57
    weight 26
  ]
  edge
  [
    source 249
    target 57
    weight 3
  ]
  edge
  [
    source 250
    target 57
    weight 1
  ]
  edge
  [
    source 251
    target 57
    weight 3
  ]
  edge
  [
    source 258
    target 57
    weight 107
  ]
  edge
  [
    source 260
    target 57
    weight 114
  ]
  edge
  [
    source 262
    target 57
    weight 95
  ]
  edge
  [
    source 263
    target 57
    weight 2
  ]
  edge
  [
    source 264
    target 57
    weight 33
  ]
  edge
  [
    source 265
    target 57
    weight 6
  ]
  edge
  [
    source 266
    target 57
    weight 1
  ]
  edge
  [
    source 271
    target 57
    weight 1
  ]
  edge
  [
    source 273
    target 57
    weight 1
  ]
  edge
  [
    source 274
    target 57
    weight 2
  ]
  edge
  [
    source 275
    target 57
    weight 1
  ]
  edge
  [
    source 277
    target 57
    weight 9
  ]
  edge
  [
    source 279
    target 57
    weight 19
  ]
  edge
  [
    source 280
    target 57
    weight 1
  ]
  edge
  [
    source 282
    target 57
    weight 21
  ]
  edge
  [
    source 283
    target 57
    weight 10
  ]
  edge
  [
    source 284
    target 57
    weight 1
  ]
  edge
  [
    source 285
    target 57
    weight 8
  ]
  edge
  [
    source 286
    target 57
    weight 1
  ]
  edge
  [
    source 287
    target 57
    weight 127
  ]
  edge
  [
    source 289
    target 57
    weight 3
  ]
  edge
  [
    source 290
    target 57
    weight 139
  ]
  edge
  [
    source 292
    target 57
    weight 3
  ]
  edge
  [
    source 293
    target 57
    weight 1
  ]
  edge
  [
    source 296
    target 57
    weight 1
  ]
  edge
  [
    source 297
    target 57
    weight 76
  ]
  edge
  [
    source 300
    target 57
    weight 91
  ]
  edge
  [
    source 302
    target 57
    weight 43
  ]
  edge
  [
    source 303
    target 57
    weight 1
  ]
  edge
  [
    source 305
    target 57
    weight 1
  ]
  edge
  [
    source 306
    target 57
    weight 123
  ]
  edge
  [
    source 307
    target 57
    weight 8
  ]
  edge
  [
    source 308
    target 57
    weight 5
  ]
  edge
  [
    source 310
    target 57
    weight 24
  ]
  edge
  [
    source 312
    target 57
    weight 7
  ]
  edge
  [
    source 59
    target 58
    weight 21
  ]
  edge
  [
    source 60
    target 58
    weight 128
  ]
  edge
  [
    source 61
    target 58
    weight 41
  ]
  edge
  [
    source 63
    target 58
    weight 1
  ]
  edge
  [
    source 64
    target 58
    weight 124
  ]
  edge
  [
    source 66
    target 58
    weight 1
  ]
  edge
  [
    source 67
    target 58
    weight 56
  ]
  edge
  [
    source 69
    target 58
    weight 28
  ]
  edge
  [
    source 72
    target 58
    weight 14
  ]
  edge
  [
    source 73
    target 58
    weight 2
  ]
  edge
  [
    source 74
    target 58
    weight 1
  ]
  edge
  [
    source 75
    target 58
    weight 34
  ]
  edge
  [
    source 76
    target 58
    weight 1
  ]
  edge
  [
    source 77
    target 58
    weight 1
  ]
  edge
  [
    source 79
    target 58
    weight 20
  ]
  edge
  [
    source 80
    target 58
    weight 100
  ]
  edge
  [
    source 81
    target 58
    weight 183
  ]
  edge
  [
    source 83
    target 58
    weight 1
  ]
  edge
  [
    source 84
    target 58
    weight 98
  ]
  edge
  [
    source 86
    target 58
    weight 6
  ]
  edge
  [
    source 87
    target 58
    weight 8
  ]
  edge
  [
    source 88
    target 58
    weight 23
  ]
  edge
  [
    source 89
    target 58
    weight 35
  ]
  edge
  [
    source 90
    target 58
    weight 128
  ]
  edge
  [
    source 91
    target 58
    weight 44
  ]
  edge
  [
    source 92
    target 58
    weight 30
  ]
  edge
  [
    source 93
    target 58
    weight 29
  ]
  edge
  [
    source 96
    target 58
    weight 1
  ]
  edge
  [
    source 97
    target 58
    weight 85
  ]
  edge
  [
    source 98
    target 58
    weight 4
  ]
  edge
  [
    source 99
    target 58
    weight 1
  ]
  edge
  [
    source 101
    target 58
    weight 2
  ]
  edge
  [
    source 103
    target 58
    weight 15
  ]
  edge
  [
    source 105
    target 58
    weight 21
  ]
  edge
  [
    source 106
    target 58
    weight 23
  ]
  edge
  [
    source 107
    target 58
    weight 54
  ]
  edge
  [
    source 108
    target 58
    weight 25
  ]
  edge
  [
    source 109
    target 58
    weight 62
  ]
  edge
  [
    source 111
    target 58
    weight 32
  ]
  edge
  [
    source 114
    target 58
    weight 1
  ]
  edge
  [
    source 115
    target 58
    weight 3
  ]
  edge
  [
    source 116
    target 58
    weight 1
  ]
  edge
  [
    source 117
    target 58
    weight 1
  ]
  edge
  [
    source 119
    target 58
    weight 1
  ]
  edge
  [
    source 120
    target 58
    weight 2
  ]
  edge
  [
    source 122
    target 58
    weight 2
  ]
  edge
  [
    source 124
    target 58
    weight 3
  ]
  edge
  [
    source 127
    target 58
    weight 7
  ]
  edge
  [
    source 131
    target 58
    weight 1
  ]
  edge
  [
    source 134
    target 58
    weight 90
  ]
  edge
  [
    source 135
    target 58
    weight 17
  ]
  edge
  [
    source 136
    target 58
    weight 2
  ]
  edge
  [
    source 138
    target 58
    weight 2
  ]
  edge
  [
    source 139
    target 58
    weight 10
  ]
  edge
  [
    source 140
    target 58
    weight 3
  ]
  edge
  [
    source 141
    target 58
    weight 44
  ]
  edge
  [
    source 142
    target 58
    weight 24
  ]
  edge
  [
    source 143
    target 58
    weight 41
  ]
  edge
  [
    source 145
    target 58
    weight 2
  ]
  edge
  [
    source 146
    target 58
    weight 1
  ]
  edge
  [
    source 148
    target 58
    weight 1
  ]
  edge
  [
    source 149
    target 58
    weight 1
  ]
  edge
  [
    source 151
    target 58
    weight 1
  ]
  edge
  [
    source 152
    target 58
    weight 1
  ]
  edge
  [
    source 154
    target 58
    weight 87
  ]
  edge
  [
    source 155
    target 58
    weight 45
  ]
  edge
  [
    source 157
    target 58
    weight 1
  ]
  edge
  [
    source 158
    target 58
    weight 50
  ]
  edge
  [
    source 159
    target 58
    weight 1
  ]
  edge
  [
    source 160
    target 58
    weight 85
  ]
  edge
  [
    source 161
    target 58
    weight 1
  ]
  edge
  [
    source 163
    target 58
    weight 1
  ]
  edge
  [
    source 164
    target 58
    weight 2
  ]
  edge
  [
    source 165
    target 58
    weight 1
  ]
  edge
  [
    source 166
    target 58
    weight 5
  ]
  edge
  [
    source 168
    target 58
    weight 3
  ]
  edge
  [
    source 169
    target 58
    weight 4
  ]
  edge
  [
    source 171
    target 58
    weight 1
  ]
  edge
  [
    source 174
    target 58
    weight 1
  ]
  edge
  [
    source 176
    target 58
    weight 24
  ]
  edge
  [
    source 179
    target 58
    weight 1
  ]
  edge
  [
    source 180
    target 58
    weight 1
  ]
  edge
  [
    source 186
    target 58
    weight 50
  ]
  edge
  [
    source 187
    target 58
    weight 1
  ]
  edge
  [
    source 189
    target 58
    weight 2
  ]
  edge
  [
    source 190
    target 58
    weight 8
  ]
  edge
  [
    source 191
    target 58
    weight 1
  ]
  edge
  [
    source 192
    target 58
    weight 1
  ]
  edge
  [
    source 194
    target 58
    weight 1
  ]
  edge
  [
    source 197
    target 58
    weight 1
  ]
  edge
  [
    source 198
    target 58
    weight 1
  ]
  edge
  [
    source 199
    target 58
    weight 1
  ]
  edge
  [
    source 201
    target 58
    weight 1
  ]
  edge
  [
    source 203
    target 58
    weight 1
  ]
  edge
  [
    source 204
    target 58
    weight 1
  ]
  edge
  [
    source 205
    target 58
    weight 43
  ]
  edge
  [
    source 210
    target 58
    weight 1
  ]
  edge
  [
    source 212
    target 58
    weight 1
  ]
  edge
  [
    source 213
    target 58
    weight 1
  ]
  edge
  [
    source 216
    target 58
    weight 4
  ]
  edge
  [
    source 224
    target 58
    weight 1
  ]
  edge
  [
    source 225
    target 58
    weight 1
  ]
  edge
  [
    source 226
    target 58
    weight 1
  ]
  edge
  [
    source 229
    target 58
    weight 2
  ]
  edge
  [
    source 231
    target 58
    weight 14
  ]
  edge
  [
    source 232
    target 58
    weight 2
  ]
  edge
  [
    source 233
    target 58
    weight 1
  ]
  edge
  [
    source 234
    target 58
    weight 1
  ]
  edge
  [
    source 235
    target 58
    weight 2
  ]
  edge
  [
    source 236
    target 58
    weight 1
  ]
  edge
  [
    source 238
    target 58
    weight 1
  ]
  edge
  [
    source 241
    target 58
    weight 16
  ]
  edge
  [
    source 243
    target 58
    weight 1
  ]
  edge
  [
    source 245
    target 58
    weight 1
  ]
  edge
  [
    source 247
    target 58
    weight 2
  ]
  edge
  [
    source 248
    target 58
    weight 1
  ]
  edge
  [
    source 251
    target 58
    weight 4
  ]
  edge
  [
    source 254
    target 58
    weight 1
  ]
  edge
  [
    source 255
    target 58
    weight 2
  ]
  edge
  [
    source 257
    target 58
    weight 2
  ]
  edge
  [
    source 258
    target 58
    weight 23
  ]
  edge
  [
    source 259
    target 58
    weight 1
  ]
  edge
  [
    source 260
    target 58
    weight 26
  ]
  edge
  [
    source 262
    target 58
    weight 44
  ]
  edge
  [
    source 263
    target 58
    weight 1
  ]
  edge
  [
    source 265
    target 58
    weight 2
  ]
  edge
  [
    source 273
    target 58
    weight 1
  ]
  edge
  [
    source 274
    target 58
    weight 34
  ]
  edge
  [
    source 276
    target 58
    weight 3
  ]
  edge
  [
    source 277
    target 58
    weight 2
  ]
  edge
  [
    source 279
    target 58
    weight 1
  ]
  edge
  [
    source 283
    target 58
    weight 19
  ]
  edge
  [
    source 284
    target 58
    weight 1
  ]
  edge
  [
    source 285
    target 58
    weight 2
  ]
  edge
  [
    source 287
    target 58
    weight 70
  ]
  edge
  [
    source 288
    target 58
    weight 1
  ]
  edge
  [
    source 289
    target 58
    weight 82
  ]
  edge
  [
    source 290
    target 58
    weight 44
  ]
  edge
  [
    source 296
    target 58
    weight 3
  ]
  edge
  [
    source 298
    target 58
    weight 1
  ]
  edge
  [
    source 301
    target 58
    weight 1
  ]
  edge
  [
    source 303
    target 58
    weight 1
  ]
  edge
  [
    source 306
    target 58
    weight 2
  ]
  edge
  [
    source 307
    target 58
    weight 2
  ]
  edge
  [
    source 308
    target 58
    weight 3
  ]
  edge
  [
    source 310
    target 58
    weight 8
  ]
  edge
  [
    source 312
    target 58
    weight 46
  ]
  edge
  [
    source 60
    target 59
    weight 30
  ]
  edge
  [
    source 62
    target 59
    weight 5
  ]
  edge
  [
    source 64
    target 59
    weight 76
  ]
  edge
  [
    source 66
    target 59
    weight 2
  ]
  edge
  [
    source 67
    target 59
    weight 2
  ]
  edge
  [
    source 68
    target 59
    weight 19
  ]
  edge
  [
    source 70
    target 59
    weight 1
  ]
  edge
  [
    source 75
    target 59
    weight 65
  ]
  edge
  [
    source 76
    target 59
    weight 41
  ]
  edge
  [
    source 80
    target 59
    weight 65
  ]
  edge
  [
    source 81
    target 59
    weight 1
  ]
  edge
  [
    source 84
    target 59
    weight 155
  ]
  edge
  [
    source 85
    target 59
    weight 3
  ]
  edge
  [
    source 88
    target 59
    weight 1
  ]
  edge
  [
    source 89
    target 59
    weight 8
  ]
  edge
  [
    source 90
    target 59
    weight 137
  ]
  edge
  [
    source 91
    target 59
    weight 58
  ]
  edge
  [
    source 92
    target 59
    weight 124
  ]
  edge
  [
    source 93
    target 59
    weight 88
  ]
  edge
  [
    source 97
    target 59
    weight 68
  ]
  edge
  [
    source 98
    target 59
    weight 1
  ]
  edge
  [
    source 101
    target 59
    weight 38
  ]
  edge
  [
    source 103
    target 59
    weight 13
  ]
  edge
  [
    source 104
    target 59
    weight 1
  ]
  edge
  [
    source 105
    target 59
    weight 78
  ]
  edge
  [
    source 107
    target 59
    weight 17
  ]
  edge
  [
    source 108
    target 59
    weight 159
  ]
  edge
  [
    source 109
    target 59
    weight 23
  ]
  edge
  [
    source 110
    target 59
    weight 1
  ]
  edge
  [
    source 111
    target 59
    weight 27
  ]
  edge
  [
    source 114
    target 59
    weight 4
  ]
  edge
  [
    source 119
    target 59
    weight 1
  ]
  edge
  [
    source 122
    target 59
    weight 1
  ]
  edge
  [
    source 125
    target 59
    weight 6
  ]
  edge
  [
    source 126
    target 59
    weight 3
  ]
  edge
  [
    source 127
    target 59
    weight 21
  ]
  edge
  [
    source 128
    target 59
    weight 12
  ]
  edge
  [
    source 129
    target 59
    weight 8
  ]
  edge
  [
    source 130
    target 59
    weight 1
  ]
  edge
  [
    source 131
    target 59
    weight 1
  ]
  edge
  [
    source 134
    target 59
    weight 19
  ]
  edge
  [
    source 135
    target 59
    weight 33
  ]
  edge
  [
    source 137
    target 59
    weight 10
  ]
  edge
  [
    source 138
    target 59
    weight 6
  ]
  edge
  [
    source 139
    target 59
    weight 1
  ]
  edge
  [
    source 140
    target 59
    weight 2
  ]
  edge
  [
    source 141
    target 59
    weight 22
  ]
  edge
  [
    source 142
    target 59
    weight 58
  ]
  edge
  [
    source 146
    target 59
    weight 1
  ]
  edge
  [
    source 148
    target 59
    weight 13
  ]
  edge
  [
    source 149
    target 59
    weight 1
  ]
  edge
  [
    source 150
    target 59
    weight 2
  ]
  edge
  [
    source 151
    target 59
    weight 1
  ]
  edge
  [
    source 152
    target 59
    weight 73
  ]
  edge
  [
    source 154
    target 59
    weight 28
  ]
  edge
  [
    source 155
    target 59
    weight 63
  ]
  edge
  [
    source 156
    target 59
    weight 39
  ]
  edge
  [
    source 158
    target 59
    weight 27
  ]
  edge
  [
    source 160
    target 59
    weight 97
  ]
  edge
  [
    source 161
    target 59
    weight 28
  ]
  edge
  [
    source 162
    target 59
    weight 1
  ]
  edge
  [
    source 163
    target 59
    weight 2
  ]
  edge
  [
    source 164
    target 59
    weight 2
  ]
  edge
  [
    source 165
    target 59
    weight 8
  ]
  edge
  [
    source 166
    target 59
    weight 1
  ]
  edge
  [
    source 168
    target 59
    weight 5
  ]
  edge
  [
    source 171
    target 59
    weight 7
  ]
  edge
  [
    source 176
    target 59
    weight 1
  ]
  edge
  [
    source 177
    target 59
    weight 15
  ]
  edge
  [
    source 180
    target 59
    weight 3
  ]
  edge
  [
    source 181
    target 59
    weight 1
  ]
  edge
  [
    source 182
    target 59
    weight 1
  ]
  edge
  [
    source 183
    target 59
    weight 1
  ]
  edge
  [
    source 184
    target 59
    weight 1
  ]
  edge
  [
    source 190
    target 59
    weight 1
  ]
  edge
  [
    source 191
    target 59
    weight 1
  ]
  edge
  [
    source 193
    target 59
    weight 2
  ]
  edge
  [
    source 197
    target 59
    weight 1
  ]
  edge
  [
    source 198
    target 59
    weight 1
  ]
  edge
  [
    source 199
    target 59
    weight 1
  ]
  edge
  [
    source 201
    target 59
    weight 2
  ]
  edge
  [
    source 208
    target 59
    weight 12
  ]
  edge
  [
    source 209
    target 59
    weight 1
  ]
  edge
  [
    source 210
    target 59
    weight 4
  ]
  edge
  [
    source 211
    target 59
    weight 43
  ]
  edge
  [
    source 213
    target 59
    weight 1
  ]
  edge
  [
    source 215
    target 59
    weight 1
  ]
  edge
  [
    source 219
    target 59
    weight 1
  ]
  edge
  [
    source 221
    target 59
    weight 17
  ]
  edge
  [
    source 222
    target 59
    weight 4
  ]
  edge
  [
    source 223
    target 59
    weight 1
  ]
  edge
  [
    source 224
    target 59
    weight 1
  ]
  edge
  [
    source 226
    target 59
    weight 5
  ]
  edge
  [
    source 230
    target 59
    weight 1
  ]
  edge
  [
    source 237
    target 59
    weight 5
  ]
  edge
  [
    source 239
    target 59
    weight 1
  ]
  edge
  [
    source 241
    target 59
    weight 2
  ]
  edge
  [
    source 243
    target 59
    weight 4
  ]
  edge
  [
    source 244
    target 59
    weight 9
  ]
  edge
  [
    source 246
    target 59
    weight 1
  ]
  edge
  [
    source 247
    target 59
    weight 1
  ]
  edge
  [
    source 249
    target 59
    weight 1
  ]
  edge
  [
    source 251
    target 59
    weight 1
  ]
  edge
  [
    source 255
    target 59
    weight 1
  ]
  edge
  [
    source 257
    target 59
    weight 3
  ]
  edge
  [
    source 260
    target 59
    weight 1
  ]
  edge
  [
    source 262
    target 59
    weight 1
  ]
  edge
  [
    source 264
    target 59
    weight 1
  ]
  edge
  [
    source 267
    target 59
    weight 6
  ]
  edge
  [
    source 268
    target 59
    weight 1
  ]
  edge
  [
    source 269
    target 59
    weight 1
  ]
  edge
  [
    source 271
    target 59
    weight 1
  ]
  edge
  [
    source 274
    target 59
    weight 1
  ]
  edge
  [
    source 275
    target 59
    weight 1
  ]
  edge
  [
    source 276
    target 59
    weight 1
  ]
  edge
  [
    source 277
    target 59
    weight 1
  ]
  edge
  [
    source 278
    target 59
    weight 20
  ]
  edge
  [
    source 279
    target 59
    weight 1
  ]
  edge
  [
    source 280
    target 59
    weight 2
  ]
  edge
  [
    source 283
    target 59
    weight 1
  ]
  edge
  [
    source 285
    target 59
    weight 2
  ]
  edge
  [
    source 287
    target 59
    weight 1
  ]
  edge
  [
    source 289
    target 59
    weight 1
  ]
  edge
  [
    source 290
    target 59
    weight 1
  ]
  edge
  [
    source 292
    target 59
    weight 1
  ]
  edge
  [
    source 294
    target 59
    weight 7
  ]
  edge
  [
    source 295
    target 59
    weight 2
  ]
  edge
  [
    source 297
    target 59
    weight 1
  ]
  edge
  [
    source 300
    target 59
    weight 23
  ]
  edge
  [
    source 301
    target 59
    weight 76
  ]
  edge
  [
    source 304
    target 59
    weight 33
  ]
  edge
  [
    source 305
    target 59
    weight 1
  ]
  edge
  [
    source 306
    target 59
    weight 1
  ]
  edge
  [
    source 308
    target 59
    weight 1
  ]
  edge
  [
    source 309
    target 59
    weight 16
  ]
  edge
  [
    source 311
    target 59
    weight 2
  ]
  edge
  [
    source 63
    target 60
    weight 1
  ]
  edge
  [
    source 64
    target 60
    weight 46
  ]
  edge
  [
    source 66
    target 60
    weight 1
  ]
  edge
  [
    source 67
    target 60
    weight 2
  ]
  edge
  [
    source 73
    target 60
    weight 5
  ]
  edge
  [
    source 74
    target 60
    weight 1
  ]
  edge
  [
    source 75
    target 60
    weight 33
  ]
  edge
  [
    source 76
    target 60
    weight 1
  ]
  edge
  [
    source 77
    target 60
    weight 2
  ]
  edge
  [
    source 79
    target 60
    weight 46
  ]
  edge
  [
    source 80
    target 60
    weight 76
  ]
  edge
  [
    source 81
    target 60
    weight 86
  ]
  edge
  [
    source 84
    target 60
    weight 134
  ]
  edge
  [
    source 85
    target 60
    weight 1
  ]
  edge
  [
    source 88
    target 60
    weight 1
  ]
  edge
  [
    source 90
    target 60
    weight 51
  ]
  edge
  [
    source 91
    target 60
    weight 8
  ]
  edge
  [
    source 92
    target 60
    weight 237
  ]
  edge
  [
    source 93
    target 60
    weight 58
  ]
  edge
  [
    source 96
    target 60
    weight 19
  ]
  edge
  [
    source 97
    target 60
    weight 36
  ]
  edge
  [
    source 99
    target 60
    weight 1
  ]
  edge
  [
    source 100
    target 60
    weight 18
  ]
  edge
  [
    source 103
    target 60
[truncated: 816,005 more chars]
