# Supplementary material for: Social Contact Networks and Mixing among Students in K-12 Schools in Pittsburgh, PA
Source: PLoS One. 2016 Mar 15;11(3):e0151139. doi: 10.1371/journal.pone.0151139 (PMC4792376; doi:10.1371/journal.pone.0151139)
Supplement: S1 Data — (ZIP) [file pone.0151139.s001.zip › S2_data/net_P-HS_onlystudents-wholeday.ncol]

1 2 13
1 4 55
1 5 34
1 6 2
1 7 73
1 8 50
1 9 1
1 12 7
1 16 2
1 18 17
1 19 1
1 20 3
1 21 1
1 25 2
1 26 2
1 29 1
1 34 3
1 35 1
1 38 5
1 39 4
1 42 1
1 43 1
1 44 37
1 46 1
1 52 2
1 56 85
1 57 6
1 58 5
1 62 31
1 67 1
1 70 1
1 71 1
1 72 96
1 75 2
1 80 2
1 82 3
1 83 1
1 84 21
1 85 27
1 88 28
1 89 1
1 93 2
1 106 6
1 108 56
1 112 1
1 120 1
1 122 2
1 126 1
1 127 104
1 133 1
1 135 10
1 148 1
1 150 1
1 151 1
1 153 52
1 159 2
1 161 57
1 166 1
1 167 23
1 169 1
1 176 27
1 178 38
1 179 19
1 181 1
1 190 2
1 194 56
1 198 1
1 203 1
1 206 49
1 207 9
1 212 1
1 221 1
1 222 5
1 228 1
1 229 31
1 230 1
1 233 2
1 234 15
1 235 1
1 237 16
1 240 1
1 252 3
1 256 1
1 260 2
1 262 1
1 268 1
1 273 3
1 274 1
1 275 1
1 277 77
1 280 1
1 286 3
1 287 1
1 294 1
1 296 3
1 297 1
1 298 6
1 300 1
1 302 1
1 303 5
1 307 1
1 308 89
1 310 20
1 312 1
1 313 45
1 314 4
1 315 20
1 320 2
1 323 1
1 324 1
1 326 3
1 330 2
1 333 1
1 334 1
1 335 43
1 338 2
1 341 1
1 345 1
1 347 56
1 350 4
1 353 17
1 354 33
1 357 22
1 359 1
1 362 1
1 368 20
1 369 15
1 376 38
1 380 2
1 381 1
1 382 2
1 388 16
1 390 1
1 391 1
1 392 1
1 394 1
1 398 2
2 4 62
2 7 12
2 9 35
2 12 29
2 18 1
2 20 123
2 26 7
2 34 1
2 36 1
2 43 1
2 49 2
2 51 40
2 56 50
2 57 27
2 62 16
2 67 47
2 72 4
2 80 103
2 84 16
2 85 51
2 88 31
2 92 12
2 95 3
2 108 5
2 110 24
2 112 2
2 115 5
2 116 13
2 122 1
2 135 1
2 140 2
2 143 13
2 147 1
2 156 2
2 158 1
2 159 1
2 161 32
2 167 49
2 170 6
2 173 1
2 178 82
2 179 63
2 194 1
2 196 5
2 199 2
2 206 11
2 208 20
2 223 1
2 226 21
2 228 1
2 230 48
2 238 2
2 240 2
2 251 24
2 252 44
2 260 9
2 262 1
2 264 10
2 270 1
2 273 124
2 277 2
2 280 21
2 294 2
2 298 7
2 303 1
2 313 15
2 323 29
2 324 19
2 326 67
2 329 1
2 330 1
2 332 1
2 334 1
2 341 51
2 347 1
2 355 32
2 357 54
2 363 1
2 366 1
2 367 5
2 368 59
2 369 22
2 376 1
2 378 1
2 388 55
2 390 1
2 391 5
2 394 1
2 399 3
4 5 1
4 7 27
4 8 1
4 9 2
4 12 90
4 14 1
4 16 1
4 18 1
4 20 1
4 24 7
4 25 25
4 26 1
4 29 2
4 31 1
4 33 2
4 35 1
4 36 1
4 39 1
4 40 7
4 43 2
4 44 1
4 45 1
4 49 1
4 51 1
4 52 1
4 56 80
4 57 10
4 58 1
4 59 1
4 62 18
4 64 1
4 66 50
4 67 1
4 70 1
4 71 1
4 72 74
4 75 1
4 76 1
4 77 4
4 79 4
4 81 2
4 82 1
4 84 40
4 85 63
4 87 1
4 88 47
4 89 1
4 92 2
4 94 2
4 97 1
4 98 1
4 102 1
4 108 40
4 109 2
4 110 1
4 112 1
4 115 1
4 117 1
4 122 3
4 125 1
4 126 1
4 127 127
4 128 2
4 130 1
4 131 2
4 133 3
4 138 1
4 139 13
4 140 1
4 141 67
4 143 1
4 146 2
4 147 2
4 150 1
4 151 1
4 154 1
4 157 2
4 159 2
4 161 27
4 164 1
4 165 1
4 166 3
4 167 71
4 170 1
4 174 1
4 175 1
4 178 51
4 179 16
4 181 1
4 184 1
4 186 2
4 189 1
4 191 1
4 194 76
4 198 1
4 199 3
4 200 1
4 201 1
4 203 38
4 204 8
4 206 63
4 207 1
4 209 1
4 210 10
4 212 1
4 219 1
4 223 2
4 224 1
4 226 1
4 228 6
4 230 1
4 233 1
4 235 1
4 236 2
4 237 7
4 238 1
4 240 1
4 242 1
4 244 71
4 247 42
4 248 1
4 251 1
4 252 1
4 260 1
4 261 45
4 270 1
4 275 2
4 276 17
4 277 29
4 279 1
4 280 2
4 281 1
4 283 3
4 286 4
4 287 1
4 294 25
4 297 1
4 298 1
4 300 4
4 301 1
4 302 1
4 303 104
4 312 1
4 313 15
4 314 2
4 315 2
4 316 1
4 317 1
4 320 1
4 322 1
4 323 1
4 326 1
4 329 1
4 332 1
4 333 28
4 334 1
4 335 26
4 338 69
4 339 3
4 345 2
4 353 22
4 354 1
4 355 1
4 357 47
4 363 66
4 366 2
4 368 137
4 369 22
4 371 3
4 375 5
4 376 1
4 378 26
4 380 1
4 385 1
4 386 8
4 388 114
4 391 1
4 392 202
4 393 1
4 398 47
4 399 1
5 6 8
5 7 10
5 12 1
5 13 1
5 14 19
5 18 7
5 22 1
5 23 39
5 24 17
5 25 11
5 26 1
5 38 29
5 39 9
5 42 2
5 43 1
5 44 29
5 45 155
5 46 1
5 49 3
5 52 140
5 53 28
5 56 4
5 58 35
5 63 11
5 64 14
5 67 1
5 68 28
5 72 2
5 76 1
5 77 1
5 80 1
5 81 1
5 82 102
5 83 4
5 84 1
5 89 654
5 94 24
5 97 1
5 99 24
5 102 2
5 103 1
5 104 39
5 106 1
5 114 1
5 120 4
5 121 1
5 124 10
5 126 1
5 128 1
5 129 1
5 130 1
5 133 2
5 134 1
5 137 1
5 139 1
5 141 1
5 143 1
5 149 1
5 150 4
5 151 1
5 152 2
5 157 1
5 162 51
5 166 4
5 172 1
5 174 2
5 178 16
5 182 26
5 185 23
5 186 2
5 189 1
5 190 19
5 194 3
5 196 3
5 199 3
5 203 2
5 204 1
5 207 56
5 208 4
5 212 2
5 224 2
5 228 1
5 235 1
5 237 47
5 238 2
5 251 5
5 252 1
5 256 6
5 257 1
5 260 1
5 263 2
5 266 1
5 273 1
5 274 1
5 280 1
5 290 25
5 292 1
5 294 2
5 299 3
5 301 1
5 302 1
5 303 112
5 308 1
5 312 10
5 313 18
5 320 21
5 322 50
5 323 5
5 326 1
5 327 1
5 329 1
5 331 1
5 332 27
5 338 1
5 347 6
5 351 1
5 354 61
5 355 1
5 362 37
5 363 1
5 365 1
5 368 1
5 370 99
5 380 1
5 381 20
5 382 2
5 387 1
5 388 13
5 392 1
5 394 1
6 7 10
6 8 1
6 12 7
6 14 1
6 15 1
6 16 44
6 18 14
6 19 1
6 24 2
6 25 23
6 26 22
6 29 1
6 30 53
6 38 2
6 39 4
6 40 131
6 42 2
6 43 1
6 44 1
6 45 4
6 52 7
6 53 1
6 56 14
6 58 64
6 64 11
6 66 36
6 67 2
6 71 1
6 72 6
6 76 1
6 80 9
6 82 1
6 83 56
6 84 1
6 92 59
6 93 4
6 94 3
6 99 76
6 102 8
6 106 41
6 119 76
6 121 1
6 122 1
6 125 1
6 127 1
6 129 4
6 130 50
6 133 1
6 138 2
6 139 2
6 141 182
6 143 1
6 146 79
6 148 33
6 150 1
6 151 41
6 152 1
6 161 1
6 164 30
6 166 105
6 173 2
6 176 2
6 178 2
6 182 1
6 184 1
6 190 34
6 197 1
6 199 1
6 203 1
6 204 7
6 207 5
6 208 3
6 212 1
6 218 4
6 222 1
6 223 1
6 224 36
6 228 1
6 233 2
6 234 6
6 235 11
6 237 26
6 240 1
6 244 6
6 251 2
6 252 9
6 261 57
6 266 2
6 270 1
6 273 3
6 274 2
6 280 4
6 283 1
6 287 1
6 296 26
6 300 1
6 302 1
6 303 49
6 307 1
6 308 1
6 310 1
6 311 96
6 312 49
6 315 8
6 320 7
6 322 2
6 323 4
6 326 5
6 327 1
6 329 1
6 331 1
6 333 1
6 338 1
6 347 3
6 354 7
6 355 1
6 362 19
6 363 2
6 365 1
6 368 31
6 370 11
6 371 1
6 375 2
6 376 1
6 378 2
6 380 1
6 381 1
6 382 1
6 387 3
6 388 15
6 390 4
6 391 2
6 392 2
6 394 1
6 399 2
7 8 53
7 9 30
7 12 2
7 16 3
7 18 5
7 19 1
7 20 48
7 21 1
7 24 1
7 25 2
7 26 1
7 31 1
7 36 2
7 38 6
7 39 1
7 40 2
7 42 13
7 44 24
7 52 30
7 53 1
7 56 53
7 57 1
7 58 2
7 62 12
7 64 22
7 67 1
7 68 2
7 72 4
7 75 2
7 79 1
7 80 18
7 83 3
7 84 27
7 85 17
7 87 1
7 88 57
7 92 1
7 93 1
7 94 18
7 97 2
7 99 1
7 102 4
7 108 1
7 109 1
7 112 1
7 121 3
7 129 4
7 130 4
7 133 1
7 135 10
7 138 1
7 139 1
7 141 5
7 147 2
7 148 3
7 150 7
7 151 1
7 157 1
7 159 22
7 161 43
7 164 5
7 165 1
7 166 5
7 167 20
7 169 2
7 170 1
7 173 17
7 174 1
7 175 90
7 176 15
7 178 34
7 179 28
7 189 1
7 190 12
7 197 1
7 198 1
7 203 3
7 204 1
7 206 1
7 210 14
7 218 2
7 219 1
7 221 1
7 223 15
7 224 8
7 226 1
7 230 1
7 233 1
7 234 4
7 235 15
7 236 1
7 237 2
7 238 30
7 240 7
7 242 6
7 244 5
7 249 3
7 251 1
7 252 2
7 261 1
7 263 17
7 273 4
7 274 4
7 277 1
7 280 42
7 281 1
7 283 46
7 286 3
7 295 27
7 296 5
7 297 1
7 299 1
7 302 13
7 303 9
7 305 1
7 307 18
7 308 42
7 312 15
7 313 41
7 314 2
7 315 4
7 316 1
7 320 16
7 322 3
7 323 1
7 324 1
7 326 5
7 330 1
7 335 1
7 337 1
7 338 1
7 340 4
7 347 3
7 353 1
7 354 1
7 355 1
7 357 25
7 363 3
7 365 1
7 367 9
7 368 37
7 369 31
7 370 20
7 371 1
7 375 54
7 376 1
7 378 1
7 379 1
7 380 3
7 381 10
7 386 1
7 388 24
7 390 1
7 398 23
8 9 6
8 17 2
8 18 89
8 20 2
8 21 1
8 22 1
8 24 23
8 25 1
8 26 2
8 35 3
8 42 1
8 43 3
8 44 12
8 46 1
8 50 1
8 51 1
8 52 1
8 53 104
8 56 1
8 67 1
8 68 2
8 71 1
8 72 93
8 75 12
8 78 4
8 79 2
8 80 1
8 82 6
8 84 11
8 87 3
8 92 1
8 94 44
8 109 9
8 110 2
8 112 23
8 113 18
8 114 16
8 115 15
8 116 1
8 118 10
8 121 2
8 122 2
8 123 1
8 127 84
8 128 1
8 129 1
8 130 1
8 133 6
8 139 1
8 140 3
8 143 1
8 146 1
8 147 1
8 149 11
8 152 1
8 153 132
8 157 1
8 164 1
8 166 2
8 167 1
8 169 1
8 170 4
8 172 6
8 175 63
8 176 86
8 178 76
8 182 6
8 186 2
8 189 2
8 194 2
8 196 2
8 197 1
8 198 1
8 199 1
8 201 33
8 203 9
8 208 7
8 209 2
8 210 72
8 218 22
8 223 11
8 224 1
8 228 1
8 233 2
8 234 1
8 235 4
8 238 2
8 240 1
8 242 49
8 244 3
8 251 1
8 262 15
8 263 3
8 267 1
8 273 3
8 277 82
8 279 1
8 280 1
8 283 97
8 292 1
8 295 53
8 296 97
8 298 8
8 301 1
8 302 1
8 307 2
8 308 52
8 317 10
8 320 3
8 326 2
8 330 86
8 332 4
8 333 105
8 334 72
8 335 2
8 336 1
8 337 2
8 344 1
8 350 34
8 351 9
8 354 59
8 355 5
8 357 4
8 363 7
8 365 1
8 366 2
8 367 4
8 368 8
8 369 2
8 370 2
8 371 14
8 374 1
8 376 1
8 379 15
8 381 1
8 386 2
8 388 1
8 390 2
8 391 57
8 392 1
8 394 5
8 398 89
8 399 1
9 13 16
9 15 28
9 17 4
9 20 178
9 25 1
9 26 84
9 29 20
9 30 41
9 31 1
9 33 4
9 35 2
9 39 16
9 40 49
9 43 15
9 46 1
9 49 6
9 51 146
9 59 7
9 67 1
9 68 1
9 71 6
9 72 13
9 75 39
9 76 31
9 77 1
9 82 39
9 84 35
9 85 1
9 87 88
9 89 1
9 92 172
9 94 2
9 95 6
9 97 48
9 98 10
9 99 2
9 106 13
9 108 55
9 110 35
9 112 3
9 113 3
9 114 1
9 115 61
9 116 18
9 122 1
9 123 1
9 125 1
9 126 73
9 129 1
9 130 1
9 133 2
9 140 52
9 141 58
9 146 2
9 147 123
9 149 2
9 150 1
9 151 1
9 152 22
9 153 4
9 156 14
9 159 56
9 166 118
9 169 156
9 170 98
9 172 2
9 175 37
9 178 1
9 181 24
9 182 1
9 184 92
9 186 22
9 193 16
9 194 6
9 196 20
9 197 22
9 201 11
9 203 4
9 204 1
9 206 7
9 207 1
9 208 25
9 209 1
9 219 1
9 222 1
9 223 72
9 224 1
9 225 1
9 226 3
9 228 3
9 229 1
9 233 1
9 234 2
9 236 5
9 237 9
9 238 5
9 240 1
9 254 1
9 257 5
9 261 1
9 262 58
9 263 1
9 268 1
9 274 28
9 276 1
9 277 26
9 279 2
9 281 1
9 283 10
9 290 1
9 294 2
9 296 1
9 298 24
9 302 1
9 303 2
9 305 4
9 308 1
9 310 98
9 312 4
9 314 110
9 317 2
9 322 1
9 323 2
9 324 7
9 327 1
9 330 75
9 332 3
9 333 1
9 334 53
9 335 1
9 337 1
9 338 1
9 347 1
9 351 27
9 354 2
9 355 59
9 356 1
9 359 1
9 363 14
9 366 5
9 368 15
9 370 1
9 371 47
9 374 2
9 376 1
9 382 1
9 385 3
9 386 1
9 387 2
9 388 1
9 390 10
9 391 31
9 392 1
9 394 7
9 397 1
9 398 8
12 15 1
12 16 2
12 18 1
12 22 1
12 24 2
12 25 2
12 26 1
12 33 1
12 36 1
12 38 1
12 39 1
12 40 4
12 43 1
12 44 1
12 45 2
12 56 14
12 57 16
12 58 5
12 59 1
12 62 6
12 64 1
12 66 3
12 68 1
12 75 1
12 77 1
12 80 1
12 81 1
12 83 2
12 84 6
12 85 51
12 88 21
12 89 1
12 94 1
12 97 1
12 98 18
12 101 1
12 103 1
12 106 21
12 121 2
12 122 1
12 125 2
12 126 1
12 127 1
12 128 1
12 130 3
12 134 73
12 136 15
12 141 2
12 143 8
12 144 5
12 146 1
12 147 6
12 151 9
12 152 1
12 159 3
12 161 11
12 164 1
12 166 3
12 167 11
12 170 3
12 175 3
12 176 1
12 178 37
12 179 11
12 181 1
12 185 1
12 186 29
12 191 4
12 197 1
12 200 11
12 204 81
12 206 3
12 207 2
12 208 2
12 210 1
12 212 1
12 219 2
12 222 4
12 224 3
12 225 14
12 226 2
12 229 2
12 230 1
12 233 4
12 234 1
12 235 2
12 236 1
12 237 2
12 238 2
12 242 47
12 244 1
12 247 32
12 248 2
12 252 1
12 257 41
12 261 2
12 266 4
12 267 2
12 273 2
12 276 1
12 280 2
12 281 19
12 282 1
12 283 3
12 294 3
12 296 2
12 299 1
12 300 2
12 303 1
12 307 2
12 310 2
12 311 2
12 313 10
12 314 1
12 318 2
12 320 1
12 323 1
12 326 2
12 334 3
12 337 3
12 338 72
12 351 31
12 354 3
12 355 1
12 356 2
12 357 15
12 362 3
12 363 11
12 365 44
12 366 1
12 368 55
12 369 13
12 370 2
12 375 1
12 378 1
12 379 1
12 381 1
12 385 1
12 387 57
12 388 39
12 390 3
12 392 13
13 15 42
13 20 1
13 39 47
13 40 36
13 43 72
13 59 24
13 67 1
13 82 1
13 97 45
13 98 30
13 106 27
13 126 25
13 140 40
13 141 21
13 152 20
13 166 2
13 169 18
13 170 1
13 181 4
13 184 40
13 186 52
13 193 44
13 197 71
13 208 1
13 224 1
13 303 1
13 347 1
14 23 35
14 24 171
14 25 1
14 37 1
14 44 18
14 45 32
14 51 1
14 52 26
14 53 21
14 56 1
14 63 10
14 64 3
14 68 49
14 76 1
14 77 115
14 82 133
14 83 1
14 89 54
14 93 6
14 94 53
14 97 1
14 101 1
14 104 43
14 108 112
14 112 1
14 114 3
14 115 1
14 117 111
14 120 8
14 123 18
14 124 9
14 125 1
14 127 1
14 130 1
14 149 9
14 150 2
14 151 1
14 152 1
14 154 1
14 162 34
14 166 1
14 167 1
14 170 1
14 175 1
14 182 62
14 184 1
14 185 46
14 189 1
14 191 1
14 194 7
14 197 1
14 199 1
14 203 1
14 210 1
14 219 1
14 229 1
14 236 2
14 240 97
14 247 1
14 249 103
14 251 1
14 254 1
14 257 1
14 262 1
14 263 1
14 267 1
14 273 1
14 277 2
14 292 2
14 299 1
14 300 2
14 301 51
14 302 1
14 312 1
14 315 1
14 317 42
14 320 197
14 323 1
14 329 1
14 331 1
14 332 19
14 334 1
14 339 14
14 340 2
14 341 1
14 347 8
14 355 1
14 357 25
14 365 1
14 367 113
14 368 1
14 370 120
14 373 16
14 376 6
14 379 1
14 381 60
14 383 5
14 385 1
14 386 1
14 388 1
15 25 1
15 33 1
15 39 36
15 40 60
15 43 48
15 58 2
15 59 22
15 75 1
15 84 1
15 85 1
15 88 1
15 97 50
15 98 37
15 101 1
15 106 68
15 112 1
15 122 1
15 126 28
15 140 60
15 141 59
15 152 76
15 166 1
15 169 86
15 175 1
15 181 62
15 184 15
15 186 60
15 193 32
15 197 18
15 201 1
15 212 1
15 226 1
15 234 1
15 235 1
15 236 1
15 237 1
15 238 1
15 254 1
15 261 1
15 264 1
15 296 2
15 323 1
15 347 1
15 354 2
15 367 1
15 369 1
15 370 1
15 388 2
16 17 54
16 18 3
16 19 1
16 21 14
16 24 1
16 31 72
16 32 17
16 34 1
16 35 32
16 36 1
16 38 7
16 42 23
16 43 1
16 46 67
16 49 44
16 50 40
16 52 15
16 56 2
16 58 4
16 62 29
16 64 1
16 71 26
16 76 1
16 77 1
16 78 24
16 79 36
16 80 18
16 82 1
16 83 80
16 85 37
16 93 2
16 94 2
16 99 2
16 101 58
16 102 8
16 103 2
16 106 1
16 115 44
16 121 1
16 122 26
16 128 4
16 129 1
16 130 154
16 131 3
16 133 1
16 134 34
16 137 9
16 138 3
16 139 69
16 141 28
16 144 42
16 148 9
16 150 1
16 153 6
16 154 21
16 156 98
16 157 57
16 159 58
16 161 1
16 164 32
16 166 14
16 169 48
16 172 1
16 174 69
16 175 1
16 178 1
16 190 6
16 194 45
16 196 9
16 197 34
16 198 51
16 199 9
16 200 28
16 204 52
16 207 1
16 208 2
16 210 8
16 212 1
16 222 1
16 224 2
16 230 1
16 233 1
16 234 1
16 235 2
16 236 1
16 237 9
16 240 1
16 244 1
16 249 3
16 252 24
16 254 1
16 261 2
16 267 1
16 274 4
16 280 13
16 281 1
16 290 1
16 296 57
16 300 1
16 303 44
16 307 1
16 310 1
16 312 49
16 315 44
16 320 8
16 322 1
16 326 3
16 331 4
16 347 2
16 354 1
16 357 1
16 365 1
16 370 3
16 379 1
16 386 1
16 388 26
16 390 1
16 399 1
17 20 2
17 21 93
17 25 2
17 26 2
17 31 58
17 32 38
17 33 1
17 35 61
17 36 10
17 42 36
17 43 26
17 44 1
17 46 97
17 49 177
17 50 29
17 51 2
17 56 1
17 59 2
17 71 71
17 72 10
17 75 1
17 78 59
17 79 85
17 82 29
17 83 54
17 84 2
17 87 4
17 92 1
17 101 43
17 102 2
17 103 86
17 109 1
17 110 1
17 113 2
17 115 1
17 116 1
17 117 18
17 122 114
17 123 2
17 126 3
17 128 13
17 129 2
17 130 55
17 131 6
17 133 9
17 134 38
17 135 1
17 137 38
17 138 1
17 139 50
17 140 21
17 141 1
17 143 1
17 144 71
17 149 2
17 151 1
17 156 69
17 157 129
17 159 33
17 170 2
17 172 1
17 173 9
17 178 1
17 179 1
17 181 1
17 182 1
17 184 1
17 186 4
17 189 1
17 194 77
17 196 1
17 199 38
17 200 37
17 201 8
17 203 1
17 204 1
17 212 1
17 223 5
17 224 1
17 225 2
17 226 1
17 230 3
17 235 2
17 237 1
17 238 7
17 240 3
17 244 1
17 247 1
17 253 1
17 254 1
17 257 3
17 262 12
17 266 2
17 268 1
17 273 2
17 277 15
17 283 1
17 287 1
17 290 1
17 293 1
17 294 1
17 298 6
17 305 1
17 307 1
17 310 1
17 311 4
17 313 1
17 317 18
17 320 2
17 323 2
17 329 1
17 330 10
17 334 14
17 336 1
17 338 1
17 344 2
17 345 1
17 350 2
17 351 1
17 355 4
17 356 1
17 357 4
17 362 1
17 365 1
17 366 11
17 367 2
17 368 4
17 370 1
17 371 4
17 382 1
17 385 1
17 386 1
17 390 16
17 391 27
17 392 1
17 394 8
17 398 4
17 399 1
18 19 2
18 24 4
18 25 17
18 29 29
18 33 1
18 34 7
18 36 3
18 38 4
18 39 12
18 42 2
18 43 1
18 44 1
18 46 1
18 51 1
18 52 34
18 53 1
18 56 10
18 57 36
18 58 11
18 64 3
18 67 1
18 68 2
18 70 1
18 72 87
18 80 2
18 83 19
18 85 123
18 88 53
18 93 1
18 99 5
18 102 1
18 106 3
18 112 1
18 115 1
18 121 1
18 122 1
18 124 61
18 126 2
18 127 91
18 129 1
18 130 3
18 138 2
18 140 1
18 141 2
18 146 1
18 148 12
18 150 2
18 153 95
18 158 1
18 159 37
18 164 3
18 166 2
18 167 1
18 170 3
18 173 6
18 175 1
18 176 50
18 178 2
18 189 3
18 190 5
18 191 1
18 194 2
18 197 4
18 201 13
18 203 24
18 206 1
18 207 20
18 218 2
18 221 1
18 222 2
18 224 8
18 229 1
18 233 1
18 234 2
18 235 2
18 236 1
18 237 14
18 238 2
18 242 4
18 244 14
18 247 2
18 248 1
18 249 1
18 251 2
18 257 3
18 262 2
18 266 1
18 268 25
18 274 1
18 275 1
18 277 25
18 280 2
18 281 34
18 283 38
18 286 1
18 287 1
18 294 4
18 296 4
18 301 4
18 302 2
18 303 40
18 305 3
18 307 1
18 308 40
18 310 1
18 311 1
18 312 5
18 313 1
18 315 2
18 316 1
18 317 1
18 318 11
18 320 6
18 324 1
18 326 10
18 327 1
18 331 1
18 333 1
18 335 2
18 336 1
18 337 1
18 338 15
18 344 1
18 345 2
18 347 3
18 353 1
18 354 10
18 359 1
18 365 2
18 367 20
18 368 5
18 370 7
18 374 1
18 376 3
18 378 1
18 380 1
18 381 6
18 387 1
18 388 28
18 390 1
18 391 1
18 398 3
18 399 8
19 21 1
19 24 1
19 26 1
19 31 1
19 33 1
19 36 4
19 39 1
19 40 1
19 42 2
19 52 2
19 58 1
19 67 2
19 68 1
19 76 2
19 77 1
19 80 1
19 82 1
19 93 1
19 94 1
19 99 1
19 106 1
19 109 1
19 110 4
19 112 15
19 118 1
19 123 51
19 124 1
19 127 1
19 128 1
19 130 3
19 138 1
19 149 1
19 150 38
19 158 1
19 164 1
19 170 1
19 172 32
19 175 30
19 176 1
19 179 1
19 185 2
19 186 1
19 190 1
19 194 1
19 197 3
19 198 1
19 203 25
19 208 13
19 210 79
19 218 1
19 224 2
19 228 1
19 235 25
19 237 1
19 244 1
19 252 1
19 257 1
19 261 2
19 267 1
19 268 2
19 270 1
19 274 1
19 280 1
19 281 1
19 287 1
19 296 1
19 301 1
19 303 2
19 307 1
19 308 7
19 310 168
19 312 2
19 313 1
19 314 1
19 320 1
19 326 1
19 331 2
19 334 1
19 347 2
19 353 1
19 355 1
19 358 1
19 359 8
19 365 2
19 368 1
19 378 46
19 385 1
19 388 3
19 392 1
19 393 2
19 394 1
19 399 7
20 21 3
20 24 2
20 26 38
20 30 22
20 33 140
20 34 1
20 35 4
20 36 1
20 37 12
20 38 2
20 40 1
20 43 2
20 44 72
20 46 3
20 49 6
20 50 1
20 51 66
20 56 2
20 64 43
20 68 1
20 71 81
20 72 4
20 75 6
20 78 1
20 80 129
20 82 2
20 84 9
20 85 1
20 87 1
20 92 26
20 95 1
20 102 1
20 108 11
20 110 19
20 112 20
20 113 4
20 114 1
20 115 25
20 116 45
20 121 15
20 122 2
20 123 3
20 125 10
20 128 1
20 133 5
20 135 4
20 137 27
20 138 10
20 139 111
20 140 97
20 141 1
20 143 1
20 146 2
20 147 2
20 148 3
20 149 1
20 150 2
20 153 59
20 156 3
20 167 1
20 169 2
20 170 24
20 173 1
20 174 2
20 175 3
20 176 1
20 178 47
20 182 3
20 184 1
20 185 1
20 189 2
20 194 5
20 196 102
20 199 3
20 200 1
20 201 3
20 203 118
20 206 60
20 208 27
20 209 1
20 212 1
20 221 1
20 222 1
20 223 12
20 226 51
20 231 1
20 233 48
20 236 55
20 238 2
20 240 3
20 242 1
20 252 26
20 254 1
20 257 2
20 260 26
20 261 1
20 262 85
20 263 165
20 267 1
20 268 2
20 270 1
20 273 112
20 277 4
20 280 80
20 283 103
20 296 1
20 298 1
20 305 1
20 308 1
20 310 50
20 311 3
20 312 1
20 313 4
20 314 76
20 316 86
20 322 1
20 323 93
20 330 41
20 331 1
20 332 2
20 334 6
20 335 1
20 345 30
20 347 2
20 350 1
20 351 146
20 354 1
20 355 41
20 357 1
20 363 2
20 366 2
20 367 1
20 368 4
20 369 1
20 371 3
20 374 2
20 381 1
20 382 2
20 385 1
20 386 1
20 391 3
20 392 2
20 397 59
21 29 1
21 31 7
21 32 7
21 33 2
21 34 13
21 35 34
21 37 1
21 42 50
21 46 41
21 49 96
21 50 3
21 51 9
21 59 6
21 62 2
21 71 8
21 75 1
21 76 10
21 78 29
21 79 24
21 83 5
21 84 1
21 85 2
21 97 9
21 101 12
21 103 10
21 106 1
21 108 1
21 109 1
21 112 1
21 113 2
21 114 1
21 115 2
21 116 1
21 117 8
21 121 2
21 122 17
21 123 1
21 126 7
21 127 3
21 129 1
21 130 7
21 131 1
21 135 1
21 137 19
21 138 6
21 139 5
21 141 5
21 143 1
21 144 21
21 147 1
21 149 2
21 152 2
21 153 1
21 156 8
21 157 55
21 159 17
21 169 1
21 170 1
21 172 2
21 174 16
21 176 1
21 181 7
21 182 1
21 184 1
21 186 8
21 189 1
21 193 3
21 194 15
21 197 1
21 198 51
21 199 60
21 200 4
21 203 2
21 204 13
21 209 5
21 210 2
21 212 4
21 223 5
21 226 1
21 230 2
21 238 1
21 240 1
21 242 1
21 249 1
21 253 2
21 260 5
21 261 1
21 266 2
21 268 2
21 270 2
21 283 2
21 290 1
21 293 4
21 303 1
21 308 1
21 314 7
21 315 1
21 320 8
21 324 1
21 327 1
21 329 1
21 336 1
21 339 6
21 345 1
21 353 1
21 354 1
21 355 1
21 356 7
21 357 1
21 359 1
21 363 1
21 365 1
21 367 1
21 369 2
21 370 1
21 374 1
21 376 14
21 377 2
21 382 4
21 386 1
21 387 9
21 392 6
21 393 5
21 398 1
22 24 4
22 33 4
22 37 35
22 38 70
22 40 2
22 42 42
22 45 4
22 57 4
22 70 34
22 81 1
22 89 1
22 92 1
22 94 1
22 98 4
22 103 11
22 109 77
22 112 36
22 113 34
22 114 22
22 123 56
22 125 1
22 134 3
22 135 1
22 136 3
22 143 37
22 146 1
22 147 2
22 148 6
22 149 49
22 150 50
22 151 18
22 153 37
22 159 9
22 161 6
22 167 2
22 170 5
22 172 33
22 175 9
22 176 27
22 178 1
22 179 53
22 189 15
22 191 4
22 197 49
22 200 1
22 209 140
22 219 4
22 221 79
22 222 5
22 223 1
22 226 14
22 229 68
22 233 2
22 236 18
22 238 5
22 242 6
22 251 10
22 260 13
22 264 1
22 270 13
22 273 7
22 275 14
22 276 2
22 281 5
22 283 5
22 294 1
22 300 79
22 318 1
22 323 65
22 326 1
22 329 6
22 330 2
22 332 57
22 333 1
22 334 1
22 337 1
22 338 2
22 345 40
22 353 1
22 354 1
22 356 36
22 359 6
22 362 3
22 363 5
22 368 2
22 369 3
22 371 1
22 374 1
22 378 2
22 380 25
22 381 1
22 385 6
22 386 3
22 390 7
22 392 2
22 394 1
23 24 24
23 29 3
23 33 10
23 37 1
23 43 1
23 44 45
23 45 33
23 46 1
23 51 1
23 52 60
23 53 77
23 63 10
23 68 37
23 80 108
23 82 86
23 83 13
23 88 54
23 89 79
23 93 1
23 94 71
23 97 117
23 104 7
23 113 1
23 114 1
23 115 1
23 120 7
23 123 1
23 124 19
23 125 1
23 126 1
23 127 1
23 129 1
23 130 1
23 139 1
23 141 7
23 146 2
23 149 1
23 153 9
23 157 5
23 161 66
23 162 32
23 174 1
23 176 73
23 181 1
23 182 89
23 185 133
23 196 2
23 197 2
23 199 1
23 204 1
23 208 11
23 228 2
23 230 3
23 237 16
23 238 2
23 244 1
23 248 2
23 249 1
23 252 108
23 254 2
23 261 89
23 263 1
23 266 1
23 268 1
23 277 1
23 283 1
23 287 39
23 290 1
23 294 1
23 300 1
23 302 11
23 307 1
23 308 37
23 317 80
23 320 1
23 324 1
23 332 21
23 333 1
23 344 1
23 345 3
23 347 4
23 354 1
23 357 45
23 358 97
23 363 1
23 368 1
23 371 1
23 377 4
23 378 1
23 381 20
23 383 96
23 385 1
23 387 2
24 25 1
24 33 2
24 36 2
24 40 3
24 43 1
24 44 5
24 45 13
24 52 10
24 53 12
24 56 1
24 57 3
24 63 4
24 66 3
24 68 41
24 70 2
24 75 1
24 77 1
24 80 2
24 81 2
24 82 132
24 84 1
24 85 3
24 88 1
24 89 20
24 92 1
24 94 64
24 97 1
24 98 1
24 103 3
24 104 8
24 109 102
24 112 1
24 120 62
24 122 1
24 124 51
24 125 2
24 127 1
24 128 1
24 133 1
24 134 3
24 135 1
24 136 1
24 137 1
24 138 1
24 139 2
24 140 2
24 143 4
24 144 1
24 146 46
24 147 10
24 151 4
24 152 1
24 153 105
24 157 1
24 159 6
24 161 2
24 162 11
24 167 2
24 169 1
24 170 4
24 172 2
24 175 41
24 176 1
24 178 2
24 179 2
24 181 1
24 182 42
24 184 1
24 185 42
24 191 3
24 194 1
24 201 1
24 203 1
24 207 1
24 208 5
24 210 6
24 212 1
24 219 2
24 222 30
24 223 15
24 226 4
24 228 1
24 229 1
24 230 1
24 233 1
24 236 3
24 238 1
24 240 118
24 244 1
24 249 51
24 251 2
24 252 1
24 257 91
24 260 1
24 261 22
24 262 1
24 263 7
24 264 1
24 266 2
24 267 2
24 268 1
24 270 2
24 273 3
24 275 26
24 276 7
24 277 1
24 279 1
24 280 2
24 281 1
24 283 5
24 286 29
24 287 42
24 294 15
24 297 1
24 298 1
24 299 1
24 300 5
24 301 27
24 302 1
24 305 1
24 311 1
24 312 1
24 313 1
24 316 4
24 317 51
24 318 4
24 320 124
24 323 1
24 324 2
24 327 2
24 329 17
24 332 17
24 333 47
24 335 13
24 337 4
24 339 3
24 340 2
24 344 1
24 345 1
24 347 6
24 350 112
24 353 9
24 354 40
24 356 1
24 357 16
24 359 20
24 362 3
24 363 1
24 367 1
24 369 3
24 370 2
24 375 1
24 376 1
24 377 2
24 378 7
24 379 40
24 381 87
24 382 1
24 385 1
24 386 35
24 390 8
24 394 2
25 26 2
25 30 7
25 36 6
25 39 53
25 40 88
25 42 2
25 43 1
25 45 1
25 46 88
25 51 2
25 53 1
25 56 1
25 58 13
25 59 3
25 64 2
25 66 20
25 70 33
25 72 1
25 80 1
25 82 3
25 83 18
25 87 30
25 89 1
25 92 5
25 97 40
25 98 1
25 99 16
25 102 1
25 106 1
25 109 1
25 112 1
25 113 5
25 115 1
25 117 1
25 119 6
25 121 4
25 122 3
25 123 4
25 125 1
25 126 113
25 127 1
25 130 2
25 133 53
25 134 66
25 138 4
25 139 1
25 140 1
25 141 4
25 146 7
25 147 1
25 148 4
25 150 1
25 151 1
25 159 1
25 161 1
25 164 2
25 166 4
25 167 1
25 173 7
25 174 1
25 176 3
25 178 1
25 181 2
25 186 49
25 189 2
25 190 4
25 191 1
25 193 1
25 196 2
25 197 5
25 199 1
25 207 113
25 212 1
25 218 2
25 221 1
25 222 1
25 224 9
25 226 2
25 228 1
25 229 1
25 233 1
25 234 9
25 235 5
25 237 1
25 238 5
25 244 1
25 247 91
25 251 1
25 252 2
25 261 13
25 262 1
25 263 2
25 266 1
25 267 106
25 273 1
25 274 1
25 280 2
25 286 13
25 296 2
25 302 3
25 303 1
25 305 2
25 312 4
25 320 3
25 322 1
25 323 1
25 326 4
25 327 69
25 331 1
25 332 1
25 333 69
25 338 2
25 339 1
25 341 1
25 345 1
25 347 4
25 350 1
25 351 1
25 354 3
25 362 1
25 365 2
25 368 2
25 369 93
25 373 2
25 376 90
25 382 1
25 387 1
25 388 49
25 391 2
25 392 66
25 393 1
25 397 1
25 398 77
25 399 4
26 30 53
26 32 1
26 34 1
26 35 1
26 36 1
26 40 104
26 42 2
26 43 1
26 49 1
26 51 32
26 57 5
26 58 66
26 59 1
26 66 18
26 71 1
26 72 4
26 75 6
26 82 16
26 83 3
26 84 9
26 85 2
26 87 18
26 92 118
26 94 1
26 97 1
26 98 1
26 99 78
26 106 1
26 108 7
26 109 1
26 110 2
26 112 9
26 113 8
26 115 53
26 116 1
26 117 7
26 118 1
26 119 29
26 121 1
26 122 1
26 124 1
26 126 2
26 127 1
26 133 2
26 140 3
26 141 1
26 143 1
26 146 50
26 147 103
26 151 71
26 152 40
26 156 2
26 161 1
26 162 1
26 167 1
26 169 50
26 170 157
26 172 3
26 174 1
26 175 1
26 178 1
26 186 1
26 189 1
26 196 10
26 203 2
26 206 9
26 208 4
26 209 1
26 219 4
26 223 4
26 224 2
26 230 1
26 233 4
26 235 3
26 238 2
26 240 1
26 244 5
26 254 1
26 257 1
26 261 1
26 262 54
26 263 1
26 273 5
26 276 55
26 277 21
26 283 10
26 293 21
26 298 11
26 303 1
26 305 3
26 311 1
26 312 1
26 314 1
26 315 2
26 317 2
26 323 59
26 326 1
26 327 3
26 329 1
26 330 5
26 332 4
26 334 6
26 338 15
26 339 1
26 340 1
26 347 2
26 350 1
26 351 6
26 354 2
26 355 25
26 357 3
26 363 6
26 365 24
26 366 2
26 367 1
26 368 90
26 369 78
26 371 4
26 376 1
26 377 1
26 378 2
26 382 2
26 387 2
26 388 2
26 390 1
26 391 12
26 392 63
26 393 2
26 394 1
26 398 2
29 30 1
29 31 1
29 33 1
29 34 6
29 37 9
29 50 3
29 57 8
29 59 1
29 62 19
29 71 1
29 72 1
29 76 2
29 79 1
29 85 64
29 88 38
29 97 1
29 101 8
29 114 2
29 117 2
29 123 1
29 126 1
29 127 40
29 129 1
29 134 1
29 138 1
29 144 1
29 146 12
29 147 1
29 152 4
29 157 10
29 158 1
29 161 1
29 167 47
29 169 20
29 172 1
29 173 2
29 174 1
29 179 58
29 181 26
29 185 1
29 186 1
29 189 15
29 197 6
29 198 1
29 199 1
29 204 37
29 208 1
29 219 1
29 228 31
29 230 39
29 235 1
29 237 14
29 238 1
29 247 36
29 248 4
29 249 1
29 253 26
29 254 3
29 263 12
29 266 6
29 267 24
29 268 3
29 270 1
29 277 1
29 279 2
29 281 102
29 283 1
29 287 1
29 290 84
29 293 3
29 298 1
29 299 3
29 302 48
29 303 47
29 305 7
29 313 3
29 314 62
29 316 3
29 320 1
29 322 1
29 323 2
29 327 20
29 332 2
29 333 48
29 336 28
29 338 25
29 339 6
29 344 4
29 345 20
29 350 7
29 351 59
29 356 2
29 358 24
29 363 28
29 366 74
29 367 1
29 368 28
29 374 18
29 376 8
29 377 66
29 378 86
29 383 1
29 385 99
29 387 4
29 388 8
29 397 4
30 33 37
30 36 1
30 37 1
30 50 51
30 57 6
30 58 53
30 66 55
30 80 1
30 82 1
30 85 1
30 89 1
30 92 57
30 94 1
30 98 1
30 99 67
30 106 1
30 117 1
30 119 53
30 126 4
30 140 2
30 146 55
30 147 2
30 151 26
30 176 6
30 181 1
30 182 1
30 184 30
30 185 1
30 196 59
30 199 1
30 203 1
30 210 2
30 225 1
30 226 1
30 260 1
30 273 2
30 283 2
30 287 4
30 298 1
30 302 9
30 308 5
30 312 1
30 318 2
30 323 1
30 358 9
30 368 4
30 392 47
31 32 26
31 34 1
31 35 98
31 37 5
31 39 72
31 40 1
31 42 10
31 46 36
31 49 166
31 50 124
31 51 1
31 56 1
31 59 5
31 62 38
31 71 110
31 75 1
31 76 4
31 78 120
31 79 11
31 83 53
31 85 6
31 88 1
31 92 1
31 97 11
31 98 1
31 101 93
31 102 75
31 103 4
31 108 1
31 109 3
31 112 1
31 113 1
31 117 18
31 122 15
31 123 2
31 126 10
31 127 1
31 128 1
31 129 2
31 130 46
31 131 4
31 133 1
31 134 25
31 135 5
31 136 70
31 137 11
31 139 68
31 141 1
31 144 109
31 152 3
31 154 1
31 156 34
31 157 140
31 159 39
31 166 1
31 169 10
31 170 1
31 174 13
31 176 1
31 178 1
31 179 1
31 181 4
31 184 44
31 186 7
31 189 1
31 193 6
31 194 74
31 196 36
31 198 5
31 199 34
31 200 14
31 203 1
31 204 6
31 206 2
31 212 23
31 222 1
31 224 1
31 226 1
31 235 2
31 237 1
31 238 3
31 244 1
31 247 2
31 248 3
31 252 1
31 253 2
31 254 5
31 257 5
31 262 1
31 266 2
31 268 29
31 276 2
31 281 2
31 287 13
31 290 1
31 293 19
31 301 1
31 305 13
31 307 62
31 311 1
31 313 1
31 314 2
31 316 1
31 323 1
31 324 2
31 327 1
31 329 80
31 331 2
31 333 2
31 334 1
31 336 4
31 339 7
31 345 1
31 347 1
31 350 1
31 353 1
31 355 1
31 356 7
31 357 1
31 359 1
31 362 1
31 365 8
31 367 3
31 373 2
31 374 2
31 376 7
31 377 3
31 380 1
31 382 17
31 383 1
31 385 1
31 386 2
31 387 1
31 390 1
31 392 1
31 393 36
31 397 1
32 35 41
32 42 10
32 46 32
32 49 23
32 50 10
32 71 36
32 78 23
32 79 14
32 83 22
32 101 32
32 108 1
32 113 1
32 117 1
32 122 16
32 126 1
32 130 14
32 135 1
32 138 1
32 139 23
32 144 86
32 156 11
32 157 36
32 159 15
32 172 2
32 175 1
32 176 1
32 194 19
32 199 25
32 200 5
32 208 2
32 238 1
32 382 1
33 37 91
33 40 3
33 42 50
33 45 32
33 46 1
33 49 1
33 64 60
33 71 64
33 77 1
33 79 1
33 82 7
33 89 19
33 92 1
33 94 1
33 97 7
33 98 1
33 103 9
33 113 1
33 117 1
33 121 62
33 123 1
33 125 34
33 128 1
33 130 1
33 134 8
33 135 29
33 136 1
33 138 40
33 139 1
33 140 81
33 141 2
33 143 1
33 144 1
33 147 2
33 149 84
33 150 16
33 151 21
33 152 1
33 153 15
33 157 1
33 158 1
33 159 13
33 161 1
33 164 1
33 166 1
33 176 5
33 179 1
33 185 3
33 189 74
33 191 3
33 196 84
33 198 1
33 199 1
33 201 1
33 203 99
33 208 20
33 210 1
33 219 45
33 221 2
33 222 1
33 223 4
33 226 27
33 229 6
33 233 4
33 235 86
33 236 23
33 237 6
33 242 7
33 251 31
33 252 4
33 254 83
33 260 13
33 261 2
33 263 1
33 267 1
33 268 2
33 273 30
33 275 16
33 279 1
33 280 1
33 281 1
33 283 111
33 287 1
33 293 37
33 294 110
33 299 2
33 300 66
33 302 3
33 305 1
33 307 1
33 311 1
33 314 63
33 318 1
33 323 85
33 326 66
33 329 6
33 330 25
33 331 1
33 334 82
33 337 51
33 340 1
33 345 65
33 347 1
33 350 1
33 351 45
33 354 131
33 355 113
33 358 4
33 359 1
33 366 26
33 375 1
33 378 3
33 381 13
33 382 51
33 385 22
33 386 3
33 387 2
33 388 1
33 390 12
33 392 1
33 394 3
34 35 2
34 36 48
34 37 3
34 38 1
34 44 1
34 46 1
34 49 3
34 50 47
34 53 1
34 58 1
34 59 1
34 64 1
34 66 2
34 70 1
34 75 13
34 76 75
34 77 16
34 79 72
34 80 2
34 81 74
34 95 90
34 97 1
34 102 35
34 106 7
34 108 23
34 113 2
34 115 48
34 116 35
34 117 13
34 118 60
34 122 1
34 126 8
34 127 2
34 128 13
34 131 1
34 132 8
34 133 41
34 134 16
34 135 10
34 136 20
34 139 1
34 140 2
34 143 1
34 146 1
34 153 9
34 154 11
34 157 5
34 158 1
34 164 18
34 165 30
34 167 4
34 169 1
34 173 16
34 174 39
34 176 1
34 179 17
34 181 41
34 184 1
34 186 2
34 190 95
34 191 47
34 193 1
34 194 3
34 196 19
34 198 30
34 199 1
34 203 1
34 204 2
34 206 1
34 212 7
34 219 2
34 228 1
34 230 7
34 233 2
34 238 6
34 240 2
34 244 1
34 247 5
34 249 1
34 253 5
34 254 9
34 263 2
34 266 1
34 268 5
34 281 1
34 283 2
34 286 1
34 290 1
34 293 2
34 298 10
34 305 3
34 311 3
34 315 1
34 316 1
34 322 1
34 327 4
34 336 2
34 337 1
34 338 1
34 345 2
34 347 5
34 350 9
34 353 1
34 363 1
34 365 1
34 376 7
34 377 7
34 378 2
34 382 1
34 385 1
34 386 1
34 387 2
34 391 1
34 398 25
35 36 1
35 37 1
35 42 57
35 43 1
35 45 1
35 46 149
35 49 27
35 50 152
35 51 1
35 64 1
35 70 1
35 71 20
35 72 1
35 75 1
35 76 1
35 77 1
35 78 32
35 79 30
35 81 1
35 82 3
35 83 32
35 84 124
35 87 25
35 89 1
35 92 1
35 98 40
35 101 53
35 103 2
35 108 2
35 109 1
35 110 7
35 112 1
35 113 10
35 115 5
35 116 2
35 118 71
35 122 23
35 123 2
35 130 33
35 131 15
35 133 5
35 135 1
35 137 97
35 139 42
35 140 3
35 144 52
35 149 1
35 156 87
35 157 55
35 159 38
35 161 1
35 170 4
35 172 2
35 173 1
35 174 1
35 175 2
35 176 1
35 184 1
35 194 50
35 196 35
35 198 1
35 199 38
35 200 38
35 201 1
35 203 1
35 206 1
35 208 13
35 223 10
35 234 1
35 235 1
35 237 1
35 240 32
35 257 1
35 262 2
35 266 1
35 270 5
35 273 1
35 277 2
35 283 1
35 290 1
35 297 3
35 301 6
35 302 1
35 303 2
35 307 15
35 311 136
35 313 1
35 314 1
35 317 1
35 320 1
35 323 1
35 327 1
35 329 40
35 330 2
35 332 1
35 334 1
35 337 1
35 339 1
35 351 27
35 354 1
35 355 1
35 357 2
35 363 12
35 365 2
35 366 1
35 367 1
35 368 6
35 371 3
35 375 1
35 378 1
35 381 1
35 388 1
35 390 1
35 391 1
35 393 41
35 394 9
35 397 2
35 398 10
36 38 3
36 39 2
36 53 3
36 56 4
36 58 5
36 64 1
36 68 6
36 71 2
36 72 1
36 75 61
36 76 50
36 77 22
36 81 37
36 83 51
36 89 1
36 92 1
36 93 11
36 95 73
36 99 13
36 102 40
36 106 3
36 108 25
36 112 1
36 114 1
36 115 44
36 116 39
36 117 10
36 118 62
36 127 1
36 128 31
36 129 5
36 130 1
36 132 15
36 133 20
36 134 114
36 136 14
36 138 7
36 139 20
36 141 1
36 147 1
36 148 1
36 150 38
36 152 1
36 153 1
36 154 24
36 159 1
36 161 2
36 164 38
36 165 24
36 166 2
36 167 2
36 169 1
36 170 3
36 173 111
36 174 55
36 175 57
36 176 3
36 178 4
36 189 2
36 190 28
36 191 48
36 194 2
36 196 29
36 197 20
36 198 88
36 199 1
36 208 1
36 212 1
36 218 1
36 219 1
36 224 16
36 233 2
36 234 13
36 235 17
36 237 6
36 240 1
36 244 2
36 247 1
36 249 1
36 251 1
36 257 25
36 262 9
36 273 2
36 274 1
36 280 6
36 283 1
36 296 1
36 301 3
36 302 1
36 303 1
36 305 1
36 308 1
36 310 2
36 312 3
36 315 1
36 320 9
36 322 8
36 326 6
36 331 11
36 333 1
36 337 1
36 347 4
36 351 37
36 354 1
36 358 1
36 365 1
36 366 1
36 367 2
36 368 1
36 370 54
36 376 1
36 379 1
36 382 1
36 385 1
36 388 5
36 392 1
36 394 1
36 399 49
37 38 1
37 40 1
37 42 69
37 50 5
37 52 1
37 62 2
37 64 71
37 70 1
37 76 1
37 79 7
37 80 3
37 83 2
37 87 2
37 88 2
37 92 1
37 97 1
37 101 16
37 109 57
37 114 3
37 115 1
37 121 133
37 122 1
37 123 60
37 125 42
37 126 2
37 127 93
37 128 1
37 129 2
37 131 1
37 134 1
37 135 17
37 138 22
37 140 58
37 147 1
37 148 1
37 149 102
37 150 25
37 152 1
37 153 2
37 157 2
37 161 103
37 166 1
37 167 11
37 169 4
37 172 1
37 174 9
37 176 1
37 178 1
37 179 58
37 181 21
37 182 2
37 184 2
37 186 1
37 189 2
37 190 1
37 193 2
37 198 2
37 199 2
37 204 1
37 209 95
37 210 1
37 212 10
37 228 1
37 230 60
37 231 1
37 234 5
37 235 59
37 236 1
37 238 1
37 244 60
37 247 22
37 248 2
37 251 3
37 253 1
37 254 125
37 263 1
37 266 1
37 267 1
37 268 6
37 270 1
37 274 1
37 280 1
37 281 7
37 283 1
37 287 1
37 290 3
37 293 6
37 305 1
37 308 1
37 314 84
37 315 1
37 320 1
37 322 2
37 326 73
37 327 88
37 329 98
37 331 79
37 332 176
37 335 1
37 336 9
37 339 1
37 341 1
37 345 195
37 347 2
37 350 47
37 355 75
37 356 1
37 367 11
37 369 3
37 371 42
37 374 1
37 377 15
37 378 1
37 383 4
37 385 2
37 388 1
37 391 94
37 393 1
38 42 15
38 44 1
38 45 1
38 52 45
38 56 7
38 58 3
38 64 21
38 68 1
38 70 70
38 72 1
38 80 48
38 89 46
38 93 109
38 99 36
38 102 10
38 106 1
38 109 1
38 112 5
38 113 77
38 114 70
38 118 1
38 121 33
38 123 48
38 127 2
38 128 2
38 129 6
38 130 4
38 138 19
38 139 1
38 140 1
38 143 82
38 146 1
38 149 77
38 150 2
38 153 3
38 164 1
38 166 1
38 172 64
38 173 3
38 174 1
38 175 70
38 176 96
38 178 59
38 186 1
38 189 64
38 190 1
38 199 1
38 203 9
38 204 1
38 218 2
38 221 27
38 222 1
38 224 1
38 228 1
38 234 6
38 235 7
38 237 7
38 240 1
38 244 9
38 247 1
38 249 61
38 252 5
38 256 6
38 257 2
38 266 1
38 268 5
38 274 1
38 277 1
38 280 4
38 282 1
38 287 1
38 296 4
38 297 1
38 298 1
38 299 2
38 300 1
38 301 2
38 302 10
38 303 3
38 307 6
38 308 6
38 311 1
38 312 2
38 314 1
38 315 1
38 320 7
38 326 23
38 327 1
38 329 1
38 330 2
38 331 23
38 336 1
38 337 1
38 347 32
38 353 2
38 354 4
38 359 1
38 362 55
38 363 1
38 365 9
38 367 1
38 368 1
38 370 59
38 376 1
38 378 1
38 379 11
38 382 1
38 383 1
38 388 2
38 390 1
38 399 1
39 40 49
39 43 59
39 58 6
39 59 108
39 67 1
39 75 1
39 82 2
39 83 5
39 97 51
39 98 27
39 99 3
39 102 82
39 106 84
39 126 61
39 130 1
39 136 66
39 138 1
39 140 55
39 141 51
39 147 2
39 148 1
39 151 25
39 152 42
39 169 55
39 181 14
39 182 1
39 184 39
39 186 79
39 190 7
39 193 54
39 194 44
39 197 22
39 207 31
39 208 1
39 226 1
39 233 1
39 236 1
39 237 3
39 238 1
39 266 1
39 274 2
39 303 1
39 331 6
39 334 1
39 354 4
39 359 1
39 363 1
39 365 1
39 368 1
39 369 13
39 371 2
39 374 1
39 378 1
39 382 1
39 386 1
39 388 44
39 399 2
40 43 36
40 45 2
40 46 2
40 56 1
40 57 14
40 58 1
40 59 11
40 62 1
40 66 91
40 70 57
40 71 1
40 75 1
40 76 1
40 77 2
40 81 4
40 83 1
40 84 1
40 85 1
40 88 1
40 92 1
40 97 76
40 98 75
40 99 1
40 103 3
40 106 24
40 109 125
40 117 1
40 124 40
40 125 8
40 126 144
40 128 2
40 130 1
40 131 5
40 134 33
40 136 2
40 137 1
40 138 1
40 140 69
40 141 146
40 143 42
40 144 15
40 146 15
40 147 21
40 151 48
40 152 135
40 157 1
40 159 6
40 161 4
40 166 1
40 167 2
40 169 57
40 172 1
40 175 1
40 178 1
40 181 34
40 184 33
40 186 56
40 191 2
40 193 37
40 197 19
40 198 1
40 200 9
40 201 1
40 203 1
40 208 2
40 210 1
40 212 2
40 219 8
40 222 4
40 223 1
40 224 82
40 226 4
40 230 1
40 234 1
40 236 4
40 237 1
40 238 1
40 240 2
40 247 1
40 249 1
40 251 3
40 252 2
40 254 1
40 261 70
40 262 1
40 264 2
40 266 1
40 273 2
40 276 3
40 279 1
40 283 18
40 287 3
40 294 87
40 295 1
40 296 1
40 299 5
40 300 68
40 311 112
40 314 1
40 318 4
40 323 3
40 326 1
40 327 5
40 329 1
40 330 1
40 332 4
40 333 94
40 335 2
40 336 1
40 338 5
40 340 1
40 355 4
40 357 1
40 358 1
40 359 3
40 362 3
40 366 1
40 368 109
40 369 126
40 371 4
40 374 1
40 375 4
40 378 41
40 380 1
40 381 3
40 382 9
40 383 1
40 386 2
40 387 1
40 393 2
42 43 1
42 44 1
42 46 27
42 49 14
42 50 2
42 51 2
42 52 12
42 53 2
42 56 11
42 58 1
42 64 13
42 67 86
42 71 16
42 78 36
42 79 13
42 80 85
42 81 3
42 83 30
42 92 1
42 93 5
42 101 19
42 102 10
42 106 2
42 109 1
42 112 2
42 113 25
42 117 2
42 121 129
42 122 18
42 123 2
42 125 15
42 127 1
42 129 1
42 130 28
42 131 5
42 132 1
42 135 1
42 137 35
42 138 26
42 139 28
42 141 3
42 143 3
42 144 20
42 146 1
42 147 1
42 149 1
42 150 32
42 151 1
42 152 2
42 154 2
42 156 14
42 157 36
42 159 28
42 164 4
42 166 3
42 167 2
42 172 2
42 173 5
42 175 2
42 176 3
42 178 95
42 179 117
42 181 1
42 184 1
42 186 1
42 189 108
42 190 4
42 194 19
42 196 2
42 197 40
42 199 45
42 200 8
42 203 1
42 204 2
42 206 1
42 207 2
42 208 56
42 218 26
42 219 1
42 222 2
42 224 2
42 225 76
42 226 46
42 229 1
42 233 43
42 234 56
42 235 27
42 237 4
42 238 57
42 242 4
42 244 5
42 247 1
42 249 24
42 251 47
42 252 4
42 254 60
42 257 1
42 261 2
42 262 31
42 266 2
42 267 37
42 270 1
42 273 1
42 274 1
42 275 117
42 280 35
42 283 1
42 292 1
42 295 1
42 296 14
42 297 20
42 300 46
42 302 23
42 303 12
42 307 18
42 308 42
42 312 8
42 314 64
42 315 5
42 320 28
42 323 37
42 326 49
42 327 1
42 331 5
42 332 49
42 335 1
42 337 4
42 339 1
42 345 117
42 347 7
42 351 1
42 354 1
42 356 71
42 358 1
42 359 1
42 365 27
42 369 2
42 370 67
42 371 1
42 374 1
42 378 4
42 379 1
42 380 42
42 386 3
42 387 1
42 388 2
42 394 2
42 399 1
43 44 1
43 46 3
43 49 25
43 51 1
43 58 1
43 59 23
43 62 1
43 64 1
43 67 1
43 71 1
43 72 2
43 75 2
43 78 1
43 79 1
43 81 1
43 82 101
43 84 2
43 85 1
43 87 1
43 94 1
43 95 1
43 97 122
43 98 112
43 99 2
43 101 1
43 106 25
43 108 7
43 112 2
43 113 6
43 115 1
43 116 1
43 122 26
43 123 4
43 125 1
43 126 77
43 133 8
43 134 1
43 138 4
43 140 197
43 141 26
43 146 1
43 147 101
43 148 56
43 149 1
43 152 83
43 156 40
43 159 1
43 161 1
43 165 1
43 166 1
43 167 1
43 169 39
43 170 3
43 172 1
43 178 1
43 179 2
43 181 7
43 184 75
43 186 69
43 189 1
43 193 57
43 194 47
43 197 70
43 199 2
43 201 36
43 203 1
43 206 1
43 209 1
43 212 9
43 222 2
43 223 3
43 224 1
43 230 5
43 231 1
43 234 1
43 235 2
43 236 17
43 238 6
43 240 2
43 248 3
43 249 1
43 251 1
43 257 3
43 260 4
43 261 4
43 262 6
43 263 1
43 266 71
43 268 52
43 277 47
43 280 15
43 283 1
43 292 1
43 295 1
43 296 9
43 297 2
43 298 8
43 300 1
43 311 1
43 313 1
43 316 2
43 317 13
43 320 1
43 323 1
43 327 33
43 329 59
43 330 69
43 331 2
43 332 3
43 334 10
43 335 1
43 337 10
43 340 1
43 341 2
43 345 1
43 347 1
43 354 1
43 355 28
43 356 1
43 357 2
43 358 1
43 363 3
43 366 8
43 367 1
43 371 7
43 377 21
43 378 3
43 382 1
43 383 1
43 388 1
43 390 63
43 391 105
43 394 20
43 397 1
44 45 26
44 52 80
44 53 13
44 58 1
44 63 60
44 68 12
44 72 13
44 75 1
44 78 32
44 82 69
44 84 1
44 87 1
44 89 71
44 92 1
44 94 17
44 101 1
44 103 1
44 104 17
44 112 13
44 113 13
44 116 1
44 118 42
44 120 3
44 123 9
44 124 31
44 127 1
44 133 3
44 140 2
44 149 29
44 152 1
44 156 2
44 159 1
44 162 23
44 170 1
44 172 24
44 182 46
44 185 18
44 199 1
44 201 1
44 203 8
44 204 1
44 206 1
44 207 1
44 209 1
44 212 1
44 219 1
44 223 1
44 224 1
44 234 16
44 237 1
44 238 1
44 240 2
44 247 1
44 251 8
44 262 2
44 263 58
44 266 1
44 268 2
44 275 1
44 276 1
44 277 1
44 296 1
44 298 2
44 301 2
44 303 2
44 310 1
44 311 1
44 315 15
44 316 1
44 317 44
44 320 1
44 329 1
44 330 25
44 331 2
44 332 13
44 334 5
44 339 1
44 345 1
44 347 73
44 351 2
44 353 1
44 357 14
44 363 2
44 366 1
44 370 1
44 371 1
44 374 1
44 376 3
44 381 16
44 392 1
44 394 2
44 398 3
45 52 80
45 53 23
45 57 1
45 58 1
45 63 27
45 68 23
45 77 2
45 81 4
45 82 98
45 89 350
45 94 41
45 98 1
45 99 4
45 103 1
45 104 35
45 112 1
45 121 1
45 124 5
45 125 3
45 127 1
45 128 1
45 130 1
45 133 3
45 134 5
45 135 2
45 136 2
45 143 1
45 144 1
45 146 1
45 147 1
45 149 3
45 150 3
45 151 7
45 152 1
45 159 2
45 161 1
45 162 59
45 164 1
45 174 1
45 178 14
45 182 27
45 185 18
45 191 1
45 197 2
45 208 2
45 209 1
45 219 45
45 223 4
45 224 1
45 226 36
45 229 58
45 233 27
45 236 7
45 237 1
45 242 3
45 251 21
45 257 1
45 263 3
45 264 2
45 267 1
45 270 1
45 273 72
45 275 1
45 280 1
45 281 7
45 283 3
45 290 16
45 293 1
45 294 4
45 296 1
45 300 27
45 310 1
45 312 1
45 313 67
45 318 1
45 320 17
45 322 48
45 323 18
45 324 1
45 327 2
45 329 1
45 331 1
45 332 32
45 333 1
45 335 3
45 337 3
45 338 1
45 340 2
45 345 1
45 347 7
45 359 1
45 362 4
45 363 2
45 369 2
45 370 65
45 376 1
45 381 42
45 385 49
45 386 2
45 387 1
45 392 1
45 394 1
46 49 93
46 50 71
46 51 4
46 53 1
46 64 1
46 68 1
46 71 35
46 72 1
46 75 1
46 76 2
46 78 26
46 79 30
46 80 1
46 82 11
46 83 138
46 84 2
46 85 1
46 92 1
46 97 2
46 101 69
46 103 8
46 108 3
46 113 12
46 114 1
46 115 2
46 116 1
46 117 1
46 121 2
46 122 27
46 123 14
46 130 60
46 131 26
46 133 1
46 134 77
46 135 1
46 137 87
46 138 1
46 139 61
46 140 1
46 141 6
46 143 1
46 144 56
46 156 74
46 157 123
46 158 1
46 159 53
46 166 1
46 169 7
46 170 1
46 178 1
46 179 2
46 181 1
46 184 1
46 185 1
46 186 1
46 189 1
46 190 5
46 191 1
46 194 50
46 196 2
46 199 9
46 200 56
46 201 2
46 203 1
46 207 1
46 209 1
46 219 1
46 222 1
46 223 1
46 226 1
46 228 2
46 235 3
46 237 3
46 238 2
46 240 1
46 242 1
46 244 5
46 247 1
46 251 3
46 252 2
46 253 1
46 257 7
46 261 1
46 262 1
46 263 1
46 266 1
46 267 3
46 268 1
46 273 1
46 277 7
46 279 1
46 281 3
46 290 1
46 294 1
46 298 2
46 300 1
46 301 1
46 302 2
46 305 2
46 310 2
46 311 3
46 317 2
46 320 1
46 326 3
46 333 1
46 334 2
46 347 11
46 351 1
46 354 2
46 355 2
46 357 2
46 358 1
46 359 1
46 362 1
46 365 1
46 366 5
46 368 12
46 369 80
46 378 2
46 382 1
46 385 1
46 388 1
46 390 3
46 391 1
46 394 1
46 397 1
49 50 44
49 51 2
49 52 4
49 56 1
49 70 1
49 71 81
49 72 3
49 75 4
49 76 1
49 78 136
49 79 19
49 82 30
49 83 42
49 84 2
49 92 5
49 95 1
49 97 1
49 101 41
49 108 7
49 110 1
49 112 2
49 113 3
49 114 1
49 115 1
49 116 1
49 117 4
49 122 58
49 123 5
49 128 1
49 130 66
49 131 3
49 133 11
49 134 23
49 137 45
49 139 46
49 140 28
49 141 2
49 143 1
49 144 108
49 150 1
49 151 1
49 154 1
49 156 101
49 157 196
49 159 20
49 167 1
49 170 3
49 174 13
49 176 1
49 186 1
49 189 1
49 194 123
49 196 1
49 199 38
49 200 34
49 201 13
49 203 2
49 208 1
49 219 1
49 223 10
49 230 1
49 231 1
49 235 1
49 237 1
49 238 3
49 240 3
49 257 3
49 260 3
49 262 17
49 277 32
49 283 1
49 294 1
49 298 7
49 300 1
49 303 6
49 311 3
49 317 15
49 329 1
49 330 7
49 334 14
49 351 1
49 355 3
49 357 6
49 363 3
49 366 22
49 367 1
49 368 2
49 371 7
49 377 1
49 381 1
49 385 1
49 390 48
49 391 38
49 392 5
49 394 26
49 397 1
49 398 1
50 52 2
50 59 1
50 62 2
50 64 1
50 68 2
50 71 36
50 76 2
50 77 1
50 78 10
50 79 80
50 81 1
50 83 33
50 84 28
50 87 1
50 89 1
50 93 1
50 98 32
50 101 34
50 102 1
50 103 19
50 108 1
50 112 1
50 114 1
50 117 3
50 122 22
50 130 62
50 131 15
50 133 3
50 135 1
50 137 9
50 138 1
50 139 35
50 140 1
50 144 28
50 147 1
50 148 2
50 150 1
50 151 57
50 153 5
50 156 20
50 157 39
50 158 1
50 159 24
50 161 1
50 166 1
50 167 1
50 169 1
50 170 1
50 172 1
50 174 7
50 175 1
50 176 3
50 179 3
50 181 23
50 184 2
50 186 2
50 189 1
50 194 47
50 196 32
50 198 8
50 199 5
50 200 6
50 203 1
50 212 2
50 230 8
50 238 1
50 244 1
50 247 5
50 249 1
50 254 7
50 263 1
50 266 1
50 267 6
50 268 1
50 273 1
50 286 1
50 287 70
50 293 1
50 294 1
50 299 14
50 301 1
50 302 4
50 311 95
50 312 27
50 313 2
50 314 2
50 316 2
50 327 3
50 329 1
50 331 1
50 335 2
50 339 2
50 341 2
50 344 1
50 345 3
50 350 2
50 354 1
50 356 3
50 358 1
50 363 1
50 365 2
50 367 1
50 370 1
50 376 2
50 377 7
50 378 2
50 383 1
50 387 1
50 388 1
50 393 1
51 57 12
51 72 1
51 75 2
51 76 1
51 82 1
51 83 1
51 84 7
51 85 39
51 87 42
51 92 69
51 95 2
51 97 1
51 102 1
51 108 2
51 110 3
51 112 3
51 113 6
51 115 25
51 116 14
51 121 1
51 122 1
51 123 2
51 126 1
51 127 28
51 128 1
51 129 1
51 130 1
51 140 3
51 156 1
51 162 1
51 166 1
51 167 1
51 169 68
51 170 25
51 172 1
51 174 1
51 176 1
51 178 2
51 185 1
51 189 1
51 194 1
51 196 11
51 198 1
51 199 44
51 201 7
51 203 1
51 206 15
51 208 53
51 223 2
51 226 1
51 229 1
51 238 1
51 240 5
51 244 3
51 247 1
51 252 1
51 253 11
51 254 1
51 257 2
51 260 2
51 262 2
51 270 26
51 273 2
51 277 9
51 280 1
51 287 1
51 296 1
51 298 4
51 300 1
51 303 32
51 305 1
51 310 1
51 311 3
51 312 1
51 326 1
51 330 1
51 332 3
51 334 1
51 339 1
51 350 1
51 351 1
51 353 2
51 355 56
51 357 2
51 362 1
51 365 1
51 366 2
51 367 2
51 368 3
51 370 1
51 371 4
51 386 3
51 388 1
51 390 2
51 391 3
51 394 1
51 398 5
52 53 10
52 56 13
52 58 1
52 63 30
52 64 3
52 67 2
52 68 32
52 71 3
52 72 89
52 76 1
52 80 16
52 81 1
52 82 98
52 83 15
52 89 118
52 93 3
52 94 18
52 97 1
52 99 38
52 102 6
52 104 37
52 106 4
52 110 1
52 112 1
52 120 4
52 121 7
52 124 121
52 126 1
52 127 25
52 129 1
52 130 14
52 138 3
52 141 4
52 147 1
52 148 4
52 150 11
52 152 1
52 156 1
52 159 44
52 161 1
52 162 26
52 164 8
52 166 6
52 167 1
52 169 2
52 170 2
52 173 2
52 175 6
52 176 5
52 178 28
52 182 47
52 184 1
52 185 31
52 186 1
52 190 2
52 196 1
52 203 48
52 204 3
52 224 3
52 228 1
52 229 1
52 233 1
52 234 1
52 237 7
52 238 1
52 244 1
52 249 7
52 251 55
52 252 20
52 256 4
52 263 4
52 264 1
52 273 1
52 274 5
52 280 37
52 296 34
52 298 1
52 301 3
52 302 18
52 303 62
52 307 13
52 308 29
52 310 1
52 312 29
52 313 54
52 315 19
52 316 1
52 318 2
52 320 57
52 322 4
52 323 1
52 326 3
52 331 6
52 332 22
52 345 2
52 347 4
52 354 1
52 355 1
52 362 148
52 363 1
52 365 9
52 368 3
52 370 25
52 374 1
52 376 3
52 377 3
52 378 1
52 379 7
52 380 5
52 381 19
52 388 1
53 56 8
53 63 8
53 68 12
53 70 1
53 80 1
53 82 27
53 88 28
53 89 19
53 94 30
53 102 10
53 104 31
53 106 1
53 112 1
53 120 8
53 121 8
53 124 3
53 125 2
53 126 1
53 129 7
53 148 2
53 156 1
53 162 21
53 167 1
53 173 21
53 176 3
53 178 69
53 182 43
53 185 59
53 191 1
53 194 1
53 197 1
53 201 2
53 218 5
53 224 2
53 226 1
53 233 1
53 234 2
53 238 1
53 240 4
53 244 9
53 249 2
53 251 1
53 254 1
53 257 21
53 263 1
53 268 14
53 270 2
53 277 5
53 283 5
53 296 36
53 300 1
53 301 1
53 302 3
53 303 1
53 308 2
53 312 1
53 313 1
53 315 2
53 317 42
53 318 1
53 320 5
53 326 1
53 329 1
53 331 1
53 332 12
53 333 77
53 345 2
53 347 13
53 350 1
53 355 1
53 357 20
53 365 1
53 367 1
53 369 1
53 370 32
53 371 1
53 381 20
53 387 1
53 391 6
56 57 24
56 58 1
56 62 64
56 64 8
56 66 1
56 67 1
56 68 4
56 70 2
56 71 3
56 72 149
56 75 1
56 78 1
56 79 1
56 80 9
56 83 6
56 84 42
56 85 48
56 88 67
56 93 3
56 98 1
56 99 9
56 102 18
56 106 2
56 108 23
56 112 1
56 121 17
56 128 1
56 129 2
56 130 5
56 137 1
56 138 4
56 140 2
56 141 9
56 143 1
56 148 3
56 149 2
56 150 63
56 151 1
56 153 1
56 154 1
56 161 65
56 164 5
56 166 13
56 167 40
56 173 4
56 174 1
56 175 3
56 176 11
56 178 70
56 179 69
56 189 1
56 190 8
56 194 11
56 197 3
56 203 1
56 206 38
56 207 1
56 218 1
56 221 1
56 224 11
56 233 5
56 234 4
56 235 6
56 237 1
56 244 3
56 248 1
56 249 4
56 252 15
56 254 1
56 261 1
56 262 1
56 263 9
56 266 1
56 267 1
56 273 1
56 277 21
56 280 9
56 287 1
56 293 17
56 296 7
56 298 1
56 299 1
56 300 1
56 302 22
56 303 3
56 307 3
56 308 21
56 310 1
56 311 1
56 312 10
56 313 68
56 314 1
56 315 5
56 320 16
56 322 2
56 326 4
56 331 1
56 332 78
56 334 1
56 347 7
56 351 2
56 357 36
56 358 1
56 359 1
56 365 1
56 368 56
56 369 46
56 370 21
56 371 59
56 373 1
56 374 1
56 378 1
56 379 22
56 380 4
56 385 2
56 386 1
56 388 51
56 390 89
56 394 1
56 397 18
56 399 2
57 62 11
57 77 3
57 84 9
57 85 93
57 88 2
57 89 3
57 92 5
57 103 4
57 125 2
57 128 1
57 136 2
57 143 1
57 147 23
57 151 4
57 152 40
57 159 4
57 161 1
57 166 1
57 167 3
57 169 2
57 178 33
57 179 9
57 191 1
57 197 7
57 219 1
57 223 10
57 226 5
57 233 1
57 236 9
57 242 2
57 251 11
57 262 1
57 273 1
57 275 4
57 281 37
57 283 2
57 294 8
57 299 2
57 300 6
57 303 30
57 323 6
57 324 2
57 327 2
57 329 9
57 330 1
57 333 2
57 335 1
57 337 1
57 338 11
57 340 1
57 357 7
57 359 4
57 362 1
57 368 34
57 369 24
57 375 1
57 376 1
57 378 1
57 381 1
57 385 1
57 386 9
57 388 27
57 390 4
58 62 1
58 64 2
58 66 53
58 77 1
58 80 2
58 83 4
58 84 1
58 85 45
58 92 56
58 93 1
58 94 1
58 99 52
58 102 1
58 106 17
58 112 1
58 119 26
58 122 2
58 129 1
58 130 2
58 134 1
58 141 25
58 146 76
58 150 1
58 151 36
58 164 2
58 167 2
58 169 1
58 173 1
58 176 1
58 178 1
58 181 1
58 184 2
58 186 1
58 190 26
58 197 1
58 199 1
58 207 22
58 208 2
58 210 9
58 219 1
58 224 1
58 233 3
58 235 1
58 237 84
58 247 1
58 249 4
58 252 3
58 253 18
58 273 2
58 274 3
58 280 1
58 303 4
58 312 3
58 313 1
58 326 2
58 330 1
58 331 2
58 333 1
58 347 1
58 351 16
58 354 81
58 367 2
58 388 8
59 62 13
59 70 1
59 76 51
59 79 1
59 85 37
59 88 2
59 89 2
59 94 3
59 97 85
59 98 41
59 106 68
59 109 2
59 114 2
59 117 18
59 122 2
59 126 96
59 127 1
59 130 1
59 138 2
59 139 6
59 140 24
59 141 9
59 152 25
59 153 1
59 154 1
59 157 4
59 159 1
59 169 22
59 174 6
59 175 1
59 181 12
59 184 72
59 185 6
59 186 139
59 193 64
59 197 27
59 198 58
59 199 21
59 203 1
59 204 17
59 210 1
59 212 2
59 224 2
59 226 1
59 230 5
59 234 1
59 238 1
59 242 1
59 247 3
59 248 82
59 252 46
59 260 1
59 266 95
59 267 1
59 268 5
59 270 37
59 273 1
59 275 23
59 276 1
59 293 32
59 295 1
59 297 1
59 305 1
59 313 3
59 314 15
59 315 1
59 316 86
59 327 2
59 331 1
59 333 1
59 339 5
59 345 4
59 353 1
59 356 27
59 357 1
59 367 3
59 374 3
59 377 2
59 380 21
59 382 7
59 387 37
59 391 1
59 393 36
59 399 1
62 70 3
62 76 6
62 77 1
62 84 39
62 85 96
62 88 15
62 92 1
62 94 1
62 97 28
62 98 1
62 106 1
62 108 1
62 112 2
62 114 1
62 122 1
62 126 11
62 129 1
62 130 3
62 134 1
62 135 3
62 140 1
62 148 18
62 152 1
62 153 13
62 154 1
62 156 35
62 157 1
62 161 44
62 166 1
62 167 16
62 169 69
62 170 64
62 174 51
62 178 70
62 179 38
62 181 2
62 184 24
62 186 5
62 191 1
62 193 1
62 198 8
62 204 81
62 209 1
62 212 6
62 230 1
62 236 1
62 238 1
62 247 1
62 253 1
62 254 1
62 257 1
62 266 6
62 267 3
62 268 6
62 270 24
62 279 1
62 281 72
62 290 1
62 293 41
62 296 1
62 302 56
62 305 3
62 313 16
62 314 1
62 320 1
62 327 1
62 339 8
62 341 1
62 345 1
62 350 1
62 351 47
62 356 23
62 357 18
62 358 7
62 363 17
62 367 2
62 368 40
62 369 41
62 370 1
62 375 1
62 376 7
62 377 3
62 382 31
62 387 12
62 388 47
62 390 1
62 391 1
62 392 1
62 393 35
62 399 1
63 68 7
63 82 43
63 89 13
63 94 5
63 124 9
63 162 22
63 182 26
63 185 6
63 324 1
63 327 1
63 332 4
63 355 1
63 367 1
63 377 1
63 380 1
63 381 2
64 66 63
64 67 1
64 68 16
64 70 6
64 71 4
64 75 1
64 76 2
64 77 1
64 79 64
64 80 16
64 83 3
64 85 1
64 93 5
64 98 1
64 99 8
64 101 2
64 102 6
64 108 4
64 113 1
64 114 1
64 116 1
64 121 36
64 122 1
64 124 1
64 125 42
64 129 109
64 130 5
64 131 2
64 134 1
64 135 125
64 138 218
64 139 1
64 141 4
64 143 1
64 144 5
64 148 2
64 150 47
64 152 2
64 154 2
64 157 1
64 159 1
64 161 21
64 164 3
64 166 6
64 167 16
64 169 2
64 173 5
64 174 1
64 175 6
64 176 9
64 178 46
64 179 3
64 181 7
64 182 1
64 189 1
64 190 4
64 194 2
64 196 1
64 200 1
64 201 1
64 204 1
64 207 1
64 208 89
64 209 6
64 218 2
64 219 2
64 221 2
64 222 1
64 224 4
64 228 86
64 230 2
64 231 33
64 234 3
64 235 4
64 236 65
64 237 2
64 238 1
64 240 69
64 244 52
64 248 1
64 249 7
64 251 89
64 252 117
64 254 1
64 257 2
64 263 3
64 266 1
64 267 83
64 273 2
64 277 1
64 279 89
64 280 9
64 286 1
64 290 54
64 294 2
64 296 29
64 300 1
64 302 17
64 303 11
64 307 151
64 308 3
64 310 16
64 311 1
64 312 14
64 315 173
64 316 89
64 317 1
64 320 11
64 322 50
64 323 1
64 326 3
64 327 5
64 330 1
64 331 9
64 333 2
64 334 1
64 336 1
64 337 47
64 339 1
64 341 2
64 345 1
64 347 12
64 350 1
64 351 3
64 353 1
64 354 2
64 355 1
64 356 1
64 357 1
64 363 1
64 365 75
64 366 1
64 368 1
64 370 143
64 375 2
64 376 3
64 377 1
64 378 1
64 379 3
64 380 1
64 383 1
64 385 1
64 388 14
64 390 1
64 397 1
64 398 1
64 399 1
66 75 1
66 77 1
66 80 2
66 81 7
66 82 2
66 84 1
66 85 1
66 88 1
66 92 63
66 94 1
66 98 11
66 99 37
66 102 1
66 119 30
66 124 53
66 125 15
66 126 1
66 128 3
66 131 4
66 134 42
66 140 22
66 143 23
66 144 20
66 146 179
66 147 30
66 151 16
66 159 40
66 167 51
66 176 95
66 178 1
66 181 12
66 184 1
66 186 1
66 190 26
66 191 2
66 200 17
66 207 1
66 208 2
66 210 47
66 212 28
66 219 1
66 221 34
66 222 1
66 223 1
66 224 1
66 226 4
66 230 1
66 236 2
66 242 22
66 247 42
66 251 2
66 252 2
66 254 1
66 261 4
66 267 1
66 268 1
66 273 2
66 276 2
66 283 64
66 287 2
66 294 45
66 296 3
66 299 6
66 300 2
66 302 7
66 305 1
66 313 1
66 317 1
66 318 26
66 320 1
66 323 2
66 329 3
66 332 1
66 333 35
66 334 1
66 335 3
66 347 78
66 353 2
66 355 1
66 358 8
66 359 3
66 362 9
66 368 52
66 369 1
66 370 1
66 374 1
66 375 6
66 378 22
66 381 1
66 386 2
66 387 1
66 390 5
66 391 1
66 393 3
66 398 19
67 70 2
67 75 2
67 77 1
67 79 1
67 80 3
67 83 1
67 84 1
67 85 1
67 88 58
67 93 1
67 97 1
67 99 1
67 115 1
67 117 1
67 121 2
67 125 1
67 130 2
67 135 45
67 138 1
67 141 1
67 143 1
67 149 58
67 150 2
67 152 1
67 158 67
67 161 1
67 164 2
67 170 1
67 172 1
67 174 1
67 175 2
67 176 1
67 178 180
67 179 138
67 189 1
67 194 1
67 197 1
67 198 1
67 203 1
67 204 2
67 207 2
67 208 1
67 209 2
67 218 2
67 222 1
67 224 3
67 225 52
67 226 2
67 228 1
67 229 68
67 230 100
67 233 95
67 235 3
67 236 1
67 237 3
67 238 2
67 244 2
67 249 1
67 251 73
67 256 1
67 260 24
67 266 1
67 267 32
67 268 2
67 270 1
67 273 1
67 274 1
67 276 1
67 277 1
67 279 32
67 280 1
67 281 1
67 286 1
67 290 1
67 293 58
67 296 2
67 297 101
67 299 1
67 300 2
67 303 1
67 305 12
67 308 1
67 310 1
67 311 1
67 315 1
67 320 1
67 322 76
67 323 3
67 326 1
67 331 2
67 332 107
67 333 1
67 334 129
67 340 14
67 347 6
67 350 1
67 353 1
67 365 1
67 366 1
67 370 3
67 374 1
67 375 55
67 378 72
67 379 40
67 382 1
67 388 3
67 392 1
67 397 2
67 399 1
68 70 1
68 77 2
68 80 1
68 82 26
68 84 22
68 87 1
68 88 1
68 89 32
68 93 4
68 94 21
68 97 1
68 98 1
68 99 2
68 102 1
68 104 12
68 106 1
68 108 5
68 117 3
68 118 1
68 120 47
68 121 1
68 122 1
68 124 6
68 125 1
68 129 9
68 131 1
68 138 2
68 139 1
68 140 1
68 147 2
68 148 1
68 149 6
68 152 1
68 159 1
68 161 1
68 162 15
68 164 1
68 166 3
68 167 3
68 169 1
68 172 2
68 173 2
68 174 1
68 175 4
68 176 10
68 178 1
68 182 38
68 184 1
68 185 37
68 186 1
68 189 1
68 194 4
68 196 1
68 197 1
68 198 1
68 199 2
68 200 1
68 204 1
68 207 2
68 212 1
68 221 7
68 222 1
68 223 1
68 224 2
68 234 3
68 235 3
68 237 1
68 238 3
68 244 2
68 248 1
68 249 1
68 251 1
68 257 1
68 263 4
68 266 3
68 270 1
68 273 1
68 274 2
68 280 3
68 294 1
68 300 1
68 302 13
68 305 1
68 307 4
68 308 8
68 310 1
68 311 1
68 312 1
68 313 1
68 317 1
68 320 3
68 322 8
68 326 1
68 329 4
68 331 9
68 332 15
68 337 1
68 338 1
68 340 1
68 344 2
68 347 4
68 350 1
68 354 3
68 355 3
68 356 1
68 365 2
68 367 3
68 370 6
68 377 1
68 378 1
68 381 29
68 388 1
68 390 2
68 392 1
70 72 74
70 75 2
70 76 1
70 77 1
70 81 1
70 84 2
70 85 1
70 93 47
70 97 1
70 101 3
70 109 12
70 110 59
70 113 142
70 114 100
70 116 1
70 117 1
70 123 30
70 126 39
70 130 2
70 133 1
70 135 4
70 140 4
70 143 138
70 144 1
70 147 1
70 149 17
70 150 1
70 151 1
70 152 2
70 153 47
70 158 1
70 161 1
70 164 2
70 166 1
70 167 17
70 169 1
70 172 44
70 175 127
70 176 33
70 178 1
70 182 1
70 184 2
70 185 1
70 186 2
70 189 42
70 190 1
70 199 1
70 201 67
70 204 1
70 206 2
70 209 53
70 219 1
70 221 46
70 222 1
70 226 7
70 230 3
70 238 11
70 240 3
70 247 1
70 248 1
70 251 50
70 252 1
70 254 4
70 264 36
70 266 5
70 267 2
70 268 11
70 270 1
70 277 1
70 280 2
70 290 1
70 293 2
70 294 2
70 296 14
70 300 2
70 302 1
70 307 1
70 310 7
70 311 1
70 313 24
70 314 2
70 316 1
70 320 2
70 327 4
70 329 1
70 331 2
70 333 87
70 336 23
70 337 1
70 339 1
70 341 58
70 344 6
70 345 7
70 351 2
70 354 1
70 356 2
70 357 43
70 359 1
70 367 11
70 371 1
70 374 1
70 376 59
70 377 3
70 378 2
70 380 1
70 381 1
70 382 41
70 383 11
70 387 2
70 390 1
70 391 1
70 392 1
70 394 1
71 72 3
71 78 86
71 79 125
71 80 5
71 83 27
71 94 1
71 98 1
71 99 1
71 101 48
71 108 1
71 112 1
71 113 1
71 120 1
71 121 1
71 122 53
71 128 1
71 129 1
71 130 49
71 131 1
71 133 1
71 134 5
71 137 11
71 139 28
71 140 65
71 141 1
71 144 192
71 149 1
71 150 1
71 152 1
71 153 19
71 156 12
71 157 168
71 159 18
71 166 1
71 169 1
71 173 1
71 175 2
71 184 1
71 194 76
71 196 19
71 199 56
71 200 3
71 203 47
71 209 2
71 210 1
71 219 1
71 226 1
71 229 2
71 230 1
71 238 1
71 249 1
71 251 1
71 252 1
71 260 3
71 268 1
71 280 1
71 283 86
71 294 1
71 296 2
71 308 1
71 312 1
71 314 1
71 320 1
71 323 1
71 327 1
71 331 3
71 341 2
71 347 1
71 351 75
71 353 1
71 355 1
71 357 2
71 362 1
71 365 6
71 368 1
71 370 1
71 379 1
71 392 1
72 75 12
72 76 1
72 78 8
72 79 25
72 80 1
72 81 2
72 82 5
72 83 1
72 84 4
72 88 1
72 92 1
72 93 2
72 97 4
72 101 1
72 106 1
72 108 113
72 112 38
72 113 17
72 115 1
72 116 1
72 118 6
72 121 1
72 122 8
72 123 5
72 124 86
72 125 1
72 127 51
72 133 17
72 138 1
72 139 2
72 140 13
72 141 3
72 143 1
72 149 5
72 150 115
72 152 1
72 153 2
72 156 2
72 159 173
72 161 1
72 164 2
72 166 1
72 170 4
72 172 4
72 173 1
72 176 4
72 182 16
72 185 1
72 186 1
72 189 93
72 190 1
72 191 1
72 194 52
72 196 1
72 199 3
72 203 182
72 204 26
72 206 43
72 208 3
72 209 100
72 221 93
72 223 30
72 224 2
72 228 119
72 230 1
72 233 2
72 234 1
72 236 1
72 237 10
72 238 8
72 247 1
72 262 59
72 263 4
72 266 1
72 267 1
72 270 1
72 275 1
72 277 46
72 280 1
72 283 2
72 286 1
72 290 1
72 296 1
72 298 22
72 300 1
72 305 1
72 308 2
72 310 1
72 313 3
72 316 4
72 317 28
72 318 26
72 320 3
72 322 1
72 323 3
72 330 107
72 332 114
72 334 95
72 335 2
72 336 33
72 337 6
72 338 1
72 345 1
72 350 1
72 351 2
72 353 1
72 355 9
72 357 19
72 358 1
72 362 21
72 363 10
72 365 1
72 366 8
72 367 1
72 368 127
72 370 3
72 371 139
72 374 3
72 375 1
72 378 1
72 379 76
72 382 91
72 385 43
72 386 1
72 388 1
72 390 123
72 391 8
72 392 5
72 394 24
72 398 7
75 76 21
75 77 128
75 78 41
75 80 1
75 81 124
75 83 1
75 84 56
75 87 28
75 92 14
75 93 2
75 94 1
75 95 34
75 97 1
75 98 1
75 101 20
75 102 100
75 103 183
75 106 1
75 108 98
75 110 6
75 112 8
75 113 23
75 114 35
75 115 128
75 116 44
75 117 30
75 118 29
75 121 1
75 122 85
75 123 4
75 124 1
75 126 2
75 128 15
75 130 21
75 131 23
75 132 54
75 133 25
75 134 62
75 136 32
75 139 1
75 140 3
75 141 1
75 143 1
75 146 1
75 147 2
75 149 2
75 151 3
75 154 7
75 159 1
75 164 90
75 165 17
75 166 2
75 169 2
75 170 10
75 172 3
75 173 44
75 174 24
75 175 41
75 178 2
75 179 1
75 181 1
75 182 1
75 185 1
75 186 1
75 190 87
75 191 45
75 194 1
75 196 50
75 197 1
75 198 85
75 199 1
75 201 1
75 203 2
75 204 1
75 206 5
75 208 3
75 209 4
75 212 1
75 221 1
75 223 24
75 226 1
75 228 1
75 235 50
75 236 1
75 238 2
75 240 8
75 242 1
75 244 1
75 248 1
75 252 1
75 253 1
75 254 1
75 257 1
75 260 1
75 261 1
75 262 43
75 268 1
75 273 1
75 274 1
75 277 4
75 290 1
75 292 1
75 293 1
75 296 2
75 298 14
75 299 2
75 300 1
75 301 1
75 302 2
75 303 1
75 307 1
75 311 16
75 313 1
75 315 1
75 317 2
75 318 1
75 323 4
75 326 1
75 327 2
75 329 2
75 330 23
75 331 1
75 332 26
75 334 44
75 335 1
75 337 2
75 350 1
75 351 34
75 354 3
75 355 2
75 357 1
75 363 19
75 365 1
75 366 2
75 368 70
75 369 1
75 370 82
75 371 44
75 378 3
75 380 1
75 383 1
75 386 1
75 390 2
75 391 2
75 392 3
75 394 8
75 398 46
76 77 30
76 79 5
76 81 76
76 83 2
76 84 2
76 85 19
76 88 1
76 95 65
76 97 41
76 102 65
76 103 1
76 108 155
76 109 3
76 113 1
76 114 8
76 115 137
76 116 58
76 117 124
76 118 88
76 122 68
76 123 1
76 126 38
76 128 13
76 129 1
76 130 78
76 132 17
76 133 159
76 134 23
76 135 1
76 136 27
76 139 4
76 146 1
76 149 1
76 152 6
76 153 3
76 154 21
76 156 12
76 157 8
76 158 1
76 159 1
76 164 19
76 165 33
76 167 10
76 169 6
76 170 1
76 172 2
76 173 22
76 174 58
76 179 1
76 181 13
76 182 1
76 184 2
76 185 1
76 186 73
76 190 28
76 191 63
76 193 39
76 196 27
76 198 97
76 199 28
76 200 1
76 201 2
76 203 2
76 204 8
76 206 1
76 208 5
76 212 7
76 223 1
76 224 15
76 228 3
76 229 1
76 230 1
76 231 1
76 233 1
76 240 1
76 242 1
76 247 2
76 252 1
76 253 1
76 254 1
76 257 2
76 266 12
76 267 1
76 268 4
76 270 43
76 274 1
76 276 1
76 281 1
76 283 17
76 286 4
76 287 1
76 290 1
76 293 5
76 297 1
76 305 5
76 308 1
76 311 2
76 313 4
76 314 9
76 316 1
76 317 1
76 320 1
76 323 1
76 327 1
76 329 3
76 332 1
76 334 1
76 336 1
76 339 6
76 340 1
76 341 1
76 345 1
76 351 1
76 353 1
76 354 1
76 355 1
76 356 20
76 357 1
76 358 2
76 363 1
76 366 2
76 368 1
76 370 1
76 371 1
76 374 1
76 376 7
76 377 2
76 379 1
76 382 23
76 383 76
76 387 33
76 388 1
76 390 1
76 392 1
76 393 16
76 397 2
77 80 1
77 81 46
77 83 1
77 84 2
77 93 5
77 94 1
77 95 33
77 97 1
77 98 2
77 101 46
77 102 76
77 103 86
77 108 134
77 109 1
77 113 1
77 115 51
77 116 8
77 117 237
77 118 58
77 121 19
77 122 36
77 124 1
77 125 18
77 128 22
77 130 1
77 131 59
77 132 8
77 133 27
77 134 17
77 136 27
77 139 1
77 143 17
77 144 2
77 146 2
77 147 88
77 149 17
77 151 7
77 152 1
77 154 8
77 156 1
77 159 5
77 161 1
77 164 12
77 165 46
77 167 2
77 172 1
77 173 19
77 174 16
77 176 1
77 182 1
77 190 11
77 191 60
77 194 10
77 196 33
77 198 20
77 200 3
77 201 1
77 203 1
77 207 24
77 219 1
77 222 2
77 223 9
77 224 1
77 226 2
77 229 1
77 231 1
77 236 1
77 240 2
77 247 1
77 251 2
77 257 1
77 261 1
77 273 1
77 274 1
77 275 4
77 286 2
77 293 5
77 294 24
77 296 1
77 297 2
77 299 10
77 300 2
77 314 1
77 318 23
77 323 1
77 327 4
77 329 9
77 333 1
77 335 3
77 337 6
77 338 1
77 341 1
77 345 1
77 350 1
77 351 1
77 353 1
77 359 1
77 367 6
77 369 14
77 370 124
77 376 1
77 378 4
77 381 1
77 382 1
77 383 1
77 386 6
77 387 2
77 390 19
77 398 1
78 79 49
78 81 59
78 82 1
78 83 30
78 101 12
78 112 14
78 113 16
78 117 5
78 118 10
78 121 1
78 122 11
78 123 3
78 130 29
78 131 4
78 134 9
78 137 25
78 139 26
78 141 1
78 144 105
78 149 9
78 156 10
78 157 118
78 159 19
78 164 105
78 172 9
78 174 1
78 182 1
78 191 2
78 194 26
78 198 43
78 199 58
78 200 2
78 203 6
78 221 1
78 223 3
78 238 1
78 240 3
78 262 3
78 266 1
78 298 1
78 317 5
78 327 1
78 329 1
78 330 18
78 332 4
78 334 3
78 357 3
78 363 2
78 368 1
78 370 1
78 371 4
78 378 1
78 387 1
78 390 1
78 398 4
79 83 54
79 85 6
79 88 4
79 97 2
79 101 33
79 108 1
79 109 17
79 110 1
79 112 2
79 114 1
79 117 2
79 122 33
79 123 1
79 126 3
79 127 1
79 129 1
79 130 42
79 131 1
79 135 1
79 137 10
79 139 29
79 144 63
79 150 1
79 151 2
79 152 3
79 153 31
79 154 1
79 156 9
79 157 53
79 158 1
79 159 32
79 161 1
79 167 2
79 169 77
79 172 1
79 174 32
79 176 1
79 179 1
79 181 30
79 184 3
79 186 1
79 189 1
79 193 1
79 194 34
79 198 42
79 199 15
79 200 5
79 204 5
79 207 1
79 208 1
79 212 7
79 222 2
79 228 41
79 229 1
79 230 6
79 231 23
79 234 1
79 236 1
79 238 2
79 240 2
79 244 2
79 247 9
79 248 1
79 253 2
79 254 4
79 263 1
79 266 1
79 267 2
79 268 10
79 270 7
79 280 1
79 281 1
79 283 2
79 286 1
79 290 5
79 293 8
79 296 1
79 303 1
79 305 1
79 307 1
79 313 1
79 314 2
79 316 2
79 327 7
79 329 1
79 338 1
79 339 3
79 340 1
79 341 2
79 344 1
79 345 1
79 350 1
79 355 1
79 356 1
79 362 1
79 367 1
79 368 18
79 370 2
79 376 6
79 377 2
79 378 1
79 385 1
79 387 4
79 388 3
79 392 2
79 393 2
80 82 3
80 83 16
80 93 31
80 98 1
80 99 1
80 101 6
80 102 21
80 106 10
80 112 1
80 115 1
80 120 167
80 121 57
80 122 3
80 126 1
80 127 1
80 129 2
80 130 49
80 135 1
80 136 1
80 138 6
80 140 2
80 141 18
80 143 1
80 146 2
80 147 12
80 148 10
80 149 1
80 150 97
80 152 1
80 153 95
80 157 55
80 158 124
80 161 74
80 164 3
80 166 6
80 170 1
80 173 9
80 174 3
80 175 16
80 176 112
80 178 49
80 179 1
80 185 71
80 189 2
80 190 2
80 194 1
80 199 8
80 201 1
80 206 1
80 209 1
80 212 1
80 218 3
80 221 1
80 222 1
80 224 2
80 226 35
80 229 1
80 230 1
80 234 12
80 235 17
80 236 40
80 237 8
80 238 1
80 240 2
80 242 1
80 244 27
80 247 2
80 249 51
80 252 49
80 261 1
80 268 92
80 270 1
80 273 96
80 274 2
80 276 1
80 277 1
80 279 60
80 280 191
80 281 1
80 282 6
80 283 1
80 286 1
80 287 61
80 290 2
80 292 148
80 294 2
80 296 140
80 298 7
80 301 1
80 302 33
80 303 17
80 305 5
80 307 203
80 308 84
80 310 1
80 312 18
80 314 104
80 315 20
80 316 1
80 320 27
80 322 23
80 323 221
80 324 106
80 326 264
80 329 1
80 330 143
80 331 13
80 334 1
80 336 1
80 337 52
80 338 1
80 341 60
80 345 1
80 347 37
80 353 1
80 354 2
80 355 2
80 356 84
80 357 1
80 362 1
80 365 38
80 367 1
80 368 1
80 370 161
80 375 1
80 378 1
80 379 10
80 380 8
80 381 1
80 383 106
80 387 1
80 388 2
80 390 2
80 391 1
80 392 1
80 394 18
80 397 1
81 82 1
81 83 1
81 89 1
81 95 46
81 98 1
81 102 117
81 106 2
81 108 23
81 112 1
81 115 64
81 116 31
81 117 17
81 118 69
81 121 1
81 124 5
81 125 13
81 127 2
81 128 20
81 130 4
81 131 14
81 132 24
81 133 88
81 134 27
81 135 1
81 136 60
81 138 1
81 139 2
81 143 32
81 144 10
81 146 2
81 147 21
81 149 3
81 151 1
81 154 17
81 159 2
81 161 8
81 164 157
81 165 40
81 167 1
81 172 1
81 173 17
81 174 34
81 175 1
81 181 1
81 190 29
81 191 66
81 194 1
81 196 26
81 197 1
81 198 43
81 199 1
81 200 5
81 203 1
81 207 1
81 219 3
81 222 7
81 223 5
81 224 1
81 225 1
81 226 1
81 230 1
81 254 1
81 273 1
81 275 1
81 276 10
81 283 5
81 287 1
81 293 2
81 294 19
81 299 1
81 300 6
81 313 1
81 318 8
81 320 1
81 323 27
81 324 1
81 327 2
81 329 3
81 330 1
81 331 1
81 332 1
81 333 2
81 335 3
81 337 2
81 338 1
81 341 1
81 356 1
81 357 1
81 359 3
81 362 2
81 366 1
81 369 1
81 371 1
81 378 2
81 379 1
81 381 1
81 386 5
81 387 1
81 388 1
81 390 3
81 391 1
81 397 1
82 84 1
82 87 1
82 89 89
82 92 16
82 94 58
82 95 29
82 97 16
82 104 44
82 108 49
82 112 3
82 115 3
82 116 1
82 120 8
82 122 16
82 124 23
82 130 1
82 131 1
82 133 10
82 134 1
82 138 1
82 140 47
82 141 7
82 146 1
82 149 1
82 150 2
82 152 3
82 156 96
82 158 1
82 159 1
82 161 1
82 162 55
82 164 1
82 166 1
82 167 1
82 169 12
82 170 16
82 172 5
82 178 16
82 179 1
82 182 56
82 185 42
82 189 1
82 191 40
82 193 1
82 194 63
82 196 1
82 197 6
82 199 1
82 201 113
82 203 1
82 206 1
82 208 4
82 210 1
82 223 6
82 224 1
82 226 1
82 228 1
82 229 1
82 230 1
82 233 47
82 235 1
82 237 9
82 238 7
82 240 88
82 251 22
82 252 4
82 257 20
82 260 16
82 261 8
82 262 20
82 263 6
82 266 2
82 268 1
82 273 46
82 276 1
82 277 73
82 280 2
82 281 94
82 297 1
82 298 26
82 302 11
82 303 1
82 308 1
82 310 22
82 313 14
82 315 1
82 317 55
82 320 82
82 323 92
82 330 4
82 332 31
82 333 1
82 334 22
82 335 1
82 341 1
82 345 1
82 347 17
82 355 35
82 357 31
82 358 11
82 363 20
82 365 6
82 366 16
82 367 1
82 368 62
82 369 1
82 371 4
82 376 1
82 378 1
82 381 65
82 387 105
82 390 78
82 391 106
82 394 31
82 397 1
83 84 2
83 92 1
83 93 1
83 97 1
83 99 1
83 101 57
83 102 2
83 103 8
83 106 10
83 112 2
83 113 1
83 117 2
83 121 4
83 122 27
83 128 1
83 129 1
83 130 83
83 131 6
83 133 1
83 135 1
83 137 24
83 138 1
83 139 89
83 140 1
83 141 18
83 143 1
83 144 45
83 147 1
83 148 19
83 149 1
83 150 5
83 151 1
83 153 1
83 156 82
83 157 143
83 159 72
83 161 1
83 164 17
83 166 15
83 169 1
83 172 1
83 173 2
83 174 5
83 175 4
83 176 3
83 178 1
83 185 1
83 189 1
83 190 27
83 191 3
83 194 51
83 197 5
83 199 22
83 200 33
83 201 1
83 207 25
83 223 1
83 224 3
83 228 1
83 230 1
83 231 1
83 234 1
83 235 8
83 237 5
83 244 1
83 247 1
83 248 1
83 251 1
83 252 4
83 274 1
83 277 2
83 280 5
83 287 2
83 294 2
83 296 7
83 297 1
83 302 3
83 303 85
83 305 1
83 307 1
83 308 1
83 310 1
83 311 1
83 312 24
83 315 2
83 320 14
83 323 2
83 326 3
83 327 1
83 330 1
83 331 1
83 332 1
83 335 1
83 339 1
83 345 2
83 347 2
83 354 4
83 357 1
83 363 1
83 365 2
83 366 1
83 368 1
83 370 6
83 375 1
83 376 1
83 379 3
83 380 1
83 383 5
83 387 1
83 388 9
83 391 1
84 85 14
84 87 58
84 88 10
84 92 11
84 93 1
84 94 1
84 95 1
84 98 1
84 106 1
84 110 25
84 112 10
84 113 41
84 114 6
84 115 36
84 116 5
84 117 1
84 118 1
84 121 1
84 122 2
84 123 3
84 124 1
84 126 1
84 128 1
84 133 3
84 139 1
84 140 3
84 146 1
84 147 2
84 149 2
84 156 2
84 159 1
84 161 60
84 166 82
84 167 10
84 170 111
84 172 6
84 174 1
84 178 26
84 179 39
84 181 1
84 182 3
84 186 1
84 191 1
84 194 2
84 196 5
84 199 1
84 203 6
84 204 1
84 206 3
84 207 1
84 208 17
84 209 1
84 223 41
84 226 1
84 228 1
84 234 24
84 235 1
84 236 1
84 237 1
84 238 3
84 240 42
84 249 2
84 253 1
84 254 1
84 257 1
84 260 2
84 262 26
84 263 1
84 270 1
84 274 1
84 277 8
84 281 1
84 286 3
84 293 1
84 294 1
84 297 1
84 298 1
84 300 4
84 301 25
84 302 2
84 303 10
84 305 1
84 311 81
84 312 3
84 313 10
84 314 1
84 317 2
84 318 1
84 327 3
84 329 2
84 330 109
84 331 1
84 332 30
84 334 28
84 337 1
84 338 1
84 344 1
84 345 1
84 347 1
84 351 94
84 354 1
84 355 2
84 357 17
84 359 1
84 363 46
84 366 4
84 368 87
84 369 36
84 371 43
84 376 1
84 378 2
84 383 1
84 388 47
84 390 5
84 392 1
84 394 4
84 397 1
84 398 81
85 88 41
85 92 38
85 94 37
85 97 14
85 101 4
85 102 1
85 106 2
85 109 6
85 114 11
85 115 11
85 117 32
85 126 4
85 128 1
85 134 1
85 139 23
85 141 51
85 144 58
85 146 1
85 147 2
85 151 1
85 152 81
85 153 15
85 154 5
85 156 62
85 157 9
85 158 5
85 159 1
85 161 57
85 165 1
85 166 2
85 167 42
85 169 97
85 170 36
85 172 1
85 174 56
85 175 1
85 178 46
85 179 29
85 181 3
85 184 21
85 185 13
85 186 25
85 189 1
85 191 92
85 193 4
85 197 21
85 198 36
85 199 29
85 203 1
85 204 59
85 209 7
85 210 17
85 212 4
85 228 3
85 230 9
85 233 1
85 237 1
85 238 2
85 240 1
85 242 3
85 247 1
85 248 6
85 253 6
85 261 2
85 262 1
85 266 93
85 267 18
85 268 4
85 270 39
85 273 2
85 276 25
85 277 79
85 279 3
85 280 1
85 281 67
85 283 1
85 286 2
85 290 3
85 293 1
85 296 4
85 297 17
85 298 1
85 300 1
85 302 1
85 303 82
85 305 5
85 308 5
85 311 36
85 313 43
85 314 63
85 316 4
85 317 13
85 318 1
85 320 2
85 327 6
85 330 1
85 335 30
85 338 53
85 339 15
85 341 1
85 344 18
85 345 1
85 347 2
85 356 3
85 357 39
85 363 8
85 365 1
85 367 6
85 368 87
85 369 43
85 370 2
85 374 21
85 376 15
85 377 6
85 378 1
85 381 1
85 382 2
85 385 1
85 386 1
85 387 118
85 388 93
85 391 1
85 393 1
85 397 1
87 88 1
87 92 69
87 97 29
87 110 3
87 112 3
87 113 14
87 115 44
87 116 1
87 117 24
87 121 1
87 122 3
87 126 40
87 128 1
87 133 1
87 144 1
87 146 4
87 147 1
87 149 1
87 166 1
87 167 1
87 169 46
87 170 30
87 172 3
87 175 1
87 178 1
87 181 1
87 185 1
87 186 39
87 196 5
87 203 2
87 204 7
87 206 13
87 208 6
87 209 1
87 212 1
87 222 1
87 223 26
87 226 2
87 230 1
87 233 1
87 237 8
87 238 4
87 240 7
87 242 1
87 248 2
87 252 2
87 254 1
87 257 1
87 262 26
87 266 1
87 268 1
87 273 1
87 277 1
87 283 1
87 293 22
87 298 3
87 301 1
87 302 1
87 303 1
87 311 28
87 312 2
87 316 1
87 320 1
87 330 2
87 332 14
87 334 10
87 337 1
87 345 2
87 350 1
87 351 84
87 355 2
87 363 33
87 365 11
87 366 1
87 368 54
87 371 26
87 376 1
87 377 1
87 378 1
87 382 1
87 387 1
87 390 3
87 393 12
87 394 1
87 398 34
88 93 1
88 94 60
88 97 1
88 99 10
88 101 2
88 106 2
88 109 1
88 112 3
88 113 1
88 114 1
88 118 1
88 126 1
88 127 1
88 133 4
88 134 1
88 135 67
88 138 1
88 140 1
88 148 4
88 152 2
88 153 1
88 157 4
88 158 118
88 159 1
88 161 31
88 166 1
88 167 92
88 169 31
88 170 1
88 174 1
88 178 54
88 179 18
88 181 5
88 182 103
88 184 1
88 185 47
88 189 41
88 193 1
88 196 1
88 198 2
88 199 2
88 204 1
88 206 2
88 208 7
88 212 1
88 225 54
88 228 59
88 230 5
88 235 1
88 238 15
88 240 1
88 247 24
88 248 20
88 253 13
88 257 29
88 263 8
88 266 1
88 267 35
88 268 72
88 270 1
88 273 98
88 276 1
88 279 71
88 280 1
88 281 11
88 286 22
88 290 40
88 298 2
88 300 1
88 303 1
88 305 19
88 307 1
88 311 1
88 313 141
88 314 2
88 315 2
88 316 4
88 317 89
88 320 6
88 322 1
88 323 1
88 327 6
88 333 1
88 335 2
88 336 2
88 339 6
88 340 55
88 341 9
88 344 1
88 345 4
88 347 1
88 350 12
88 357 74
88 363 1
88 367 59
88 368 44
88 369 28
88 370 25
88 371 1
88 374 35
88 377 27
88 381 15
88 382 5
88 387 1
88 388 47
88 392 1
88 397 36
88 398 1
88 399 6
89 94 68
89 99 28
89 103 4
89 104 57
89 112 1
89 120 4
89 123 1
89 124 24
89 125 2
89 127 1
89 128 1
89 131 1
89 133 3
89 134 2
89 136 1
89 143 1
89 146 1
89 147 1
89 151 2
89 158 1
89 159 2
89 162 41
89 178 4
89 182 83
89 185 63
89 191 2
89 210 1
89 219 83
89 222 2
89 223 4
89 224 1
89 226 12
89 228 1
89 229 63
89 233 33
89 236 11
89 240 1
89 242 2
89 251 4
89 256 5
89 263 2
89 264 1
89 270 4
89 273 100
89 274 1
89 275 1
89 276 1
89 280 2
89 281 3
89 283 3
89 287 8
89 290 23
89 294 1
89 296 1
89 299 3
89 300 13
89 310 1
89 311 1
89 312 1
89 313 39
89 318 1
89 320 2
89 323 28
89 324 6
89 327 1
89 329 2
89 332 31
89 333 1
89 335 2
89 337 2
89 340 4
89 347 16
89 357 1
89 362 56
89 369 1
89 370 111
89 375 3
89 376 3
89 378 4
89 381 79
89 385 44
89 386 5
89 390 1
92 94 63
92 95 2
92 98 34
92 99 53
92 108 17
92 109 1
92 110 3
92 112 2
92 113 5
92 115 23
92 116 3
92 118 1
92 119 53
92 123 1
92 130 18
92 133 2
92 137 1
92 140 51
92 143 2
92 144 1
92 146 59
92 148 1
92 149 1
92 151 15
92 152 1
92 156 8
92 157 1
92 159 71
92 161 1
92 166 1
92 167 77
92 169 51
92 170 143
92 172 1
92 176 1
92 181 124
92 182 1
92 191 1
92 194 15
92 196 6
92 197 9
92 200 1
92 203 3
92 206 6
92 208 28
92 209 42
92 210 47
92 222 61
92 223 7
92 224 1
92 230 1
92 233 1
92 234 1
92 237 1
92 238 1
92 240 2
92 242 23
92 254 2
92 257 5
92 260 1
92 261 17
92 262 27
92 267 5
92 270 1
92 273 1
92 277 18
92 280 1
92 283 2
92 293 1
92 296 11
92 298 15
92 303 2
92 305 2
92 308 1
92 310 1
92 311 54
92 317 52
92 320 1
92 326 1
92 329 1
92 330 38
92 332 1
92 333 1
92 334 8
92 335 36
92 337 1
92 339 1
92 341 2
92 350 1
92 351 2
92 355 9
92 363 54
92 365 2
92 366 3
92 368 10
92 369 1
92 371 12
92 374 7
92 378 1
92 385 1
92 386 1
92 388 1
92 390 8
92 391 10
92 394 10
92 398 51
93 99 1
93 102 6
93 106 1
93 108 3
93 112 1
93 113 75
93 114 87
93 115 1
93 117 3
93 121 10
93 127 2
93 129 2
93 130 3
93 138 38
93 141 3
93 143 96
93 147 2
93 148 3
93 149 4
93 150 15
93 153 1
93 158 1
93 159 1
93 161 1
93 166 5
93 172 1
93 173 11
93 175 109
93 176 3
93 178 23
93 182 8
93 185 1
93 194 2
93 197 6
93 201 34
93 203 1
93 204 1
93 207 1
93 212 1
93 218 2
93 224 33
93 234 2
93 235 11
93 237 3
93 238 1
93 244 20
93 249 11
93 268 1
93 274 9
93 275 1
93 287 4
93 296 1
93 297 1
93 300 2
93 302 6
93 303 8
93 308 1
93 311 7
93 312 2
93 315 2
93 317 1
93 320 28
93 326 48
93 329 7
93 331 69
93 334 1
93 335 26
93 337 1
93 345 1
93 347 33
93 354 1
93 355 1
93 359 12
93 362 1
93 363 1
93 365 19
93 366 1
93 367 3
93 370 34
93 376 11
93 379 42
93 390 1
93 393 2
93 399 21
94 97 1
94 99 1
94 104 53
94 106 1
94 109 36
94 113 1
94 117 1
94 120 18
94 123 2
94 124 5
94 125 86
94 126 2
94 129 1
94 134 1
94 136 2
94 138 1
94 139 5
94 143 1
94 144 1
94 146 1
94 152 1
94 153 21
94 157 1
94 162 29
94 166 1
94 169 4
94 170 96
94 175 17
94 178 1
94 179 1
94 182 85
94 184 1
94 185 67
94 186 4
94 191 3
94 197 1
94 203 1
94 208 1
94 209 77
94 210 112
94 219 38
94 229 10
94 233 17
94 234 1
94 235 1
94 237 1
94 240 43
94 242 66
94 244 1
94 261 33
94 263 3
94 266 1
94 273 73
94 276 7
94 277 15
94 283 22
94 295 20
94 296 1
94 300 3
94 305 60
94 311 101
94 313 1
94 317 161
94 320 16
94 323 2
94 329 1
94 331 2
94 332 13
94 333 1
94 335 82
94 338 1
94 347 6
94 350 59
94 354 67
94 356 1
94 357 44
94 363 62
94 366 1
94 368 1
94 371 2
94 374 4
94 377 2
94 378 1
94 379 88
94 380 3
94 381 166
94 382 1
94 385 4
94 386 1
94 388 1
94 398 9
94 399 1
95 102 37
95 108 5
95 113 2
95 115 54
95 116 44
95 117 15
95 118 52
95 128 22
95 130 11
95 132 5
95 133 19
95 134 29
95 136 30
95 154 5
95 156 6
95 164 39
95 165 27
95 170 5
95 172 2
95 173 13
95 174 58
95 176 1
95 184 1
95 190 40
95 191 62
95 194 1
95 196 15
95 198 40
95 201 25
95 206 1
95 208 76
95 222 1
95 223 5
95 228 1
95 238 1
95 240 1
95 257 8
95 268 1
95 277 4
95 280 1
95 298 1
95 310 1
95 355 1
95 363 1
95 390 3
95 391 9
95 394 1
97 98 126
97 99 1
97 101 2
97 106 78
97 108 1
97 109 6
97 110 1
97 114 2
97 115 1
97 117 8
97 122 1
97 123 2
97 126 425
97 127 1
97 139 3
97 140 56
97 141 152
97 147 1
97 149 1
97 150 2
97 152 41
97 153 1
97 157 5
97 158 1
97 159 1
97 161 47
97 166 36
97 167 28
97 169 67
97 170 2
97 172 2
97 174 11
97 175 3
97 178 1
97 179 1
97 181 27
97 184 97
97 185 6
97 186 285
97 189 1
97 193 128
97 196 1
97 197 84
97 198 57
97 199 11
97 203 2
97 204 28
97 206 5
97 208 2
97 209 2
97 212 8
97 219 1
97 223 3
97 228 2
97 230 2
97 233 1
97 235 1
97 236 1
97 237 112
97 238 4
97 244 4
97 247 1
97 251 1
97 252 25
97 253 47
97 257 1
97 261 6
97 263 2
97 266 72
97 267 3
97 268 4
97 270 31
97 273 5
97 276 1
97 277 1
97 281 68
97 283 2
97 292 1
97 293 7
97 296 1
97 297 1
97 298 1
97 302 108
97 303 1
97 305 2
97 308 1
97 310 1
97 313 2
97 314 59
97 315 1
97 316 1
97 320 3
97 327 61
97 329 77
97 330 51
97 333 1
97 334 2
97 336 1
97 337 19
97 338 3
97 339 2
97 344 2
97 345 1
97 350 5
97 354 4
97 356 65
97 357 2
97 358 97
97 367 3
97 370 1
97 374 1
97 376 5
97 377 4
97 381 12
97 382 19
97 383 1
97 387 34
97 390 1
97 392 1
97 393 43
97 394 2
98 103 7
98 106 62
98 109 40
98 110 1
98 112 1
98 125 1
98 126 31
98 128 1
98 134 1
98 136 6
98 140 75
98 141 23
98 143 3
98 146 1
98 147 2
98 148 28
98 151 99
98 152 37
98 153 1
98 159 113
98 167 29
98 169 41
98 170 1
98 172 3
98 174 1
98 175 1
98 178 2
98 179 1
98 181 37
98 182 1
98 184 21
98 186 73
98 189 2
98 191 8
98 193 18
98 197 47
98 203 3
98 204 1
98 208 2
98 210 1
98 212 2
98 223 1
98 224 3
98 225 11
98 226 3
98 229 1
98 233 1
98 236 1
98 242 1
98 247 1
98 249 1
98 251 1
98 257 1
98 261 1
98 263 1
98 264 1
98 266 1
98 267 2
98 273 5
98 283 1
98 293 1
98 294 102
98 296 1
98 299 8
98 300 99
98 302 1
98 303 1
98 307 21
98 311 4
98 312 24
98 313 1
98 316 1
98 320 1
98 323 4
98 329 36
98 334 2
98 335 2
98 337 1
98 351 1
98 355 2
98 358 1
98 362 1
98 363 1
98 367 2
98 378 1
98 381 1
98 385 2
98 387 2
98 390 3
98 392 1
98 393 12
98 397 1
99 102 2
99 106 2
99 119 64
99 138 1
99 141 8
99 146 59
99 150 12
99 151 31
99 159 1
99 162 1
99 164 1
99 166 6
99 169 42
99 170 12
99 173 2
99 175 1
99 176 1
99 178 1
99 182 1
99 186 2
99 190 2
99 197 35
99 203 1
99 204 1
99 224 72
99 228 1
99 234 2
99 238 2
99 252 3
99 256 31
99 273 5
99 276 91
99 280 1
99 283 5
99 299 3
99 301 2
99 303 2
99 310 1
99 312 58
99 313 2
99 315 2
99 320 1
99 326 3
99 331 2
99 347 1
99 354 1
99 362 42
99 368 3
99 382 1
99 388 3
99 392 54
99 399 12
101 103 15
101 106 2
101 109 2
101 113 1
101 114 3
101 117 2
101 122 68
101 123 2
101 125 1
101 127 2
101 128 1
101 129 1
101 130 41
101 131 9
101 134 33
101 135 2
101 137 34
101 139 113
101 140 1
101 144 107
101 150 1
101 152 1
101 154 31
101 156 48
101 157 58
101 159 53
101 166 1
101 167 16
101 169 2
101 172 1
101 175 1
101 179 7
101 181 9
101 184 3
101 185 1
101 186 1
101 189 4
101 193 1
101 194 46
101 198 1
101 199 10
101 200 28
101 204 1
101 206 1
101 212 2
101 222 2
101 226 2
101 228 1
101 230 23
101 237 1
101 247 12
101 248 1
101 253 1
101 254 3
101 261 1
101 263 3
101 266 1
101 267 2
101 268 2
101 270 3
101 277 1
101 281 8
101 287 18
101 290 2
101 293 7
101 300 2
101 305 2
101 314 2
101 317 1
101 320 2
101 323 1
101 326 1
101 327 11
101 336 5
101 339 3
101 344 4
101 345 32
101 350 12
101 353 1
101 365 1
101 367 1
101 370 1
101 374 2
101 375 1
101 376 2
101 377 7
101 378 4
101 382 1
101 387 1
101 397 1
102 108 35
102 115 89
102 116 50
102 117 6
102 118 80
102 121 26
102 122 8
102 128 14
102 130 8
102 132 20
102 133 49
102 134 29
102 136 118
102 138 5
102 140 2
102 141 5
102 148 1
102 150 2
102 154 14
102 164 151
102 165 60
102 166 4
102 167 1
102 172 1
102 173 30
102 174 38
102 175 1
102 176 1
102 178 12
102 190 22
102 191 77
102 194 61
102 196 44
102 198 42
102 199 7
102 201 1
102 203 1
102 208 1
102 224 1
102 234 1
102 238 1
102 240 1
102 244 2
102 247 1
102 249 24
102 252 8
102 254 1
102 273 2
102 280 11
102 296 6
102 300 2
102 302 29
102 303 13
102 307 11
102 308 30
102 312 12
102 315 8
102 316 1
102 320 12
102 324 1
102 326 2
102 329 2
102 332 1
102 339 1
102 344 5
102 347 3
102 357 1
102 365 10
102 367 2
102 370 18
102 371 1
102 378 2
102 379 1
102 380 5
102 385 1
102 386 1
102 388 3
102 390 1
103 109 1
103 114 3
103 122 24
103 125 1
103 130 26
103 131 23
103 133 2
103 134 4
103 139 9
103 144 18
103 146 1
103 151 13
103 156 19
103 157 1
103 159 65
103 167 1
103 172 1
103 178 2
103 191 10
103 198 3
103 200 1
103 219 3
103 226 3
103 233 2
103 237 1
103 238 4
103 242 3
103 251 1
103 273 1
103 274 1
103 276 1
103 277 9
103 283 1
103 290 2
103 294 6
103 296 1
103 300 7
103 317 1
103 318 1
103 323 14
103 327 1
103 329 8
103 330 1
103 332 1
103 335 1
103 341 1
103 369 3
103 370 1
103 378 1
103 381 1
103 382 1
103 386 1
103 390 7
103 392 4
104 113 1
104 124 8
104 141 1
104 162 42
104 182 51
104 185 18
104 263 4
104 332 7
104 347 2
104 381 39
106 108 1
106 113 1
106 121 1
106 123 1
106 126 12
106 127 1
106 128 1
106 129 1
106 130 29
106 138 3
106 140 24
106 141 52
106 148 42
106 152 52
106 154 1
106 159 1
106 164 1
106 166 19
106 167 2
106 169 64
106 172 1
106 175 2
106 178 3
106 181 26
106 184 6
106 185 3
106 186 51
106 190 7
106 193 26
106 194 2
106 196 1
106 197 24
106 200 1
106 206 3
106 224 2
106 228 1
106 229 1
106 230 1
106 234 1
106 235 7
106 236 1
106 237 2
106 238 5
106 240 1
106 244 3
106 249 2
106 254 1
106 262 1
106 270 1
106 274 2
106 275 1
106 280 6
106 296 2
106 297 1
106 298 2
106 300 2
106 302 1
106 303 6
106 307 1
106 308 1
106 312 10
106 315 2
106 320 1
106 324 1
106 326 1
106 331 2
106 344 1
106 347 5
106 351 39
106 353 1
106 354 1
106 355 1
106 358 1
106 365 1
106 370 14
106 377 47
106 379 1
106 386 67
106 388 4
106 391 3
106 399 1
108 110 1
108 112 1
108 113 3
108 115 66
108 116 55
108 117 159
108 118 42
108 127 1
108 128 32
108 130 43
108 131 2
108 133 26
108 134 35
108 135 1
108 136 32
108 137 1
108 138 1
108 140 9
108 141 1
108 149 6
108 154 8
108 156 20
108 157 4
108 159 1
108 161 1
108 164 17
108 165 18
108 170 12
108 172 3
108 173 24
108 174 43
108 175 4
108 176 2
108 178 1
108 182 1
108 190 76
108 191 46
108 194 26
108 196 40
108 198 52
108 201 21
108 206 44
108 207 1
108 223 3
108 230 1
108 238 3
108 253 1
108 257 5
108 262 1
108 268 1
108 277 60
108 294 1
108 298 6
108 303 1
108 311 2
108 317 2
108 320 4
108 333 1
108 334 2
108 341 1
108 345 1
108 347 4
108 355 18
108 363 5
108 367 13
108 370 72
108 378 1
108 387 1
108 390 9
108 391 30
108 392 1
108 394 12
108 397 1
109 112 24
109 114 4
109 122 2
109 123 40
109 130 2
109 135 2
109 143 1
109 149 45
109 151 41
109 152 3
109 153 48
109 157 1
109 161 22
109 167 4
109 170 4
109 172 1
109 174 5
109 175 21
109 178 1
109 179 43
109 181 1
109 182 1
109 186 1
109 189 3
109 198 19
109 203 2
109 204 1
109 208 1
109 209 86
109 210 1
109 212 8
109 221 51
109 222 1
109 226 1
109 228 1
109 229 31
109 230 4
109 234 2
109 236 1
109 237 1
109 238 1
109 247 8
109 248 1
109 252 1
109 260 1
109 266 1
109 268 5
109 270 9
109 273 1
109 279 1
109 283 1
109 286 2
109 293 2
109 294 76
109 296 1
109 300 69
109 302 1
109 313 1
109 314 2
109 315 1
109 316 1
109 324 1
109 327 3
109 335 1
109 336 5
109 339 1
109 341 1
109 345 1
109 350 63
109 354 30
109 356 1
109 359 3
109 362 1
109 367 6
109 368 2
109 369 4
109 374 1
109 377 1
109 378 1
109 379 30
109 382 2
109 383 1
109 385 1
109 386 1
109 387 6
109 392 1
110 112 14
110 113 19
110 115 28
110 116 4
110 121 1
110 122 1
110 127 22
110 140 2
110 143 57
110 149 3
110 156 2
110 158 2
110 170 5
110 172 21
110 176 1
110 196 4
110 203 8
110 204 1
110 206 3
110 218 2
110 219 15
110 223 9
110 226 11
110 230 6
110 237 1
110 238 2
110 247 28
110 251 42
110 257 1
110 262 2
110 264 47
110 267 1
110 277 1
110 283 1
110 300 10
110 307 1
110 310 3
110 311 3
110 312 1
110 313 25
110 317 2
110 324 5
110 330 1
110 332 1
110 337 2
110 341 73
110 351 10
110 354 86
110 355 56
110 357 63
110 363 2
110 367 17
110 368 4
110 369 1
110 374 2
110 376 14
110 377 69
110 378 1
110 380 13
110 382 9
110 394 1
112 113 18
112 115 3
112 116 1
112 118 7
112 121 1
112 122 2
112 123 1
112 124 1
112 125 1
112 127 2
112 133 3
112 135 2
112 137 2
112 139 10
112 140 4
112 143 1
112 144 1
112 147 1
112 148 3
112 149 6
112 150 1
112 156 2
112 158 2
112 159 1
112 166 1
112 169 1
112 170 51
112 172 48
112 174 1
112 175 1
112 176 2
112 178 38
112 179 2
112 182 5
112 185 2
112 186 2
112 189 1
112 193 1
112 194 2
112 196 4
112 197 1
112 201 1
112 203 57
112 206 4
112 209 99
112 212 2
112 218 1
112 219 1
112 221 65
112 222 1
112 223 11
112 224 2
112 226 1
112 229 63
112 230 1
112 231 1
112 233 1
112 236 6
112 237 1
112 238 3
112 240 4
112 247 1
112 248 1
112 257 1
112 262 11
112 266 1
112 268 1
112 270 12
112 273 1
112 275 2
112 277 1
112 280 3
112 281 4
112 286 1
112 287 3
112 292 1
112 294 1
112 298 3
112 301 3
112 302 1
112 303 1
112 305 1
112 308 1
112 310 33
112 311 1
112 315 1
112 317 2
112 320 3
112 323 2
112 324 1
112 326 2
112 327 1
112 329 3
112 330 40
112 331 1
112 332 11
112 334 40
112 335 1
112 337 2
112 338 1
112 345 9
112 347 2
112 351 5
112 353 1
112 355 5
112 356 1
112 357 4
112 358 1
112 363 21
112 366 2
112 368 4
112 370 1
112 371 19
112 375 1
112 378 2
112 380 1
112 381 2
112 385 1
112 387 2
112 388 1
112 390 1
112 391 1
112 392 1
112 394 2
112 397 1
112 398 16
113 114 214
113 115 3
113 116 1
113 117 2
113 118 38
113 120 1
113 121 4
113 122 5
113 123 52
113 125 1
113 128 1
113 130 1
113 133 11
113 137 1
113 138 2
113 140 12
113 141 1
113 143 183
113 144 1
113 149 82
113 153 64
113 156 4
113 157 1
113 165 2
113 166 1
113 169 2
113 170 5
113 172 220
113 174 4
113 175 128
113 176 192
113 178 1
113 181 1
113 182 9
113 184 1
113 185 1
113 189 34
113 190 19
113 191 1
113 194 4
113 196 7
113 197 1
113 198 1
113 199 2
113 201 102
113 203 52
113 204 1
113 208 4
113 210 1
113 219 1
113 221 1
113 222 1
113 223 22
113 226 3
113 228 1
113 229 1
113 231 2
113 235 6
113 236 1
113 238 2
113 240 65
113 242 1
113 244 1
113 248 1
113 249 2
113 252 12
113 253 2
113 257 4
113 262 21
113 264 1
113 266 1
113 270 3
113 277 3
113 280 1
113 283 4
113 287 1
113 290 1
113 298 2
113 299 1
113 300 1
113 301 27
113 302 6
113 303 2
113 305 1
113 307 1
113 308 2
113 311 5
113 313 1
113 315 1
113 317 13
113 320 1
113 326 42
113 329 4
113 330 40
113 331 1
113 332 58
113 333 1
113 334 22
113 337 5
113 339 2
113 347 1
113 351 23
113 353 1
113 354 2
113 355 11
113 357 9
113 363 68
113 366 4
113 368 47
113 371 43
113 374 1
113 376 31
113 378 1
113 382 1
113 385 1
113 386 1
113 390 8
113 391 2
113 394 4
113 398 79
114 115 101
114 117 7
114 122 6
114 123 35
114 126 1
114 127 16
114 128 1
114 130 1
114 133 1
114 139 6
114 140 1
114 143 180
114 146 1
114 149 50
114 152 9
114 153 13
114 157 7
114 158 1
114 167 1
114 169 9
114 170 1
114 172 142
114 174 4
114 175 185
114 176 32
114 179 1
114 181 1
114 182 2
114 184 1
114 185 16
114 186 3
114 189 57
114 196 1
114 198 4
114 199 7
114 200 2
114 201 38
114 204 35
114 206 1
114 212 5
114 228 7
114 230 3
114 231 1
114 235 1
114 236 1
114 237 1
114 238 6
114 240 1
114 242 1
114 247 1
114 248 6
114 253 2
114 254 2
114 257 1
114 261 1
114 266 10
114 267 13
114 268 3
114 270 1
114 277 1
114 281 3
114 286 2
114 290 3
114 293 1
114 298 1
114 302 1
114 305 1
114 313 2
114 314 8
114 315 2
114 316 1
114 320 1
114 322 1
114 327 2
114 329 1
114 332 1
114 336 1
114 339 21
114 340 1
114 341 2
114 344 5
114 345 4
114 350 3
114 351 1
114 356 1
114 357 1
114 359 1
114 366 1
114 367 4
114 370 1
114 373 1
114 374 1
114 376 16
114 381 1
114 382 1
114 383 4
114 387 6
114 397 4
115 116 46
115 117 98
115 118 115
115 121 1
115 122 67
115 124 1
115 126 1
115 128 15
115 129 1
115 130 88
115 131 52
115 132 52
115 133 170
115 134 45
115 136 44
115 140 2
115 143 3
115 152 1
115 154 15
115 156 57
115 159 1
115 161 12
115 164 21
115 165 42
115 167 1
115 170 100
115 172 2
115 173 42
115 174 120
115 175 4
115 176 1
115 182 3
115 184 1
115 189 1
115 190 28
115 191 69
115 194 1
115 196 123
115 197 101
115 198 58
115 199 3
115 200 1
115 201 1
115 204 1
115 206 4
115 207 1
115 208 2
115 209 3
115 210 1
115 212 1
115 219 2
115 223 8
115 224 1
115 226 1
115 236 1
115 238 1
115 240 2
115 242 1
115 244 1
115 248 1
115 251 1
115 254 1
115 262 36
115 263 1
115 270 1
115 273 1
115 274 1
115 277 4
115 281 1
115 292 1
115 293 15
115 298 2
115 302 1
115 305 2
115 308 1
115 311 6
115 317 2
115 326 1
115 329 1
115 330 2
115 332 5
115 333 1
115 334 8
115 337 1
115 339 1
115 351 37
115 355 9
115 356 2
115 357 1
115 363 6
115 365 65
115 366 2
115 368 12
115 369 8
115 371 11
115 374 1
115 378 1
115 383 70
115 385 1
115 390 1
115 391 3
115 393 10
115 394 1
115 398 3
116 117 19
116 118 63
116 127 1
116 128 9
116 130 1
116 132 22
116 133 35
116 134 32
116 136 11
116 139 1
116 140 1
116 154 17
116 164 21
116 165 19
116 170 2
116 172 1
116 173 20
116 174 73
116 175 1
116 176 1
116 182 1
116 184 1
116 189 1
116 190 61
116 191 58
116 196 31
116 198 39
116 199 1
116 200 1
116 203 3
116 206 48
116 208 3
116 223 2
116 234 1
116 238 3
116 262 3
116 277 2
116 297 1
116 303 2
116 311 3
116 317 1
116 329 1
116 330 1
116 332 3
116 339 3
116 345 1
116 347 1
116 351 1
116 354 1
116 355 3
116 363 1
116 368 1
116 377 1
116 378 3
116 392 1
116 394 1
117 118 15
117 121 1
117 122 51
117 123 1
117 125 1
117 126 4
117 127 11
117 128 11
117 130 59
117 132 23
117 133 51
117 134 163
117 135 2
117 136 9
117 139 34
117 149 14
117 152 42
117 153 1
117 154 2
117 157 44
117 158 1
117 159 1
117 164 3
117 165 9
117 167 1
117 169 6
117 170 46
117 173 29
117 174 14
117 175 1
117 178 1
117 179 1
117 181 16
117 182 1
117 185 11
117 186 40
117 189 1
117 190 30
117 191 14
117 193 15
117 194 6
117 196 12
117 197 1
117 198 74
117 199 102
117 203 1
117 204 1
117 206 1
117 219 2
117 224 2
117 228 1
117 229 1
117 230 2
117 231 1
117 235 1
117 237 1
117 238 5
117 240 1
117 242 1
117 247 3
117 248 3
117 251 1
117 252 1
117 253 4
117 261 1
117 264 1
117 266 24
117 267 13
117 268 2
117 270 18
117 274 1
117 277 1
117 281 1
117 283 2
117 293 7
117 294 1
117 297 7
117 300 1
117 305 2
117 308 1
117 310 1
117 311 1
117 313 15
117 314 9
117 316 1
117 322 1
117 327 1
117 329 1
117 332 1
117 339 37
117 340 1
117 344 1
117 345 1
117 350 2
117 351 1
117 355 1
117 363 1
117 365 38
117 366 3
117 367 9
117 370 128
117 371 1
117 374 1
117 376 1
117 377 2
117 381 1
117 382 1
117 383 104
117 385 2
117 387 12
117 392 1
117 393 4
118 123 91
118 128 6
118 132 16
118 133 66
118 134 44
118 135 1
118 136 48
118 140 1
118 141 1
118 149 68
118 154 12
118 159 1
118 164 37
118 165 43
118 170 2
118 172 83
118 173 24
118 174 73
118 176 1
118 178 1
118 182 19
118 190 50
118 191 83
118 196 97
118 198 54
118 199 9
118 203 57
118 208 1
118 223 1
118 224 1
118 238 4
118 240 1
118 257 1
118 294 1
118 301 1
118 302 1
118 303 1
118 307 15
118 312 2
118 329 46
118 330 38
118 333 1
118 334 1
118 337 1
118 344 1
118 357 17
118 363 7
118 367 1
118 368 2
118 381 1
118 392 2
118 393 13
118 394 1
119 146 35
119 151 17
119 254 1
119 296 1
119 300 1
119 341 1
119 369 1
120 150 89
120 158 62
120 162 2
120 174 1
120 176 1
120 182 3
120 184 1
120 185 9
120 196 1
120 212 1
120 238 2
120 249 1
120 261 1
120 263 1
120 273 1
120 279 85
120 292 81
120 305 2
120 307 55
120 308 1
120 314 103
120 323 61
120 326 73
120 330 131
120 332 2
120 337 47
120 347 1
120 356 108
120 381 13
120 387 1
121 122 2
121 123 1
121 125 9
121 129 136
121 130 4
121 133 1
121 134 1
121 135 9
121 138 14
121 144 1
121 147 2
121 149 2
121 150 9
121 152 1
121 154 2
121 157 3
121 159 1
121 166 2
121 170 3
121 172 1
121 173 6
121 174 1
121 175 9
121 176 6
121 178 29
121 189 24
121 191 2
121 196 2
121 199 2
121 204 2
121 207 3
121 208 1
121 218 2
121 219 1
121 223 1
121 224 2
121 226 1
121 229 121
121 234 9
121 235 168
121 237 2
121 238 56
121 244 23
121 247 1
121 248 97
121 249 65
121 252 4
121 254 56
121 267 1
121 270 1
121 273 1
121 280 33
121 293 65
121 296 18
121 299 1
121 302 54
121 303 1
121 308 20
121 312 3
121 314 81
121 315 1
121 316 1
121 320 24
121 323 1
121 326 35
121 327 23
121 331 10
121 332 1
121 334 1
121 335 2
121 345 50
121 347 110
121 354 4
121 357 39
121 365 110
121 370 103
121 371 8
121 377 2
121 378 1
121 379 4
121 380 2
121 383 1
121 386 1
121 394 119
122 123 10
122 124 1
122 126 1
122 129 3
122 130 132
122 131 8
122 133 94
122 134 4
122 135 1
122 137 3
122 138 1
122 139 41
122 140 25
122 143 1
122 144 34
122 147 1
122 149 1
122 156 23
122 157 76
122 159 27
122 166 2
122 167 1
122 170 1
122 172 2
122 173 3
122 174 1
122 175 2
122 176 1
122 178 3
122 181 1
122 182 2
122 184 1
122 185 2
122 186 6
122 190 1
122 194 54
122 196 3
122 197 1
122 199 78
122 200 6
122 201 6
122 203 3
122 204 1
122 206 1
122 210 1
122 212 1
122 218 1
122 223 7
122 226 1
122 228 5
122 229 2
122 230 1
122 233 1
122 238 8
122 240 2
122 244 2
122 247 2
122 249 1
122 251 6
122 252 1
122 253 1
122 257 3
122 264 1
122 266 1
122 267 3
122 268 1
122 270 1
122 273 1
122 274 1
122 277 20
122 280 1
122 281 1
122 283 4
122 290 1
122 294 1
122 297 1
122 298 6
122 300 1
122 305 1
122 308 18
122 313 2
122 314 3
122 316 1
122 317 40
122 318 3
122 320 2
122 323 1
122 324 1
122 327 1
122 329 1
122 330 8
122 331 1
122 332 1
122 334 5
122 336 1
122 339 2
122 341 1
122 344 5
122 345 3
122 347 8
122 351 3
122 353 2
122 355 9
122 357 7
122 363 4
122 365 1
122 366 14
122 367 2
122 368 8
122 370 2
122 371 2
122 375 1
122 376 1
122 377 1
122 378 1
122 381 1
122 383 23
122 385 1
122 387 2
122 388 1
122 390 20
122 391 39
122 392 3
122 394 19
122 397 2
122 398 2
122 399 1
123 126 2
123 130 1
123 131 1
123 133 2
123 134 4
123 140 2
123 143 36
123 149 93
123 153 57
123 156 2
123 157 1
123 159 1
123 161 51
123 166 1
123 167 1
123 169 1
123 170 1
123 172 87
123 175 14
123 176 66
123 178 1
123 179 50
123 182 34
123 185 1
123 189 14
123 194 6
123 196 2
123 197 1
123 199 2
123 200 2
123 201 4
123 203 46
123 204 7
123 208 1
123 209 65
123 223 2
123 230 1
123 233 2
123 240 4
123 244 12
123 247 1
123 251 16
123 257 5
123 262 1
123 266 1
123 267 2
123 270 1
123 273 3
123 297 1
123 298 1
123 301 3
123 302 1
123 311 2
123 317 6
123 320 1
123 330 13
123 332 1
123 334 2
123 335 1
123 337 1
123 339 30
123 347 10
123 351 1
123 355 3
123 357 15
123 359 59
123 363 3
123 365 2
123 366 1
123 368 3
123 369 2
123 371 4
123 373 32
123 378 109
123 383 9
123 385 1
123 386 1
123 387 1
123 390 2
123 394 2
123 398 1
124 125 13
124 127 64
124 128 3
124 134 28
124 136 1
124 143 13
124 144 38
124 146 84
124 147 10
124 150 1
124 151 1
124 157 1
124 159 56
124 162 6
124 182 11
124 185 5
124 191 1
124 200 18
124 203 31
124 210 1
124 223 2
124 240 113
124 248 1
124 261 1
124 263 1
124 266 1
124 274 1
124 280 1
124 281 1
124 283 83
124 286 5
124 294 32
124 299 1
124 301 1
124 315 1
124 320 1
124 323 2
124 327 1
124 329 3
124 330 1
124 332 4
124 335 1
124 337 1
124 340 1
124 347 1
124 350 9
124 353 1
124 354 1
124 362 20
124 368 4
124 375 2
124 377 1
124 378 6
124 381 100
124 390 7
125 127 1
125 128 39
125 129 3
125 130 1
125 131 21
125 134 30
125 135 19
125 136 31
125 138 54
125 139 3
125 143 12
125 144 12
125 146 7
125 147 24
125 149 1
125 150 33
125 151 4
125 152 1
125 156 2
125 159 18
125 161 5
125 174 1
125 175 1
125 179 121
125 184 2
125 189 116
125 191 21
125 194 1
125 200 14
125 204 2
125 206 1
125 207 1
125 208 1
125 212 1
125 219 3
125 222 2
125 223 3
125 224 1
125 225 4
125 226 5
125 228 1
125 229 1
125 230 7
125 236 3
125 237 1
125 240 1
125 242 1
125 244 1
125 248 12
125 254 1
125 262 1
125 266 3
125 267 1
125 268 1
125 270 1
125 275 144
125 277 1
125 283 20
125 287 5
125 290 4
125 293 59
125 294 54
125 299 1
125 300 47
125 302 1
125 305 65
125 307 1
125 308 1
125 316 1
125 317 1
125 318 25
125 320 1
125 322 1
125 323 3
125 329 6
125 331 5
125 333 31
125 335 2
125 337 12
125 338 3
125 340 2
125 345 35
125 353 13
125 354 1
125 356 1
125 359 2
125 362 31
125 369 14
125 371 1
125 374 3
125 375 4
125 377 1
125 378 2
125 380 1
125 386 6
125 390 27
125 391 62
125 392 8
125 393 21
126 135 6
126 139 1
126 140 81
126 141 37
126 144 1
126 147 57
126 152 13
126 153 2
126 157 2
126 167 26
126 169 24
126 170 2
126 173 1
126 174 10
126 179 1
126 181 7
126 184 105
126 185 1
126 186 268
126 190 1
126 193 115
126 194 1
126 197 80
126 198 63
126 199 7
126 204 24
126 206 24
126 207 1
126 208 1
126 212 2
126 219 1
126 223 1
126 224 1
126 225 1
126 226 2
126 228 1
126 229 1
126 230 1
126 233 1
126 237 1
126 238 17
126 240 4
126 244 1
126 247 1
126 251 1
126 253 65
126 254 1
126 262 1
126 267 1
126 268 6
126 270 18
126 273 2
126 274 1
126 276 1
126 277 1
126 279 1
126 290 2
126 293 17
126 296 1
126 297 1
126 298 3
126 305 3
126 310 2
126 311 2
126 313 2
126 314 8
126 320 2
126 322 1
126 323 2
126 327 1
126 330 1
126 333 53
126 336 4
126 337 1
126 345 1
126 347 2
126 350 2
126 351 1
126 356 37
126 359 1
126 365 5
126 367 3
126 368 1
126 374 2
126 376 3
126 377 3
126 378 2
126 382 13
126 386 1
126 387 19
126 390 1
126 392 4
126 393 29
126 394 1
126 397 1
126 398 9
127 128 1
127 130 1
127 138 2
127 139 6
127 143 79
127 150 1
127 152 3
127 153 81
127 157 12
127 158 1
127 159 13
127 167 10
127 169 19
127 170 1
127 172 1
127 175 24
127 176 47
127 179 94
127 181 69
127 184 1
127 185 1
127 189 9
127 196 1
127 197 1
127 198 1
127 199 8
127 201 1
127 203 23
127 204 1
127 208 1
127 222 1
127 223 1
127 228 3
127 230 4
127 237 1
127 238 1
127 242 1
127 244 36
127 247 51
127 252 1
127 253 43
127 261 1
127 262 1
127 263 5
127 267 5
127 268 2
127 270 40
127 273 1
127 277 61
127 281 24
127 283 1
127 286 1
127 290 5
127 293 1
127 296 2
127 297 1
127 300 1
127 302 1
127 303 42
127 305 2
127 308 47
127 311 1
127 314 1
127 315 3
127 317 2
127 320 3
127 324 1
127 326 1
127 327 2
127 329 48
127 331 38
127 332 89
127 333 1
127 336 10
127 337 1
127 338 25
127 339 3
127 341 1
127 345 1
127 350 2
127 353 1
127 355 71
127 368 1
127 371 1
127 374 4
127 377 33
127 378 2
127 390 1
127 392 7
127 393 1
127 397 1
127 398 1
128 131 84
128 132 14
128 133 8
128 134 32
128 135 1
128 136 15
128 137 4
128 140 1
128 143 25
128 144 6
128 146 3
128 147 21
128 154 17
128 157 15
128 159 1
128 161 1
128 164 7
128 165 3
128 167 1
128 173 22
128 174 22
128 175 1
128 176 1
128 184 1
128 190 32
128 191 19
128 193 1
128 194 1
128 196 54
128 198 33
128 199 3
128 200 8
128 219 1
128 222 3
128 223 5
128 224 1
128 226 1
128 233 1
128 234 2
128 238 2
128 244 3
128 247 1
128 248 1
128 251 1
128 274 2
128 276 1
128 281 1
128 283 3
128 287 1
128 294 41
128 296 1
128 298 2
128 299 2
128 300 1
128 314 1
128 316 1
128 318 11
128 320 1
128 327 1
128 329 3
128 332 1
128 333 1
128 335 2
128 337 2
128 338 68
128 339 1
128 341 1
128 355 1
128 362 9
128 369 2
128 375 1
128 376 1
128 378 4
128 381 1
128 385 2
128 390 2
128 392 1
128 399 1
129 130 2
129 133 1
129 138 2
129 141 1
129 147 1
129 148 1
129 152 3
129 156 1
129 159 1
129 164 2
129 166 3
129 167 1
129 173 1
129 175 1
129 176 5
129 178 18
129 184 1
129 200 1
129 206 1
129 212 1
129 219 1
129 221 1
129 224 1
129 226 1
129 228 46
129 229 95
129 230 1
129 234 1
129 235 67
129 236 48
129 237 2
129 238 93
129 240 8
129 242 2
129 244 4
129 248 11
129 249 3
129 252 1
129 254 1
129 266 1
129 267 88
129 268 1
129 270 1
129 280 2
129 283 1
129 290 2
129 293 1
129 296 3
129 302 4
129 307 113
129 308 3
129 310 1
129 312 4
129 313 1
129 315 33
129 320 1
129 322 45
129 323 1
129 326 1
129 331 2
129 333 1
129 335 1
129 341 1
129 345 1
129 347 75
129 353 1
129 354 2
129 355 2
129 357 43
129 362 1
129 365 163
129 367 2
129 370 125
129 374 2
129 377 1
129 379 2
129 386 2
129 387 1
129 388 1
129 391 1
130 131 26
130 133 42
130 136 1
130 137 12
130 138 3
130 139 63
130 140 1
130 141 49
130 144 69
130 147 1
130 148 32
130 150 1
130 152 1
130 153 1
130 156 35
130 157 70
130 159 49
130 164 15
130 166 40
130 169 1
130 170 1
130 173 1
130 174 3
130 175 1
130 176 5
130 178 4
130 185 1
130 190 43
130 191 2
130 194 73
130 197 37
130 199 13
130 200 8
130 201 1
130 203 1
130 204 1
130 207 2
130 209 2
130 218 1
130 221 2
130 222 21
130 224 2
130 226 1
130 229 1
130 230 2
130 234 1
130 235 8
130 236 1
130 237 9
130 238 2
130 240 1
130 244 12
130 247 2
130 249 42
130 252 9
130 253 1
130 266 1
130 268 1
130 270 1
130 274 12
130 277 15
130 279 1
130 280 13
130 281 1
130 286 1
130 290 1
130 293 1
130 294 2
130 296 49
130 297 1
130 298 68
130 302 3
130 303 22
130 307 3
130 308 9
130 311 2
130 312 36
130 314 1
130 315 25
130 317 1
130 320 8
130 322 1
130 323 2
130 324 2
130 326 4
130 327 1
130 330 30
130 331 5
130 332 3
130 333 1
130 334 1
130 335 1
130 336 1
130 339 2
130 345 2
130 347 3
130 353 1
130 354 2
130 355 1
130 356 1
130 357 1
130 362 1
130 365 2
130 367 2
130 368 2
130 370 11
130 377 1
130 379 2
130 380 1
130 381 51
130 382 1
130 383 74
130 385 6
130 386 1
130 388 1
130 390 4
130 392 3
130 398 77
131 133 18
131 134 23
131 135 2
131 136 2
131 137 3
131 139 50
131 143 11
131 144 14
131 146 4
131 147 17
131 156 42
131 157 6
131 158 1
131 159 35
131 161 1
131 164 7
131 170 11
131 174 39
131 175 3
131 189 1
131 191 2
131 194 1
131 198 1
131 199 6
131 200 4
131 209 1
131 221 1
131 223 1
131 224 1
131 233 3
131 235 1
131 244 1
131 251 2
131 256 1
131 257 1
131 260 7
131 261 2
131 268 1
131 280 1
131 281 5
131 283 5
131 293 1
131 294 32
131 298 4
131 299 3
131 302 1
131 312 1
131 315 1
131 320 1
131 323 1
131 327 3
131 329 1
131 332 3
131 335 1
131 338 2
131 341 1
131 362 8
131 369 7
131 370 3
131 378 4
131 386 1
131 387 2
131 390 6
131 393 1
132 133 7
132 134 44
132 135 1
132 136 24
132 139 1
132 154 8
132 159 2
132 164 17
132 165 5
132 172 2
132 173 68
132 174 21
132 190 42
132 191 26
132 194 1
132 196 58
132 198 73
132 330 1
132 337 1
132 378 1
132 386 1
133 134 13
133 136 21
133 138 1
133 139 2
133 140 10
133 141 1
133 143 1
133 149 2
133 154 19
133 156 11
133 162 1
133 164 15
133 165 47
133 167 1
133 173 14
133 174 77
133 178 2
133 182 1
133 189 1
133 190 23
133 191 45
133 194 1
133 196 21
133 198 26
133 201 1
133 203 1
133 204 1
133 206 2
133 207 35
133 208 1
133 209 1
133 219 3
133 222 1
133 223 36
133 224 1
133 226 1
133 229 2
133 231 1
133 235 1
133 238 8
133 240 7
133 253 1
133 257 1
133 262 2
133 263 1
133 267 85
133 270 1
133 274 1
133 275 1
133 277 11
133 286 4
133 290 1
133 294 1
133 298 23
133 300 2
133 302 1
133 308 18
133 310 2
133 311 1
133 312 1
133 313 1
133 315 1
133 317 24
133 320 2
133 323 1
133 324 2
133 327 18
133 329 1
133 330 28
133 331 1
133 332 4
133 333 3
133 334 20
133 335 5
133 337 2
133 339 1
133 345 1
133 347 4
133 351 4
133 353 2
133 354 1
133 355 6
133 356 1
133 357 2
133 359 1
133 363 11
133 365 1
133 366 3
133 368 7
133 369 1
133 370 1
133 371 2
133 376 9
133 383 44
133 385 1
133 386 1
133 387 1
133 390 15
133 391 22
133 392 1
133 393 1
133 394 59
133 398 6
133 399 1
134 136 32
134 138 1
134 139 21
134 143 45
134 144 45
134 146 13
134 147 53
134 149 1
134 151 13
134 154 83
134 159 5
134 161 4
134 164 15
134 165 21
134 169 1
134 173 130
134 174 34
134 175 2
134 178 1
134 179 1
134 186 1
134 189 1
134 190 73
134 191 26
134 193 3
134 196 70
134 198 222
134 200 30
134 204 102
134 208 1
134 209 1
134 210 1
134 219 1
134 222 3
134 223 4
134 224 2
134 226 3
134 229 2
134 233 3
134 234 1
134 236 2
134 237 2
134 238 1
134 240 1
134 242 1
134 244 7
134 251 3
134 261 1
134 264 3
134 268 1
134 276 2
134 283 28
134 287 2
134 294 34
134 296 1
134 297 1
134 299 7
134 300 7
134 303 1
134 314 1
134 318 15
134 320 1
134 323 3
134 324 1
134 329 4
134 334 2
134 335 1
134 337 8
134 338 3
134 340 1
134 341 1
134 347 10
134 350 1
134 354 1
134 357 34
134 359 2
134 362 14
134 365 69
134 369 85
134 371 1
134 375 3
134 378 16
134 381 1
134 385 3
134 386 1
134 388 10
134 390 6
134 392 1
135 136 1
135 137 1
135 138 22
135 140 1
135 144 1
135 147 1
135 150 15
135 151 1
135 153 2
135 154 1
135 158 83
135 159 1
135 164 1
135 167 1
135 170 1
135 172 1
135 173 1
135 174 6
135 175 2
135 176 2
135 178 1
135 179 2
135 181 1
135 184 1
135 186 2
135 189 1
135 190 1
135 193 3
135 198 1
135 199 1
135 204 2
135 206 1
135 207 1
135 209 1
135 212 11
135 221 1
135 224 1
135 225 80
135 226 1
135 229 18
135 230 64
135 231 1
135 234 1
135 238 14
135 240 3
135 244 48
135 247 1
135 248 1
135 251 59
135 254 4
135 266 1
135 268 8
135 279 108
135 280 71
135 281 1
135 287 2
135 290 14
135 293 5
135 294 1
135 298 10
135 300 1
135 302 1
135 303 1
135 310 1
135 311 1
135 312 1
135 314 12
135 315 91
135 320 3
135 323 1
135 327 7
135 332 1
135 336 4
135 337 1
135 339 1
135 340 41
135 341 1
135 345 3
135 347 27
135 350 3
135 351 1
135 354 1
135 367 5
135 368 1
135 375 87
135 378 1
135 382 1
135 383 2
135 387 2
135 388 2
135 391 1
135 394 1
135 397 14
135 398 4
136 138 1
136 141 1
136 143 6
136 144 5
136 147 4
136 151 3
136 154 12
136 159 1
136 161 7
136 164 6
136 165 37
136 173 22
136 174 17
136 176 1
136 190 15
136 191 55
136 194 75
136 196 74
136 198 45
136 200 1
136 219 5
136 222 6
136 223 2
136 225 15
136 226 2
136 230 1
136 233 1
136 236 1
136 238 2
136 242 2
136 252 2
136 264 20
136 276 8
136 283 3
136 287 1
136 290 1
136 294 13
136 300 2
136 303 1
136 305 5
136 318 2
136 323 2
136 324 2
136 329 1
136 335 1
136 337 3
136 338 8
136 359 3
136 362 7
136 369 1
136 376 1
136 390 2
136 392 29
136 397 1
137 139 86
137 140 1
137 143 1
137 144 31
137 148 6
137 149 1
137 156 53
137 157 82
137 159 28
137 172 2
137 176 1
137 178 48
137 181 2
137 191 1
137 194 14
137 199 22
137 200 36
137 223 3
137 236 7
137 238 1
137 260 1
137 283 1
137 287 1
137 313 1
137 339 1
137 345 31
138 139 2
138 140 2
138 141 1
138 143 1
138 149 1
138 150 46
138 151 1
138 154 3
138 157 1
138 159 1
138 161 3
138 166 2
138 167 1
138 169 1
138 172 2
138 173 1
138 175 26
138 176 2
138 178 7
138 181 1
138 182 1
138 189 2
138 190 1
138 194 1
138 196 1
138 197 1
138 198 1
138 200 1
138 207 1
138 208 63
138 209 99
138 210 3
138 212 17
138 218 34
138 219 2
138 222 109
138 224 16
138 225 13
138 226 130
138 228 101
138 229 1
138 230 2
138 234 9
138 235 4
138 237 2
138 238 88
138 240 1
138 242 1
138 244 12
138 247 1
138 248 10
138 249 13
138 251 2
138 252 33
138 253 1
138 254 107
138 261 1
138 262 84
138 266 52
138 267 9
138 268 7
138 270 1
138 274 2
138 277 3
138 280 8
138 286 1
138 290 33
138 296 13
138 300 1
138 302 5
138 303 3
138 307 41
138 308 4
138 310 1
138 312 2
138 315 83
138 316 11
138 317 2
138 320 19
138 322 1
138 326 54
138 330 1
138 331 32
138 332 2
138 333 2
138 334 1
138 335 2
138 336 1
138 337 17
138 339 1
138 341 2
138 345 3
138 347 55
138 354 1
138 355 17
138 356 1
138 357 3
138 359 1
138 362 1
138 365 5
138 366 1
138 367 2
138 370 34
138 371 2
138 377 20
138 379 17
138 380 2
138 381 1
138 382 3
138 388 3
138 390 10
138 391 1
138 392 1
138 393 1
138 394 8
138 397 1
138 398 2
138 399 70
139 144 47
139 147 1
139 148 15
139 149 1
139 151 1
139 152 6
139 154 18
139 156 59
139 157 54
139 159 50
139 161 2
139 164 1
139 172 4
139 173 40
139 174 2
139 178 72
139 179 1
139 181 5
139 182 2
139 185 10
139 186 7
139 191 1
139 193 2
139 194 47
139 198 101
139 199 47
139 200 23
139 203 4
139 204 1
139 207 1
139 208 44
139 210 1
139 212 2
139 222 1
139 223 1
139 228 3
139 229 1
139 230 1
139 236 5
139 238 1
139 244 3
139 247 1
139 248 3
139 251 2
139 253 1
139 254 2
139 261 1
139 262 5
139 266 16
139 267 1
139 268 1
139 270 2
139 275 1
139 279 1
139 283 1
139 287 1
139 290 2
139 292 1
139 293 1
139 294 1
139 297 4
139 299 1
139 300 1
139 302 1
139 305 1
139 311 1
139 313 8
139 314 7
139 315 1
139 316 1
139 317 1
139 318 1
139 320 3
139 322 1
139 323 4
139 324 1
139 327 2
139 329 1
139 332 1
139 336 1
139 338 6
139 339 6
139 340 1
139 341 1
139 344 36
139 345 25
139 350 1
139 353 1
139 356 1
139 357 1
139 362 1
139 363 1
139 367 2
139 374 1
139 375 1
139 376 2
139 377 1
139 378 1
139 381 1
139 382 1
139 387 3
139 388 1
139 390 1
139 392 1
139 393 1
139 394 1
139 397 1
139 399 1
140 141 47
140 143 3
140 144 1
140 146 2
140 147 1
140 148 25
140 149 88
140 151 1
140 152 36
140 153 7
140 156 35
140 159 39
140 161 1
140 165 1
140 166 2
140 167 38
140 169 62
140 170 2
140 174 3
140 178 1
140 179 2
140 181 158
140 182 2
140 184 49
140 186 66
140 191 1
140 193 42
140 194 18
140 196 33
140 197 45
140 201 12
140 203 96
140 204 1
140 206 1
140 209 1
140 219 1
140 223 11
140 235 2
140 238 9
140 240 4
140 249 1
140 251 1
140 252 1
140 257 3
140 260 8
140 261 2
140 262 15
140 266 2
140 267 1
140 268 1
140 274 1
140 275 2
140 277 39
140 280 3
140 283 82
140 286 1
140 293 1
140 294 2
140 296 1
140 298 18
140 300 2
140 301 3
140 302 2
140 303 2
140 307 1
140 308 1
140 311 2
140 313 2
140 316 2
140 317 29
140 323 1
140 326 1
140 329 1
140 330 15
140 331 1
140 332 183
140 333 1
140 334 17
140 335 1
140 336 3
140 339 1
140 345 2
140 347 1
140 351 83
140 353 1
140 355 29
140 357 3
140 363 4
140 366 7
140 367 3
140 368 2
140 370 1
140 371 168
140 374 1
140 375 1
140 378 1
140 383 1
140 385 1
140 387 1
140 390 33
140 391 219
140 392 1
140 394 30
140 398 1
141 144 1
141 146 1
141 148 16
141 150 1
141 152 36
141 157 2
141 164 13
141 166 83
141 169 50
141 170 1
141 172 2
141 173 2
141 175 2
141 176 2
141 178 2
141 181 24
141 182 2
141 184 21
141 185 1
141 186 47
141 190 15
141 193 31
141 194 1
141 196 1
141 197 12
141 200 1
141 203 1
141 207 2
141 208 2
141 218 1
141 221 1
141 223 87
141 224 36
141 233 1
141 234 2
141 235 5
141 236 1
141 237 115
141 238 1
141 244 57
141 248 1
141 249 1
141 252 12
141 260 2
141 261 67
141 262 1
141 264 1
141 266 2
141 274 2
141 276 1
141 280 12
141 283 2
141 292 1
141 293 1
141 296 27
141 298 2
141 300 1
141 302 109
141 303 31
141 305 1
141 307 2
141 311 75
141 312 33
141 315 8
141 316 1
141 320 3
141 322 1
141 324 1
141 326 4
141 327 1
141 329 1
141 330 1
141 331 1
141 338 1
141 339 2
141 347 4
141 354 4
141 355 1
141 358 99
141 365 3
141 366 1
141 370 12
141 379 1
141 381 1
141 388 4
141 392 137
141 398 1
141 399 2
143 144 29
143 146 6
143 147 64
143 149 43
143 150 1
143 151 4
143 152 1
143 153 64
143 154 1
143 158 101
143 159 1
143 161 2
143 169 1
143 172 44
143 173 1
143 175 77
143 176 63
143 178 1
143 179 1
143 181 1
143 189 27
143 191 7
143 198 1
143 199 1
143 200 19
143 201 55
143 203 1
143 204 1
143 209 1
143 210 2
143 212 2
143 219 3
143 221 1
143 222 13
143 223 9
143 225 4
143 226 16
143 229 1
143 230 5
143 233 84
143 235 2
143 240 3
143 242 3
143 251 27
143 260 2
143 261 1
143 262 64
143 263 1
143 264 52
143 267 1
143 268 1
143 275 2
143 276 10
143 277 1
143 283 4
143 287 2
143 290 1
143 293 1
143 294 24
143 296 2
143 297 1
143 298 1
143 299 5
143 300 4
143 302 1
143 308 1
143 311 1
143 312 1
143 313 21
143 315 2
143 316 1
143 318 43
143 320 3
143 322 81
143 323 4
143 324 1
143 327 1
143 329 7
143 331 3
143 332 7
143 333 5
143 335 13
143 336 1
143 337 3
143 338 13
143 340 1
143 341 28
143 345 1
143 350 1
143 353 4
143 355 2
143 356 1
143 357 40
143 358 1
143 359 6
143 362 3
143 363 1
143 366 2
143 367 42
143 369 4
143 370 1
143 371 1
143 375 10
143 376 26
143 378 38
143 382 1
143 386 5
143 387 1
143 390 8
143 391 1
143 394 86
144 146 28
144 147 27
144 149 1
144 151 2
144 156 19
144 157 181
144 158 1
144 159 44
144 166 1
144 167 1
144 169 98
144 170 1
144 174 4
144 175 1
144 178 1
144 179 1
144 181 7
144 190 1
144 191 67
144 194 87
144 198 5
144 199 87
144 200 51
144 210 2
144 222 10
144 223 2
144 226 4
144 229 1
144 236 2
144 237 2
144 242 1
144 251 1
144 261 1
144 267 1
144 276 45
144 277 67
144 279 1
144 283 35
144 293 1
144 294 31
144 299 2
144 300 1
144 303 1
144 310 1
144 311 1
144 316 1
144 318 5
144 323 2
144 335 1
144 337 2
144 338 2
144 340 1
144 347 1
144 350 1
144 354 1
144 359 2
144 362 51
144 363 1
144 369 1
144 375 3
144 381 1
144 382 1
144 386 1
144 390 6
144 392 1
146 147 5
146 151 34
146 152 1
146 157 1
146 158 1
146 159 1
146 161 1
146 166 2
146 170 3
146 175 1
146 176 43
146 184 1
146 186 1
146 189 1
146 198 1
146 199 1
146 200 14
146 204 12
146 206 1
146 207 1
146 210 71
146 212 2
146 221 1
146 222 3
146 223 2
146 224 1
146 226 4
146 229 2
146 233 1
146 235 1
146 236 2
146 237 14
146 238 2
146 240 4
146 242 52
146 249 1
146 251 2
146 257 64
146 261 4
146 264 1
146 266 2
146 267 1
146 268 2
146 270 1
146 273 1
146 280 1
146 283 232
146 287 2
146 290 1
146 292 2
146 294 34
146 296 1
146 298 3
146 299 1
146 300 1
146 302 12
146 311 1
146 315 1
146 323 5
146 327 1
146 329 9
146 332 1
146 333 1
146 334 1
146 335 1
146 337 1
146 338 2
146 340 1
146 345 1
146 353 1
146 354 1
146 355 1
146 358 10
146 359 2
146 362 10
146 363 26
146 368 87
146 369 2
146 371 1
146 374 1
146 375 9
146 376 1
146 378 7
146 381 2
146 383 1
146 385 2
146 386 2
146 387 1
146 390 4
146 392 7
147 149 1
147 150 4
147 151 96
147 152 1
147 159 10
147 161 1
147 166 1
147 167 3
147 169 1
147 170 3
147 172 1
147 175 1
147 176 1
147 178 1
147 184 15
147 185 2
147 186 1
147 189 12
147 190 1
147 191 8
147 196 1
147 197 1
147 200 16
147 204 9
147 206 16
147 207 14
147 208 1
147 209 59
147 210 35
147 219 2
147 222 18
147 223 108
147 224 17
147 225 1
147 226 4
147 229 2
147 231 1
147 233 3
147 236 3
147 237 52
147 238 5
147 240 33
147 242 10
147 247 1
147 248 1
147 249 35
147 251 2
147 252 1
147 254 1
147 261 6
147 263 1
147 266 3
147 267 1
147 268 1
147 270 26
147 275 36
147 276 26
147 277 24
147 280 1
147 283 42
147 287 20
147 294 45
147 299 47
147 300 42
147 301 1
147 303 17
147 305 1
147 308 40
147 310 2
147 311 31
147 313 1
147 314 2
147 316 1
147 318 12
147 320 1
147 323 19
147 326 3
147 327 1
147 329 118
147 330 1
147 331 3
147 333 10
147 335 15
147 337 18
147 338 21
147 339 2
147 340 1
147 344 24
147 347 1
147 353 21
147 354 9
147 355 1
147 356 1
147 359 12
147 362 9
147 363 29
147 366 1
147 367 1
147 368 2
147 369 87
147 371 1
147 373 1
147 375 4
147 377 1
147 378 86
147 381 1
147 385 11
147 386 18
147 387 33
147 390 34
147 391 1
147 392 36
147 398 1
148 150 2
148 154 4
148 164 8
148 166 18
148 170 43
148 175 1
148 176 9
148 178 39
148 190 6
148 197 1
148 199 7
148 207 1
148 208 25
148 209 1
148 210 1
148 218 3
148 221 1
148 224 2
148 233 2
148 234 3
148 236 4
148 244 4
148 249 1
148 252 3
148 257 1
148 261 1
148 262 1
148 267 1
148 268 2
148 270 41
148 274 5
148 280 2
148 281 33
148 290 1
148 296 8
148 303 7
148 311 1
148 312 17
148 313 1
148 320 4
148 326 5
148 334 1
148 335 1
148 345 23
148 363 22
148 365 2
148 367 1
148 370 19
148 379 1
148 381 5
148 387 1
148 394 3
148 399 2
149 151 2
149 152 1
149 153 3
149 154 1
149 156 1
149 161 4
149 162 1
149 167 1
149 169 1
149 172 127
149 175 22
149 176 87
149 179 119
149 182 25
149 185 1
149 189 21
149 190 1
149 191 1
149 194 8
149 196 1
149 201 1
149 203 93
149 204 1
149 206 1
149 208 1
149 209 40
149 223 2
149 225 1
149 226 1
149 231 1
149 234 19
149 235 1
149 236 1
149 238 2
149 240 9
149 247 1
149 249 1
149 252 1
149 261 1
149 268 1
149 270 1
149 275 1
149 277 1
149 280 1
149 283 7
149 293 47
149 294 84
149 297 1
149 298 1
149 300 1
149 301 4
149 302 1
149 303 3
149 305 1
149 310 1
149 311 1
149 313 1
149 314 1
149 317 5
149 323 1
149 326 1
149 327 2
149 329 1
149 330 19
149 331 1
149 332 96
149 333 1
149 334 91
149 335 1
149 337 2
149 344 2
149 350 2
149 351 5
149 354 100
149 355 97
149 356 1
149 357 11
149 359 1
149 365 47
149 366 2
149 367 4
149 368 1
149 369 1
149 370 16
149 371 49
149 374 1
149 375 13
149 376 1
149 377 1
149 378 43
149 379 7
149 380 1
149 383 1
149 385 1
149 386 2
149 387 1
149 390 1
149 391 101
149 394 1
149 397 1
149 398 1
150 153 1
150 156 1
150 157 1
150 158 108
150 159 1
150 164 1
150 167 1
150 173 1
150 175 11
150 178 1
150 185 1
150 186 1
150 189 6
150 190 8
150 194 1
150 197 98
150 203 2
150 204 2
150 207 1
150 208 1
150 209 2
150 212 56
150 219 1
150 221 1
150 224 47
150 226 3
150 229 2
150 234 4
150 235 2
150 237 2
150 238 3
150 244 3
150 249 2
150 251 2
150 252 6
150 261 2
150 264 1
150 266 1
150 274 20
150 279 60
150 280 2
150 282 11
150 283 1
150 286 1
150 292 56
150 293 1
150 296 2
150 300 77
150 302 2
150 303 3
150 305 8
150 307 174
150 308 1
150 311 1
150 312 2
150 314 233
150 315 1
150 318 1
150 320 25
150 322 2
150 323 100
150 326 80
150 329 2
150 330 247
150 331 43
150 332 114
150 333 1
150 334 1
150 337 87
150 345 60
150 347 7
150 353 1
150 354 6
150 355 85
150 356 134
150 359 3
150 363 1
150 367 1
150 368 1
150 370 5
150 371 96
150 375 1
150 377 66
150 378 2
150 379 41
150 380 23
150 386 1
150 388 2
150 390 80
150 391 2
150 399 19
151 152 88
151 154 1
151 159 55
151 161 5
151 164 1
151 174 1
151 175 1
151 176 3
151 181 36
151 191 14
151 197 1
151 199 1
151 200 1
151 203 1
151 207 2
151 210 1
151 219 2
151 222 10
151 223 10
151 226 21
151 228 3
151 229 3
151 230 1
151 233 2
151 236 42
151 238 2
151 240 1
151 242 3
151 251 37
151 261 2
151 264 3
151 273 1
151 275 64
151 283 2
151 286 4
151 287 56
151 293 1
151 294 82
151 296 1
151 297 1
151 299 37
151 300 88
151 302 3
151 307 1
151 312 40
151 314 1
151 315 1
151 316 2
151 323 36
151 324 2
151 327 3
151 329 60
151 331 1
151 332 3
151 333 6
151 334 1
151 335 1
151 337 8
151 338 11
151 340 2
151 347 1
151 350 2
151 353 2
151 357 1
151 359 7
151 362 4
151 368 1
151 369 161
151 375 5
151 376 1
151 378 3
151 381 1
151 382 1
151 385 4
151 386 12
151 388 1
151 390 60
151 393 2
151 394 2
152 157 27
152 158 1
152 159 1
152 161 1
152 164 1
152 167 2
152 169 89
152 174 3
152 175 1
152 176 2
152 178 1
152 179 4
152 181 59
152 184 22
152 185 11
152 186 63
152 189 7
152 193 28
152 196 1
152 197 63
152 198 30
152 199 59
152 203 2
152 204 2
152 206 1
152 207 1
152 208 62
152 212 5
152 222 1
152 223 1
152 226 1
152 228 6
152 230 4
152 236 29
152 238 3
152 240 1
152 242 1
152 244 1
152 247 4
152 248 2
152 251 1
152 253 3
152 257 1
152 260 24
152 266 13
152 267 26
152 268 2
152 270 2
152 273 1
152 281 1
152 283 1
152 286 1
152 290 3
152 293 5
152 305 12
152 308 1
152 311 1
152 312 1
152 313 10
152 314 5
152 316 2
152 320 1
152 322 1
152 323 1
152 327 6
152 333 1
152 335 1
152 337 1
152 339 29
152 344 6
152 345 1
152 347 3
152 350 2
152 351 2
152 355 1
152 357 2
152 358 1
152 362 1
152 367 3
152 368 87
152 369 171
152 370 2
152 374 3
152 376 5
152 377 8
152 378 1
152 382 3
152 387 4
152 388 1
152 390 21
152 394 8
152 397 6
153 156 49
153 157 3
153 158 1
153 159 1
153 161 29
153 167 1
153 169 14
153 170 3
153 172 18
153 174 47
153 175 26
153 176 191
153 184 2
153 185 68
153 189 5
153 196 2
153 198 26
153 199 3
153 203 26
153 204 30
153 209 1
153 212 2
153 226 1
153 230 3
153 238 100
153 247 4
153 249 1
153 254 2
153 260 1
153 267 66
153 268 2
153 270 1
153 277 31
153 283 29
153 287 4
153 293 4
153 296 3
153 298 4
153 300 1
153 307 1
153 308 202
153 314 1
153 320 2
153 324 26
153 326 3
153 327 1
153 335 1
153 336 1
153 339 1
153 340 65
153 344 1
153 345 1
153 347 3
153 351 9
153 354 29
153 363 1
153 367 1
153 368 1
153 370 1
153 376 15
153 377 1
153 379 35
153 382 2
153 383 1
153 386 1
153 387 1
153 388 22
153 394 2
153 399 1
154 157 1
154 158 1
154 159 2
154 164 13
154 169 1
154 170 1
154 172 3
154 173 9
154 174 12
154 175 1
154 176 1
154 184 1
154 190 9
154 191 15
154 193 9
154 196 65
154 198 66
154 199 2
154 204 1
154 219 1
154 229 1
154 238 3
154 240 1
154 244 1
154 247 1
154 254 1
154 257 1
154 262 1
154 263 1
154 266 6
154 270 1
154 276 1
154 287 1
154 293 1
154 297 5
154 300 1
154 302 1
154 305 2
154 312 1
154 313 4
154 314 1
154 315 1
154 317 1
154 327 2
154 329 1
154 330 1
154 332 1
154 337 1
154 339 8
154 341 1
154 344 41
154 347 1
154 356 1
154 357 2
154 365 1
154 367 1
154 370 1
154 371 1
154 376 1
154 377 1
154 378 2
154 383 1
154 385 3
154 387 1
154 388 1
154 394 1
154 398 1
154 399 1
156 157 116
156 159 86
156 161 1
156 164 18
156 165 1
156 167 1
156 169 76
156 170 7
156 172 5
156 174 77
156 176 1
156 189 1
156 190 1
156 194 67
156 197 1
156 199 15
156 200 106
156 201 84
156 204 55
156 208 1
156 209 1
156 210 1
156 221 1
156 222 1
156 223 7
156 226 2
156 230 1
156 237 1
156 238 5
156 240 2
156 254 2
156 257 4
156 262 1
156 263 3
156 268 2
156 273 1
156 274 1
156 277 43
156 283 2
156 298 10
156 300 1
156 303 3
156 305 1
156 307 1
156 308 2
156 311 2
156 317 6
156 323 1
156 329 2
156 331 1
156 332 1
156 336 1
156 337 1
156 344 1
156 347 1
156 351 1
156 354 2
156 355 28
156 357 2
156 363 5
156 366 7
156 371 2
156 375 1
156 381 1
156 382 1
156 386 1
156 388 66
156 390 40
156 391 82
156 392 1
156 394 16
156 398 1
157 158 2
157 159 52
157 161 1
157 166 1
157 167 1
157 169 15
157 174 2
157 176 8
157 178 1
157 179 7
157 181 36
157 185 14
157 186 24
157 189 3
157 193 3
157 194 75
157 198 22
157 199 120
157 200 101
157 207 1
157 208 1
157 209 1
157 210 1
157 212 1
157 222 1
157 223 1
157 225 1
157 228 3
157 230 4
157 238 1
157 247 7
157 248 4
157 251 1
157 252 1
157 253 14
157 254 1
157 266 10
157 267 21
157 270 2
157 276 1
157 277 1
157 281 5
157 283 2
157 287 1
157 290 5
157 297 2
157 302 1
157 305 7
157 308 1
157 313 3
157 314 2
157 316 4
157 317 1
157 320 2
157 326 1
157 327 3
157 334 2
157 335 1
157 336 3
157 338 19
157 339 19
157 345 2
157 347 1
157 350 3
157 354 1
157 356 3
157 366 1
157 367 1
157 368 1
157 371 2
157 376 3
157 377 9
157 378 1
157 382 2
157 383 3
157 385 1
157 387 3
157 390 8
157 391 1
157 393 1
157 397 1
158 159 2
158 169 8
158 174 1
158 175 1
158 176 3
158 178 1
158 179 1
158 181 2
158 185 1
158 186 4
158 189 9
158 198 1
158 199 1
158 203 1
158 209 4
158 219 1
158 221 1
158 223 1
158 224 2
158 225 37
158 226 1
158 228 31
158 230 99
158 236 1
158 238 50
158 247 1
158 248 4
158 249 1
158 252 1
158 253 2
158 266 5
158 267 23
158 268 3
158 270 2
158 277 1
158 279 279
158 280 1
158 281 1
158 282 3
158 283 1
158 286 28
158 290 39
158 292 39
158 293 1
158 297 2
158 298 56
158 300 92
158 305 17
158 307 71
158 308 1
158 310 1
158 314 221
158 316 6
158 320 1
158 323 86
158 324 1
158 326 180
158 327 1
158 329 1
158 330 163
158 332 1
158 333 1
158 334 1
158 336 1
158 337 198
158 339 2
158 340 40
158 341 60
158 344 2
158 347 62
158 356 216
158 358 1
158 367 1
158 371 1
158 374 18
158 377 2
158 385 1
158 387 1
158 390 1
158 397 111
159 161 2
159 164 1
159 167 106
159 170 2
159 172 5
159 175 27
159 176 1
159 181 78
159 182 2
159 184 2
159 186 1
159 189 1
159 191 1
159 194 38
159 198 1
159 199 15
159 200 49
159 203 103
159 204 1
159 206 1
159 208 1
159 210 2
159 212 4
159 219 2
159 222 21
159 223 89
159 224 1
159 226 9
159 229 1
159 233 1
159 236 65
159 237 2
159 238 6
159 242 3
159 244 2
159 249 1
159 251 23
159 254 1
159 261 1
159 262 1
159 264 3
159 267 1
159 268 14
159 273 2
159 274 94
159 275 60
159 276 1
159 283 2
159 287 10
159 294 5
159 299 9
159 300 15
159 307 1
159 310 1
159 314 1
159 315 1
159 318 8
159 320 2
159 323 16
159 324 1
159 327 1
159 329 59
159 330 1
159 332 1
159 333 5
159 335 1
159 336 2
159 337 4
159 338 3
159 339 1
159 341 1
159 347 2
159 353 1
159 354 1
159 356 1
159 359 25
159 362 5
159 368 5
159 369 16
159 371 2
159 374 2
159 375 1
159 376 1
159 377 1
159 378 5
159 381 1
159 385 36
159 386 13
159 388 3
159 390 46
159 391 1
159 392 2
161 166 21
161 167 16
161 170 1
161 176 97
161 178 53
161 179 115
161 185 38
161 191 1
161 197 31
161 199 1
161 200 1
161 203 1
161 206 1
161 209 72
161 210 4
161 212 1
161 221 5
161 222 2
161 223 1
161 224 1
161 225 14
161 226 1
161 230 2
161 233 2
161 235 3
161 240 1
161 242 1
161 244 1
161 251 1
161 261 5
161 264 81
161 266 2
161 279 1
161 281 53
161 283 3
161 287 29
161 294 3
161 300 6
161 302 2
161 307 1
161 308 52
161 310 1
161 311 1
161 313 16
161 314 66
161 315 4
161 320 3
161 323 3
161 324 2
161 326 1
161 331 22
161 333 1
161 335 3
161 337 5
161 338 4
161 340 1
161 341 1
161 345 3
161 347 1
161 357 16
161 359 1
161 362 4
161 363 1
161 368 64
161 369 69
161 370 1
161 376 1
161 377 1
161 378 2
161 381 20
161 383 29
161 385 3
161 387 2
161 388 31
161 392 16
162 182 37
162 185 17
162 238 1
162 263 3
162 308 56
162 320 1
162 331 30
162 332 22
162 347 6
162 353 10
162 357 22
162 371 1
162 381 20
162 385 18
162 390 73
164 165 7
164 166 15
164 167 3
164 173 10
164 174 58
164 176 1
164 190 24
164 191 42
164 196 14
164 197 1
164 198 17
164 209 1
164 218 1
164 224 82
164 233 1
164 234 4
164 235 3
164 237 3
164 238 388
164 244 4
164 249 21
164 252 44
164 261 1
164 266 1
164 273 2
164 280 20
164 293 1
164 296 27
164 302 10
164 303 66
164 307 2
164 308 1
164 312 66
164 315 13
164 320 2
164 323 1
164 326 1
164 330 2
164 331 1
164 332 1
164 344 1
164 358 15
164 359 1
164 363 20
164 365 1
164 368 3
164 370 4
164 371 1
164 386 1
164 388 3
164 394 1
165 173 15
165 174 27
165 190 10
165 191 42
165 194 1
165 196 23
165 198 31
165 223 14
165 238 22
165 249 1
165 317 1
165 355 2
166 167 2
166 170 85
166 172 1
166 173 1
166 175 1
166 176 1
166 178 4
166 181 2
166 185 1
166 186 1
166 190 10
166 191 1
166 199 1
166 204 1
166 207 1
166 209 3
166 218 1
166 222 1
166 223 1
166 224 6
166 230 2
166 233 1
166 234 4
166 235 9
166 237 3
166 238 1
166 240 3
166 244 5
166 247 2
166 248 1
166 249 1
166 251 2
166 252 5
166 256 1
166 257 1
166 261 2
166 267 1
166 268 1
166 273 1
166 274 2
166 280 20
166 281 66
166 286 1
166 296 20
166 300 7
166 301 5
166 302 2
166 303 20
166 307 2
166 308 2
166 311 2
166 312 29
166 313 1
166 314 41
166 315 5
166 320 8
166 326 7
166 329 2
166 331 1
166 345 1
166 347 1
166 354 1
166 355 1
166 356 1
166 363 1
166 365 2
166 366 1
166 367 1
166 368 1
166 370 6
166 371 1
166 377 2
166 378 1
166 380 2
166 381 9
166 386 1
166 387 1
166 388 28
166 390 1
166 392 3
166 394 1
166 398 1
167 169 5
167 170 2
167 172 3
167 178 30
167 179 75
167 181 66
167 184 30
167 185 2
167 186 6
167 189 3
167 190 1
167 191 1
167 194 1
167 197 51
167 198 1
167 199 2
167 203 1
167 204 1
167 206 3
167 209 1
167 210 1
167 219 1
167 222 1
167 224 10
167 228 2
167 229 2
167 230 39
167 233 76
167 234 1
167 235 1
167 237 1
167 238 4
167 240 2
167 244 1
167 247 54
167 248 2
167 251 2
167 253 27
167 254 7
167 257 1
167 261 2
167 262 1
167 263 94
167 266 6
167 267 3
167 268 6
167 270 2
167 273 1
167 279 1
167 280 1
167 281 96
167 283 41
167 287 1
167 290 4
167 293 5
167 296 17
167 297 2
167 300 2
167 301 1
167 302 1
167 303 1
167 305 2
167 310 21
167 311 2
167 313 15
167 314 3
167 316 1
167 317 2
167 320 2
167 327 30
167 330 2
167 336 47
167 337 1
167 338 2
167 339 2
167 341 1
167 344 2
167 345 28
167 347 1
167 350 35
167 351 1
167 354 2
167 356 5
167 357 64
167 358 1
167 362 1
167 363 1
167 366 1
167 367 4
167 368 56
167 369 27
167 370 1
167 374 1
167 376 4
167 377 70
167 378 1
167 380 1
167 382 1
167 383 1
167 387 3
167 388 35
167 392 1
167 393 1
167 394 1
169 170 25
169 174 88
169 175 1
169 179 10
169 181 113
169 182 1
169 184 109
169 185 2
169 186 67
169 189 38
169 191 44
169 193 38
169 197 83
169 198 4
169 199 2
169 203 2
169 204 78
169 209 1
169 210 2
169 212 1
169 218 1
169 224 1
169 228 46
169 230 10
169 231 1
169 233 1
169 236 1
169 237 1
169 238 7
169 240 1
169 247 14
169 248 21
169 249 1
169 253 30
169 254 3
169 261 3
169 263 2
169 266 8
169 267 53
169 268 3
169 270 1
169 273 1
169 276 90
169 277 51
169 279 1
169 281 12
169 283 7
169 286 1
169 290 39
169 293 4
169 297 1
169 298 1
169 305 22
169 308 1
169 311 6
169 312 1
169 313 1
169 314 1
169 316 10
169 317 1
169 318 1
169 320 2
169 327 2
169 331 1
169 335 2
169 336 7
169 338 1
169 339 13
169 341 5
169 344 2
169 345 3
169 355 1
169 356 2
169 362 2
169 363 3
169 366 1
169 367 1
169 368 30
169 371 1
169 374 24
169 376 2
169 377 35
169 378 1
169 385 2
169 386 1
169 387 3
169 388 41
169 391 1
169 392 81
169 393 2
169 397 18
169 399 1
170 172 2
170 175 2
170 176 1
170 178 1
170 184 1
170 185 2
170 191 4
170 194 12
170 196 13
170 199 3
170 201 2
170 204 2
170 206 2
170 208 3
170 209 91
170 210 92
170 219 1
170 221 10
170 222 2
170 223 8
170 224 5
170 226 1
170 229 14
170 230 1
170 233 13
170 235 1
170 237 2
170 238 5
170 240 2
170 242 74
170 244 1
170 248 2
170 251 1
170 252 2
170 256 1
170 257 4
170 260 25
170 261 41
170 262 32
170 266 1
170 267 1
170 268 1
170 270 117
170 273 3
170 276 17
170 277 12
170 280 1
170 281 122
170 283 2
170 286 1
170 287 1
170 292 1
170 293 45
170 294 2
170 298 118
170 305 2
170 310 6
170 311 114
170 312 1
170 313 3
170 314 2
170 316 1
170 317 66
170 320 6
170 326 1
170 327 2
170 330 2
170 332 5
170 334 25
170 335 103
170 338 111
170 344 1
170 345 1
170 350 1
170 351 7
170 354 1
170 355 19
170 356 1
170 362 1
170 363 139
170 365 66
170 366 2
170 368 7
170 370 2
170 371 14
170 374 2
170 375 2
170 376 2
170 378 1
170 382 3
170 383 1
170 385 1
170 387 2
170 388 36
170 390 4
170 391 12
170 392 31
170 393 12
170 394 3
170 398 5
172 174 1
172 175 73
172 176 155
172 181 1
172 182 26
172 184 1
172 185 3
172 186 1
172 189 48
172 194 3
172 196 3
172 198 1
172 199 1
172 200 1
172 201 2
172 203 233
172 204 1
172 206 2
172 209 2
172 210 1
172 212 49
172 222 2
172 223 3
172 224 1
172 228 1
172 230 2
172 233 1
172 234 2
172 235 1
172 236 1
172 237 1
172 238 5
172 240 5
172 242 1
172 244 77
172 248 1
172 249 1
172 252 2
172 254 1
172 257 1
172 260 1
172 262 2
172 263 2
172 266 1
172 267 5
172 268 2
172 273 2
172 276 1
172 277 1
172 281 2
172 283 2
172 286 2
172 290 1
172 293 2
172 294 1
172 297 4
172 298 1
172 300 108
172 301 4
172 302 1
172 303 2
172 305 1
172 307 1
172 310 47
172 311 3
172 312 1
172 313 1
172 314 3
172 316 2
172 317 1
172 320 2
172 323 1
172 330 32
172 332 3
172 334 3
172 335 57
172 337 3
172 339 1
172 340 1
172 341 2
172 344 1
172 345 4
172 347 2
172 350 1
172 351 9
172 354 1
172 355 3
172 357 14
172 363 5
172 366 2
172 368 5
172 371 3
172 376 1
172 377 5
172 378 127
172 382 1
172 383 6
172 385 13
172 387 1
172 390 5
172 391 3
172 392 3
172 394 3
172 397 2
172 398 5
173 174 17
173 175 1
173 176 16
173 178 19
173 179 1
173 182 1
173 190 39
173 191 41
173 194 1
173 196 14
173 198 155
173 199 1
173 207 4
173 218 1
173 224 11
173 226 1
173 234 4
173 235 4
173 244 1
173 249 20
173 252 3
173 266 1
173 268 1
173 280 3
173 281 1
173 290 1
173 296 1
173 298 1
173 302 10
173 303 1
173 308 5
173 312 2
173 315 1
173 320 2
173 322 2
173 323 3
173 326 4
173 331 1
173 347 4
173 356 1
173 365 5
173 370 9
173 378 1
173 383 1
173 386 1
173 394 1
174 176 4
174 178 1
174 181 9
174 184 12
174 185 2
174 186 14
174 189 1
174 190 24
174 191 47
174 193 6
174 194 1
174 196 30
174 198 52
174 199 8
174 203 1
174 204 94
174 206 1
174 212 49
174 219 1
174 222 1
174 230 5
174 237 1
174 247 1
174 248 1
174 249 1
174 254 6
174 260 1
174 264 1
174 266 2
174 268 30
174 270 1
174 274 1
174 277 1
174 279 1
174 280 1
174 281 1
174 293 32
174 296 2
174 297 2
174 298 1
174 299 1
174 300 2
174 301 1
174 303 1
174 305 6
174 307 1
174 311 1
174 312 2
174 313 1
174 314 1
174 320 3
174 326 1
174 327 3
174 330 1
174 332 1
174 336 3
174 339 3
174 340 1
174 341 1
174 345 3
174 347 1
174 350 2
174 354 1
174 355 1
174 356 7
174 366 2
174 367 3
174 368 1
174 370 4
174 371 1
174 376 38
174 377 1
174 382 18
174 383 1
174 385 1
174 387 8
174 388 18
174 392 1
174 393 16
175 176 47
175 178 5
175 186 1
175 189 72
175 190 1
175 194 2
175 196 1
175 197 9
175 199 2
175 200 3
175 201 53
175 203 1
175 206 1
175 207 1
175 218 3
175 219 1
175 223 44
175 224 26
175 226 1
175 228 1
175 229 1
175 233 1
175 234 2
175 235 77
175 237 18
175 242 1
175 244 4
175 247 1
175 251 1
175 252 2
175 262 1
175 266 1
175 267 1
175 270 1
175 273 1
175 274 8
175 276 58
175 280 2
175 281 1
175 283 1
175 287 1
175 293 1
175 294 1
175 296 1
175 301 2
175 302 7
175 303 39
175 305 1
175 307 1
175 308 1
175 310 85
175 311 2
175 312 1
175 313 1
175 314 3
175 315 3
175 316 1
175 318 1
175 320 18
175 323 2
175 326 16
175 331 67
175 333 1
175 334 2
175 336 1
175 338 1
175 340 1
175 345 2
175 347 21
175 350 50
175 351 1
175 354 58
175 356 1
175 362 1
175 363 1
175 365 3
175 367 1
175 370 104
175 376 28
175 379 95
175 382 1
175 385 1
175 386 1
175 388 1
175 391 3
175 392 2
175 393 2
175 394 1
175 398 1
175 399 8
176 178 6
176 185 79
176 189 40
176 190 1
176 191 1
176 197 1
176 198 1
176 199 2
176 200 1
176 201 1
176 209 2
176 210 36
176 218 2
176 219 1
176 221 1
176 223 1
176 224 11
176 233 1
176 234 3
176 235 25
176 237 2
176 240 3
176 242 23
176 247 2
176 249 5
176 251 3
176 252 2
176 260 1
176 261 1
176 267 1
176 273 6
176 274 1
176 277 23
176 280 7
176 283 1
176 286 17
176 287 66
176 290 1
176 292 3
176 296 3
176 299 1
176 302 37
176 303 1
176 305 1
176 307 4
176 308 148
176 311 1
176 312 6
176 315 19
176 316 23
176 317 1
176 320 8
176 326 3
176 329 8
176 331 2
176 332 1
176 333 2
176 334 2
176 335 1
176 336 13
176 347 2
176 350 1
176 351 2
176 354 1
176 355 1
176 357 1
176 358 11
176 365 2
176 368 37
176 370 17
176 376 16
176 381 1
176 382 1
176 383 39
176 385 1
176 387 1
176 388 3
176 390 1
176 391 1
176 392 1
176 394 5
178 179 107
178 182 1
178 185 1
178 186 2
178 190 2
178 197 2
178 201 21
178 204 3
178 209 1
178 212 1
178 218 19
178 219 1
178 224 3
178 226 1
178 228 1
178 230 104
178 233 73
178 234 3
178 235 3
178 236 12
178 237 3
178 238 45
178 240 1
178 244 9
178 248 1
178 249 34
178 251 80
178 252 2
178 254 2
178 257 1
178 260 25
178 267 30
178 268 1
178 273 2
178 274 1
178 277 34
178 280 9
178 281 1
178 283 1
178 290 1
178 292 1
178 296 122
178 297 62
178 300 5
178 302 20
178 303 8
178 307 4
178 308 4
178 310 1
178 311 2
178 312 13
178 313 42
178 314 4
178 315 3
178 320 31
178 322 1
178 323 2
178 326 6
178 331 7
178 333 110
178 335 1
178 339 1
178 341 1
178 345 89
178 347 18
178 350 7
178 354 3
178 355 1
178 357 29
178 359 1
178 363 2
178 365 17
178 367 1
178 368 53
178 369 64
178 370 64
178 371 2
178 375 1
178 377 124
178 378 2
178 379 3
178 380 1
178 381 4
178 385 1
178 386 119
178 387 1
178 388 32
178 390 1
178 391 33
178 392 1
178 397 1
178 399 1
179 181 71
179 186 1
179 189 119
179 193 1
179 199 2
179 203 1
179 208 1
179 209 60
179 219 4
179 228 10
179 230 159
179 238 5
179 242 1
179 244 1
179 247 46
179 248 1
179 253 23
179 254 6
179 260 39
179 263 5
179 266 1
179 267 8
179 268 1
179 273 1
179 275 126
179 276 1
179 279 1
179 281 65
179 287 73
179 290 15
179 293 54
179 294 1
179 296 1
179 297 114
179 300 3
179 302 1
179 311 1
179 313 15
179 314 1
179 316 1
179 320 1
179 323 1
179 327 40
179 329 1
179 331 2
179 333 1
179 334 1
179 336 96
179 341 2
179 345 10
179 347 2
179 350 26
179 351 1
179 354 1
179 356 46
179 357 13
179 367 1
179 368 33
179 369 85
179 374 7
179 375 37
179 376 1
179 377 101
179 378 56
179 379 18
179 383 1
179 385 3
179 387 1
179 388 21
179 390 1
179 394 2
179 397 2
181 182 1
181 184 7
181 185 1
181 186 48
181 189 3
181 193 11
181 194 8
181 197 95
181 198 31
181 199 37
181 200 1
181 204 6
181 210 1
181 212 5
181 219 1
181 228 10
181 230 46
181 234 1
181 237 2
181 238 2
181 240 1
181 247 29
181 248 3
181 251 1
181 253 36
181 254 13
181 257 1
181 261 1
181 263 2
181 266 8
181 267 6
181 268 7
181 281 15
181 283 1
181 286 1
181 287 1
181 290 10
181 292 1
181 293 2
181 294 1
181 296 3
181 300 1
181 303 1
181 305 1
181 310 3
181 313 3
181 314 4
181 316 1
181 320 4
181 327 29
181 329 1
181 336 28
181 339 9
181 341 1
181 345 5
181 347 1
181 350 18
181 356 1
181 363 2
181 367 2
181 368 1
181 369 1
181 374 3
181 376 2
181 377 39
181 378 1
181 382 1
181 385 1
181 387 3
181 388 1
181 393 1
182 185 130
182 189 1
182 196 1
182 200 1
182 201 2
182 203 19
182 204 3
182 208 1
182 212 1
182 219 1
182 222 2
182 223 3
182 225 4
182 234 2
182 236 24
182 238 1
182 240 2
182 249 1
182 254 1
182 262 3
182 263 7
182 273 1
182 277 4
182 279 1
182 283 1
182 286 27
182 290 1
182 294 1
182 296 1
182 297 1
182 298 2
182 300 1
182 301 1
182 302 3
182 303 1
182 307 1
182 308 4
182 311 1
182 313 86
182 317 72
182 326 1
182 330 46
182 332 28
182 334 6
182 335 48
182 337 1
182 339 35
182 345 3
182 347 9
182 355 1
182 356 1
182 357 50
182 359 59
182 363 4
182 366 2
182 368 1
182 369 1
182 371 8
182 373 34
182 375 1
182 376 1
182 378 1
182 381 35
182 383 35
182 390 1
182 392 1
182 393 1
182 394 3
182 397 1
182 398 11
184 185 1
184 186 55
184 190 5
184 193 49
184 196 1
184 197 188
184 198 6
184 199 1
184 204 27
184 206 10
184 209 1
184 212 8
184 224 1
184 238 2
184 242 1
184 244 1
184 247 2
184 248 64
184 251 1
184 252 48
184 253 46
184 254 7
184 260 1
184 263 4
184 266 95
184 267 2
184 268 13
184 270 6
184 275 31
184 280 1
184 293 148
184 294 2
184 297 1
184 298 2
184 300 1
184 305 3
184 311 2
184 313 1
184 314 1
184 315 1
184 316 34
184 320 1
184 322 1
184 323 2
184 329 3
184 330 1
184 331 1
184 335 2
184 336 5
184 339 3
184 340 1
184 341 5
184 344 1
184 347 1
184 351 1
184 355 2
184 356 7
184 357 1
184 362 2
184 367 2
184 376 2
184 377 3
184 378 1
184 380 97
184 382 18
184 383 1
184 385 2
184 386 1
184 387 2
184 388 1
184 391 1
184 392 1
184 393 104
184 397 1
184 398 1
185 186 11
185 189 1
185 193 2
185 196 3
185 198 7
185 199 16
185 201 1
185 203 3
185 204 1
185 212 1
185 225 1
185 228 5
185 230 1
185 237 1
185 238 9
185 247 1
185 248 6
185 249 1
185 252 1
185 254 1
185 257 1
185 263 4
185 266 17
185 267 7
185 268 2
185 270 4
185 287 33
185 290 2
185 294 1
185 300 1
185 305 3
185 308 96
185 312 1
185 313 17
185 314 23
185 316 3
185 317 76
185 322 2
185 327 2
185 332 14
185 333 1
185 336 1
185 338 1
185 339 16
185 344 5
185 345 2
185 347 5
185 356 2
185 357 51
185 358 2
185 362 1
185 363 1
185 367 1
185 368 1
185 371 1
185 374 2
185 376 1
185 377 1
185 380 1
185 381 19
185 383 14
185 385 2
185 387 11
185 390 2
185 391 1
185 397 1
186 189 1
186 193 136
186 196 1
186 197 49
186 198 66
186 199 39
186 203 3
186 204 138
186 208 7
186 209 1
186 210 5
186 212 4
186 230 2
186 238 4
186 242 1
186 244 1
186 247 1
186 253 2
186 254 3
186 257 89
186 260 1
186 262 1
186 266 23
186 267 10
186 268 3
186 270 33
186 273 4
186 274 2
186 276 1
186 281 2
186 283 2
186 287 1
186 290 3
186 293 1
186 294 2
186 295 1
186 296 1
186 297 2
186 300 1
186 305 1
186 313 5
186 314 26
186 320 2
186 322 3
186 327 2
186 331 53
186 336 1
186 339 17
186 344 2
186 345 2
186 347 1
186 355 1
186 356 32
186 363 1
186 367 1
186 369 1
186 371 1
186 374 1
186 376 3
186 377 2
186 382 4
186 385 1
186 386 1
186 387 57
186 388 1
186 392 2
186 393 21
189 194 1
189 198 1
189 199 3
189 200 2
189 201 1
189 203 1
189 209 51
189 219 70
189 221 55
189 222 1
189 223 1
189 228 69
189 229 2
189 230 2
189 231 22
189 235 1
189 237 1
189 238 6
189 240 2
189 247 3
189 248 3
189 251 2
189 252 1
189 253 18
189 261 1
189 263 9
189 266 1
189 267 32
189 268 2
189 275 113
189 277 3
189 279 2
189 280 1
189 281 12
189 286 1
189 287 1
189 290 103
189 293 50
189 294 109
189 296 43
189 300 1
189 305 8
189 307 1
189 308 1
189 313 1
189 314 1
189 316 4
189 317 2
189 320 3
189 323 1
189 326 1
189 327 29
189 329 6
189 331 4
189 333 1
189 334 3
189 336 40
189 339 7
189 341 3
189 345 1
189 350 3
189 351 1
189 353 1
189 354 122
189 355 1
189 357 1
189 359 3
189 366 1
189 367 1
189 370 1
189 371 27
189 374 32
189 377 14
189 378 5
189 382 39
189 385 71
189 386 107
189 387 1
189 390 1
189 394 1
189 397 23
189 398 1
189 399 1
190 191 35
190 196 30
190 198 47
190 207 9
190 209 1
190 212 34
190 219 1
190 221 60
190 224 4
190 226 1
190 230 1
190 231 1
190 234 2
190 235 4
190 237 21
190 238 2
190 240 1
190 244 1
190 247 1
190 248 1
190 252 5
190 274 1
190 280 3
190 296 6
190 300 1
190 302 2
190 303 9
190 307 1
190 308 1
190 311 2
190 312 13
190 315 6
190 318 40
190 320 6
190 322 3
190 324 1
190 329 1
190 331 1
190 332 1
190 345 1
190 347 1
190 351 1
190 354 29
190 355 1
190 365 2
190 370 1
190 376 1
190 380 1
190 383 1
190 386 7
190 388 12
190 394 1
190 399 1
191 196 60
191 197 1
191 198 46
191 200 2
191 209 1
191 210 1
191 219 7
191 222 6
191 223 7
191 224 3
191 225 3
191 226 2
191 229 1
191 233 4
191 236 10
191 237 1
191 238 1
191 242 1
191 244 1
191 251 2
191 260 1
191 261 1
191 267 1
191 273 2
191 275 11
191 276 37
191 277 69
191 280 1
191 283 4
191 286 1
191 287 2
191 294 11
191 297 1
191 299 9
191 300 3
191 308 1
191 311 6
191 312 2
191 315 1
191 316 2
191 317 2
191 318 12
191 320 1
191 323 37
191 326 1
191 327 1
191 329 6
191 330 1
191 331 1
191 332 2
191 335 4
191 337 46
191 338 8
191 353 1
191 359 1
191 363 9
191 365 10
191 369 22
191 375 1
191 378 3
191 381 1
191 385 1
191 386 1
191 387 47
191 390 13
191 391 2
191 392 1
193 196 5
193 197 25
193 198 50
193 199 81
193 204 29
193 230 1
193 238 276
193 247 1
193 254 2
193 266 11
193 268 2
193 270 11
193 290 1
193 293 2
193 314 11
193 336 5
193 339 5
193 345 1
193 356 9
193 376 1
193 377 3
193 382 1
193 383 1
193 387 19
193 393 13
194 199 11
194 200 4
194 201 7
194 203 1
194 206 23
194 208 1
194 209 1
194 210 1
194 219 1
194 223 5
194 224 1
194 234 1
194 238 10
194 240 1
194 247 1
194 257 2
194 260 1
194 262 6
194 273 1
194 277 117
194 298 22
194 308 1
194 317 7
194 330 6
194 331 1
194 332 1
194 334 4
194 347 3
194 350 1
194 351 1
194 354 1
194 355 37
194 357 1
194 363 4
194 366 9
194 367 3
194 368 2
194 370 2
194 371 2
194 390 77
194 391 62
194 394 22
196 197 1
196 198 125
196 199 1
196 200 1
196 203 42
196 204 2
196 206 9
196 208 2
196 212 1
196 222 1
196 223 11
196 225 1
196 235 4
196 238 1
196 240 1
196 242 2
196 244 1
196 251 1
196 252 2
196 260 3
196 262 3
196 264 1
196 266 1
196 270 1
196 273 3
196 277 2
196 283 52
196 287 1
196 294 1
196 297 1
196 298 1
196 305 7
196 310 1
196 312 1
196 314 1
196 320 1
196 323 1
196 326 1
196 329 1
196 331 1
196 332 2
196 344 1
196 345 1
196 347 1
196 351 25
196 354 1
196 355 7
196 357 1
196 362 2
196 363 3
196 365 3
196 366 1
196 368 1
196 371 2
196 374 2
196 376 1
196 377 1
196 381 1
196 386 2
196 390 8
196 392 1
196 397 1
197 199 17
197 204 1
197 206 9
197 207 1
197 222 33
197 224 12
197 226 1
197 234 2
197 235 6
197 238 459
197 244 1
197 247 1
197 249 1
197 252 1
197 253 61
197 261 1
197 268 1
197 270 22
197 274 2
197 281 1
197 286 1
197 287 1
197 296 1
197 299 1
197 300 65
197 303 4
197 308 1
197 312 1
197 318 1
197 320 3
197 323 68
197 326 6
197 330 118
197 331 33
197 332 59
197 338 1
197 344 1
197 345 52
197 347 2
197 353 1
197 356 43
197 357 1
197 365 2
197 368 1
197 369 12
197 379 5
197 380 18
197 381 1
197 382 1
197 387 2
197 388 5
197 393 1
197 398 22
197 399 35
198 199 61
198 200 38
198 203 2
198 204 31
198 212 9
198 221 1
198 222 1
198 226 1
198 230 3
198 238 2
198 244 1
198 247 5
198 248 2
198 251 1
198 252 1
198 253 2
198 254 1
198 266 22
198 268 3
198 270 40
198 276 2
198 293 7
198 294 1
198 297 3
198 305 3
198 310 1
198 313 4
198 314 12
198 316 3
198 317 1
198 318 1
198 327 1
198 329 1
198 332 1
198 338 2
198 339 24
198 340 1
198 344 1
198 345 1
198 350 1
198 356 17
198 367 4
198 374 1
198 376 14
198 377 2
198 382 14
198 386 1
198 387 26
198 393 22
199 200 3
199 203 9
199 204 8
199 207 1
199 208 260
199 212 3
199 226 2
199 228 7
199 230 2
199 238 3
199 242 5
199 244 1
199 247 2
199 248 3
199 253 3
199 254 1
199 257 7
199 260 4
199 266 40
199 267 16
199 268 2
199 270 18
199 275 1
199 276 1
199 280 1
199 281 2
199 283 1
199 286 1
199 287 1
199 290 8
199 293 2
199 294 2
199 296 1
199 297 1
199 298 1
199 310 1
199 312 1
199 313 12
199 314 18
199 318 2
199 320 1
199 324 2
199 327 2
199 329 2
199 330 1
199 333 1
199 336 1
199 338 2
199 339 34
199 341 1
199 344 7
199 345 3
199 347 1
199 350 1
199 353 1
199 354 1
199 356 5
199 358 1
199 362 2
199 363 1
199 367 6
199 368 2
199 374 2
199 376 3
199 377 1
199 382 1
199 383 1
199 385 2
199 387 34
199 392 12
199 393 1
199 397 2
200 201 1
200 206 1
200 222 2
200 223 1
200 224 1
200 233 4
200 247 1
200 251 1
200 253 1
200 266 1
200 267 2
200 273 1
200 276 2
200 283 13
200 290 1
200 293 1
200 294 35
200 298 1
200 299 7
200 303 1
200 305 1
200 317 1
200 318 1
200 323 1
200 327 1
200 331 1
200 335 1
200 336 1
200 338 11
200 351 1
200 359 1
200 362 11
200 363 1
200 374 1
200 375 1
200 378 2
200 385 1
200 386 2
200 390 6
200 394 1
201 203 1
201 206 1
201 207 1
201 208 3
201 210 1
201 218 4
201 219 2
201 223 5
201 224 2
201 236 1
201 237 2
201 238 5
201 240 11
201 242 35
201 244 3
201 247 67
201 249 2
201 251 2
201 253 21
201 256 41
201 257 69
201 261 40
201 262 4
201 263 1
201 267 7
201 268 1
201 273 1
201 276 1
201 277 101
201 280 2
201 281 44
201 283 6
201 287 1
201 294 1
201 295 60
201 296 64
201 298 3
201 299 39
201 300 1
201 301 1
201 302 56
201 303 1
201 305 1
201 308 6
201 310 2
201 311 12
201 312 54
201 314 2
201 317 5
201 318 51
201 320 69
201 329 1
201 332 2
201 333 36
201 336 3
201 338 1
201 339 32
201 345 1
201 351 62
201 353 1
201 355 14
201 357 4
201 358 49
201 362 55
201 363 2
201 366 10
201 368 2
201 370 1
201 371 4
201 373 50
201 374 1
201 376 29
201 381 2
201 383 54
201 386 1
201 387 1
201 390 31
201 391 114
201 392 1
201 394 8
201 398 39
203 204 1
203 206 2
203 207 1
203 208 4
203 209 1
203 210 1
203 212 45
203 218 1
203 219 13
203 221 1
203 222 1
203 223 3
203 228 5
203 230 1
203 233 1
203 236 1
203 238 4
203 240 11
203 242 2
203 244 14
203 247 3
203 248 1
203 249 2
203 252 1
203 253 1
203 256 2
203 257 3
203 258 23
203 260 18
203 266 55
203 267 45
203 268 28
203 270 1
203 273 5
203 274 1
203 277 2
203 280 1
203 283 126
203 286 1
203 293 21
203 294 31
203 297 1
203 298 1
203 300 63
203 301 3
203 303 3
203 310 68
203 311 2
203 312 2
203 313 1
203 314 2
203 315 1
203 316 2
203 317 2
203 323 1
203 327 1
203 329 49
203 330 14
203 331 1
203 332 4
203 334 2
203 335 23
203 336 1
203 338 1
203 339 1
203 340 1
203 341 1
203 345 1
203 350 1
203 351 82
203 354 1
203 355 1
203 357 11
203 359 13
203 362 2
203 363 2
203 366 1
203 368 2
203 371 54
203 374 48
203 375 1
203 377 1
203 378 51
203 379 19
203 380 1
203 383 1
203 385 84
203 386 31
203 387 1
203 390 2
203 392 33
203 394 1
203 397 1
203 398 2
204 206 3
204 207 19
204 208 2
204 209 33
204 210 69
204 212 6
204 219 1
204 222 1
204 223 12
204 224 82
204 228 1
204 230 2
204 234 1
204 235 1
204 236 2
204 237 192
204 238 5
204 240 9
204 242 52
204 244 1
204 247 2
204 248 1
204 249 21
204 251 1
204 253 2
204 254 4
204 261 1
204 266 4
204 268 3
204 270 30
204 273 2
204 274 1
204 276 12
204 277 49
204 283 28
204 286 1
204 290 1
204 292 1
204 293 27
204 294 2
204 297 1
204 299 3
204 300 1
204 303 17
204 305 9
204 307 1
204 308 24
204 310 1
204 311 18
204 312 1
204 313 2
204 314 5
204 318 46
204 322 2
204 323 1
204 327 1
204 329 3
204 331 13
204 333 1
204 334 2
204 336 1
204 337 1
204 338 20
204 339 5
204 341 2
204 344 52
204 345 2
204 347 1
204 350 1
204 351 1
204 353 1
204 355 1
204 356 9
204 359 2
204 362 28
204 363 35
204 365 33
204 367 2
204 368 94
204 369 1
204 371 1
204 374 1
204 375 2
204 376 1
204 377 1
204 378 2
204 381 1
204 382 32
204 383 2
204 385 3
204 387 13
204 388 62
204 392 32
204 393 26
204 394 2
204 397 1
206 207 15
206 208 3
206 209 22
206 210 10
206 212 1
206 219 1
206 223 68
206 224 5
206 235 1
206 237 48
206 238 3
206 240 24
206 242 4
206 244 1
206 249 16
206 253 5
206 256 2
206 257 1
206 260 1
206 267 1
206 268 1
206 270 77
206 276 24
206 277 39
206 280 1
206 281 2
206 283 32
206 293 1
206 296 2
206 298 2
206 299 6
206 302 1
206 303 17
206 307 1
206 308 37
206 310 4
206 311 17
206 313 1
206 315 1
206 316 1
206 320 1
206 330 1
206 334 1
206 335 1
206 338 9
206 339 2
206 344 13
206 347 17
206 351 26
206 353 3
206 355 2
206 357 27
206 362 1
206 363 34
206 366 1
206 367 1
206 368 2
206 369 1
206 370 2
206 371 1
206 376 2
206 377 1
206 383 1
206 387 29
206 391 2
206 392 27
206 394 2
206 398 3
206 399 1
207 209 52
207 210 34
207 219 1
207 222 1
207 223 45
207 224 27
207 226 1
207 228 1
207 234 1
207 235 1
207 236 1
207 237 89
207 238 8
207 240 22
207 242 24
207 244 1
207 247 1
207 248 1
207 249 30
207 256 1
207 257 1
207 260 1
207 261 35
207 267 60
207 268 1
207 270 18
207 273 1
207 274 1
207 276 20
207 277 38
207 279 1
207 280 2
207 283 50
207 286 25
207 290 1
207 292 1
207 293 1
207 296 1
207 302 3
207 303 57
207 307 1
207 308 49
207 310 2
207 311 63
207 312 6
207 314 1
207 315 2
207 317 1
207 318 1
207 320 2
207 322 1
207 324 1
207 326 2
207 327 23
207 330 1
207 331 2
207 336 1
207 338 36
207 344 48
207 347 1
207 351 2
207 354 24
207 356 1
207 358 3
207 363 29
207 365 2
207 366 2
207 369 1
207 370 1
207 371 1
207 373 3
207 376 36
207 383 1
207 385 2
207 386 1
207 387 57
207 388 58
207 390 1
207 392 65
207 394 1
207 399 1
208 212 12
208 218 13
208 221 1
208 222 490
208 223 2
208 224 213
208 225 16
208 226 45
208 228 72
208 229 47
208 230 155
208 231 16
208 233 7
208 234 26
208 235 1
208 236 1
208 237 1
208 238 44
208 240 434
208 248 2
208 249 6
208 251 77
208 252 169
208 253 27
208 254 231
208 257 14
208 260 1
208 262 81
208 264 261
208 268 19
208 274 76
208 276 1
208 280 7
208 282 51
208 283 62
208 287 18
208 292 2
208 294 1
208 296 33
208 300 1
208 301 3
208 303 27
208 305 20
208 307 149
208 311 33
208 312 4
208 313 234
208 314 114
208 315 9
208 316 194
208 317 1
208 320 3
208 322 65
208 324 16
208 325 1
208 326 363
208 327 145
208 328 35
208 329 1
208 330 196
208 331 13
208 332 5
208 335 1
208 336 1
208 337 3
208 339 1
208 341 3
208 345 1
208 351 10
208 354 2
208 355 122
208 356 51
208 357 2
208 365 22
208 366 1
208 368 2
208 370 75
208 371 4
208 374 6
208 382 1
208 385 2
208 386 20
208 390 1
208 393 1
208 394 64
208 397 17
208 398 5
208 399 1
209 210 141
209 212 1
209 219 1
209 221 334
209 223 56
209 224 38
209 229 102
209 234 1
209 236 1
209 237 49
209 238 333
209 240 73
209 242 95
209 244 1
209 247 1
209 249 60
209 251 2
209 252 2
209 253 1
209 254 1
209 256 1
209 261 25
209 264 1
209 266 2
209 267 2
209 268 4
209 270 69
209 276 35
209 277 67
209 281 1
209 283 82
209 287 1
209 290 1
209 292 1
209 293 1
209 300 3
209 302 1
209 303 85
209 307 1
209 308 93
209 311 155
209 312 2
209 314 3
209 316 3
209 317 62
209 320 14
209 322 1
209 323 1
209 324 3
209 326 1
209 327 1
209 331 1
209 332 1
209 334 1
209 335 100
209 336 16
209 338 38
209 339 2
209 341 1
209 344 47
209 353 1
209 354 1
209 356 2
209 357 1
209 358 1
209 362 1
209 363 140
209 366 1
209 367 1
209 368 3
209 369 2
209 370 1
209 371 1
209 373 1
209 375 2
209 377 4
209 378 2
209 380 1
209 382 93
209 385 3
209 386 1
209 387 48
209 388 1
209 391 1
209 392 63
209 399 1
210 219 2
210 222 11
210 223 37
210 224 52
210 229 1
210 230 1
210 231 1
210 234 1
210 235 1
210 237 42
210 238 1
210 240 39
210 242 271
210 247 1
210 248 1
210 249 55
210 251 1
210 253 35
210 254 1
210 256 1
210 257 1
210 260 1
210 261 100
210 266 1
210 267 2
210 268 3
210 270 68
210 275 5
210 276 32
210 277 76
210 283 94
210 287 12
210 292 1
210 293 2
210 294 1
210 295 15
210 296 1
210 300 1
210 302 126
210 303 47
210 305 1
210 308 41
210 311 137
210 312 1
210 317 83
210 318 2
210 320 1
210 323 2
210 324 1
210 329 14
210 332 1
210 333 42
210 335 84
210 337 5
210 338 69
210 344 57
210 345 1
210 350 1
210 353 19
210 356 1
210 357 3
210 358 57
210 359 5
210 363 132
210 368 88
210 369 1
210 371 2
210 374 2
210 375 1
210 377 2
210 378 6
210 380 1
210 381 1
210 385 6
210 386 22
210 387 17
210 390 2
210 392 85
210 394 1
210 397 1
210 398 15
212 219 1
212 221 80
212 222 41
212 226 3
212 228 47
212 230 16
212 234 1
212 236 2
212 237 1
212 238 3
212 242 1
212 244 27
212 247 13
212 248 3
212 249 1
212 251 1
212 252 2
212 253 2
212 254 33
212 260 1
212 261 1
212 262 34
212 266 5
212 268 110
212 270 2
212 273 1
212 274 54
212 275 112
212 279 1
212 280 47
212 286 1
212 287 1
212 293 17
212 294 1
212 296 53
212 297 1
212 300 121
212 305 3
212 307 2
212 311 1
212 313 3
212 314 2
212 316 1
212 317 1
212 318 42
212 320 3
212 325 1
212 327 5
212 329 1
212 330 21
212 331 10
212 332 1
212 333 1
212 334 27
212 335 92
212 336 93
212 337 11
212 339 3
212 340 1
212 341 42
212 344 3
212 345 63
212 350 2
212 351 1
212 353 37
212 354 2
212 355 202
212 356 4
212 357 1
212 359 36
212 366 13
212 367 6
212 368 1
212 370 1
212 374 146
212 375 34
212 376 5
212 377 125
212 378 57
212 382 6
212 383 1
212 385 1
212 386 12
212 387 8
212 388 1
212 390 5
212 391 21
212 392 1
212 393 4
212 394 3
212 397 1
218 221 32
218 224 4
218 225 52
218 226 58
218 231 22
218 233 1
218 234 15
218 235 41
218 236 33
218 238 376
218 242 2
218 244 3
218 249 1
218 251 8
218 252 7
218 262 19
218 273 1
218 277 39
218 279 5
218 280 1
218 283 2
218 286 8
218 290 7
218 296 16
218 302 1
218 308 1
218 310 1
218 312 1
218 315 4
218 317 22
218 320 21
218 326 14
218 331 4
218 333 25
218 347 4
218 350 3
218 354 1
218 355 1
218 357 1
218 358 1
218 366 1
218 367 35
218 370 1
218 371 1
218 377 1
218 379 3
218 382 1
218 385 1
218 388 1
218 390 2
218 391 39
219 222 1
219 223 2
219 224 3
219 226 20
219 229 42
219 230 1
219 233 45
219 234 1
219 235 1
219 236 2
219 238 556
219 240 4
219 242 3
219 244 1
219 247 2
219 251 2
219 254 1
219 257 2
219 258 13
219 261 2
219 266 37
219 267 40
219 268 32
219 273 106
219 274 1
219 275 4
219 276 2
219 279 1
219 280 1
219 281 2
219 283 2
219 287 3
219 290 1
219 293 117
219 294 49
219 296 2
219 298 1
219 299 1
219 300 43
219 305 1
219 307 1
219 308 1
219 310 34
219 311 3
219 317 1
219 320 1
219 322 1
219 323 35
219 324 22
219 326 1
219 327 1
219 329 33
219 331 2
219 334 1
219 335 1
219 336 1
219 337 6
219 344 1
219 345 1
219 347 1
219 353 2
219 354 64
219 355 86
219 357 1
219 359 29
219 362 1
219 368 6
219 369 2
219 371 39
219 373 1
219 374 41
219 376 1
219 377 59
219 378 5
219 379 18
219 380 56
219 381 24
219 382 94
219 383 1
219 385 44
219 386 55
219 390 1
219 391 1
219 392 3
219 398 1
221 224 3
221 225 61
221 226 60
221 229 96
221 231 77
221 234 35
221 235 33
221 236 53
221 238 285
221 244 1
221 247 4
221 248 1
221 249 1
221 251 41
221 252 30
221 260 1
221 262 1
221 263 1
221 266 1
221 270 19
221 277 2
221 279 35
221 281 2
221 286 34
221 287 1
221 290 48
221 293 2
221 294 1
221 296 1
221 303 1
221 307 1
221 308 94
221 312 1
221 315 12
221 316 2
221 317 77
221 318 50
221 320 75
221 323 3
221 327 1
221 331 10
221 332 1
221 335 1
221 336 15
221 340 1
221 345 5
221 350 16
221 354 2
221 363 4
221 367 57
221 368 2
221 370 1
221 375 2
221 376 1
221 378 1
221 382 81
221 385 1
221 386 1
221 387 1
221 390 30
221 394 1
221 398 1
222 223 4
222 224 1
222 226 75
222 228 208
222 229 2
222 230 3
222 233 32
222 235 1
222 237 3
222 242 1
222 244 63
222 248 56
222 251 4
222 252 3
222 253 1
222 254 59
222 261 10
222 262 77
222 263 1
222 264 2
222 266 12
222 268 49
222 270 1
222 273 81
222 274 1
222 275 25
222 276 19
222 279 1
222 280 76
222 283 8
222 286 2
222 290 105
222 292 146
222 293 1
222 294 6
222 296 167
222 297 73
222 298 57
222 299 1
222 300 10
222 303 3
222 312 1
222 314 2
222 316 59
222 317 1
222 320 1
222 323 60
222 326 1
222 329 24
222 330 62
222 331 5
222 332 1
222 333 15
222 334 2
222 335 3
222 338 6
222 340 72
222 341 126
222 345 1
222 347 14
222 350 5
222 353 5
222 355 87
222 356 2
222 357 1
222 359 37
222 362 3
222 368 1
222 369 2
222 371 1
222 374 33
222 376 1
222 377 8
222 378 3
222 381 1
222 386 43
222 388 1
222 390 24
222 392 2
222 394 48
222 398 73
222 399 107
223 224 24
223 225 1
223 226 6
223 229 4
223 233 1
223 235 1
223 236 5
223 237 72
223 238 5
223 240 60
223 242 16
223 247 7
223 249 43
223 251 7
223 253 1
223 256 7
223 260 5
223 261 33
223 262 27
223 264 1
223 268 2
223 270 45
223 273 2
223 274 50
223 275 49
223 276 38
223 277 44
223 281 2
223 283 72
223 286 1
223 287 8
223 293 2
223 294 14
223 295 3
223 298 21
223 299 64
223 300 2
223 302 19
223 303 103
223 308 72
223 310 2
223 311 83
223 312 18
223 315 1
223 317 25
223 318 2
223 320 1
223 323 9
223 324 6
223 329 35
223 330 30
223 332 20
223 333 9
223 334 36
223 335 20
223 337 8
223 338 39
223 340 5
223 341 1
223 344 22
223 347 1
223 351 54
223 353 11
223 354 1
223 355 2
223 356 2
223 357 4
223 358 1
223 359 9
223 362 11
223 363 47
223 366 6
223 367 1
223 368 25
223 369 8
223 371 20
223 373 1
223 375 1
223 378 11
223 381 2
223 383 1
223 386 36
223 387 65
223 388 4
223 390 62
223 391 11
223 392 124
223 394 31
223 398 28
224 228 4
224 233 4
224 234 6
224 235 8
224 236 1
224 237 32
224 238 1
224 240 15
224 242 45
224 244 2
224 247 9
224 249 34
224 251 2
224 252 2
224 256 12
224 257 6
224 260 1
224 261 20
224 262 1
224 263 1
224 266 1
224 267 2
224 270 41
224 273 3
224 274 1
224 275 1
224 276 30
224 277 53
224 279 1
224 280 2
224 281 6
224 283 60
224 287 1
224 293 3
224 294 3
224 296 3
224 298 1
224 299 1
224 300 1
224 301 1
224 302 9
224 303 25
224 305 1
224 307 1
224 308 30
224 310 1
224 311 95
224 312 35
224 313 1
224 314 1
224 318 2
224 320 29
224 322 6
224 326 13
224 330 1
224 331 43
224 332 1
224 334 2
224 337 1
224 338 35
224 344 55
224 345 1
224 347 8
224 350 74
224 351 1
224 353 1
224 354 2
224 356 1
224 358 9
224 362 1
224 363 31
224 365 1
224 366 2
224 367 1
224 368 2
224 369 1
224 370 3
224 371 1
224 374 1
224 376 1
224 379 14
224 382 1
224 385 4
224 386 1
224 387 18
224 388 2
224 391 1
224 392 42
224 393 1
224 394 2
224 399 5
225 226 97
225 228 1
225 231 52
225 233 6
225 234 68
225 235 21
225 236 80
225 238 127
225 242 2
225 251 23
225 252 26
225 262 30
225 264 30
225 277 1
225 279 108
225 280 1
225 286 17
225 290 58
225 294 5
225 300 1
225 315 7
225 317 67
225 320 44
225 323 2
225 324 1
225 329 1
225 331 1
225 333 1
225 335 14
225 338 26
225 340 22
225 350 26
225 359 19
225 362 1
225 367 80
225 371 41
225 386 1
225 390 4
225 391 1
225 392 6
225 394 1
226 228 101
226 229 12
226 230 5
226 231 48
226 233 11
226 234 79
226 235 19
226 236 198
226 238 241
226 240 1
226 242 10
226 251 136
226 252 70
226 254 29
226 260 1
226 261 1
226 262 120
226 263 73
226 264 12
226 273 71
226 275 13
226 276 1
226 279 42
226 280 48
226 281 1
226 283 9
226 286 52
226 287 10
226 290 91
226 294 5
226 295 1
226 296 1
226 298 1
226 300 33
226 313 19
226 315 13
226 317 66
226 318 1
226 320 86
226 323 107
226 324 4
226 327 1
226 329 14
226 330 1
226 331 1
226 332 4
226 333 4
226 334 1
226 335 1
226 336 22
226 337 2
226 338 6
226 340 5
226 341 27
226 345 9
226 347 3
226 350 52
226 353 2
226 354 1
226 355 4
226 356 1
226 357 29
226 359 2
226 362 2
226 363 2
226 367 68
226 368 4
226 369 10
226 371 2
226 375 3
226 376 22
226 377 1
226 378 2
226 381 2
226 382 2
226 385 10
226 386 8
226 387 1
226 390 62
226 391 1
226 392 1
226 394 2
226 398 1
226 399 39
228 229 71
228 230 2
228 233 1
228 234 1
228 236 26
228 237 5
228 238 49
228 247 6
228 248 40
228 253 16
228 254 179
228 262 225
228 263 8
228 266 3
228 267 117
228 268 50
228 279 2
228 280 90
228 281 17
228 282 75
228 283 1
228 286 28
228 290 102
228 293 1
228 296 23
228 297 1
228 298 2
228 300 4
228 302 1
228 305 242
228 307 119
228 311 1
228 314 81
228 315 10
228 316 44
228 320 4
228 322 138
228 324 36
228 326 50
228 327 3
228 329 1
228 330 1
228 333 2
228 334 2
228 336 6
228 338 2
228 339 16
228 341 104
228 345 138
228 350 3
228 351 1
228 353 3
228 354 1
228 355 53
228 359 1
228 363 1
228 365 108
228 366 2
228 367 2
228 368 69
228 370 159
228 371 1
228 374 257
228 376 2
228 377 13
228 379 1
228 385 2
228 386 25
228 390 1
228 392 3
228 394 130
228 397 144
228 399 67
229 230 1
229 233 28
229 235 63
229 236 1
229 240 2
229 244 1
229 249 1
229 251 3
229 254 1
229 260 1
229 261 2
229 262 53
229 264 1
229 266 2
229 267 1
229 268 1
229 270 13
229 273 75
229 279 1
229 280 1
229 281 3
229 282 75
229 283 7
229 287 1
229 290 1
229 294 4
229 296 1
229 300 23
229 301 1
229 302 1
229 303 1
229 305 30
229 307 67
229 308 2
229 310 1
229 311 1
229 314 82
229 320 1
229 322 87
229 323 22
229 324 16
229 326 67
229 329 2
229 330 1
229 331 24
229 332 1
229 334 1
229 337 3
229 338 1
229 339 1
229 347 90
229 350 1
229 353 25
229 354 3
229 357 1
229 358 1
229 362 1
229 363 1
229 365 149
229 368 1
229 370 87
229 375 1
229 381 45
229 383 1
229 385 28
229 386 1
229 391 1
229 392 2
229 393 1
229 394 75
229 397 51
229 399 1
230 235 1
230 237 1
230 238 3
230 240 1
230 247 42
230 248 10
230 249 1
230 251 1
230 253 6
230 254 25
230 260 34
230 261 1
230 263 8
230 266 3
230 267 3
230 268 7
230 270 4
230 273 2
230 274 73
230 279 1
230 281 19
230 286 1
230 287 62
230 290 4
230 293 6
230 294 2
230 297 76
230 298 1
230 300 156
230 302 1
230 303 1
230 305 2
230 307 2
230 313 2
230 314 18
230 316 11
230 320 1
230 327 96
230 330 25
230 331 3
230 333 44
230 334 25
230 335 37
230 336 10
230 337 17
230 338 1
230 339 9
230 341 1
230 344 2
230 345 242
230 347 1
230 350 50
230 353 32
230 354 1
230 355 25
230 356 43
230 357 1
230 358 1
230 363 1
230 366 19
230 367 11
230 370 1
230 375 28
230 376 2
230 377 52
230 378 1
230 380 1
230 382 7
230 383 2
230 385 2
230 386 1
230 388 2
230 390 56
230 391 38
230 392 1
230 397 1
230 398 1
231 234 47
231 235 21
231 236 64
231 238 56
231 240 70
231 244 1
231 251 64
231 252 37
231 262 1
231 279 29
231 280 1
231 286 22
231 287 1
231 290 52
231 294 78
231 298 1
231 315 3
231 317 87
231 320 65
231 332 1
231 333 1
231 336 1
231 350 28
231 354 31
231 355 1
231 357 1
231 366 1
231 367 64
231 368 1
231 370 2
231 371 1
231 385 54
231 390 23
231 394 1
233 234 8
233 235 1
233 236 3
233 238 294
233 242 12
233 244 22
233 247 1
233 248 19
233 249 2
233 251 59
233 252 16
233 254 1
233 260 11
233 262 32
233 263 149
233 266 1
233 267 34
233 273 139
233 274 1
233 275 3
233 276 3
233 280 18
233 281 12
233 283 3
233 287 1
233 292 2
233 294 1
233 296 33
233 297 40
233 298 34
233 299 1
233 300 15
233 302 1
233 308 1
233 310 34
233 312 2
233 315 2
233 316 18
233 322 31
233 323 48
233 326 2
233 329 4
233 333 2
233 334 1
233 335 1
233 336 1
233 337 1
233 338 12
233 339 15
233 340 20
233 341 15
233 345 1
233 354 1
233 357 1
233 359 4
233 362 2
233 363 1
233 366 1
233 367 1
233 369 1
233 378 6
233 381 10
233 385 11
233 387 2
233 390 1
233 392 3
233 394 62
233 397 11
233 399 19
234 235 14
234 236 43
234 237 1
234 238 545
234 244 6
234 247 1
234 249 3
234 251 35
234 252 37
234 257 1
234 262 16
234 266 1
234 273 1
234 279 41
234 280 4
234 283 1
234 286 18
234 290 38
234 294 1
234 295 1
234 296 1
234 298 3
234 302 3
234 303 3
234 308 1
234 310 9
234 312 4
234 315 60
234 317 32
234 320 47
234 322 4
234 326 6
234 330 54
234 332 1
234 333 2
234 337 1
234 345 1
234 347 68
234 350 31
234 355 2
234 357 48
234 365 39
234 367 37
234 368 1
234 369 3
234 370 18
234 374 1
234 377 1
234 378 1
234 379 2
234 380 1
234 382 1
234 386 1
234 388 4
234 390 17
234 399 2
235 236 22
235 237 2
235 238 13
235 244 59
235 247 1
235 249 2
235 251 4
235 252 5
235 254 43
235 256 1
235 257 1
235 261 2
235 266 2
235 268 2
235 273 2
235 274 2
235 279 4
235 280 10
235 283 1
235 286 3
235 287 2
235 290 11
235 293 1
235 296 3
235 298 2
235 302 3
235 303 3
235 307 1
235 308 3
235 310 40
235 312 7
235 314 80
235 315 6
235 316 9
235 317 16
235 320 34
235 326 56
235 329 1
235 331 6
235 336 3
235 345 58
235 347 86
235 350 2
235 353 1
235 354 4
235 365 67
235 367 19
235 370 100
235 371 2
235 374 1
235 376 2
235 377 1
235 379 2
235 381 11
235 385 2
235 386 8
235 388 5
235 390 8
235 391 2
235 392 1
235 393 1
235 394 75
235 399 2
236 237 1
236 238 446
236 240 2
236 242 8
236 248 3
236 249 2
236 251 99
236 252 34
236 260 15
236 263 10
236 264 1
236 266 2
236 267 148
236 273 75
236 275 30
236 279 54
236 280 32
236 283 3
236 286 70
236 287 1
236 290 83
236 294 2
236 296 1
236 298 1
236 299 1
236 300 40
236 303 1
236 307 38
236 308 1
236 311 1
236 312 1
236 313 7
236 315 46
236 317 43
236 320 75
236 322 25
236 323 113
236 324 10
236 329 42
236 333 3
236 334 1
236 335 1
236 336 2
236 337 13
236 340 21
236 345 6
236 347 2
236 350 36
236 353 1
236 362 1
236 365 67
236 367 67
236 369 7
236 370 50
236 371 1
236 375 2
236 377 7
236 378 4
236 381 5
236 385 4
236 386 7
236 390 65
236 391 1
236 392 1
236 393 1
237 238 1
237 240 51
237 242 21
237 244 2
237 247 2
237 249 48
237 252 3
237 256 1
237 257 1
237 261 5
237 262 1
237 267 3
237 268 2
237 270 41
237 273 1
237 274 10
237 276 87
237 277 50
237 279 1
237 280 1
237 281 3
237 283 70
237 290 1
237 293 1
237 294 3
237 295 1
237 296 2
237 298 1
237 299 8
237 302 48
237 303 74
237 305 1
237 307 1
237 308 80
237 311 48
237 312 15
237 315 1
237 318 53
237 320 1
237 323 1
237 326 1
237 330 1
237 331 5
237 334 4
237 337 1
237 338 30
237 339 1
237 344 38
237 345 1
237 347 4
237 353 1
237 354 215
237 355 1
237 356 2
237 358 11
237 362 94
237 363 84
237 365 1
237 366 1
237 368 133
237 370 1
237 378 2
237 379 1
237 380 3
237 383 1
237 385 1
237 387 36
237 388 3
237 390 1
237 392 44
237 394 1
238 240 32
238 244 39
238 247 1
238 248 31
238 249 1
238 251 64
238 252 34
238 253 1
238 254 3
238 260 1
238 261 2
238 262 72
238 263 81
238 266 4
238 267 115
238 268 12
238 270 4
238 273 22
238 275 9
238 276 1
238 277 3
238 279 22
238 280 44
238 281 3
238 282 1
238 283 3
238 286 136
238 290 40
238 293 21
238 294 32
238 295 1
238 296 1
238 298 4
238 300 2
238 302 1
238 303 2
238 305 14
238 308 1
238 310 3
238 311 1
238 313 2
238 314 3
238 315 6
238 316 19
238 317 81
238 320 92
238 322 1
238 323 3
238 324 12
238 326 2
238 327 2
238 329 2
238 330 6
238 331 2
238 332 1
238 333 1
238 334 345
238 335 1
238 336 351
238 337 1
238 338 2
238 339 430
238 340 112
238 341 272
238 344 708
238 347 6
238 350 42
238 353 1
238 354 6
238 355 6
238 356 1
238 357 46
238 363 1
238 365 3
238 366 5
238 367 46
238 368 5
238 369 1
238 371 3
238 374 32
238 375 48
238 376 1
238 377 6
238 378 6
238 380 1
238 381 2
238 382 1
238 383 3
238 385 1
238 386 3
238 387 1
238 390 39
238 391 10
238 392 3
238 394 8
238 397 77
238 398 1
238 399 2
240 242 24
240 244 10
240 249 62
240 253 1
240 256 1
240 257 6
240 261 1
240 262 2
240 266 1
240 267 1
240 268 1
240 270 34
240 273 2
240 276 14
240 277 37
240 280 1
240 283 51
240 286 95
240 290 16
240 293 1
240 294 1
240 295 1
240 296 1
240 297 1
240 298 1
240 300 1
240 301 28
240 302 1
240 303 77
240 305 2
240 308 29
240 310 1
240 311 89
240 313 13
240 315 15
240 317 89
240 318 1
240 320 49
240 322 1
240 323 2
240 326 1
240 329 2
240 330 5
240 331 1
240 332 17
240 334 2
240 336 1
240 337 2
240 338 30
240 339 2
240 341 1
240 344 22
240 347 7
240 350 105
240 351 41
240 353 2
240 355 2
240 356 1
240 357 18
240 362 1
240 363 78
240 366 8
240 368 15
240 370 1
240 371 9
240 373 1
240 375 1
240 376 2
240 377 2
240 378 2
240 379 1
240 381 122
240 383 1
240 385 1
240 386 1
240 387 39
240 390 3
240 391 6
240 392 55
240 394 3
240 397 2
240 398 46
240 399 1
242 247 24
242 249 22
242 251 3
242 253 1
242 261 10
242 262 1
242 264 1
242 267 2
242 268 1
242 270 38
242 273 6
242 276 10
242 277 36
242 280 1
242 281 2
242 283 76
242 287 1
242 293 1
242 294 1
242 295 4
242 300 11
242 302 34
242 303 13
242 308 29
242 311 90
242 312 1
242 314 1
242 317 48
242 320 25
242 323 17
242 329 3
242 335 90
242 337 1
242 338 27
242 344 19
242 347 1
242 353 1
242 355 1
242 358 2
242 362 2
242 363 84
242 368 96
242 371 2
242 374 3
242 377 1
242 378 1
242 380 1
242 381 1
242 385 8
242 387 88
242 390 2
242 392 30
242 398 4
244 247 2
244 248 54
244 249 3
244 251 96
244 252 1
244 257 1
244 260 1
244 266 1
244 267 1
244 270 2
244 273 72
244 279 28
244 280 50
244 283 22
244 287 1
244 292 49
244 294 2
244 296 86
244 297 82
244 298 44
244 299 1
244 300 87
244 301 1
244 302 3
244 303 4
244 305 1
244 307 3
244 308 2
244 311 1
244 312 6
244 313 16
244 315 93
244 316 34
244 317 32
244 318 2
244 320 27
244 323 87
244 325 1
244 326 8
244 327 2
244 329 71
244 331 77
244 332 44
244 334 1
244 335 22
244 337 2
244 339 1
244 340 39
244 341 22
244 344 1
244 345 1
244 347 78
244 350 30
244 351 1
244 353 2
244 354 4
244 355 102
244 365 14
244 366 1
244 367 1
244 369 3
244 370 73
244 374 2
244 375 1
244 377 2
244 378 113
244 379 2
244 381 1
244 382 1
244 385 2
244 387 1
244 388 1
244 391 2
244 392 39
244 393 2
244 399 80
247 248 5
247 249 4
247 251 3
247 252 1
247 253 20
247 254 6
247 256 41
247 257 62
247 261 105
247 263 19
247 266 1
247 267 7
247 268 3
247 270 7
247 276 1
247 277 1
247 280 1
247 281 107
247 283 1
247 286 1
247 287 1
247 290 11
247 294 2
247 295 40
247 298 1
247 299 54
247 300 1
247 302 50
247 303 1
247 305 1
247 308 3
247 310 2
247 311 6
247 312 43
247 313 1
247 314 2
247 316 6
247 318 39
247 320 1
247 324 1
247 326 2
247 327 42
247 331 1
247 332 1
247 336 18
247 338 1
247 339 42
247 341 1
247 345 31
247 347 2
247 350 54
247 351 53
247 353 4
247 355 1
247 356 2
247 357 2
247 358 51
247 362 47
247 363 1
247 365 3
247 366 2
247 367 5
247 370 1
247 373 60
247 374 2
247 376 7
247 377 31
247 379 1
247 380 1
247 382 6
247 383 47
247 385 1
247 386 2
247 387 73
247 388 1
247 390 1
247 391 2
247 392 3
247 393 4
247 394 1
247 398 109
248 251 4
248 252 135
248 253 2
248 261 2
248 266 179
248 267 41
248 268 31
248 270 4
248 273 52
248 275 19
248 279 3
248 280 56
248 281 2
248 290 7
248 292 29
248 293 27
248 296 56
248 297 33
248 298 77
248 300 2
248 302 2
248 305 44
248 307 1
248 313 4
248 314 3
248 315 1
248 316 336
248 317 1
248 320 5
248 323 50
248 324 1
248 326 1
248 327 47
248 329 2
248 331 6
248 333 3
248 336 1
248 339 7
248 340 45
248 341 17
248 345 3
248 347 1
248 351 1
248 353 1
248 355 1
248 356 2
248 357 22
248 358 1
248 366 20
248 367 3
248 374 16
248 376 1
248 377 13
248 380 24
248 382 7
248 383 1
248 385 2
248 387 3
248 388 1
248 390 7
248 393 14
248 394 6
248 397 33
248 398 1
248 399 43
249 251 1
249 252 3
249 254 1
249 256 2
249 257 3
249 268 2
249 270 71
249 274 1
249 276 17
249 277 28
249 279 1
249 280 15
249 281 1
249 283 42
249 286 1
249 287 19
249 292 1
249 293 1
249 294 104
249 295 1
249 296 3
249 298 128
249 299 1
249 300 3
249 301 55
249 302 54
249 303 56
249 307 4
249 308 36
249 310 1
249 311 58
249 312 10
249 318 1
249 320 68
249 326 3
249 329 84
249 331 7
249 333 73
249 334 1
249 338 59
249 339 2
249 340 1
249 344 23
249 347 18
249 354 3
249 355 1
249 357 1
249 358 14
249 362 1
249 363 67
249 365 17
249 368 1
249 370 72
249 371 1
249 379 2
249 380 1
249 381 24
249 385 109
249 387 25
249 388 2
249 392 76
251 252 28
251 257 1
251 261 4
251 262 1
251 264 36
251 266 2
251 267 16
251 270 11
251 273 6
251 275 12
251 277 1
251 279 59
251 280 2
251 281 1
251 283 17
251 286 59
251 287 5
251 290 20
251 293 1
251 294 3
251 296 3
251 297 18
251 299 1
251 300 37
251 301 2
251 302 2
251 303 1
251 313 41
251 314 1
251 315 39
251 316 1
251 317 95
251 318 4
251 320 143
251 323 33
251 324 2
251 326 1
251 327 1
251 329 23
251 330 1
251 332 1
251 333 1
251 335 1
251 336 1
251 337 4
251 338 2
251 340 4
251 341 59
251 347 36
251 350 31
251 353 1
251 356 1
251 357 74
251 359 9
251 362 1
251 365 1
251 367 39
251 368 2
251 369 7
251 375 4
251 376 7
251 378 6
251 381 5
251 385 3
251 386 2
251 387 3
251 390 55
251 391 1
251 392 2
251 394 1
252 253 1
252 254 1
252 262 1
252 263 41
252 266 161
252 268 1
252 270 1
252 274 1
252 275 14
252 279 35
252 280 13
252 283 1
252 286 31
252 287 3
252 290 27
252 293 19
252 294 1
252 296 39
252 298 1
252 300 2
252 302 3
252 303 45
252 305 20
252 307 5
252 308 1
252 312 37
252 313 1
252 314 2
252 315 26
252 316 175
252 317 34
252 320 56
252 322 1
252 323 1
252 324 34
252 326 81
252 327 49
252 329 1
252 330 1
252 331 1
252 333 5
252 336 1
252 338 1
252 339 1
252 347 1
252 350 79
252 353 2
252 354 6
252 363 2
252 366 2
252 367 35
252 368 1
252 370 2
252 375 1
252 378 1
252 380 27
252 381 2
252 388 1
252 390 40
252 392 2
252 393 15
252 397 28
252 398 1
253 254 2
253 256 36
253 257 17
253 261 10
253 263 2
253 266 3
253 267 27
253 268 3
253 270 58
253 276 1
253 279 1
253 281 17
253 290 18
253 293 1
253 295 12
253 299 15
253 302 19
253 303 36
253 305 12
253 312 39
253 313 1
253 314 1
253 316 11
253 317 1
253 318 14
253 320 3
253 322 1
253 324 1
253 327 8
253 336 10
253 338 1
253 339 14
253 344 1
253 345 2
253 350 1
253 351 45
253 353 1
253 354 1
253 356 1
253 358 16
253 362 105
253 367 1
253 371 1
253 373 26
253 374 2
253 376 1
253 377 33
253 382 1
253 383 18
253 385 1
253 387 21
253 388 1
253 392 1
253 397 4
253 398 8
254 261 1
254 262 68
254 263 6
254 266 8
254 267 2
254 268 18
254 274 11
254 281 3
254 283 1
254 287 1
254 290 27
254 293 3
254 294 1
254 297 28
254 298 1
254 300 5
254 305 91
254 308 1
254 313 1
254 314 99
254 320 1
254 326 77
254 327 14
254 330 41
254 333 1
254 334 7
254 336 1
254 337 54
254 339 1
254 341 6
254 345 174
254 347 1
254 350 11
254 354 9
254 355 14
254 356 6
254 357 1
254 362 1
254 363 3
254 366 17
254 367 4
254 368 2
254 369 1
254 370 1
254 374 202
254 375 75
254 376 3
254 377 17
254 378 1
254 382 66
254 383 1
254 385 1
254 386 1
254 388 1
254 390 2
254 391 13
254 393 19
254 399 44
256 257 46
256 261 21
256 268 2
256 276 16
256 281 29
256 283 1
256 295 26
256 299 47
256 301 3
256 302 33
256 308 7
256 310 3
256 311 3
256 312 63
256 318 48
256 338 9
256 339 34
256 350 1
256 351 53
256 358 48
256 362 43
256 371 1
256 373 43
256 383 34
256 387 1
256 398 23
257 261 31
257 262 1
257 267 3
257 268 64
257 276 10
257 277 11
257 280 2
257 281 45
257 283 1
257 293 2
257 294 1
257 295 19
257 298 1
257 299 47
257 300 1
257 301 4
257 302 27
257 303 1
257 311 2
257 312 69
257 313 1
257 317 3
257 318 36
257 330 2
257 333 1
257 334 2
257 338 2
257 339 53
257 340 1
257 345 3
257 347 2
257 350 1
257 351 53
257 353 2
257 357 2
257 358 56
257 359 1
257 362 37
257 363 3
257 365 1
257 366 7
257 367 16
257 368 4
257 370 109
257 371 1
257 373 70
257 374 2
257 376 1
257 379 1
257 381 22
257 383 56
257 385 1
257 387 2
257 390 2
257 391 7
257 394 2
257 398 33
258 266 51
258 267 43
258 268 46
258 293 29
258 294 45
258 310 22
258 329 46
258 359 34
258 371 64
258 374 67
258 379 29
258 385 32
258 386 40
260 262 1
260 264 34
260 266 1
260 267 1
260 268 1
260 273 6
260 275 5
260 281 16
260 283 8
260 287 30
260 293 1
260 294 3
260 295 1
260 297 27
260 298 17
260 300 52
260 301 37
260 302 3
260 308 1
260 311 3
260 312 1
260 316 1
260 325 29
260 327 22
260 330 1
260 331 30
260 332 1
260 333 13
260 334 1
260 335 32
260 336 29
260 338 12
260 339 1
260 345 3
260 347 1
260 351 1
260 353 27
260 354 15
260 356 24
260 357 2
260 359 14
260 363 2
260 365 1
260 367 22
260 370 1
260 378 60
260 380 6
260 382 45
260 383 1
260 387 1
260 390 27
260 391 1
260 392 3
260 393 9
260 394 1
260 397 1
261 262 2
261 264 1
261 266 2
261 267 4
261 268 2
261 273 1
261 275 5
261 276 9
261 280 1
261 281 12
261 283 3
261 287 6
261 290 1
261 293 1
261 294 15
261 295 10
261 297 1
261 299 18
261 300 1
261 301 1
261 302 126
261 303 46
261 305 1
261 307 1
261 308 1
261 311 131
261 312 39
261 317 36
261 318 25
261 320 1
261 322 1
261 323 3
261 324 1
261 327 1
261 329 9
261 331 1
261 333 52
261 335 65
261 336 1
261 337 3
261 339 37
261 341 1
261 345 1
261 347 3
261 351 42
261 353 19
261 355 1
261 356 1
261 358 51
261 359 4
261 362 57
261 363 63
261 369 1
261 373 46
261 374 5
261 375 1
261 378 15
261 381 1
261 383 29
261 385 6
261 386 26
261 387 35
261 388 29
261 390 5
261 391 1
261 393 2
261 397 1
261 398 33
261 399 1
262 266 2
262 268 20
262 277 26
262 280 18
262 282 54
262 283 1
262 290 42
262 296 5
262 298 68
262 301 1
262 302 1
262 305 41
262 307 62
262 308 1
262 311 6
262 314 77
262 316 101
262 317 18
262 320 1
262 322 81
262 323 1
262 324 3
262 326 74
262 327 1
262 330 62
262 331 2
262 332 5
262 334 47
262 335 2
262 336 1
262 337 1
262 341 11
262 345 159
262 351 8
262 354 1
262 355 63
262 357 1
262 363 3
262 365 86
262 366 5
262 367 3
262 368 63
262 370 52
262 371 20
262 374 115
262 377 1
262 382 1
262 385 1
262 386 7
262 387 1
262 390 18
262 391 57
262 393 1
262 394 128
262 397 12
262 398 7
262 399 49
263 266 6
263 267 6
263 273 1
263 277 1
263 286 18
263 290 9
263 294 1
263 298 4
263 308 1
263 310 1
263 312 1
263 313 14
263 317 1
263 323 2
263 326 1
263 327 2
263 330 2
263 332 5
263 336 4
263 339 1
263 341 1
263 344 1
263 345 2
263 347 6
263 355 1
263 356 1
263 357 1
263 374 2
263 376 33
263 377 16
263 381 3
263 387 1
263 390 1
263 391 1
263 397 33
264 267 1
264 275 3
264 276 1
264 283 2
264 287 27
264 294 2
264 300 39
264 301 57
264 308 1
264 311 1
264 313 21
264 320 1
264 323 1
264 325 8
264 327 18
264 331 17
264 333 16
264 335 21
264 336 17
264 337 3
264 338 1
264 341 40
264 353 51
264 354 17
264 356 24
264 357 81
264 362 1
264 363 1
264 365 1
264 367 21
264 376 19
264 378 56
264 380 7
264 381 1
264 382 50
264 385 1
264 386 1
264 387 2
264 390 1
264 392 13
264 393 14
264 394 1
266 267 79
266 268 69
266 270 21
266 275 28
266 280 33
266 283 1
266 286 2
266 287 1
266 290 4
266 293 95
266 294 55
266 296 3
266 297 15
266 298 4
266 300 3
266 301 1
266 302 1
266 305 28
266 310 75
266 311 1
266 312 1
266 313 29
266 314 50
266 316 129
266 320 1
266 323 1
266 324 1
266 326 1
266 327 85
266 329 140
266 330 74
266 331 5
266 333 1
266 334 2
266 336 1
266 337 25
266 339 16
266 341 1
266 344 19
266 345 1
266 347 1
266 351 2
266 354 3
266 355 11
266 356 6
266 359 101
266 362 1
266 366 1
266 367 1
266 369 1
266 370 1
266 371 77
266 374 122
266 376 1
266 377 19
266 378 3
266 379 40
266 380 62
266 381 1
266 382 4
266 385 67
266 386 62
266 387 29
266 390 9
266 392 1
266 393 49
266 394 93
266 397 9
266 398 1
266 399 3
267 268 70
267 276 1
267 281 7
267 286 51
267 290 24
267 293 62
267 294 67
267 296 1
267 297 5
267 299 5
267 300 1
267 302 2
267 305 72
267 307 88
267 310 69
267 311 8
267 312 8
267 313 8
267 314 3
267 315 61
267 316 36
267 318 14
267 320 4
267 322 65
267 324 41
267 327 101
267 329 58
267 330 1
267 331 2
267 333 2
267 335 1
267 336 2
267 339 30
267 340 47
267 341 35
267 344 5
267 345 1
267 347 1
267 351 1
267 354 1
267 355 2
267 356 5
267 358 11
267 359 48
267 362 6
267 365 57
267 367 2
267 368 1
267 370 113
267 371 69
267 373 6
267 374 118
267 376 45
267 377 35
267 378 1
267 379 43
267 382 1
267 383 5
267 385 38
267 386 80
267 387 2
267 390 2
267 393 1
267 394 7
267 397 65
267 398 2
267 399 1
268 270 1
268 280 208
268 281 3
268 283 3
268 286 1
268 293 76
268 294 87
268 296 61
268 299 1
268 300 1
268 302 1
268 305 5
268 307 41
268 308 2
268 310 53
268 311 3
268 312 4
268 313 1
268 314 3
268 316 1
268 320 1
268 322 23
268 323 72
268 326 21
268 327 4
268 329 79
268 331 7
268 333 1
268 334 2
268 336 1
268 337 1
268 338 1
268 339 2
268 340 1
268 341 75
268 345 10
268 347 1
268 350 3
268 351 1
268 353 1
268 355 59
268 356 2
268 358 1
268 359 72
268 362 3
268 363 1
268 367 54
268 370 168
268 371 69
268 373 3
268 374 85
268 376 3
268 377 14
268 378 2
268 379 67
268 381 69
268 382 4
268 383 8
268 385 37
268 386 185
268 387 1
268 390 5
268 393 4
268 394 37
268 397 2
268 399 14
270 273 1
270 276 12
270 277 46
270 281 87
270 283 37
270 286 1
270 293 3
270 294 1
270 300 1
270 303 141
270 308 23
270 310 24
270 311 28
270 313 3
270 314 52
270 316 1
270 323 2
270 324 3
270 326 1
270 327 1
270 329 1
270 331 1
270 332 1
270 338 69
270 339 6
270 340 1
270 341 1
270 344 28
270 345 1
270 347 1
270 350 1
270 355 1
270 356 14
270 357 1
270 363 116
270 366 1
270 367 1
270 368 1
270 371 1
270 374 1
270 375 1
270 376 1
270 377 2
270 378 1
270 381 1
270 382 1
270 383 1
270 385 3
270 386 1
270 387 99
270 390 3
270 392 71
270 393 1
273 274 1
273 275 3
273 276 2
273 277 1
273 279 1
273 280 100
273 281 4
273 283 1
273 292 57
273 293 1
273 294 2
273 296 76
273 297 65
273 298 63
273 299 1
273 300 35
273 301 1
273 302 2
273 303 1
273 307 1
273 308 2
273 310 56
273 312 1
273 313 64
273 315 2
273 316 44
273 318 1
273 320 6
273 323 194
273 324 5
273 326 1
273 329 1
273 330 1
273 332 1
273 333 3
273 334 2
273 335 1
273 338 2
273 340 47
273 341 131
273 345 1
273 347 1
273 350 1
273 353 1
273 354 1
273 355 1
273 356 1
273 357 3
273 359 1
273 363 1
273 366 1
273 367 2
273 368 1
273 369 2
273 370 1
273 371 1
273 374 2
273 375 1
273 376 1
273 378 2
273 380 1
273 381 45
273 382 1
273 385 80
273 386 1
273 387 1
273 388 1
273 390 3
273 394 2
273 397 1
273 399 44
274 290 4
274 294 1
274 310 1
274 312 3
274 318 1
274 320 1
274 326 1
274 330 38
274 331 5
274 334 16
274 335 24
274 337 28
274 345 25
274 347 1
274 354 4
274 355 87
274 356 1
274 362 1
274 366 10
274 370 5
274 375 10
274 376 1
274 377 64
274 379 2
274 380 2
274 388 1
274 391 13
274 399 32
275 276 4
275 287 13
275 293 56
275 294 7
275 296 1
275 298 1
275 299 17
275 300 26
275 301 5
275 308 5
275 316 10
275 317 2
275 318 1
275 323 8
275 324 1
275 325 5
275 327 9
275 329 109
275 331 64
275 333 43
275 334 1
275 335 39
275 336 94
275 337 4
275 338 9
275 345 89
275 350 1
275 353 31
275 354 12
275 356 7
275 357 4
275 359 109
275 366 1
275 367 1
275 369 29
275 374 33
275 376 1
275 377 1
275 378 13
275 380 52
275 382 13
275 385 2
275 386 43
275 387 1
275 390 93
275 393 48
276 277 75
276 281 1
276 283 38
276 287 4
276 293 1
276 294 4
276 295 1
276 300 1
276 302 1
276 303 84
276 305 1
276 308 16
276 311 25
276 312 30
276 313 2
276 314 1
276 316 1
276 318 1
276 324 1
276 329 1
276 333 23
276 335 9
276 337 2
276 338 26
276 344 9
276 347 1
276 350 1
276 351 1
276 353 13
276 356 1
276 358 2
276 359 5
276 362 1
276 363 14
276 365 1
276 366 2
276 368 2
276 375 1
276 378 6
276 381 1
276 386 1
276 387 16
276 390 1
276 392 75
277 280 1
277 283 45
277 293 1
277 295 1
277 296 41
277 298 26
277 301 1
277 302 1
277 303 27
277 307 1
277 308 60
277 310 1
277 311 49
277 312 7
277 317 14
277 320 1
277 330 16
277 331 1
277 333 63
277 334 37
277 335 2
277 336 1
277 338 36
277 341 1
277 344 57
277 351 10
277 354 1
277 355 50
277 357 2
277 363 39
277 366 12
277 368 2
277 370 3
277 371 3
277 381 1
277 382 3
277 385 2
277 387 21
277 390 59
277 391 169
277 392 56
277 393 1
277 394 44
277 397 4
277 398 1
279 280 2
279 282 4
279 283 1
279 286 10
279 287 1
279 290 148
279 292 29
279 298 29
279 305 4
279 307 64
279 310 1
279 314 180
279 315 66
279 316 12
279 317 27
279 320 32
279 322 1
279 323 28
279 326 86
279 327 1
279 329 1
279 330 122
279 333 2
279 337 83
279 340 64
279 345 1
279 347 90
279 350 20
279 356 199
279 358 1
279 365 15
279 367 44
279 386 1
279 388 1
279 390 12
279 393 1
279 397 41
280 283 1
280 290 1
280 292 17
280 296 172
280 297 35
280 298 56
280 301 2
280 302 17
280 303 17
280 307 87
280 308 42
280 310 3
280 311 1
280 312 23
280 313 1
280 314 1
280 315 42
280 316 17
280 317 2
280 320 11
280 322 58
280 323 203
280 326 27
280 329 1
280 331 5
280 332 1
280 333 1
280 335 1
280 336 1
280 340 20
280 341 75
280 347 9
280 350 4
280 353 1
280 355 38
280 356 2
280 358 1
280 362 1
280 365 19
280 368 1
280 370 144
280 374 63
280 375 84
280 377 8
280 379 1
280 380 2
280 381 4
280 382 3
280 386 21
280 387 1
280 388 3
280 390 6
280 392 1
280 393 2
280 394 62
280 397 1
280 399 82
281 283 1
281 290 13
281 293 2
281 295 4
281 298 26
281 299 23
281 300 1
281 302 25
281 303 75
281 308 1
281 310 1
281 311 2
281 312 36
281 314 76
281 316 1
281 318 20
281 320 1
281 326 1
281 327 15
281 334 2
281 336 39
281 337 1
281 338 28
281 339 26
281 340 1
281 345 26
281 351 17
281 358 25
281 362 32
281 363 43
281 367 9
281 368 20
281 371 1
281 373 20
281 374 4
281 376 52
281 377 45
281 378 1
281 381 17
281 382 1
281 383 40
281 385 2
281 387 1
281 388 13
281 392 2
281 397 1
281 398 17
282 292 2
282 305 65
282 307 91
282 314 93
282 322 68
282 323 2
282 324 8
282 326 35
282 330 5
282 337 3
282 347 1
282 356 3
282 365 65
282 370 78
282 394 59
282 397 32
283 287 3
283 290 1
283 292 1
283 294 47
283 295 26
283 296 3
283 298 2
283 299 1
283 300 2
283 301 2
283 302 1
283 303 45
283 305 2
283 308 54
283 310 1
283 311 65
283 312 3
283 314 1
283 315 1
283 316 1
283 317 1
283 318 63
283 320 3
283 322 1
283 323 8
283 324 4
283 326 1
283 327 2
283 329 11
283 333 3
283 335 2
283 337 3
283 338 38
283 340 3
283 344 36
283 345 1
283 347 2
283 350 2
283 351 82
283 353 2
283 354 1
283 355 2
283 358 9
283 359 4
283 362 35
283 363 54
283 365 1
283 368 3
283 369 5
283 371 1
283 374 1
283 375 17
283 378 6
283 380 2
283 381 1
283 382 2
283 385 2
283 386 5
283 387 30
283 390 6
283 391 1
283 392 57
283 394 1
283 397 1
283 398 50
286 290 16
286 293 1
286 298 1
286 302 1
286 303 1
286 305 19
286 312 2
286 313 29
286 314 3
286 315 6
286 316 6
286 317 44
286 320 107
286 327 14
286 329 3
286 330 3
286 331 1
286 337 1
286 339 1
286 341 13
286 344 1
286 345 2
286 347 61
286 350 25
286 353 2
286 356 1
286 363 1
286 367 25
286 368 1
286 374 24
286 375 1
286 376 27
286 377 1
286 378 1
286 381 107
286 387 1
286 390 33
286 397 10
287 290 1
287 293 1
287 294 4
287 297 1
287 298 1
287 299 27
287 300 32
287 301 82
287 303 1
287 308 11
287 310 1
287 311 1
287 312 30
287 315 39
287 316 1
287 317 1
287 320 1
287 323 15
287 324 3
287 325 53
287 327 30
287 329 97
287 331 30
287 332 5
287 333 55
287 335 45
287 336 21
287 337 1
287 338 1
287 340 4
287 347 1
287 353 9
287 354 21
287 355 1
287 356 41
287 357 2
287 359 8
287 362 12
287 366 1
287 367 2
287 369 2
287 370 1
287 375 3
287 376 1
287 378 43
287 380 15
287 381 2
287 382 46
287 383 20
287 386 18
287 387 1
287 390 10
287 392 5
287 393 63
287 394 1
290 292 51
290 293 1
290 296 58
290 297 1
290 298 1
290 300 1
290 305 14
290 307 1
290 310 1
290 311 1
290 314 72
290 315 36
290 316 5
290 317 51
290 320 51
290 322 101
290 323 2
290 324 1
290 327 4
290 329 1
290 331 2
290 333 60
290 336 3
290 339 1
290 341 45
290 345 2
290 347 42
290 350 20
290 354 1
290 356 1
290 357 1
290 358 1
290 359 1
290 365 1
290 366 59
290 367 58
290 370 63
290 374 24
290 377 24
290 378 90
290 385 43
290 386 2
290 388 1
290 390 9
290 391 2
290 393 5
290 394 2
290 397 42
290 399 46
292 296 130
292 297 73
292 298 27
292 305 2
292 307 17
292 314 42
292 316 6
292 317 1
292 323 93
292 326 56
292 330 104
292 334 1
292 337 36
292 340 8
292 341 84
292 345 4
292 347 4
292 350 2
292 356 53
292 368 1
292 378 1
292 387 1
292 399 55
293 294 46
293 295 1
293 297 1
293 298 1
293 300 2
293 302 2
293 303 1
293 305 9
293 307 1
293 310 62
293 311 4
293 312 3
293 313 2
293 314 3
293 316 23
293 317 1
293 318 2
293 320 1
293 322 1
293 326 1
293 327 3
293 329 59
293 331 1
293 332 2
293 333 1
293 335 1
293 336 1
293 338 1
293 339 5
293 341 1
293 344 7
293 345 2
293 347 1
293 350 2
293 351 2
293 354 1
293 356 3
293 357 1
293 358 2
293 359 57
293 362 2
293 363 4
293 365 19
293 367 2
293 368 1
293 371 63
293 373 1
293 374 59
293 375 33
293 376 11
293 377 5
293 378 39
293 379 57
293 380 46
293 381 1
293 382 47
293 383 3
293 385 29
293 386 76
293 387 3
293 390 1
293 391 72
293 392 2
293 393 147
293 394 1
293 399 1
294 298 9
294 299 20
294 300 94
294 303 1
294 308 2
294 310 59
294 311 2
294 312 2
294 313 1
294 314 1
294 317 1
294 318 19
294 323 3
294 326 1
294 329 190
294 331 2
294 332 4
294 333 25
294 334 116
294 335 25
294 337 9
294 338 2
294 339 1
294 340 1
294 344 1
294 345 1
294 347 3
294 350 6
294 351 1
294 353 22
294 354 197
294 355 96
294 356 2
294 357 2
294 358 5
294 359 76
294 362 47
294 367 1
294 369 15
294 371 67
294 374 73
294 375 6
294 376 3
294 377 1
294 378 13
294 379 69
294 381 3
294 382 3
294 383 1
294 385 238
294 386 87
294 388 1
294 390 11
294 391 1
294 392 20
294 393 1
294 397 1
295 299 17
295 302 53
295 303 2
295 308 3
295 311 1
295 312 48
295 314 1
295 318 34
295 327 1
295 339 16
295 351 33
295 355 1
295 358 39
295 362 25
295 369 1
295 371 2
295 373 19
295 383 15
295 392 1
295 398 6
296 297 83
296 298 69
296 302 11
296 303 41
296 307 146
296 308 8
296 310 107
296 311 4
296 312 47
296 315 101
296 316 35
296 318 1
296 320 4
296 322 16
296 323 89
296 326 82
296 327 1
296 330 1
296 331 4
296 332 2
296 333 111
296 334 2
296 336 1
296 337 2
296 338 1
296 339 1
296 340 42
296 341 278
296 344 1
296 345 2
296 347 13
296 354 1
296 355 41
296 356 1
296 357 3
296 358 1
296 362 1
296 363 1
296 365 8
296 366 2
296 369 1
296 370 136
296 371 76
296 374 65
296 375 1
296 376 4
296 377 2
296 379 2
296 381 1
296 386 44
296 388 1
296 390 2
296 391 43
296 394 51
296 398 1
296 399 54
297 298 53
297 313 4
297 314 22
297 316 24
297 323 83
297 329 1
297 330 4
297 336 1
297 337 1
297 339 2
297 340 37
297 341 57
297 344 1
297 345 1
297 353 1
297 355 8
297 358 1
297 359 1
297 362 1
297 368 1
297 370 1
297 375 59
297 376 1
297 377 1
297 378 5
297 381 1
297 386 1
297 387 9
297 388 4
297 390 9
297 393 1
297 397 1
297 399 67
298 302 1
298 305 2
298 310 1
298 311 5
298 316 90
298 317 7
298 322 1
298 323 49
298 327 2
298 330 31
298 331 1
298 332 3
298 333 1
298 334 43
298 335 1
298 338 22
298 339 3
298 340 60
298 341 11
298 345 21
298 347 4
298 350 3
298 351 8
298 355 17
298 356 17
298 357 2
298 363 1
298 365 28
298 366 10
298 367 1
298 368 3
298 371 7
298 374 4
298 376 1
298 378 1
298 381 67
298 390 20
298 391 26
298 393 1
298 394 54
298 398 2
298 399 280
299 300 1
299 302 41
299 303 1
299 308 1
299 311 2
299 312 96
299 316 1
299 318 63
299 323 1
299 326 2
299 329 21
299 330 1
299 333 1
299 335 1
299 337 6
299 339 44
299 347 1
299 351 93
299 353 2
299 358 60
299 359 3
299 362 55
299 363 20
299 368 1
299 369 10
299 373 44
299 375 1
299 378 1
299 381 1
299 383 36
299 386 3
299 390 39
299 392 1
299 397 1
299 398 31
300 301 63
300 307 1
300 310 1
300 311 2
300 313 1
300 314 1
300 315 2
300 317 1
300 318 3
300 323 175
300 324 1
300 325 66
300 327 51
300 329 39
300 330 1
300 331 62
300 332 70
300 333 188
300 335 163
300 336 31
300 337 1
300 338 7
300 340 2
300 341 2
300 345 119
300 353 31
300 354 48
300 355 1
300 356 129
300 357 2
300 359 4
300 366 2
300 368 1
300 369 6
300 371 2
300 374 2
300 376 1
300 377 1
300 378 258
300 379 1
300 380 86
300 381 9
300 382 58
300 383 2
300 385 37
300 386 4
300 387 2
300 388 1
300 390 100
300 391 2
300 393 46
300 398 1
300 399 2
301 302 4
301 303 2
301 311 11
301 312 3
301 316 1
301 318 1
301 320 39
301 325 51
301 327 41
301 330 4
301 331 29
301 332 7
301 333 43
301 335 47
301 336 31
301 337 1
301 345 1
301 350 1
301 351 3
301 353 43
301 354 25
301 356 43
301 357 1
301 363 17
301 366 1
301 368 14
301 370 2
301 371 2
301 378 69
301 380 13
301 381 1
301 382 69
301 387 2
301 393 39
301 394 2
301 397 1
301 398 11
302 303 10
302 305 1
302 307 10
302 308 73
302 311 2
302 312 70
302 314 1
302 315 5
302 316 3
302 318 20
302 320 12
302 322 4
302 326 1
302 330 3
302 331 4
302 332 2
302 333 1
302 338 1
302 339 36
302 345 1
302 347 13
302 351 133
302 355 1
302 356 1
302 357 2
302 358 250
302 362 47
302 363 56
302 365 19
302 367 1
302 368 24
302 370 64
302 371 2
302 373 40
302 379 7
302 380 8
302 381 1
302 383 34
302 385 1
302 390 3
302 392 4
302 394 1
302 398 18
303 307 2
303 308 11
303 311 94
303 312 106
303 314 2
303 315 24
303 317 2
303 320 9
303 323 1
303 326 4
303 329 2
303 330 4
303 333 1
303 334 1
303 338 57
303 344 17
303 345 2
303 347 1
303 351 1
303 354 2
303 358 2
303 362 1
303 363 57
303 367 1
303 368 1
303 370 10
303 371 2
303 376 30
303 378 1
303 379 2
303 380 1
303 385 3
303 387 85
303 388 159
303 390 1
303 392 70
303 398 3
305 307 75
305 310 1
305 311 1
305 314 60
305 316 21
305 320 50
305 322 29
305 323 3
305 324 1
305 326 14
305 327 10
305 329 2
305 330 7
305 334 3
305 337 6
305 339 3
305 341 4
305 344 1
305 345 112
305 347 47
305 351 3
305 355 1
305 356 6
305 357 2
305 359 1
305 365 24
305 366 4
305 367 1
305 368 1
305 370 69
305 374 205
305 377 6
305 378 1
305 381 1
305 382 8
305 387 1
305 393 1
305 394 19
305 397 65
305 399 1
307 308 23
307 312 5
307 314 280
307 315 47
307 320 4
307 322 135
307 323 17
307 324 6
307 326 80
307 327 1
307 329 68
307 330 182
307 334 1
307 336 2
307 337 46
307 341 123
307 347 1
307 351 1
307 354 3
307 356 57
307 359 1
307 365 142
307 370 275
307 374 1
307 380 1
307 385 1
307 390 1
307 393 16
307 394 61
307 397 9
307 399 1
308 310 1
308 311 32
308 312 13
308 315 34
308 320 7
308 323 2
308 326 9
308 329 2
308 331 48
308 336 1
308 338 9
308 344 33
308 347 3
308 351 3
308 353 48
308 357 20
308 362 1
308 363 42
308 365 4
308 369 1
308 370 110
308 371 1
308 379 1
308 380 4
308 383 15
308 385 22
308 386 1
308 387 33
308 388 1
308 390 132
308 391 1
308 392 21
308 394 1
308 397 15
308 398 1
308 399 1
310 311 1
310 312 2
310 314 82
310 316 1
310 318 2
310 320 2
310 323 1
310 329 45
310 330 45
310 333 1
310 338 2
310 339 4
310 344 1
310 347 2
310 353 4
310 355 1
310 357 8
310 358 2
310 359 43
310 362 1
310 365 1
310 367 4
310 369 1
310 370 1
310 371 54
310 373 2
310 374 80
310 376 2
310 379 22
310 381 2
310 385 52
310 386 59
310 388 1
310 391 1
310 392 1
310 393 2
310 394 2
310 397 2
310 398 1
311 312 3
311 317 64
311 318 2
311 322 1
311 327 1
311 330 2
311 331 1
311 332 5
311 334 1
311 335 85
311 336 2
311 337 1
311 338 38
311 341 2
311 344 22
311 345 2
311 347 2
311 350 1
311 351 19
311 353 1
311 355 1
311 356 1
311 357 2
311 358 1
311 362 1
311 363 148
311 365 1
311 366 7
311 368 13
311 370 1
311 371 10
311 374 2
311 376 2
311 377 1
311 378 2
311 381 2
311 385 1
311 386 1
311 387 67
311 388 75
311 391 2
311 392 72
311 394 4
311 397 1
311 398 28
312 315 44
312 316 5
312 317 1
312 318 49
312 320 7
312 322 2
312 326 3
312 327 2
312 329 1
312 330 1
312 331 1
312 332 2
312 333 2
312 334 1
312 338 55
312 339 36
312 344 1
312 347 3
312 351 68
312 354 3
312 357 2
312 358 45
312 362 58
312 363 1
312 365 1
312 367 1
312 368 2
312 370 9
312 371 2
312 373 50
312 374 3
312 375 2
312 376 1
312 378 4
312 379 1
312 380 3
312 381 1
312 382 1
312 383 53
312 385 1
312 386 2
312 387 2
312 388 11
312 391 1
312 392 2
312 397 13
312 398 35
312 399 1
313 314 18
313 315 11
313 316 1
313 317 4
313 320 31
313 322 1
313 332 3
313 334 1
313 339 23
313 341 22
313 344 5
313 345 4
313 350 2
313 354 2
313 355 1
313 356 3
313 357 36
313 362 1
313 367 6
313 368 17
313 369 17
313 371 1
313 374 1
313 376 8
313 377 6
313 381 3
313 382 1
313 383 1
313 385 1
313 387 3
313 388 12
313 390 1
313 393 1
314 316 3
314 320 1
314 322 90
314 323 40
314 324 35
314 326 194
314 327 3
314 330 311
314 333 64
314 336 1
314 337 95
314 339 19
314 344 6
314 345 94
314 347 74
314 351 1
314 354 1
314 356 107
314 358 1
314 363 1
314 365 75
314 366 56
314 367 1
314 368 2
314 370 85
314 374 2
314 376 3
314 377 4
314 378 29
314 381 29
314 382 3
314 383 2
314 385 96
314 386 1
314 387 67
314 392 1
314 393 2
314 394 87
314 397 96
314 399 1
315 317 32
315 320 33
315 322 5
315 326 5
315 329 53
315 331 3
315 334 1
315 335 1
315 336 11
315 337 14
315 347 40
315 350 104
315 354 1
315 356 1
315 357 1
315 365 37
315 367 17
315 370 101
315 376 1
315 380 1
315 385 1
315 386 1
315 387 1
315 388 1
315 390 17
315 391 1
316 320 2
316 323 41
316 324 1
316 327 13
316 329 1
316 331 1
316 334 1
316 337 2
316 339 2
316 340 63
316 341 10
316 344 1
316 345 2
316 353 3
316 356 1
316 357 1
316 363 1
316 365 15
316 366 28
316 367 3
316 370 3
316 374 15
316 376 1
316 377 5
316 380 8
316 381 1
316 382 5
316 383 1
316 385 1
316 387 1
316 393 23
316 394 1
316 397 48
316 399 20
317 320 182
317 329 2
317 330 20
317 331 4
317 332 1
317 333 1
317 334 24
317 335 58
317 336 1
317 337 1
317 345 2
317 350 27
317 351 1
317 355 17
317 357 76
317 362 1
317 363 52
317 366 11
317 367 52
317 368 1
317 371 10
317 374 4
317 375 1
317 377 2
317 381 63
317 382 1
317 387 1
317 390 53
317 391 20
317 393 1
317 394 27
318 323 2
318 324 1
318 329 3
318 333 1
318 337 2
318 338 1
318 339 58
318 345 1
318 347 1
318 351 38
318 357 1
318 358 55
318 359 1
318 362 120
318 367 2
318 368 67
318 369 1
318 371 1
318 373 44
318 374 2
318 376 1
318 378 4
318 381 2
318 382 1
318 383 36
318 387 4
318 388 1
318 390 4
318 391 1
318 392 1
318 398 39
320 323 2
320 326 8
320 327 1
320 329 4
320 331 23
320 333 2
320 334 1
320 335 1
320 336 1
320 337 3
320 338 1
320 339 1
320 341 5
320 345 3
320 347 127
320 350 62
320 354 2
320 356 2
320 357 14
320 363 1
320 365 25
320 367 57
320 370 35
320 374 4
320 375 1
320 376 3
320 377 3
320 378 1
320 379 25
320 380 3
320 381 25
320 382 54
320 383 1
320 386 1
320 388 3
320 390 48
320 391 1
320 392 1
320 394 1
320 397 24
320 399 9
322 323 1
322 324 72
322 326 51
322 331 3
322 332 64
322 333 5
322 334 40
322 341 15
322 345 3
322 353 1
322 357 1
322 359 1
322 363 2
322 365 93
322 366 1
322 368 1
322 370 259
322 378 18
322 382 1
322 385 3
322 386 1
322 391 107
322 394 194
322 397 82
323 324 3
323 326 97
323 327 2
323 329 23
323 330 82
323 331 2
323 332 67
323 333 3
323 334 2
323 335 2
323 337 33
323 338 5
323 340 34
323 341 51
323 344 1
323 345 61
323 347 3
323 353 1
323 354 1
323 355 1
323 356 97
323 358 2
323 359 2
323 362 12
323 363 9
323 365 7
323 368 1
323 369 4
323 370 2
323 375 6
323 378 10
323 380 28
323 381 6
323 385 47
323 386 12
323 387 116
323 390 9
323 392 9
323 393 1
323 394 2
323 397 1
323 399 51
324 326 31
324 327 2
324 330 1
324 332 1
324 333 1
324 340 34
324 351 1
324 354 24
324 355 16
324 357 1
324 359 1
324 365 9
324 367 1
324 368 3
324 370 32
324 374 1
324 375 1
324 377 40
324 378 1
324 380 39
324 381 1
324 382 2
324 386 5
324 387 1
324 392 1
324 394 35
324 397 32
324 398 2
324 399 1
325 327 46
325 331 43
325 333 29
325 335 74
325 336 38
325 345 1
325 353 5
325 354 60
325 355 1
325 356 51
325 366 1
325 377 2
325 378 56
325 380 52
325 382 40
325 386 1
325 393 55
326 329 1
326 330 48
326 331 30
326 333 1
326 337 55
326 338 1
326 341 60
326 345 86
326 347 35
326 351 1
326 354 2
326 356 82
326 365 73
326 366 1
326 368 1
326 370 100
326 379 17
326 380 1
326 385 1
326 386 2
326 387 1
326 388 3
326 394 20
326 397 37
326 399 1
327 329 95
327 330 73
327 331 54
327 332 101
327 333 43
327 334 1
327 335 59
327 336 74
327 337 18
327 339 2
327 340 1
327 341 1
327 344 3
327 345 79
327 347 3
327 350 41
327 353 38
327 354 31
327 355 3
327 356 41
327 357 1
327 363 2
327 366 1
327 367 12
327 368 3
327 369 7
327 374 1
327 375 58
327 376 4
327 377 15
327 378 137
327 380 42
327 381 5
327 382 51
327 383 1
327 385 2
327 386 1
327 387 2
327 388 2
327 390 2
327 391 83
327 393 33
327 397 1
327 398 1
329 330 83
329 331 81
329 332 81
329 333 29
329 335 7
329 336 28
329 337 38
329 338 3
329 339 2
329 340 2
329 347 2
329 350 7
329 351 2
329 353 8
329 354 5
329 355 94
329 356 3
329 357 3
329 359 87
329 362 4
329 365 1
329 366 1
329 367 1
329 368 1
329 369 23
329 371 66
329 374 58
329 375 13
329 376 2
329 377 2
329 378 26
329 379 35
329 381 4
329 382 1
329 383 1
329 385 108
329 386 97
329 390 81
329 392 4
329 393 38
329 394 1
329 397 4
330 332 27
330 333 1
330 334 137
330 335 2
330 337 230
330 338 1
330 339 1
330 345 38
330 350 6
330 351 3
330 353 3
330 354 19
330 355 32
330 356 122
330 357 22
330 363 27
330 366 28
330 368 25
330 371 45
330 375 34
330 376 1
330 377 49
330 378 6
330 382 33
330 385 1
330 387 1
330 388 1
330 390 9
330 391 40
330 392 1
330 393 1
330 394 22
330 397 1
330 398 135
331 332 48
331 333 61
331 334 3
331 335 54
331 336 62
331 341 2
331 345 3
331 347 27
331 353 55
331 354 61
331 355 80
331 356 35
331 357 20
331 359 2
331 363 2
331 365 5
331 366 2
331 370 22
331 371 1
331 377 8
331 378 85
331 379 74
331 380 61
331 381 3
331 382 46
331 383 1
331 385 30
331 386 1
331 388 1
331 390 92
331 391 6
331 392 1
331 393 34
331 394 11
331 397 2
331 398 2
331 399 10
332 333 1
332 334 131
332 336 38
332 337 1
332 339 1
332 341 1
332 345 48
332 347 7
332 350 2
332 351 11
332 355 92
332 356 72
332 357 8
332 358 1
332 362 1
332 363 36
332 366 2
332 367 2
332 368 91
332 371 307
332 375 79
332 376 4
332 378 95
332 379 26
332 380 26
332 381 11
332 385 1
332 390 100
332 391 246
332 393 1
332 394 4
332 398 91
333 334 1
333 335 103
333 336 38
333 337 1
333 341 1
333 345 55
333 347 35
333 350 2
333 353 112
333 354 61
333 355 1
333 356 76
333 358 3
333 359 16
333 362 1
333 366 86
333 367 2
333 368 1
333 369 3
333 374 1
333 375 2
333 376 2
333 378 196
333 379 1
333 380 32
333 381 1
333 382 35
333 385 60
333 386 61
333 390 109
333 391 50
333 393 40
333 394 1
333 399 1
334 337 68
334 341 1
334 345 25
334 347 1
334 350 1
334 351 2
334 353 63
334 354 94
334 355 148
334 357 4
334 363 13
334 365 3
334 366 25
334 368 20
334 371 29
334 374 1
334 375 24
334 376 2
334 377 23
334 381 1
334 385 2
334 388 1
334 390 23
334 391 40
334 392 1
334 394 47
334 398 9
335 336 56
335 337 2
335 340 2
335 345 2
335 350 31
335 351 1
335 353 111
335 354 69
335 356 69
335 357 2
335 359 61
335 363 68
335 367 1
335 368 2
335 369 1
335 371 77
335 375 21
335 376 21
335 377 1
335 378 127
335 380 41
335 382 28
335 386 20
335 387 1
335 388 2
335 390 7
335 393 49
335 394 4
336 344 1
336 345 26
336 347 8
336 350 17
336 353 46
336 354 32
336 356 33
336 359 80
336 367 1
336 370 1
336 371 1
336 374 1
336 375 33
336 376 3
336 377 89
336 378 81
336 380 45
336 381 1
336 382 41
336 385 1
336 386 1
336 387 1
336 390 1
336 391 37
336 393 23
336 397 1
336 398 1
337 338 3
337 340 1
337 344 1
337 345 23
337 353 1
337 354 24
337 355 19
337 356 157
337 357 2
337 359 2
337 362 1
337 363 1
337 366 31
337 368 4
337 369 7
337 370 6
337 371 4
337 375 31
337 377 20
337 378 7
337 381 1
337 382 69
337 386 4
337 390 10
337 391 29
337 392 2
337 394 3
337 397 1
337 398 6
338 344 21
338 354 3
338 355 1
338 356 1
338 358 1
338 362 2
338 363 29
338 368 2
338 369 1
338 371 1
338 373 1
338 374 1
338 375 2
338 376 5
338 378 4
338 379 1
338 386 1
338 387 12
338 388 7
338 390 4
338 392 61
339 344 3
339 347 1
339 351 42
339 354 3
339 356 1
339 358 58
339 362 38
339 366 1
339 368 1
339 371 2
339 373 107
339 374 7
339 376 2
339 377 1
339 378 24
339 381 1
339 382 3
339 383 94
339 385 5
339 386 4
339 387 8
339 392 1
339 397 5
339 398 29
340 341 7
340 347 1
340 350 1
340 359 1
340 365 6
340 366 1
340 369 1
340 375 9
340 378 3
340 381 1
340 385 1
340 386 5
340 388 1
340 394 1
340 399 21
341 344 1
341 345 1
341 354 1
341 355 105
341 356 10
341 357 69
341 367 6
341 370 108
341 371 1
341 374 83
341 375 1
341 376 19
341 377 12
341 378 1
341 383 1
341 386 25
341 390 1
341 394 40
341 397 39
341 399 14
344 353 1
344 354 1
344 356 1
344 358 1
344 363 17
344 367 1
344 368 97
344 374 2
344 376 1
344 377 5
344 378 1
344 380 1
344 381 1
344 383 1
344 385 2
344 387 21
344 390 1
344 392 28
345 350 36
345 353 61
345 354 2
345 355 50
345 356 50
345 357 1
345 359 13
345 362 1
345 363 1
345 365 1
345 366 22
345 367 11
345 368 1
345 370 9
345 374 119
345 375 28
345 376 1
345 377 56
345 378 1
345 379 1
345 380 60
345 381 6
345 382 2
345 383 4
345 385 6
345 386 1
345 387 1
345 388 1
345 390 80
345 391 58
345 392 1
345 397 2
345 398 1
345 399 3
347 350 1
347 353 4
347 354 5
347 355 1
347 356 1
347 365 97
347 366 1
347 367 1
347 368 1
347 369 9
347 370 71
347 376 1
347 378 2
347 379 9
347 380 1
347 381 5
347 382 3
347 385 1
347 387 1
347 388 2
347 391 2
347 393 1
347 394 3
347 397 63
347 398 7
347 399 7
350 354 67
350 356 2
350 363 1
350 367 40
350 371 39
350 374 3
350 377 43
350 378 1
350 379 61
350 381 122
350 382 2
350 386 4
350 387 1
350 390 47
350 391 1
350 392 1
350 394 5
350 399 1
351 355 2
351 356 1
351 357 2
351 358 83
351 362 67
351 363 17
351 365 1
351 366 1
351 367 2
351 368 53
351 370 1
351 371 19
351 373 33
351 374 1
351 377 1
351 383 48
351 390 2
351 392 1
351 394 3
351 398 44
353 354 15
353 356 8
353 357 19
353 359 39
353 362 5
353 367 1
353 369 1
353 374 1
353 375 3
353 377 1
353 378 104
353 380 7
353 381 1
353 382 70
353 385 12
353 386 21
353 387 1
353 390 92
353 391 7
353 393 19
353 394 1
353 398 1
353 399 4
354 355 204
354 356 69
354 362 2
354 363 1
354 365 1
354 366 56
354 367 1
354 368 12
354 370 1
354 375 1
354 377 100
354 378 43
354 379 33
354 380 84
354 381 1
354 382 133
354 385 18
354 386 1
354 387 1
354 388 6
354 390 2
354 391 1
354 392 1
354 393 36
354 398 3
355 356 1
355 357 3
355 362 1
355 363 4
355 366 20
355 368 5
355 371 7
355 374 42
355 375 30
355 377 220
355 378 1
355 380 29
355 382 59
355 385 3
355 386 48
355 387 1
355 390 53
355 391 93
355 392 1
355 394 22
355 398 1
356 363 1
356 367 1
356 368 1
356 370 1
356 375 1
356 376 5
356 377 7
356 378 51
356 379 1
356 380 57
356 382 49
356 383 1
356 386 1
356 387 28
356 390 3
356 392 2
356 393 82
356 399 32
357 363 4
357 366 2
357 367 22
357 368 35
357 369 21
357 370 1
357 371 7
357 374 1
357 375 1
357 376 31
357 377 2
357 380 1
357 381 14
357 385 10
357 386 3
357 387 1
357 388 36
357 390 36
357 391 4
357 394 3
357 398 1
357 399 1
358 362 57
358 363 99
358 368 25
358 371 1
358 373 68
358 374 2
358 383 60
358 386 3
358 390 1
358 392 2
358 398 30
359 365 1
359 369 5
359 370 1
359 371 55
359 374 91
359 375 2
359 378 51
359 379 30
359 381 1
359 382 1
359 383 1
359 385 17
359 386 81
359 390 15
359 391 1
359 392 1
359 394 1
359 398 1
362 367 1
362 368 71
362 369 2
362 371 1
362 373 52
362 374 1
362 375 3
362 376 1
362 377 1
362 378 9
362 379 1
362 381 2
362 383 58
362 386 1
362 387 18
362 390 4
362 392 14
362 394 1
362 398 35
363 365 6
363 366 3
363 368 57
363 371 31
363 374 2
363 376 2
363 378 1
363 387 32
363 388 1
363 390 4
363 391 5
363 392 99
363 393 1
363 394 8
363 397 1
363 398 56
363 399 1
365 367 2
365 368 1
365 370 187
365 374 5
365 377 1
365 379 4
365 380 1
365 382 1
365 385 1
365 386 1
365 387 14
365 388 29
365 393 2
365 394 43
365 397 33
365 399 1
366 368 7
366 371 3
366 375 15
366 376 1
366 377 50
366 378 96
366 381 1
366 382 50
366 385 78
366 390 17
366 391 40
366 394 12
366 398 2
367 368 1
367 370 174
367 374 2
367 376 6
367 377 4
367 378 1
367 379 1
367 381 11
367 382 6
367 383 2
367 385 2
367 387 1
367 390 30
367 392 2
367 393 3
367 394 1
367 397 3
367 399 1
368 369 137
368 371 54
368 374 1
368 375 3
368 378 1
368 380 1
368 382 3
368 385 1
368 387 5
368 388 38
368 390 1
368 391 1
368 392 4
368 394 3
368 397 1
368 398 114
369 371 2
369 374 1
369 375 2
369 378 5
369 380 1
369 381 3
369 382 1
369 386 11
369 387 1
369 388 20
369 390 54
369 391 1
369 392 2
370 374 1
370 376 4
370 377 1
370 378 1
370 379 10
370 380 5
370 381 50
370 388 3
370 390 1
370 394 145
370 397 43
370 399 5
371 374 75
371 376 2
371 377 1
371 378 2
371 379 88
371 383 1
371 385 60
371 386 134
371 390 57
371 391 95
371 394 34
371 397 1
371 398 39
371 399 1
373 374 4
373 383 117
373 385 1
373 386 2
373 392 3
373 398 30
374 376 2
374 377 9
374 379 54
374 380 2
374 381 1
374 382 4
374 383 1
374 385 50
374 386 76
374 387 3
374 390 1
374 393 23
374 394 2
374 397 43
374 399 3
375 377 33
375 378 212
375 379 21
375 381 1
375 382 1
375 386 3
375 387 1
375 390 7
375 391 118
375 392 2
376 377 4
376 378 2
376 381 1
376 382 2
376 387 4
376 388 3
376 391 1
376 392 2
376 393 3
376 394 1
377 378 2
377 380 48
377 381 2
377 382 42
377 383 4
377 386 180
377 387 2
377 390 2
377 391 35
377 392 1
377 394 2
377 397 9
377 398 1
378 379 18
378 380 55
378 381 2
378 382 64
378 385 79
378 386 15
378 387 3
378 388 1
378 390 11
378 391 108
378 392 10
378 393 28
379 385 14
379 386 45
379 388 1
379 390 22
379 399 2
380 382 37
380 386 2
380 388 2
380 390 1
380 393 44
381 385 14
381 386 2
381 387 1
381 390 2
381 392 2
382 387 2
382 390 1
382 391 2
382 393 45
382 398 1
382 399 3
383 385 1
383 387 2
383 390 1
383 398 24
385 386 33
385 387 1
385 390 30
385 391 2
385 392 1
385 393 2
385 394 2
385 397 2
385 398 2
385 399 2
386 387 1
386 390 31
386 391 1
386 392 1
386 393 1
386 398 1
386 399 1
387 388 23
387 390 3
387 391 2
387 392 33
387 393 6
387 399 1
388 392 1
388 397 1
388 398 2
388 399 10
390 391 80
390 392 4
390 393 1
390 394 37
390 398 2
390 399 2
391 393 23
391 394 43
391 398 3
391 399 1
392 393 1
393 399 1
394 397 41
394 398 5
394 399 1
