# Supplementary material for: Social Contact Networks and Mixing among Students in K-12 Schools in Pittsburgh, PA
Source: PLoS One. 2016 Mar 15;11(3):e0151139. doi: 10.1371/journal.pone.0151139 (PMC4792376; doi:10.1371/journal.pone.0151139)
Supplement: S1 Data — (ZIP) [file pone.0151139.s001.zip › S2_data/net_P-HS_onlystudents-wholeday.net]

*Vertices 314
1 "1" triangle x_fact 3 y_fact 1
2 "2" ellipse x_fact 5 y_fact 1
3 "4" diamond x_fact 3 y_fact 1
4 "5" ellipse x_fact 5 y_fact 1
5 "6" diamond x_fact 3 y_fact 1
6 "7" ellipse x_fact 5 y_fact 1
7 "8" triangle x_fact 3 y_fact 1
8 "9" diamond x_fact 3 y_fact 1
9 "12" ellipse x_fact 5 y_fact 1
10 "13" diamond x_fact 3 y_fact 1
11 "14" ellipse x_fact 5 y_fact 1
12 "15" diamond x_fact 3 y_fact 1
13 "16" box x_fact 3 y_fact 1
14 "17" box x_fact 3 y_fact 1
15 "18" triangle x_fact 3 y_fact 1
16 "19" triangle x_fact 3 y_fact 1
17 "20" ellipse x_fact 5 y_fact 1
18 "21" box x_fact 3 y_fact 1
19 "22" triangle x_fact 3 y_fact 1
20 "23" ellipse x_fact 5 y_fact 1
21 "24" ellipse x_fact 5 y_fact 1
22 "25" diamond x_fact 3 y_fact 1
23 "26" diamond x_fact 3 y_fact 1
24 "29" diamond x_fact 3 y_fact 1
25 "30" diamond x_fact 3 y_fact 1
26 "31" box x_fact 3 y_fact 1
27 "32" box x_fact 3 y_fact 1
28 "33" triangle x_fact 3 y_fact 1
29 "34" box x_fact 3 y_fact 1
30 "35" box x_fact 3 y_fact 1
31 "36" box x_fact 3 y_fact 1
32 "37" triangle x_fact 3 y_fact 1
33 "38" triangle x_fact 3 y_fact 1
34 "39" diamond x_fact 3 y_fact 1
35 "40" diamond x_fact 3 y_fact 1
36 "42" ellipse x_fact 5 y_fact 1
37 "43" diamond x_fact 3 y_fact 1
38 "44" ellipse x_fact 5 y_fact 1
39 "45" ellipse x_fact 5 y_fact 1
40 "46" box x_fact 3 y_fact 1
41 "49" box x_fact 3 y_fact 1
42 "50" box x_fact 3 y_fact 1
43 "51" diamond x_fact 3 y_fact 1
44 "52" ellipse x_fact 5 y_fact 1
45 "53" ellipse x_fact 5 y_fact 1
46 "56" triangle x_fact 3 y_fact 1
47 "57" diamond x_fact 3 y_fact 1
48 "58" diamond x_fact 3 y_fact 1
49 "59" diamond x_fact 3 y_fact 1
50 "62" diamond x_fact 3 y_fact 1
51 "63" triangle x_fact 3 y_fact 1
52 "64" ellipse x_fact 5 y_fact 1
53 "66" diamond x_fact 3 y_fact 1
54 "67" ellipse x_fact 5 y_fact 1
55 "68" ellipse x_fact 5 y_fact 1
56 "70" triangle x_fact 3 y_fact 1
57 "71" box x_fact 3 y_fact 1
58 "72" triangle x_fact 3 y_fact 1
59 "75" box x_fact 3 y_fact 1
60 "76" box x_fact 3 y_fact 1
61 "77" box x_fact 3 y_fact 1
62 "78" box x_fact 3 y_fact 1
63 "79" box x_fact 3 y_fact 1
64 "80" ellipse x_fact 5 y_fact 1
65 "81" box x_fact 3 y_fact 1
66 "82" ellipse x_fact 5 y_fact 1
67 "83" box x_fact 3 y_fact 1
68 "84" diamond x_fact 3 y_fact 1
69 "85" diamond x_fact 3 y_fact 1
70 "87" diamond x_fact 3 y_fact 1
71 "88" ellipse x_fact 5 y_fact 1
72 "89" ellipse x_fact 5 y_fact 1
73 "92" diamond x_fact 3 y_fact 1
74 "93" triangle x_fact 3 y_fact 1
75 "94" ellipse x_fact 5 y_fact 1
76 "95" box x_fact 3 y_fact 1
77 "97" diamond x_fact 3 y_fact 1
78 "98" diamond x_fact 3 y_fact 1
79 "99" diamond x_fact 3 y_fact 1
80 "101" box x_fact 3 y_fact 1
81 "102" box x_fact 3 y_fact 1
82 "103" box x_fact 3 y_fact 1
83 "104" ellipse x_fact 5 y_fact 1
84 "106" diamond x_fact 3 y_fact 1
85 "108" box x_fact 3 y_fact 1
86 "109" triangle x_fact 3 y_fact 1
87 "110" triangle x_fact 3 y_fact 1
88 "112" triangle x_fact 3 y_fact 1
89 "113" triangle x_fact 3 y_fact 1
90 "114" triangle x_fact 3 y_fact 1
91 "115" box x_fact 3 y_fact 1
92 "116" box x_fact 3 y_fact 1
93 "117" box x_fact 3 y_fact 1
94 "118" box x_fact 3 y_fact 1
95 "119" diamond x_fact 3 y_fact 1
96 "120" ellipse x_fact 5 y_fact 1
97 "121" diamond x_fact 3 y_fact 1
98 "122" box x_fact 3 y_fact 1
99 "123" triangle x_fact 3 y_fact 1
100 "124" ellipse x_fact 5 y_fact 1
101 "125" triangle x_fact 3 y_fact 1
102 "126" diamond x_fact 3 y_fact 1
103 "127" triangle x_fact 3 y_fact 1
104 "128" box x_fact 3 y_fact 1
105 "129" ellipse x_fact 5 y_fact 1
106 "130" box x_fact 3 y_fact 1
107 "131" box x_fact 3 y_fact 1
108 "132" box x_fact 3 y_fact 1
109 "133" box x_fact 3 y_fact 1
110 "134" box x_fact 3 y_fact 1
111 "135" ellipse x_fact 5 y_fact 1
112 "136" box x_fact 3 y_fact 1
113 "137" box x_fact 3 y_fact 1
114 "138" ellipse x_fact 5 y_fact 1
115 "139" box x_fact 3 y_fact 1
116 "140" diamond x_fact 3 y_fact 1
117 "141" diamond x_fact 3 y_fact 1
118 "143" triangle x_fact 3 y_fact 1
119 "144" box x_fact 3 y_fact 1
120 "146" diamond x_fact 3 y_fact 1
121 "147" diamond x_fact 3 y_fact 1
122 "148" diamond x_fact 3 y_fact 1
123 "149" triangle x_fact 3 y_fact 1
124 "150" triangle x_fact 3 y_fact 1
125 "151" diamond x_fact 3 y_fact 1
126 "152" diamond x_fact 3 y_fact 1
127 "153" triangle x_fact 3 y_fact 1
128 "154" box x_fact 3 y_fact 1
129 "156" box x_fact 3 y_fact 1
130 "157" box x_fact 3 y_fact 1
131 "158" ellipse x_fact 5 y_fact 1
132 "159" triangle x_fact 3 y_fact 1
133 "161" triangle x_fact 3 y_fact 1
134 "162" ellipse x_fact 5 y_fact 1
135 "164" box x_fact 3 y_fact 1
136 "165" box x_fact 3 y_fact 1
137 "166" diamond x_fact 3 y_fact 1
138 "167" diamond x_fact 3 y_fact 1
139 "169" diamond x_fact 3 y_fact 1
140 "170" diamond x_fact 3 y_fact 1
141 "172" triangle x_fact 3 y_fact 1
142 "173" box x_fact 3 y_fact 1
143 "174" box x_fact 3 y_fact 1
144 "175" triangle x_fact 3 y_fact 1
145 "176" triangle x_fact 3 y_fact 1
146 "178" ellipse x_fact 5 y_fact 1
147 "179" triangle x_fact 3 y_fact 1
148 "180" diamond x_fact 3 y_fact 1
149 "181" diamond x_fact 3 y_fact 1
150 "182" ellipse x_fact 5 y_fact 1
151 "184" diamond x_fact 3 y_fact 1
152 "185" ellipse x_fact 5 y_fact 1
153 "186" diamond x_fact 3 y_fact 1
154 "189" triangle x_fact 3 y_fact 1
155 "190" box x_fact 3 y_fact 1
156 "191" box x_fact 3 y_fact 1
157 "193" diamond x_fact 3 y_fact 1
158 "194" box x_fact 3 y_fact 1
159 "196" box x_fact 3 y_fact 1
160 "197" diamond x_fact 3 y_fact 1
161 "198" box x_fact 3 y_fact 1
162 "199" box x_fact 3 y_fact 1
163 "200" box x_fact 3 y_fact 1
164 "201" triangle x_fact 3 y_fact 1
165 "203" triangle x_fact 3 y_fact 1
166 "204" diamond x_fact 3 y_fact 1
167 "206" diamond x_fact 3 y_fact 1
168 "207" diamond x_fact 3 y_fact 1
169 "208" ellipse x_fact 5 y_fact 1
170 "209" triangle x_fact 3 y_fact 1
171 "210" diamond x_fact 3 y_fact 1
172 "212" triangle x_fact 3 y_fact 1
173 "218" ellipse x_fact 5 y_fact 1
174 "219" triangle x_fact 3 y_fact 1
175 "221" triangle x_fact 3 y_fact 1
176 "222" ellipse x_fact 5 y_fact 1
177 "223" diamond x_fact 3 y_fact 1
178 "224" diamond x_fact 3 y_fact 1
179 "225" ellipse x_fact 5 y_fact 1
180 "226" ellipse x_fact 5 y_fact 1
181 "228" ellipse x_fact 5 y_fact 1
182 "229" ellipse x_fact 5 y_fact 1
183 "230" triangle x_fact 3 y_fact 1
184 "231" ellipse x_fact 5 y_fact 1
185 "233" ellipse x_fact 5 y_fact 1
186 "234" ellipse x_fact 5 y_fact 1
187 "235" ellipse x_fact 5 y_fact 1
188 "236" ellipse x_fact 5 y_fact 1
189 "237" diamond x_fact 3 y_fact 1
190 "238" ellipse x_fact 5 y_fact 1
191 "240" ellipse x_fact 5 y_fact 1
192 "242" diamond x_fact 3 y_fact 1
193 "244" ellipse x_fact 5 y_fact 1
194 "247" diamond x_fact 3 y_fact 1
195 "248" ellipse x_fact 5 y_fact 1
196 "249" triangle x_fact 3 y_fact 1
197 "251" ellipse x_fact 5 y_fact 1
198 "252" ellipse x_fact 5 y_fact 1
199 "253" diamond x_fact 3 y_fact 1
200 "254" triangle x_fact 3 y_fact 1
201 "256" diamond x_fact 3 y_fact 1
202 "257" diamond x_fact 3 y_fact 1
203 "258" triangle x_fact 3 y_fact 1
204 "260" triangle x_fact 3 y_fact 1
205 "261" diamond x_fact 3 y_fact 1
206 "262" ellipse x_fact 5 y_fact 1
207 "263" ellipse x_fact 5 y_fact 1
208 "264" ellipse x_fact 5 y_fact 1
209 "266" triangle x_fact 3 y_fact 1
210 "267" triangle x_fact 3 y_fact 1
211 "268" triangle x_fact 3 y_fact 1
212 "270" diamond x_fact 3 y_fact 1
213 "273" ellipse x_fact 5 y_fact 1
214 "274" triangle x_fact 3 y_fact 1
215 "275" triangle x_fact 3 y_fact 1
216 "276" diamond x_fact 3 y_fact 1
217 "277" triangle x_fact 3 y_fact 1
218 "279" ellipse x_fact 5 y_fact 1
219 "280" ellipse x_fact 5 y_fact 1
220 "281" diamond x_fact 3 y_fact 1
221 "282" ellipse x_fact 5 y_fact 1
222 "283" diamond x_fact 3 y_fact 1
223 "286" ellipse x_fact 5 y_fact 1
224 "287" triangle x_fact 3 y_fact 1
225 "290" ellipse x_fact 5 y_fact 1
226 "292" ellipse x_fact 5 y_fact 1
227 "293" triangle x_fact 3 y_fact 1
228 "294" triangle x_fact 3 y_fact 1
229 "295" diamond x_fact 3 y_fact 1
230 "296" ellipse x_fact 5 y_fact 1
231 "297" ellipse x_fact 5 y_fact 1
232 "298" ellipse x_fact 5 y_fact 1
233 "299" diamond x_fact 3 y_fact 1
234 "300" triangle x_fact 3 y_fact 1
235 "301" triangle x_fact 3 y_fact 1
236 "302" diamond x_fact 3 y_fact 1
237 "303" diamond x_fact 3 y_fact 1
238 "305" ellipse x_fact 5 y_fact 1
239 "307" ellipse x_fact 5 y_fact 1
240 "308" triangle x_fact 3 y_fact 1
241 "310" triangle x_fact 3 y_fact 1
242 "311" diamond x_fact 3 y_fact 1
243 "312" diamond x_fact 3 y_fact 1
244 "313" ellipse x_fact 5 y_fact 1
245 "314" ellipse x_fact 5 y_fact 1
246 "315" ellipse x_fact 5 y_fact 1
247 "316" ellipse x_fact 5 y_fact 1
248 "317" ellipse x_fact 5 y_fact 1
249 "318" diamond x_fact 3 y_fact 1
250 "320" ellipse x_fact 5 y_fact 1
251 "322" ellipse x_fact 5 y_fact 1
252 "323" ellipse x_fact 5 y_fact 1
253 "324" ellipse x_fact 5 y_fact 1
254 "325" triangle x_fact 3 y_fact 1
255 "326" ellipse x_fact 5 y_fact 1
256 "327" triangle x_fact 3 y_fact 1
257 "328" diamond x_fact 3 y_fact 1
258 "329" triangle x_fact 3 y_fact 1
259 "330" triangle x_fact 3 y_fact 1
260 "331" triangle x_fact 3 y_fact 1
261 "332" triangle x_fact 3 y_fact 1
262 "333" triangle x_fact 3 y_fact 1
263 "334" triangle x_fact 3 y_fact 1
264 "335" triangle x_fact 3 y_fact 1
265 "336" triangle x_fact 3 y_fact 1
266 "337" triangle x_fact 3 y_fact 1
267 "338" diamond x_fact 3 y_fact 1
268 "339" diamond x_fact 3 y_fact 1
269 "340" ellipse x_fact 5 y_fact 1
270 "341" ellipse x_fact 5 y_fact 1
271 "344" diamond x_fact 3 y_fact 1
272 "345" diamond x_fact 3 y_fact 1
273 "347" ellipse x_fact 5 y_fact 1
274 "350" ellipse x_fact 5 y_fact 1
275 "351" diamond x_fact 3 y_fact 1
276 "353" triangle x_fact 3 y_fact 1
277 "354" triangle x_fact 3 y_fact 1
278 "355" triangle x_fact 3 y_fact 1
279 "356" triangle x_fact 3 y_fact 1
280 "357" ellipse x_fact 5 y_fact 1
281 "358" diamond x_fact 3 y_fact 1
282 "359" triangle x_fact 3 y_fact 1
283 "362" diamond x_fact 3 y_fact 1
284 "363" diamond x_fact 3 y_fact 1
285 "365" ellipse x_fact 5 y_fact 1
286 "366" triangle x_fact 3 y_fact 1
287 "367" triangle x_fact 3 y_fact 1
288 "368" diamond x_fact 3 y_fact 1
289 "369" diamond x_fact 3 y_fact 1
290 "370" ellipse x_fact 5 y_fact 1
291 "371" triangle x_fact 3 y_fact 1
292 "373" diamond x_fact 3 y_fact 1
293 "374" triangle x_fact 3 y_fact 1
294 "375" triangle x_fact 3 y_fact 1
295 "376" triangle x_fact 3 y_fact 1
296 "377" triangle x_fact 3 y_fact 1
297 "378" triangle x_fact 3 y_fact 1
298 "379" triangle x_fact 3 y_fact 1
299 "380" triangle x_fact 3 y_fact 1
300 "381" ellipse x_fact 5 y_fact 1
301 "382" triangle x_fact 3 y_fact 1
302 "383" diamond x_fact 3 y_fact 1
303 "385" triangle x_fact 3 y_fact 1
304 "386" triangle x_fact 3 y_fact 1
305 "387" diamond x_fact 3 y_fact 1
306 "388" diamond x_fact 3 y_fact 1
307 "390" triangle x_fact 3 y_fact 1
308 "391" triangle x_fact 3 y_fact 1
309 "392" diamond x_fact 3 y_fact 1
310 "393" triangle x_fact 3 y_fact 1
311 "394" ellipse x_fact 5 y_fact 1
312 "397" ellipse x_fact 5 y_fact 1
313 "398" diamond x_fact 3 y_fact 1
314 "399" ellipse x_fact 5 y_fact 1
*Edges
1 2 13
1 3 55
1 4 34
1 5 2
1 6 73
1 7 50
1 8 1
1 9 7
1 13 2
1 15 17
1 16 1
1 17 3
1 18 1
1 22 2
1 23 2
1 24 1
1 29 3
1 30 1
1 33 5
1 34 4
1 36 1
1 37 1
1 38 37
1 40 1
1 44 2
1 46 85
1 47 6
1 48 5
1 50 31
1 54 1
1 56 1
1 57 1
1 58 96
1 59 2
1 64 2
1 66 3
1 67 1
1 68 21
1 69 27
1 71 28
1 72 1
1 74 2
1 84 6
1 85 56
1 88 1
1 96 1
1 98 2
1 102 1
1 103 104
1 109 1
1 111 10
1 122 1
1 124 1
1 125 1
1 127 52
1 132 2
1 133 57
1 137 1
1 138 23
1 139 1
1 145 27
1 146 38
1 147 19
1 149 1
1 155 2
1 158 56
1 161 1
1 165 1
1 167 49
1 168 9
1 172 1
1 175 1
1 176 5
1 181 1
1 182 31
1 183 1
1 185 2
1 186 15
1 187 1
1 189 16
1 191 1
1 198 3
1 201 1
1 204 2
1 206 1
1 211 1
1 213 3
1 214 1
1 215 1
1 217 77
1 219 1
1 223 3
1 224 1
1 228 1
1 230 3
1 231 1
1 232 6
1 234 1
1 236 1
1 237 5
1 239 1
1 240 89
1 241 20
1 243 1
1 244 45
1 245 4
1 246 20
1 250 2
1 252 1
1 253 1
1 255 3
1 259 2
1 262 1
1 263 1
1 264 43
1 267 2
1 270 1
1 272 1
1 273 56
1 274 4
1 276 17
1 277 33
1 280 22
1 282 1
1 283 1
1 288 20
1 289 15
1 295 38
1 299 2
1 300 1
1 301 2
1 306 16
1 307 1
1 308 1
1 309 1
1 311 1
1 313 2
2 3 62
2 6 12
2 8 35
2 9 29
2 15 1
2 17 123
2 23 7
2 29 1
2 31 1
2 37 1
2 41 2
2 43 40
2 46 50
2 47 27
2 50 16
2 54 47
2 58 4
2 64 103
2 68 16
2 69 51
2 71 31
2 73 12
2 76 3
2 85 5
2 87 24
2 88 2
2 91 5
2 92 13
2 98 1
2 111 1
2 116 2
2 118 13
2 121 1
2 129 2
2 131 1
2 132 1
2 133 32
2 138 49
2 140 6
2 142 1
2 146 82
2 147 63
2 158 1
2 159 5
2 162 2
2 167 11
2 169 20
2 177 1
2 180 21
2 181 1
2 183 48
2 190 2
2 191 2
2 197 24
2 198 44
2 204 9
2 206 1
2 208 10
2 212 1
2 213 124
2 217 2
2 219 21
2 228 2
2 232 7
2 237 1
2 244 15
2 252 29
2 253 19
2 255 67
2 258 1
2 259 1
2 261 1
2 263 1
2 270 51
2 273 1
2 278 32
2 280 54
2 284 1
2 286 1
2 287 5
2 288 59
2 289 22
2 295 1
2 297 1
2 306 55
2 307 1
2 308 5
2 311 1
2 314 3
3 4 1
3 6 27
3 7 1
3 8 2
3 9 90
3 11 1
3 13 1
3 15 1
3 17 1
3 21 7
3 22 25
3 23 1
3 24 2
3 26 1
3 28 2
3 30 1
3 31 1
3 34 1
3 35 7
3 37 2
3 38 1
3 39 1
3 41 1
3 43 1
3 44 1
3 46 80
3 47 10
3 48 1
3 49 1
3 50 18
3 52 1
3 53 50
3 54 1
3 56 1
3 57 1
3 58 74
3 59 1
3 60 1
3 61 4
3 63 4
3 65 2
3 66 1
3 68 40
3 69 63
3 70 1
3 71 47
3 72 1
3 73 2
3 75 2
3 77 1
3 78 1
3 81 1
3 85 40
3 86 2
3 87 1
3 88 1
3 91 1
3 93 1
3 98 3
3 101 1
3 102 1
3 103 127
3 104 2
3 106 1
3 107 2
3 109 3
3 114 1
3 115 13
3 116 1
3 117 67
3 118 1
3 120 2
3 121 2
3 124 1
3 125 1
3 128 1
3 130 2
3 132 2
3 133 27
3 135 1
3 136 1
3 137 3
3 138 71
3 140 1
3 143 1
3 144 1
3 146 51
3 147 16
3 149 1
3 151 1
3 153 2
3 154 1
3 156 1
3 158 76
3 161 1
3 162 3
3 163 1
3 164 1
3 165 38
3 166 8
3 167 63
3 168 1
3 170 1
3 171 10
3 172 1
3 174 1
3 177 2
3 178 1
3 180 1
3 181 6
3 183 1
3 185 1
3 187 1
3 188 2
3 189 7
3 190 1
3 191 1
3 192 1
3 193 71
3 194 42
3 195 1
3 197 1
3 198 1
3 204 1
3 205 45
3 212 1
3 215 2
3 216 17
3 217 29
3 218 1
3 219 2
3 220 1
3 222 3
3 223 4
3 224 1
3 228 25
3 231 1
3 232 1
3 234 4
3 235 1
3 236 1
3 237 104
3 243 1
3 244 15
3 245 2
3 246 2
3 247 1
3 248 1
3 250 1
3 251 1
3 252 1
3 255 1
3 258 1
3 261 1
3 262 28
3 263 1
3 264 26
3 267 69
3 268 3
3 272 2
3 276 22
3 277 1
3 278 1
3 280 47
3 284 66
3 286 2
3 288 137
3 289 22
3 291 3
3 294 5
3 295 1
3 297 26
3 299 1
3 303 1
3 304 8
3 306 114
3 308 1
3 309 202
3 310 1
3 313 47
3 314 1
4 5 8
4 6 10
4 9 1
4 10 1
4 11 19
4 15 7
4 19 1
4 20 39
4 21 17
4 22 11
4 23 1
4 33 29
4 34 9
4 36 2
4 37 1
4 38 29
4 39 155
4 40 1
4 41 3
4 44 140
4 45 28
4 46 4
4 48 35
4 51 11
4 52 14
4 54 1
4 55 28
4 58 2
4 60 1
4 61 1
4 64 1
4 65 1
4 66 102
4 67 4
4 68 1
4 72 654
4 75 24
4 77 1
4 79 24
4 81 2
4 82 1
4 83 39
4 84 1
4 90 1
4 96 4
4 97 1
4 100 10
4 102 1
4 104 1
4 105 1
4 106 1
4 109 2
4 110 1
4 113 1
4 115 1
4 117 1
4 118 1
4 123 1
4 124 4
4 125 1
4 126 2
4 130 1
4 134 51
4 137 4
4 141 1
4 143 2
4 146 16
4 150 26
4 152 23
4 153 2
4 154 1
4 155 19
4 158 3
4 159 3
4 162 3
4 165 2
4 166 1
4 168 56
4 169 4
4 172 2
4 178 2
4 181 1
4 187 1
4 189 47
4 190 2
4 197 5
4 198 1
4 201 6
4 202 1
4 204 1
4 207 2
4 209 1
4 213 1
4 214 1
4 219 1
4 225 25
4 226 1
4 228 2
4 233 3
4 235 1
4 236 1
4 237 112
4 240 1
4 243 10
4 244 18
4 250 21
4 251 50
4 252 5
4 255 1
4 256 1
4 258 1
4 260 1
4 261 27
4 267 1
4 273 6
4 275 1
4 277 61
4 278 1
4 283 37
4 284 1
4 285 1
4 288 1
4 290 99
4 299 1
4 300 20
4 301 2
4 305 1
4 306 13
4 309 1
4 311 1
5 6 10
5 7 1
5 9 7
5 11 1
5 12 1
5 13 44
5 15 14
5 16 1
5 21 2
5 22 23
5 23 22
5 24 1
5 25 53
5 33 2
5 34 4
5 35 131
5 36 2
5 37 1
5 38 1
5 39 4
5 44 7
5 45 1
5 46 14
5 48 64
5 52 11
5 53 36
5 54 2
5 57 1
5 58 6
5 60 1
5 64 9
5 66 1
5 67 56
5 68 1
5 73 59
5 74 4
5 75 3
5 79 76
5 81 8
5 84 41
5 95 76
5 97 1
5 98 1
5 101 1
5 103 1
5 105 4
5 106 50
5 109 1
5 114 2
5 115 2
5 117 182
5 118 1
5 120 79
5 122 33
5 124 1
5 125 41
5 126 1
5 133 1
5 135 30
5 137 105
5 142 2
5 145 2
5 146 2
5 150 1
5 151 1
5 155 34
5 160 1
5 162 1
5 165 1
5 166 7
5 168 5
5 169 3
5 172 1
5 173 4
5 176 1
5 177 1
5 178 36
5 181 1
5 185 2
5 186 6
5 187 11
5 189 26
5 191 1
5 193 6
5 197 2
5 198 9
5 205 57
5 209 2
5 212 1
5 213 3
5 214 2
5 219 4
5 222 1
5 224 1
5 230 26
5 234 1
5 236 1
5 237 49
5 239 1
5 240 1
5 241 1
5 242 96
5 243 49
5 246 8
5 250 7
5 251 2
5 252 4
5 255 5
5 256 1
5 258 1
5 260 1
5 262 1
5 267 1
5 273 3
5 277 7
5 278 1
5 283 19
5 284 2
5 285 1
5 288 31
5 290 11
5 291 1
5 294 2
5 295 1
5 297 2
5 299 1
5 300 1
5 301 1
5 305 3
5 306 15
5 307 4
5 308 2
5 309 2
5 311 1
5 314 2
6 7 53
6 8 30
6 9 2
6 13 3
6 15 5
6 16 1
6 17 48
6 18 1
6 21 1
6 22 2
6 23 1
6 26 1
6 31 2
6 33 6
6 34 1
6 35 2
6 36 13
6 38 24
6 44 30
6 45 1
6 46 53
6 47 1
6 48 2
6 50 12
6 52 22
6 54 1
6 55 2
6 58 4
6 59 2
6 63 1
6 64 18
6 67 3
6 68 27
6 69 17
6 70 1
6 71 57
6 73 1
6 74 1
6 75 18
6 77 2
6 79 1
6 81 4
6 85 1
6 86 1
6 88 1
6 97 3
6 105 4
6 106 4
6 109 1
6 111 10
6 114 1
6 115 1
6 117 5
6 121 2
6 122 3
6 124 7
6 125 1
6 130 1
6 132 22
6 133 43
6 135 5
6 136 1
6 137 5
6 138 20
6 139 2
6 140 1
6 142 17
6 143 1
6 144 90
6 145 15
6 146 34
6 147 28
6 154 1
6 155 12
6 160 1
6 161 1
6 165 3
6 166 1
6 167 1
6 171 14
6 173 2
6 174 1
6 175 1
6 177 15
6 178 8
6 180 1
6 183 1
6 185 1
6 186 4
6 187 15
6 188 1
6 189 2
6 190 30
6 191 7
6 192 6
6 193 5
6 196 3
6 197 1
6 198 2
6 205 1
6 207 17
6 213 4
6 214 4
6 217 1
6 219 42
6 220 1
6 222 46
6 223 3
6 229 27
6 230 5
6 231 1
6 233 1
6 236 13
6 237 9
6 238 1
6 239 18
6 240 42
6 243 15
6 244 41
6 245 2
6 246 4
6 247 1
6 250 16
6 251 3
6 252 1
6 253 1
6 255 5
6 259 1
6 264 1
6 266 1
6 267 1
6 269 4
6 273 3
6 276 1
6 277 1
6 278 1
6 280 25
6 284 3
6 285 1
6 287 9
6 288 37
6 289 31
6 290 20
6 291 1
6 294 54
6 295 1
6 297 1
6 298 1
6 299 3
6 300 10
6 304 1
6 306 24
6 307 1
6 313 23
7 8 6
7 14 2
7 15 89
7 17 2
7 18 1
7 19 1
7 21 23
7 22 1
7 23 2
7 30 3
7 36 1
7 37 3
7 38 12
7 40 1
7 42 1
7 43 1
7 44 1
7 45 104
7 46 1
7 54 1
7 55 2
7 57 1
7 58 93
7 59 12
7 62 4
7 63 2
7 64 1
7 66 6
7 68 11
7 70 3
7 73 1
7 75 44
7 86 9
7 87 2
7 88 23
7 89 18
7 90 16
7 91 15
7 92 1
7 94 10
7 97 2
7 98 2
7 99 1
7 103 84
7 104 1
7 105 1
7 106 1
7 109 6
7 115 1
7 116 3
7 118 1
7 120 1
7 121 1
7 123 11
7 126 1
7 127 132
7 130 1
7 135 1
7 137 2
7 138 1
7 139 1
7 140 4
7 141 6
7 144 63
7 145 86
7 146 76
7 150 6
7 153 2
7 154 2
7 158 2
7 159 2
7 160 1
7 161 1
7 162 1
7 164 33
7 165 9
7 169 7
7 170 2
7 171 72
7 173 22
7 177 11
7 178 1
7 181 1
7 185 2
7 186 1
7 187 4
7 190 2
7 191 1
7 192 49
7 193 3
7 197 1
7 206 15
7 207 3
7 210 1
7 213 3
7 217 82
7 218 1
7 219 1
7 222 97
7 226 1
7 229 53
7 230 97
7 232 8
7 235 1
7 236 1
7 239 2
7 240 52
7 248 10
7 250 3
7 255 2
7 259 86
7 261 4
7 262 105
7 263 72
7 264 2
7 265 1
7 266 2
7 271 1
7 274 34
7 275 9
7 277 59
7 278 5
7 280 4
7 284 7
7 285 1
7 286 2
7 287 4
7 288 8
7 289 2
7 290 2
7 291 14
7 293 1
7 295 1
7 298 15
7 300 1
7 304 2
7 306 1
7 307 2
7 308 57
7 309 1
7 311 5
7 313 89
7 314 1
8 10 16
8 12 28
8 14 4
8 17 178
8 22 1
8 23 84
8 24 20
8 25 41
8 26 1
8 28 4
8 30 2
8 34 16
8 35 49
8 37 15
8 40 1
8 41 6
8 43 146
8 49 7
8 54 1
8 55 1
8 57 6
8 58 13
8 59 39
8 60 31
8 61 1
8 66 39
8 68 35
8 69 1
8 70 88
8 72 1
8 73 172
8 75 2
8 76 6
8 77 48
8 78 10
8 79 2
8 84 13
8 85 55
8 87 35
8 88 3
8 89 3
8 90 1
8 91 61
8 92 18
8 98 1
8 99 1
8 101 1
8 102 73
8 105 1
8 106 1
8 109 2
8 116 52
8 117 58
8 120 2
8 121 123
8 123 2
8 124 1
8 125 1
8 126 22
8 127 4
8 129 14
8 132 56
8 137 118
8 139 156
8 140 98
8 141 2
8 144 37
8 146 1
8 149 24
8 150 1
8 151 92
8 153 22
8 157 16
8 158 6
8 159 20
8 160 22
8 164 11
8 165 4
8 166 1
8 167 7
8 168 1
8 169 25
8 170 1
8 174 1
8 176 1
8 177 72
8 178 1
8 179 1
8 180 3
8 181 3
8 182 1
8 185 1
8 186 2
8 188 5
8 189 9
8 190 5
8 191 1
8 200 1
8 202 5
8 205 1
8 206 58
8 207 1
8 211 1
8 214 28
8 216 1
8 217 26
8 218 2
8 220 1
8 222 10
8 225 1
8 228 2
8 230 1
8 232 24
8 236 1
8 237 2
8 238 4
8 240 1
8 241 98
8 243 4
8 245 110
8 248 2
8 251 1
8 252 2
8 253 7
8 256 1
8 259 75
8 261 3
8 262 1
8 263 53
8 264 1
8 266 1
8 267 1
8 273 1
8 275 27
8 277 2
8 278 59
8 279 1
8 282 1
8 284 14
8 286 5
8 288 15
8 290 1
8 291 47
8 293 2
8 295 1
8 301 1
8 303 3
8 304 1
8 305 2
8 306 1
8 307 10
8 308 31
8 309 1
8 311 7
8 312 1
8 313 8
9 12 1
9 13 2
9 15 1
9 19 1
9 21 2
9 22 2
9 23 1
9 28 1
9 31 1
9 33 1
9 34 1
9 35 4
9 37 1
9 38 1
9 39 2
9 46 14
9 47 16
9 48 5
9 49 1
9 50 6
9 52 1
9 53 3
9 55 1
9 59 1
9 61 1
9 64 1
9 65 1
9 67 2
9 68 6
9 69 51
9 71 21
9 72 1
9 75 1
9 77 1
9 78 18
9 80 1
9 82 1
9 84 21
9 97 2
9 98 1
9 101 2
9 102 1
9 103 1
9 104 1
9 106 3
9 110 73
9 112 15
9 117 2
9 118 8
9 119 5
9 120 1
9 121 6
9 125 9
9 126 1
9 132 3
9 133 11
9 135 1
9 137 3
9 138 11
9 140 3
9 144 3
9 145 1
9 146 37
9 147 11
9 149 1
9 152 1
9 153 29
9 156 4
9 160 1
9 163 11
9 166 81
9 167 3
9 168 2
9 169 2
9 171 1
9 172 1
9 174 2
9 176 4
9 178 3
9 179 14
9 180 2
9 182 2
9 183 1
9 185 4
9 186 1
9 187 2
9 188 1
9 189 2
9 190 2
9 192 47
9 193 1
9 194 32
9 195 2
9 198 1
9 202 41
9 205 2
9 209 4
9 210 2
9 213 2
9 216 1
9 219 2
9 220 19
9 221 1
9 222 3
9 228 3
9 230 2
9 233 1
9 234 2
9 237 1
9 239 2
9 241 2
9 242 2
9 244 10
9 245 1
9 249 2
9 250 1
9 252 1
9 255 2
9 263 3
9 266 3
9 267 72
9 275 31
9 277 3
9 278 1
9 279 2
9 280 15
9 283 3
9 284 11
9 285 44
9 286 1
9 288 55
9 289 13
9 290 2
9 294 1
9 297 1
9 298 1
9 300 1
9 303 1
9 305 57
9 306 39
9 307 3
9 309 13
10 12 42
10 17 1
10 34 47
10 35 36
10 37 72
10 49 24
10 54 1
10 66 1
10 77 45
10 78 30
10 84 27
10 102 25
10 116 40
10 117 21
10 126 20
10 137 2
10 139 18
10 140 1
10 149 4
10 151 40
10 153 52
10 157 44
10 160 71
10 169 1
10 178 1
10 237 1
10 273 1
11 20 35
11 21 171
11 22 1
11 32 1
11 38 18
11 39 32
11 43 1
11 44 26
11 45 21
11 46 1
11 51 10
11 52 3
11 55 49
11 60 1
11 61 115
11 66 133
11 67 1
11 72 54
11 74 6
11 75 53
11 77 1
11 80 1
11 83 43
11 85 112
11 88 1
11 90 3
11 91 1
11 93 111
11 96 8
11 99 18
11 100 9
11 101 1
11 103 1
11 106 1
11 123 9
11 124 2
11 125 1
11 126 1
11 128 1
11 134 34
11 137 1
11 138 1
11 140 1
11 144 1
11 150 62
11 151 1
11 152 46
11 154 1
11 156 1
11 158 7
11 160 1
11 162 1
11 165 1
11 171 1
11 174 1
11 182 1
11 188 2
11 191 97
11 194 1
11 196 103
11 197 1
11 200 1
11 202 1
11 206 1
11 207 1
11 210 1
11 213 1
11 217 2
11 226 2
11 233 1
11 234 2
11 235 51
11 236 1
11 243 1
11 246 1
11 248 42
11 250 197
11 252 1
11 258 1
11 260 1
11 261 19
11 263 1
11 268 14
11 269 2
11 270 1
11 273 8
11 278 1
11 280 25
11 285 1
11 287 113
11 288 1
11 290 120
11 292 16
11 295 6
11 298 1
11 300 60
11 302 5
11 303 1
11 304 1
11 306 1
12 22 1
12 28 1
12 34 36
12 35 60
12 37 48
12 48 2
12 49 22
12 59 1
12 68 1
12 69 1
12 71 1
12 77 50
12 78 37
12 80 1
12 84 68
12 88 1
12 98 1
12 102 28
12 116 60
12 117 59
12 126 76
12 137 1
12 139 86
12 144 1
12 149 62
12 151 15
12 153 60
12 157 32
12 160 18
12 164 1
12 172 1
12 180 1
12 186 1
12 187 1
12 188 1
12 189 1
12 190 1
12 200 1
12 205 1
12 208 1
12 230 2
12 252 1
12 273 1
12 277 2
12 287 1
12 289 1
12 290 1
12 306 2
13 14 54
13 15 3
13 16 1
13 18 14
13 21 1
13 26 72
13 27 17
13 29 1
13 30 32
13 31 1
13 33 7
13 36 23
13 37 1
13 40 67
13 41 44
13 42 40
13 44 15
13 46 2
13 48 4
13 50 29
13 52 1
13 57 26
13 60 1
13 61 1
13 62 24
13 63 36
13 64 18
13 66 1
13 67 80
13 69 37
13 74 2
13 75 2
13 79 2
13 80 58
13 81 8
13 82 2
13 84 1
13 91 44
13 97 1
13 98 26
13 104 4
13 105 1
13 106 154
13 107 3
13 109 1
13 110 34
13 113 9
13 114 3
13 115 69
13 117 28
13 119 42
13 122 9
13 124 1
13 127 6
13 128 21
13 129 98
13 130 57
13 132 58
13 133 1
13 135 32
13 137 14
13 139 48
13 141 1
13 143 69
13 144 1
13 146 1
13 155 6
13 158 45
13 159 9
13 160 34
13 161 51
13 162 9
13 163 28
13 166 52
13 168 1
13 169 2
13 171 8
13 172 1
13 176 1
13 178 2
13 183 1
13 185 1
13 186 1
13 187 2
13 188 1
13 189 9
13 191 1
13 193 1
13 196 3
13 198 24
13 200 1
13 205 2
13 210 1
13 214 4
13 219 13
13 220 1
13 225 1
13 230 57
13 234 1
13 237 44
13 239 1
13 241 1
13 243 49
13 246 44
13 250 8
13 251 1
13 255 3
13 260 4
13 273 2
13 277 1
13 280 1
13 285 1
13 290 3
13 298 1
13 304 1
13 306 26
13 307 1
13 314 1
14 17 2
14 18 93
14 22 2
14 23 2
14 26 58
14 27 38
14 28 1
14 30 61
14 31 10
14 36 36
14 37 26
14 38 1
14 40 97
14 41 177
14 42 29
14 43 2
14 46 1
14 49 2
14 57 71
14 58 10
14 59 1
14 62 59
14 63 85
14 66 29
14 67 54
14 68 2
14 70 4
14 73 1
14 80 43
14 81 2
14 82 86
14 86 1
14 87 1
14 89 2
14 91 1
14 92 1
14 93 18
14 98 114
14 99 2
14 102 3
14 104 13
14 105 2
14 106 55
14 107 6
14 109 9
14 110 38
14 111 1
14 113 38
14 114 1
14 115 50
14 116 21
14 117 1
14 118 1
14 119 71
14 123 2
14 125 1
14 129 69
14 130 129
14 132 33
14 140 2
14 141 1
14 142 9
14 146 1
14 147 1
14 149 1
14 150 1
14 151 1
14 153 4
14 154 1
14 158 77
14 159 1
14 162 38
14 163 37
14 164 8
14 165 1
14 166 1
14 172 1
14 177 5
14 178 1
14 179 2
14 180 1
14 183 3
14 187 2
14 189 1
14 190 7
14 191 3
14 193 1
14 194 1
14 199 1
14 200 1
14 202 3
14 206 12
14 209 2
14 211 1
14 213 2
14 217 15
14 222 1
14 224 1
14 225 1
14 227 1
14 228 1
14 232 6
14 238 1
14 239 1
14 241 1
14 242 4
14 244 1
14 248 18
14 250 2
14 252 2
14 258 1
14 259 10
14 263 14
14 265 1
14 267 1
14 271 2
14 272 1
14 274 2
14 275 1
14 278 4
14 279 1
14 280 4
14 283 1
14 285 1
14 286 11
14 287 2
14 288 4
14 290 1
14 291 4
14 301 1
14 303 1
14 304 1
14 307 16
14 308 27
14 309 1
14 311 8
14 313 4
14 314 1
15 16 2
15 21 4
15 22 17
15 24 29
15 28 1
15 29 7
15 31 3
15 33 4
15 34 12
15 36 2
15 37 1
15 38 1
15 40 1
15 43 1
15 44 34
15 45 1
15 46 10
15 47 36
15 48 11
15 52 3
15 54 1
15 55 2
15 56 1
15 58 87
15 64 2
15 67 19
15 69 123
15 71 53
15 74 1
15 79 5
15 81 1
15 84 3
15 88 1
15 91 1
15 97 1
15 98 1
15 100 61
15 102 2
15 103 91
15 105 1
15 106 3
15 114 2
15 116 1
15 117 2
15 120 1
15 122 12
15 124 2
15 127 95
15 131 1
15 132 37
15 135 3
15 137 2
15 138 1
15 140 3
15 142 6
15 144 1
15 145 50
15 146 2
15 154 3
15 155 5
15 156 1
15 158 2
15 160 4
15 164 13
15 165 24
15 167 1
15 168 20
15 173 2
15 175 1
15 176 2
15 178 8
15 182 1
15 185 1
15 186 2
15 187 2
15 188 1
15 189 14
15 190 2
15 192 4
15 193 14
15 194 2
15 195 1
15 196 1
15 197 2
15 202 3
15 206 2
15 209 1
15 211 25
15 214 1
15 215 1
15 217 25
15 219 2
15 220 34
15 222 38
15 223 1
15 224 1
15 228 4
15 230 4
15 235 4
15 236 2
15 237 40
15 238 3
15 239 1
15 240 40
15 241 1
15 242 1
15 243 5
15 244 1
15 246 2
15 247 1
15 248 1
15 249 11
15 250 6
15 253 1
15 255 10
15 256 1
15 260 1
15 262 1
15 264 2
15 265 1
15 266 1
15 267 15
15 271 1
15 272 2
15 273 3
15 276 1
15 277 10
15 282 1
15 285 2
15 287 20
15 288 5
15 290 7
15 293 1
15 295 3
15 297 1
15 299 1
15 300 6
15 305 1
15 306 28
15 307 1
15 308 1
15 313 3
15 314 8
16 18 1
16 21 1
16 23 1
16 26 1
16 28 1
16 31 4
16 34 1
16 35 1
16 36 2
16 44 2
16 48 1
16 54 2
16 55 1
16 60 2
16 61 1
16 64 1
16 66 1
16 74 1
16 75 1
16 79 1
16 84 1
16 86 1
16 87 4
16 88 15
16 94 1
16 99 51
16 100 1
16 103 1
16 104 1
16 106 3
16 114 1
16 123 1
16 124 38
16 131 1
16 135 1
16 140 1
16 141 32
16 144 30
16 145 1
16 147 1
16 152 2
16 153 1
16 155 1
16 158 1
16 160 3
16 161 1
16 165 25
16 169 13
16 171 79
16 173 1
16 178 2
16 181 1
16 187 25
16 189 1
16 193 1
16 198 1
16 202 1
16 205 2
16 210 1
16 211 2
16 212 1
16 214 1
16 219 1
16 220 1
16 224 1
16 230 1
16 235 1
16 237 2
16 239 1
16 240 7
16 241 168
16 243 2
16 244 1
16 245 1
16 250 1
16 255 1
16 260 2
16 263 1
16 273 2
16 276 1
16 278 1
16 281 1
16 282 8
16 285 2
16 288 1
16 297 46
16 303 1
16 306 3
16 309 1
16 310 2
16 311 1
16 314 7
17 18 3
17 21 2
17 23 38
17 25 22
17 28 140
17 29 1
17 30 4
17 31 1
17 32 12
17 33 2
17 35 1
17 37 2
17 38 72
17 40 3
17 41 6
17 42 1
17 43 66
17 46 2
17 52 43
17 55 1
17 57 81
17 58 4
17 59 6
17 62 1
17 64 129
17 66 2
17 68 9
17 69 1
17 70 1
17 73 26
17 76 1
17 81 1
17 85 11
17 87 19
17 88 20
17 89 4
17 90 1
17 91 25
17 92 45
17 97 15
17 98 2
17 99 3
17 101 10
17 104 1
17 109 5
17 111 4
17 113 27
17 114 10
17 115 111
17 116 97
17 117 1
17 118 1
17 120 2
17 121 2
17 122 3
17 123 1
17 124 2
17 127 59
17 129 3
17 138 1
17 139 2
17 140 24
17 142 1
17 143 2
17 144 3
17 145 1
17 146 47
17 150 3
17 151 1
17 152 1
17 154 2
17 158 5
17 159 102
17 162 3
17 163 1
17 164 3
17 165 118
17 167 60
17 169 27
17 170 1
17 172 1
17 175 1
17 176 1
17 177 12
17 180 51
17 184 1
17 185 48
17 188 55
17 190 2
17 191 3
17 192 1
17 198 26
17 200 1
17 202 2
17 204 26
17 205 1
17 206 85
17 207 165
17 210 1
17 211 2
17 212 1
17 213 112
17 217 4
17 219 80
17 222 103
17 230 1
17 232 1
17 238 1
17 240 1
17 241 50
17 242 3
17 243 1
17 244 4
17 245 76
17 247 86
17 251 1
17 252 93
17 259 41
17 260 1
17 261 2
17 263 6
17 264 1
17 272 30
17 273 2
17 274 1
17 275 146
17 277 1
17 278 41
17 280 1
17 284 2
17 286 2
17 287 1
17 288 4
17 289 1
17 291 3
17 293 2
17 300 1
17 301 2
17 303 1
17 304 1
17 308 3
17 309 2
17 312 59
18 24 1
18 26 7
18 27 7
18 28 2
18 29 13
18 30 34
18 32 1
18 36 50
18 40 41
18 41 96
18 42 3
18 43 9
18 49 6
18 50 2
18 57 8
18 59 1
18 60 10
18 62 29
18 63 24
18 67 5
18 68 1
18 69 2
18 77 9
18 80 12
18 82 10
18 84 1
18 85 1
18 86 1
18 88 1
18 89 2
18 90 1
18 91 2
18 92 1
18 93 8
18 97 2
18 98 17
18 99 1
18 102 7
18 103 3
18 105 1
18 106 7
18 107 1
18 111 1
18 113 19
18 114 6
18 115 5
18 117 5
18 118 1
18 119 21
18 121 1
18 123 2
18 126 2
18 127 1
18 129 8
18 130 55
18 132 17
18 139 1
18 140 1
18 141 2
18 143 16
18 145 1
18 149 7
18 150 1
18 151 1
18 153 8
18 154 1
18 157 3
18 158 15
18 160 1
18 161 51
18 162 60
18 163 4
18 165 2
18 166 13
18 170 5
18 171 2
18 172 4
18 177 5
18 180 1
18 183 2
18 190 1
18 191 1
18 192 1
18 196 1
18 199 2
18 204 5
18 205 1
18 209 2
18 211 2
18 212 2
18 222 2
18 225 1
18 227 4
18 237 1
18 240 1
18 245 7
18 246 1
18 250 8
18 253 1
18 256 1
18 258 1
18 265 1
18 268 6
18 272 1
18 276 1
18 277 1
18 278 1
18 279 7
18 280 1
18 282 1
18 284 1
18 285 1
18 287 1
18 289 2
18 290 1
18 293 1
18 295 14
18 296 2
18 301 4
18 304 1
18 305 9
18 309 6
18 310 5
18 313 1
19 21 4
19 28 4
19 32 35
19 33 70
19 35 2
19 36 42
19 39 4
19 47 4
19 56 34
19 65 1
19 72 1
19 73 1
19 75 1
19 78 4
19 82 11
19 86 77
19 88 36
19 89 34
19 90 22
19 99 56
19 101 1
19 110 3
19 111 1
19 112 3
19 118 37
19 120 1
19 121 2
19 122 6
19 123 49
19 124 50
19 125 18
19 127 37
19 132 9
19 133 6
19 138 2
19 140 5
19 141 33
19 144 9
19 145 27
19 146 1
19 147 53
19 154 15
19 156 4
19 160 49
19 163 1
19 170 140
19 174 4
19 175 79
19 176 5
19 177 1
19 180 14
19 182 68
19 185 2
19 188 18
19 190 5
19 192 6
19 197 10
19 204 13
19 208 1
19 212 13
19 213 7
19 215 14
19 216 2
19 220 5
19 222 5
19 228 1
19 234 79
19 249 1
19 252 65
19 255 1
19 258 6
19 259 2
19 261 57
19 262 1
19 263 1
19 266 1
19 267 2
19 272 40
19 276 1
19 277 1
19 279 36
19 282 6
19 283 3
19 284 5
19 288 2
19 289 3
19 291 1
19 293 1
19 297 2
19 299 25
19 300 1
19 303 6
19 304 3
19 307 7
19 309 2
19 311 1
20 21 24
20 24 3
20 28 10
20 32 1
20 37 1
20 38 45
20 39 33
20 40 1
20 43 1
20 44 60
20 45 77
20 51 10
20 55 37
20 64 108
20 66 86
20 67 13
20 71 54
20 72 79
20 74 1
20 75 71
20 77 117
20 83 7
20 89 1
20 90 1
20 91 1
20 96 7
20 99 1
20 100 19
20 101 1
20 102 1
20 103 1
20 105 1
20 106 1
20 115 1
20 117 7
20 120 2
20 123 1
20 127 9
20 130 5
20 133 66
20 134 32
20 143 1
20 145 73
20 149 1
20 150 89
20 152 133
20 159 2
20 160 2
20 162 1
20 166 1
20 169 11
20 181 2
20 183 3
20 189 16
20 190 2
20 193 1
20 195 2
20 196 1
20 198 108
20 200 2
20 205 89
20 207 1
20 209 1
20 211 1
20 217 1
20 222 1
20 224 39
20 225 1
20 228 1
20 234 1
20 236 11
20 239 1
20 240 37
20 248 80
20 250 1
20 253 1
20 261 21
20 262 1
20 271 1
20 272 3
20 273 4
20 277 1
20 280 45
20 281 97
20 284 1
20 288 1
20 291 1
20 296 4
20 297 1
20 300 20
20 302 96
20 303 1
20 305 2
21 22 1
21 28 2
21 31 2
21 35 3
21 37 1
21 38 5
21 39 13
21 44 10
21 45 12
21 46 1
21 47 3
21 51 4
21 53 3
21 55 41
21 56 2
21 59 1
21 61 1
21 64 2
21 65 2
21 66 132
21 68 1
21 69 3
21 71 1
21 72 20
21 73 1
21 75 64
21 77 1
21 78 1
21 82 3
21 83 8
21 86 102
21 88 1
21 96 62
21 98 1
21 100 51
21 101 2
21 103 1
21 104 1
21 109 1
21 110 3
21 111 1
21 112 1
21 113 1
21 114 1
21 115 2
21 116 2
21 118 4
21 119 1
21 120 46
21 121 10
21 125 4
21 126 1
21 127 105
21 130 1
21 132 6
21 133 2
21 134 11
21 138 2
21 139 1
21 140 4
21 141 2
21 144 41
21 145 1
21 146 2
21 147 2
21 149 1
21 150 42
21 151 1
21 152 42
21 156 3
21 158 1
21 164 1
21 165 1
21 168 1
21 169 5
21 171 6
21 172 1
21 174 2
21 176 30
21 177 15
21 180 4
21 181 1
21 182 1
21 183 1
21 185 1
21 188 3
21 190 1
21 191 118
21 193 1
21 196 51
21 197 2
21 198 1
21 202 91
21 204 1
21 205 22
21 206 1
21 207 7
21 208 1
21 209 2
21 210 2
21 211 1
21 212 2
21 213 3
21 215 26
21 216 7
21 217 1
21 218 1
21 219 2
21 220 1
21 222 5
21 223 29
21 224 42
21 228 15
21 231 1
21 232 1
21 233 1
21 234 5
21 235 27
21 236 1
21 238 1
21 242 1
21 243 1
21 244 1
21 247 4
21 248 51
21 249 4
21 250 124
21 252 1
21 253 2
21 256 2
21 258 17
21 261 17
21 262 47
21 264 13
21 266 4
21 268 3
21 269 2
21 271 1
21 272 1
21 273 6
21 274 112
21 276 9
21 277 40
21 279 1
21 280 16
21 282 20
21 283 3
21 284 1
21 287 1
21 289 3
21 290 2
21 294 1
21 295 1
21 296 2
21 297 7
21 298 40
21 300 87
21 301 1
21 303 1
21 304 35
21 307 8
21 311 2
22 23 2
22 25 7
22 31 6
22 34 53
22 35 88
22 36 2
22 37 1
22 39 1
22 40 88
22 43 2
22 45 1
22 46 1
22 48 13
22 49 3
22 52 2
22 53 20
22 56 33
22 58 1
22 64 1
22 66 3
22 67 18
22 70 30
22 72 1
22 73 5
22 77 40
22 78 1
22 79 16
22 81 1
22 84 1
22 86 1
22 88 1
22 89 5
22 91 1
22 93 1
22 95 6
22 97 4
22 98 3
22 99 4
22 101 1
22 102 113
22 103 1
22 106 2
22 109 53
22 110 66
22 114 4
22 115 1
22 116 1
22 117 4
22 120 7
22 121 1
22 122 4
22 124 1
22 125 1
22 132 1
22 133 1
22 135 2
22 137 4
22 138 1
22 142 7
22 143 1
22 145 3
22 146 1
22 149 2
22 153 49
22 154 2
22 155 4
22 156 1
22 157 1
22 159 2
22 160 5
22 162 1
22 168 113
22 172 1
22 173 2
22 175 1
22 176 1
22 178 9
22 180 2
22 181 1
22 182 1
22 185 1
22 186 9
22 187 5
22 189 1
22 190 5
22 193 1
22 194 91
22 197 1
22 198 2
22 205 13
22 206 1
22 207 2
22 209 1
22 210 106
22 213 1
22 214 1
22 219 2
22 223 13
22 230 2
22 236 3
22 237 1
22 238 2
22 243 4
22 250 3
22 251 1
22 252 1
22 255 4
22 256 69
22 260 1
22 261 1
22 262 69
22 267 2
22 268 1
22 270 1
22 272 1
22 273 4
22 274 1
22 275 1
22 277 3
22 283 1
22 285 2
22 288 2
22 289 93
22 292 2
22 295 90
22 301 1
22 305 1
22 306 49
22 308 2
22 309 66
22 310 1
22 312 1
22 313 77
22 314 4
23 25 53
23 27 1
23 29 1
23 30 1
23 31 1
23 35 104
23 36 2
23 37 1
23 41 1
23 43 32
23 47 5
23 48 66
23 49 1
23 53 18
23 57 1
23 58 4
23 59 6
23 66 16
23 67 3
23 68 9
23 69 2
23 70 18
23 73 118
23 75 1
23 77 1
23 78 1
23 79 78
23 84 1
23 85 7
23 86 1
23 87 2
23 88 9
23 89 8
23 91 53
23 92 1
23 93 7
23 94 1
23 95 29
23 97 1
23 98 1
23 100 1
23 102 2
23 103 1
23 109 2
23 116 3
23 117 1
23 118 1
23 120 50
23 121 103
23 125 71
23 126 40
23 129 2
23 133 1
23 134 1
23 138 1
23 139 50
23 140 157
23 141 3
23 143 1
23 144 1
23 146 1
23 153 1
23 154 1
23 159 10
23 165 2
23 167 9
23 169 4
23 170 1
23 174 4
23 177 4
23 178 2
23 183 1
23 185 4
23 187 3
23 190 2
23 191 1
23 193 5
23 200 1
23 202 1
23 205 1
23 206 54
23 207 1
23 213 5
23 216 55
23 217 21
23 222 10
23 227 21
23 232 11
23 237 1
23 238 3
23 242 1
23 243 1
23 245 1
23 246 2
23 248 2
23 252 59
23 255 1
23 256 3
23 258 1
23 259 5
23 261 4
23 263 6
23 267 15
23 268 1
23 269 1
23 273 2
23 274 1
23 275 6
23 277 2
23 278 25
23 280 3
23 284 6
23 285 24
23 286 2
23 287 1
23 288 90
23 289 78
23 291 4
23 295 1
23 296 1
23 297 2
23 301 2
23 305 2
23 306 2
23 307 1
23 308 12
23 309 63
23 310 2
23 311 1
23 313 2
24 25 1
24 26 1
24 28 1
24 29 6
24 32 9
24 42 3
24 47 8
24 49 1
24 50 19
24 57 1
24 58 1
24 60 2
24 63 1
24 69 64
24 71 38
24 77 1
24 80 8
24 90 2
24 93 2
24 99 1
24 102 1
24 103 40
24 105 1
24 110 1
24 114 1
24 119 1
24 120 12
24 121 1
24 126 4
24 130 10
24 131 1
24 133 1
24 138 47
24 139 20
24 141 1
24 142 2
24 143 1
24 147 58
24 149 26
24 152 1
24 153 1
24 154 15
24 160 6
24 161 1
24 162 1
24 166 37
24 169 1
24 174 1
24 181 31
24 183 39
24 187 1
24 189 14
24 190 1
24 194 36
24 195 4
24 196 1
24 199 26
24 200 3
24 207 12
24 209 6
24 210 24
24 211 3
24 212 1
24 217 1
24 218 2
24 220 102
24 222 1
24 224 1
24 225 84
24 227 3
24 232 1
24 233 3
24 236 48
24 237 47
24 238 7
24 244 3
24 245 62
24 247 3
24 250 1
24 251 1
24 252 2
24 256 20
24 261 2
24 262 48
24 265 28
24 267 25
24 268 6
24 271 4
24 272 20
24 274 7
24 275 59
24 279 2
24 281 24
24 284 28
24 286 74
24 287 1
24 288 28
24 293 18
24 295 8
24 296 66
24 297 86
24 302 1
24 303 99
24 305 4
24 306 8
24 312 4
25 28 37
25 31 1
25 32 1
25 42 51
25 47 6
25 48 53
25 53 55
25 64 1
25 66 1
25 69 1
25 72 1
25 73 57
25 75 1
25 78 1
25 79 67
25 84 1
25 93 1
25 95 53
25 102 4
25 116 2
25 120 55
25 121 2
25 125 26
25 145 6
25 149 1
25 150 1
25 151 30
25 152 1
25 159 59
25 162 1
25 165 1
25 171 2
25 179 1
25 180 1
25 204 1
25 213 2
25 222 2
25 224 4
25 232 1
25 236 9
25 240 5
25 243 1
25 249 2
25 252 1
25 281 9
25 288 4
25 309 47
26 27 26
26 29 1
26 30 98
26 32 5
26 34 72
26 35 1
26 36 10
26 40 36
26 41 166
26 42 124
26 43 1
26 46 1
26 49 5
26 50 38
26 57 110
26 59 1
26 60 4
26 62 120
26 63 11
26 67 53
26 69 6
26 71 1
26 73 1
26 77 11
26 78 1
26 80 93
26 81 75
26 82 4
26 85 1
26 86 3
26 88 1
26 89 1
26 93 18
26 98 15
26 99 2
26 102 10
26 103 1
26 104 1
26 105 2
26 106 46
26 107 4
26 109 1
26 110 25
26 111 5
26 112 70
26 113 11
26 115 68
26 117 1
26 119 109
26 126 3
26 128 1
26 129 34
26 130 140
26 132 39
26 137 1
26 139 10
26 140 1
26 143 13
26 145 1
26 146 1
26 147 1
26 149 4
26 151 44
26 153 7
26 154 1
26 157 6
26 158 74
26 159 36
26 161 5
26 162 34
26 163 14
26 165 1
26 166 6
26 167 2
26 172 23
26 176 1
26 178 1
26 180 1
26 187 2
26 189 1
26 190 3
26 193 1
26 194 2
26 195 3
26 198 1
26 199 2
26 200 5
26 202 5
26 206 1
26 209 2
26 211 29
26 216 2
26 220 2
26 224 13
26 225 1
26 227 19
26 235 1
26 238 13
26 239 62
26 242 1
26 244 1
26 245 2
26 247 1
26 252 1
26 253 2
26 256 1
26 258 80
26 260 2
26 262 2
26 263 1
26 265 4
26 268 7
26 272 1
26 273 1
26 274 1
26 276 1
26 278 1
26 279 7
26 280 1
26 282 1
26 283 1
26 285 8
26 287 3
26 292 2
26 293 2
26 295 7
26 296 3
26 299 1
26 301 17
26 302 1
26 303 1
26 304 2
26 305 1
26 307 1
26 309 1
26 310 36
26 312 1
27 30 41
27 36 10
27 40 32
27 41 23
27 42 10
27 57 36
27 62 23
27 63 14
27 67 22
27 80 32
27 85 1
27 89 1
27 93 1
27 98 16
27 102 1
27 106 14
27 111 1
27 114 1
27 115 23
27 119 86
27 129 11
27 130 36
27 132 15
27 141 2
27 144 1
27 145 1
27 158 19
27 162 25
27 163 5
27 169 2
27 190 1
27 301 1
28 32 91
28 35 3
28 36 50
28 39 32
28 40 1
28 41 1
28 52 60
28 57 64
28 61 1
28 63 1
28 66 7
28 72 19
28 73 1
28 75 1
28 77 7
28 78 1
28 82 9
28 89 1
28 93 1
28 97 62
28 99 1
28 101 34
28 104 1
28 106 1
28 110 8
28 111 29
28 112 1
28 114 40
28 115 1
28 116 81
28 117 2
28 118 1
28 119 1
28 121 2
28 123 84
28 124 16
28 125 21
28 126 1
28 127 15
28 130 1
28 131 1
28 132 13
28 133 1
28 135 1
28 137 1
28 145 5
28 147 1
28 152 3
28 154 74
28 156 3
28 159 84
28 161 1
28 162 1
28 164 1
28 165 99
28 169 20
28 171 1
28 174 45
28 175 2
28 176 1
28 177 4
28 180 27
28 182 6
28 185 4
28 187 86
28 188 23
28 189 6
28 192 7
28 197 31
28 198 4
28 200 83
28 204 13
28 205 2
28 207 1
28 210 1
28 211 2
28 213 30
28 215 16
28 218 1
28 219 1
28 220 1
28 222 111
28 224 1
28 227 37
28 228 110
28 233 2
28 234 66
28 236 3
28 238 1
28 239 1
28 242 1
28 245 63
28 249 1
28 252 85
28 255 66
28 258 6
28 259 25
28 260 1
28 263 82
28 266 51
28 269 1
28 272 65
28 273 1
28 274 1
28 275 45
28 277 131
28 278 113
28 281 4
28 282 1
28 286 26
28 294 1
28 297 3
28 300 13
28 301 51
28 303 22
28 304 3
28 305 2
28 306 1
28 307 12
28 309 1
28 311 3
29 30 2
29 31 48
29 32 3
29 33 1
29 38 1
29 40 1
29 41 3
29 42 47
29 45 1
29 48 1
29 49 1
29 52 1
29 53 2
29 56 1
29 59 13
29 60 75
29 61 16
29 63 72
29 64 2
29 65 74
29 76 90
29 77 1
29 81 35
29 84 7
29 85 23
29 89 2
29 91 48
29 92 35
29 93 13
29 94 60
29 98 1
29 102 8
29 103 2
29 104 13
29 107 1
29 108 8
29 109 41
29 110 16
29 111 10
29 112 20
29 115 1
29 116 2
29 118 1
29 120 1
29 127 9
29 128 11
29 130 5
29 131 1
29 135 18
29 136 30
29 138 4
29 139 1
29 142 16
29 143 39
29 145 1
29 147 17
29 149 41
29 151 1
29 153 2
29 155 95
29 156 47
29 157 1
29 158 3
29 159 19
29 161 30
29 162 1
29 165 1
29 166 2
29 167 1
29 172 7
29 174 2
29 181 1
29 183 7
29 185 2
29 190 6
29 191 2
29 193 1
29 194 5
29 196 1
29 199 5
29 200 9
29 207 2
29 209 1
29 211 5
29 220 1
29 222 2
29 223 1
29 225 1
29 227 2
29 232 10
29 238 3
29 242 3
29 246 1
29 247 1
29 251 1
29 256 4
29 265 2
29 266 1
29 267 1
29 272 2
29 273 5
29 274 9
29 276 1
29 284 1
29 285 1
29 295 7
29 296 7
29 297 2
29 301 1
29 303 1
29 304 1
29 305 2
29 308 1
29 313 25
30 31 1
30 32 1
30 36 57
30 37 1
30 39 1
30 40 149
30 41 27
30 42 152
30 43 1
30 52 1
30 56 1
30 57 20
30 58 1
30 59 1
30 60 1
30 61 1
30 62 32
30 63 30
30 65 1
30 66 3
30 67 32
30 68 124
30 70 25
30 72 1
30 73 1
30 78 40
30 80 53
30 82 2
30 85 2
30 86 1
30 87 7
30 88 1
30 89 10
30 91 5
30 92 2
30 94 71
30 98 23
30 99 2
30 106 33
30 107 15
30 109 5
30 111 1
30 113 97
30 115 42
30 116 3
30 119 52
30 123 1
30 129 87
30 130 55
30 132 38
30 133 1
30 140 4
30 141 2
30 142 1
30 143 1
30 144 2
30 145 1
30 151 1
30 158 50
30 159 35
30 161 1
30 162 38
30 163 38
30 164 1
30 165 1
30 167 1
30 169 13
30 177 10
30 186 1
30 187 1
30 189 1
30 191 32
30 202 1
30 206 2
30 209 1
30 212 5
30 213 1
30 217 2
30 222 1
30 225 1
30 231 3
30 235 6
30 236 1
30 237 2
30 239 15
30 242 136
30 244 1
30 245 1
30 248 1
30 250 1
30 252 1
30 256 1
30 258 40
30 259 2
30 261 1
30 263 1
30 266 1
30 268 1
30 275 27
30 277 1
30 278 1
30 280 2
30 284 12
30 285 2
30 286 1
30 287 1
30 288 6
30 291 3
30 294 1
30 297 1
30 300 1
30 306 1
30 307 1
30 308 1
30 310 41
30 311 9
30 312 2
30 313 10
31 33 3
31 34 2
31 45 3
31 46 4
31 48 5
31 52 1
31 55 6
31 57 2
31 58 1
31 59 61
31 60 50
31 61 22
31 65 37
31 67 51
31 72 1
31 73 1
31 74 11
31 76 73
31 79 13
31 81 40
31 84 3
31 85 25
31 88 1
31 90 1
31 91 44
31 92 39
31 93 10
31 94 62
31 103 1
31 104 31
31 105 5
31 106 1
31 108 15
31 109 20
31 110 114
31 112 14
31 114 7
31 115 20
31 117 1
31 121 1
31 122 1
31 124 38
31 126 1
31 127 1
31 128 24
31 132 1
31 133 2
31 135 38
31 136 24
31 137 2
31 138 2
31 139 1
31 140 3
31 142 111
31 143 55
31 144 57
31 145 3
31 146 4
31 154 2
31 155 28
31 156 48
31 158 2
31 159 29
31 160 20
31 161 88
31 162 1
31 169 1
31 172 1
31 173 1
31 174 1
31 178 16
31 185 2
31 186 13
31 187 17
31 189 6
31 191 1
31 193 2
31 194 1
31 196 1
31 197 1
31 202 25
31 206 9
31 213 2
31 214 1
31 219 6
31 222 1
31 230 1
31 235 3
31 236 1
31 237 1
31 238 1
31 240 1
31 241 2
31 243 3
31 246 1
31 250 9
31 251 8
31 255 6
31 260 11
31 262 1
31 266 1
31 273 4
31 275 37
31 277 1
31 281 1
31 285 1
31 286 1
31 287 2
31 288 1
31 290 54
31 295 1
31 298 1
31 301 1
31 303 1
31 306 5
31 309 1
31 311 1
31 314 49
32 33 1
32 35 1
32 36 69
32 42 5
32 44 1
32 50 2
32 52 71
32 56 1
32 60 1
32 63 7
32 64 3
32 67 2
32 70 2
32 71 2
32 73 1
32 77 1
32 80 16
32 86 57
32 90 3
32 91 1
32 97 133
32 98 1
32 99 60
32 101 42
32 102 2
32 103 93
32 104 1
32 105 2
32 107 1
32 110 1
32 111 17
32 114 22
32 116 58
32 121 1
32 122 1
32 123 102
32 124 25
32 126 1
32 127 2
32 130 2
32 133 103
32 137 1
32 138 11
32 139 4
32 141 1
32 143 9
32 145 1
32 146 1
32 147 58
32 149 21
32 150 2
32 151 2
32 153 1
32 154 2
32 155 1
32 157 2
32 161 2
32 162 2
32 166 1
32 170 95
32 171 1
32 172 10
32 181 1
32 183 60
32 184 1
32 186 5
32 187 59
32 188 1
32 190 1
32 193 60
32 194 22
32 195 2
32 197 3
32 199 1
32 200 125
32 207 1
32 209 1
32 210 1
32 211 6
32 212 1
32 214 1
32 219 1
32 220 7
32 222 1
32 224 1
32 225 3
32 227 6
32 238 1
32 240 1
32 245 84
32 246 1
32 250 1
32 251 2
32 255 73
32 256 88
32 258 98
32 260 79
32 261 176
32 264 1
32 265 9
32 268 1
32 270 1
32 272 195
32 273 2
32 274 47
32 278 75
32 279 1
32 287 11
32 289 3
32 291 42
32 293 1
32 296 15
32 297 1
32 302 4
32 303 2
32 306 1
32 308 94
32 310 1
33 36 15
33 38 1
33 39 1
33 44 45
33 46 7
33 48 3
33 52 21
33 55 1
33 56 70
33 58 1
33 64 48
33 72 46
33 74 109
33 79 36
33 81 10
33 84 1
33 86 1
33 88 5
33 89 77
33 90 70
33 94 1
33 97 33
33 99 48
33 103 2
33 104 2
33 105 6
33 106 4
33 114 19
33 115 1
33 116 1
33 118 82
33 120 1
33 123 77
33 124 2
33 127 3
33 135 1
33 137 1
33 141 64
33 142 3
33 143 1
33 144 70
33 145 96
33 146 59
33 153 1
33 154 64
33 155 1
33 162 1
33 165 9
33 166 1
33 173 2
33 175 27
33 176 1
33 178 1
33 181 1
33 186 6
33 187 7
33 189 7
33 191 1
33 193 9
33 194 1
33 196 61
33 198 5
33 201 6
33 202 2
33 209 1
33 211 5
33 214 1
33 217 1
33 219 4
33 221 1
33 224 1
33 230 4
33 231 1
33 232 1
33 233 2
33 234 1
33 235 2
33 236 10
33 237 3
33 239 6
33 240 6
33 242 1
33 243 2
33 245 1
33 246 1
33 250 7
33 255 23
33 256 1
33 258 1
33 259 2
33 260 23
33 265 1
33 266 1
33 273 32
33 276 2
33 277 4
33 282 1
33 283 55
33 284 1
33 285 9
33 287 1
33 288 1
33 290 59
33 295 1
33 297 1
33 298 11
33 301 1
33 302 1
33 306 2
33 307 1
33 314 1
34 35 49
34 37 59
34 48 6
34 49 108
34 54 1
34 59 1
34 66 2
34 67 5
34 77 51
34 78 27
34 79 3
34 81 82
34 84 84
34 102 61
34 106 1
34 112 66
34 114 1
34 116 55
34 117 51
34 121 2
34 122 1
34 125 25
34 126 42
34 139 55
34 149 14
34 150 1
34 151 39
34 153 79
34 155 7
34 157 54
34 158 44
34 160 22
34 168 31
34 169 1
34 180 1
34 185 1
34 188 1
34 189 3
34 190 1
34 209 1
34 214 2
34 237 1
34 260 6
34 263 1
34 277 4
34 282 1
34 284 1
34 285 1
34 288 1
34 289 13
34 291 2
34 293 1
34 297 1
34 301 1
34 304 1
34 306 44
34 314 2
35 37 36
35 39 2
35 40 2
35 46 1
35 47 14
35 48 1
35 49 11
35 50 1
35 53 91
35 56 57
35 57 1
35 59 1
35 60 1
35 61 2
35 65 4
35 67 1
35 68 1
35 69 1
35 71 1
35 73 1
35 77 76
35 78 75
35 79 1
35 82 3
35 84 24
35 86 125
35 93 1
35 100 40
35 101 8
35 102 144
35 104 2
35 106 1
35 107 5
35 110 33
35 112 2
35 113 1
35 114 1
35 116 69
35 117 146
35 118 42
35 119 15
35 120 15
35 121 21
35 125 48
35 126 135
35 130 1
35 132 6
35 133 4
35 137 1
35 138 2
35 139 57
35 141 1
35 144 1
35 146 1
35 149 34
35 151 33
35 153 56
35 156 2
35 157 37
35 160 19
35 161 1
35 163 9
35 164 1
35 165 1
35 169 2
35 171 1
35 172 2
35 174 8
35 176 4
35 177 1
35 178 82
35 180 4
35 183 1
35 186 1
35 188 4
35 189 1
35 190 1
35 191 2
35 194 1
35 196 1
35 197 3
35 198 2
35 200 1
35 205 70
35 206 1
35 208 2
35 209 1
35 213 2
35 216 3
35 218 1
35 222 18
35 224 3
35 228 87
35 229 1
35 230 1
35 233 5
35 234 68
35 242 112
35 245 1
35 249 4
35 252 3
35 255 1
35 256 5
35 258 1
35 259 1
35 261 4
35 262 94
35 264 2
35 265 1
35 267 5
35 269 1
35 278 4
35 280 1
35 281 1
35 282 3
35 283 3
35 286 1
35 288 109
35 289 126
35 291 4
35 293 1
35 294 4
35 297 41
35 299 1
35 300 3
35 301 9
35 302 1
35 304 2
35 305 1
35 310 2
36 37 1
36 38 1
36 40 27
36 41 14
36 42 2
36 43 2
36 44 12
36 45 2
36 46 11
36 48 1
36 52 13
36 54 86
36 57 16
36 62 36
36 63 13
36 64 85
36 65 3
36 67 30
36 73 1
36 74 5
36 80 19
36 81 10
36 84 2
36 86 1
36 88 2
36 89 25
36 93 2
36 97 129
36 98 18
36 99 2
36 101 15
36 103 1
36 105 1
36 106 28
36 107 5
36 108 1
36 111 1
36 113 35
36 114 26
36 115 28
36 117 3
36 118 3
36 119 20
36 120 1
36 121 1
36 123 1
36 124 32
36 125 1
36 126 2
36 128 2
36 129 14
36 130 36
36 132 28
36 135 4
36 137 3
36 138 2
36 141 2
36 142 5
36 144 2
36 145 3
36 146 95
36 147 117
36 149 1
36 151 1
36 153 1
36 154 108
36 155 4
36 158 19
36 159 2
36 160 40
36 162 45
36 163 8
36 165 1
36 166 2
36 167 1
36 168 2
36 169 56
36 173 26
36 174 1
36 176 2
36 178 2
36 179 76
36 180 46
36 182 1
36 185 43
36 186 56
36 187 27
36 189 4
36 190 57
36 192 4
36 193 5
36 194 1
36 196 24
36 197 47
36 198 4
36 200 60
36 202 1
36 205 2
36 206 31
36 209 2
36 210 37
36 212 1
36 213 1
36 214 1
36 215 117
36 219 35
36 222 1
36 226 1
36 229 1
36 230 14
36 231 20
36 234 46
36 236 23
36 237 12
36 239 18
36 240 42
36 243 8
36 245 64
36 246 5
36 250 28
36 252 37
36 255 49
36 256 1
36 260 5
36 261 49
36 264 1
36 266 4
36 268 1
36 272 117
36 273 7
36 275 1
36 277 1
36 279 71
36 281 1
36 282 1
36 285 27
36 289 2
36 290 67
36 291 1
36 293 1
36 297 4
36 298 1
36 299 42
36 304 3
36 305 1
36 306 2
36 311 2
36 314 1
37 38 1
37 40 3
37 41 25
37 43 1
37 48 1
37 49 23
37 50 1
37 52 1
37 54 1
37 57 1
37 58 2
37 59 2
37 62 1
37 63 1
37 65 1
37 66 101
37 68 2
37 69 1
37 70 1
37 75 1
37 76 1
37 77 122
37 78 112
37 79 2
37 80 1
37 84 25
37 85 7
37 88 2
37 89 6
37 91 1
37 92 1
37 98 26
37 99 4
37 101 1
37 102 77
37 109 8
37 110 1
37 114 4
37 116 197
37 117 26
37 120 1
37 121 101
37 122 56
37 123 1
37 126 83
37 129 40
37 132 1
37 133 1
37 136 1
37 137 1
37 138 1
37 139 39
37 140 3
37 141 1
37 146 1
37 147 2
37 149 7
37 151 75
37 153 69
37 154 1
37 157 57
37 158 47
37 160 70
37 162 2
37 164 36
37 165 1
37 167 1
37 170 1
37 172 9
37 176 2
37 177 3
37 178 1
37 183 5
37 184 1
37 186 1
37 187 2
37 188 17
37 190 6
37 191 2
37 195 3
37 196 1
37 197 1
37 202 3
37 204 4
37 205 4
37 206 6
37 207 1
37 209 71
37 211 52
37 217 47
37 219 15
37 222 1
37 226 1
37 229 1
37 230 9
37 231 2
37 232 8
37 234 1
37 242 1
37 244 1
37 247 2
37 248 13
37 250 1
37 252 1
37 256 33
37 258 59
37 259 69
37 260 2
37 261 3
37 263 10
37 264 1
37 266 10
37 269 1
37 270 2
37 272 1
37 273 1
37 277 1
37 278 28
37 279 1
37 280 2
37 281 1
37 284 3
37 286 8
37 287 1
37 291 7
37 296 21
37 297 3
37 301 1
37 302 1
37 306 1
37 307 63
37 308 105
37 311 20
37 312 1
38 39 26
38 44 80
38 45 13
38 48 1
38 51 60
38 55 12
38 58 13
38 59 1
38 62 32
38 66 69
38 68 1
38 70 1
38 72 71
38 73 1
38 75 17
38 80 1
38 82 1
38 83 17
38 88 13
38 89 13
38 92 1
38 94 42
38 96 3
38 99 9
38 100 31
38 103 1
38 109 3
38 116 2
38 123 29
38 126 1
38 129 2
38 132 1
38 134 23
38 140 1
38 141 24
38 150 46
38 152 18
38 162 1
38 164 1
38 165 8
38 166 1
38 167 1
38 168 1
38 170 1
38 172 1
38 174 1
38 177 1
38 178 1
38 186 16
38 189 1
38 190 1
38 191 2
38 194 1
38 197 8
38 206 2
38 207 58
38 209 1
38 211 2
38 215 1
38 216 1
38 217 1
38 230 1
38 232 2
38 235 2
38 237 2
38 241 1
38 242 1
38 246 15
38 247 1
38 248 44
38 250 1
38 258 1
38 259 25
38 260 2
38 261 13
38 263 5
38 268 1
38 272 1
38 273 73
38 275 2
38 276 1
38 280 14
38 284 2
38 286 1
38 290 1
38 291 1
38 293 1
38 295 3
38 300 16
38 309 1
38 311 2
38 313 3
39 44 80
39 45 23
39 47 1
39 48 1
39 51 27
39 55 23
39 61 2
39 65 4
39 66 98
39 72 350
39 75 41
39 78 1
39 79 4
39 82 1
39 83 35
39 88 1
39 97 1
39 100 5
39 101 3
39 103 1
39 104 1
39 106 1
39 109 3
39 110 5
39 111 2
39 112 2
39 118 1
39 119 1
39 120 1
39 121 1
39 123 3
39 124 3
39 125 7
39 126 1
39 132 2
39 133 1
39 134 59
39 135 1
39 143 1
39 146 14
39 150 27
39 152 18
39 156 1
39 160 2
39 169 2
39 170 1
39 174 45
39 177 4
39 178 1
39 180 36
39 182 58
39 185 27
39 188 7
39 189 1
39 192 3
39 197 21
39 202 1
39 207 3
39 208 2
39 210 1
39 212 1
39 213 72
39 215 1
39 219 1
39 220 7
39 222 3
39 225 16
39 227 1
39 228 4
39 230 1
39 234 27
39 241 1
39 243 1
39 244 67
39 249 1
39 250 17
39 251 48
39 252 18
39 253 1
39 256 2
39 258 1
39 260 1
39 261 32
39 262 1
39 264 3
39 266 3
39 267 1
39 269 2
39 272 1
39 273 7
39 282 1
39 283 4
39 284 2
39 289 2
39 290 65
39 295 1
39 300 42
39 303 49
39 304 2
39 305 1
39 309 1
39 311 1
40 41 93
40 42 71
40 43 4
40 45 1
40 52 1
40 55 1
40 57 35
40 58 1
40 59 1
40 60 2
40 62 26
40 63 30
40 64 1
40 66 11
40 67 138
40 68 2
40 69 1
40 73 1
40 77 2
40 80 69
40 82 8
40 85 3
40 89 12
40 90 1
40 91 2
40 92 1
40 93 1
40 97 2
40 98 27
40 99 14
40 106 60
40 107 26
40 109 1
40 110 77
40 111 1
40 113 87
40 114 1
40 115 61
40 116 1
40 117 6
40 118 1
40 119 56
40 129 74
40 130 123
40 131 1
40 132 53
40 137 1
40 139 7
40 140 1
40 146 1
40 147 2
40 149 1
40 151 1
40 152 1
40 153 1
40 154 1
40 155 5
40 156 1
40 158 50
40 159 2
40 162 9
40 163 56
40 164 2
40 165 1
40 168 1
40 170 1
40 174 1
40 176 1
40 177 1
40 180 1
40 181 2
40 187 3
40 189 3
40 190 2
40 191 1
40 192 1
40 193 5
40 194 1
40 197 3
40 198 2
40 199 1
40 202 7
40 205 1
40 206 1
40 207 1
40 209 1
40 210 3
40 211 1
40 213 1
40 217 7
40 218 1
40 220 3
40 225 1
40 228 1
40 232 2
40 234 1
40 235 1
40 236 2
40 238 2
40 241 2
40 242 3
40 248 2
40 250 1
40 255 3
40 262 1
40 263 2
40 273 11
40 275 1
40 277 2
40 278 2
40 280 2
40 281 1
40 282 1
40 283 1
40 285 1
40 286 5
40 288 12
40 289 80
40 297 2
40 301 1
40 303 1
40 306 1
40 307 3
40 308 1
40 311 1
40 312 1
41 42 44
41 43 2
41 44 4
41 46 1
41 56 1
41 57 81
41 58 3
41 59 4
41 60 1
41 62 136
41 63 19
41 66 30
41 67 42
41 68 2
41 73 5
41 76 1
41 77 1
41 80 41
41 85 7
41 87 1
41 88 2
41 89 3
41 90 1
41 91 1
41 92 1
41 93 4
41 98 58
41 99 5
41 104 1
41 106 66
41 107 3
41 109 11
41 110 23
41 113 45
41 115 46
41 116 28
41 117 2
41 118 1
41 119 108
41 124 1
41 125 1
41 128 1
41 129 101
41 130 196
41 132 20
41 138 1
41 140 3
41 143 13
41 145 1
41 153 1
41 154 1
41 158 123
41 159 1
41 162 38
41 163 34
41 164 13
41 165 2
41 169 1
41 174 1
41 177 10
41 183 1
41 184 1
41 187 1
41 189 1
41 190 3
41 191 3
41 202 3
41 204 3
41 206 17
41 217 32
41 222 1
41 228 1
41 232 7
41 234 1
41 237 6
41 242 3
41 248 15
41 258 1
41 259 7
41 263 14
41 275 1
41 278 3
41 280 6
41 284 3
41 286 22
41 287 1
41 288 2
41 291 7
41 296 1
41 300 1
41 303 1
41 307 48
41 308 38
41 309 5
41 311 26
41 312 1
41 313 1
42 44 2
42 49 1
42 50 2
42 52 1
42 55 2
42 57 36
42 60 2
42 61 1
42 62 10
42 63 80
42 65 1
42 67 33
42 68 28
42 70 1
42 72 1
42 74 1
42 78 32
42 80 34
42 81 1
42 82 19
42 85 1
42 88 1
42 90 1
42 93 3
42 98 22
42 106 62
42 107 15
42 109 3
42 111 1
42 113 9
42 114 1
42 115 35
42 116 1
42 119 28
42 121 1
42 122 2
42 124 1
42 125 57
42 127 5
42 129 20
42 130 39
42 131 1
42 132 24
42 133 1
42 137 1
42 138 1
42 139 1
42 140 1
42 141 1
42 143 7
42 144 1
42 145 3
42 147 3
42 149 23
42 151 2
42 153 2
42 154 1
42 158 47
42 159 32
42 161 8
42 162 5
42 163 6
42 165 1
42 172 2
42 183 8
42 190 1
42 193 1
42 194 5
42 196 1
42 200 7
42 207 1
42 209 1
42 210 6
42 211 1
42 213 1
42 223 1
42 224 70
42 227 1
42 228 1
42 233 14
42 235 1
42 236 4
42 242 95
42 243 27
42 244 2
42 245 2
42 247 2
42 256 3
42 258 1
42 260 1
42 264 2
42 268 2
42 270 2
42 271 1
42 272 3
42 274 2
42 277 1
42 279 3
42 281 1
42 284 1
42 285 2
42 287 1
42 290 1
42 295 2
42 296 7
42 297 2
42 302 1
42 305 1
42 306 1
42 310 1
43 47 12
43 58 1
43 59 2
43 60 1
43 66 1
43 67 1
43 68 7
43 69 39
43 70 42
43 73 69
43 76 2
43 77 1
43 81 1
43 85 2
43 87 3
43 88 3
43 89 6
43 91 25
43 92 14
43 97 1
43 98 1
43 99 2
43 102 1
43 103 28
43 104 1
43 105 1
43 106 1
43 116 3
43 129 1
43 134 1
43 137 1
43 138 1
43 139 68
43 140 25
43 141 1
43 143 1
43 145 1
43 146 2
43 152 1
43 154 1
43 158 1
43 159 11
43 161 1
43 162 44
43 164 7
43 165 1
43 167 15
43 169 53
43 177 2
43 180 1
43 182 1
43 190 1
43 191 5
43 193 3
43 194 1
43 198 1
43 199 11
43 200 1
43 202 2
43 204 2
43 206 2
43 212 26
43 213 2
43 217 9
43 219 1
43 224 1
43 230 1
43 232 4
43 234 1
43 237 32
43 238 1
43 241 1
43 242 3
43 243 1
43 255 1
43 259 1
43 261 3
43 263 1
43 268 1
43 274 1
43 275 1
43 276 2
43 278 56
43 280 2
43 283 1
43 285 1
43 286 2
43 287 2
43 288 3
43 290 1
43 291 4
43 304 3
43 306 1
43 307 2
43 308 3
43 311 1
43 313 5
44 45 10
44 46 13
44 48 1
44 51 30
44 52 3
44 54 2
44 55 32
44 57 3
44 58 89
44 60 1
44 64 16
44 65 1
44 66 98
44 67 15
44 72 118
44 74 3
44 75 18
44 77 1
44 79 38
44 81 6
44 83 37
44 84 4
44 87 1
44 88 1
44 96 4
44 97 7
44 100 121
44 102 1
44 103 25
44 105 1
44 106 14
44 114 3
44 117 4
44 121 1
44 122 4
44 124 11
44 126 1
44 129 1
44 132 44
44 133 1
44 134 26
44 135 8
44 137 6
44 138 1
44 139 2
44 140 2
44 142 2
44 144 6
44 145 5
44 146 28
44 150 47
44 151 1
44 152 31
44 153 1
44 155 2
44 159 1
44 165 48
44 166 3
44 178 3
44 181 1
44 182 1
44 185 1
44 186 1
44 189 7
44 190 1
44 193 1
44 196 7
44 197 55
44 198 20
44 201 4
44 207 4
44 208 1
44 213 1
44 214 5
44 219 37
44 230 34
44 232 1
44 235 3
44 236 18
44 237 62
44 239 13
44 240 29
44 241 1
44 243 29
44 244 54
44 246 19
44 247 1
44 249 2
44 250 57
44 251 4
44 252 1
44 255 3
44 260 6
44 261 22
44 272 2
44 273 4
44 277 1
44 278 1
44 283 148
44 284 1
44 285 9
44 288 3
44 290 25
44 293 1
44 295 3
44 296 3
44 297 1
44 298 7
44 299 5
44 300 19
44 306 1
45 46 8
45 51 8
45 55 12
45 56 1
45 64 1
45 66 27
45 71 28
45 72 19
45 75 30
45 81 10
45 83 31
45 84 1
45 88 1
45 96 8
45 97 8
45 100 3
45 101 2
45 102 1
45 105 7
45 122 2
45 129 1
45 134 21
45 138 1
45 142 21
45 145 3
45 146 69
45 150 43
45 152 59
45 156 1
45 158 1
45 160 1
45 164 2
45 173 5
45 178 2
45 180 1
45 185 1
45 186 2
45 190 1
45 191 4
45 193 9
45 196 2
45 197 1
45 200 1
45 202 21
45 207 1
45 211 14
45 212 2
45 217 5
45 222 5
45 230 36
45 234 1
45 235 1
45 236 3
45 237 1
45 240 2
45 243 1
45 244 1
45 246 2
45 248 42
45 249 1
45 250 5
45 255 1
45 258 1
45 260 1
45 261 12
45 262 77
45 272 2
45 273 13
45 274 1
45 278 1
45 280 20
45 285 1
45 287 1
45 289 1
45 290 32
45 291 1
45 300 20
45 305 1
45 308 6
46 47 24
46 48 1
46 50 64
46 52 8
46 53 1
46 54 1
46 55 4
46 56 2
46 57 3
46 58 149
46 59 1
46 62 1
46 63 1
46 64 9
46 67 6
46 68 42
46 69 48
46 71 67
46 74 3
46 78 1
46 79 9
46 81 18
46 84 2
46 85 23
46 88 1
46 97 17
46 104 1
46 105 2
46 106 5
46 113 1
46 114 4
46 116 2
46 117 9
46 118 1
46 122 3
46 123 2
46 124 63
46 125 1
46 127 1
46 128 1
46 133 65
46 135 5
46 137 13
46 138 40
46 142 4
46 143 1
46 144 3
46 145 11
46 146 70
46 147 69
46 154 1
46 155 8
46 158 11
46 160 3
46 165 1
46 167 38
46 168 1
46 173 1
46 175 1
46 178 11
46 185 5
46 186 4
46 187 6
46 189 1
46 193 3
46 195 1
46 196 4
46 198 15
46 200 1
46 205 1
46 206 1
46 207 9
46 209 1
46 210 1
46 213 1
46 217 21
46 219 9
46 224 1
46 227 17
46 230 7
46 232 1
46 233 1
46 234 1
46 236 22
46 237 3
46 239 3
46 240 21
46 241 1
46 242 1
46 243 10
46 244 68
46 245 1
46 246 5
46 250 16
46 251 2
46 255 4
46 260 1
46 261 78
46 263 1
46 273 7
46 275 2
46 280 36
46 281 1
46 282 1
46 285 1
46 288 56
46 289 46
46 290 21
46 291 59
46 292 1
46 293 1
46 297 1
46 298 22
46 299 4
46 303 2
46 304 1
46 306 51
46 307 89
46 311 1
46 312 18
46 314 2
47 50 11
47 61 3
47 68 9
47 69 93
47 71 2
47 72 3
47 73 5
47 82 4
47 101 2
47 104 1
47 112 2
47 118 1
47 121 23
47 125 4
47 126 40
47 132 4
47 133 1
47 137 1
47 138 3
47 139 2
47 146 33
47 147 9
47 156 1
47 160 7
47 174 1
47 177 10
47 180 5
47 185 1
47 188 9
47 192 2
47 197 11
47 206 1
47 213 1
47 215 4
47 220 37
47 222 2
47 228 8
47 233 2
47 234 6
47 237 30
47 252 6
47 253 2
47 256 2
47 258 9
47 259 1
47 262 2
47 264 1
47 266 1
47 267 11
47 269 1
47 280 7
47 282 4
47 283 1
47 288 34
47 289 24
47 294 1
47 295 1
47 297 1
47 300 1
47 303 1
47 304 9
47 306 27
47 307 4
48 50 1
48 52 2
48 53 53
48 61 1
48 64 2
48 67 4
48 68 1
48 69 45
48 73 56
48 74 1
48 75 1
48 79 52
48 81 1
48 84 17
48 88 1
48 95 26
48 98 2
48 105 1
48 106 2
48 110 1
48 117 25
48 120 76
48 124 1
48 125 36
48 135 2
48 138 2
48 139 1
48 142 1
48 145 1
48 146 1
48 149 1
48 151 2
48 153 1
48 155 26
48 160 1
48 162 1
48 168 22
48 169 2
48 171 9
48 174 1
48 178 1
48 185 3
48 187 1
48 189 84
48 194 1
48 196 4
48 198 3
48 199 18
48 213 2
48 214 3
48 219 1
48 237 4
48 243 3
48 244 1
48 255 2
48 259 1
48 260 2
48 262 1
48 273 1
48 275 16
48 277 81
48 287 2
48 306 8
49 50 13
49 56 1
49 60 51
49 63 1
49 69 37
49 71 2
49 72 2
49 75 3
49 77 85
49 78 41
49 84 68
49 86 2
49 90 2
49 93 18
49 98 2
49 102 96
49 103 1
49 106 1
49 114 2
49 115 6
49 116 24
49 117 9
49 126 25
49 127 1
49 128 1
49 130 4
49 132 1
49 139 22
49 143 6
49 144 1
49 149 12
49 151 72
49 152 6
49 153 139
49 157 64
49 160 27
49 161 58
49 162 21
49 165 1
49 166 17
49 171 1
49 172 2
49 178 2
49 180 1
49 183 5
49 186 1
49 190 1
49 192 1
49 194 3
49 195 82
49 198 46
49 204 1
49 209 95
49 210 1
49 211 5
49 212 37
49 213 1
49 215 23
49 216 1
49 227 32
49 229 1
49 231 1
49 238 1
49 244 3
49 245 15
49 246 1
49 247 86
49 256 2
49 260 1
49 262 1
49 268 5
49 272 4
49 276 1
49 279 27
49 280 1
49 287 3
49 293 3
49 296 2
49 299 21
49 301 7
49 305 37
49 308 1
49 310 36
49 314 1
50 56 3
50 60 6
50 61 1
50 68 39
50 69 96
50 71 15
50 73 1
50 75 1
50 77 28
50 78 1
50 84 1
50 85 1
50 88 2
50 90 1
50 98 1
50 102 11
50 105 1
50 106 3
50 110 1
50 111 3
50 116 1
50 122 18
50 126 1
50 127 13
50 128 1
50 129 35
50 130 1
50 133 44
50 137 1
50 138 16
50 139 69
50 140 64
50 143 51
50 146 70
50 147 38
50 149 2
50 151 24
50 153 5
50 156 1
50 157 1
50 161 8
50 166 81
50 170 1
50 172 6
50 183 1
50 188 1
50 190 1
50 194 1
50 199 1
50 200 1
50 202 1
50 209 6
50 210 3
50 211 6
50 212 24
50 218 1
50 220 72
50 225 1
50 227 41
50 230 1
50 236 56
50 238 3
50 244 16
50 245 1
50 250 1
50 256 1
50 268 8
50 270 1
50 272 1
50 274 1
50 275 47
50 279 23
50 280 18
50 281 7
50 284 17
50 287 2
50 288 40
50 289 41
50 290 1
50 294 1
50 295 7
50 296 3
50 301 31
50 305 12
50 306 47
50 307 1
50 308 1
50 309 1
50 310 35
50 314 1
51 55 7
51 66 43
51 72 13
51 75 5
51 100 9
51 134 22
51 150 26
51 152 6
51 253 1
51 256 1
51 261 4
51 278 1
51 287 1
51 296 1
51 299 1
51 300 2
52 53 63
52 54 1
52 55 16
52 56 6
52 57 4
52 59 1
52 60 2
52 61 1
52 63 64
52 64 16
52 67 3
52 69 1
52 74 5
52 78 1
52 79 8
52 80 2
52 81 6
52 85 4
52 89 1
52 90 1
52 92 1
52 97 36
52 98 1
52 100 1
52 101 42
52 105 109
52 106 5
52 107 2
52 110 1
52 111 125
52 114 218
52 115 1
52 117 4
52 118 1
52 119 5
52 122 2
52 124 47
52 126 2
52 128 2
52 130 1
52 132 1
52 133 21
52 135 3
52 137 6
52 138 16
52 139 2
52 142 5
52 143 1
52 144 6
52 145 9
52 146 46
52 147 3
52 149 7
52 150 1
52 154 1
52 155 4
52 158 2
52 159 1
52 163 1
52 164 1
52 166 1
52 168 1
52 169 89
52 170 6
52 173 2
52 174 2
52 175 2
52 176 1
52 178 4
52 181 86
52 183 2
52 184 33
52 186 3
52 187 4
52 188 65
52 189 2
52 190 1
52 191 69
52 193 52
52 195 1
52 196 7
52 197 89
52 198 117
52 200 1
52 202 2
52 207 3
52 209 1
52 210 83
52 213 2
52 217 1
52 218 89
52 219 9
52 223 1
52 225 54
52 228 2
52 230 29
52 234 1
52 236 17
52 237 11
52 239 151
52 240 3
52 241 16
52 242 1
52 243 14
52 246 173
52 247 89
52 248 1
52 250 11
52 251 50
52 252 1
52 255 3
52 256 5
52 259 1
52 260 9
52 262 2
52 263 1
52 265 1
52 266 47
52 268 1
52 270 2
52 272 1
52 273 12
52 274 1
52 275 3
52 276 1
52 277 2
52 278 1
52 279 1
52 280 1
52 284 1
52 285 75
52 286 1
52 288 1
52 290 143
52 294 2
52 295 3
52 296 1
52 297 1
52 298 3
52 299 1
52 302 1
52 303 1
52 306 14
52 307 1
52 312 1
52 313 1
52 314 1
53 59 1
53 61 1
53 64 2
53 65 7
53 66 2
53 68 1
53 69 1
53 71 1
53 73 63
53 75 1
53 78 11
53 79 37
53 81 1
53 95 30
53 100 53
53 101 15
53 102 1
53 104 3
53 107 4
53 110 42
53 116 22
53 118 23
53 119 20
53 120 179
53 121 30
53 125 16
53 132 40
53 138 51
53 145 95
53 146 1
53 149 12
53 151 1
53 153 1
53 155 26
53 156 2
53 163 17
53 168 1
53 169 2
53 171 47
53 172 28
53 174 1
53 175 34
53 176 1
53 177 1
53 178 1
53 180 4
53 183 1
53 188 2
53 192 22
53 194 42
53 197 2
53 198 2
53 200 1
53 205 4
53 210 1
53 211 1
53 213 2
53 216 2
53 222 64
53 224 2
53 228 45
53 230 3
53 233 6
53 234 2
53 236 7
53 238 1
53 244 1
53 248 1
53 249 26
53 250 1
53 252 2
53 258 3
53 261 1
53 262 35
53 263 1
53 264 3
53 273 78
53 276 2
53 278 1
53 281 8
53 282 3
53 283 9
53 288 52
53 289 1
53 290 1
53 293 1
53 294 6
53 297 22
53 300 1
53 304 2
53 305 1
53 307 5
53 308 1
53 310 3
53 313 19
54 56 2
54 59 2
54 61 1
54 63 1
54 64 3
54 67 1
54 68 1
54 69 1
54 71 58
54 74 1
54 77 1
54 79 1
54 91 1
54 93 1
54 97 2
54 101 1
54 106 2
54 111 45
54 114 1
54 117 1
54 118 1
54 123 58
54 124 2
54 126 1
54 131 67
54 133 1
54 135 2
54 140 1
54 141 1
54 143 1
54 144 2
54 145 1
54 146 180
54 147 138
54 154 1
54 158 1
54 160 1
54 161 1
54 165 1
54 166 2
54 168 2
54 169 1
54 170 2
54 173 2
54 176 1
54 178 3
54 179 52
54 180 2
54 181 1
54 182 68
54 183 100
54 185 95
54 187 3
54 188 1
54 189 3
54 190 2
54 193 2
54 196 1
54 197 73
54 201 1
54 204 24
54 209 1
54 210 32
54 211 2
54 212 1
54 213 1
54 214 1
54 216 1
54 217 1
54 218 32
54 219 1
54 220 1
54 223 1
54 225 1
54 227 58
54 230 2
54 231 101
54 233 1
54 234 2
54 237 1
54 238 12
54 240 1
54 241 1
54 242 1
54 246 1
54 250 1
54 251 76
54 252 3
54 255 1
54 260 2
54 261 107
54 262 1
54 263 129
54 269 14
54 273 6
54 274 1
54 276 1
54 285 1
54 286 1
54 290 3
54 293 1
54 294 55
54 297 72
54 298 40
54 301 1
54 306 3
54 309 1
54 312 2
54 314 1
55 56 1
55 61 2
55 64 1
55 66 26
55 68 22
55 70 1
55 71 1
55 72 32
55 74 4
55 75 21
55 77 1
55 78 1
55 79 2
55 81 1
55 83 12
55 84 1
55 85 5
55 93 3
55 94 1
55 96 47
55 97 1
55 98 1
55 100 6
55 101 1
55 105 9
55 107 1
55 114 2
55 115 1
55 116 1
55 121 2
55 122 1
55 123 6
55 126 1
55 132 1
55 133 1
55 134 15
55 135 1
55 137 3
55 138 3
55 139 1
55 141 2
55 142 2
55 143 1
55 144 4
55 145 10
55 146 1
55 150 38
55 151 1
55 152 37
55 153 1
55 154 1
55 158 4
55 159 1
55 160 1
55 161 1
55 162 2
55 163 1
55 166 1
55 168 2
55 172 1
55 175 7
55 176 1
55 177 1
55 178 2
55 186 3
55 187 3
55 189 1
55 190 3
55 193 2
55 195 1
55 196 1
55 197 1
55 202 1
55 207 4
55 209 3
55 212 1
55 213 1
55 214 2
55 219 3
55 228 1
55 234 1
55 236 13
55 238 1
55 239 4
55 240 8
55 241 1
55 242 1
55 243 1
55 244 1
55 248 1
55 250 3
55 251 8
55 255 1
55 258 4
55 260 9
55 261 15
55 266 1
55 267 1
55 269 1
55 271 2
55 273 4
55 274 1
55 277 3
55 278 3
55 279 1
55 285 2
55 287 3
55 290 6
55 296 1
55 297 1
55 300 29
55 306 1
55 307 2
55 309 1
56 58 74
56 59 2
56 60 1
56 61 1
56 65 1
56 68 2
56 69 1
56 74 47
56 77 1
56 80 3
56 86 12
56 87 59
56 89 142
56 90 100
56 92 1
56 93 1
56 99 30
56 102 39
56 106 2
56 109 1
56 111 4
56 116 4
56 118 138
56 119 1
56 121 1
56 123 17
56 124 1
56 125 1
56 126 2
56 127 47
56 131 1
56 133 1
56 135 2
56 137 1
56 138 17
56 139 1
56 141 44
56 144 127
56 145 33
56 146 1
56 150 1
56 151 2
56 152 1
56 153 2
56 154 42
56 155 1
56 162 1
56 164 67
56 166 1
56 167 2
56 170 53
56 174 1
56 175 46
56 176 1
56 180 7
56 183 3
56 190 11
56 191 3
56 194 1
56 195 1
56 197 50
56 198 1
56 200 4
56 208 36
56 209 5
56 210 2
56 211 11
56 212 1
56 217 1
56 219 2
56 225 1
56 227 2
56 228 2
56 230 14
56 234 2
56 236 1
56 239 1
56 241 7
56 242 1
56 244 24
56 245 2
56 247 1
56 250 2
56 256 4
56 258 1
56 260 2
56 262 87
56 265 23
56 266 1
56 268 1
56 270 58
56 271 6
56 272 7
56 275 2
56 277 1
56 279 2
56 280 43
56 282 1
56 287 11
56 291 1
56 293 1
56 295 59
56 296 3
56 297 2
56 299 1
56 300 1
56 301 41
56 302 11
56 305 2
56 307 1
56 308 1
56 309 1
56 311 1
57 58 3
57 62 86
57 63 125
57 64 5
57 67 27
57 75 1
57 78 1
57 79 1
57 80 48
57 85 1
57 88 1
57 89 1
57 96 1
57 97 1
57 98 53
57 104 1
57 105 1
57 106 49
57 107 1
57 109 1
57 110 5
57 113 11
57 115 28
57 116 65
57 117 1
57 119 192
57 123 1
57 124 1
57 126 1
57 127 19
57 129 12
57 130 168
57 132 18
57 137 1
57 139 1
57 142 1
57 144 2
57 151 1
57 158 76
57 159 19
57 162 56
57 163 3
57 165 47
57 170 2
57 171 1
57 174 1
57 180 1
57 182 2
57 183 1
57 190 1
57 196 1
57 197 1
57 198 1
57 204 3
57 211 1
57 219 1
57 222 86
57 228 1
57 230 2
57 240 1
57 243 1
57 245 1
57 250 1
57 252 1
57 256 1
57 260 3
57 270 2
57 273 1
57 275 75
57 276 1
57 278 1
57 280 2
57 283 1
57 285 6
57 288 1
57 290 1
57 298 1
57 309 1
58 59 12
58 60 1
58 62 8
58 63 25
58 64 1
58 65 2
58 66 5
58 67 1
58 68 4
58 71 1
58 73 1
58 74 2
58 77 4
58 80 1
58 84 1
58 85 113
58 88 38
58 89 17
58 91 1
58 92 1
58 94 6
58 97 1
58 98 8
58 99 5
58 100 86
58 101 1
58 103 51
58 109 17
58 114 1
58 115 2
58 116 13
58 117 3
58 118 1
58 123 5
58 124 115
58 126 1
58 127 2
58 129 2
58 132 173
58 133 1
58 135 2
58 137 1
58 140 4
58 141 4
58 142 1
58 145 4
58 150 16
58 152 1
58 153 1
58 154 93
58 155 1
58 156 1
58 158 52
58 159 1
58 162 3
58 165 182
58 166 26
58 167 43
58 169 3
58 170 100
58 175 93
58 177 30
58 178 2
58 181 119
58 183 1
58 185 2
58 186 1
58 188 1
58 189 10
58 190 8
58 194 1
58 206 59
58 207 4
58 209 1
58 210 1
58 212 1
58 215 1
58 217 46
58 219 1
58 222 2
58 223 1
58 225 1
58 230 1
58 232 22
58 234 1
58 238 1
58 240 2
58 241 1
58 244 3
58 247 4
58 248 28
58 249 26
58 250 3
58 251 1
58 252 3
58 259 107
58 261 114
58 263 95
58 264 2
58 265 33
58 266 6
58 267 1
58 272 1
58 274 1
58 275 2
58 276 1
58 278 9
58 280 19
58 281 1
58 283 21
58 284 10
58 285 1
58 286 8
58 287 1
58 288 127
58 290 3
58 291 139
58 293 3
58 294 1
58 297 1
58 298 76
58 301 91
58 303 43
58 304 1
58 306 1
58 307 123
58 308 8
58 309 5
58 311 24
58 313 7
59 60 21
59 61 128
59 62 41
59 64 1
59 65 124
59 67 1
59 68 56
59 70 28
59 73 14
59 74 2
59 75 1
59 76 34
59 77 1
59 78 1
59 80 20
59 81 100
59 82 183
59 84 1
59 85 98
59 87 6
59 88 8
59 89 23
59 90 35
59 91 128
59 92 44
59 93 30
59 94 29
59 97 1
59 98 85
59 99 4
59 100 1
59 102 2
59 104 15
59 106 21
59 107 23
59 108 54
59 109 25
59 110 62
59 112 32
59 115 1
59 116 3
59 117 1
59 118 1
59 120 1
59 121 2
59 123 2
59 125 3
59 128 7
59 132 1
59 135 90
59 136 17
59 137 2
59 139 2
59 140 10
59 141 3
59 142 44
59 143 24
59 144 41
59 146 2
59 147 1
59 149 1
59 150 1
59 152 1
59 153 1
59 155 87
59 156 45
59 158 1
59 159 50
59 160 1
59 161 85
59 162 1
59 164 1
59 165 2
59 166 1
59 167 5
59 169 3
59 170 4
59 172 1
59 175 1
59 177 24
59 180 1
59 181 1
59 187 50
59 188 1
59 190 2
59 191 8
59 192 1
59 193 1
59 195 1
59 198 1
59 199 1
59 200 1
59 202 1
59 204 1
59 205 1
59 206 43
59 211 1
59 213 1
59 214 1
59 217 4
59 225 1
59 226 1
59 227 1
59 230 2
59 232 14
59 233 2
59 234 1
59 235 1
59 236 2
59 237 1
59 239 1
59 242 16
59 244 1
59 246 1
59 248 2
59 249 1
59 252 4
59 255 1
59 256 2
59 258 2
59 259 23
59 260 1
59 261 26
59 263 44
59 264 1
59 266 2
59 274 1
59 275 34
59 277 3
59 278 2
59 280 1
59 284 19
59 285 1
59 286 2
59 288 70
59 289 1
59 290 82
59 291 44
59 297 3
59 299 1
59 302 1
59 304 1
59 307 2
59 308 2
59 309 3
59 311 8
59 313 46
60 61 30
60 63 5
60 65 76
60 67 2
60 68 2
60 69 19
60 71 1
60 76 65
60 77 41
60 81 65
60 82 1
60 85 155
60 86 3
60 89 1
60 90 8
60 91 137
60 92 58
60 93 124
60 94 88
60 98 68
60 99 1
60 102 38
60 104 13
60 105 1
60 106 78
60 108 17
60 109 159
60 110 23
60 111 1
60 112 27
60 115 4
60 120 1
60 123 1
60 126 6
60 127 3
60 128 21
60 129 12
60 130 8
60 131 1
60 132 1
60 135 19
60 136 33
60 138 10
60 139 6
60 140 1
60 141 2
60 142 22
60 143 58
60 147 1
60 149 13
60 150 1
60 151 2
60 152 1
60 153 73
60 155 28
60 156 63
60 157 39
60 159 27
60 161 97
60 162 28
60 163 1
60 164 2
60 165 2
60 166 8
60 167 1
60 169 5
60 172 7
60 177 1
60 178 15
60 181 3
60 182 1
60 183 1
60 184 1
60 185 1
60 191 1
60 192 1
60 194 2
60 198 1
60 199 1
60 200 1
60 202 2
60 209 12
60 210 1
60 211 4
60 212 43
60 214 1
60 216 1
60 220 1
60 222 17
60 223 4
60 224 1
60 225 1
60 227 5
60 231 1
60 238 5
60 240 1
60 242 2
60 244 4
60 245 9
60 247 1
60 248 1
60 250 1
60 252 1
60 256 1
60 258 3
60 261 1
60 263 1
60 265 1
60 268 6
60 269 1
60 270 1
60 272 1
60 275 1
60 276 1
60 277 1
60 278 1
60 279 20
60 280 1
60 281 2
60 284 1
60 286 2
60 288 1
60 290 1
60 291 1
60 293 1
60 295 7
60 296 2
60 298 1
60 301 23
60 302 76
60 305 33
60 306 1
60 307 1
60 309 1
60 310 16
60 312 2
61 64 1
61 65 46
61 67 1
61 68 2
61 74 5
61 75 1
61 76 33
61 77 1
61 78 2
61 80 46
61 81 76
61 82 86
61 85 134
61 86 1
61 89 1
61 91 51
61 92 8
61 93 237
61 94 58
61 97 19
61 98 36
61 100 1
61 101 18
61 104 22
61 106 1
61 107 59
61 108 8
61 109 27
61 110 17
61 112 27
61 115 1
61 118 17
61 119 2
61 120 2
61 121 88
61 123 17
61 125 7
61 126 1
61 128 8
61 129 1
61 132 5
61 133 1
61 135 12
61 136 46
61 138 2
61 141 1
61 142 19
61 143 16
61 145 1
61 150 1
61 155 11
61 156 60
61 158 10
61 159 33
61 161 20
61 163 3
61 164 1
61 165 1
61 168 24
61 174 1
61 176 2
61 177 9
61 178 1
61 180 2
61 182 1
61 184 1
61 188 1
61 191 2
61 194 1
61 197 2
61 202 1
61 205 1
61 213 1
61 214 1
61 215 4
61 223 2
61 227 5
61 228 24
61 230 1
61 231 2
61 233 10
61 234 2
61 245 1
61 249 23
61 252 1
61 256 4
61 258 9
61 262 1
61 264 3
61 266 6
61 267 1
61 270 1
61 272 1
61 274 1
61 275 1
61 276 1
61 282 1
61 287 6
61 289 14
61 290 124
61 295 1
61 297 4
61 300 1
61 301 1
61 302 1
61 304 6
61 305 2
61 307 19
61 313 1
62 63 49
62 65 59
62 66 1
62 67 30
62 80 12
62 88 14
62 89 16
62 93 5
62 94 10
62 97 1
62 98 11
62 99 3
62 106 29
62 107 4
62 110 9
62 113 25
62 115 26
62 117 1
62 119 105
62 123 9
62 129 10
62 130 118
62 132 19
62 135 105
62 141 9
62 143 1
62 150 1
62 156 2
62 158 26
62 161 43
62 162 58
62 163 2
62 165 6
62 175 1
62 177 3
62 190 1
62 191 3
62 206 3
62 209 1
62 232 1
62 248 5
62 256 1
62 258 1
62 259 18
62 261 4
62 263 3
62 280 3
62 284 2
62 288 1
62 290 1
62 291 4
62 297 1
62 305 1
62 307 1
62 313 4
63 67 54
63 69 6
63 71 4
63 77 2
63 80 33
63 85 1
63 86 17
63 87 1
63 88 2
63 90 1
63 93 2
63 98 33
63 99 1
63 102 3
63 103 1
63 105 1
63 106 42
63 107 1
63 111 1
63 113 10
63 115 29
63 119 63
63 124 1
63 125 2
63 126 3
63 127 31
63 128 1
63 129 9
63 130 53
63 131 1
63 132 32
63 133 1
63 138 2
63 139 77
63 141 1
63 143 32
63 145 1
63 147 1
63 149 30
63 151 3
63 153 1
63 154 1
63 157 1
63 158 34
63 161 42
63 162 15
63 163 5
63 166 5
63 168 1
63 169 1
63 172 7
63 176 2
63 181 41
63 182 1
63 183 6
63 184 23
63 186 1
63 188 1
63 190 2
63 191 2
63 193 2
63 194 9
63 195 1
63 199 2
63 200 4
63 207 1
63 209 1
63 210 2
63 211 10
63 212 7
63 219 1
63 220 1
63 222 2
63 223 1
63 225 5
63 227 8
63 230 1
63 237 1
63 238 1
63 239 1
63 244 1
63 245 2
63 247 2
63 256 7
63 258 1
63 267 1
63 268 3
63 269 1
63 270 2
63 271 1
63 272 1
63 274 1
63 278 1
63 279 1
63 283 1
63 287 1
63 288 18
63 290 2
63 295 6
63 296 2
63 297 1
63 303 1
63 305 4
63 306 3
63 309 2
63 310 2
64 66 3
64 67 16
64 74 31
64 78 1
64 79 1
64 80 6
64 81 21
64 84 10
64 88 1
64 91 1
64 96 167
64 97 57
64 98 3
64 102 1
64 103 1
64 105 2
64 106 49
64 111 1
64 112 1
64 114 6
64 116 2
64 117 18
64 118 1
64 120 2
64 121 12
64 122 10
64 123 1
64 124 97
64 126 1
64 127 95
64 130 55
64 131 124
64 133 74
64 135 3
64 137 6
64 140 1
64 142 9
64 143 3
64 144 16
64 145 112
64 146 49
64 147 1
64 152 71
64 154 2
64 155 2
64 158 1
64 162 8
64 164 1
64 167 1
64 170 1
64 172 1
64 173 3
64 175 1
64 176 1
64 178 2
64 180 35
64 182 1
64 183 1
64 186 12
64 187 17
64 188 40
64 189 8
64 190 1
64 191 2
64 192 1
64 193 27
64 194 2
64 196 51
64 198 49
64 205 1
64 211 92
64 212 1
64 213 96
64 214 2
64 216 1
64 217 1
64 218 60
64 219 191
64 220 1
64 221 6
64 222 1
64 223 1
64 224 61
64 225 2
64 226 148
64 228 2
64 230 140
64 232 7
64 235 1
64 236 33
64 237 17
64 238 5
64 239 203
64 240 84
64 241 1
64 243 18
64 245 104
64 246 20
64 247 1
64 250 27
64 251 23
64 252 221
64 253 106
64 255 264
64 258 1
64 259 143
64 260 13
64 263 1
64 265 1
64 266 52
64 267 1
64 270 60
64 272 1
64 273 37
64 276 1
64 277 2
64 278 2
64 279 84
64 280 1
64 283 1
64 285 38
64 287 1
64 288 1
64 290 161
64 294 1
64 297 1
64 298 10
64 299 8
64 300 1
64 302 106
64 305 1
64 306 2
64 307 2
64 308 1
64 309 1
64 311 18
64 312 1
65 66 1
65 67 1
65 72 1
65 76 46
65 78 1
65 81 117
65 84 2
65 85 23
65 88 1
65 91 64
65 92 31
65 93 17
65 94 69
65 97 1
65 100 5
65 101 13
65 103 2
65 104 20
65 106 4
65 107 14
65 108 24
65 109 88
65 110 27
65 111 1
65 112 60
65 114 1
65 115 2
65 118 32
65 119 10
65 120 2
65 121 21
65 123 3
65 125 1
65 128 17
65 132 2
65 133 8
65 135 157
65 136 40
65 138 1
65 141 1
65 142 17
65 143 34
65 144 1
65 149 1
65 155 29
65 156 66
65 158 1
65 159 26
65 160 1
65 161 43
65 162 1
65 163 5
65 165 1
65 168 1
65 174 3
65 176 7
65 177 5
65 178 1
65 179 1
65 180 1
65 183 1
65 200 1
65 213 1
65 215 1
65 216 10
65 222 5
65 224 1
65 227 2
65 228 19
65 233 1
65 234 6
65 244 1
65 249 8
65 250 1
65 252 27
65 253 1
65 256 2
65 258 3
65 259 1
65 260 1
65 261 1
65 262 2
65 264 3
65 266 2
65 267 1
65 270 1
65 279 1
65 280 1
65 282 3
65 283 2
65 286 1
65 289 1
65 291 1
65 297 2
65 298 1
65 300 1
65 304 5
65 305 1
65 306 1
65 307 3
65 308 1
65 312 1
66 68 1
66 70 1
66 72 89
66 73 16
66 75 58
66 76 29
66 77 16
66 83 44
66 85 49
66 88 3
66 91 3
66 92 1
66 96 8
66 98 16
66 100 23
66 106 1
66 107 1
66 109 10
66 110 1
66 114 1
66 116 47
66 117 7
66 120 1
66 123 1
66 124 2
66 126 3
66 129 96
66 131 1
66 132 1
66 133 1
66 134 55
66 135 1
66 137 1
66 138 1
66 139 12
66 140 16
66 141 5
66 146 16
66 147 1
66 150 56
66 152 42
66 154 1
66 156 40
66 157 1
66 158 63
66 159 1
66 160 6
66 162 1
66 164 113
66 165 1
66 167 1
66 169 4
66 171 1
66 177 6
66 178 1
66 180 1
66 181 1
66 182 1
66 183 1
66 185 47
66 187 1
66 189 9
66 190 7
66 191 88
66 197 22
66 198 4
66 202 20
66 204 16
66 205 8
66 206 20
66 207 6
66 209 2
66 211 1
66 213 46
66 216 1
66 217 73
66 219 2
66 220 94
66 231 1
66 232 26
66 236 11
66 237 1
66 240 1
66 241 22
66 244 14
66 246 1
66 248 55
66 250 82
66 252 92
66 259 4
66 261 31
66 262 1
66 263 22
66 264 1
66 270 1
66 272 1
66 273 17
66 278 35
66 280 31
66 281 11
66 284 20
66 285 6
66 286 16
66 287 1
66 288 62
66 289 1
66 291 4
66 295 1
66 297 1
66 300 65
66 305 105
66 307 78
66 308 106
66 311 31
66 312 1
67 68 2
67 73 1
67 74 1
67 77 1
67 79 1
67 80 57
67 81 2
67 82 8
67 84 10
67 88 2
67 89 1
67 93 2
67 97 4
67 98 27
67 104 1
67 105 1
67 106 83
67 107 6
67 109 1
67 111 1
67 113 24
67 114 1
67 115 89
67 116 1
67 117 18
67 118 1
67 119 45
67 121 1
67 122 19
67 123 1
67 124 5
67 125 1
67 127 1
67 129 82
67 130 143
67 132 72
67 133 1
67 135 17
67 137 15
67 139 1
67 141 1
67 142 2
67 143 5
67 144 4
67 145 3
67 146 1
67 152 1
67 154 1
67 155 27
67 156 3
67 158 51
67 160 5
67 162 22
67 163 33
67 164 1
67 168 25
67 177 1
67 178 3
67 181 1
67 183 1
67 184 1
67 186 1
67 187 8
67 189 5
67 193 1
67 194 1
67 195 1
67 197 1
67 198 4
67 214 1
67 217 2
67 219 5
67 224 2
67 228 2
67 230 7
67 231 1
67 236 3
67 237 85
67 238 1
67 239 1
67 240 1
67 241 1
67 242 1
67 243 24
67 246 2
67 250 14
67 252 2
67 255 3
67 256 1
67 259 1
67 260 1
67 261 1
67 264 1
67 268 1
67 272 2
67 273 2
67 277 4
67 280 1
67 284 1
67 285 2
67 286 1
67 288 1
67 290 6
67 294 1
67 295 1
67 298 3
67 299 1
67 302 5
67 305 1
67 306 9
67 308 1
68 69 14
68 70 58
68 71 10
68 73 11
68 74 1
68 75 1
68 76 1
68 78 1
68 84 1
68 87 25
68 88 10
68 89 41
68 90 6
68 91 36
68 92 5
68 93 1
68 94 1
68 97 1
68 98 2
68 99 3
68 100 1
68 102 1
68 104 1
68 109 3
68 115 1
68 116 3
68 120 1
68 121 2
68 123 2
68 129 2
68 132 1
68 133 60
68 137 82
68 138 10
68 140 111
68 141 6
68 143 1
68 146 26
68 147 39
68 149 1
68 150 3
68 153 1
68 156 1
68 158 2
68 159 5
68 162 1
68 165 6
68 166 1
68 167 3
68 168 1
68 169 17
68 170 1
68 177 41
68 180 1
68 181 1
68 186 24
68 187 1
68 188 1
68 189 1
68 190 3
68 191 42
68 196 2
68 199 1
68 200 1
68 202 1
68 204 2
68 206 26
68 207 1
68 212 1
68 214 1
68 217 8
68 220 1
68 223 3
68 227 1
68 228 1
68 231 1
68 232 1
68 234 4
68 235 25
68 236 2
68 237 10
68 238 1
68 242 81
68 243 3
68 244 10
68 245 1
68 248 2
68 249 1
68 256 3
68 258 2
68 259 109
68 260 1
68 261 30
68 263 28
68 266 1
68 267 1
68 271 1
68 272 1
68 273 1
68 275 94
68 277 1
68 278 2
68 280 17
68 282 1
68 284 46
68 286 4
68 288 87
68 289 36
68 291 43
68 295 1
68 297 2
68 302 1
68 306 47
68 307 5
68 309 1
68 311 4
68 312 1
68 313 81
69 71 41
69 73 38
69 75 37
69 77 14
69 80 4
69 81 1
69 84 2
69 86 6
69 90 11
69 91 11
69 93 32
69 102 4
69 104 1
69 110 1
69 115 23
69 117 51
69 119 58
69 120 1
69 121 2
69 125 1
69 126 81
69 127 15
69 128 5
69 129 62
69 130 9
69 131 5
69 132 1
69 133 57
69 136 1
69 137 2
69 138 42
69 139 97
69 140 36
69 141 1
69 143 56
69 144 1
69 146 46
69 147 29
69 149 3
69 151 21
69 152 13
69 153 25
69 154 1
69 156 92
69 157 4
69 160 21
69 161 36
69 162 29
69 165 1
69 166 59
69 170 7
69 171 17
69 172 4
69 181 3
69 183 9
69 185 1
69 189 1
69 190 2
69 191 1
69 192 3
69 194 1
69 195 6
69 199 6
69 205 2
69 206 1
69 209 93
69 210 18
69 211 4
69 212 39
69 213 2
69 216 25
69 217 79
69 218 3
69 219 1
69 220 67
69 222 1
69 223 2
69 225 3
69 227 1
69 230 4
69 231 17
69 232 1
69 234 1
69 236 1
69 237 82
69 238 5
69 240 5
69 242 36
69 244 43
69 245 63
69 247 4
69 248 13
69 249 1
69 250 2
69 256 6
69 259 1
69 264 30
69 267 53
69 268 15
69 270 1
69 271 18
69 272 1
69 273 2
69 279 3
69 280 39
69 284 8
69 285 1
69 287 6
69 288 87
69 289 43
69 290 2
69 293 21
69 295 15
69 296 6
69 297 1
69 300 1
69 301 2
69 303 1
69 304 1
69 305 118
69 306 93
69 308 1
69 310 1
69 312 1
70 71 1
70 73 69
70 77 29
70 87 3
70 88 3
70 89 14
70 91 44
70 92 1
70 93 24
70 97 1
70 98 3
70 102 40
70 104 1
70 109 1
70 119 1
70 120 4
70 121 1
70 123 1
70 137 1
70 138 1
70 139 46
70 140 30
70 141 3
70 144 1
70 146 1
70 149 1
70 152 1
70 153 39
70 159 5
70 165 2
70 166 7
70 167 13
70 169 6
70 170 1
70 172 1
70 176 1
70 177 26
70 180 2
70 183 1
70 185 1
70 189 8
70 190 4
70 191 7
70 192 1
70 195 2
70 198 2
70 200 1
70 202 1
70 206 26
70 209 1
70 211 1
70 213 1
70 217 1
70 222 1
70 227 22
70 232 3
70 235 1
70 236 1
70 237 1
70 242 28
70 243 2
70 247 1
70 250 1
70 259 2
70 261 14
70 263 10
70 266 1
70 272 2
70 274 1
70 275 84
70 278 2
70 284 33
70 285 11
70 286 1
70 288 54
70 291 26
70 295 1
70 296 1
70 297 1
70 301 1
70 305 1
70 307 3
70 310 12
70 311 1
70 313 34
71 74 1
71 75 60
71 77 1
71 79 10
71 80 2
71 84 2
71 86 1
71 88 3
71 89 1
71 90 1
71 94 1
71 102 1
71 103 1
71 109 4
71 110 1
71 111 67
71 114 1
71 116 1
71 122 4
71 126 2
71 127 1
71 130 4
71 131 118
71 132 1
71 133 31
71 137 1
71 138 92
71 139 31
71 140 1
71 143 1
71 146 54
71 147 18
71 149 5
71 150 103
71 151 1
71 152 47
71 154 41
71 157 1
71 159 1
71 161 2
71 162 2
71 166 1
71 167 2
71 169 7
71 172 1
71 179 54
71 181 59
71 183 5
71 187 1
71 190 15
71 191 1
71 194 24
71 195 20
71 199 13
71 202 29
71 207 8
71 209 1
71 210 35
71 211 72
71 212 1
71 213 98
71 216 1
71 218 71
71 219 1
71 220 11
71 223 22
71 225 40
71 232 2
71 234 1
71 237 1
71 238 19
71 239 1
71 242 1
71 244 141
71 245 2
71 246 2
71 247 4
71 248 89
71 250 6
71 251 1
71 252 1
71 256 6
71 262 1
71 264 2
71 265 2
71 268 6
71 269 55
71 270 9
71 271 1
71 272 4
71 273 1
71 274 12
71 280 74
71 284 1
71 287 59
71 288 44
71 289 28
71 290 25
71 291 1
71 293 35
71 296 27
71 300 15
71 301 5
71 305 1
71 306 47
71 309 1
71 312 36
71 313 1
71 314 6
72 75 68
72 79 28
72 82 4
72 83 57
72 88 1
72 96 4
72 99 1
72 100 24
72 101 2
72 103 1
72 104 1
72 107 1
72 109 3
72 110 2
72 112 1
72 118 1
72 120 1
72 121 1
72 125 2
72 131 1
72 132 2
72 134 41
72 146 4
72 150 83
72 152 63
72 156 2
72 171 1
72 174 83
72 176 2
72 177 4
72 178 1
72 180 12
72 181 1
72 182 63
72 185 33
72 188 11
72 191 1
72 192 2
72 197 4
72 201 5
72 207 2
72 208 1
72 212 4
72 213 100
72 214 1
72 215 1
72 216 1
72 219 2
72 220 3
72 222 3
72 224 8
72 225 23
72 228 1
72 230 1
72 233 3
72 234 13
72 241 1
72 242 1
72 243 1
72 244 39
72 249 1
72 250 2
72 252 28
72 253 6
72 256 1
72 258 2
72 261 31
72 262 1
72 264 2
72 266 2
72 269 4
72 273 16
72 280 1
72 283 56
72 289 1
72 290 111
72 294 3
72 295 3
72 297 4
72 300 79
72 303 44
72 304 5
72 307 1
73 75 63
73 76 2
73 78 34
73 79 53
73 85 17
73 86 1
73 87 3
73 88 2
73 89 5
73 91 23
73 92 3
73 94 1
73 95 53
73 99 1
73 106 18
73 109 2
73 113 1
73 116 51
73 118 2
73 119 1
73 120 59
73 122 1
73 123 1
73 125 15
73 126 1
73 129 8
73 130 1
73 132 71
73 133 1
73 137 1
73 138 77
73 139 51
73 140 143
73 141 1
73 145 1
73 149 124
73 150 1
73 156 1
73 158 15
73 159 6
73 160 9
73 163 1
73 165 3
73 167 6
73 169 28
73 170 42
73 171 47
73 176 61
73 177 7
73 178 1
73 183 1
73 185 1
73 186 1
73 189 1
73 190 1
73 191 2
73 192 23
73 200 2
73 202 5
73 204 1
73 205 17
73 206 27
73 210 5
73 212 1
73 213 1
73 217 18
73 219 1
73 222 2
73 227 1
73 230 11
73 232 15
73 237 2
73 238 2
73 240 1
73 241 1
73 242 54
73 248 52
73 250 1
73 255 1
73 258 1
73 259 38
73 261 1
73 262 1
73 263 8
73 264 36
73 266 1
73 268 1
73 270 2
73 274 1
73 275 2
73 278 9
73 284 54
73 285 2
73 286 3
73 288 10
73 289 1
73 291 12
73 293 7
73 297 1
73 303 1
73 304 1
73 306 1
73 307 8
73 308 10
73 311 10
73 313 51
74 79 1
74 81 6
74 84 1
74 85 3
74 88 1
74 89 75
74 90 87
74 91 1
74 93 3
74 97 10
74 103 2
74 105 2
74 106 3
74 114 38
74 117 3
74 118 96
74 121 2
74 122 3
74 123 4
74 124 15
74 127 1
74 131 1
74 132 1
74 133 1
74 137 5
74 141 1
74 142 11
74 144 109
74 145 3
74 146 23
74 150 8
74 152 1
74 158 2
74 160 6
74 164 34
74 165 1
74 166 1
74 168 1
74 172 1
74 173 2
74 178 33
74 186 2
74 187 11
74 189 3
74 190 1
74 193 20
74 196 11
74 211 1
74 214 9
74 215 1
74 224 4
74 230 1
74 231 1
74 234 2
74 236 6
74 237 8
74 240 1
74 242 7
74 243 2
74 246 2
74 248 1
74 250 28
74 255 48
74 258 7
74 260 69
74 263 1
74 264 26
74 266 1
74 272 1
74 273 33
74 277 1
74 278 1
74 282 12
74 283 1
74 284 1
74 285 19
74 286 1
74 287 3
74 290 34
74 295 11
74 298 42
74 307 1
74 310 2
74 314 21
75 77 1
75 79 1
75 83 53
75 84 1
75 86 36
75 89 1
75 93 1
75 96 18
75 99 2
75 100 5
75 101 86
75 102 2
75 105 1
75 110 1
75 112 2
75 114 1
75 115 5
75 118 1
75 119 1
75 120 1
75 126 1
75 127 21
75 130 1
75 134 29
75 137 1
75 139 4
75 140 96
75 144 17
75 146 1
75 147 1
75 150 85
75 151 1
75 152 67
75 153 4
75 156 3
75 160 1
75 165 1
75 169 1
75 170 77
75 171 112
75 174 38
75 182 10
75 185 17
75 186 1
75 187 1
75 189 1
75 191 43
75 192 66
75 193 1
75 205 33
75 207 3
75 209 1
75 213 73
75 216 7
75 217 15
75 222 22
75 229 20
75 230 1
75 234 3
75 238 60
75 242 101
75 244 1
75 248 161
75 250 16
75 252 2
75 258 1
75 260 2
75 261 13
75 262 1
75 264 82
75 267 1
75 273 6
75 274 59
75 277 67
75 279 1
75 280 44
75 284 62
75 286 1
75 288 1
75 291 2
75 293 4
75 296 2
75 297 1
75 298 88
75 299 3
75 300 166
75 301 1
75 303 4
75 304 1
75 306 1
75 313 9
75 314 1
76 81 37
76 85 5
76 89 2
76 91 54
76 92 44
76 93 15
76 94 52
76 104 22
76 106 11
76 108 5
76 109 19
76 110 29
76 112 30
76 128 5
76 129 6
76 135 39
76 136 27
76 140 5
76 141 2
76 142 13
76 143 58
76 145 1
76 151 1
76 155 40
76 156 62
76 158 1
76 159 15
76 161 40
76 164 25
76 167 1
76 169 76
76 176 1
76 177 5
76 181 1
76 190 1
76 191 1
76 202 8
76 211 1
76 217 4
76 219 1
76 232 1
76 241 1
76 278 1
76 284 1
76 307 3
76 308 9
76 311 1
77 78 126
77 79 1
77 80 2
77 84 78
77 85 1
77 86 6
77 87 1
77 90 2
77 91 1
77 93 8
77 98 1
77 99 2
77 102 425
77 103 1
77 115 3
77 116 56
77 117 152
77 121 1
77 123 1
77 124 2
77 126 41
77 127 1
77 130 5
77 131 1
77 132 1
77 133 47
77 137 36
77 138 28
77 139 67
77 140 2
77 141 2
77 143 11
77 144 3
77 146 1
77 147 1
77 149 27
77 151 97
77 152 6
77 153 285
77 154 1
77 157 128
77 159 1
77 160 84
77 161 57
77 162 11
77 165 2
77 166 28
77 167 5
77 169 2
77 170 2
77 172 8
77 174 1
77 177 3
77 181 2
77 183 2
77 185 1
77 187 1
77 188 1
77 189 112
77 190 4
77 193 4
77 194 1
77 197 1
77 198 25
77 199 47
77 202 1
77 205 6
77 207 2
77 209 72
77 210 3
77 211 4
77 212 31
77 213 5
77 216 1
77 217 1
77 220 68
77 222 2
77 226 1
77 227 7
77 230 1
77 231 1
77 232 1
77 236 108
77 237 1
77 238 2
77 240 1
77 241 1
77 244 2
77 245 59
77 246 1
77 247 1
77 250 3
77 256 61
77 258 77
77 259 51
77 262 1
77 263 2
77 265 1
77 266 19
77 267 3
77 268 2
77 271 2
77 272 1
77 274 5
77 277 4
77 279 65
77 280 2
77 281 97
77 287 3
77 290 1
77 293 1
77 295 5
77 296 4
77 300 12
77 301 19
77 302 1
77 305 34
77 307 1
77 309 1
77 310 43
77 311 2
78 82 7
78 84 62
78 86 40
78 87 1
78 88 1
78 101 1
78 102 31
78 104 1
78 110 1
78 112 6
78 116 75
78 117 23
78 118 3
78 120 1
78 121 2
78 122 28
78 125 99
78 126 37
78 127 1
78 132 113
78 138 29
78 139 41
78 140 1
78 141 3
78 143 1
78 144 1
78 146 2
78 147 1
78 149 37
78 150 1
78 151 21
78 153 73
78 154 2
78 156 8
78 157 18
78 160 47
78 165 3
78 166 1
78 169 2
78 171 1
78 172 2
78 177 1
78 178 3
78 179 11
78 180 3
78 182 1
78 185 1
78 188 1
78 192 1
78 194 1
78 196 1
78 197 1
78 202 1
78 205 1
78 207 1
78 208 1
78 209 1
78 210 2
78 213 5
78 222 1
78 227 1
78 228 102
78 230 1
78 233 8
78 234 99
78 236 1
78 237 1
78 239 21
78 242 4
78 243 24
78 244 1
78 247 1
78 250 1
78 252 4
78 258 36
78 263 2
78 264 2
78 266 1
78 275 1
78 278 2
78 281 1
78 283 1
78 284 1
78 287 2
78 297 1
78 300 1
78 303 2
78 305 2
78 307 3
78 309 1
78 310 12
78 312 1
79 81 2
79 84 2
79 95 64
79 114 1
79 117 8
79 120 59
79 124 12
79 125 31
79 132 1
79 134 1
79 135 1
79 137 6
79 139 42
79 140 12
79 142 2
79 144 1
79 145 1
79 146 1
79 150 1
79 153 2
79 155 2
79 160 35
79 165 1
79 166 1
79 178 72
79 181 1
79 186 2
79 190 2
79 198 3
79 201 31
79 213 5
79 216 91
79 219 1
79 222 5
79 233 3
79 235 2
79 237 2
79 241 1
79 243 58
79 244 2
79 246 2
79 250 1
79 255 3
79 260 2
79 273 1
79 277 1
79 283 42
79 288 3
79 301 1
79 306 3
79 309 54
79 314 12
80 82 15
80 84 2
80 86 2
80 89 1
80 90 3
80 93 2
80 98 68
80 99 2
80 101 1
80 103 2
80 104 1
80 105 1
80 106 41
80 107 9
80 110 33
80 111 2
80 113 34
80 115 113
80 116 1
80 119 107
80 124 1
80 126 1
80 128 31
80 129 48
80 130 58
80 132 53
80 137 1
80 138 16
80 139 2
80 141 1
80 144 1
80 147 7
80 149 9
80 151 3
80 152 1
80 153 1
80 154 4
80 157 1
80 158 46
80 161 1
80 162 10
80 163 28
80 166 1
80 167 1
80 172 2
80 176 2
80 180 2
80 181 1
80 183 23
80 189 1
80 194 12
80 195 1
80 199 1
80 200 3
80 205 1
80 207 3
80 209 1
80 210 2
80 211 2
80 212 3
80 217 1
80 220 8
80 224 18
80 225 2
80 227 7
80 234 2
80 238 2
80 245 2
80 248 1
80 250 2
80 252 1
80 255 1
80 256 11
80 265 5
80 268 3
80 271 4
80 272 32
80 274 12
80 276 1
80 285 1
80 287 1
80 290 1
80 293 2
80 294 1
80 295 2
80 296 7
80 297 4
80 301 1
80 305 1
80 312 1
81 85 35
81 91 89
81 92 50
81 93 6
81 94 80
81 97 26
81 98 8
81 104 14
81 106 8
81 108 20
81 109 49
81 110 29
81 112 118
81 114 5
81 116 2
81 117 5
81 122 1
81 124 2
81 128 14
81 135 151
81 136 60
81 137 4
81 138 1
81 141 1
81 142 30
81 143 38
81 144 1
81 145 1
81 146 12
81 155 22
81 156 77
81 158 61
81 159 44
81 161 42
81 162 7
81 164 1
81 165 1
81 169 1
81 178 1
81 186 1
81 190 1
81 191 1
81 193 2
81 194 1
81 196 24
81 198 8
81 200 1
81 213 2
81 219 11
81 230 6
81 234 2
81 236 29
81 237 13
81 239 11
81 240 30
81 243 12
81 246 8
81 247 1
81 250 12
81 253 1
81 255 2
81 258 2
81 261 1
81 268 1
81 271 5
81 273 3
81 280 1
81 285 10
81 287 2
81 290 18
81 291 1
81 297 2
81 298 1
81 299 5
81 303 1
81 304 1
81 306 3
81 307 1
82 86 1
82 90 3
82 98 24
82 101 1
82 106 26
82 107 23
82 109 2
82 110 4
82 115 9
82 119 18
82 120 1
82 125 13
82 129 19
82 130 1
82 132 65
82 138 1
82 141 1
82 146 2
82 156 10
82 161 3
82 163 1
82 174 3
82 180 3
82 185 2
82 189 1
82 190 4
82 192 3
82 197 1
82 213 1
82 214 1
82 216 1
82 217 9
82 222 1
82 225 2
82 228 6
82 230 1
82 234 7
82 248 1
82 249 1
82 252 14
82 256 1
82 258 8
82 259 1
82 261 1
82 264 1
82 270 1
82 289 3
82 290 1
82 297 1
82 300 1
82 301 1
82 304 1
82 307 7
82 309 4
83 89 1
83 100 8
83 117 1
83 134 42
83 150 51
83 152 18
83 207 4
83 261 7
83 273 2
83 300 39
84 85 1
84 89 1
84 97 1
84 99 1
84 102 12
84 103 1
84 104 1
84 105 1
84 106 29
84 114 3
84 116 24
84 117 52
84 122 42
84 126 52
84 128 1
84 132 1
84 135 1
84 137 19
84 138 2
84 139 64
84 141 1
84 144 2
84 146 3
84 149 26
84 151 6
84 152 3
84 153 51
84 155 7
84 157 26
84 158 2
84 159 1
84 160 24
84 163 1
84 167 3
84 178 2
84 181 1
84 182 1
84 183 1
84 186 1
84 187 7
84 188 1
84 189 2
84 190 5
84 191 1
84 193 3
84 196 2
84 200 1
84 206 1
84 212 1
84 214 2
84 215 1
84 219 6
84 230 2
84 231 1
84 232 2
84 234 2
84 236 1
84 237 6
84 239 1
84 240 1
84 243 10
84 246 2
84 250 1
84 253 1
84 255 1
84 260 2
84 271 1
84 273 5
84 275 39
84 276 1
84 277 1
84 278 1
84 281 1
84 285 1
84 290 14
84 296 47
84 298 1
84 304 67
84 306 4
84 308 3
84 314 1
85 87 1
85 88 1
85 89 3
85 91 66
85 92 55
85 93 159
85 94 42
85 103 1
85 104 32
85 106 43
85 107 2
85 109 26
85 110 35
85 111 1
85 112 32
85 113 1
85 114 1
85 116 9
85 117 1
85 123 6
85 128 8
85 129 20
85 130 4
85 132 1
85 133 1
85 135 17
85 136 18
85 140 12
85 141 3
85 142 24
85 143 43
85 144 4
85 145 2
85 146 1
85 150 1
85 155 76
85 156 46
85 158 26
85 159 40
85 161 52
85 164 21
85 167 44
85 168 1
85 177 3
85 183 1
85 190 3
85 199 1
85 202 5
85 206 1
85 211 1
85 217 60
85 228 1
85 232 6
85 237 1
85 242 2
85 248 2
85 250 4
85 262 1
85 263 2
85 270 1
85 272 1
85 273 4
85 278 18
85 284 5
85 287 13
85 290 72
85 297 1
85 305 1
85 307 9
85 308 30
85 309 1
85 311 12
85 312 1
86 88 24
86 90 4
86 98 2
86 99 40
86 106 2
86 111 2
86 118 1
86 123 45
86 125 41
86 126 3
86 127 48
86 130 1
86 133 22
86 138 4
86 140 4
86 141 1
86 143 5
86 144 21
86 146 1
86 147 43
86 149 1
86 150 1
86 153 1
86 154 3
86 161 19
86 165 2
86 166 1
86 169 1
86 170 86
86 171 1
86 172 8
86 175 51
86 176 1
86 180 1
86 181 1
86 182 31
86 183 4
86 186 2
86 188 1
86 189 1
86 190 1
86 194 8
86 195 1
86 198 1
86 204 1
86 209 1
86 211 5
86 212 9
86 213 1
86 218 1
86 222 1
86 223 2
86 227 2
86 228 76
86 230 1
86 234 69
86 236 1
86 244 1
86 245 2
86 246 1
86 247 1
86 253 1
86 256 3
86 264 1
86 265 5
86 268 1
86 270 1
86 272 1
86 274 63
86 277 30
86 279 1
86 282 3
86 283 1
86 287 6
86 288 2
86 289 4
86 293 1
86 296 1
86 297 1
86 298 30
86 301 2
86 302 1
86 303 1
86 304 1
86 305 6
86 309 1
87 88 14
87 89 19
87 91 28
87 92 4
87 97 1
87 98 1
87 103 22
87 116 2
87 118 57
87 123 3
87 129 2
87 131 2
87 140 5
87 141 21
87 145 1
87 159 4
87 165 8
87 166 1
87 167 3
87 173 2
87 174 15
87 177 9
87 180 11
87 183 6
87 189 1
87 190 2
87 194 28
87 197 42
87 202 1
87 206 2
87 208 47
87 210 1
87 217 1
87 222 1
87 234 10
87 239 1
87 241 3
87 242 3
87 243 1
87 244 25
87 248 2
87 253 5
87 259 1
87 261 1
87 266 2
87 270 73
87 275 10
87 277 86
87 278 56
87 280 63
87 284 2
87 287 17
87 288 4
87 289 1
87 293 2
87 295 14
87 296 69
87 297 1
87 299 13
87 301 9
87 311 1
88 89 18
88 91 3
88 92 1
88 94 7
88 97 1
88 98 2
88 99 1
88 100 1
88 101 1
88 103 2
88 109 3
88 111 2
88 113 2
88 115 10
88 116 4
88 118 1
88 119 1
88 121 1
88 122 3
88 123 6
88 124 1
88 129 2
88 131 2
88 132 1
88 137 1
88 139 1
88 140 51
88 141 48
88 143 1
88 144 1
88 145 2
88 146 38
88 147 2
88 150 5
88 152 2
88 153 2
88 154 1
88 157 1
88 158 2
88 159 4
88 160 1
88 164 1
88 165 57
88 167 4
88 170 99
88 172 2
88 173 1
88 174 1
88 175 65
88 176 1
88 177 11
88 178 2
88 180 1
88 182 63
88 183 1
88 184 1
88 185 1
88 188 6
88 189 1
88 190 3
88 191 4
88 194 1
88 195 1
88 202 1
88 206 11
88 209 1
88 211 1
88 212 12
88 213 1
88 215 2
88 217 1
88 219 3
88 220 4
88 223 1
88 224 3
88 226 1
88 228 1
88 232 3
88 235 3
88 236 1
88 237 1
88 238 1
88 240 1
88 241 33
88 242 1
88 246 1
88 248 2
88 250 3
88 252 2
88 253 1
88 255 2
88 256 1
88 258 3
88 259 40
88 260 1
88 261 11
88 263 40
88 264 1
88 266 2
88 267 1
88 272 9
88 273 2
88 275 5
88 276 1
88 278 5
88 279 1
88 280 4
88 281 1
88 284 21
88 286 2
88 288 4
88 290 1
88 291 19
88 294 1
88 297 2
88 299 1
88 300 2
88 303 1
88 305 2
88 306 1
88 307 1
88 308 1
88 309 1
88 311 2
88 312 1
88 313 16
89 90 214
89 91 3
89 92 1
89 93 2
89 94 38
89 96 1
89 97 4
89 98 5
89 99 52
89 101 1
89 104 1
89 106 1
89 109 11
89 113 1
89 114 2
89 116 12
89 117 1
89 118 183
89 119 1
89 123 82
89 127 64
89 129 4
89 130 1
89 136 2
89 137 1
89 139 2
89 140 5
89 141 220
89 143 4
89 144 128
89 145 192
89 146 1
89 149 1
89 150 9
89 151 1
89 152 1
89 154 34
89 155 19
89 156 1
89 158 4
89 159 7
89 160 1
89 161 1
89 162 2
89 164 102
89 165 52
89 166 1
89 169 4
89 171 1
89 174 1
89 175 1
89 176 1
89 177 22
89 180 3
89 181 1
89 182 1
89 184 2
89 187 6
89 188 1
89 190 2
89 191 65
89 192 1
89 193 1
89 195 1
89 196 2
89 198 12
89 199 2
89 202 4
89 206 21
89 208 1
89 209 1
89 212 3
89 217 3
89 219 1
89 222 4
89 224 1
89 225 1
89 232 2
89 233 1
89 234 1
89 235 27
89 236 6
89 237 2
89 238 1
89 239 1
89 240 2
89 242 5
89 244 1
89 246 1
89 248 13
89 250 1
89 255 42
89 258 4
89 259 40
89 260 1
89 261 58
89 262 1
89 263 22
89 266 5
89 268 2
89 273 1
89 275 23
89 276 1
89 277 2
89 278 11
89 280 9
89 284 68
89 286 4
89 288 47
89 291 43
89 293 1
89 295 31
89 297 1
89 301 1
89 303 1
89 304 1
89 307 8
89 308 2
89 311 4
89 313 79
90 91 101
90 93 7
90 98 6
90 99 35
90 102 1
90 103 16
90 104 1
90 106 1
90 109 1
90 115 6
90 116 1
90 118 180
90 120 1
90 123 50
90 126 9
90 127 13
90 130 7
90 131 1
90 138 1
90 139 9
90 140 1
90 141 142
90 143 4
90 144 185
90 145 32
90 147 1
90 149 1
90 150 2
90 151 1
90 152 16
90 153 3
90 154 57
90 159 1
90 161 4
90 162 7
90 163 2
90 164 38
90 166 35
90 167 1
90 172 5
90 181 7
90 183 3
90 184 1
90 187 1
90 188 1
90 189 1
90 190 6
90 191 1
90 192 1
90 194 1
90 195 6
90 199 2
90 200 2
90 202 1
90 205 1
90 209 10
90 210 13
90 211 3
90 212 1
90 217 1
90 220 3
90 223 2
90 225 3
90 227 1
90 232 1
90 236 1
90 238 1
90 244 2
90 245 8
90 246 2
90 247 1
90 250 1
90 251 1
90 256 2
90 258 1
90 261 1
90 265 1
90 268 21
90 269 1
90 270 2
90 271 5
90 272 4
90 274 3
90 275 1
90 279 1
90 280 1
90 282 1
90 286 1
90 287 4
90 290 1
90 292 1
90 293 1
90 295 16
90 300 1
90 301 1
90 302 4
90 305 6
90 312 4
91 92 46
91 93 98
91 94 115
91 97 1
91 98 67
91 100 1
91 102 1
91 104 15
91 105 1
91 106 88
91 107 52
91 108 52
91 109 170
91 110 45
91 112 44
91 116 2
91 118 3
91 126 1
91 128 15
91 129 57
91 132 1
91 133 12
91 135 21
91 136 42
91 138 1
91 140 100
91 141 2
91 142 42
91 143 120
91 144 4
91 145 1
91 150 3
91 151 1
91 154 1
91 155 28
91 156 69
91 158 1
91 159 123
91 160 101
91 161 58
91 162 3
91 163 1
91 164 1
91 166 1
91 167 4
91 168 1
91 169 2
91 170 3
91 171 1
91 172 1
91 174 2
91 177 8
91 178 1
91 180 1
91 188 1
91 190 1
91 191 2
91 192 1
91 193 1
91 195 1
91 197 1
91 200 1
91 206 36
91 207 1
91 212 1
91 213 1
91 214 1
91 217 4
91 220 1
91 226 1
91 227 15
91 232 2
91 236 1
91 238 2
91 240 1
91 242 6
91 248 2
91 255 1
91 258 1
91 259 2
91 261 5
91 262 1
91 263 8
91 266 1
91 268 1
91 275 37
91 278 9
91 279 2
91 280 1
91 284 6
91 285 65
91 286 2
91 288 12
91 289 8
91 291 11
91 293 1
91 297 1
91 302 70
91 303 1
91 307 1
91 308 3
91 310 10
91 311 1
91 313 3
92 93 19
92 94 63
92 103 1
92 104 9
92 106 1
92 108 22
92 109 35
92 110 32
92 112 11
92 115 1
92 116 1
92 128 17
92 135 21
92 136 19
92 140 2
92 141 1
92 142 20
92 143 73
92 144 1
92 145 1
92 150 1
92 151 1
92 154 1
92 155 61
92 156 58
92 159 31
92 161 39
92 162 1
92 163 1
92 165 3
92 167 48
92 169 3
92 177 2
92 186 1
92 190 3
92 206 3
92 217 2
92 231 1
92 237 2
92 242 3
92 248 1
92 258 1
92 259 1
92 261 3
92 268 3
92 272 1
92 273 1
92 275 1
92 277 1
92 278 3
92 284 1
92 288 1
92 296 1
92 297 3
92 309 1
92 311 1
93 94 15
93 97 1
93 98 51
93 99 1
93 101 1
93 102 4
93 103 11
93 104 11
93 106 59
93 108 23
93 109 51
93 110 163
93 111 2
93 112 9
93 115 34
93 123 14
93 126 42
93 127 1
93 128 2
93 130 44
93 131 1
93 132 1
93 135 3
93 136 9
93 138 1
93 139 6
93 140 46
93 142 29
93 143 14
93 144 1
93 146 1
93 147 1
93 149 16
93 150 1
93 152 11
93 153 40
93 154 1
93 155 30
93 156 14
93 157 15
93 158 6
93 159 12
93 160 1
93 161 74
93 162 102
93 165 1
93 166 1
93 167 1
93 174 2
93 178 2
93 181 1
93 182 1
93 183 2
93 184 1
93 187 1
93 189 1
93 190 5
93 191 1
93 192 1
93 194 3
93 195 3
93 197 1
93 198 1
93 199 4
93 205 1
93 208 1
93 209 24
93 210 13
93 211 2
93 212 18
93 214 1
93 217 1
93 220 1
93 222 2
93 227 7
93 228 1
93 231 7
93 234 1
93 238 2
93 240 1
93 241 1
93 242 1
93 244 15
93 245 9
93 247 1
93 251 1
93 256 1
93 258 1
93 261 1
93 268 37
93 269 1
93 271 1
93 272 1
93 274 2
93 275 1
93 278 1
93 284 1
93 285 38
93 286 3
93 287 9
93 290 128
93 291 1
93 293 1
93 295 1
93 296 2
93 300 1
93 301 1
93 302 104
93 303 2
93 305 12
93 309 1
93 310 4
94 99 91
94 104 6
94 108 16
94 109 66
94 110 44
94 111 1
94 112 48
94 116 1
94 117 1
94 123 68
94 128 12
94 132 1
94 135 37
94 136 43
94 140 2
94 141 83
94 142 24
94 143 73
94 145 1
94 146 1
94 150 19
94 155 50
94 156 83
94 159 97
94 161 54
94 162 9
94 165 57
94 169 1
94 177 1
94 178 1
94 190 4
94 191 1
94 202 1
94 228 1
94 235 1
94 236 1
94 237 1
94 239 15
94 243 2
94 258 46
94 259 38
94 262 1
94 263 1
94 266 1
94 271 1
94 280 17
94 284 7
94 287 1
94 288 2
94 300 1
94 309 2
94 310 13
94 311 1
95 120 35
95 125 17
95 200 1
95 230 1
95 234 1
95 270 1
95 289 1
96 124 89
96 131 62
96 134 2
96 143 1
96 145 1
96 150 3
96 151 1
96 152 9
96 159 1
96 172 1
96 190 2
96 196 1
96 205 1
96 207 1
96 213 1
96 218 85
96 226 81
96 238 2
96 239 55
96 240 1
96 245 103
96 252 61
96 255 73
96 259 131
96 261 2
96 266 47
96 273 1
96 279 108
96 300 13
96 305 1
97 98 2
97 99 1
97 101 9
97 105 136
97 106 4
97 109 1
97 110 1
97 111 9
97 114 14
97 119 1
97 121 2
97 123 2
97 124 9
97 126 1
97 128 2
97 130 3
97 132 1
97 137 2
97 140 3
97 141 1
97 142 6
97 143 1
97 144 9
97 145 6
97 146 29
97 154 24
97 156 2
97 159 2
97 162 2
97 166 2
97 168 3
97 169 1
97 173 2
97 174 1
97 177 1
97 178 2
97 180 1
97 182 121
97 186 9
97 187 168
97 189 2
97 190 56
97 193 23
97 194 1
97 195 97
97 196 65
97 198 4
97 200 56
97 210 1
97 212 1
97 213 1
97 219 33
97 227 65
97 230 18
97 233 1
97 236 54
97 237 1
97 240 20
97 243 3
97 245 81
97 246 1
97 247 1
97 250 24
97 252 1
97 255 35
97 256 23
97 260 10
97 261 1
97 263 1
97 264 2
97 272 50
97 273 110
97 277 4
97 280 39
97 285 110
97 290 103
97 291 8
97 296 2
97 297 1
97 298 4
97 299 2
97 302 1
97 304 1
97 311 119
98 99 10
98 100 1
98 102 1
98 105 3
98 106 132
98 107 8
98 109 94
98 110 4
98 111 1
98 113 3
98 114 1
98 115 41
98 116 25
98 118 1
98 119 34
98 121 1
98 123 1
98 129 23
98 130 76
98 132 27
98 137 2
98 138 1
98 140 1
98 141 2
98 142 3
98 143 1
98 144 2
98 145 1
98 146 3
98 149 1
98 150 2
98 151 1
98 152 2
98 153 6
98 155 1
98 158 54
98 159 3
98 160 1
98 162 78
98 163 6
98 164 6
98 165 3
98 166 1
98 167 1
98 171 1
98 172 1
98 173 1
98 177 7
98 180 1
98 181 5
98 182 2
98 183 1
98 185 1
98 190 8
98 191 2
98 193 2
98 194 2
98 196 1
98 197 6
98 198 1
98 199 1
98 202 3
98 208 1
98 209 1
98 210 3
98 211 1
98 212 1
98 213 1
98 214 1
98 217 20
98 219 1
98 220 1
98 222 4
98 225 1
98 228 1
98 231 1
98 232 6
98 234 1
98 238 1
98 240 18
98 244 2
98 245 3
98 247 1
98 248 40
98 249 3
98 250 2
98 252 1
98 253 1
98 256 1
98 258 1
98 259 8
98 260 1
98 261 1
98 263 5
98 265 1
98 268 2
98 270 1
98 271 5
98 272 3
98 273 8
98 275 3
98 276 2
98 278 9
98 280 7
98 284 4
98 285 1
98 286 14
98 287 2
98 288 8
98 290 2
98 291 2
98 294 1
98 295 1
98 296 1
98 297 1
98 300 1
98 302 23
98 303 1
98 305 2
98 306 1
98 307 20
98 308 39
98 309 3
98 311 19
98 312 2
98 313 2
98 314 1
99 102 2
99 106 1
99 107 1
99 109 2
99 110 4
99 116 2
99 118 36
99 123 93
99 127 57
99 129 2
99 130 1
99 132 1
99 133 51
99 137 1
99 138 1
99 139 1
99 140 1
99 141 87
99 144 14
99 145 66
99 146 1
99 147 50
99 150 34
99 152 1
99 154 14
99 158 6
99 159 2
99 160 1
99 162 2
99 163 2
99 164 4
99 165 46
99 166 7
99 169 1
99 170 65
99 177 2
99 183 1
99 185 2
99 191 4
99 193 12
99 194 1
99 197 16
99 202 5
99 206 1
99 209 1
99 210 2
99 212 1
99 213 3
99 231 1
99 232 1
99 235 3
99 236 1
99 242 2
99 248 6
99 250 1
99 259 13
99 261 1
99 263 2
99 264 1
99 266 1
99 268 30
99 273 10
99 275 1
99 278 3
99 280 15
99 282 59
99 284 3
99 285 2
99 286 1
99 288 3
99 289 2
99 291 4
99 292 32
99 297 109
99 302 9
99 303 1
99 304 1
99 305 1
99 307 2
99 311 2
99 313 1
100 101 13
100 103 64
100 104 3
100 110 28
100 112 1
100 118 13
100 119 38
100 120 84
100 121 10
100 124 1
100 125 1
100 130 1
100 132 56
100 134 6
100 150 11
100 152 5
100 156 1
100 163 18
100 165 31
100 171 1
100 177 2
100 191 113
100 195 1
100 205 1
100 207 1
100 209 1
100 214 1
100 219 1
100 220 1
100 222 83
100 223 5
100 228 32
100 233 1
100 235 1
100 246 1
100 250 1
100 252 2
100 256 1
100 258 3
100 259 1
100 261 4
100 264 1
100 266 1
100 269 1
100 273 1
100 274 9
100 276 1
100 277 1
100 283 20
100 288 4
100 294 2
100 296 1
100 297 6
100 300 100
100 307 7
101 103 1
101 104 39
101 105 3
101 106 1
101 107 21
101 110 30
101 111 19
101 112 31
101 114 54
101 115 3
101 118 12
101 119 12
101 120 7
101 121 24
101 123 1
101 124 33
101 125 4
101 126 1
101 129 2
101 132 18
101 133 5
101 143 1
101 144 1
101 147 121
101 151 2
101 154 116
101 156 21
101 158 1
101 163 14
101 166 2
101 167 1
101 168 1
101 169 1
101 172 1
101 174 3
101 176 2
101 177 3
101 178 1
101 179 4
101 180 5
101 181 1
101 182 1
101 183 7
101 188 3
101 189 1
101 191 1
101 192 1
101 193 1
101 195 12
101 200 1
101 206 1
101 209 3
101 210 1
101 211 1
101 212 1
101 215 144
101 217 1
101 222 20
101 224 5
101 225 4
101 227 59
101 228 54
101 233 1
101 234 47
101 236 1
101 238 65
101 239 1
101 240 1
101 247 1
101 248 1
101 249 25
101 250 1
101 251 1
101 252 3
101 258 6
101 260 5
101 262 31
101 264 2
101 266 12
101 267 3
101 269 2
101 272 35
101 276 13
101 277 1
101 279 1
101 282 2
101 283 31
101 289 14
101 291 1
101 293 3
101 294 4
101 296 1
101 297 2
101 299 1
101 304 6
101 307 27
101 308 62
101 309 8
101 310 21
102 111 6
102 115 1
102 116 81
102 117 37
102 119 1
102 121 57
102 126 13
102 127 2
102 130 2
102 138 26
102 139 24
102 140 2
102 142 1
102 143 10
102 147 1
102 149 7
102 151 105
102 152 1
102 153 268
102 155 1
102 157 115
102 158 1
102 160 80
102 161 63
102 162 7
102 166 24
102 167 24
102 168 1
102 169 1
102 172 2
102 174 1
102 177 1
102 178 1
102 179 1
102 180 2
102 181 1
102 182 1
102 183 1
102 185 1
102 189 1
102 190 17
102 191 4
102 193 1
102 194 1
102 197 1
102 199 65
102 200 1
102 206 1
102 210 1
102 211 6
102 212 18
102 213 2
102 214 1
102 216 1
102 217 1
102 218 1
102 225 2
102 227 17
102 230 1
102 231 1
102 232 3
102 238 3
102 241 2
102 242 2
102 244 2
102 245 8
102 250 2
102 251 1
102 252 2
102 256 1
102 259 1
102 262 53
102 265 4
102 266 1
102 272 1
102 273 2
102 274 2
102 275 1
102 279 37
102 282 1
102 285 5
102 287 3
102 288 1
102 293 2
102 295 3
102 296 3
102 297 2
102 301 13
102 304 1
102 305 19
102 307 1
102 309 4
102 310 29
102 311 1
102 312 1
102 313 9
103 104 1
103 106 1
103 114 2
103 115 6
103 118 79
103 124 1
103 126 3
103 127 81
103 130 12
103 131 1
103 132 13
103 138 10
103 139 19
103 140 1
103 141 1
103 144 24
103 145 47
103 147 94
103 149 69
103 151 1
103 152 1
103 154 9
103 159 1
103 160 1
103 161 1
103 162 8
103 164 1
103 165 23
103 166 1
103 169 1
103 176 1
103 177 1
103 181 3
103 183 4
103 189 1
103 190 1
103 192 1
103 193 36
103 194 51
103 198 1
103 199 43
103 205 1
103 206 1
103 207 5
103 210 5
103 211 2
103 212 40
103 213 1
103 217 61
103 220 24
103 222 1
103 223 1
103 225 5
103 227 1
103 230 2
103 231 1
103 234 1
103 236 1
103 237 42
103 238 2
103 240 47
103 242 1
103 245 1
103 246 3
103 248 2
103 250 3
103 253 1
103 255 1
103 256 2
103 258 48
103 260 38
103 261 89
103 262 1
103 265 10
103 266 1
103 267 25
103 268 3
103 270 1
103 272 1
103 274 2
103 276 1
103 278 71
103 288 1
103 291 1
103 293 4
103 296 33
103 297 2
103 307 1
103 309 7
103 310 1
103 312 1
103 313 1
104 107 84
104 108 14
104 109 8
104 110 32
104 111 1
104 112 15
104 113 4
104 116 1
104 118 25
104 119 6
104 120 3
104 121 21
104 128 17
104 130 15
104 132 1
104 133 1
104 135 7
104 136 3
104 138 1
104 142 22
104 143 22
104 144 1
104 145 1
104 151 1
104 155 32
104 156 19
104 157 1
104 158 1
104 159 54
104 161 33
104 162 3
104 163 8
104 174 1
104 176 3
104 177 5
104 178 1
104 180 1
104 185 1
104 186 2
104 190 2
104 193 3
104 194 1
104 195 1
104 197 1
104 214 2
104 216 1
104 220 1
104 222 3
104 224 1
104 228 41
104 230 1
104 232 2
104 233 2
104 234 1
104 245 1
104 247 1
104 249 11
104 250 1
104 256 1
104 258 3
104 261 1
104 262 1
104 264 2
104 266 2
104 267 68
104 268 1
104 270 1
104 278 1
104 283 9
104 289 2
104 294 1
104 295 1
104 297 4
104 300 1
104 303 2
104 307 2
104 309 1
104 314 1
105 106 2
105 109 1
105 114 2
105 117 1
105 121 1
105 122 1
105 126 3
105 129 1
105 132 1
105 135 2
105 137 3
105 138 1
105 142 1
105 144 1
105 145 5
105 146 18
105 151 1
105 163 1
105 167 1
105 172 1
105 174 1
105 175 1
105 178 1
105 180 1
105 181 46
105 182 95
105 183 1
105 186 1
105 187 67
105 188 48
105 189 2
105 190 93
105 191 8
105 192 2
105 193 4
105 195 11
105 196 3
105 198 1
105 200 1
105 209 1
105 210 88
105 211 1
105 212 1
105 219 2
105 222 1
105 225 2
105 227 1
105 230 3
105 236 4
105 239 113
105 240 3
105 241 1
105 243 4
105 244 1
105 246 33
105 250 1
105 251 45
105 252 1
105 255 1
105 260 2
105 262 1
105 264 1
105 270 1
105 272 1
105 273 75
105 276 1
105 277 2
105 278 2
105 280 43
105 283 1
105 285 163
105 287 2
105 290 125
105 293 2
105 296 1
105 298 2
105 304 2
105 305 1
105 306 1
105 308 1
106 107 26
106 109 42
106 112 1
106 113 12
106 114 3
106 115 63
106 116 1
106 117 49
106 119 69
106 121 1
106 122 32
106 124 1
106 126 1
106 127 1
106 129 35
106 130 70
106 132 49
106 135 15
106 137 40
106 139 1
106 140 1
106 142 1
106 143 3
106 144 1
106 145 5
106 146 4
106 152 1
106 155 43
106 156 2
106 158 73
106 160 37
106 162 13
106 163 8
106 164 1
106 165 1
106 166 1
106 168 2
106 170 2
106 173 1
106 175 2
106 176 21
106 178 2
106 180 1
106 182 1
106 183 2
106 186 1
106 187 8
106 188 1
106 189 9
106 190 2
106 191 1
106 193 12
106 194 2
106 196 42
106 198 9
106 199 1
106 209 1
106 211 1
106 212 1
106 214 12
106 217 15
106 218 1
106 219 13
106 220 1
106 223 1
106 225 1
106 227 1
106 228 2
106 230 49
106 231 1
106 232 68
106 236 3
106 237 22
106 239 3
106 240 9
106 242 2
106 243 36
106 245 1
106 246 25
106 248 1
106 250 8
106 251 1
106 252 2
106 253 2
106 255 4
106 256 1
106 259 30
106 260 5
106 261 3
106 262 1
106 263 1
106 264 1
106 265 1
106 268 2
106 272 2
106 273 3
106 276 1
106 277 2
106 278 1
106 279 1
106 280 1
106 283 1
106 285 2
106 287 2
106 288 2
106 290 11
106 296 1
106 298 2
106 299 1
106 300 51
106 301 1
106 302 74
106 303 6
106 304 1
106 306 1
106 307 4
106 309 3
106 313 77
107 109 18
107 110 23
107 111 2
107 112 2
107 113 3
107 115 50
107 118 11
107 119 14
107 120 4
107 121 17
107 129 42
107 130 6
107 131 1
107 132 35
107 133 1
107 135 7
107 140 11
107 143 39
107 144 3
107 154 1
107 156 2
107 158 1
107 161 1
107 162 6
107 163 4
107 170 1
107 175 1
107 177 1
107 178 1
107 185 3
107 187 1
107 193 1
107 197 2
107 201 1
107 202 1
107 204 7
107 205 2
107 211 1
107 219 1
107 220 5
107 222 5
107 227 1
107 228 32
107 232 4
107 233 3
107 236 1
107 243 1
107 246 1
107 250 1
107 252 1
107 256 3
107 258 1
107 261 3
107 264 1
107 267 2
107 270 1
107 283 8
107 289 7
107 290 3
107 297 4
107 304 1
107 305 2
107 307 6
107 310 1
108 109 7
108 110 44
108 111 1
108 112 24
108 115 1
108 128 8
108 132 2
108 135 17
108 136 5
108 141 2
108 142 68
108 143 21
108 155 42
108 156 26
108 158 1
108 159 58
108 161 73
108 259 1
108 266 1
108 297 1
108 304 1
109 110 13
109 112 21
109 114 1
109 115 2
109 116 10
109 117 1
109 118 1
109 123 2
109 128 19
109 129 11
109 134 1
109 135 15
109 136 47
109 138 1
109 142 14
109 143 77
109 146 2
109 150 1
109 154 1
109 155 23
109 156 45
109 158 1
109 159 21
109 161 26
109 164 1
109 165 1
109 166 1
109 167 2
109 168 35
109 169 1
109 170 1
109 174 3
109 176 1
109 177 36
109 178 1
109 180 1
109 182 2
109 184 1
109 187 1
109 190 8
109 191 7
109 199 1
109 202 1
109 206 2
109 207 1
109 210 85
109 212 1
109 214 1
109 215 1
109 217 11
109 223 4
109 225 1
109 228 1
109 232 23
109 234 2
109 236 1
109 240 18
109 241 2
109 242 1
109 243 1
109 244 1
109 246 1
109 248 24
109 250 2
109 252 1
109 253 2
109 256 18
109 258 1
109 259 28
109 260 1
109 261 4
109 262 3
109 263 20
109 264 5
109 266 2
109 268 1
109 272 1
109 273 4
109 275 4
109 276 2
109 277 1
109 278 6
109 279 1
109 280 2
109 282 1
109 284 11
109 285 1
109 286 3
109 288 7
109 289 1
109 290 1
109 291 2
109 295 9
109 302 44
109 303 1
109 304 1
109 305 1
109 307 15
109 308 22
109 309 1
109 310 1
109 311 59
109 313 6
109 314 1
110 112 32
110 114 1
110 115 21
110 118 45
110 119 45
110 120 13
110 121 53
110 123 1
110 125 13
110 128 83
110 132 5
110 133 4
110 135 15
110 136 21
110 139 1
110 142 130
110 143 34
110 144 2
110 146 1
110 147 1
110 153 1
110 154 1
110 155 73
110 156 26
110 157 3
110 159 70
110 161 222
110 163 30
110 166 102
110 169 1
110 170 1
110 171 1
110 174 1
110 176 3
110 177 4
110 178 2
110 180 3
110 182 2
110 185 3
110 186 1
110 188 2
110 189 2
110 190 1
110 191 1
110 192 1
110 193 7
110 197 3
110 205 1
110 208 3
110 211 1
110 216 2
110 222 28
110 224 2
110 228 34
110 230 1
110 231 1
110 233 7
110 234 7
110 237 1
110 245 1
110 249 15
110 250 1
110 252 3
110 253 1
110 258 4
110 263 2
110 264 1
110 266 8
110 267 3
110 269 1
110 270 1
110 273 10
110 274 1
110 277 1
110 280 34
110 282 2
110 283 14
110 285 69
110 289 85
110 291 1
110 294 3
110 297 16
110 300 1
110 303 3
110 304 1
110 306 10
110 307 6
110 309 1
111 112 1
111 113 1
111 114 22
111 116 1
111 119 1
111 121 1
111 124 15
111 125 1
111 127 2
111 128 1
111 131 83
111 132 1
111 135 1
111 138 1
111 140 1
111 141 1
111 142 1
111 143 6
111 144 2
111 145 2
111 146 1
111 147 2
111 149 1
111 151 1
111 153 2
111 154 1
111 155 1
111 157 3
111 161 1
111 162 1
111 166 2
111 167 1
111 168 1
111 170 1
111 172 11
111 175 1
111 178 1
111 179 80
111 180 1
111 182 18
111 183 64
111 184 1
111 186 1
111 190 14
111 191 3
111 193 48
111 194 1
111 195 1
111 197 59
111 200 4
111 209 1
111 211 8
111 218 108
111 219 71
111 220 1
111 224 2
111 225 14
111 227 5
111 228 1
111 232 10
111 234 1
111 236 1
111 237 1
111 241 1
111 242 1
111 243 1
111 245 12
111 246 91
111 250 3
111 252 1
111 256 7
111 261 1
111 265 4
111 266 1
111 268 1
111 269 41
111 270 1
111 272 3
111 273 27
111 274 3
111 275 1
111 277 1
111 287 5
111 288 1
111 294 87
111 297 1
111 301 1
111 302 2
111 305 2
111 306 2
111 308 1
111 311 1
111 312 14
111 313 4
112 114 1
112 117 1
112 118 6
112 119 5
112 121 4
112 125 3
112 128 12
112 132 1
112 133 7
112 135 6
112 136 37
112 142 22
112 143 17
112 145 1
112 155 15
112 156 55
112 158 75
112 159 74
112 161 45
112 163 1
112 174 5
112 176 6
112 177 2
112 179 15
112 180 2
112 183 1
112 185 1
112 188 1
112 190 2
112 192 2
112 198 2
112 208 20
112 216 8
112 222 3
112 224 1
112 225 1
112 228 13
112 234 2
112 237 1
112 238 5
112 249 2
112 252 2
112 253 2
112 258 1
112 264 1
112 266 3
112 267 8
112 282 3
112 283 7
112 289 1
112 295 1
112 307 2
112 309 29
112 312 1
113 115 86
113 116 1
113 118 1
113 119 31
113 122 6
113 123 1
113 129 53
113 130 82
113 132 28
113 141 2
113 145 1
113 146 48
113 149 2
113 156 1
113 158 14
113 162 22
113 163 36
113 177 3
113 188 7
113 190 1
113 204 1
113 222 1
113 224 1
113 244 1
113 268 1
113 272 31
114 115 2
114 116 2
114 117 1
114 118 1
114 123 1
114 124 46
114 125 1
114 128 3
114 130 1
114 132 1
114 133 3
114 137 2
114 138 1
114 139 1
114 141 2
114 142 1
114 144 26
114 145 2
114 146 7
114 149 1
114 150 1
114 154 2
114 155 1
114 158 1
114 159 1
114 160 1
114 161 1
114 163 1
114 168 1
114 169 63
114 170 99
114 171 3
114 172 17
114 173 34
114 174 2
114 176 109
114 178 16
114 179 13
114 180 130
114 181 101
114 182 1
114 183 2
114 186 9
114 187 4
114 189 2
114 190 88
114 191 1
114 192 1
114 193 12
114 194 1
114 195 10
114 196 13
114 197 2
114 198 33
114 199 1
114 200 107
114 205 1
114 206 84
114 209 52
114 210 9
114 211 7
114 212 1
114 214 2
114 217 3
114 219 8
114 223 1
114 225 33
114 230 13
114 234 1
114 236 5
114 237 3
114 239 41
114 240 4
114 241 1
114 243 2
114 246 83
114 247 11
114 248 2
114 250 19
114 251 1
114 255 54
114 259 1
114 260 32
114 261 2
114 262 2
114 263 1
114 264 2
114 265 1
114 266 17
114 268 1
114 270 2
114 272 3
114 273 55
114 277 1
114 278 17
114 279 1
114 280 3
114 282 1
114 283 1
114 285 5
114 286 1
114 287 2
114 290 34
114 291 2
114 296 20
114 298 17
114 299 2
114 300 1
114 301 3
114 306 3
114 307 10
114 308 1
114 309 1
114 310 1
114 311 8
114 312 1
114 313 2
114 314 70
115 119 47
115 121 1
115 122 15
115 123 1
115 125 1
115 126 6
115 128 18
115 129 59
115 130 54
115 132 50
115 133 2
115 135 1
115 141 4
115 142 40
115 143 2
115 146 72
115 147 1
115 149 5
115 150 2
115 152 10
115 153 7
115 156 1
115 157 2
115 158 47
115 161 101
115 162 47
115 163 23
115 165 4
115 166 1
115 168 1
115 169 44
115 171 1
115 172 2
115 176 1
115 177 1
115 181 3
115 182 1
115 183 1
115 188 5
115 190 1
115 193 3
115 194 1
115 195 3
115 197 2
115 199 1
115 200 2
115 205 1
115 206 5
115 209 16
115 210 1
115 211 1
115 212 2
115 215 1
115 218 1
115 222 1
115 224 1
115 225 2
115 226 1
115 227 1
115 228 1
115 231 4
115 233 1
115 234 1
115 236 1
115 238 1
115 242 1
115 244 8
115 245 7
115 246 1
115 247 1
115 248 1
115 249 1
115 250 3
115 251 1
115 252 4
115 253 1
115 256 2
115 258 1
115 261 1
115 265 1
115 267 6
115 268 6
115 269 1
115 270 1
115 271 36
115 272 25
115 274 1
115 276 1
115 279 1
115 280 1
115 283 1
115 284 1
115 287 2
115 293 1
115 294 1
115 295 2
115 296 1
115 297 1
115 300 1
115 301 1
115 305 3
115 306 1
115 307 1
115 309 1
115 310 1
115 311 1
115 312 1
115 314 1
116 117 47
116 118 3
116 119 1
116 120 2
116 121 1
116 122 25
116 123 88
116 125 1
116 126 36
116 127 7
116 129 35
116 132 39
116 133 1
116 136 1
116 137 2
116 138 38
116 139 62
116 140 2
116 143 3
116 146 1
116 147 2
116 149 158
116 150 2
116 151 49
116 153 66
116 156 1
116 157 42
116 158 18
116 159 33
116 160 45
116 164 12
116 165 96
116 166 1
116 167 1
116 170 1
116 174 1
116 177 11
116 187 2
116 190 9
116 191 4
116 196 1
116 197 1
116 198 1
116 202 3
116 204 8
116 205 2
116 206 15
116 209 2
116 210 1
116 211 1
116 214 1
116 215 2
116 217 39
116 219 3
116 222 82
116 223 1
116 227 1
116 228 2
116 230 1
116 232 18
116 234 2
116 235 3
116 236 2
116 237 2
116 239 1
116 240 1
116 242 2
116 244 2
116 247 2
116 248 29
116 252 1
116 255 1
116 258 1
116 259 15
116 260 1
116 261 183
116 262 1
116 263 17
116 264 1
116 265 3
116 268 1
116 272 2
116 273 1
116 275 83
116 276 1
116 278 29
116 280 3
116 284 4
116 286 7
116 287 3
116 288 2
116 290 1
116 291 168
116 293 1
116 294 1
116 297 1
116 302 1
116 303 1
116 305 1
116 307 33
116 308 219
116 309 1
116 311 30
116 313 1
117 119 1
117 120 1
117 122 16
117 124 1
117 126 36
117 130 2
117 135 13
117 137 83
117 139 50
117 140 1
117 141 2
117 142 2
117 144 2
117 145 2
117 146 2
117 149 24
117 150 2
117 151 21
117 152 1
117 153 47
117 155 15
117 157 31
117 158 1
117 159 1
117 160 12
117 163 1
117 165 1
117 168 2
117 169 2
117 173 1
117 175 1
117 177 87
117 178 36
117 185 1
117 186 2
117 187 5
117 188 1
117 189 115
117 190 1
117 193 57
117 195 1
117 196 1
117 198 12
117 204 2
117 205 67
117 206 1
117 208 1
117 209 2
117 214 2
117 216 1
117 219 12
117 222 2
117 226 1
117 227 1
117 230 27
117 232 2
117 234 1
117 236 109
117 237 31
117 238 1
117 239 2
117 242 75
117 243 33
117 246 8
117 247 1
117 250 3
117 251 1
117 253 1
117 255 4
117 256 1
117 258 1
117 259 1
117 260 1
117 267 1
117 268 2
117 273 4
117 277 4
117 278 1
117 281 99
117 285 3
117 286 1
117 290 12
117 298 1
117 300 1
117 306 4
117 309 137
117 313 1
117 314 2
118 119 29
118 120 6
118 121 64
118 123 43
118 124 1
118 125 4
118 126 1
118 127 64
118 128 1
118 131 101
118 132 1
118 133 2
118 139 1
118 141 44
118 142 1
118 144 77
118 145 63
118 146 1
118 147 1
118 149 1
118 154 27
118 156 7
118 161 1
118 162 1
118 163 19
118 164 55
118 165 1
118 166 1
118 170 1
118 171 2
118 172 2
118 174 3
118 175 1
118 176 13
118 177 9
118 179 4
118 180 16
118 182 1
118 183 5
118 185 84
118 187 2
118 191 3
118 192 3
118 197 27
118 204 2
118 205 1
118 206 64
118 207 1
118 208 52
118 210 1
118 211 1
118 215 2
118 216 10
118 217 1
118 222 4
118 224 2
118 225 1
118 227 1
118 228 24
118 230 2
118 231 1
118 232 1
118 233 5
118 234 4
118 236 1
118 240 1
118 242 1
118 243 1
118 244 21
118 246 2
118 247 1
118 249 43
118 250 3
118 251 81
118 252 4
118 253 1
118 256 1
118 258 7
118 260 3
118 261 7
118 262 5
118 264 13
118 265 1
118 266 3
118 267 13
118 269 1
118 270 28
118 272 1
118 274 1
118 276 4
118 278 2
118 279 1
118 280 40
118 281 1
118 282 6
118 283 3
118 284 1
118 286 2
118 287 42
118 289 4
118 290 1
118 291 1
118 294 10
118 295 26
118 297 38
118 301 1
118 304 5
118 305 1
118 307 8
118 308 1
118 311 86
119 120 28
119 121 27
119 123 1
119 125 2
119 129 19
119 130 181
119 131 1
119 132 44
119 137 1
119 138 1
119 139 98
119 140 1
119 143 4
119 144 1
119 146 1
119 147 1
119 149 7
119 155 1
119 156 67
119 158 87
119 161 5
119 162 87
119 163 51
119 171 2
119 176 10
119 177 2
119 180 4
119 182 1
119 188 2
119 189 2
119 192 1
119 197 1
119 205 1
119 210 1
119 216 45
119 217 67
119 218 1
119 222 35
119 227 1
119 228 31
119 233 2
119 234 1
119 237 1
119 241 1
119 242 1
119 247 1
119 249 5
119 252 2
119 264 1
119 266 2
119 267 2
119 269 1
119 273 1
119 274 1
119 277 1
119 282 2
119 283 51
119 284 1
119 289 1
119 294 3
119 300 1
119 301 1
119 304 1
119 307 6
119 309 1
120 121 5
120 125 34
120 126 1
120 130 1
120 131 1
120 132 1
120 133 1
120 137 2
120 140 3
120 144 1
120 145 43
120 151 1
120 153 1
120 154 1
120 161 1
120 162 1
120 163 14
120 166 12
120 167 1
120 168 1
120 171 71
120 172 2
120 175 1
120 176 3
120 177 2
120 178 1
120 180 4
120 182 2
120 185 1
120 187 1
120 188 2
120 189 14
120 190 2
120 191 4
120 192 52
120 196 1
120 197 2
120 202 64
120 205 4
120 208 1
120 209 2
120 210 1
120 211 2
120 212 1
120 213 1
120 219 1
120 222 232
120 224 2
120 225 1
120 226 2
120 228 34
120 230 1
120 232 3
120 233 1
120 234 1
120 236 12
120 242 1
120 246 1
120 252 5
120 256 1
120 258 9
120 261 1
120 262 1
120 263 1
120 264 1
120 266 1
120 267 2
120 269 1
120 272 1
120 276 1
120 277 1
120 278 1
120 281 10
120 282 2
120 283 10
120 284 26
120 288 87
120 289 2
120 291 1
120 293 1
120 294 9
120 295 1
120 297 7
120 300 2
120 302 1
120 303 2
120 304 2
120 305 1
120 307 4
120 309 7
121 123 1
121 124 4
121 125 96
121 126 1
121 132 10
121 133 1
121 137 1
121 138 3
121 139 1
121 140 3
121 141 1
121 144 1
121 145 1
121 146 1
121 151 15
121 152 2
121 153 1
121 154 12
121 155 1
121 156 8
121 159 1
121 160 1
121 163 16
121 166 9
121 167 16
121 168 14
121 169 1
121 170 59
121 171 35
121 174 2
121 176 18
121 177 108
121 178 17
121 179 1
121 180 4
121 182 2
121 184 1
121 185 3
121 188 3
121 189 52
121 190 5
121 191 33
121 192 10
121 194 1
121 195 1
121 196 35
121 197 2
121 198 1
121 200 1
121 205 6
121 207 1
121 209 3
121 210 1
121 211 1
121 212 26
121 215 36
121 216 26
121 217 24
121 219 1
121 222 42
121 224 20
121 228 45
121 233 47
121 234 42
121 235 1
121 237 17
121 238 1
121 240 40
121 241 2
121 242 31
121 244 1
121 245 2
121 247 1
121 249 12
121 250 1
121 252 19
121 255 3
121 256 1
121 258 118
121 259 1
121 260 3
121 262 10
121 264 15
121 266 18
121 267 21
121 268 2
121 269 1
121 271 24
121 273 1
121 276 21
121 277 9
121 278 1
121 279 1
121 282 12
121 283 9
121 284 29
121 286 1
121 287 1
121 288 2
121 289 87
121 291 1
121 292 1
121 294 4
121 296 1
121 297 86
121 300 1
121 303 11
121 304 18
121 305 33
121 307 34
121 308 1
121 309 36
121 313 1
122 124 2
122 128 4
122 135 8
122 137 18
122 140 43
122 144 1
122 145 9
122 146 39
122 155 6
122 160 1
122 162 7
122 168 1
122 169 25
122 170 1
122 171 1
122 173 3
122 175 1
122 178 2
122 185 2
122 186 3
122 188 4
122 193 4
122 196 1
122 198 3
122 202 1
122 205 1
122 206 1
122 210 1
122 211 2
122 212 41
122 214 5
122 219 2
122 220 33
122 225 1
122 230 8
122 237 7
122 242 1
122 243 17
122 244 1
122 250 4
122 255 5
122 263 1
122 264 1
122 272 23
122 284 22
122 285 2
122 287 1
122 290 19
122 298 1
122 300 5
122 305 1
122 311 3
122 314 2
123 125 2
123 126 1
123 127 3
123 128 1
123 129 1
123 133 4
123 134 1
123 138 1
123 139 1
123 141 127
123 144 22
123 145 87
123 147 119
123 150 25
123 152 1
123 154 21
123 155 1
123 156 1
123 158 8
123 159 1
123 164 1
123 165 93
123 166 1
123 167 1
123 169 1
123 170 40
123 177 2
123 179 1
123 180 1
123 184 1
123 186 19
123 187 1
123 188 1
123 190 2
123 191 9
123 194 1
123 196 1
123 198 1
123 205 1
123 211 1
123 212 1
123 215 1
123 217 1
123 219 1
123 222 7
123 227 47
123 228 84
123 231 1
123 232 1
123 234 1
123 235 4
123 236 1
123 237 3
123 238 1
123 241 1
123 242 1
123 244 1
123 245 1
123 248 5
123 252 1
123 255 1
123 256 2
123 258 1
123 259 19
123 260 1
123 261 96
123 262 1
123 263 91
123 264 1
123 266 2
123 271 2
123 274 2
123 275 5
123 277 100
123 278 97
123 279 1
123 280 11
123 282 1
123 285 47
123 286 2
123 287 4
123 288 1
123 289 1
123 290 16
123 291 49
123 293 1
123 294 13
123 295 1
123 296 1
123 297 43
123 298 7
123 299 1
123 302 1
123 303 1
123 304 2
123 305 1
123 307 1
123 308 101
123 311 1
123 312 1
123 313 1
124 127 1
124 129 1
124 130 1
124 131 108
124 132 1
124 135 1
124 138 1
124 142 1
124 144 11
124 146 1
124 152 1
124 153 1
124 154 6
124 155 8
124 158 1
124 160 98
124 165 2
124 166 2
124 168 1
124 169 1
124 170 2
124 172 56
124 174 1
124 175 1
124 178 47
124 180 3
124 182 2
124 186 4
124 187 2
124 189 2
124 190 3
124 193 3
124 196 2
124 197 2
124 198 6
124 205 2
124 208 1
124 209 1
124 214 20
124 218 60
124 219 2
124 221 11
124 222 1
124 223 1
124 226 56
124 227 1
124 230 2
124 234 77
124 236 2
124 237 3
124 238 8
124 239 174
124 240 1
124 242 1
124 243 2
124 245 233
124 246 1
124 249 1
124 250 25
124 251 2
124 252 100
124 255 80
124 258 2
124 259 247
124 260 43
124 261 114
124 262 1
124 263 1
124 266 87
124 272 60
124 273 7
124 276 1
124 277 6
124 278 85
124 279 134
124 282 3
124 284 1
124 287 1
124 288 1
124 290 5
124 291 96
124 294 1
124 296 66
124 297 2
124 298 41
124 299 23
124 304 1
124 306 2
124 307 80
124 308 2
124 314 19
125 126 88
125 128 1
125 132 55
125 133 5
125 135 1
125 143 1
125 144 1
125 145 3
125 149 36
125 156 14
125 160 1
125 162 1
125 163 1
125 165 1
125 168 2
125 171 1
125 174 2
125 176 10
125 177 10
125 180 21
125 181 3
125 182 3
125 183 1
125 185 2
125 188 42
125 190 2
125 191 1
125 192 3
125 197 37
125 205 2
125 208 3
125 213 1
125 215 64
125 222 2
125 223 4
125 224 56
125 227 1
125 228 82
125 230 1
125 231 1
125 233 37
125 234 88
125 236 3
125 239 1
125 243 40
125 245 1
125 246 1
125 247 2
125 252 36
125 253 2
125 256 3
125 258 60
125 260 1
125 261 3
125 262 6
125 263 1
125 264 1
125 266 8
125 267 11
125 269 2
125 273 1
125 274 2
125 276 2
125 280 1
125 282 7
125 283 4
125 288 1
125 289 161
125 294 5
125 295 1
125 297 3
125 300 1
125 301 1
125 303 4
125 304 12
125 306 1
125 307 60
125 310 2
125 311 2
126 130 27
126 131 1
126 132 1
126 133 1
126 135 1
126 138 2
126 139 89
126 143 3
126 144 1
126 145 2
126 146 1
126 147 4
126 149 59
126 151 22
126 152 11
126 153 63
126 154 7
126 157 28
126 159 1
126 160 63
126 161 30
126 162 59
126 165 2
126 166 2
126 167 1
126 168 1
126 169 62
126 172 5
126 176 1
126 177 1
126 180 1
126 181 6
126 183 4
126 188 29
126 190 3
126 191 1
126 192 1
126 193 1
126 194 4
126 195 2
126 197 1
126 199 3
126 202 1
126 204 24
126 209 13
126 210 26
126 211 2
126 212 2
126 213 1
126 220 1
126 222 1
126 223 1
126 225 3
126 227 5
126 238 12
126 240 1
126 242 1
126 243 1
126 244 10
126 245 5
126 247 2
126 250 1
126 251 1
126 252 1
126 256 6
126 262 1
126 264 1
126 266 1
126 268 29
126 271 6
126 272 1
126 273 3
126 274 2
126 275 2
126 278 1
126 280 2
126 281 1
126 283 1
126 287 3
126 288 87
126 289 171
126 290 2
126 293 3
126 295 5
126 296 8
126 297 1
126 301 3
126 305 4
126 306 1
126 307 21
126 311 8
126 312 6
127 129 49
127 130 3
127 131 1
127 132 1
127 133 29
127 138 1
127 139 14
127 140 3
127 141 18
127 143 47
127 144 26
127 145 191
127 151 2
127 152 68
127 154 5
127 159 2
127 161 26
127 162 3
127 165 26
127 166 30
127 170 1
127 172 2
127 180 1
127 183 3
127 190 100
127 194 4
127 196 1
127 200 2
127 204 1
127 210 66
127 211 2
127 212 1
127 217 31
127 222 29
127 224 4
127 227 4
127 230 3
127 232 4
127 234 1
127 239 1
127 240 202
127 245 1
127 250 2
127 253 26
127 255 3
127 256 1
127 264 1
127 265 1
127 268 1
127 269 65
127 271 1
127 272 1
127 273 3
127 275 9
127 277 29
127 284 1
127 287 1
127 288 1
127 290 1
127 295 15
127 296 1
127 298 35
127 301 2
127 302 1
127 304 1
127 305 1
127 306 22
127 311 2
127 314 1
128 130 1
128 131 1
128 132 2
128 135 13
128 139 1
128 140 1
128 141 3
128 142 9
128 143 12
128 144 1
128 145 1
128 151 1
128 155 9
128 156 15
128 157 9
128 159 65
128 161 66
128 162 2
128 166 1
128 174 1
128 182 1
128 190 3
128 191 1
128 193 1
128 194 1
128 200 1
128 202 1
128 206 1
128 207 1
128 209 6
128 212 1
128 216 1
128 224 1
128 227 1
128 231 5
128 234 1
128 236 1
128 238 2
128 243 1
128 244 4
128 245 1
128 246 1
128 248 1
128 256 2
128 258 1
128 259 1
128 261 1
128 266 1
128 268 8
128 270 1
128 271 41
128 273 1
128 279 1
128 280 2
128 285 1
128 287 1
128 290 1
128 291 1
128 295 1
128 296 1
128 297 2
128 302 1
128 303 3
128 305 1
128 306 1
128 311 1
128 313 1
128 314 1
129 130 116
129 132 86
129 133 1
129 135 18
129 136 1
129 138 1
129 139 76
129 140 7
129 141 5
129 143 77
129 145 1
129 154 1
129 155 1
129 158 67
129 160 1
129 162 15
129 163 106
129 164 84
129 166 55
129 169 1
129 170 1
129 171 1
129 175 1
129 176 1
129 177 7
129 180 2
129 183 1
129 189 1
129 190 5
129 191 2
129 200 2
129 202 4
129 206 1
129 207 3
129 211 2
129 213 1
129 214 1
129 217 43
129 222 2
129 232 10
129 234 1
129 237 3
129 238 1
129 239 1
129 240 2
129 242 2
129 248 6
129 252 1
129 258 2
129 260 1
129 261 1
129 265 1
129 266 1
129 271 1
129 273 1
129 275 1
129 277 2
129 278 28
129 280 2
129 284 5
129 286 7
129 291 2
129 294 1
129 300 1
129 301 1
129 304 1
129 306 66
129 307 40
129 308 82
129 309 1
129 311 16
129 313 1
130 131 2
130 132 52
130 133 1
130 137 1
130 138 1
130 139 15
130 143 2
130 145 8
130 146 1
130 147 7
130 149 36
130 152 14
130 153 24
130 154 3
130 157 3
130 158 75
130 161 22
130 162 120
130 163 101
130 168 1
130 169 1
130 170 1
130 171 1
130 172 1
130 176 1
130 177 1
130 179 1
130 181 3
130 183 4
130 190 1
130 194 7
130 195 4
130 197 1
130 198 1
130 199 14
130 200 1
130 209 10
130 210 21
130 212 2
130 216 1
130 217 1
130 220 5
130 222 2
130 224 1
130 225 5
130 231 2
130 236 1
130 238 7
130 240 1
130 244 3
130 245 2
130 247 4
130 248 1
130 250 2
130 255 1
130 256 3
130 263 2
130 264 1
130 265 3
130 267 19
130 268 19
130 272 2
130 273 1
130 274 3
130 277 1
130 279 3
130 286 1
130 287 1
130 288 1
130 291 2
130 295 3
130 296 9
130 297 1
130 301 2
130 302 3
130 303 1
130 305 3
130 307 8
130 308 1
130 310 1
130 312 1
131 132 2
131 139 8
131 143 1
131 144 1
131 145 3
131 146 1
131 147 1
131 149 2
131 152 1
131 153 4
131 154 9
131 161 1
131 162 1
131 165 1
131 170 4
131 174 1
131 175 1
131 177 1
131 178 2
131 179 37
131 180 1
131 181 31
131 183 99
131 188 1
131 190 50
131 194 1
131 195 4
131 196 1
131 198 1
131 199 2
131 209 5
131 210 23
131 211 3
131 212 2
131 217 1
131 218 279
131 219 1
131 220 1
131 221 3
131 222 1
131 223 28
131 225 39
131 226 39
131 227 1
131 231 2
131 232 56
131 234 92
131 238 17
131 239 71
131 240 1
131 241 1
131 245 221
131 247 6
131 250 1
131 252 86
131 253 1
131 255 180
131 256 1
131 258 1
131 259 163
131 261 1
131 262 1
131 263 1
131 265 1
131 266 198
131 268 2
131 269 40
131 270 60
131 271 2
131 273 62
131 279 216
131 281 1
131 287 1
131 291 1
131 293 18
131 296 2
131 303 1
131 305 1
131 307 1
131 312 111
132 133 2
132 135 1
132 138 106
132 140 2
132 141 5
132 144 27
132 145 1
132 149 78
132 150 2
132 151 2
132 153 1
132 154 1
132 156 1
132 158 38
132 161 1
132 162 15
132 163 49
132 165 103
132 166 1
132 167 1
132 169 1
132 171 2
132 172 4
132 174 2
132 176 21
132 177 89
132 178 1
132 180 9
132 182 1
132 185 1
132 188 65
132 189 2
132 190 6
132 192 3
132 193 2
132 196 1
132 197 23
132 200 1
132 205 1
132 206 1
132 208 3
132 210 1
132 211 14
132 213 2
132 214 94
132 215 60
132 216 1
132 222 2
132 224 10
132 228 5
132 233 9
132 234 15
132 239 1
132 241 1
132 245 1
132 246 1
132 249 8
132 250 2
132 252 16
132 253 1
132 256 1
132 258 59
132 259 1
132 261 1
132 262 5
132 264 1
132 265 2
132 266 4
132 267 3
132 268 1
132 270 1
132 273 2
132 276 1
132 277 1
132 279 1
132 282 25
132 283 5
132 288 5
132 289 16
132 291 2
132 293 2
132 294 1
132 295 1
132 296 1
132 297 5
132 300 1
132 303 36
132 304 13
132 306 3
132 307 46
132 308 1
132 309 2
133 137 21
133 138 16
133 140 1
133 145 97
133 146 53
133 147 115
133 152 38
133 156 1
133 160 31
133 162 1
133 163 1
133 165 1
133 167 1
133 170 72
133 171 4
133 172 1
133 175 5
133 176 2
133 177 1
133 178 1
133 179 14
133 180 1
133 183 2
133 185 2
133 187 3
133 191 1
133 192 1
133 193 1
133 197 1
133 205 5
133 208 81
133 209 2
133 218 1
133 220 53
133 222 3
133 224 29
133 228 3
133 234 6
133 236 2
133 239 1
133 240 52
133 241 1
133 242 1
133 244 16
133 245 66
133 246 4
133 250 3
133 252 3
133 253 2
133 255 1
133 260 22
133 262 1
133 264 3
133 266 5
133 267 4
133 269 1
133 270 1
133 272 3
133 273 1
133 280 16
133 282 1
133 283 4
133 284 1
133 288 64
133 289 69
133 290 1
133 295 1
133 296 1
133 297 2
133 300 20
133 302 29
133 303 3
133 305 2
133 306 31
133 309 16
134 150 37
134 152 17
134 190 1
134 207 3
134 240 56
134 250 1
134 260 30
134 261 22
134 273 6
134 276 10
134 280 22
134 291 1
134 300 20
134 303 18
134 307 73
135 136 7
135 137 15
135 138 3
135 142 10
135 143 58
135 145 1
135 155 24
135 156 42
135 159 14
135 160 1
135 161 17
135 170 1
135 173 1
135 178 82
135 185 1
135 186 4
135 187 3
135 189 3
135 190 388
135 193 4
135 196 21
135 198 44
135 205 1
135 209 1
135 213 2
135 219 20
135 227 1
135 230 27
135 236 10
135 237 66
135 239 2
135 240 1
135 243 66
135 246 13
135 250 2
135 252 1
135 255 1
135 259 2
135 260 1
135 261 1
135 271 1
135 281 15
135 282 1
135 284 20
135 285 1
135 288 3
135 290 4
135 291 1
135 304 1
135 306 3
135 311 1
136 142 15
136 143 27
136 155 10
136 156 42
136 158 1
136 159 23
136 161 31
136 177 14
136 190 22
136 196 1
136 248 1
136 278 2
137 138 2
137 140 85
137 141 1
137 142 1
137 144 1
137 145 1
137 146 4
137 149 2
137 152 1
137 153 1
137 155 10
137 156 1
137 162 1
137 166 1
137 168 1
137 170 3
137 173 1
137 176 1
137 177 1
137 178 6
137 183 2
137 185 1
137 186 4
137 187 9
137 189 3
137 190 1
137 191 3
137 193 5
137 194 2
137 195 1
137 196 1
137 197 2
137 198 5
137 201 1
137 202 1
137 205 2
137 210 1
137 211 1
137 213 1
137 214 2
137 219 20
137 220 66
137 223 1
137 230 20
137 234 7
137 235 5
137 236 2
137 237 20
137 239 2
137 240 2
137 242 2
137 243 29
137 244 1
137 245 41
137 246 5
137 250 8
137 255 7
137 258 2
137 260 1
137 272 1
137 273 1
137 277 1
137 278 1
137 279 1
137 284 1
137 285 2
137 286 1
137 287 1
137 288 1
137 290 6
137 291 1
137 296 2
137 297 1
137 299 2
137 300 9
137 304 1
137 305 1
137 306 28
137 307 1
137 309 3
137 311 1
137 313 1
138 139 5
138 140 2
138 141 3
138 146 30
138 147 75
138 149 66
138 151 30
138 152 2
138 153 6
138 154 3
138 155 1
138 156 1
138 158 1
138 160 51
138 161 1
138 162 2
138 165 1
138 166 1
138 167 3
138 170 1
138 171 1
138 174 1
138 176 1
138 178 10
138 181 2
138 182 2
138 183 39
138 185 76
138 186 1
138 187 1
138 189 1
138 190 4
138 191 2
138 193 1
138 194 54
138 195 2
138 197 2
138 199 27
138 200 7
138 202 1
138 205 2
138 206 1
138 207 94
138 209 6
138 210 3
138 211 6
138 212 2
138 213 1
138 218 1
138 219 1
138 220 96
138 222 41
138 224 1
138 225 4
138 227 5
138 230 17
138 231 2
138 234 2
138 235 1
138 236 1
138 237 1
138 238 2
138 241 21
138 242 2
138 244 15
138 245 3
138 247 1
138 248 2
138 250 2
138 256 30
138 259 2
138 265 47
138 266 1
138 267 2
138 268 2
138 270 1
138 271 2
138 272 28
138 273 1
138 274 35
138 275 1
138 277 2
138 279 5
138 280 64
138 281 1
138 283 1
138 284 1
138 286 1
138 287 4
138 288 56
138 289 27
138 290 1
138 293 1
138 295 4
138 296 70
138 297 1
138 299 1
138 301 1
138 302 1
138 305 3
138 306 35
138 309 1
138 310 1
138 311 1
139 140 25
139 143 88
139 144 1
139 147 10
139 149 113
139 150 1
139 151 109
139 152 2
139 153 67
139 154 38
139 156 44
139 157 38
139 160 83
139 161 4
139 162 2
139 165 2
139 166 78
139 170 1
139 171 2
139 172 1
139 173 1
139 178 1
139 181 46
139 183 10
139 184 1
139 185 1
139 188 1
139 189 1
139 190 7
139 191 1
139 194 14
139 195 21
139 196 1
139 199 30
139 200 3
139 205 3
139 207 2
139 209 8
139 210 53
139 211 3
139 212 1
139 213 1
139 216 90
139 217 51
139 218 1
139 220 12
139 222 7
139 223 1
139 225 39
139 227 4
139 231 1
139 232 1
139 238 22
139 240 1
139 242 6
139 243 1
139 244 1
139 245 1
139 247 10
139 248 1
139 249 1
139 250 2
139 256 2
139 260 1
139 264 2
139 265 7
139 267 1
139 268 13
139 270 5
139 271 2
139 272 3
139 278 1
139 279 2
139 283 2
139 284 3
139 286 1
139 287 1
139 288 30
139 291 1
139 293 24
139 295 2
139 296 35
139 297 1
139 303 2
139 304 1
139 305 3
139 306 41
139 308 1
139 309 81
139 310 2
139 312 18
139 314 1
140 141 2
140 144 2
140 145 1
140 146 1
140 151 1
140 152 2
140 156 4
140 158 12
140 159 13
140 162 3
140 164 2
140 166 2
140 167 2
140 169 3
140 170 91
140 171 92
140 174 1
140 175 10
140 176 2
140 177 8
140 178 5
140 180 1
140 182 14
140 183 1
140 185 13
140 187 1
140 189 2
140 190 5
140 191 2
140 192 74
140 193 1
140 195 2
140 197 1
140 198 2
140 201 1
140 202 4
140 204 25
140 205 41
140 206 32
140 209 1
140 210 1
140 211 1
140 212 117
140 213 3
140 216 17
140 217 12
140 219 1
140 220 122
140 222 2
140 223 1
140 224 1
140 226 1
140 227 45
140 228 2
140 232 118
140 238 2
140 241 6
140 242 114
140 243 1
140 244 3
140 245 2
140 247 1
140 248 66
140 250 6
140 255 1
140 256 2
140 259 2
140 261 5
140 263 25
140 264 103
140 267 111
140 271 1
140 272 1
140 274 1
140 275 7
140 277 1
140 278 19
140 279 1
140 283 1
140 284 139
140 285 66
140 286 2
140 288 7
140 290 2
140 291 14
140 293 2
140 294 2
140 295 2
140 297 1
140 301 3
140 302 1
140 303 1
140 305 2
140 306 36
140 307 4
140 308 12
140 309 31
140 310 12
140 311 3
140 313 5
141 143 1
141 144 73
141 145 155
141 149 1
141 150 26
141 151 1
141 152 3
141 153 1
141 154 48
141 158 3
141 159 3
141 161 1
141 162 1
141 163 1
141 164 2
141 165 233
141 166 1
141 167 2
141 170 2
141 171 1
141 172 49
141 176 2
141 177 3
141 178 1
141 181 1
141 183 2
141 185 1
141 186 2
141 187 1
141 188 1
141 189 1
141 190 5
141 191 5
141 192 1
141 193 77
141 195 1
141 196 1
141 198 2
141 200 1
141 202 1
141 204 1
141 206 2
141 207 2
141 209 1
141 210 5
141 211 2
141 213 2
141 216 1
141 217 1
141 220 2
141 222 2
141 223 2
141 225 1
141 227 2
141 228 1
141 231 4
141 232 1
141 234 108
141 235 4
141 236 1
141 237 2
141 238 1
141 239 1
141 241 47
141 242 3
141 243 1
141 244 1
141 245 3
141 247 2
141 248 1
141 250 2
141 252 1
141 259 32
141 261 3
141 263 3
141 264 57
141 266 3
141 268 1
141 269 1
141 270 2
141 271 1
141 272 4
141 273 2
141 274 1
141 275 9
141 277 1
141 278 3
141 280 14
141 284 5
141 286 2
141 288 5
141 291 3
141 295 1
141 296 5
141 297 127
141 301 1
141 302 6
141 303 13
141 305 1
141 307 5
141 308 3
141 309 3
141 311 3
141 312 2
141 313 5
142 143 17
142 144 1
142 145 16
142 146 19
142 147 1
142 150 1
142 155 39
142 156 41
142 158 1
142 159 14
142 161 155
142 162 1
142 168 4
142 173 1
142 178 11
142 180 1
142 186 4
142 187 4
142 193 1
142 196 20
142 198 3
142 209 1
142 211 1
142 219 3
142 220 1
142 225 1
142 230 1
142 232 1
142 236 10
142 237 1
142 240 5
142 243 2
142 246 1
142 250 2
142 251 2
142 252 3
142 255 4
142 260 1
142 273 4
142 279 1
142 285 5
142 290 9
142 297 1
142 302 1
142 304 1
142 311 1
143 145 4
143 146 1
143 149 9
143 151 12
143 152 2
143 153 14
143 154 1
143 155 24
143 156 47
143 157 6
143 158 1
143 159 30
143 161 52
143 162 8
143 165 1
143 166 94
143 167 1
143 172 49
143 174 1
143 176 1
143 183 5
143 189 1
143 194 1
143 195 1
143 196 1
143 200 6
143 204 1
143 208 1
143 209 2
143 211 30
143 212 1
143 214 1
143 217 1
143 218 1
143 219 1
143 220 1
143 227 32
143 230 2
143 231 2
143 232 1
143 233 1
143 234 2
143 235 1
143 237 1
143 238 6
143 239 1
143 242 1
143 243 2
143 244 1
143 245 1
143 250 3
143 255 1
143 256 3
143 259 1
143 261 1
143 265 3
143 268 3
143 269 1
143 270 1
143 272 3
143 273 1
143 274 2
143 277 1
143 278 1
143 279 7
143 286 2
143 287 3
143 288 1
143 290 4
143 291 1
143 295 38
143 296 1
143 301 18
143 302 1
143 303 1
143 305 8
143 306 18
143 309 1
143 310 16
144 145 47
144 146 5
144 153 1
144 154 72
144 155 1
144 158 2
144 159 1
144 160 9
144 162 2
144 163 3
144 164 53
144 165 1
144 167 1
144 168 1
144 173 3
144 174 1
144 177 44
144 178 26
144 180 1
144 181 1
144 182 1
144 185 1
144 186 2
144 187 77
144 189 18
144 192 1
144 193 4
144 194 1
144 197 1
144 198 2
144 206 1
144 209 1
144 210 1
144 212 1
144 213 1
144 214 8
144 216 58
144 219 2
144 220 1
144 222 1
144 224 1
144 227 1
144 228 1
144 230 1
144 235 2
144 236 7
144 237 39
144 238 1
144 239 1
144 240 1
144 241 85
144 242 2
144 243 1
144 244 1
144 245 3
144 246 3
144 247 1
144 249 1
144 250 18
144 252 2
144 255 16
144 260 67
144 262 1
144 263 2
144 265 1
144 267 1
144 269 1
144 272 2
144 273 21
144 274 50
144 275 1
144 277 58
144 279 1
144 283 1
144 284 1
144 285 3
144 287 1
144 290 104
144 295 28
144 298 95
144 301 1
144 303 1
144 304 1
144 306 1
144 308 3
144 309 2
144 310 2
144 311 1
144 313 1
144 314 8
145 146 6
145 152 79
145 154 40
145 155 1
145 156 1
145 160 1
145 161 1
145 162 2
145 163 1
145 164 1
145 170 2
145 171 36
145 173 2
145 174 1
145 175 1
145 177 1
145 178 11
145 185 1
145 186 3
145 187 25
145 189 2
145 191 3
145 192 23
145 194 2
145 196 5
145 197 3
145 198 2
145 204 1
145 205 1
145 210 1
145 213 6
145 214 1
145 217 23
145 219 7
145 222 1
145 223 17
145 224 66
145 225 1
145 226 3
145 230 3
145 233 1
145 236 37
145 237 1
145 238 1
145 239 4
145 240 148
145 242 1
145 243 6
145 246 19
145 247 23
145 248 1
145 250 8
145 255 3
145 258 8
145 260 2
145 261 1
145 262 2
145 263 2
145 264 1
145 265 13
145 273 2
145 274 1
145 275 2
145 277 1
145 278 1
145 280 1
145 281 11
145 285 2
145 288 37
145 290 17
145 295 16
145 300 1
145 301 1
145 302 39
145 303 1
145 305 1
145 306 3
145 307 1
145 308 1
145 309 1
145 311 5
146 147 107
146 150 1
146 152 1
146 153 2
146 155 2
146 160 2
146 164 21
146 166 3
146 170 1
146 172 1
146 173 19
146 174 1
146 178 3
146 180 1
146 181 1
146 183 104
146 185 73
146 186 3
146 187 3
146 188 12
146 189 3
146 190 45
146 191 1
146 193 9
146 195 1
146 196 34
146 197 80
146 198 2
146 200 2
146 202 1
146 204 25
146 210 30
146 211 1
146 213 2
146 214 1
146 217 34
146 219 9
146 220 1
146 222 1
146 225 1
146 226 1
146 230 122
146 231 62
146 234 5
146 236 20
146 237 8
146 239 4
146 240 4
146 241 1
146 242 2
146 243 13
146 244 42
146 245 4
146 246 3
146 250 31
146 251 1
146 252 2
146 255 6
146 260 7
146 262 110
146 264 1
146 268 1
146 270 1
146 272 89
146 273 18
146 274 7
146 277 3
146 278 1
146 280 29
146 282 1
146 284 2
146 285 17
146 287 1
146 288 53
146 289 64
146 290 64
146 291 2
146 294 1
146 296 124
146 297 2
146 298 3
146 299 1
146 300 4
146 303 1
146 304 119
146 305 1
146 306 32
146 307 1
146 308 33
146 309 1
146 312 1
146 314 1
147 149 71
147 153 1
147 154 119
147 157 1
147 162 2
147 165 1
147 169 1
147 170 60
147 174 4
147 181 10
147 183 159
147 190 5
147 192 1
147 193 1
147 194 46
147 195 1
147 199 23
147 200 6
147 204 39
147 207 5
147 209 1
147 210 8
147 211 1
147 213 1
147 215 126
147 216 1
147 218 1
147 220 65
147 224 73
147 225 15
147 227 54
147 228 1
147 230 1
147 231 114
147 234 3
147 236 1
147 242 1
147 244 15
147 245 1
147 247 1
147 250 1
147 252 1
147 256 40
147 258 1
147 260 2
147 262 1
147 263 1
147 265 96
147 270 2
147 272 10
147 273 2
147 274 26
147 275 1
147 277 1
147 279 46
147 280 13
147 287 1
147 288 33
147 289 85
147 293 7
147 294 37
147 295 1
147 296 101
147 297 56
147 298 18
147 302 1
147 303 3
147 305 1
147 306 21
147 307 1
147 311 2
147 312 2
149 150 1
149 151 7
149 152 1
149 153 48
149 154 3
149 157 11
149 158 8
149 160 95
149 161 31
149 162 37
149 163 1
149 166 6
149 171 1
149 172 5
149 174 1
149 181 10
149 183 46
149 186 1
149 189 2
149 190 2
149 191 1
149 194 29
149 195 3
149 197 1
149 199 36
149 200 13
149 202 1
149 205 1
149 207 2
149 209 8
149 210 6
149 211 7
149 220 15
149 222 1
149 223 1
149 224 1
149 225 10
149 226 1
149 227 2
149 228 1
149 230 3
149 234 1
149 237 1
149 238 1
149 241 3
149 244 3
149 245 4
149 247 1
149 250 4
149 256 29
149 258 1
149 265 28
149 268 9
149 270 1
149 272 5
149 273 1
149 274 18
149 279 1
149 284 2
149 287 2
149 288 1
149 289 1
149 293 3
149 295 2
149 296 39
149 297 1
149 301 1
149 303 1
149 305 3
149 306 1
149 310 1
150 152 130
150 154 1
150 159 1
150 163 1
150 164 2
150 165 19
150 166 3
150 169 1
150 172 1
150 174 1
150 176 2
150 177 3
150 179 4
150 186 2
150 188 24
150 190 1
150 191 2
150 196 1
150 200 1
150 206 3
150 207 7
150 213 1
150 217 4
150 218 1
150 222 1
150 223 27
150 225 1
150 228 1
150 230 1
150 231 1
150 232 2
150 234 1
150 235 1
150 236 3
150 237 1
150 239 1
150 240 4
150 242 1
150 244 86
150 248 72
150 255 1
150 259 46
150 261 28
150 263 6
150 264 48
150 266 1
150 268 35
150 272 3
150 273 9
150 278 1
150 279 1
150 280 50
150 282 59
150 284 4
150 286 2
150 288 1
150 289 1
150 291 8
150 292 34
150 294 1
150 295 1
150 297 1
150 300 35
150 302 35
150 307 1
150 309 1
150 310 1
150 311 3
150 312 1
150 313 11
151 152 1
151 153 55
151 155 5
151 157 49
151 159 1
151 160 188
151 161 6
151 162 1
151 166 27
151 167 10
151 170 1
151 172 8
151 178 1
151 190 2
151 192 1
151 193 1
151 194 2
151 195 64
151 197 1
151 198 48
151 199 46
151 200 7
151 204 1
151 207 4
151 209 95
151 210 2
151 211 13
151 212 6
151 215 31
151 219 1
151 227 148
151 228 2
151 231 1
151 232 2
151 234 1
151 238 3
151 242 2
151 244 1
151 245 1
151 246 1
151 247 34
151 250 1
151 251 1
151 252 2
151 258 3
151 259 1
151 260 1
151 264 2
151 265 5
151 268 3
151 269 1
151 270 5
151 271 1
151 273 1
151 275 1
151 278 2
151 279 7
151 280 1
151 283 2
151 287 2
151 295 2
151 296 3
151 297 1
151 299 97
151 301 18
151 302 1
151 303 2
151 304 1
151 305 2
151 306 1
151 308 1
151 309 1
151 310 104
151 312 1
151 313 1
152 153 11
152 154 1
152 157 2
152 159 3
152 161 7
152 162 16
152 164 1
152 165 3
152 166 1
152 172 1
152 179 1
152 181 5
152 183 1
152 189 1
152 190 9
152 194 1
152 195 6
152 196 1
152 198 1
152 200 1
152 202 1
152 207 4
152 209 17
152 210 7
152 211 2
152 212 4
152 224 33
152 225 2
152 228 1
152 234 1
152 238 3
152 240 96
152 243 1
152 244 17
152 245 23
152 247 3
152 248 76
152 251 2
152 256 2
152 261 14
152 262 1
152 265 1
152 267 1
152 268 16
152 271 5
152 272 2
152 273 5
152 279 2
152 280 51
152 281 2
152 283 1
152 284 1
152 287 1
152 288 1
152 291 1
152 293 2
152 295 1
152 296 1
152 299 1
152 300 19
152 302 14
152 303 2
152 305 11
152 307 2
152 308 1
152 312 1
153 154 1
153 157 136
153 159 1
153 160 49
153 161 66
153 162 39
153 165 3
153 166 138
153 169 7
153 170 1
153 171 5
153 172 4
153 183 2
153 190 4
153 192 1
153 193 1
153 194 1
153 199 2
153 200 3
153 202 89
153 204 1
153 206 1
153 209 23
153 210 10
153 211 3
153 212 33
153 213 4
153 214 2
153 216 1
153 220 2
153 222 2
153 224 1
153 225 3
153 227 1
153 228 2
153 229 1
153 230 1
153 231 2
153 234 1
153 238 1
153 244 5
153 245 26
153 250 2
153 251 3
153 256 2
153 260 53
153 265 1
153 268 17
153 271 2
153 272 2
153 273 1
153 278 1
153 279 32
153 284 1
153 287 1
153 289 1
153 291 1
153 293 1
153 295 3
153 296 2
153 301 4
153 303 1
153 304 1
153 305 57
153 306 1
153 309 2
153 310 21
154 158 1
154 161 1
154 162 3
154 163 2
154 164 1
154 165 1
154 170 51
154 174 70
154 175 55
154 176 1
154 177 1
154 181 69
154 182 2
154 183 2
154 184 22
154 187 1
154 189 1
154 190 6
154 191 2
154 194 3
154 195 3
154 197 2
154 198 1
154 199 18
154 205 1
154 207 9
154 209 1
154 210 32
154 211 2
154 215 113
154 217 3
154 218 2
154 219 1
154 220 12
154 223 1
154 224 1
154 225 103
154 227 50
154 228 109
154 230 43
154 234 1
154 238 8
154 239 1
154 240 1
154 244 1
154 245 1
154 247 4
154 248 2
154 250 3
154 252 1
154 255 1
154 256 29
154 258 6
154 260 4
154 262 1
154 263 3
154 265 40
154 268 7
154 270 3
154 272 1
154 274 3
154 275 1
154 276 1
154 277 122
154 278 1
154 280 1
154 282 3
154 286 1
154 287 1
154 290 1
154 291 27
154 293 32
154 296 14
154 297 5
154 301 39
154 303 71
154 304 107
154 305 1
154 307 1
154 311 1
154 312 23
154 313 1
154 314 1
155 156 35
155 159 30
155 161 47
155 168 9
155 170 1
155 172 34
155 174 1
155 175 60
155 178 4
155 180 1
155 183 1
155 184 1
155 186 2
155 187 4
155 189 21
155 190 2
155 191 1
155 193 1
155 194 1
155 195 1
155 198 5
155 214 1
155 219 3
155 230 6
155 234 1
155 236 2
155 237 9
155 239 1
155 240 1
155 242 2
155 243 13
155 246 6
155 249 40
155 250 6
155 251 3
155 253 1
155 258 1
155 260 1
155 261 1
155 272 1
155 273 1
155 275 1
155 277 29
155 278 1
155 285 2
155 290 1
155 295 1
155 299 1
155 302 1
155 304 7
155 306 12
155 311 1
155 314 1
156 159 60
156 160 1
156 161 46
156 163 2
156 170 1
156 171 1
156 174 7
156 176 6
156 177 7
156 178 3
156 179 3
156 180 2
156 182 1
156 185 4
156 188 10
156 189 1
156 190 1
156 192 1
156 193 1
156 197 2
156 204 1
156 205 1
156 210 1
156 213 2
156 215 11
156 216 37
156 217 69
156 219 1
156 222 4
156 223 1
156 224 2
156 228 11
156 231 1
156 233 9
156 234 3
156 240 1
156 242 6
156 243 2
156 246 1
156 247 2
156 248 2
156 249 12
156 250 1
156 252 37
156 255 1
156 256 1
156 258 6
156 259 1
156 260 1
156 261 2
156 264 4
156 266 46
156 267 8
156 276 1
156 282 1
156 284 9
156 285 10
156 289 22
156 294 1
156 297 3
156 300 1
156 303 1
156 304 1
156 305 47
156 307 13
156 308 2
156 309 1
157 159 5
157 160 25
157 161 50
157 162 81
157 166 29
157 183 1
157 190 276
157 194 1
157 200 2
157 209 11
157 211 2
157 212 11
157 225 1
157 227 2
157 245 11
157 265 5
157 268 5
157 272 1
157 279 9
157 295 1
157 296 3
157 301 1
157 302 1
157 305 19
157 310 13
158 162 11
158 163 4
158 164 7
158 165 1
158 167 23
158 169 1
158 170 1
158 171 1
158 174 1
158 177 5
158 178 1
158 186 1
158 190 10
158 191 1
158 194 1
158 202 2
158 204 1
158 206 6
158 213 1
158 217 117
158 232 22
158 240 1
158 248 7
158 259 6
158 260 1
158 261 1
158 263 4
158 273 3
158 274 1
158 275 1
158 277 1
158 278 37
158 280 1
158 284 4
158 286 9
158 287 3
158 288 2
158 290 2
158 291 2
158 307 77
158 308 62
158 311 22
159 160 1
159 161 125
159 162 1
159 163 1
159 165 42
159 166 2
159 167 9
159 169 2
159 172 1
159 176 1
159 177 11
159 179 1
159 187 4
159 190 1
159 191 1
159 192 2
159 193 1
159 197 1
159 198 2
159 204 3
159 206 3
159 208 1
159 209 1
159 212 1
159 213 3
159 217 2
159 222 52
159 224 1
159 228 1
159 231 1
159 232 1
159 238 7
159 241 1
159 243 1
159 245 1
159 250 1
159 252 1
159 255 1
159 258 1
159 260 1
159 261 2
159 271 1
159 272 1
159 273 1
159 275 25
159 277 1
159 278 7
159 280 1
159 283 2
159 284 3
159 285 3
159 286 1
159 288 1
159 291 2
159 293 2
159 295 1
159 296 1
159 300 1
159 304 2
159 307 8
159 309 1
159 312 1
160 162 17
160 166 1
160 167 9
160 168 1
160 176 33
160 178 12
160 180 1
160 186 2
160 187 6
160 190 459
160 193 1
160 194 1
160 196 1
160 198 1
160 199 61
160 205 1
160 211 1
160 212 22
160 214 2
160 220 1
160 223 1
160 224 1
160 230 1
160 233 1
160 234 65
160 237 4
160 240 1
160 243 1
160 249 1
160 250 3
160 252 68
160 255 6
160 259 118
160 260 33
160 261 59
160 267 1
160 271 1
160 272 52
160 273 2
160 276 1
160 279 43
160 280 1
160 285 2
160 288 1
160 289 12
160 298 5
160 299 18
160 300 1
160 301 1
160 305 2
160 306 5
160 310 1
160 313 22
160 314 35
161 162 61
161 163 38
161 165 2
161 166 31
161 172 9
161 175 1
161 176 1
161 180 1
161 183 3
161 190 2
161 193 1
161 194 5
161 195 2
161 197 1
161 198 1
161 199 2
161 200 1
161 209 22
161 211 3
161 212 40
161 216 2
161 227 7
161 228 1
161 231 3
161 238 3
161 241 1
161 244 4
161 245 12
161 247 3
161 248 1
161 249 1
161 256 1
161 258 1
161 261 1
161 267 2
161 268 24
161 269 1
161 271 1
161 272 1
161 274 1
161 279 17
161 287 4
161 293 1
161 295 14
161 296 2
161 301 14
161 304 1
161 305 26
161 310 22
162 163 3
162 165 9
162 166 8
162 168 1
162 169 260
162 172 3
162 180 2
162 181 7
162 183 2
162 190 3
162 192 5
162 193 1
162 194 2
162 195 3
162 199 3
162 200 1
162 202 7
162 204 4
162 209 40
162 210 16
162 211 2
162 212 18
162 215 1
162 216 1
162 219 1
162 220 2
162 222 1
162 223 1
162 224 1
162 225 8
162 227 2
162 228 2
162 230 1
162 231 1
162 232 1
162 241 1
162 243 1
162 244 12
162 245 18
162 249 2
162 250 1
162 253 2
162 256 2
162 258 2
162 259 1
162 262 1
162 265 1
162 267 2
162 268 34
162 270 1
162 271 7
162 272 3
162 273 1
162 274 1
162 276 1
162 277 1
162 279 5
162 281 1
162 283 2
162 284 1
162 287 6
162 288 2
162 293 2
162 295 3
162 296 1
162 301 1
162 302 1
162 303 2
162 305 34
162 309 12
162 310 1
162 312 2
163 164 1
163 167 1
163 176 2
163 177 1
163 178 1
163 185 4
163 194 1
163 197 1
163 199 1
163 209 1
163 210 2
163 213 1
163 216 2
163 222 13
163 225 1
163 227 1
163 228 35
163 232 1
163 233 7
163 237 1
163 238 1
163 248 1
163 249 1
163 252 1
163 256 1
163 260 1
163 264 1
163 265 1
163 267 11
163 275 1
163 282 1
163 283 11
163 284 1
163 293 1
163 294 1
163 297 2
163 303 1
163 304 2
163 307 6
163 311 1
164 165 1
164 167 1
164 168 1
164 169 3
164 171 1
164 173 4
164 174 2
164 177 5
164 178 2
164 188 1
164 189 2
164 190 5
164 191 11
164 192 35
164 193 3
164 194 67
164 196 2
164 197 2
164 199 21
164 201 41
164 202 69
164 205 40
164 206 4
164 207 1
164 210 7
164 211 1
164 213 1
164 216 1
164 217 101
164 219 2
164 220 44
164 222 6
164 224 1
164 228 1
164 229 60
164 230 64
164 232 3
164 233 39
164 234 1
164 235 1
164 236 56
164 237 1
164 238 1
164 240 6
164 241 2
164 242 12
164 243 54
164 245 2
164 248 5
164 249 51
164 250 69
164 258 1
164 261 2
164 262 36
164 265 3
164 267 1
164 268 32
164 272 1
164 275 62
164 276 1
164 278 14
164 280 4
164 281 49
164 283 55
164 284 2
164 286 10
164 288 2
164 290 1
164 291 4
164 292 50
164 293 1
164 295 29
164 300 2
164 302 54
164 304 1
164 305 1
164 307 31
164 308 114
164 309 1
164 311 8
164 313 39
165 166 1
165 167 2
165 168 1
165 169 4
165 170 1
165 171 1
165 172 45
165 173 1
165 174 13
165 175 1
165 176 1
165 177 3
165 181 5
165 183 1
165 185 1
165 188 1
165 190 4
165 191 11
165 192 2
165 193 14
165 194 3
165 195 1
165 196 2
165 198 1
165 199 1
165 201 2
165 202 3
165 203 23
165 204 18
165 209 55
165 210 45
165 211 28
165 212 1
165 213 5
165 214 1
165 217 2
165 219 1
165 222 126
165 223 1
165 227 21
165 228 31
165 231 1
165 232 1
165 234 63
165 235 3
165 237 3
165 241 68
165 242 2
165 243 2
165 244 1
165 245 2
165 246 1
165 247 2
165 248 2
165 252 1
165 256 1
165 258 49
165 259 14
165 260 1
165 261 4
165 263 2
165 264 23
165 265 1
165 267 1
165 268 1
165 269 1
165 270 1
165 272 1
165 274 1
165 275 82
165 277 1
165 278 1
165 280 11
165 282 13
165 283 2
165 284 2
165 286 1
165 288 2
165 291 54
165 293 48
165 294 1
165 296 1
165 297 51
165 298 19
165 299 1
165 302 1
165 303 84
165 304 31
165 305 1
165 307 2
165 309 33
165 311 1
165 312 1
165 313 2
166 167 3
166 168 19
166 169 2
166 170 33
166 171 69
166 172 6
166 174 1
166 176 1
166 177 12
166 178 82
166 181 1
166 183 2
166 186 1
166 187 1
166 188 2
166 189 192
166 190 5
166 191 9
166 192 52
166 193 1
166 194 2
166 195 1
166 196 21
166 197 1
166 199 2
166 200 4
166 205 1
166 209 4
166 211 3
166 212 30
166 213 2
166 214 1
166 216 12
166 217 49
166 222 28
166 223 1
166 225 1
166 226 1
166 227 27
166 228 2
166 231 1
166 233 3
166 234 1
166 237 17
166 238 9
166 239 1
166 240 24
166 241 1
166 242 18
166 243 1
166 244 2
166 245 5
166 249 46
166 251 2
166 252 1
166 256 1
166 258 3
166 260 13
166 262 1
166 263 2
166 265 1
166 266 1
166 267 20
166 268 5
166 270 2
166 271 52
166 272 2
166 273 1
166 274 1
166 275 1
166 276 1
166 278 1
166 279 9
166 282 2
166 283 28
166 284 35
166 285 33
166 287 2
166 288 94
166 289 1
166 291 1
166 293 1
166 294 2
166 295 1
166 296 1
166 297 2
166 300 1
166 301 32
166 302 2
166 303 3
166 305 13
166 306 62
166 309 32
166 310 26
166 311 2
166 312 1
167 168 15
167 169 3
167 170 22
167 171 10
167 172 1
167 174 1
167 177 68
167 178 5
167 187 1
167 189 48
167 190 3
167 191 24
167 192 4
167 193 1
167 196 16
167 199 5
167 201 2
167 202 1
167 204 1
167 210 1
167 211 1
167 212 77
167 216 24
167 217 39
167 219 1
167 220 2
167 222 32
167 227 1
167 230 2
167 232 2
167 233 6
167 236 1
167 237 17
167 239 1
167 240 37
167 241 4
167 242 17
167 244 1
167 246 1
167 247 1
167 250 1
167 259 1
167 263 1
167 264 1
167 267 9
167 268 2
167 271 13
167 273 17
167 275 26
167 276 3
167 278 2
167 280 27
167 283 1
167 284 34
167 286 1
167 287 1
167 288 2
167 289 1
167 290 2
167 291 1
167 295 2
167 296 1
167 302 1
167 305 29
167 308 2
167 309 27
167 311 2
167 313 3
167 314 1
168 170 52
168 171 34
168 174 1
168 176 1
168 177 45
168 178 27
168 180 1
168 181 1
168 186 1
168 187 1
168 188 1
168 189 89
168 190 8
168 191 22
168 192 24
168 193 1
168 194 1
168 195 1
168 196 30
168 201 1
168 202 1
168 204 1
168 205 35
168 210 60
168 211 1
168 212 18
168 213 1
168 214 1
168 216 20
168 217 38
168 218 1
168 219 2
168 222 50
168 223 25
168 225 1
168 226 1
168 227 1
168 230 1
168 236 3
168 237 57
168 239 1
168 240 49
168 241 2
168 242 63
168 243 6
168 245 1
168 246 2
168 248 1
168 249 1
168 250 2
168 251 1
168 253 1
168 255 2
168 256 23
168 259 1
168 260 2
168 265 1
168 267 36
168 271 48
168 273 1
168 275 2
168 277 24
168 279 1
168 281 3
168 284 29
168 285 2
168 286 2
168 289 1
168 290 1
168 291 1
168 292 3
168 295 36
168 302 1
168 303 2
168 304 1
168 305 57
168 306 58
168 307 1
168 309 65
168 311 1
168 314 1
169 172 12
169 173 13
169 175 1
169 176 490
169 177 2
169 178 213
169 179 16
169 180 45
169 181 72
169 182 47
169 183 155
169 184 16
169 185 7
169 186 26
169 187 1
169 188 1
169 189 1
169 190 44
169 191 434
169 195 2
169 196 6
169 197 77
169 198 169
169 199 27
169 200 231
169 202 14
169 204 1
169 206 81
169 208 261
169 211 19
169 214 76
169 216 1
169 219 7
169 221 51
169 222 62
169 224 18
169 226 2
169 228 1
169 230 33
169 234 1
169 235 3
169 237 27
169 238 20
169 239 149
169 242 33
169 243 4
169 244 234
169 245 114
169 246 9
169 247 194
169 248 1
169 250 3
169 251 65
169 253 16
169 254 1
169 255 363
169 256 145
169 257 35
169 258 1
169 259 196
169 260 13
169 261 5
169 264 1
169 265 1
169 266 3
169 268 1
169 270 3
169 272 1
169 275 10
169 277 2
169 278 122
169 279 51
169 280 2
169 285 22
169 286 1
169 288 2
169 290 75
169 291 4
169 293 6
169 301 1
169 303 2
169 304 20
169 307 1
169 310 1
169 311 64
169 312 17
169 313 5
169 314 1
170 171 141
170 172 1
170 174 1
170 175 334
170 177 56
170 178 38
170 182 102
170 186 1
170 188 1
170 189 49
170 190 333
170 191 73
170 192 95
170 193 1
170 194 1
170 196 60
170 197 2
170 198 2
170 199 1
170 200 1
170 201 1
170 205 25
170 208 1
170 209 2
170 210 2
170 211 4
170 212 69
170 216 35
170 217 67
170 220 1
170 222 82
170 224 1
170 225 1
170 226 1
170 227 1
170 234 3
170 236 1
170 237 85
170 239 1
170 240 93
170 242 155
170 243 2
170 245 3
170 247 3
170 248 62
170 250 14
170 251 1
170 252 1
170 253 3
170 255 1
170 256 1
170 260 1
170 261 1
170 263 1
170 264 100
170 265 16
170 267 38
170 268 2
170 270 1
170 271 47
170 276 1
170 277 1
170 279 2
170 280 1
170 281 1
170 283 1
170 284 140
170 286 1
170 287 1
170 288 3
170 289 2
170 290 1
170 291 1
170 292 1
170 294 2
170 296 4
170 297 2
170 299 1
170 301 93
170 303 3
170 304 1
170 305 48
170 306 1
170 308 1
170 309 63
170 314 1
171 174 2
171 176 11
171 177 37
171 178 52
171 182 1
171 183 1
171 184 1
171 186 1
171 187 1
171 189 42
171 190 1
171 191 39
171 192 271
171 194 1
171 195 1
171 196 55
171 197 1
171 199 35
171 200 1
171 201 1
171 202 1
171 204 1
171 205 100
171 209 1
171 210 2
171 211 3
171 212 68
171 215 5
171 216 32
171 217 76
171 222 94
171 224 12
171 226 1
171 227 2
171 228 1
171 229 15
171 230 1
171 234 1
171 236 126
171 237 47
171 238 1
171 240 41
171 242 137
171 243 1
171 248 83
171 249 2
171 250 1
171 252 2
171 253 1
171 258 14
171 261 1
171 262 42
171 264 84
171 266 5
171 267 69
171 271 57
171 272 1
171 274 1
171 276 19
171 279 1
171 280 3
171 281 57
171 282 5
171 284 132
171 288 88
171 289 1
171 291 2
171 293 2
171 294 1
171 296 2
171 297 6
171 299 1
171 300 1
171 303 6
171 304 22
171 305 17
171 307 2
171 309 85
171 311 1
171 312 1
171 313 15
172 174 1
172 175 80
172 176 41
172 180 3
172 181 47
172 183 16
172 186 1
172 188 2
172 189 1
172 190 3
172 192 1
172 193 27
172 194 13
172 195 3
172 196 1
172 197 1
172 198 2
172 199 2
172 200 33
172 204 1
172 205 1
172 206 34
172 209 5
172 211 110
172 212 2
172 213 1
172 214 54
172 215 112
172 218 1
172 219 47
172 223 1
172 224 1
172 227 17
172 228 1
172 230 53
172 231 1
172 234 121
172 238 3
172 239 2
172 242 1
172 244 3
172 245 2
172 247 1
172 248 1
172 249 42
172 250 3
172 254 1
172 256 5
172 258 1
172 259 21
172 260 10
172 261 1
172 262 1
172 263 27
172 264 92
172 265 93
172 266 11
172 268 3
172 269 1
172 270 42
172 271 3
172 272 63
172 274 2
172 275 1
172 276 37
172 277 2
172 278 202
172 279 4
172 280 1
172 282 36
172 286 13
172 287 6
172 288 1
172 290 1
172 293 146
172 294 34
172 295 5
172 296 125
172 297 57
172 301 6
172 302 1
172 303 1
172 304 12
172 305 8
172 306 1
172 307 5
172 308 21
172 309 1
172 310 4
172 311 3
172 312 1
173 175 32
173 178 4
173 179 52
173 180 58
173 184 22
173 185 1
173 186 15
173 187 41
173 188 33
173 190 376
173 192 2
173 193 3
173 196 1
173 197 8
173 198 7
173 206 19
173 213 1
173 217 39
173 218 5
173 219 1
173 222 2
173 223 8
173 225 7
173 230 16
173 236 1
173 240 1
173 241 1
173 243 1
173 246 4
173 248 22
173 250 21
173 255 14
173 260 4
173 262 25
173 273 4
173 274 3
173 277 1
173 278 1
173 280 1
173 281 1
173 286 1
173 287 35
173 290 1
173 291 1
173 296 1
173 298 3
173 301 1
173 303 1
173 306 1
173 307 2
173 308 39
174 176 1
174 177 2
174 178 3
174 180 20
174 182 42
174 183 1
174 185 45
174 186 1
174 187 1
174 188 2
174 190 556
174 191 4
174 192 3
174 193 1
174 194 2
174 197 2
174 200 1
174 202 2
174 203 13
174 205 2
174 209 37
174 210 40
174 211 32
174 213 106
174 214 1
174 215 4
174 216 2
174 218 1
174 219 1
174 220 2
174 222 2
174 224 3
174 225 1
174 227 117
174 228 49
174 230 2
174 232 1
174 233 1
174 234 43
174 238 1
174 239 1
174 240 1
174 241 34
174 242 3
174 248 1
174 250 1
174 251 1
174 252 35
174 253 22
174 255 1
174 256 1
174 258 33
174 260 2
174 263 1
174 264 1
174 265 1
174 266 6
174 271 1
174 272 1
174 273 1
174 276 2
174 277 64
174 278 86
174 280 1
174 282 29
174 283 1
174 288 6
174 289 2
174 291 39
174 292 1
174 293 41
174 295 1
174 296 59
174 297 5
174 298 18
174 299 56
174 300 24
174 301 94
174 302 1
174 303 44
174 304 55
174 307 1
174 308 1
174 309 3
174 313 1
175 178 3
175 179 61
175 180 60
175 182 96
175 184 77
175 186 35
175 187 33
175 188 53
175 190 285
175 193 1
175 194 4
175 195 1
175 196 1
175 197 41
175 198 30
175 204 1
175 206 1
175 207 1
175 209 1
175 212 19
175 217 2
175 218 35
175 220 2
175 223 34
175 224 1
175 225 48
175 227 2
175 228 1
175 230 1
175 237 1
175 239 1
175 240 94
175 243 1
175 246 12
175 247 2
175 248 77
175 249 50
175 250 75
175 252 3
175 256 1
175 260 10
175 261 1
175 264 1
175 265 15
175 269 1
175 272 5
175 274 16
175 277 2
175 284 4
175 287 57
175 288 2
175 290 1
175 294 2
175 295 1
175 297 1
175 301 81
175 303 1
175 304 1
175 305 1
175 307 30
175 311 1
175 313 1
176 177 4
176 178 1
176 180 75
176 181 208
176 182 2
176 183 3
176 185 32
176 187 1
176 189 3
176 192 1
176 193 63
176 195 56
176 197 4
176 198 3
176 199 1
176 200 59
176 205 10
176 206 77
176 207 1
176 208 2
176 209 12
176 211 49
176 212 1
176 213 81
176 214 1
176 215 25
176 216 19
176 218 1
176 219 76
176 222 8
176 223 2
176 225 105
176 226 146
176 227 1
176 228 6
176 230 167
176 231 73
176 232 57
176 233 1
176 234 10
176 237 3
176 243 1
176 245 2
176 247 59
176 248 1
176 250 1
176 252 60
176 255 1
176 258 24
176 259 62
176 260 5
176 261 1
176 262 15
176 263 2
176 264 3
176 267 6
176 269 72
176 270 126
176 272 1
176 273 14
176 274 5
176 276 5
176 278 87
176 279 2
176 280 1
176 282 37
176 283 3
176 288 1
176 289 2
176 291 1
176 293 33
176 295 1
176 296 8
176 297 3
176 300 1
176 304 43
176 306 1
176 307 24
176 309 2
176 311 48
176 313 73
176 314 107
177 178 24
177 179 1
177 180 6
177 182 4
177 185 1
177 187 1
177 188 5
177 189 72
177 190 5
177 191 60
177 192 16
177 194 7
177 196 43
177 197 7
177 199 1
177 201 7
177 204 5
177 205 33
177 206 27
177 208 1
177 211 2
177 212 45
177 213 2
177 214 50
177 215 49
177 216 38
177 217 44
177 220 2
177 222 72
177 223 1
177 224 8
177 227 2
177 228 14
177 229 3
177 232 21
177 233 64
177 234 2
177 236 19
177 237 103
177 240 72
177 241 2
177 242 83
177 243 18
177 246 1
177 248 25
177 249 2
177 250 1
177 252 9
177 253 6
177 258 35
177 259 30
177 261 20
177 262 9
177 263 36
177 264 20
177 266 8
177 267 39
177 269 5
177 270 1
177 271 22
177 273 1
177 275 54
177 276 11
177 277 1
177 278 2
177 279 2
177 280 4
177 281 1
177 282 9
177 283 11
177 284 47
177 286 6
177 287 1
177 288 25
177 289 8
177 291 20
177 292 1
177 294 1
177 297 11
177 300 2
177 302 1
177 304 36
177 305 65
177 306 4
177 307 62
177 308 11
177 309 124
177 311 31
177 313 28
178 181 4
178 185 4
178 186 6
178 187 8
178 188 1
178 189 32
178 190 1
178 191 15
178 192 45
178 193 2
178 194 9
178 196 34
178 197 2
178 198 2
178 201 12
178 202 6
178 204 1
178 205 20
178 206 1
178 207 1
178 209 1
178 210 2
178 212 41
178 213 3
178 214 1
178 215 1
178 216 30
178 217 53
178 218 1
178 219 2
178 220 6
178 222 60
178 224 1
178 227 3
178 228 3
178 230 3
178 232 1
178 233 1
178 234 1
178 235 1
178 236 9
178 237 25
178 238 1
178 239 1
178 240 30
178 241 1
178 242 95
178 243 35
178 244 1
178 245 1
178 249 2
178 250 29
178 251 6
178 255 13
178 259 1
178 260 43
178 261 1
178 263 2
178 266 1
178 267 35
178 271 55
178 272 1
178 273 8
178 274 74
178 275 1
178 276 1
178 277 2
178 279 1
178 281 9
178 283 1
178 284 31
178 285 1
178 286 2
178 287 1
178 288 2
178 289 1
178 290 3
178 291 1
178 293 1
178 295 1
178 298 14
178 301 1
178 303 4
178 304 1
178 305 18
178 306 2
178 308 1
178 309 42
178 310 1
178 311 2
178 314 5
179 180 97
179 181 1
179 184 52
179 185 6
179 186 68
179 187 21
179 188 80
179 190 127
179 192 2
179 197 23
179 198 26
179 206 30
179 208 30
179 217 1
179 218 108
179 219 1
179 223 17
179 225 58
179 228 5
179 234 1
179 246 7
179 248 67
179 250 44
179 252 2
179 253 1
179 258 1
179 260 1
179 262 1
179 264 14
179 267 26
179 269 22
179 274 26
179 282 19
179 283 1
179 287 80
179 291 41
179 304 1
179 307 4
179 308 1
179 309 6
179 311 1
180 181 101
180 182 12
180 183 5
180 184 48
180 185 11
180 186 79
180 187 19
180 188 198
180 190 241
180 191 1
180 192 10
180 197 136
180 198 70
180 200 29
180 204 1
180 205 1
180 206 120
180 207 73
180 208 12
180 213 71
180 215 13
180 216 1
180 218 42
180 219 48
180 220 1
180 222 9
180 223 52
180 224 10
180 225 91
180 228 5
180 229 1
180 230 1
180 232 1
180 234 33
180 244 19
180 246 13
180 248 66
180 249 1
180 250 86
180 252 107
180 253 4
180 256 1
180 258 14
180 259 1
180 260 1
180 261 4
180 262 4
180 263 1
180 264 1
180 265 22
180 266 2
180 267 6
180 269 5
180 270 27
180 272 9
180 273 3
180 274 52
180 276 2
180 277 1
180 278 4
180 279 1
180 280 29
180 282 2
180 283 2
180 284 2
180 287 68
180 288 4
180 289 10
180 291 2
180 294 3
180 295 22
180 296 1
180 297 2
180 300 2
180 301 2
180 303 10
180 304 8
180 305 1
180 307 62
180 308 1
180 309 1
180 311 2
180 313 1
180 314 39
181 182 71
181 183 2
181 185 1
181 186 1
181 188 26
181 189 5
181 190 49
181 194 6
181 195 40
181 199 16
181 200 179
181 206 225
181 207 8
181 209 3
181 210 117
181 211 50
181 218 2
181 219 90
181 220 17
181 221 75
181 222 1
181 223 28
181 225 102
181 227 1
181 230 23
181 231 1
181 232 2
181 234 4
181 236 1
181 238 242
181 239 119
181 242 1
181 245 81
181 246 10
181 247 44
181 250 4
181 251 138
181 253 36
181 255 50
181 256 3
181 258 1
181 259 1
181 262 2
181 263 2
181 265 6
181 267 2
181 268 16
181 270 104
181 272 138
181 274 3
181 275 1
181 276 3
181 277 1
181 278 53
181 282 1
181 284 1
181 285 108
181 286 2
181 287 2
181 288 69
181 290 159
181 291 1
181 293 257
181 295 2
181 296 13
181 298 1
181 303 2
181 304 25
181 307 1
181 309 3
181 311 130
181 312 144
181 314 67
182 183 1
182 185 28
182 187 63
182 188 1
182 191 2
182 193 1
182 196 1
182 197 3
182 200 1
182 204 1
182 205 2
182 206 53
182 208 1
182 209 2
182 210 1
182 211 1
182 212 13
182 213 75
182 218 1
182 219 1
182 220 3
182 221 75
182 222 7
182 224 1
182 225 1
182 228 4
182 230 1
182 234 23
182 235 1
182 236 1
182 237 1
182 238 30
182 239 67
182 240 2
182 241 1
182 242 1
182 245 82
182 250 1
182 251 87
182 252 22
182 253 16
182 255 67
182 258 2
182 259 1
182 260 24
182 261 1
182 263 1
182 266 3
182 267 1
182 268 1
182 273 90
182 274 1
182 276 25
182 277 3
182 280 1
182 281 1
182 283 1
182 284 1
182 285 149
182 288 1
182 290 87
182 294 1
182 300 45
182 302 1
182 303 28
182 304 1
182 308 1
182 309 2
182 310 1
182 311 75
182 312 51
182 314 1
183 187 1
183 189 1
183 190 3
183 191 1
183 194 42
183 195 10
183 196 1
183 197 1
183 199 6
183 200 25
183 204 34
183 205 1
183 207 8
183 209 3
183 210 3
183 211 7
183 212 4
183 213 2
183 214 73
183 218 1
183 220 19
183 223 1
183 224 62
183 225 4
183 227 6
183 228 2
183 231 76
183 232 1
183 234 156
183 236 1
183 237 1
183 238 2
183 239 2
183 244 2
183 245 18
183 247 11
183 250 1
183 256 96
183 259 25
183 260 3
183 262 44
183 263 25
183 264 37
183 265 10
183 266 17
183 267 1
183 268 9
183 270 1
183 271 2
183 272 242
183 273 1
183 274 50
183 276 32
183 277 1
183 278 25
183 279 43
183 280 1
183 281 1
183 284 1
183 286 19
183 287 11
183 290 1
183 294 28
183 295 2
183 296 52
183 297 1
183 299 1
183 301 7
183 302 2
183 303 2
183 304 1
183 306 2
183 307 56
183 308 38
183 309 1
183 312 1
183 313 1
184 186 47
184 187 21
184 188 64
184 190 56
184 191 70
184 193 1
184 197 64
184 198 37
184 206 1
184 218 29
184 219 1
184 223 22
184 224 1
184 225 52
184 228 78
184 232 1
184 246 3
184 248 87
184 250 65
184 261 1
184 262 1
184 265 1
184 274 28
184 277 31
184 278 1
184 280 1
184 286 1
184 287 64
184 288 1
184 290 2
184 291 1
184 303 54
184 307 23
184 311 1
185 186 8
185 187 1
185 188 3
185 190 294
185 192 12
185 193 22
185 194 1
185 195 19
185 196 2
185 197 59
185 198 16
185 200 1
185 204 11
185 206 32
185 207 149
185 209 1
185 210 34
185 213 139
185 214 1
185 215 3
185 216 3
185 219 18
185 220 12
185 222 3
185 224 1
185 226 2
185 228 1
185 230 33
185 231 40
185 232 34
185 233 1
185 234 15
185 236 1
185 240 1
185 241 34
185 243 2
185 246 2
185 247 18
185 251 31
185 252 48
185 255 2
185 258 4
185 262 2
185 263 1
185 264 1
185 265 1
185 266 1
185 267 12
185 268 15
185 269 20
185 270 15
185 272 1
185 277 1
185 280 1
185 282 4
185 283 2
185 284 1
185 286 1
185 287 1
185 289 1
185 297 6
185 300 10
185 303 11
185 305 2
185 307 1
185 309 3
185 311 62
185 312 11
185 314 19
186 187 14
186 188 43
186 189 1
186 190 545
186 193 6
186 194 1
186 196 3
186 197 35
186 198 37
186 202 1
186 206 16
186 209 1
186 213 1
186 218 41
186 219 4
186 222 1
186 223 18
186 225 38
186 228 1
186 229 1
186 230 1
186 232 3
186 236 3
186 237 3
186 240 1
186 241 9
186 243 4
186 246 60
186 248 32
186 250 47
186 251 4
186 255 6
186 259 54
186 261 1
186 262 2
186 266 1
186 272 1
186 273 68
186 274 31
186 278 2
186 280 48
186 285 39
186 287 37
186 288 1
186 289 3
186 290 18
186 293 1
186 296 1
186 297 1
186 298 2
186 299 1
186 301 1
186 304 1
186 306 4
186 307 17
186 314 2
187 188 22
187 189 2
187 190 13
187 193 59
187 194 1
187 196 2
187 197 4
187 198 5
187 200 43
187 201 1
187 202 1
187 205 2
187 209 2
187 211 2
187 213 2
187 214 2
187 218 4
187 219 10
187 222 1
187 223 3
187 224 2
187 225 11
187 227 1
187 230 3
187 232 2
187 236 3
187 237 3
187 239 1
187 240 3
187 241 40
187 243 7
187 245 80
187 246 6
187 247 9
187 248 16
187 250 34
187 255 56
187 258 1
187 260 6
187 265 3
187 272 58
187 273 86
187 274 2
187 276 1
187 277 4
187 285 67
187 287 19
187 290 100
187 291 2
187 293 1
187 295 2
187 296 1
187 298 2
187 300 11
187 303 2
187 304 8
187 306 5
187 307 8
187 308 2
187 309 1
187 310 1
187 311 75
187 314 2
188 189 1
188 190 446
188 191 2
188 192 8
188 195 3
188 196 2
188 197 99
188 198 34
188 204 15
188 207 10
188 208 1
188 209 2
188 210 148
188 213 75
188 215 30
188 218 54
188 219 32
188 222 3
188 223 70
188 224 1
188 225 83
188 228 2
188 230 1
188 232 1
188 233 1
188 234 40
188 237 1
188 239 38
188 240 1
188 242 1
188 243 1
188 244 7
188 246 46
188 248 43
188 250 75
188 251 25
188 252 113
188 253 10
188 258 42
188 262 3
188 263 1
188 264 1
188 265 2
188 266 13
188 269 21
188 272 6
188 273 2
188 274 36
188 276 1
188 283 1
188 285 67
188 287 67
188 289 7
188 290 50
188 291 1
188 294 2
188 296 7
188 297 4
188 300 5
188 303 4
188 304 7
188 307 65
188 308 1
188 309 1
188 310 1
189 190 1
189 191 51
189 192 21
189 193 2
189 194 2
189 196 48
189 198 3
189 201 1
189 202 1
189 205 5
189 206 1
189 210 3
189 211 2
189 212 41
189 213 1
189 214 10
189 216 87
189 217 50
189 218 1
189 219 1
189 220 3
189 222 70
189 225 1
189 227 1
189 228 3
189 229 1
189 230 2
189 232 1
189 233 8
189 236 48
189 237 74
189 238 1
189 239 1
189 240 80
189 242 48
189 243 15
189 246 1
189 249 53
189 250 1
189 252 1
189 255 1
189 259 1
189 260 5
189 263 4
189 266 1
189 267 30
189 268 1
189 271 38
189 272 1
189 273 4
189 276 1
189 277 215
189 278 1
189 279 2
189 281 11
189 283 94
189 284 84
189 285 1
189 286 1
189 288 133
189 290 1
189 297 2
189 298 1
189 299 3
189 302 1
189 303 1
189 305 36
189 306 3
189 307 1
189 309 44
189 311 1
190 191 32
190 193 39
190 194 1
190 195 31
190 196 1
190 197 64
190 198 34
190 199 1
190 200 3
190 204 1
190 205 2
190 206 72
190 207 81
190 209 4
190 210 115
190 211 12
190 212 4
190 213 22
190 215 9
190 216 1
190 217 3
190 218 22
190 219 44
190 220 3
190 221 1
190 222 3
190 223 136
190 225 40
190 227 21
190 228 32
190 229 1
190 230 1
190 232 4
190 234 2
190 236 1
190 237 2
190 238 14
190 240 1
190 241 3
190 242 1
190 244 2
190 245 3
190 246 6
190 247 19
190 248 81
190 250 92
190 251 1
190 252 3
190 253 12
190 255 2
190 256 2
190 258 2
190 259 6
190 260 2
190 261 1
190 262 1
190 263 345
190 264 1
190 265 351
190 266 1
190 267 2
190 268 430
190 269 112
190 270 272
190 271 708
190 273 6
190 274 42
190 276 1
190 277 6
190 278 6
190 279 1
190 280 46
190 284 1
190 285 3
190 286 5
190 287 46
190 288 5
190 289 1
190 291 3
190 293 32
190 294 48
190 295 1
190 296 6
190 297 6
190 299 1
190 300 2
190 301 1
190 302 3
190 303 1
190 304 3
190 305 1
190 307 39
190 308 10
190 309 3
190 311 8
190 312 77
190 313 1
190 314 2
191 192 24
191 193 10
191 196 62
191 199 1
191 201 1
191 202 6
191 205 1
191 206 2
191 209 1
191 210 1
191 211 1
191 212 34
191 213 2
191 216 14
191 217 37
191 219 1
191 222 51
191 223 95
191 225 16
191 227 1
191 228 1
191 229 1
191 230 1
191 231 1
191 232 1
191 234 1
191 235 28
191 236 1
191 237 77
191 238 2
191 240 29
191 241 1
191 242 89
191 244 13
191 246 15
191 248 89
191 249 1
191 250 49
191 251 1
191 252 2
191 255 1
191 258 2
191 259 5
191 260 1
191 261 17
191 263 2
191 265 1
191 266 2
191 267 30
191 268 2
191 270 1
191 271 22
191 273 7
191 274 105
191 275 41
191 276 2
191 278 2
191 279 1
191 280 18
191 283 1
191 284 78
191 286 8
191 288 15
191 290 1
191 291 9
191 292 1
191 294 1
191 295 2
191 296 2
191 297 2
191 298 1
191 300 122
191 302 1
191 303 1
191 304 1
191 305 39
191 307 3
191 308 6
191 309 55
191 311 3
191 312 2
191 313 46
191 314 1
192 194 24
192 196 22
192 197 3
192 199 1
192 205 10
192 206 1
192 208 1
192 210 2
192 211 1
192 212 38
192 213 6
192 216 10
192 217 36
192 219 1
192 220 2
192 222 76
192 224 1
192 227 1
192 228 1
192 229 4
192 234 11
192 236 34
192 237 13
192 240 29
192 242 90
192 243 1
192 245 1
192 248 48
192 250 25
192 252 17
192 258 3
192 264 90
192 266 1
192 267 27
192 271 19
192 273 1
192 276 1
192 278 1
192 281 2
192 283 2
192 284 84
192 288 96
192 291 2
192 293 3
192 296 1
192 297 1
192 299 1
192 300 1
192 303 8
192 305 88
192 307 2
192 309 30
192 313 4
193 194 2
193 195 54
193 196 3
193 197 96
193 198 1
193 202 1
193 204 1
193 209 1
193 210 1
193 212 2
193 213 72
193 218 28
193 219 50
193 222 22
193 224 1
193 226 49
193 228 2
193 230 86
193 231 82
193 232 44
193 233 1
193 234 87
193 235 1
193 236 3
193 237 4
193 238 1
193 239 3
193 240 2
193 242 1
193 243 6
193 244 16
193 246 93
193 247 34
193 248 32
193 249 2
193 250 27
193 252 87
193 254 1
193 255 8
193 256 2
193 258 71
193 260 77
193 261 44
193 263 1
193 264 22
193 266 2
193 268 1
193 269 39
193 270 22
193 271 1
193 272 1
193 273 78
193 274 30
193 275 1
193 276 2
193 277 4
193 278 102
193 285 14
193 286 1
193 287 1
193 289 3
193 290 73
193 293 2
193 294 1
193 296 2
193 297 113
193 298 2
193 300 1
193 301 1
193 303 2
193 305 1
193 306 1
193 308 2
193 309 39
193 310 2
193 314 80
194 195 5
194 196 4
194 197 3
194 198 1
194 199 20
194 200 6
194 201 41
194 202 62
194 205 105
194 207 19
194 209 1
194 210 7
194 211 3
194 212 7
194 216 1
194 217 1
194 219 1
194 220 107
194 222 1
194 223 1
194 224 1
194 225 11
194 228 2
194 229 40
194 232 1
194 233 54
194 234 1
194 236 50
194 237 1
194 238 1
194 240 3
194 241 2
194 242 6
194 243 43
194 244 1
194 245 2
194 247 6
194 249 39
194 250 1
194 253 1
194 255 2
194 256 42
194 260 1
194 261 1
194 265 18
194 267 1
194 268 42
194 270 1
194 272 31
194 273 2
194 274 54
194 275 53
194 276 4
194 278 1
194 279 2
194 280 2
194 281 51
194 283 47
194 284 1
194 285 3
194 286 2
194 287 5
194 290 1
194 292 60
194 293 2
194 295 7
194 296 31
194 298 1
194 299 1
194 301 6
194 302 47
194 303 1
194 304 2
194 305 73
194 306 1
194 307 1
194 308 2
194 309 3
194 310 4
194 311 1
194 313 109
195 197 4
195 198 135
195 199 2
195 205 2
195 209 179
195 210 41
195 211 31
195 212 4
195 213 52
195 215 19
195 218 3
195 219 56
195 220 2
195 225 7
195 226 29
195 227 27
195 230 56
195 231 33
195 232 77
195 234 2
195 236 2
195 238 44
195 239 1
195 244 4
195 245 3
195 246 1
195 247 336
195 248 1
195 250 5
195 252 50
195 253 1
195 255 1
195 256 47
195 258 2
195 260 6
195 262 3
195 265 1
195 268 7
195 269 45
195 270 17
195 272 3
195 273 1
195 275 1
195 276 1
195 278 1
195 279 2
195 280 22
195 281 1
195 286 20
195 287 3
195 293 16
195 295 1
195 296 13
195 299 24
195 301 7
195 302 1
195 303 2
195 305 3
195 306 1
195 307 7
195 310 14
195 311 6
195 312 33
195 313 1
195 314 43
196 197 1
196 198 3
196 200 1
196 201 2
196 202 3
196 211 2
196 212 71
196 214 1
196 216 17
196 217 28
196 218 1
196 219 15
196 220 1
196 222 42
196 223 1
196 224 19
196 226 1
196 227 1
196 228 104
196 229 1
196 230 3
196 232 128
196 233 1
196 234 3
196 235 55
196 236 54
196 237 56
196 239 4
196 240 36
196 241 1
196 242 58
196 243 10
196 249 1
196 250 68
196 255 3
196 258 84
196 260 7
196 262 73
196 263 1
196 267 59
196 268 2
196 269 1
196 271 23
196 273 18
196 277 3
196 278 1
196 280 1
196 281 14
196 283 1
196 284 67
196 285 17
196 288 1
196 290 72
196 291 1
196 298 2
196 299 1
196 300 24
196 303 109
196 305 25
196 306 2
196 309 76
197 198 28
197 202 1
197 205 4
197 206 1
197 208 36
197 209 2
197 210 16
197 212 11
197 213 6
197 215 12
197 217 1
197 218 59
197 219 2
197 220 1
197 222 17
197 223 59
197 224 5
197 225 20
197 227 1
197 228 3
197 230 3
197 231 18
197 233 1
197 234 37
197 235 2
197 236 2
197 237 1
197 244 41
197 245 1
197 246 39
197 247 1
197 248 95
197 249 4
197 250 143
197 252 33
197 253 2
197 255 1
197 256 1
197 258 23
197 259 1
197 261 1
197 262 1
197 264 1
197 265 1
197 266 4
197 267 2
197 269 4
197 270 59
197 273 36
197 274 31
197 276 1
197 279 1
197 280 74
197 282 9
197 283 1
197 285 1
197 287 39
197 288 2
197 289 7
197 294 4
197 295 7
197 297 6
197 300 5
197 303 3
197 304 2
197 305 3
197 307 55
197 308 1
197 309 2
197 311 1
198 199 1
198 200 1
198 206 1
198 207 41
198 209 161
198 211 1
198 212 1
198 214 1
198 215 14
198 218 35
198 219 13
198 222 1
198 223 31
198 224 3
198 225 27
198 227 19
198 228 1
198 230 39
198 232 1
198 234 2
198 236 3
198 237 45
198 238 20
198 239 5
198 240 1
198 243 37
198 244 1
198 245 2
198 246 26
198 247 175
198 248 34
198 250 56
198 251 1
198 252 1
198 253 34
198 255 81
198 256 49
198 258 1
198 259 1
198 260 1
198 262 5
198 265 1
198 267 1
198 268 1
198 273 1
198 274 79
198 276 2
198 277 6
198 284 2
198 286 2
198 287 35
198 288 1
198 290 2
198 294 1
198 297 1
198 299 27
198 300 2
198 306 1
198 307 40
198 309 2
198 310 15
198 312 28
198 313 1
199 200 2
199 201 36
199 202 17
199 205 10
199 207 2
199 209 3
199 210 27
199 211 3
199 212 58
199 216 1
199 218 1
199 220 17
199 225 18
199 227 1
199 229 12
199 233 15
199 236 19
199 237 36
199 238 12
199 243 39
199 244 1
199 245 1
199 247 11
199 248 1
199 249 14
199 250 3
199 251 1
199 253 1
199 256 8
199 265 10
199 267 1
199 268 14
199 271 1
199 272 2
199 274 1
199 275 45
199 276 1
199 277 1
199 279 1
199 281 16
199 283 105
199 287 1
199 291 1
199 292 26
199 293 2
199 295 1
199 296 33
199 301 1
199 302 18
199 303 1
199 305 21
199 306 1
199 309 1
199 312 4
199 313 8
200 205 1
200 206 68
200 207 6
200 209 8
200 210 2
200 211 18
200 214 11
200 220 3
200 222 1
200 224 1
200 225 27
200 227 3
200 228 1
200 231 28
200 232 1
200 234 5
200 238 91
200 240 1
200 244 1
200 245 99
200 250 1
200 255 77
200 256 14
200 259 41
200 262 1
200 263 7
200 265 1
200 266 54
200 268 1
200 270 6
200 272 174
200 273 1
200 274 11
200 277 9
200 278 14
200 279 6
200 280 1
200 283 1
200 284 3
200 286 17
200 287 4
200 288 2
200 289 1
200 290 1
200 293 202
200 294 75
200 295 3
200 296 17
200 297 1
200 301 66
200 302 1
200 303 1
200 304 1
200 306 1
200 307 2
200 308 13
200 310 19
200 314 44
201 202 46
201 205 21
201 211 2
201 216 16
201 220 29
201 222 1
201 229 26
201 233 47
201 235 3
201 236 33
201 240 7
201 241 3
201 242 3
201 243 63
201 249 48
201 267 9
201 268 34
201 274 1
201 275 53
201 281 48
201 283 43
201 291 1
201 292 43
201 302 34
201 305 1
201 313 23
202 205 31
202 206 1
202 210 3
202 211 64
202 216 10
202 217 11
202 219 2
202 220 45
202 222 1
202 227 2
202 228 1
202 229 19
202 232 1
202 233 47
202 234 1
202 235 4
202 236 27
202 237 1
202 242 2
202 243 69
202 244 1
202 248 3
202 249 36
202 259 2
202 262 1
202 263 2
202 267 2
202 268 53
202 269 1
202 272 3
202 273 2
202 274 1
202 275 53
202 276 2
202 280 2
202 281 56
202 282 1
202 283 37
202 284 3
202 285 1
202 286 7
202 287 16
202 288 4
202 290 109
202 291 1
202 292 70
202 293 2
202 295 1
202 298 1
202 300 22
202 302 56
202 303 1
202 305 2
202 307 2
202 308 7
202 311 2
202 313 33
203 209 51
203 210 43
203 211 46
203 227 29
203 228 45
203 241 22
203 258 46
203 282 34
203 291 64
203 293 67
203 298 29
203 303 32
203 304 40
204 206 1
204 208 34
204 209 1
204 210 1
204 211 1
204 213 6
204 215 5
204 220 16
204 222 8
204 224 30
204 227 1
204 228 3
204 229 1
204 231 27
204 232 17
204 234 52
204 235 37
204 236 3
204 240 1
204 242 3
204 243 1
204 247 1
204 254 29
204 256 22
204 259 1
204 260 30
204 261 1
204 262 13
204 263 1
204 264 32
204 265 29
204 267 12
204 268 1
204 272 3
204 273 1
204 275 1
204 276 27
204 277 15
204 279 24
204 280 2
204 282 14
204 284 2
204 285 1
204 287 22
204 290 1
204 297 60
204 299 6
204 301 45
204 302 1
204 305 1
204 307 27
204 308 1
204 309 3
204 310 9
204 311 1
204 312 1
205 206 2
205 208 1
205 209 2
205 210 4
205 211 2
205 213 1
205 215 5
205 216 9
205 219 1
205 220 12
205 222 3
205 224 6
205 225 1
205 227 1
205 228 15
205 229 10
205 231 1
205 233 18
205 234 1
205 235 1
205 236 126
205 237 46
205 238 1
205 239 1
205 240 1
205 242 131
205 243 39
205 248 36
205 249 25
205 250 1
205 251 1
205 252 3
205 253 1
205 256 1
205 258 9
205 260 1
205 262 52
205 264 65
205 265 1
205 266 3
205 268 37
205 270 1
205 272 1
205 273 3
205 275 42
205 276 19
205 278 1
205 279 1
205 281 51
205 282 4
205 283 57
205 284 63
205 289 1
205 292 46
205 293 5
205 294 1
205 297 15
205 300 1
205 302 29
205 303 6
205 304 26
205 305 35
205 306 29
205 307 5
205 308 1
205 310 2
205 312 1
205 313 33
205 314 1
206 209 2
206 211 20
206 217 26
206 219 18
206 221 54
206 222 1
206 225 42
206 230 5
206 232 68
206 235 1
206 236 1
206 238 41
206 239 62
206 240 1
206 242 6
206 245 77
206 247 101
206 248 18
206 250 1
206 251 81
206 252 1
206 253 3
206 255 74
206 256 1
206 259 62
206 260 2
206 261 5
206 263 47
206 264 2
206 265 1
206 266 1
206 270 11
206 272 159
206 275 8
206 277 1
206 278 63
206 280 1
206 284 3
206 285 86
206 286 5
206 287 3
206 288 63
206 290 52
206 291 20
206 293 115
206 296 1
206 301 1
206 303 1
206 304 7
206 305 1
206 307 18
206 308 57
206 310 1
206 311 128
206 312 12
206 313 7
206 314 49
207 209 6
207 210 6
207 213 1
207 217 1
207 223 18
207 225 9
207 228 1
207 232 4
207 240 1
207 241 1
207 243 1
207 244 14
207 248 1
207 252 2
207 255 1
207 256 2
207 259 2
207 261 5
207 265 4
207 268 1
207 270 1
207 271 1
207 272 2
207 273 6
207 278 1
207 279 1
207 280 1
207 293 2
207 295 33
207 296 16
207 300 3
207 305 1
207 307 1
207 308 1
207 312 33
208 210 1
208 215 3
208 216 1
208 222 2
208 224 27
208 228 2
208 234 39
208 235 57
208 240 1
208 242 1
208 244 21
208 250 1
208 252 1
208 254 8
208 256 18
208 260 17
208 262 16
208 264 21
208 265 17
208 266 3
208 267 1
208 270 40
208 276 51
208 277 17
208 279 24
208 280 81
208 283 1
208 284 1
208 285 1
208 287 21
208 295 19
208 297 56
208 299 7
208 300 1
208 301 50
208 303 1
208 304 1
208 305 2
208 307 1
208 309 13
208 310 14
208 311 1
209 210 79
209 211 69
209 212 21
209 215 28
209 219 33
209 222 1
209 223 2
209 224 1
209 225 4
209 227 95
209 228 55
209 230 3
209 231 15
209 232 4
209 234 3
209 235 1
209 236 1
209 238 28
209 241 75
209 242 1
209 243 1
209 244 29
209 245 50
209 247 129
209 250 1
209 252 1
209 253 1
209 255 1
209 256 85
209 258 140
209 259 74
209 260 5
209 262 1
209 263 2
209 265 1
209 266 25
209 268 16
209 270 1
209 271 19
209 272 1
209 273 1
209 275 2
209 277 3
209 278 11
209 279 6
209 282 101
209 283 1
209 286 1
209 287 1
209 289 1
209 290 1
209 291 77
209 293 122
209 295 1
209 296 19
209 297 3
209 298 40
209 299 62
209 300 1
209 301 4
209 303 67
209 304 62
209 305 29
209 307 9
209 309 1
209 310 49
209 311 93
209 312 9
209 313 1
209 314 3
210 211 70
210 216 1
210 220 7
210 223 51
210 225 24
210 227 62
210 228 67
210 230 1
210 231 5
210 233 5
210 234 1
210 236 2
210 238 72
210 239 88
210 241 69
210 242 8
210 243 8
210 244 8
210 245 3
210 246 61
210 247 36
210 249 14
210 250 4
210 251 65
210 253 41
210 256 101
210 258 58
210 259 1
210 260 2
210 262 2
210 264 1
210 265 2
210 268 30
210 269 47
210 270 35
210 271 5
210 272 1
210 273 1
210 275 1
210 277 1
210 278 2
210 279 5
210 281 11
210 282 48
210 283 6
210 285 57
210 287 2
210 288 1
210 290 113
210 291 69
210 292 6
210 293 118
210 295 45
210 296 35
210 297 1
210 298 43
210 301 1
210 302 5
210 303 38
210 304 80
210 305 2
210 307 2
210 310 1
210 311 7
210 312 65
210 313 2
210 314 1
211 212 1
211 219 208
211 220 3
211 222 3
211 223 1
211 227 76
211 228 87
211 230 61
211 233 1
211 234 1
211 236 1
211 238 5
211 239 41
211 240 2
211 241 53
211 242 3
211 243 4
211 244 1
211 245 3
211 247 1
211 250 1
211 251 23
211 252 72
211 255 21
211 256 4
211 258 79
211 260 7
211 262 1
211 263 2
211 265 1
211 266 1
211 267 1
211 268 2
211 269 1
211 270 75
211 272 10
211 273 1
211 274 3
211 275 1
211 276 1
211 278 59
211 279 2
211 281 1
211 282 72
211 283 3
211 284 1
211 287 54
211 290 168
211 291 69
211 292 3
211 293 85
211 295 3
211 296 14
211 297 2
211 298 67
211 300 69
211 301 4
211 302 8
211 303 37
211 304 185
211 305 1
211 307 5
211 310 4
211 311 37
211 312 2
211 314 14
212 213 1
212 216 12
212 217 46
212 220 87
212 222 37
212 223 1
212 227 3
212 228 1
212 234 1
212 237 141
212 240 23
212 241 24
212 242 28
212 244 3
212 245 52
212 247 1
212 252 2
212 253 3
212 255 1
212 256 1
212 258 1
212 260 1
212 261 1
212 267 69
212 268 6
212 269 1
212 270 1
212 271 28
212 272 1
212 273 1
212 274 1
212 278 1
212 279 14
212 280 1
212 284 116
212 286 1
212 287 1
212 288 1
212 291 1
212 293 1
212 294 1
212 295 1
212 296 2
212 297 1
212 300 1
212 301 1
212 302 1
212 303 3
212 304 1
212 305 99
212 307 3
212 309 71
212 310 1
213 214 1
213 215 3
213 216 2
213 217 1
213 218 1
213 219 100
213 220 4
213 222 1
213 226 57
213 227 1
213 228 2
213 230 76
213 231 65
213 232 63
213 233 1
213 234 35
213 235 1
213 236 2
213 237 1
213 239 1
213 240 2
213 241 56
213 243 1
213 244 64
213 246 2
213 247 44
213 249 1
213 250 6
213 252 194
213 253 5
213 255 1
213 258 1
213 259 1
213 261 1
213 262 3
213 263 2
213 264 1
213 267 2
213 269 47
213 270 131
213 272 1
213 273 1
213 274 1
213 276 1
213 277 1
213 278 1
213 279 1
213 280 3
213 282 1
213 284 1
213 286 1
213 287 2
213 288 1
213 289 2
213 290 1
213 291 1
213 293 2
213 294 1
213 295 1
213 297 2
213 299 1
213 300 45
213 301 1
213 303 80
213 304 1
213 305 1
213 306 1
213 307 3
213 311 2
213 312 1
213 314 44
214 225 4
214 228 1
214 241 1
214 243 3
214 249 1
214 250 1
214 255 1
214 259 38
214 260 5
214 263 16
214 264 24
214 266 28
214 272 25
214 273 1
214 277 4
214 278 87
214 279 1
214 283 1
214 286 10
214 290 5
214 294 10
214 295 1
214 296 64
214 298 2
214 299 2
214 306 1
214 308 13
214 314 32
215 216 4
215 224 13
215 227 56
215 228 7
215 230 1
215 232 1
215 233 17
215 234 26
215 235 5
215 240 5
215 247 10
215 248 2
215 249 1
215 252 8
215 253 1
215 254 5
215 256 9
215 258 109
215 260 64
215 262 43
215 263 1
215 264 39
215 265 94
215 266 4
215 267 9
215 272 89
215 274 1
215 276 31
215 277 12
215 279 7
215 280 4
215 282 109
215 286 1
215 287 1
215 289 29
215 293 33
215 295 1
215 296 1
215 297 13
215 299 52
215 301 13
215 303 2
215 304 43
215 305 1
215 307 93
215 310 48
216 217 75
216 220 1
216 222 38
216 224 4
216 227 1
216 228 4
216 229 1
216 234 1
216 236 1
216 237 84
216 238 1
216 240 16
216 242 25
216 243 30
216 244 2
216 245 1
216 247 1
216 249 1
216 253 1
216 258 1
216 262 23
216 264 9
216 266 2
216 267 26
216 271 9
216 273 1
216 274 1
216 275 1
216 276 13
216 279 1
216 281 2
216 282 5
216 283 1
216 284 14
216 285 1
216 286 2
216 288 2
216 294 1
216 297 6
216 300 1
216 304 1
216 305 16
216 307 1
216 309 75
217 219 1
217 222 45
217 227 1
217 229 1
217 230 41
217 232 26
217 235 1
217 236 1
217 237 27
217 239 1
217 240 60
217 241 1
217 242 49
217 243 7
217 248 14
217 250 1
217 259 16
217 260 1
217 262 63
217 263 37
217 264 2
217 265 1
217 267 36
217 270 1
217 271 57
217 275 10
217 277 1
217 278 50
217 280 2
217 284 39
217 286 12
217 288 2
217 290 3
217 291 3
217 300 1
217 301 3
217 303 2
217 305 21
217 307 59
217 308 169
217 309 56
217 310 1
217 311 44
217 312 4
217 313 1
218 219 2
218 221 4
218 222 1
218 223 10
218 224 1
218 225 148
218 226 29
218 232 29
218 238 4
218 239 64
218 241 1
218 245 180
218 246 66
218 247 12
218 248 27
218 250 32
218 251 1
218 252 28
218 255 86
218 256 1
218 258 1
218 259 122
218 262 2
218 266 83
218 269 64
218 272 1
218 273 90
218 274 20
218 279 199
218 281 1
218 285 15
218 287 44
218 304 1
218 306 1
218 307 12
218 310 1
218 312 41
219 222 1
219 225 1
219 226 17
219 230 172
219 231 35
219 232 56
219 235 2
219 236 17
219 237 17
219 239 87
219 240 42
219 241 3
219 242 1
219 243 23
219 244 1
219 245 1
219 246 42
219 247 17
219 248 2
219 250 11
219 251 58
219 252 203
219 255 27
219 258 1
219 260 5
219 261 1
219 262 1
219 264 1
219 265 1
219 269 20
219 270 75
219 273 9
219 274 4
219 276 1
219 278 38
219 279 2
219 281 1
219 283 1
219 285 19
219 288 1
219 290 144
219 293 63
219 294 84
219 296 8
219 298 1
219 299 2
219 300 4
219 301 3
219 304 21
219 305 1
219 306 3
219 307 6
219 309 1
219 310 2
219 311 62
219 312 1
219 314 82
220 222 1
220 225 13
220 227 2
220 229 4
220 232 26
220 233 23
220 234 1
220 236 25
220 237 75
220 240 1
220 241 1
220 242 2
220 243 36
220 245 76
220 247 1
220 249 20
220 250 1
220 255 1
220 256 15
220 263 2
220 265 39
220 266 1
220 267 28
220 268 26
220 269 1
220 272 26
220 275 17
220 281 25
220 283 32
220 284 43
220 287 9
220 288 20
220 291 1
220 292 20
220 293 4
220 295 52
220 296 45
220 297 1
220 300 17
220 301 1
220 302 40
220 303 2
220 305 1
220 306 13
220 309 2
220 312 1
220 313 17
221 226 2
221 238 65
221 239 91
221 245 93
221 251 68
221 252 2
221 253 8
221 255 35
221 259 5
221 266 3
221 273 1
221 279 3
221 285 65
221 290 78
221 311 59
221 312 32
222 224 3
222 225 1
222 226 1
222 228 47
222 229 26
222 230 3
222 232 2
222 233 1
222 234 2
222 235 2
222 236 1
222 237 45
222 238 2
222 240 54
222 241 1
222 242 65
222 243 3
222 245 1
222 246 1
222 247 1
222 248 1
222 249 63
222 250 3
222 251 1
222 252 8
222 253 4
222 255 1
222 256 2
222 258 11
222 262 3
222 264 2
222 266 3
222 267 38
222 269 3
222 271 36
222 272 1
222 273 2
222 274 2
222 275 82
222 276 2
222 277 1
222 278 2
222 281 9
222 282 4
222 283 35
222 284 54
222 285 1
222 288 3
222 289 5
222 291 1
222 293 1
222 294 17
222 297 6
222 299 2
222 300 1
222 301 2
222 303 2
222 304 5
222 305 30
222 307 6
222 308 1
222 309 57
222 311 1
222 312 1
222 313 50
223 225 16
223 227 1
223 232 1
223 236 1
223 237 1
223 238 19
223 243 2
223 244 29
223 245 3
223 246 6
223 247 6
223 248 44
223 250 107
223 256 14
223 258 3
223 259 3
223 260 1
223 266 1
223 268 1
223 270 13
223 271 1
223 272 2
223 273 61
223 274 25
223 276 2
223 279 1
223 284 1
223 287 25
223 288 1
223 293 24
223 294 1
223 295 27
223 296 1
223 297 1
223 300 107
223 305 1
223 307 33
223 312 10
224 225 1
224 227 1
224 228 4
224 231 1
224 232 1
224 233 27
224 234 32
224 235 82
224 237 1
224 240 11
224 241 1
224 242 1
224 243 30
224 246 39
224 247 1
224 248 1
224 250 1
224 252 15
224 253 3
224 254 53
224 256 30
224 258 97
224 260 30
224 261 5
224 262 55
224 264 45
224 265 21
224 266 1
224 267 1
224 269 4
224 273 1
224 276 9
224 277 21
224 278 1
224 279 41
224 280 2
224 282 8
224 283 12
224 286 1
224 287 2
224 289 2
224 290 1
224 294 3
224 295 1
224 297 43
224 299 15
224 300 2
224 301 46
224 302 20
224 304 18
224 305 1
224 307 10
224 309 5
224 310 63
224 311 1
225 226 51
225 227 1
225 230 58
225 231 1
225 232 1
225 234 1
225 238 14
225 239 1
225 241 1
225 242 1
225 245 72
225 246 36
225 247 5
225 248 51
225 250 51
225 251 101
225 252 2
225 253 1
225 256 4
225 258 1
225 260 2
225 262 60
225 265 3
225 268 1
225 270 45
225 272 2
225 273 42
225 274 20
225 277 1
225 279 1
225 280 1
225 281 1
225 282 1
225 285 1
225 286 59
225 287 58
225 290 63
225 293 24
225 296 24
225 297 90
225 303 43
225 304 2
225 306 1
225 307 9
225 308 2
225 310 5
225 311 2
225 312 42
225 314 46
226 230 130
226 231 73
226 232 27
226 238 2
226 239 17
226 245 42
226 247 6
226 248 1
226 252 93
226 255 56
226 259 104
226 263 1
226 266 36
226 269 8
226 270 84
226 272 4
226 273 4
226 274 2
226 279 53
226 288 1
226 297 1
226 305 1
226 314 55
227 228 46
227 229 1
227 231 1
227 232 1
227 234 2
227 236 2
227 237 1
227 238 9
227 239 1
227 241 62
227 242 4
227 243 3
227 244 2
227 245 3
227 247 23
227 248 1
227 249 2
227 250 1
227 251 1
227 255 1
227 256 3
227 258 59
227 260 1
227 261 2
227 262 1
227 264 1
227 265 1
227 267 1
227 268 5
227 270 1
227 271 7
227 272 2
227 273 1
227 274 2
227 275 2
227 277 1
227 279 3
227 280 1
227 281 2
227 282 57
227 283 2
227 284 4
227 285 19
227 287 2
227 288 1
227 291 63
227 292 1
227 293 59
227 294 33
227 295 11
227 296 5
227 297 39
227 298 57
227 299 46
227 300 1
227 301 47
227 302 3
227 303 29
227 304 76
227 305 3
227 307 1
227 308 72
227 309 2
227 310 147
227 311 1
227 314 1
228 232 9
228 233 20
228 234 94
228 237 1
228 240 2
228 241 59
228 242 2
228 243 2
228 244 1
228 245 1
228 248 1
228 249 19
228 252 3
228 255 1
228 258 190
228 260 2
228 261 4
228 262 25
228 263 116
228 264 25
228 266 9
228 267 2
228 268 1
228 269 1
228 271 1
228 272 1
228 273 3
228 274 6
228 275 1
228 276 22
228 277 197
228 278 96
228 279 2
228 280 2
228 281 5
228 282 76
228 283 47
228 287 1
228 289 15
228 291 67
228 293 73
228 294 6
228 295 3
228 296 1
228 297 13
228 298 69
228 300 3
228 301 3
228 302 1
228 303 238
228 304 87
228 306 1
228 307 11
228 308 1
228 309 20
228 310 1
228 312 1
229 233 17
229 236 53
229 237 2
229 240 3
229 242 1
229 243 48
229 245 1
229 249 34
229 256 1
229 268 16
229 275 33
229 278 1
229 281 39
229 283 25
229 289 1
229 291 2
229 292 19
229 302 15
229 309 1
229 313 6
230 231 83
230 232 69
230 236 11
230 237 41
230 239 146
230 240 8
230 241 107
230 242 4
230 243 47
230 246 101
230 247 35
230 249 1
230 250 4
230 251 16
230 252 89
230 255 82
230 256 1
230 259 1
230 260 4
230 261 2
230 262 111
230 263 2
230 265 1
230 266 2
230 267 1
230 268 1
230 269 42
230 270 278
230 271 1
230 272 2
230 273 13
230 277 1
230 278 41
230 279 1
230 280 3
230 281 1
230 283 1
230 284 1
230 285 8
230 286 2
230 289 1
230 290 136
230 291 76
230 293 65
230 294 1
230 295 4
230 296 2
230 298 2
230 300 1
230 304 44
230 306 1
230 307 2
230 308 43
230 311 51
230 313 1
230 314 54
231 232 53
231 244 4
231 245 22
231 247 24
231 252 83
231 258 1
231 259 4
231 265 1
231 266 1
231 268 2
231 269 37
231 270 57
231 271 1
231 272 1
231 276 1
231 278 8
231 281 1
231 282 1
231 283 1
231 288 1
231 290 1
231 294 59
231 295 1
231 296 1
231 297 5
231 300 1
231 304 1
231 305 9
231 306 4
231 307 9
231 310 1
231 312 1
231 314 67
232 236 1
232 238 2
232 241 1
232 242 5
232 247 90
232 248 7
232 251 1
232 252 49
232 256 2
232 259 31
232 260 1
232 261 3
232 262 1
232 263 43
232 264 1
232 267 22
232 268 3
232 269 60
232 270 11
232 272 21
232 273 4
232 274 3
232 275 8
232 278 17
232 279 17
232 280 2
232 284 1
232 285 28
232 286 10
232 287 1
232 288 3
232 291 7
232 293 4
232 295 1
232 297 1
232 300 67
232 307 20
232 308 26
232 310 1
232 311 54
232 313 2
232 314 280
233 234 1
233 236 41
233 237 1
233 240 1
233 242 2
233 243 96
233 247 1
233 249 63
233 252 1
233 255 2
233 258 21
233 259 1
233 262 1
233 264 1
233 266 6
233 268 44
233 273 1
233 275 93
233 276 2
233 281 60
233 282 3
233 283 55
233 284 20
233 288 1
233 289 10
233 292 44
233 294 1
233 297 1
233 300 1
233 302 36
233 304 3
233 307 39
233 309 1
233 312 1
233 313 31
234 235 63
234 239 1
234 241 1
234 242 2
234 244 1
234 245 1
234 246 2
234 248 1
234 249 3
234 252 175
234 253 1
234 254 66
234 256 51
234 258 39
234 259 1
234 260 62
234 261 70
234 262 188
234 264 163
234 265 31
234 266 1
234 267 7
234 269 2
234 270 2
234 272 119
234 276 31
234 277 48
234 278 1
234 279 129
234 280 2
234 282 4
234 286 2
234 288 1
234 289 6
234 291 2
234 293 2
234 295 1
234 296 1
234 297 258
234 298 1
234 299 86
234 300 9
234 301 58
234 302 2
234 303 37
234 304 4
234 305 2
234 306 1
234 307 100
234 308 2
234 310 46
234 313 1
234 314 2
235 236 4
235 237 2
235 242 11
235 243 3
235 247 1
235 249 1
235 250 39
235 254 51
235 256 41
235 259 4
235 260 29
235 261 7
235 262 43
235 264 47
235 265 31
235 266 1
235 272 1
235 274 1
235 275 3
235 276 43
235 277 25
235 279 43
235 280 1
235 284 17
235 286 1
235 288 14
235 290 2
235 291 2
235 297 69
235 299 13
235 300 1
235 301 69
235 305 2
235 310 39
235 311 2
235 312 1
235 313 11
236 237 10
236 238 1
236 239 10
236 240 73
236 242 2
236 243 70
236 245 1
236 246 5
236 247 3
236 249 20
236 250 12
236 251 4
236 255 1
236 259 3
236 260 4
236 261 2
236 262 1
236 267 1
236 268 36
236 272 1
236 273 13
236 275 133
236 278 1
236 279 1
236 280 2
236 281 250
236 283 47
236 284 56
236 285 19
236 287 1
236 288 24
236 290 64
236 291 2
236 292 40
236 298 7
236 299 8
236 300 1
236 302 34
236 303 1
236 307 3
236 309 4
236 311 1
236 313 18
237 239 2
237 240 11
237 242 94
237 243 106
237 245 2
237 246 24
237 248 2
237 250 9
237 252 1
237 255 4
237 258 2
237 259 4
237 262 1
237 263 1
237 267 57
237 271 17
237 272 2
237 273 1
237 275 1
237 277 2
237 281 2
237 283 1
237 284 57
237 287 1
237 288 1
237 290 10
237 291 2
237 295 30
237 297 1
237 298 2
237 299 1
237 303 3
237 305 85
237 306 159
237 307 1
237 309 70
237 313 3
238 239 75
238 241 1
238 242 1
238 245 60
238 247 21
238 250 50
238 251 29
238 252 3
238 253 1
238 255 14
238 256 10
238 258 2
238 259 7
238 263 3
238 266 6
238 268 3
238 270 4
238 271 1
238 272 112
238 273 47
238 275 3
238 278 1
238 279 6
238 280 2
238 282 1
238 285 24
238 286 4
238 287 1
238 288 1
238 290 69
238 293 205
238 296 6
238 297 1
238 300 1
238 301 8
238 305 1
238 310 1
238 311 19
238 312 65
238 314 1
239 240 23
239 243 5
239 245 280
239 246 47
239 250 4
239 251 135
239 252 17
239 253 6
239 255 80
239 256 1
239 258 68
239 259 182
239 263 1
239 265 2
239 266 46
239 270 123
239 273 1
239 275 1
239 277 3
239 279 57
239 282 1
239 285 142
239 290 275
239 293 1
239 299 1
239 303 1
239 307 1
239 310 16
239 311 61
239 312 9
239 314 1
240 241 1
240 242 32
240 243 13
240 246 34
240 250 7
240 252 2
240 255 9
240 258 2
240 260 48
240 265 1
240 267 9
240 271 33
240 273 3
240 275 3
240 276 48
240 280 20
240 283 1
240 284 42
240 285 4
240 289 1
240 290 110
240 291 1
240 298 1
240 299 4
240 302 15
240 303 22
240 304 1
240 305 33
240 306 1
240 307 132
240 308 1
240 309 21
240 311 1
240 312 15
240 313 1
240 314 1
241 242 1
241 243 2
241 245 82
241 247 1
241 249 2
241 250 2
241 252 1
241 258 45
241 259 45
241 262 1
241 267 2
241 268 4
241 271 1
241 273 2
241 276 4
241 278 1
241 280 8
241 281 2
241 282 43
241 283 1
241 285 1
241 287 4
241 289 1
241 290 1
241 291 54
241 292 2
241 293 80
241 295 2
241 298 22
241 300 2
241 303 52
241 304 59
241 306 1
241 308 1
241 309 1
241 310 2
241 311 2
241 312 2
241 313 1
242 243 3
242 248 64
242 249 2
242 251 1
242 256 1
242 259 2
242 260 1
242 261 5
242 263 1
242 264 85
242 265 2
242 266 1
242 267 38
242 270 2
242 271 22
242 272 2
242 273 2
242 274 1
242 275 19
242 276 1
242 278 1
242 279 1
242 280 2
242 281 1
242 283 1
242 284 148
242 285 1
242 286 7
242 288 13
242 290 1
242 291 10
242 293 2
242 295 2
242 296 1
242 297 2
242 300 2
242 303 1
242 304 1
242 305 67
242 306 75
242 308 2
242 309 72
242 311 4
242 312 1
242 313 28
243 246 44
243 247 5
243 248 1
243 249 49
243 250 7
243 251 2
243 255 3
243 256 2
243 258 1
243 259 1
243 260 1
243 261 2
243 262 2
243 263 1
243 267 55
243 268 36
243 271 1
243 273 3
243 275 68
243 277 3
243 280 2
243 281 45
243 283 58
243 284 1
243 285 1
243 287 1
243 288 2
243 290 9
243 291 2
243 292 50
243 293 3
243 294 2
243 295 1
243 297 4
243 298 1
243 299 3
243 300 1
243 301 1
243 302 53
243 303 1
243 304 2
243 305 2
243 306 11
243 308 1
243 309 2
243 312 13
243 313 35
243 314 1
244 245 18
244 246 11
244 247 1
244 248 4
244 250 31
244 251 1
244 261 3
244 263 1
244 268 23
244 270 22
244 271 5
244 272 4
244 274 2
244 277 2
244 278 1
244 279 3
244 280 36
244 283 1
244 287 6
244 288 17
244 289 17
244 291 1
244 293 1
244 295 8
244 296 6
244 300 3
244 301 1
244 302 1
244 303 1
244 305 3
244 306 12
244 307 1
244 310 1
245 247 3
245 250 1
245 251 90
245 252 40
245 253 35
245 255 194
245 256 3
245 259 311
245 262 64
245 265 1
245 266 95
245 268 19
245 271 6
245 272 94
245 273 74
245 275 1
245 277 1
245 279 107
245 281 1
245 284 1
245 285 75
245 286 56
245 287 1
245 288 2
245 290 85
245 293 2
245 295 3
245 296 4
245 297 29
245 300 29
245 301 3
245 302 2
245 303 96
245 304 1
245 305 67
245 309 1
245 310 2
245 311 87
245 312 96
245 314 1
246 248 32
246 250 33
246 251 5
246 255 5
246 258 53
246 260 3
246 263 1
246 264 1
246 265 11
246 266 14
246 273 40
246 274 104
246 277 1
246 279 1
246 280 1
246 285 37
246 287 17
246 290 101
246 295 1
246 299 1
246 303 1
246 304 1
246 305 1
246 306 1
246 307 17
246 308 1
247 250 2
247 252 41
247 253 1
247 256 13
247 258 1
247 260 1
247 263 1
247 266 2
247 268 2
247 269 63
247 270 10
247 271 1
247 272 2
247 276 3
247 279 1
247 280 1
247 284 1
247 285 15
247 286 28
247 287 3
247 290 3
247 293 15
247 295 1
247 296 5
247 299 8
247 300 1
247 301 5
247 302 1
247 303 1
247 305 1
247 310 23
247 311 1
247 312 48
247 314 20
248 250 182
248 258 2
248 259 20
248 260 4
248 261 1
248 262 1
248 263 24
248 264 58
248 265 1
248 266 1
248 272 2
248 274 27
248 275 1
248 278 17
248 280 76
248 283 1
248 284 52
248 286 11
248 287 52
248 288 1
248 291 10
248 293 4
248 294 1
248 296 2
248 300 63
248 301 1
248 305 1
248 307 53
248 308 20
248 310 1
248 311 27
249 252 2
249 253 1
249 258 3
249 262 1
249 266 2
249 267 1
249 268 58
249 272 1
249 273 1
249 275 38
249 280 1
249 281 55
249 282 1
249 283 120
249 287 2
249 288 67
249 289 1
249 291 1
249 292 44
249 293 2
249 295 1
249 297 4
249 300 2
249 301 1
249 302 36
249 305 4
249 306 1
249 307 4
249 308 1
249 309 1
249 313 39
250 252 2
250 255 8
250 256 1
250 258 4
250 260 23
250 262 2
250 263 1
250 264 1
250 265 1
250 266 3
250 267 1
250 268 1
250 270 5
250 272 3
250 273 127
250 274 62
250 277 2
250 279 2
250 280 14
250 284 1
250 285 25
250 287 57
250 290 35
250 293 4
250 294 1
250 295 3
250 296 3
250 297 1
250 298 25
250 299 3
250 300 25
250 301 54
250 302 1
250 304 1
250 306 3
250 307 48
250 308 1
250 309 1
250 311 1
250 312 24
250 314 9
251 252 1
251 253 72
251 255 51
251 260 3
251 261 64
251 262 5
251 263 40
251 270 15
251 272 3
251 276 1
251 280 1
251 282 1
251 284 2
251 285 93
251 286 1
251 288 1
251 290 259
251 297 18
251 301 1
251 303 3
251 304 1
251 308 107
251 311 194
251 312 82
252 253 3
252 255 97
252 256 2
252 258 23
252 259 82
252 260 2
252 261 67
252 262 3
252 263 2
252 264 2
252 266 33
252 267 5
252 269 34
252 270 51
252 271 1
252 272 61
252 273 3
252 276 1
252 277 1
252 278 1
252 279 97
252 281 2
252 282 2
252 283 12
252 284 9
252 285 7
252 288 1
252 289 4
252 290 2
252 294 6
252 297 10
252 299 28
252 300 6
252 303 47
252 304 12
252 305 116
252 307 9
252 309 9
252 310 1
252 311 2
252 312 1
252 314 51
253 255 31
253 256 2
253 259 1
253 261 1
253 262 1
253 269 34
253 275 1
253 277 24
253 278 16
253 280 1
253 282 1
253 285 9
253 287 1
253 288 3
253 290 32
253 293 1
253 294 1
253 296 40
253 297 1
253 299 39
253 300 1
253 301 2
253 304 5
253 305 1
253 309 1
253 311 35
253 312 32
253 313 2
253 314 1
254 256 46
254 260 43
254 262 29
254 264 74
254 265 38
254 272 1
254 276 5
254 277 60
254 278 1
254 279 51
254 286 1
254 296 2
254 297 56
254 299 52
254 301 40
254 304 1
254 310 55
255 258 1
255 259 48
255 260 30
255 262 1
255 266 55
255 267 1
255 270 60
255 272 86
255 273 35
255 275 1
255 277 2
255 279 82
255 285 73
255 286 1
255 288 1
255 290 100
255 298 17
255 299 1
255 303 1
255 304 2
255 305 1
255 306 3
255 311 20
255 312 37
255 314 1
256 258 95
256 259 73
256 260 54
256 261 101
256 262 43
256 263 1
256 264 59
256 265 74
256 266 18
256 268 2
256 269 1
256 270 1
256 271 3
256 272 79
256 273 3
256 274 41
256 276 38
256 277 31
256 278 3
256 279 41
256 280 1
256 284 2
256 286 1
256 287 12
256 288 3
256 289 7
256 293 1
256 294 58
256 295 4
256 296 15
256 297 137
256 299 42
256 300 5
256 301 51
256 302 1
256 303 2
256 304 1
256 305 2
256 306 2
256 307 2
256 308 83
256 310 33
256 312 1
256 313 1
258 259 83
258 260 81
258 261 81
258 262 29
258 264 7
258 265 28
258 266 38
258 267 3
258 268 2
258 269 2
258 273 2
258 274 7
258 275 2
258 276 8
258 277 5
258 278 94
258 279 3
258 280 3
258 282 87
258 283 4
258 285 1
258 286 1
258 287 1
258 288 1
258 289 23
258 291 66
258 293 58
258 294 13
258 295 2
258 296 2
258 297 26
258 298 35
258 300 4
258 301 1
258 302 1
258 303 108
258 304 97
258 307 81
258 309 4
258 310 38
258 311 1
258 312 4
259 261 27
259 262 1
259 263 137
259 264 2
259 266 230
259 267 1
259 268 1
259 272 38
259 274 6
259 275 3
259 276 3
259 277 19
259 278 32
259 279 122
259 280 22
259 284 27
259 286 28
259 288 25
259 291 45
259 294 34
259 295 1
259 296 49
259 297 6
259 301 33
259 303 1
259 305 1
259 306 1
259 307 9
259 308 40
259 309 1
259 310 1
259 311 22
259 312 1
259 313 135
260 261 48
260 262 61
260 263 3
260 264 54
260 265 62
260 270 2
260 272 3
260 273 27
260 276 55
260 277 61
260 278 80
260 279 35
260 280 20
260 282 2
260 284 2
260 285 5
260 286 2
260 290 22
260 291 1
260 296 8
260 297 85
260 298 74
260 299 61
260 300 3
260 301 46
260 302 1
260 303 30
260 304 1
260 306 1
260 307 92
260 308 6
260 309 1
260 310 34
260 311 11
260 312 2
260 313 2
260 314 10
261 262 1
261 263 131
261 265 38
261 266 1
261 268 1
261 270 1
261 272 48
261 273 7
261 274 2
261 275 11
261 278 92
261 279 72
261 280 8
261 281 1
261 283 1
261 284 36
261 286 2
261 287 2
261 288 91
261 291 307
261 294 79
261 295 4
261 297 95
261 298 26
261 299 26
261 300 11
261 303 1
261 307 100
261 308 246
261 310 1
261 311 4
261 313 91
262 263 1
262 264 103
262 265 38
262 266 1
262 270 1
262 272 55
262 273 35
262 274 2
262 276 112
262 277 61
262 278 1
262 279 76
262 281 3
262 282 16
262 283 1
262 286 86
262 287 2
262 288 1
262 289 3
262 293 1
262 294 2
262 295 2
262 297 196
262 298 1
262 299 32
262 300 1
262 301 35
262 303 60
262 304 61
262 307 109
262 308 50
262 310 40
262 311 1
262 314 1
263 266 68
263 270 1
263 272 25
263 273 1
263 274 1
263 275 2
263 276 63
263 277 94
263 278 148
263 280 4
263 284 13
263 285 3
263 286 25
263 288 20
263 291 29
263 293 1
263 294 24
263 295 2
263 296 23
263 300 1
263 303 2
263 306 1
263 307 23
263 308 40
263 309 1
263 311 47
263 313 9
264 265 56
264 266 2
264 269 2
264 272 2
264 274 31
264 275 1
264 276 111
264 277 69
264 279 69
264 280 2
264 282 61
264 284 68
264 287 1
264 288 2
264 289 1
264 291 77
264 294 21
264 295 21
264 296 1
264 297 127
264 299 41
264 301 28
264 304 20
264 305 1
264 306 2
264 307 7
264 310 49
264 311 4
265 271 1
265 272 26
265 273 8
265 274 17
265 276 46
265 277 32
265 279 33
265 282 80
265 287 1
265 290 1
265 291 1
265 293 1
265 294 33
265 295 3
265 296 89
265 297 81
265 299 45
265 300 1
265 301 41
265 303 1
265 304 1
265 305 1
265 307 1
265 308 37
265 310 23
265 312 1
265 313 1
266 267 3
266 269 1
266 271 1
266 272 23
266 276 1
266 277 24
266 278 19
266 279 157
266 280 2
266 282 2
266 283 1
266 284 1
266 286 31
266 288 4
266 289 7
266 290 6
266 291 4
266 294 31
266 296 20
266 297 7
266 300 1
266 301 69
266 304 4
266 307 10
266 308 29
266 309 2
266 311 3
266 312 1
266 313 6
267 271 21
267 277 3
267 278 1
267 279 1
267 281 1
267 283 2
267 284 29
267 288 2
267 289 1
267 291 1
267 292 1
267 293 1
267 294 2
267 295 5
267 297 4
267 298 1
267 304 1
267 305 12
267 306 7
267 307 4
267 309 61
268 271 3
268 273 1
268 275 42
268 277 3
268 279 1
268 281 58
268 283 38
268 286 1
268 288 1
268 291 2
268 292 107
268 293 7
268 295 2
268 296 1
268 297 24
268 300 1
268 301 3
268 302 94
268 303 5
268 304 4
268 305 8
268 309 1
268 312 5
268 313 29
269 270 7
269 273 1
269 274 1
269 282 1
269 285 6
269 286 1
269 289 1
269 294 9
269 297 3
269 300 1
269 303 1
269 304 5
269 306 1
269 311 1
269 314 21
270 271 1
270 272 1
270 277 1
270 278 105
270 279 10
270 280 69
270 287 6
270 290 108
270 291 1
270 293 83
270 294 1
270 295 19
270 296 12
270 297 1
270 302 1
270 304 25
270 307 1
270 311 40
270 312 39
270 314 14
271 276 1
271 277 1
271 279 1
271 281 1
271 284 17
271 287 1
271 288 97
271 293 2
271 295 1
271 296 5
271 297 1
271 299 1
271 300 1
271 302 1
271 303 2
271 305 21
271 307 1
271 309 28
272 274 36
272 276 61
272 277 2
272 278 50
272 279 50
272 280 1
272 282 13
272 283 1
272 284 1
272 285 1
272 286 22
272 287 11
272 288 1
272 290 9
272 293 119
272 294 28
272 295 1
272 296 56
272 297 1
272 298 1
272 299 60
272 300 6
272 301 2
272 302 4
272 303 6
272 304 1
272 305 1
272 306 1
272 307 80
272 308 58
272 309 1
272 312 2
272 313 1
272 314 3
273 274 1
273 276 4
273 277 5
273 278 1
273 279 1
273 285 97
273 286 1
273 287 1
273 288 1
273 289 9
273 290 71
273 295 1
273 297 2
273 298 9
273 299 1
273 300 5
273 301 3
273 303 1
273 305 1
273 306 2
273 308 2
273 310 1
273 311 3
273 312 63
273 313 7
273 314 7
274 277 67
274 279 2
274 284 1
274 287 40
274 291 39
274 293 3
274 296 43
274 297 1
274 298 61
274 300 122
274 301 2
274 304 4
274 305 1
274 307 47
274 308 1
274 309 1
274 311 5
274 314 1
275 278 2
275 279 1
275 280 2
275 281 83
275 283 67
275 284 17
275 285 1
275 286 1
275 287 2
275 288 53
275 290 1
275 291 19
275 292 33
275 293 1
275 296 1
275 302 48
275 307 2
275 309 1
275 311 3
275 313 44
276 277 15
276 279 8
276 280 19
276 282 39
276 283 5
276 287 1
276 289 1
276 293 1
276 294 3
276 296 1
276 297 104
276 299 7
276 300 1
276 301 70
276 303 12
276 304 21
276 305 1
276 307 92
276 308 7
276 310 19
276 311 1
276 313 1
276 314 4
277 278 204
277 279 69
277 283 2
277 284 1
277 285 1
277 286 56
277 287 1
277 288 12
277 290 1
277 294 1
277 296 100
277 297 43
277 298 33
277 299 84
277 300 1
277 301 133
277 303 18
277 304 1
277 305 1
277 306 6
277 307 2
277 308 1
277 309 1
277 310 36
277 313 3
278 279 1
278 280 3
278 283 1
278 284 4
278 286 20
278 288 5
278 291 7
278 293 42
278 294 30
278 296 220
278 297 1
278 299 29
278 301 59
278 303 3
278 304 48
278 305 1
278 307 53
278 308 93
278 309 1
278 311 22
278 313 1
279 284 1
279 287 1
279 288 1
279 290 1
279 294 1
279 295 5
279 296 7
279 297 51
279 298 1
279 299 57
279 301 49
279 302 1
279 304 1
279 305 28
279 307 3
279 309 2
279 310 82
279 314 32
280 284 4
280 286 2
280 287 22
280 288 35
280 289 21
280 290 1
280 291 7
280 293 1
280 294 1
280 295 31
280 296 2
280 299 1
280 300 14
280 303 10
280 304 3
280 305 1
280 306 36
280 307 36
280 308 4
280 311 3
280 313 1
280 314 1
281 283 57
281 284 99
281 288 25
281 291 1
281 292 68
281 293 2
281 302 60
281 304 3
281 307 1
281 309 2
281 313 30
282 285 1
282 289 5
282 290 1
282 291 55
282 293 91
282 294 2
282 297 51
282 298 30
282 300 1
282 301 1
282 302 1
282 303 17
282 304 81
282 307 15
282 308 1
282 309 1
282 311 1
282 313 1
283 287 1
283 288 71
283 289 2
283 291 1
283 292 52
283 293 1
283 294 3
283 295 1
283 296 1
283 297 9
283 298 1
283 300 2
283 302 58
283 304 1
283 305 18
283 307 4
283 309 14
283 311 1
283 313 35
284 285 6
284 286 3
284 288 57
284 291 31
284 293 2
284 295 2
284 297 1
284 305 32
284 306 1
284 307 4
284 308 5
284 309 99
284 310 1
284 311 8
284 312 1
284 313 56
284 314 1
285 287 2
285 288 1
285 290 187
285 293 5
285 296 1
285 298 4
285 299 1
285 301 1
285 303 1
285 304 1
285 305 14
285 306 29
285 310 2
285 311 43
285 312 33
285 314 1
286 288 7
286 291 3
286 294 15
286 295 1
286 296 50
286 297 96
286 300 1
286 301 50
286 303 78
286 307 17
286 308 40
286 311 12
286 313 2
287 288 1
287 290 174
287 293 2
287 295 6
287 296 4
287 297 1
287 298 1
287 300 11
287 301 6
287 302 2
287 303 2
287 305 1
287 307 30
287 309 2
287 310 3
287 311 1
287 312 3
287 314 1
288 289 137
288 291 54
288 293 1
288 294 3
288 297 1
288 299 1
288 301 3
288 303 1
288 305 5
288 306 38
288 307 1
288 308 1
288 309 4
288 311 3
288 312 1
288 313 114
289 291 2
289 293 1
289 294 2
289 297 5
289 299 1
289 300 3
289 301 1
289 304 11
289 305 1
289 306 20
289 307 54
289 308 1
289 309 2
290 293 1
290 295 4
290 296 1
290 297 1
290 298 10
290 299 5
290 300 50
290 306 3
290 307 1
290 311 145
290 312 43
290 314 5
291 293 75
291 295 2
291 296 1
291 297 2
291 298 88
291 302 1
291 303 60
291 304 134
291 307 57
291 308 95
291 311 34
291 312 1
291 313 39
291 314 1
292 293 4
292 302 117
292 303 1
292 304 2
292 309 3
292 313 30
293 295 2
293 296 9
293 298 54
293 299 2
293 300 1
293 301 4
293 302 1
293 303 50
293 304 76
293 305 3
293 307 1
293 310 23
293 311 2
293 312 43
293 314 3
294 296 33
294 297 212
294 298 21
294 300 1
294 301 1
294 304 3
294 305 1
294 307 7
294 308 118
294 309 2
295 296 4
295 297 2
295 300 1
295 301 2
295 305 4
295 306 3
295 308 1
295 309 2
295 310 3
295 311 1
296 297 2
296 299 48
296 300 2
296 301 42
296 302 4
296 304 180
296 305 2
296 307 2
296 308 35
296 309 1
296 311 2
296 312 9
296 313 1
297 298 18
297 299 55
297 300 2
297 301 64
297 303 79
297 304 15
297 305 3
297 306 1
297 307 11
297 308 108
297 309 10
297 310 28
298 303 14
298 304 45
298 306 1
298 307 22
298 314 2
299 301 37
299 304 2
299 306 2
299 307 1
299 310 44
300 303 14
300 304 2
300 305 1
300 307 2
300 309 2
301 305 2
301 307 1
301 308 2
301 310 45
301 313 1
301 314 3
302 303 1
302 305 2
302 307 1
302 313 24
303 304 33
303 305 1
303 307 30
303 308 2
303 309 1
303 310 2
303 311 2
303 312 2
303 313 2
303 314 2
304 305 1
304 307 31
304 308 1
304 309 1
304 310 1
304 313 1
304 314 1
305 306 23
305 307 3
305 308 2
305 309 33
305 310 6
305 314 1
306 309 1
306 312 1
306 313 2
306 314 10
307 308 80
307 309 4
307 310 1
307 311 37
307 313 2
307 314 2
308 310 23
308 311 43
308 313 3
308 314 1
309 310 1
310 314 1
311 312 41
311 313 5
311 314 1
