# Supplementary material for: Social Contact Networks and Mixing among Students in K-12 Schools in Pittsburgh, PA
Source: PLoS One. 2016 Mar 15;11(3):e0151139. doi: 10.1371/journal.pone.0151139 (PMC4792376; doi:10.1371/journal.pone.0151139)
Supplement: S1 Data — (ZIP) [file pone.0151139.s001.zip › S2_data/net_P-MS1_onlystudents-wholeday.edgelist]

0 2
0 3
0 5
0 7
0 8
0 9
0 11
0 13
0 14
0 17
0 18
0 25
0 26
0 27
0 31
0 32
0 36
0 42
0 44
0 46
0 48
0 50
0 51
0 54
0 55
0 58
0 59
0 60
0 66
0 69
0 70
0 72
0 74
0 75
0 78
0 79
0 80
0 83
0 87
0 92
0 98
0 103
0 105
0 107
0 111
0 120
0 121
0 122
0 123
0 129
0 131
0 133
0 137
0 138
0 139
0 143
0 150
0 152
0 153
0 163
0 167
0 169
0 184
0 186
0 187
0 189
0 190
0 191
0 200
0 205
0 207
0 209
0 210
0 211
0 212
0 217
0 218
0 219
0 220
0 222
0 223
0 224
0 227
0 229
0 230
0 232
0 234
0 235
0 238
0 239
0 247
0 250
0 251
0 252
0 253
0 254
0 255
0 256
0 258
0 259
0 260
0 263
0 264
0 265
0 266
0 267
0 268
0 269
0 270
0 271
0 272
0 273
0 274
0 275
0 277
0 278
0 281
1 4
1 6
1 10
1 12
1 15
1 16
1 19
1 20
1 21
1 22
1 23
1 24
1 28
1 29
1 30
1 33
1 34
1 35
1 37
1 38
1 39
1 40
1 52
1 53
1 56
1 63
1 64
1 65
1 67
1 68
1 71
1 76
1 81
1 82
1 84
1 85
1 88
1 89
1 94
1 97
1 100
1 106
1 109
1 113
1 114
1 124
1 131
1 141
1 142
1 143
1 145
1 147
1 148
1 151
1 154
1 155
1 157
1 158
1 159
1 161
1 162
1 165
1 170
1 171
1 172
1 173
1 174
1 177
1 178
1 180
1 187
1 194
1 195
1 196
1 197
1 200
1 201
1 202
1 203
1 204
1 208
1 220
1 223
1 226
1 228
1 230
1 231
1 241
1 244
1 272
1 283
1 285
1 286
1 287
1 288
1 295
1 297
1 301
2 3
2 5
2 7
2 8
2 9
2 11
2 13
2 14
2 17
2 18
2 25
2 26
2 27
2 31
2 32
2 36
2 41
2 42
2 43
2 44
2 46
2 48
2 49
2 50
2 54
2 57
2 59
2 60
2 61
2 66
2 69
2 70
2 72
2 75
2 77
2 80
2 83
2 91
2 101
2 105
2 107
2 112
2 117
2 118
2 119
2 120
2 121
2 122
2 123
2 125
2 133
2 134
2 135
2 137
2 139
2 148
2 153
2 163
2 167
2 169
2 184
2 186
2 187
2 189
2 190
2 191
2 205
2 206
2 207
2 209
2 210
2 211
2 212
2 218
2 219
2 221
2 222
2 224
2 225
2 232
2 235
2 238
2 246
2 247
2 251
2 252
2 253
2 255
2 256
2 259
2 262
2 263
2 265
2 266
2 268
2 270
2 271
2 272
2 273
2 274
2 275
2 278
2 281
3 5
3 7
3 8
3 9
3 11
3 13
3 14
3 17
3 18
3 25
3 26
3 27
3 31
3 32
3 36
3 43
3 46
3 49
3 51
3 54
3 57
3 60
3 61
3 66
3 69
3 74
3 80
3 83
3 87
3 91
3 101
3 105
3 107
3 112
3 116
3 118
3 119
3 120
3 121
3 122
3 123
3 133
3 134
3 138
3 150
3 152
3 153
3 163
3 167
3 169
3 182
3 184
3 186
3 189
3 190
3 191
3 199
3 205
3 207
3 209
3 210
3 211
3 212
3 217
3 218
3 219
3 221
3 222
3 224
3 225
3 232
3 235
3 245
3 246
3 247
3 251
3 252
3 253
3 254
3 255
3 256
3 259
3 260
3 262
3 264
3 265
3 266
3 268
3 270
3 271
3 272
3 273
3 275
3 277
3 278
3 280
3 281
4 6
4 10
4 12
4 15
4 16
4 19
4 20
4 21
4 22
4 23
4 24
4 28
4 29
4 30
4 33
4 34
4 35
4 37
4 38
4 39
4 40
4 52
4 53
4 56
4 63
4 64
4 65
4 67
4 68
4 71
4 73
4 76
4 81
4 82
4 84
4 85
4 86
4 88
4 89
4 93
4 94
4 97
4 109
4 114
4 124
4 130
4 141
4 142
4 145
4 147
4 148
4 151
4 153
4 155
4 159
4 160
4 161
4 162
4 165
4 168
4 173
4 174
4 175
4 176
4 177
4 178
4 179
4 180
4 181
4 182
4 183
4 185
4 187
4 188
4 194
4 195
4 196
4 197
4 200
4 201
4 202
4 203
4 204
4 205
4 224
4 226
4 227
4 228
4 231
4 241
4 244
4 258
4 268
4 272
4 282
4 284
4 285
4 287
4 288
4 293
4 295
4 296
4 297
4 300
4 301
5 7
5 8
5 9
5 10
5 11
5 12
5 13
5 14
5 17
5 18
5 22
5 23
5 25
5 26
5 27
5 31
5 32
5 36
5 38
5 42
5 44
5 48
5 50
5 51
5 54
5 55
5 59
5 60
5 74
5 75
5 79
5 80
5 83
5 87
5 98
5 101
5 105
5 117
5 118
5 119
5 120
5 123
5 129
5 134
5 137
5 138
5 139
5 150
5 152
5 153
5 163
5 167
5 169
5 178
5 183
5 189
5 190
5 191
5 199
5 200
5 204
5 205
5 209
5 210
5 211
5 212
5 217
5 221
5 222
5 224
5 225
5 232
5 235
5 238
5 245
5 250
5 251
5 252
5 253
5 254
5 255
5 256
5 259
5 260
5 264
5 266
5 268
5 269
5 270
5 271
5 272
5 273
5 274
5 281
6 10
6 12
6 15
6 16
6 19
6 20
6 21
6 22
6 23
6 24
6 28
6 29
6 30
6 33
6 34
6 35
6 37
6 38
6 39
6 40
6 52
6 53
6 56
6 63
6 64
6 65
6 67
6 68
6 71
6 76
6 81
6 84
6 85
6 86
6 88
6 89
6 94
6 96
6 97
6 100
6 106
6 109
6 113
6 114
6 128
6 131
6 135
6 136
6 141
6 142
6 147
6 148
6 151
6 154
6 155
6 156
6 157
6 159
6 161
6 162
6 171
6 173
6 174
6 175
6 176
6 178
6 179
6 180
6 181
6 182
6 183
6 187
6 188
6 194
6 195
6 196
6 198
6 200
6 201
6 202
6 204
6 208
6 220
6 223
6 226
6 227
6 228
6 230
6 231
6 236
6 240
6 241
6 244
6 258
6 272
6 282
6 284
6 285
6 287
6 288
6 292
6 293
6 295
6 296
6 297
6 300
6 301
7 8
7 9
7 11
7 13
7 14
7 16
7 17
7 18
7 19
7 22
7 23
7 25
7 26
7 27
7 28
7 31
7 32
7 34
7 35
7 36
7 40
7 41
7 42
7 43
7 44
7 45
7 47
7 48
7 49
7 50
7 54
7 55
7 57
7 58
7 60
7 62
7 66
7 69
7 70
7 72
7 73
7 74
7 77
7 78
7 80
7 86
7 88
7 89
7 92
7 95
7 98
7 101
7 103
7 107
7 111
7 113
7 114
7 115
7 116
7 117
7 120
7 121
7 123
7 125
7 129
7 133
7 134
7 137
7 142
7 145
7 151
7 152
7 153
7 160
7 163
7 165
7 169
7 174
7 175
7 176
7 179
7 184
7 186
7 188
7 189
7 190
7 191
7 194
7 195
7 197
7 199
7 200
7 202
7 205
7 206
7 207
7 209
7 210
7 211
7 212
7 213
7 217
7 218
7 219
7 221
7 222
7 224
7 226
7 227
7 229
7 232
7 235
7 238
7 239
7 242
7 245
7 247
7 250
7 251
7 252
7 253
7 255
7 256
7 259
7 260
7 262
7 263
7 264
7 265
7 266
7 267
7 268
7 269
7 270
7 271
7 272
7 273
7 274
7 275
7 277
7 278
7 281
8 9
8 11
8 13
8 14
8 17
8 18
8 25
8 26
8 27
8 31
8 32
8 36
8 42
8 44
8 46
8 50
8 51
8 59
8 60
8 69
8 74
8 78
8 79
8 87
8 107
8 120
8 121
8 123
8 129
8 137
8 138
8 150
8 167
8 169
8 184
8 189
8 191
8 195
8 205
8 209
8 210
8 211
8 212
8 219
8 221
8 224
8 232
8 251
8 254
8 259
8 264
8 267
8 269
8 271
8 272
8 274
8 275
8 278
8 280
8 281
9 11
9 13
9 14
9 17
9 18
9 25
9 26
9 27
9 31
9 32
9 36
9 41
9 42
9 43
9 44
9 45
9 46
9 48
9 50
9 51
9 55
9 58
9 59
9 61
9 62
9 66
9 69
9 70
9 75
9 77
9 78
9 79
9 83
9 87
9 92
9 103
9 105
9 107
9 111
9 116
9 118
9 119
9 120
9 122
9 123
9 125
9 129
9 133
9 137
9 138
9 139
9 150
9 152
9 153
9 163
9 167
9 169
9 184
9 186
9 187
9 189
9 190
9 191
9 199
9 205
9 209
9 210
9 211
9 212
9 217
9 218
9 221
9 223
9 224
9 225
9 232
9 234
9 235
9 238
9 250
9 251
9 253
9 254
9 255
9 256
9 259
9 262
9 263
9 264
9 266
9 268
9 270
9 271
9 272
9 273
9 274
9 275
9 281
9 285
10 12
10 15
10 16
10 19
10 20
10 21
10 22
10 23
10 24
10 28
10 29
10 30
10 32
10 33
10 34
10 35
10 37
10 38
10 39
10 40
10 50
10 52
10 53
10 63
10 64
10 65
10 67
10 68
10 71
10 76
10 82
10 88
10 89
10 93
10 94
10 95
10 96
10 97
10 99
10 100
10 104
10 106
10 108
10 109
10 113
10 114
10 132
10 135
10 136
10 141
10 142
10 144
10 145
10 148
10 157
10 159
10 171
10 172
10 173
10 177
10 178
10 180
10 182
10 183
10 187
10 194
10 195
10 196
10 197
10 200
10 202
10 204
10 208
10 223
10 227
10 230
10 233
10 241
10 248
10 251
10 257
10 259
10 283
10 284
10 285
10 287
10 288
10 292
10 293
10 295
11 13
11 14
11 17
11 18
11 25
11 26
11 27
11 30
11 31
11 32
11 36
11 41
11 42
11 44
11 46
11 50
11 51
11 59
11 69
11 72
11 73
11 74
11 75
11 78
11 79
11 87
11 102
11 107
11 120
11 121
11 123
11 129
11 133
11 134
11 137
11 138
11 143
11 148
11 150
11 153
11 157
11 163
11 167
11 168
11 169
11 182
11 184
11 185
11 186
11 187
11 189
11 190
11 191
11 195
11 199
11 200
11 204
11 205
11 209
11 210
11 211
11 212
11 217
11 219
11 221
11 223
11 224
11 230
11 232
11 233
11 241
11 245
11 247
11 251
11 252
11 253
11 254
11 255
11 256
11 259
11 260
11 262
11 263
11 264
11 265
11 267
11 268
11 269
11 270
11 271
11 272
11 274
11 275
11 278
11 281
12 15
12 16
12 19
12 20
12 21
12 22
12 23
12 24
12 28
12 29
12 30
12 32
12 33
12 34
12 35
12 37
12 38
12 39
12 40
12 44
12 47
12 48
12 50
12 52
12 53
12 56
12 58
12 60
12 63
12 64
12 65
12 66
12 67
12 68
12 69
12 70
12 71
12 73
12 76
12 77
12 79
12 81
12 82
12 84
12 85
12 86
12 88
12 89
12 93
12 94
12 95
12 96
12 97
12 100
12 102
12 106
12 114
12 121
12 124
12 125
12 129
12 132
12 141
12 142
12 143
12 145
12 147
12 148
12 151
12 153
12 155
12 156
12 157
12 159
12 160
12 161
12 162
12 165
12 166
12 170
12 171
12 173
12 175
12 177
12 179
12 180
12 182
12 183
12 185
12 187
12 188
12 189
12 194
12 195
12 196
12 199
12 201
12 202
12 204
12 205
12 216
12 218
12 219
12 220
12 221
12 225
12 226
12 231
12 241
12 244
12 255
12 259
12 265
12 269
12 272
12 273
12 280
12 284
12 287
12 292
12 293
12 294
12 296
12 297
12 300
13 14
13 17
13 18
13 25
13 26
13 27
13 31
13 32
13 36
13 48
13 49
13 51
13 54
13 55
13 59
13 60
13 62
13 70
13 74
13 77
13 92
13 107
13 115
13 116
13 120
13 123
13 125
13 129
13 133
13 134
13 150
13 153
13 184
13 186
13 189
13 190
13 191
13 199
13 200
13 205
13 209
13 210
13 213
13 217
13 218
13 224
13 229
13 232
13 235
13 238
13 239
13 242
13 247
13 250
13 251
13 253
13 255
13 256
13 263
13 265
13 266
13 268
13 270
13 271
13 272
13 273
13 274
13 278
13 281
14 17
14 18
14 25
14 26
14 27
14 31
14 32
14 36
14 42
14 43
14 44
14 45
14 47
14 48
14 50
14 51
14 54
14 55
14 57
14 58
14 59
14 62
14 69
14 70
14 72
14 75
14 77
14 78
14 79
14 80
14 87
14 92
14 98
14 107
14 115
14 117
14 120
14 123
14 125
14 129
14 133
14 134
14 137
14 138
14 139
14 150
14 163
14 167
14 169
14 184
14 186
14 189
14 190
14 191
14 199
14 205
14 206
14 207
14 209
14 210
14 211
14 212
14 217
14 218
14 219
14 221
14 224
14 232
14 235
14 238
14 239
14 242
14 245
14 247
14 250
14 251
14 252
14 253
14 254
14 255
14 256
14 259
14 262
14 263
14 264
14 265
14 270
14 271
14 272
14 273
14 274
14 275
14 277
14 278
14 280
14 281
14 285
15 16
15 19
15 20
15 21
15 23
15 24
15 28
15 29
15 30
15 33
15 34
15 35
15 37
15 38
15 39
15 40
15 52
15 53
15 56
15 63
15 64
15 65
15 67
15 68
15 71
15 76
15 84
15 88
15 89
15 94
15 96
15 109
15 114
15 130
15 131
15 141
15 142
15 147
15 148
15 151
15 155
15 159
15 161
15 162
15 165
15 166
15 171
15 173
15 175
15 178
15 179
15 180
15 182
15 183
15 187
15 195
15 196
15 200
15 201
15 202
15 203
15 204
15 208
15 220
15 223
15 241
15 244
15 272
15 288
15 295
15 296
15 300
15 301
16 19
16 20
16 21
16 22
16 23
16 24
16 28
16 29
16 30
16 33
16 34
16 35
16 37
16 38
16 39
16 40
16 52
16 53
16 63
16 64
16 65
16 67
16 68
16 71
16 76
16 81
16 84
16 88
16 94
16 95
16 96
16 104
16 108
16 109
16 113
16 114
16 130
16 132
16 142
16 144
16 148
16 156
16 157
16 159
16 174
16 179
16 180
16 187
16 201
16 202
16 203
16 204
16 220
16 226
16 228
16 233
16 241
16 258
16 284
16 285
16 287
16 288
16 293
16 296
16 297
17 18
17 25
17 26
17 27
17 31
17 32
17 36
17 44
17 47
17 50
17 51
17 59
17 69
17 79
17 87
17 107
17 120
17 123
17 129
17 137
17 150
17 158
17 163
17 167
17 169
17 186
17 187
17 189
17 194
17 199
17 205
17 209
17 210
17 211
17 219
17 221
17 224
17 232
17 247
17 251
17 252
17 254
17 255
17 259
17 260
17 265
17 267
17 268
17 270
17 271
17 272
17 273
17 274
17 278
18 25
18 26
18 27
18 31
18 32
18 36
18 41
18 42
18 46
18 48
18 50
18 54
18 62
18 69
18 70
18 72
18 75
18 78
18 98
18 103
18 107
18 111
18 120
18 121
18 123
18 133
18 134
18 137
18 138
18 139
18 150
18 153
18 163
18 169
18 184
18 186
18 189
18 190
18 191
18 199
18 205
18 209
18 210
18 211
18 212
18 217
18 219
18 221
18 224
18 234
18 245
18 247
18 251
18 252
18 253
18 254
18 255
18 256
18 259
18 260
18 262
18 263
18 264
18 265
18 266
18 267
18 268
18 269
18 270
18 271
18 272
18 273
18 274
18 275
18 277
18 278
18 281
18 285
19 20
19 21
19 22
19 23
19 24
19 28
19 29
19 30
19 33
19 34
19 35
19 37
19 38
19 39
19 40
19 52
19 53
19 56
19 63
19 64
19 65
19 67
19 68
19 71
19 76
19 79
19 81
19 82
19 84
19 88
19 89
19 93
19 94
19 95
19 97
19 99
19 100
19 104
19 109
19 114
19 135
19 139
19 148
19 154
19 158
19 161
19 177
19 180
19 181
19 182
19 187
19 194
19 195
19 197
19 200
19 201
19 202
19 203
19 204
19 226
19 233
19 241
19 248
19 283
19 285
19 287
19 288
19 295
20 21
20 22
20 23
20 24
20 28
20 29
20 30
20 33
20 34
20 35
20 37
20 38
20 39
20 40
20 52
20 53
20 63
20 64
20 65
20 67
20 68
20 71
20 76
20 81
20 82
20 84
20 88
20 89
20 94
20 95
20 96
20 99
20 100
20 108
20 109
20 113
20 114
20 126
20 131
20 132
20 141
20 143
20 148
20 157
20 171
20 179
20 180
20 187
20 208
20 226
20 227
20 233
20 236
20 240
20 241
20 258
20 284
20 285
20 287
20 293
20 295
20 297
21 22
21 23
21 24
21 28
21 29
21 30
21 33
21 34
21 35
21 37
21 38
21 39
21 40
21 52
21 53
21 56
21 63
21 64
21 65
21 67
21 68
21 71
21 76
21 81
21 82
21 84
21 85
21 88
21 89
21 93
21 94
21 95
21 96
21 97
21 99
21 100
21 104
21 106
21 108
21 109
21 113
21 114
21 124
21 128
21 130
21 131
21 132
21 135
21 136
21 141
21 142
21 143
21 144
21 147
21 148
21 151
21 154
21 155
21 156
21 157
21 158
21 159
21 160
21 161
21 162
21 164
21 165
21 168
21 170
21 171
21 172
21 173
21 174
21 177
21 178
21 179
21 180
21 181
21 182
21 183
21 185
21 187
21 188
21 193
21 194
21 195
21 196
21 197
21 200
21 201
21 202
21 203
21 204
21 208
21 226
21 231
21 233
21 236
21 240
21 241
21 244
21 255
21 258
21 283
21 284
21 285
21 286
21 287
21 288
21 291
21 292
21 293
21 295
21 296
21 297
21 300
22 23
22 24
22 28
22 29
22 30
22 32
22 33
22 34
22 35
22 37
22 38
22 39
22 50
22 52
22 53
22 56
22 63
22 64
22 65
22 67
22 68
22 71
22 76
22 81
22 82
22 84
22 88
22 93
22 94
22 95
22 96
22 99
22 100
22 102
22 104
22 108
22 109
22 113
22 114
22 130
22 131
22 132
22 135
22 141
22 143
22 148
22 157
22 161
22 168
22 171
22 173
22 178
22 179
22 180
22 183
22 188
22 195
22 197
22 202
22 204
22 208
22 220
22 223
22 226
22 227
22 228
22 231
22 233
22 240
22 241
22 244
22 259
22 283
22 284
22 285
22 286
22 287
22 288
22 295
22 297
23 24
23 28
23 29
23 30
23 32
23 33
23 34
23 35
23 37
23 38
23 39
23 40
23 52
23 53
23 56
23 63
23 64
23 65
23 67
23 68
23 71
23 73
23 76
23 81
23 85
23 88
23 89
23 93
23 94
23 95
23 96
23 104
23 113
23 114
23 120
23 124
23 132
23 141
23 142
23 145
23 147
23 148
23 151
23 154
23 155
23 157
23 160
23 162
23 165
23 166
23 173
23 178
23 179
23 180
23 183
23 185
23 188
23 196
23 202
23 204
23 208
23 226
23 227
23 233
23 236
23 241
23 259
23 269
23 284
23 287
23 292
23 293
23 297
24 28
24 29
24 30
24 33
24 34
24 37
24 38
24 39
24 40
24 52
24 53
24 56
24 63
24 64
24 65
24 67
24 68
24 71
24 76
24 86
24 89
24 132
24 142
24 144
24 145
24 147
24 154
24 155
24 156
24 161
24 162
24 164
24 165
24 175
24 176
24 180
24 185
24 187
24 196
24 208
24 241
24 285
24 288
24 292
24 296
24 300
25 26
25 27
25 31
25 32
25 36
25 41
25 44
25 50
25 51
25 59
25 60
25 73
25 74
25 75
25 79
25 87
25 92
25 107
25 120
25 121
25 123
25 129
25 134
25 163
25 167
25 169
25 184
25 186
25 191
25 210
25 211
25 212
25 221
25 232
25 251
25 254
25 259
25 264
25 265
25 269
25 272
25 274
25 278
26 27
26 31
26 32
26 36
26 41
26 42
26 43
26 44
26 47
26 48
26 49
26 54
26 57
26 61
26 62
26 69
26 70
26 72
26 73
26 74
26 77
26 78
26 80
26 92
26 101
26 103
26 107
26 111
26 115
26 116
26 117
26 120
26 123
26 125
26 129
26 133
26 137
26 138
26 150
26 163
26 169
26 184
26 186
26 189
26 190
26 191
26 199
26 205
26 206
26 207
26 209
26 210
26 212
26 213
26 217
26 218
26 219
26 221
26 224
26 229
26 232
26 235
26 238
26 239
26 242
26 245
26 247
26 250
26 251
26 252
26 253
26 255
26 256
26 259
26 262
26 263
26 264
26 267
26 268
26 269
26 270
26 271
26 272
26 273
26 277
26 278
26 280
26 281
27 31
27 32
27 36
27 44
27 50
27 51
27 59
27 79
27 84
27 87
27 88
27 120
27 123
27 129
27 131
27 134
27 137
27 138
27 152
27 163
27 167
27 169
27 184
27 186
27 199
27 200
27 209
27 210
27 211
27 212
27 217
27 245
27 247
27 251
27 252
27 253
27 254
27 255
27 258
27 260
27 262
27 263
27 264
27 265
27 267
27 270
27 271
27 272
27 274
27 277
27 278
27 281
28 29
28 30
28 33
28 34
28 35
28 37
28 38
28 39
28 40
28 52
28 53
28 56
28 63
28 64
28 65
28 67
28 68
28 71
28 76
28 81
28 82
28 84
28 85
28 88
28 89
28 97
28 109
28 124
28 128
28 135
28 141
28 142
28 145
28 147
28 148
28 151
28 154
28 155
28 156
28 158
28 159
28 160
28 162
28 164
28 165
28 166
28 173
28 176
28 179
28 180
28 181
28 182
28 183
28 187
28 188
28 194
28 198
28 200
28 201
28 202
28 203
28 204
28 208
28 223
28 226
28 227
28 228
28 231
28 236
28 241
28 257
28 258
28 265
28 266
28 284
28 285
28 287
28 288
28 291
28 292
28 293
28 296
28 297
28 300
29 30
29 33
29 34
29 35
29 37
29 38
29 39
29 40
29 52
29 53
29 56
29 63
29 64
29 65
29 67
29 68
29 71
29 76
29 81
29 82
29 84
29 85
29 86
29 88
29 89
29 93
29 94
29 95
29 96
29 97
29 100
29 104
29 106
29 108
29 113
29 114
29 124
29 141
29 142
29 143
29 147
29 148
29 151
29 154
29 155
29 157
29 159
29 160
29 162
29 165
29 172
29 173
29 174
29 178
29 179
29 180
29 182
29 183
29 185
29 187
29 188
29 194
29 195
29 196
29 200
29 201
29 202
29 204
29 208
29 219
29 223
29 226
29 231
29 233
29 241
29 257
29 258
29 284
29 287
29 293
29 295
29 296
29 297
29 300
29 301
30 33
30 34
30 35
30 37
30 38
30 39
30 40
30 52
30 53
30 56
30 63
30 64
30 65
30 67
30 68
30 71
30 76
30 81
30 82
30 84
30 85
30 88
30 89
30 93
30 94
30 95
30 96
30 97
30 98
30 99
30 100
30 104
30 106
30 108
30 109
30 113
30 114
30 124
30 128
30 133
30 140
30 141
30 142
30 143
30 145
30 147
30 148
30 151
30 154
30 155
30 156
30 157
30 159
30 160
30 161
30 162
30 165
30 174
30 176
30 178
30 179
30 180
30 181
30 182
30 183
30 185
30 187
30 188
30 194
30 196
30 200
30 201
30 202
30 203
30 204
30 205
30 208
30 219
30 223
30 224
30 226
30 231
30 232
30 233
30 241
30 244
30 255
30 284
30 285
30 286
30 287
30 288
30 292
30 295
30 297
30 300
30 301
31 32
31 36
31 41
31 42
31 46
31 47
31 49
31 50
31 51
31 54
31 55
31 57
31 59
31 61
31 62
31 69
31 70
31 72
31 73
31 74
31 75
31 77
31 78
31 80
31 92
31 98
31 101
31 107
31 118
31 120
31 121
31 122
31 123
31 129
31 133
31 134
31 137
31 138
31 139
31 150
31 153
31 163
31 167
31 169
31 184
31 186
31 189
31 191
31 199
31 204
31 205
31 209
31 210
31 211
31 212
31 217
31 218
31 219
31 221
31 224
31 229
31 232
31 234
31 235
31 239
31 243
31 245
31 247
31 250
31 251
31 252
31 253
31 256
31 259
31 260
31 262
31 263
31 264
31 265
31 266
31 267
31 268
31 269
31 270
31 271
31 272
31 273
31 274
31 275
31 277
31 278
31 280
31 281
31 285
32 36
32 38
32 41
32 42
32 44
32 45
32 47
32 48
32 50
32 55
32 57
32 58
32 60
32 61
32 62
32 66
32 69
32 70
32 72
32 75
32 77
32 78
32 80
32 98
32 101
32 116
32 117
32 120
32 121
32 123
32 125
32 129
32 133
32 137
32 153
32 163
32 167
32 169
32 184
32 186
32 189
32 190
32 199
32 204
32 205
32 207
32 209
32 210
32 211
32 212
32 217
32 218
32 219
32 224
32 229
32 232
32 234
32 235
32 242
32 245
32 251
32 255
32 256
32 259
32 260
32 262
32 263
32 264
32 268
32 270
32 271
32 272
32 273
32 275
32 278
32 280
32 281
33 34
33 35
33 37
33 38
33 39
33 40
33 52
33 53
33 56
33 63
33 64
33 65
33 67
33 68
33 71
33 76
33 81
33 82
33 84
33 85
33 88
33 89
33 94
33 95
33 96
33 97
33 99
33 100
33 104
33 106
33 108
33 109
33 113
33 114
33 140
33 142
33 143
33 144
33 147
33 148
33 151
33 154
33 155
33 157
33 160
33 161
33 162
33 171
33 172
33 173
33 177
33 179
33 180
33 181
33 182
33 183
33 185
33 187
33 188
33 195
33 196
33 201
33 202
33 203
33 204
33 205
33 208
33 219
33 224
33 226
33 227
33 228
33 231
33 241
33 283
33 284
33 285
33 286
33 287
33 288
33 290
33 291
33 292
33 295
33 297
33 300
33 301
34 35
34 37
34 38
34 39
34 40
34 52
34 53
34 56
34 63
34 64
34 65
34 67
34 68
34 71
34 76
34 79
34 81
34 82
34 84
34 85
34 86
34 88
34 89
34 93
34 94
34 95
34 96
34 97
34 99
34 100
34 104
34 106
34 108
34 109
34 113
34 114
34 124
34 132
34 135
34 139
34 141
34 142
34 143
34 145
34 147
34 148
34 151
34 154
34 155
34 157
34 158
34 159
34 160
34 161
34 162
34 168
34 170
34 171
34 172
34 173
34 174
34 177
34 178
34 179
34 180
34 181
34 182
34 183
34 185
34 187
34 188
34 194
34 195
34 196
34 197
34 198
34 200
34 201
34 202
34 203
34 204
34 208
34 226
34 227
34 231
34 233
34 240
34 241
34 244
34 248
34 282
34 284
34 285
34 286
34 287
34 288
34 291
34 292
34 293
34 295
34 297
34 300
34 301
35 37
35 38
35 39
35 40
35 52
35 53
35 56
35 63
35 64
35 65
35 67
35 68
35 71
35 76
35 81
35 82
35 84
35 85
35 86
35 88
35 89
35 93
35 94
35 95
35 96
35 97
35 100
35 104
35 106
35 109
35 113
35 114
35 124
35 128
35 132
35 135
35 140
35 141
35 142
35 143
35 144
35 147
35 148
35 151
35 154
35 155
35 156
35 157
35 158
35 159
35 160
35 161
35 162
35 165
35 168
35 173
35 174
35 176
35 178
35 179
35 180
35 182
35 183
35 185
35 187
35 188
35 194
35 195
35 196
35 197
35 198
35 200
35 201
35 202
35 203
35 204
35 205
35 208
35 219
35 220
35 223
35 226
35 228
35 231
35 233
35 240
35 241
35 244
35 255
35 282
35 284
35 285
35 287
35 291
35 292
35 293
35 295
35 296
35 297
35 300
36 41
36 42
36 43
36 46
36 48
36 50
36 54
36 58
36 60
36 61
36 66
36 69
36 70
36 73
36 74
36 75
36 83
36 91
36 98
36 101
36 105
36 112
36 115
36 118
36 119
36 120
36 121
36 122
36 123
36 131
36 134
36 153
36 169
36 186
36 189
36 190
36 195
36 200
36 210
36 222
36 224
36 225
36 232
36 246
36 247
36 251
36 255
36 262
36 263
36 265
36 268
36 270
36 273
36 285
37 38
37 39
37 40
37 52
37 53
37 56
37 63
37 64
37 65
37 67
37 68
37 71
37 76
37 82
37 84
37 85
37 86
37 88
37 89
37 94
37 96
37 97
37 106
37 114
37 124
37 128
37 131
37 135
37 140
37 141
37 142
37 147
37 148
37 151
37 155
37 156
37 157
37 159
37 160
37 161
37 162
37 164
37 165
37 166
37 171
37 172
37 173
37 174
37 180
37 181
37 182
37 183
37 185
37 187
37 194
37 195
37 196
37 197
37 200
37 201
37 202
37 203
37 204
37 208
37 220
37 223
37 226
37 228
37 231
37 236
37 240
37 241
37 248
37 257
37 258
37 266
37 268
37 284
37 285
37 288
37 292
37 293
37 294
37 295
37 297
37 300
37 301
38 39
38 40
38 50
38 52
38 53
38 56
38 59
38 63
38 64
38 65
38 67
38 68
38 71
38 76
38 79
38 80
38 81
38 82
38 84
38 85
38 88
38 89
38 93
38 94
38 95
38 96
38 97
38 99
38 100
38 104
38 106
38 108
38 109
38 113
38 114
38 118
38 122
38 124
38 131
38 133
38 136
38 137
38 139
38 140
38 141
38 142
38 143
38 145
38 147
38 148
38 151
38 154
38 156
38 157
38 159
38 160
38 170
38 173
38 175
38 177
38 178
38 180
38 182
38 183
38 185
38 187
38 188
38 190
38 194
38 195
38 196
38 198
38 201
38 202
38 203
38 204
38 208
38 219
38 220
38 223
38 226
38 228
38 231
38 233
38 236
38 241
38 255
38 258
38 259
38 268
38 282
38 284
38 285
38 286
38 287
38 288
38 291
38 295
38 297
38 300
39 40
39 52
39 53
39 56
39 63
39 64
39 65
39 67
39 68
39 71
39 76
39 82
39 88
39 89
39 93
39 96
39 109
39 130
39 132
39 139
39 142
39 143
39 147
39 148
39 154
39 156
39 159
39 161
39 162
39 164
39 165
39 166
39 173
39 176
39 177
39 178
39 179
39 180
39 181
39 182
39 183
39 185
39 193
39 200
39 202
39 203
39 204
39 223
39 226
39 227
39 228
39 230
39 231
39 240
39 241
39 269
39 272
39 273
39 282
39 285
39 288
39 292
39 293
39 294
39 295
39 296
40 52
40 53
40 56
40 63
40 64
40 65
40 67
40 68
40 71
40 76
40 82
40 84
40 88
40 89
40 93
40 94
40 95
40 96
40 97
40 109
40 114
40 124
40 130
40 132
40 135
40 136
40 140
40 141
40 142
40 145
40 147
40 148
40 151
40 155
40 156
40 157
40 159
40 160
40 161
40 162
40 164
40 165
40 170
40 173
40 174
40 175
40 176
40 178
40 179
40 180
40 181
40 182
40 185
40 187
40 188
40 193
40 194
40 195
40 196
40 200
40 201
40 202
40 204
40 208
40 214
40 223
40 226
40 228
40 231
40 233
40 240
40 241
40 244
40 265
40 268
40 284
40 285
40 286
40 287
40 291
40 293
40 294
40 295
40 296
40 297
40 300
40 301
41 42
41 43
41 44
41 45
41 46
41 47
41 48
41 49
41 50
41 51
41 54
41 55
41 57
41 58
41 59
41 60
41 61
41 62
41 66
41 69
41 70
41 72
41 73
41 74
41 75
41 77
41 78
41 80
41 92
41 103
41 105
41 107
41 111
41 112
41 117
41 118
41 119
41 121
41 122
41 125
41 129
41 134
41 163
41 167
41 184
41 186
41 189
41 190
41 191
41 199
41 204
41 206
41 207
41 209
41 210
41 211
41 212
41 216
41 217
41 218
41 221
41 222
41 225
41 229
41 235
41 238
41 239
41 245
41 246
41 253
41 256
41 259
41 263
41 264
41 265
41 267
41 268
41 270
41 275
41 277
41 278
41 281
42 44
42 45
42 46
42 48
42 49
42 50
42 51
42 54
42 55
42 57
42 58
42 59
42 60
42 61
42 62
42 66
42 69
42 70
42 72
42 74
42 75
42 77
42 78
42 79
42 80
42 83
42 87
42 91
42 92
42 94
42 98
42 101
42 103
42 105
42 107
42 111
42 112
42 115
42 116
42 117
42 118
42 119
42 120
42 121
42 122
42 125
42 129
42 133
42 137
42 138
42 150
42 152
42 153
42 163
42 167
42 169
42 184
42 189
42 190
42 191
42 199
42 204
42 206
42 207
42 210
42 211
42 212
42 217
42 218
42 222
42 224
42 225
42 229
42 232
42 234
42 235
42 238
42 239
42 242
42 245
42 246
42 247
42 250
42 251
42 252
42 253
42 254
42 255
42 256
42 259
42 260
42 263
42 264
42 265
42 266
42 268
42 270
42 271
42 273
42 275
42 277
42 278
42 280
42 281
43 44
43 45
43 46
43 47
43 48
43 49
43 50
43 54
43 55
43 57
43 58
43 59
43 60
43 61
43 62
43 66
43 69
43 70
43 72
43 73
43 74
43 75
43 77
43 78
43 79
43 80
43 83
43 91
43 92
43 98
43 101
43 103
43 105
43 107
43 112
43 117
43 118
43 119
43 120
43 121
43 122
43 125
43 134
43 153
43 186
43 190
43 206
43 207
43 209
43 210
43 217
43 222
43 225
43 229
43 232
43 235
43 238
43 246
43 247
43 253
43 255
43 256
43 259
43 262
43 268
43 270
43 271
44 45
44 46
44 47
44 48
44 49
44 50
44 51
44 54
44 55
44 57
44 58
44 59
44 60
44 62
44 66
44 69
44 70
44 72
44 73
44 74
44 75
44 77
44 78
44 79
44 80
44 83
44 87
44 92
44 98
44 107
44 115
44 117
44 121
44 123
44 129
44 133
44 137
44 141
44 163
44 167
44 169
44 189
44 190
44 205
44 206
44 207
44 210
44 211
44 217
44 223
44 224
44 227
44 229
44 235
44 238
44 247
44 251
44 254
44 256
44 258
44 259
44 260
44 263
44 264
44 268
44 269
44 270
44 271
44 272
44 273
44 274
44 275
44 280
44 281
45 46
45 47
45 48
45 49
45 50
45 55
45 57
45 58
45 59
45 60
45 62
45 66
45 70
45 72
45 73
45 74
45 75
45 77
45 78
45 79
45 80
45 87
45 105
45 112
45 117
45 118
45 120
45 121
45 137
45 163
45 169
45 183
45 190
45 191
45 205
45 206
45 207
45 209
45 210
45 211
45 217
45 229
45 235
45 238
45 239
45 259
45 264
45 265
45 267
45 268
45 270
45 271
45 275
46 47
46 48
46 49
46 50
46 54
46 55
46 57
46 58
46 59
46 60
46 61
46 62
46 66
46 69
46 70
46 72
46 73
46 74
46 75
46 77
46 78
46 80
46 87
46 92
46 98
46 103
46 107
46 111
46 116
46 117
46 121
46 125
46 129
46 133
46 137
46 138
46 150
46 153
46 163
46 169
46 184
46 186
46 189
46 190
46 191
46 205
46 207
46 210
46 211
46 213
46 216
46 217
46 218
46 224
46 225
46 229
46 232
46 234
46 235
46 238
46 239
46 245
46 252
46 253
46 256
46 259
46 260
46 262
46 263
46 264
46 265
46 268
46 271
46 273
46 275
46 277
47 48
47 49
47 50
47 54
47 55
47 57
47 58
47 59
47 60
47 62
47 66
47 69
47 70
47 72
47 73
47 74
47 75
47 77
47 78
47 80
47 92
47 98
47 101
47 103
47 107
47 112
47 116
47 117
47 120
47 121
47 125
47 133
47 163
47 184
47 190
47 205
47 206
47 207
47 209
47 210
47 211
47 216
47 217
47 218
47 222
47 225
47 229
47 235
47 239
47 243
47 251
47 253
47 256
47 259
47 262
47 263
47 264
47 266
47 267
47 268
47 271
47 273
47 275
47 281
48 50
48 51
48 54
48 55
48 57
48 58
48 59
48 60
48 61
48 62
48 66
48 69
48 70
48 72
48 73
48 74
48 75
48 77
48 78
48 80
48 92
48 98
48 107
48 117
48 120
48 121
48 125
48 129
48 133
48 137
48 152
48 153
48 163
48 169
48 184
48 189
48 190
48 191
48 206
48 207
48 209
48 210
48 211
48 213
48 216
48 217
48 221
48 229
48 235
48 238
48 239
48 242
48 247
48 250
48 253
48 255
48 256
48 259
48 262
48 263
48 264
48 265
48 267
48 268
48 270
48 271
48 273
48 275
48 277
48 281
49 50
49 54
49 55
49 57
49 58
49 59
49 60
49 61
49 62
49 66
49 69
49 70
49 72
49 73
49 74
49 75
49 77
49 78
49 79
49 80
49 83
49 87
49 91
49 92
49 98
49 101
49 103
49 105
49 107
49 111
49 112
49 115
49 116
49 117
49 118
49 119
49 121
49 122
49 125
49 129
49 134
49 153
49 163
49 169
49 184
49 189
49 191
49 206
49 207
49 210
49 213
49 217
49 218
49 222
49 225
49 229
49 235
49 238
49 239
49 242
49 243
49 247
49 250
49 253
49 256
49 263
49 264
49 265
49 267
49 268
49 270
49 275
49 277
49 278
49 281
50 54
50 55
50 57
50 58
50 60
50 61
50 62
50 66
50 69
50 70
50 73
50 74
50 75
50 77
50 78
50 87
50 91
50 98
50 107
50 111
50 116
50 117
50 121
50 123
50 125
50 129
50 163
50 167
50 169
50 182
50 184
50 205
50 206
50 207
50 210
50 211
50 217
50 224
50 225
50 229
50 232
50 235
50 239
50 245
50 250
50 251
50 254
50 256
50 259
50 260
50 263
50 264
50 265
50 270
50 272
50 273
50 275
50 277
50 278
50 281
51 54
51 58
51 59
51 60
51 61
51 69
51 70
51 72
51 73
51 78
51 87
51 92
51 107
51 112
51 116
51 120
51 123
51 125
51 129
51 137
51 167
51 169
51 187
51 189
51 190
51 205
51 210
51 211
51 216
51 217
51 219
51 224
51 235
51 239
51 242
51 245
51 250
51 251
51 254
51 255
51 256
51 262
51 263
51 268
51 270
51 271
51 272
51 273
51 275
51 277
52 53
52 56
52 63
52 64
52 65
52 67
52 68
52 71
52 76
52 81
52 84
52 85
52 86
52 88
52 89
52 94
52 95
52 96
52 97
52 100
52 102
52 104
52 108
52 109
52 113
52 114
52 131
52 132
52 135
52 141
52 142
52 143
52 144
52 148
52 151
52 155
52 156
52 157
52 158
52 159
52 160
52 165
52 170
52 171
52 174
52 178
52 179
52 180
52 184
52 187
52 188
52 194
52 195
52 200
52 201
52 202
52 203
52 204
52 208
52 220
52 223
52 226
52 228
52 231
52 233
52 240
52 241
52 255
52 272
52 283
52 284
52 287
52 291
52 292
52 293
52 297
52 300
52 301
53 56
53 63
53 64
53 65
53 67
53 68
53 71
53 76
53 82
53 84
53 85
53 86
53 88
53 89
53 94
53 96
53 97
53 100
53 104
53 106
53 109
53 114
53 124
53 128
53 132
53 136
53 141
53 142
53 143
53 147
53 148
53 151
53 155
53 157
53 159
53 162
53 165
53 168
53 170
53 173
53 174
53 175
53 179
53 180
53 182
53 183
53 185
53 187
53 188
53 194
53 196
53 200
53 201
53 202
53 203
53 204
53 208
53 223
53 224
53 226
53 227
53 228
53 231
53 233
53 240
53 241
53 244
53 248
53 258
53 268
53 272
53 282
53 284
53 286
53 287
53 291
53 292
53 293
53 295
53 296
53 297
53 300
53 301
54 55
54 57
54 58
54 59
54 60
54 61
54 62
54 66
54 69
54 70
54 72
54 73
54 75
54 78
54 80
54 83
54 87
54 90
54 91
54 92
54 98
54 101
54 105
54 107
54 111
54 112
54 116
54 117
54 118
54 119
54 121
54 122
54 125
54 129
54 133
54 134
54 137
54 150
54 152
54 153
54 163
54 184
54 186
54 189
54 190
54 191
54 199
54 205
54 206
54 207
54 211
54 212
54 216
54 217
54 221
54 222
54 224
54 225
54 234
54 235
54 238
54 239
54 242
54 243
54 245
54 246
54 247
54 250
54 251
54 252
54 253
54 254
54 255
54 256
54 259
54 260
54 262
54 264
54 265
54 266
54 268
54 269
54 270
54 271
54 273
54 274
54 277
54 278
55 57
55 58
55 59
55 60
55 61
55 62
55 66
55 69
55 70
55 72
55 73
55 74
55 75
55 77
55 78
55 80
55 83
55 87
55 92
55 98
55 103
55 105
55 107
55 117
55 118
55 119
55 120
55 121
55 122
55 125
55 129
55 137
55 152
55 163
55 190
55 191
55 204
55 205
55 206
55 207
55 209
55 210
55 211
55 217
55 225
55 232
55 234
55 235
55 238
55 239
55 247
55 250
55 251
55 253
55 255
55 259
55 263
55 264
55 265
55 266
55 268
55 269
55 271
55 273
55 275
55 278
55 281
56 63
56 64
56 65
56 67
56 68
56 71
56 76
56 84
56 89
56 94
56 96
56 109
56 124
56 130
56 136
56 142
56 147
56 148
56 151
56 159
56 162
56 171
56 173
56 180
56 182
56 185
56 188
56 196
56 197
56 201
56 202
56 204
56 208
56 228
56 230
56 241
56 283
56 285
56 287
56 288
56 295
56 297
56 300
56 301
57 58
57 59
57 60
57 61
57 62
57 66
57 70
57 72
57 73
57 74
57 75
57 77
57 78
57 80
57 83
57 87
57 92
57 101
57 103
57 107
57 111
57 115
57 116
57 117
57 120
57 121
57 125
57 129
57 134
57 153
57 163
57 184
57 190
57 191
57 206
57 207
57 209
57 211
57 217
57 218
57 219
57 224
57 225
57 229
57 235
57 238
57 239
57 243
57 245
57 251
57 253
57 256
57 259
57 262
57 263
57 264
57 266
57 267
57 268
57 269
57 270
57 271
57 274
57 275
57 277
57 278
57 281
58 59
58 60
58 61
58 62
58 66
58 69
58 70
58 72
58 73
58 74
58 75
58 77
58 78
58 79
58 80
58 83
58 98
58 107
58 111
58 112
58 115
58 117
58 118
58 119
58 120
58 121
58 122
58 125
58 129
58 163
58 167
58 190
58 191
58 206
58 207
58 209
58 210
58 211
58 213
58 216
58 217
58 222
58 225
58 229
58 235
58 238
58 239
58 242
58 245
58 246
58 247
58 252
58 259
58 264
58 268
58 271
58 273
58 274
58 275
58 281
59 60
59 61
59 62
59 66
59 69
59 70
59 72
59 73
59 75
59 77
59 78
59 80
59 83
59 87
59 90
59 92
59 98
59 107
59 111
59 112
59 115
59 116
59 118
59 119
59 120
59 121
59 122
59 123
59 125
59 129
59 133
59 134
59 137
59 150
59 153
59 161
59 163
59 167
59 169
59 184
59 189
59 190
59 191
59 205
59 210
59 211
59 213
59 216
59 217
59 219
59 221
59 224
59 228
59 229
59 232
59 235
59 241
59 242
59 245
59 251
59 252
59 253
59 254
59 255
59 259
59 262
59 263
59 264
59 265
59 268
59 270
59 272
59 273
59 275
59 277
59 280
59 281
59 282
60 61
60 62
60 66
60 69
60 70
60 72
60 73
60 74
60 75
60 77
60 78
60 80
60 83
60 91
60 92
60 98
60 101
60 103
60 105
60 107
60 111
60 112
60 115
60 116
60 117
60 118
60 119
60 120
60 121
60 122
60 125
60 134
60 153
60 163
60 167
60 169
60 183
60 184
60 186
60 187
60 189
60 190
60 191
60 206
60 207
60 210
60 213
60 216
60 217
60 222
60 225
60 229
60 232
60 235
60 245
60 246
60 247
60 253
60 255
60 262
60 265
60 268
60 270
60 271
60 273
60 275
60 281
61 66
61 69
61 70
61 72
61 73
61 74
61 75
61 77
61 78
61 80
61 83
61 91
61 92
61 98
61 103
61 105
61 107
61 112
61 115
61 116
61 118
61 119
61 121
61 122
61 129
61 133
61 134
61 138
61 153
61 163
61 167
61 184
61 186
61 189
61 199
61 207
61 211
61 216
61 217
61 222
61 224
61 225
61 235
61 238
61 245
61 246
61 247
61 252
61 254
61 255
61 256
61 260
61 262
61 263
61 264
61 265
61 266
61 268
61 269
61 270
61 273
62 66
62 69
62 70
62 72
62 73
62 74
62 75
62 77
62 78
62 80
62 83
62 92
62 101
62 105
62 107
62 117
62 119
62 120
62 121
62 125
62 129
62 133
62 137
62 153
62 163
62 184
62 186
62 191
62 199
62 206
62 207
62 209
62 210
62 211
62 212
62 213
62 216
62 217
62 218
62 221
62 222
62 225
62 229
62 232
62 235
62 238
62 239
62 242
62 243
62 245
62 246
62 250
62 252
62 253
62 256
62 259
62 263
62 265
62 267
62 268
62 273
62 277
62 278
62 281
63 64
63 65
63 67
63 68
63 71
63 73
63 76
63 82
63 84
63 85
63 88
63 89
63 93
63 94
63 96
63 97
63 106
63 109
63 114
63 124
63 128
63 130
63 132
63 135
63 136
63 140
63 141
63 142
63 147
63 148
63 151
63 154
63 155
63 156
63 157
63 159
63 162
63 164
63 165
63 168
63 173
63 174
63 175
63 179
63 180
63 181
63 182
63 183
63 185
63 187
63 188
63 194
63 196
63 200
63 201
63 202
63 203
63 204
63 208
63 220
63 224
63 226
63 228
63 230
63 231
63 233
63 236
63 240
63 241
63 244
63 266
63 268
63 282
63 284
63 285
63 287
63 288
63 292
63 293
63 294
63 295
63 296
63 297
63 300
64 65
64 67
64 68
64 71
64 76
64 84
64 85
64 86
64 88
64 89
64 93
64 94
64 96
64 97
64 100
64 106
64 109
64 114
64 124
64 128
64 130
64 131
64 132
64 136
64 140
64 141
64 142
64 143
64 145
64 147
64 148
64 151
64 154
64 155
64 156
64 157
64 158
64 159
64 160
64 161
64 162
64 164
64 165
64 166
64 171
64 172
64 173
64 174
64 175
64 176
64 177
64 178
64 179
64 180
64 181
64 182
64 183
64 185
64 187
64 188
64 193
64 194
64 195
64 196
64 197
64 200
64 201
64 202
64 203
64 204
64 205
64 208
64 218
64 219
64 223
64 226
64 227
64 228
64 230
64 231
64 236
64 240
64 241
64 244
64 248
64 258
64 268
64 272
64 274
64 283
64 284
64 285
64 286
64 288
64 289
64 291
64 293
64 295
64 296
64 297
64 300
64 301
65 67
65 68
65 71
65 76
65 81
65 84
65 86
65 88
65 89
65 93
65 94
65 96
65 97
65 109
65 114
65 126
65 130
65 131
65 136
65 141
65 143
65 147
65 148
65 151
65 155
65 157
65 161
65 165
65 170
65 171
65 173
65 177
65 179
65 181
65 188
65 195
65 196
65 198
65 200
65 201
65 202
65 203
65 204
65 208
65 220
65 223
65 226
65 227
65 228
65 230
65 231
65 236
65 240
65 241
65 244
65 248
65 257
65 265
65 266
65 268
65 272
65 274
65 284
65 285
65 287
65 292
65 297
65 301
66 69
66 70
66 72
66 73
66 74
66 75
66 77
66 78
66 80
66 83
66 87
66 91
66 92
66 98
66 101
66 105
66 107
66 112
66 115
66 117
66 118
66 119
66 121
66 122
66 125
66 129
66 133
66 134
66 153
66 163
66 169
66 186
66 190
66 206
66 207
66 211
66 217
66 218
66 222
66 225
66 229
66 235
66 238
66 245
66 246
66 247
66 252
66 253
66 255
66 262
66 263
66 264
66 268
66 270
66 271
67 68
67 71
67 76
67 82
67 85
67 88
67 89
67 95
67 99
67 106
67 109
67 113
67 114
67 124
67 132
67 142
67 151
67 154
67 156
67 157
67 158
67 164
67 165
67 168
67 175
67 180
67 182
67 196
67 200
67 202
67 208
67 220
67 226
67 228
67 240
67 241
67 265
67 268
67 283
67 286
67 291
67 293
67 296
67 297
68 71
68 76
68 89
68 132
68 159
68 161
68 170
68 180
68 181
68 182
68 202
68 204
68 224
68 241
68 272
68 274
68 284
68 288
68 293
68 294
69 70
69 72
69 73
69 74
69 75
69 77
69 78
69 83
69 87
69 92
69 98
69 101
69 107
69 111
69 112
69 116
69 120
69 121
69 122
69 125
69 129
69 133
69 137
69 138
69 139
69 150
69 153
69 163
69 167
69 169
69 184
69 186
69 187
69 189
69 190
69 199
69 205
69 206
69 207
69 209
69 210
69 211
69 212
69 213
69 216
69 219
69 221
69 222
69 224
69 225
69 229
69 232
69 234
69 235
69 238
69 239
69 242
69 245
69 246
69 247
69 250
69 251
69 252
69 253
69 254
69 255
69 256
69 259
69 260
69 262
69 263
69 264
69 265
69 266
69 267
69 268
69 269
69 270
69 273
69 275
69 277
69 278
69 280
69 281
70 72
70 73
70 74
70 75
70 77
70 78
70 80
70 83
70 87
70 90
70 92
70 98
70 103
70 107
70 111
70 115
70 116
70 117
70 121
70 122
70 123
70 125
70 129
70 133
70 134
70 137
70 138
70 139
70 150
70 152
70 153
70 163
70 167
70 169
70 184
70 186
70 189
70 190
70 191
70 205
70 206
70 207
70 209
70 210
70 211
70 213
70 217
70 219
70 224
70 229
70 232
70 238
70 239
70 242
70 245
70 247
70 250
70 251
70 252
70 253
70 255
70 256
70 259
70 260
70 262
70 263
70 264
70 265
70 266
70 267
70 268
70 269
70 270
70 271
70 272
70 273
70 275
70 277
70 278
70 280
70 281
71 76
71 84
71 85
71 86
71 88
71 89
71 94
71 96
71 97
71 109
71 114
71 124
71 128
71 132
71 139
71 142
71 144
71 147
71 148
71 151
71 155
71 156
71 159
71 161
71 162
71 165
71 173
71 174
71 176
71 179
71 180
71 182
71 183
71 185
71 187
71 195
71 196
71 197
71 200
71 201
71 202
71 204
71 205
71 208
71 231
71 241
71 268
71 284
71 285
71 287
71 288
71 292
71 293
71 295
71 297
71 300
71 301
72 73
72 74
72 75
72 77
72 78
72 80
72 92
72 98
72 107
72 112
72 115
72 116
72 117
72 120
72 121
72 125
72 129
72 132
72 133
72 137
72 153
72 163
72 167
72 169
72 184
72 189
72 190
72 191
72 205
72 206
72 207
72 209
72 210
72 211
72 216
72 222
72 225
72 229
72 235
72 238
72 239
72 242
72 245
72 250
72 251
72 253
72 255
72 256
72 259
72 262
72 263
72 264
72 265
72 268
72 270
72 271
72 275
72 277
72 278
72 280
72 281
73 74
73 75
73 77
73 78
73 80
73 84
73 92
73 98
73 101
73 103
73 107
73 111
73 116
73 117
73 121
73 125
73 129
73 133
73 153
73 163
73 184
73 186
73 190
73 191
73 205
73 206
73 207
73 209
73 211
73 213
73 216
73 217
73 218
73 222
73 224
73 225
73 229
73 232
73 235
73 239
73 242
73 243
73 246
73 252
73 253
73 255
73 256
73 263
73 264
73 265
73 266
73 267
73 268
73 269
73 270
73 271
73 273
73 275
73 277
73 278
73 284
73 297
74 75
74 77
74 78
74 80
74 87
74 92
74 98
74 105
74 111
74 112
74 115
74 116
74 117
74 118
74 119
74 120
74 121
74 122
74 125
74 129
74 163
74 184
74 186
74 189
74 191
74 206
74 207
74 211
74 213
74 218
74 219
74 222
74 225
74 229
74 235
74 238
74 239
74 242
74 245
74 250
74 251
74 253
74 256
74 263
74 268
74 269
74 270
74 278
75 77
75 78
75 79
75 80
75 83
75 87
75 91
75 92
75 98
75 101
75 105
75 107
75 111
75 112
75 115
75 116
75 117
75 118
75 119
75 120
75 121
75 122
75 125
75 129
75 132
75 137
75 152
75 153
75 163
75 189
75 190
75 191
75 205
75 206
75 207
75 209
75 210
75 211
75 216
75 217
75 218
75 222
75 224
75 225
75 229
75 232
75 234
75 235
75 238
75 239
75 242
75 243
75 245
75 246
75 247
75 250
75 251
75 252
75 253
75 255
75 256
75 259
75 263
75 264
75 265
75 266
75 267
75 268
75 269
75 270
75 271
75 273
75 275
75 281
76 81
76 82
76 84
76 88
76 89
76 93
76 94
76 97
76 100
76 106
76 109
76 114
76 139
76 141
76 142
76 151
76 154
76 159
76 160
76 161
76 172
76 177
76 179
76 180
76 187
76 201
76 227
76 233
76 240
76 241
76 257
76 269
76 293
77 78
77 80
77 92
77 105
77 107
77 115
77 116
77 117
77 118
77 119
77 120
77 121
77 122
77 125
77 129
77 133
77 134
77 163
77 184
77 186
77 189
77 190
77 205
77 206
77 207
77 209
77 210
77 211
77 213
77 216
77 217
77 222
77 229
77 238
77 239
77 242
77 245
77 247
77 250
77 252
77 253
77 256
77 259
77 263
77 265
77 267
77 268
77 270
77 271
77 275
77 277
77 278
77 281
78 79
78 80
78 83
78 91
78 92
78 98
78 101
78 103
78 105
78 107
78 111
78 112
78 116
78 117
78 118
78 119
78 121
78 125
78 129
78 133
78 138
78 150
78 153
78 163
78 186
78 189
78 190
78 191
78 206
78 207
78 211
78 213
78 217
78 218
78 221
78 222
78 224
78 225
78 232
78 234
78 235
78 238
78 239
78 242
78 245
78 246
78 250
78 252
78 253
78 255
78 256
78 259
78 260
78 262
78 263
78 264
78 265
78 268
78 270
78 271
78 272
78 273
78 274
78 281
79 80
79 83
79 87
79 91
79 98
79 101
79 103
79 105
79 111
79 112
79 115
79 116
79 117
79 118
79 119
79 122
79 123
79 125
79 129
79 137
79 150
79 163
79 167
79 169
79 187
79 189
79 190
79 205
79 207
79 209
79 210
79 211
79 216
79 219
79 221
79 222
79 225
79 229
79 234
79 235
79 238
79 242
79 246
79 251
79 254
79 256
79 259
79 263
79 265
79 268
79 270
79 272
79 273
79 275
79 281
80 83
80 87
80 91
80 98
80 101
80 103
80 105
80 107
80 111
80 112
80 115
80 116
80 117
80 118
80 119
80 120
80 121
80 122
80 125
80 129
80 133
80 152
80 153
80 163
80 184
80 186
80 187
80 189
80 190
80 191
80 205
80 206
80 207
80 209
80 211
80 217
80 222
80 225
80 229
80 232
80 234
80 235
80 238
80 239
80 242
80 243
80 246
80 247
80 250
80 251
80 253
80 255
80 256
80 259
80 262
80 263
80 264
80 266
80 267
80 268
80 269
80 270
80 271
80 274
80 275
81 82
81 84
81 85
81 88
81 93
81 94
81 95
81 96
81 97
81 99
81 100
81 102
81 104
81 106
81 108
81 109
81 113
81 114
81 130
81 131
81 135
81 136
81 141
81 143
81 148
81 157
81 159
81 160
81 161
81 168
81 171
81 172
81 177
81 178
81 201
81 202
81 204
81 208
81 214
81 220
81 223
81 226
81 228
81 231
81 233
81 236
81 241
81 244
81 248
81 258
81 272
81 282
81 284
81 285
81 286
81 288
81 292
81 295
81 297
82 84
82 85
82 88
82 89
82 93
82 94
82 95
82 96
82 97
82 99
82 100
82 102
82 104
82 106
82 108
82 109
82 113
82 114
82 126
82 136
82 141
82 143
82 148
82 157
82 159
82 168
82 171
82 178
82 181
82 182
82 195
82 197
82 200
82 201
82 202
82 204
82 208
82 214
82 220
82 223
82 226
82 231
82 233
82 236
82 240
82 241
82 244
82 248
82 282
82 284
82 285
82 286
82 287
82 288
82 290
82 291
82 292
82 297
83 87
83 91
83 98
83 101
83 103
83 105
83 111
83 112
83 115
83 116
83 117
83 118
83 119
83 122
83 125
83 129
83 134
83 152
83 153
83 185
83 186
83 187
83 190
83 191
83 205
83 206
83 207
83 211
83 216
83 222
83 224
83 225
83 229
83 234
83 235
83 238
83 239
83 243
83 246
83 247
83 250
83 251
83 253
83 255
83 256
83 259
83 262
83 266
83 268
83 269
83 270
83 271
83 273
83 275
84 85
84 88
84 93
84 94
84 95
84 96
84 97
84 99
84 100
84 102
84 104
84 106
84 108
84 109
84 113
84 114
84 124
84 126
84 128
84 130
84 131
84 141
84 142
84 143
84 147
84 148
84 151
84 154
84 155
84 157
84 159
84 160
84 162
84 168
84 171
84 173
84 177
84 178
84 180
84 181
84 182
84 183
84 185
84 194
84 195
84 196
84 200
84 201
84 202
84 204
84 208
84 214
84 223
84 226
84 227
84 231
84 233
84 240
84 241
84 244
84 248
84 257
84 258
84 282
84 284
84 285
84 286
84 287
84 288
84 291
84 292
84 295
84 297
84 300
84 301
85 88
85 93
85 94
85 95
85 96
85 97
85 99
85 100
85 102
85 104
85 106
85 108
85 109
85 113
85 114
85 130
85 131
85 136
85 141
85 142
85 143
85 148
85 151
85 157
85 159
85 161
85 168
85 171
85 177
85 178
85 180
85 182
85 195
85 197
85 200
85 201
85 202
85 204
85 208
85 214
85 220
85 223
85 226
85 227
85 228
85 231
85 233
85 240
85 241
85 244
85 248
85 257
85 258
85 282
85 284
85 285
85 286
85 287
85 288
85 290
85 295
85 297
85 301
86 88
86 94
86 114
86 124
86 128
86 132
86 140
86 141
86 142
86 144
86 145
86 147
86 151
86 155
86 156
86 159
86 160
86 162
86 165
86 166
86 170
86 173
86 174
86 175
86 176
86 179
86 180
86 182
86 183
86 185
86 187
86 188
86 195
86 196
86 201
86 202
86 241
86 244
86 285
86 293
86 294
86 295
86 296
86 298
86 300
86 301
87 91
87 98
87 101
87 103
87 105
87 111
87 112
87 115
87 116
87 117
87 118
87 119
87 122
87 123
87 125
87 129
87 134
87 136
87 139
87 152
87 153
87 161
87 167
87 169
87 186
87 189
87 190
87 191
87 205
87 206
87 207
87 209
87 210
87 211
87 213
87 216
87 222
87 224
87 225
87 227
87 232
87 234
87 235
87 238
87 239
87 242
87 243
87 244
87 246
87 247
87 250
87 251
87 252
87 253
87 254
87 256
87 259
87 260
87 263
87 264
87 266
87 267
87 268
87 269
87 270
87 271
87 272
87 273
87 274
87 275
87 277
87 278
87 280
87 281
88 93
88 94
88 95
88 96
88 97
88 99
88 100
88 102
88 104
88 106
88 108
88 109
88 113
88 114
88 124
88 126
88 128
88 130
88 131
88 135
88 136
88 140
88 141
88 142
88 143
88 147
88 148
88 151
88 154
88 155
88 157
88 158
88 159
88 160
88 161
88 162
88 168
88 171
88 172
88 173
88 174
88 177
88 179
88 180
88 181
88 182
88 183
88 185
88 187
88 188
88 194
88 195
88 196
88 197
88 200
88 201
88 202
88 204
88 208
88 214
88 220
88 223
88 226
88 227
88 231
88 233
88 240
88 241
88 244
88 248
88 257
88 258
88 282
88 284
88 285
88 286
88 287
88 288
88 290
88 292
88 295
88 297
88 300
88 301
89 94
89 140
89 157
89 166
89 168
89 179
89 180
89 195
89 202
89 220
89 226
89 227
89 241
89 272
89 284
90 107
90 121
91 98
91 101
91 103
91 105
91 111
91 112
91 115
91 116
91 117
91 118
91 119
91 122
91 125
91 129
91 153
91 186
91 191
91 207
91 216
91 222
91 225
91 229
91 234
91 235
91 238
91 239
91 243
91 246
91 247
91 250
91 254
91 255
91 256
91 262
91 268
92 105
92 107
92 115
92 116
92 120
92 121
92 125
92 132
92 153
92 163
92 184
92 189
92 205
92 207
92 209
92 219
92 222
92 225
92 229
92 238
92 239
92 242
92 245
92 252
92 253
92 255
92 256
92 263
92 265
92 268
92 270
92 278
92 280
92 281
93 94
93 95
93 96
93 97
93 99
93 100
93 102
93 104
93 106
93 108
93 109
93 113
93 114
93 126
93 130
93 132
93 135
93 139
93 141
93 143
93 148
93 154
93 157
93 158
93 159
93 161
93 165
93 168
93 171
93 173
93 177
93 178
93 179
93 181
93 182
93 195
93 197
93 200
93 203
93 204
93 208
93 214
93 226
93 227
93 231
93 233
93 236
93 240
93 244
93 248
93 258
93 284
93 285
93 288
93 290
93 291
93 292
93 293
93 295
93 296
94 95
94 96
94 97
94 99
94 100
94 102
94 104
94 106
94 108
94 109
94 113
94 114
94 124
94 130
94 131
94 135
94 136
94 141
94 142
94 143
94 148
94 151
94 154
94 156
94 157
94 158
94 159
94 160
94 161
94 162
94 165
94 168
94 169
94 171
94 172
94 173
94 177
94 178
94 179
94 180
94 181
94 182
94 183
94 185
94 187
94 194
94 195
94 196
94 197
94 200
94 201
94 202
94 204
94 208
94 214
94 220
94 223
94 226
94 227
94 228
94 230
94 231
94 233
94 236
94 240
94 241
94 244
94 248
94 257
94 258
94 269
94 282
94 283
94 284
94 286
94 287
94 288
94 290
94 291
94 292
94 295
94 296
94 297
94 300
95 96
95 97
95 99
95 100
95 102
95 104
95 106
95 108
95 109
95 113
95 114
95 130
95 131
95 139
95 141
95 143
95 148
95 154
95 156
95 157
95 159
95 161
95 168
95 171
95 178
95 181
95 182
95 187
95 195
95 197
95 201
95 202
95 204
95 208
95 214
95 220
95 223
95 226
95 227
95 228
95 230
95 231
95 233
95 236
95 241
95 244
95 248
95 258
95 282
95 283
95 284
95 285
95 286
95 287
95 288
95 291
95 292
95 296
95 297
96 97
96 99
96 100
96 102
96 104
96 106
96 108
96 109
96 113
96 114
96 124
96 126
96 130
96 131
96 132
96 136
96 141
96 143
96 148
96 155
96 157
96 159
96 160
96 161
96 168
96 171
96 173
96 177
96 178
96 180
96 181
96 182
96 183
96 185
96 187
96 195
96 197
96 200
96 201
96 202
96 204
96 208
96 214
96 223
96 226
96 227
96 230
96 231
96 233
96 236
96 240
96 241
96 244
96 248
96 257
96 258
96 272
96 282
96 283
96 284
96 285
96 286
96 287
96 288
96 290
96 292
96 295
96 297
97 99
97 100
97 102
97 104
97 106
97 108
97 109
97 113
97 114
97 126
97 130
97 135
97 141
97 142
97 143
97 148
97 151
97 155
97 157
97 159
97 161
97 162
97 168
97 173
97 177
97 180
97 182
97 183
97 185
97 188
97 195
97 196
97 197
97 200
97 201
97 202
97 204
97 208
97 214
97 220
97 223
97 226
97 227
97 228
97 231
97 233
97 240
97 241
97 257
97 282
97 284
97 286
97 287
97 288
97 291
97 295
97 297
97 300
98 101
98 103
98 105
98 107
98 111
98 112
98 115
98 116
98 117
98 118
98 119
98 120
98 121
98 122
98 125
98 129
98 133
98 134
98 137
98 138
98 139
98 152
98 153
98 184
98 185
98 186
98 187
98 189
98 190
98 191
98 205
98 206
98 207
98 211
98 216
98 217
98 222
98 224
98 225
98 229
98 232
98 234
98 235
98 238
98 239
98 242
98 243
98 245
98 246
98 247
98 250
98 251
98 252
98 253
98 255
98 259
98 260
98 263
98 264
98 265
98 266
98 268
98 269
98 270
98 271
98 273
98 274
98 278
99 100
99 102
99 104
99 106
99 108
99 109
99 113
99 114
99 126
99 130
99 135
99 143
99 148
99 157
99 159
99 165
99 168
99 171
99 173
99 177
99 178
99 181
99 182
99 195
99 197
99 200
99 201
99 202
99 204
99 208
99 214
99 220
99 226
99 227
99 228
99 231
99 233
99 236
99 240
99 241
99 244
99 248
99 257
99 282
99 284
99 285
99 286
99 287
99 288
99 290
99 292
99 297
100 102
100 104
100 106
100 108
100 109
100 113
100 114
100 124
100 126
100 131
100 135
100 143
100 148
100 157
100 158
100 159
100 161
100 168
100 171
100 177
100 178
100 182
100 194
100 197
100 200
100 201
100 202
100 208
100 214
100 220
100 226
100 227
100 231
100 233
100 240
100 248
100 258
100 282
100 284
100 286
100 291
100 292
100 295
100 297
101 103
101 105
101 111
101 112
101 115
101 116
101 117
101 118
101 119
101 120
101 121
101 122
101 125
101 129
101 152
101 153
101 163
101 185
101 186
101 189
101 190
101 205
101 206
101 207
101 209
101 211
101 216
101 222
101 225
101 229
101 234
101 235
101 238
101 239
101 242
101 243
101 246
101 250
101 251
101 253
101 255
101 256
101 259
101 262
101 263
101 266
101 267
101 268
101 269
101 270
101 271
101 273
101 275
101 277
102 104
102 106
102 108
102 109
102 113
102 114
102 129
102 143
102 148
102 157
102 159
102 168
102 173
102 178
102 182
102 195
102 201
102 202
102 208
102 214
102 226
102 231
102 233
102 240
102 241
102 244
102 282
102 284
102 286
102 287
102 292
102 297
103 105
103 107
103 111
103 112
103 115
103 116
103 117
103 118
103 119
103 121
103 122
103 125
103 129
103 133
103 137
103 150
103 153
103 167
103 184
103 187
103 190
103 191
103 199
103 205
103 207
103 211
103 216
103 217
103 222
103 224
103 225
103 229
103 232
103 234
103 235
103 238
103 239
103 242
103 243
103 245
103 246
103 250
103 251
103 252
103 253
103 255
103 256
103 259
103 260
103 263
103 264
103 265
103 268
103 270
103 271
103 273
103 277
104 106
104 108
104 109
104 113
104 114
104 129
104 130
104 131
104 136
104 141
104 143
104 145
104 148
104 157
104 159
104 161
104 168
104 177
104 178
104 182
104 194
104 195
104 197
104 200
104 201
104 202
104 204
104 208
104 214
104 220
104 226
104 227
104 228
104 230
104 231
104 233
104 241
104 244
104 248
104 282
104 283
104 284
104 286
104 287
104 288
104 290
104 291
104 292
104 297
105 107
105 111
105 112
105 115
105 116
105 117
105 118
105 119
105 121
105 122
105 125
105 129
105 134
105 152
105 153
105 185
105 186
105 191
105 205
105 206
105 207
105 211
105 222
105 224
105 225
105 229
105 234
105 235
105 238
105 239
105 242
105 243
105 246
105 247
105 250
105 251
105 253
105 255
105 256
105 259
105 262
105 263
105 265
105 266
105 268
105 270
105 271
105 273
105 277
106 108
106 109
106 113
106 114
106 131
106 135
106 136
106 141
106 143
106 148
106 156
106 157
106 158
106 159
106 161
106 162
106 168
106 171
106 172
106 178
106 180
106 182
106 185
106 194
106 195
106 197
106 200
106 201
106 202
106 204
106 208
106 214
106 226
106 227
106 231
106 233
106 241
106 244
106 254
106 283
106 284
106 285
106 286
106 287
106 288
106 291
106 295
106 297
107 111
107 112
107 118
107 119
107 120
107 121
107 122
107 123
107 125
107 133
107 134
107 137
107 138
107 139
107 150
107 153
107 163
107 167
107 169
107 184
107 189
107 190
107 199
107 205
107 206
107 209
107 210
107 211
107 212
107 216
107 219
107 224
107 242
107 243
107 245
107 247
107 251
107 252
107 253
107 254
107 255
107 256
107 259
107 260
107 262
107 263
107 264
107 265
107 266
107 267
107 268
107 269
107 270
107 271
107 272
107 273
107 277
107 278
107 280
107 281
108 109
108 113
108 114
108 126
108 131
108 135
108 136
108 143
108 148
108 157
108 158
108 159
108 161
108 168
108 171
108 178
108 181
108 182
108 197
108 201
108 202
108 204
108 208
108 214
108 220
108 223
108 226
108 227
108 228
108 231
108 233
108 240
108 241
108 244
108 257
108 258
108 282
108 284
108 285
108 286
108 287
108 288
108 290
108 291
108 295
108 297
109 113
109 114
109 124
109 126
109 130
109 131
109 132
109 135
109 136
109 141
109 143
109 148
109 151
109 154
109 156
109 157
109 159
109 165
109 168
109 171
109 173
109 179
109 182
109 194
109 197
109 200
109 201
109 202
109 203
109 204
109 208
109 219
109 220
109 223
109 226
109 228
109 230
109 231
109 233
109 240
109 241
109 244
109 257
109 258
109 282
109 284
109 285
109 286
109 287
109 288
109 290
109 291
109 292
109 293
109 294
109 295
109 296
109 297
109 301
111 112
111 115
111 116
111 117
111 118
111 119
111 121
111 122
111 125
111 129
111 133
111 153
111 187
111 189
111 190
111 191
111 205
111 206
111 209
111 211
111 216
111 217
111 222
111 224
111 225
111 229
111 234
111 235
111 238
111 242
111 243
111 245
111 246
111 250
111 251
111 252
111 253
111 255
111 256
111 259
111 260
111 263
111 264
111 265
111 268
111 270
111 273
111 277
112 115
112 116
112 117
112 118
112 119
112 121
112 122
112 125
112 129
112 134
112 137
112 153
112 163
112 182
112 186
112 189
112 191
112 206
112 207
112 211
112 212
112 213
112 222
112 225
112 229
112 232
112 234
112 235
112 238
112 239
112 242
112 243
112 245
112 246
112 247
112 250
112 255
112 262
112 265
112 268
112 269
112 277
113 114
113 126
113 131
113 135
113 136
113 141
113 143
113 148
113 157
113 158
113 159
113 168
113 171
113 177
113 178
113 181
113 182
113 194
113 201
113 202
113 208
113 214
113 226
113 227
113 228
113 230
113 231
113 233
113 240
113 241
113 244
113 248
113 254
113 258
113 282
113 284
113 285
113 286
113 288
113 290
113 291
113 292
113 295
113 297
114 124
114 126
114 128
114 130
114 131
114 135
114 136
114 140
114 141
114 142
114 143
114 147
114 148
114 151
114 154
114 155
114 157
114 158
114 159
114 160
114 161
114 162
114 165
114 168
114 171
114 172
114 173
114 177
114 178
114 180
114 181
114 182
114 183
114 185
114 187
114 194
114 195
114 196
114 197
114 198
114 200
114 201
114 202
114 204
114 208
114 214
114 220
114 223
114 226
114 227
114 228
114 230
114 231
114 233
114 236
114 240
114 241
114 244
114 248
114 257
114 258
114 274
114 282
114 283
114 284
114 285
114 286
114 287
114 288
114 290
114 291
114 292
114 293
114 295
114 297
114 300
115 116
115 117
115 118
115 119
115 120
115 122
115 125
115 129
115 137
115 150
115 153
115 184
115 186
115 189
115 190
115 206
115 207
115 209
115 211
115 213
115 216
115 222
115 225
115 229
115 234
115 235
115 238
115 239
115 242
115 243
115 246
115 247
115 250
115 256
115 259
115 262
115 263
115 268
115 270
115 278
116 117
116 118
116 119
116 120
116 121
116 122
116 125
116 129
116 133
116 134
116 138
116 153
116 184
116 189
116 191
116 206
116 207
116 209
116 211
116 213
116 222
116 225
116 229
116 235
116 238
116 239
116 242
116 243
116 245
116 246
116 247
116 250
116 255
116 256
116 260
116 263
116 264
116 265
116 266
116 267
116 268
116 269
116 270
116 277
116 278
117 118
117 119
117 120
117 121
117 122
117 125
117 129
117 163
117 184
117 189
117 190
117 191
117 206
117 207
117 209
117 211
117 212
117 216
117 217
117 218
117 219
117 222
117 224
117 225
117 229
117 234
117 235
117 238
117 239
117 242
117 243
117 246
117 247
117 250
117 251
117 253
117 255
117 256
117 259
117 263
117 264
117 266
117 270
117 271
117 273
117 275
117 277
117 281
118 119
118 122
118 125
118 129
118 133
118 134
118 152
118 153
118 186
118 190
118 191
118 205
118 206
118 207
118 211
118 216
118 222
118 224
118 225
118 229
118 234
118 235
118 238
118 239
118 242
118 243
118 246
118 247
118 250
118 251
118 252
118 253
118 255
118 262
118 263
118 264
118 266
118 268
118 270
118 271
119 121
119 122
119 125
119 129
119 134
119 152
119 153
119 186
119 190
119 191
119 205
119 206
119 207
119 211
119 216
119 222
119 224
119 225
119 234
119 235
119 238
119 239
119 242
119 243
119 246
119 247
119 250
119 251
119 252
119 253
119 255
119 259
119 262
119 263
119 264
119 265
119 266
119 268
119 269
119 271
119 273
119 274
120 121
120 123
120 129
120 150
120 163
120 167
120 169
120 184
120 189
120 190
120 199
120 206
120 207
120 209
120 210
120 211
120 219
120 232
120 235
120 239
120 242
120 250
120 251
120 254
120 255
120 256
120 259
120 263
120 264
120 267
120 270
120 271
120 272
120 273
120 274
120 275
120 280
120 281
121 125
121 129
121 132
121 133
121 137
121 138
121 150
121 153
121 163
121 184
121 186
121 189
121 190
121 191
121 205
121 206
121 207
121 209
121 210
121 211
121 216
121 217
121 218
121 221
121 222
121 224
121 225
121 229
121 232
121 234
121 235
121 239
121 243
121 245
121 251
121 252
121 253
121 256
121 259
121 260
121 263
121 264
121 265
121 266
121 267
121 268
121 269
121 270
121 271
121 273
121 274
121 277
121 278
121 281
122 125
122 129
122 134
122 137
122 152
122 153
122 163
122 185
122 186
122 187
122 190
122 191
122 205
122 206
122 207
122 211
122 222
122 224
122 225
122 229
122 232
122 234
122 235
122 238
122 239
122 242
122 243
122 245
122 246
122 247
122 250
122 251
122 253
122 255
122 262
122 263
122 266
122 268
122 270
122 271
122 273
122 275
123 129
123 134
123 137
123 139
123 150
123 153
123 163
123 167
123 169
123 184
123 186
123 189
123 190
123 191
123 199
123 205
123 210
123 211
123 219
123 221
123 224
123 245
123 251
123 253
123 254
123 255
123 256
123 260
123 262
123 263
123 265
123 268
123 271
123 272
123 273
123 274
123 275
123 277
123 278
123 280
123 281
124 128
124 130
124 132
124 140
124 141
124 142
124 144
124 145
124 147
124 148
124 151
124 154
124 155
124 156
124 159
124 160
124 162
124 164
124 165
124 166
124 170
124 172
124 173
124 174
124 179
124 180
124 182
124 183
124 185
124 187
124 188
124 193
124 194
124 195
124 196
124 198
124 200
124 201
124 202
124 204
124 220
124 223
124 226
124 240
124 241
124 244
124 284
124 285
124 289
124 293
124 295
124 296
124 298
124 300
124 301
125 129
125 163
125 184
125 185
125 189
125 206
125 207
125 209
125 210
125 211
125 212
125 213
125 216
125 217
125 218
125 221
125 222
125 225
125 229
125 234
125 235
125 238
125 239
125 242
125 243
125 246
125 250
125 253
125 255
125 256
125 263
125 266
125 267
125 268
125 270
125 271
125 278
125 281
126 130
126 131
126 135
126 136
126 141
126 143
126 157
126 159
126 161
126 171
126 172
126 177
126 178
126 182
126 187
126 194
126 195
126 197
126 198
126 200
126 204
126 220
126 223
126 226
126 227
126 228
126 230
126 233
126 236
126 240
126 244
126 248
126 257
126 258
126 283
126 285
126 287
126 288
126 291
126 295
128 130
128 131
128 132
128 140
128 141
128 142
128 144
128 145
128 147
128 149
128 151
128 155
128 156
128 160
128 162
128 165
128 166
128 170
128 172
128 173
128 174
128 175
128 179
128 180
128 182
128 183
128 185
128 187
128 188
128 193
128 195
128 196
128 200
128 201
128 223
128 240
128 244
128 285
128 288
128 289
128 293
128 294
128 295
128 296
128 298
128 300
128 301
129 131
129 137
129 139
129 150
129 152
129 163
129 167
129 169
129 184
129 186
129 189
129 190
129 191
129 205
129 206
129 207
129 209
129 210
129 211
129 213
129 216
129 217
129 219
129 222
129 224
129 225
129 228
129 229
129 232
129 234
129 235
129 238
129 239
129 242
129 243
129 246
129 250
129 251
129 252
129 253
129 254
129 255
129 256
129 259
129 262
129 263
129 264
129 265
129 267
129 268
129 269
129 270
129 271
129 272
129 274
129 275
129 277
129 278
129 280
129 281
130 131
130 135
130 136
130 140
130 141
130 142
130 143
130 147
130 148
130 151
130 155
130 156
130 157
130 158
130 159
130 160
130 161
130 162
130 168
130 171
130 172
130 173
130 177
130 178
130 179
130 181
130 182
130 187
130 188
130 194
130 195
130 196
130 197
130 198
130 200
130 201
130 202
130 203
130 204
130 208
130 214
130 220
130 223
130 226
130 227
130 228
130 230
130 233
130 236
130 240
130 244
130 248
130 257
130 258
130 283
130 284
130 285
130 287
130 288
130 290
130 291
130 292
130 295
130 296
130 300
131 135
131 136
131 140
131 141
131 142
131 143
131 147
131 151
131 155
131 158
131 159
131 160
131 161
131 162
131 168
131 171
131 172
131 173
131 177
131 178
131 180
131 181
131 182
131 183
131 185
131 187
131 188
131 194
131 195
131 196
131 197
131 198
131 200
131 201
131 203
131 204
131 208
131 214
131 220
131 223
131 227
131 228
131 230
131 233
131 236
131 240
131 241
131 244
131 248
131 257
131 258
131 274
131 282
131 283
131 284
131 285
131 286
131 287
131 288
131 290
131 291
131 295
131 296
131 297
131 300
131 301
132 133
132 135
132 136
132 139
132 140
132 142
132 143
132 145
132 147
132 151
132 155
132 156
132 157
132 160
132 161
132 162
132 165
132 166
132 173
132 175
132 176
132 183
132 185
132 187
132 193
132 196
132 216
132 219
132 220
132 222
132 224
132 225
132 228
132 238
132 241
132 245
132 252
132 266
132 269
132 272
132 273
132 274
132 289
132 294
132 295
132 296
132 297
132 298
132 300
132 301
133 134
133 137
133 138
133 139
133 150
133 152
133 153
133 163
133 167
133 169
133 186
133 189
133 190
133 191
133 205
133 209
133 210
133 212
133 216
133 217
133 218
133 219
133 224
133 225
133 232
133 234
133 242
133 245
133 247
133 251
133 252
133 253
133 254
133 255
133 256
133 259
133 260
133 262
133 263
133 264
133 265
133 266
133 267
133 268
133 269
133 270
133 271
133 272
133 273
133 274
133 275
133 277
133 280
134 137
134 139
134 150
134 153
134 163
134 167
134 186
134 189
134 190
134 191
134 205
134 207
134 210
134 217
134 218
134 219
134 221
134 222
134 224
134 225
134 232
134 245
134 246
134 247
134 252
134 253
134 254
134 255
134 256
134 259
134 260
134 262
134 263
134 264
134 265
134 266
134 268
134 269
134 270
134 271
134 272
134 273
134 274
134 275
134 278
134 280
134 281
135 136
135 141
135 142
135 148
135 157
135 158
135 159
135 161
135 165
135 171
135 172
135 177
135 178
135 181
135 182
135 194
135 195
135 197
135 198
135 200
135 203
135 204
135 208
135 214
135 220
135 223
135 226
135 227
135 228
135 230
135 233
135 236
135 240
135 241
135 244
135 248
135 257
135 258
135 282
135 283
135 285
135 286
135 287
135 288
135 290
135 291
135 292
135 295
136 141
136 143
136 151
136 155
136 156
136 157
136 158
136 159
136 160
136 161
136 162
136 168
136 171
136 172
136 173
136 177
136 178
136 181
136 182
136 187
136 194
136 195
136 196
136 197
136 198
136 200
136 201
136 202
136 204
136 208
136 220
136 223
136 226
136 227
136 228
136 230
136 236
136 240
136 244
136 248
136 257
136 258
136 283
136 284
136 285
136 288
136 291
136 292
136 294
136 295
136 296
136 300
137 138
137 139
137 150
137 152
137 153
137 163
137 167
137 169
137 184
137 186
137 189
137 190
137 191
137 199
137 204
137 205
137 209
137 210
137 211
137 212
137 217
137 218
137 219
137 221
137 224
137 225
137 232
137 234
137 238
137 239
137 245
137 247
137 250
137 251
137 252
137 253
137 254
137 255
137 256
137 259
137 260
137 262
137 263
137 264
137 265
137 266
137 267
137 268
137 269
137 270
137 271
137 272
137 273
137 274
137 275
137 277
137 280
137 281
138 150
138 152
138 153
138 167
138 169
138 184
138 189
138 190
138 191
138 205
138 210
138 212
138 217
138 218
138 219
138 221
138 224
138 232
138 234
138 245
138 247
138 251
138 252
138 253
138 254
138 255
138 256
138 259
138 260
138 262
138 263
138 264
138 265
138 267
138 268
138 270
138 271
138 273
138 275
138 277
138 280
138 281
139 150
139 151
139 153
139 155
139 157
139 163
139 165
139 167
139 169
139 176
139 179
139 184
139 186
139 189
139 190
139 191
139 196
139 205
139 209
139 210
139 217
139 218
139 219
139 224
139 232
139 234
139 251
139 252
139 253
139 255
139 256
139 259
139 260
139 263
139 264
139 265
139 266
139 268
139 269
139 270
139 271
139 272
139 273
139 275
139 278
139 280
139 281
139 293
139 294
139 296
140 141
140 142
140 143
140 144
140 147
140 148
140 151
140 154
140 155
140 156
140 159
140 160
140 162
140 164
140 165
140 170
140 172
140 173
140 174
140 176
140 179
140 180
140 181
140 182
140 183
140 185
140 187
140 188
140 193
140 195
140 196
140 200
140 202
140 220
140 226
140 227
140 240
140 248
140 285
140 288
140 289
140 293
140 294
140 295
140 296
140 301
141 142
141 143
141 147
141 148
141 151
141 155
141 157
141 158
141 159
141 160
141 161
141 162
141 168
141 171
141 172
141 173
141 174
141 177
141 178
141 180
141 181
141 182
141 183
141 185
141 188
141 191
141 194
141 195
141 196
141 197
141 198
141 200
141 201
141 202
141 203
141 204
141 208
141 210
141 212
141 220
141 223
141 226
141 227
141 228
141 230
141 231
141 236
141 240
141 241
141 244
141 248
141 257
141 258
141 265
141 269
141 283
141 284
141 285
141 287
141 288
141 291
141 292
141 295
141 297
141 300
141 301
142 143
142 144
142 145
142 147
142 148
142 151
142 154
142 155
142 156
142 158
142 159
142 160
142 161
142 162
142 164
142 165
142 166
142 170
142 172
142 173
142 174
142 175
142 176
142 178
142 179
142 180
142 182
142 183
142 185
142 187
142 188
142 193
142 194
142 195
142 196
142 200
142 201
142 202
142 204
142 208
142 220
142 223
142 241
142 257
142 274
142 282
142 285
142 287
142 288
142 289
142 292
142 293
142 294
142 295
142 296
142 297
142 298
142 300
142 301
143 148
143 157
143 159
143 161
143 168
143 171
143 178
143 187
143 195
143 200
143 201
143 202
143 203
143 208
143 214
143 220
143 226
143 227
143 228
143 230
143 231
143 233
143 236
143 240
143 241
143 244
143 248
143 257
143 258
143 282
143 283
143 284
143 285
143 286
143 287
143 292
143 297
144 145
144 147
144 154
144 155
144 156
144 160
144 162
144 164
144 165
144 166
144 170
144 173
144 174
144 175
144 179
144 180
144 183
144 185
144 187
144 188
144 193
144 196
144 202
144 244
144 289
144 293
144 294
144 296
144 298
144 300
144 301
145 146
145 147
145 149
145 151
145 154
145 155
145 156
145 160
145 162
145 165
145 166
145 170
145 173
145 174
145 175
145 176
145 179
145 180
145 183
145 185
145 187
145 188
145 193
145 196
145 293
145 294
145 296
145 298
145 300
145 301
146 147
146 162
146 173
146 183
146 298
146 301
147 148
147 149
147 151
147 154
147 155
147 156
147 159
147 160
147 162
147 165
147 166
147 170
147 172
147 173
147 174
147 175
147 176
147 179
147 180
147 181
147 182
147 183
147 185
147 187
147 188
147 193
147 194
147 195
147 196
147 200
147 201
147 204
147 220
147 223
147 227
147 240
147 244
147 248
147 285
147 293
147 294
147 295
147 296
147 297
147 298
147 300
147 301
148 151
148 154
148 155
148 156
148 157
148 158
148 159
148 160
148 161
148 162
148 168
148 171
148 173
148 177
148 178
148 179
148 180
148 182
148 183
148 185
148 187
148 188
148 194
148 195
148 196
148 197
148 200
148 201
148 202
148 203
148 204
148 208
148 214
148 223
148 226
148 227
148 228
148 231
148 233
148 240
148 241
148 244
148 257
148 258
148 272
148 282
148 284
148 285
148 286
148 287
148 291
148 292
148 293
148 295
148 297
148 300
148 301
149 162
149 165
149 166
149 173
149 183
149 296
149 298
149 301
150 153
150 167
150 169
150 186
150 189
150 190
150 205
150 210
150 217
150 218
150 219
150 221
150 224
150 232
150 234
150 245
150 247
150 251
150 252
150 253
150 254
150 255
150 256
150 259
150 260
150 262
150 263
150 264
150 265
150 266
150 268
150 269
150 270
150 271
150 272
150 273
150 274
150 275
150 278
150 280
151 155
151 156
151 159
151 160
151 162
151 165
151 166
151 172
151 173
151 174
151 175
151 176
151 178
151 179
151 180
151 182
151 183
151 185
151 188
151 193
151 194
151 195
151 196
151 198
151 200
151 201
151 202
151 204
151 219
151 223
151 224
151 227
151 228
151 240
151 241
151 244
151 266
151 269
151 272
151 273
151 274
151 284
151 285
151 294
151 295
151 296
151 297
151 298
151 300
151 301
152 163
152 169
152 184
152 186
152 189
152 190
152 191
152 204
152 205
152 207
152 209
152 210
152 211
152 212
152 221
152 222
152 224
152 225
152 238
152 239
152 250
152 251
152 252
152 253
152 255
152 259
152 263
152 264
152 265
152 267
152 268
152 270
152 271
152 273
152 277
152 278
152 281
153 163
153 167
153 169
153 184
153 186
153 189
153 190
153 191
153 199
153 205
153 206
153 207
153 209
153 210
153 211
153 212
153 217
153 218
153 219
153 222
153 224
153 225
153 232
153 235
153 238
153 245
153 246
153 247
153 251
153 252
153 253
153 254
153 255
153 256
153 259
153 260
153 262
153 263
153 264
153 265
153 266
153 267
153 268
153 269
153 270
153 271
153 272
153 273
153 274
153 275
153 277
153 278
153 280
153 281
154 155
154 156
154 157
154 160
154 162
154 164
154 165
154 166
154 170
154 173
154 174
154 177
154 179
154 180
154 181
154 182
154 183
154 185
154 187
154 188
154 193
154 196
154 201
154 202
154 208
154 227
154 241
154 248
154 284
154 287
154 289
154 293
154 294
154 296
154 297
154 300
155 156
155 159
155 160
155 162
155 164
155 165
155 166
155 170
155 172
155 173
155 174
155 175
155 176
155 178
155 179
155 180
155 181
155 182
155 183
155 185
155 187
155 188
155 193
155 194
155 195
155 196
155 198
155 200
155 201
155 202
155 204
155 208
155 219
155 220
155 223
155 224
155 227
155 240
155 244
155 248
155 257
155 266
155 269
155 272
155 273
155 274
155 285
155 288
155 289
155 290
155 293
155 294
155 295
155 296
155 298
155 300
155 301
156 157
156 160
156 162
156 164
156 165
156 166
156 170
156 173
156 174
156 175
156 178
156 179
156 180
156 183
156 185
156 187
156 188
156 193
156 196
156 200
156 203
156 220
156 227
156 236
156 240
156 241
156 248
156 282
156 285
156 287
156 289
156 293
156 294
156 295
156 296
156 298
156 300
156 301
157 158
157 159
157 161
157 168
157 171
157 177
157 178
157 180
157 181
157 182
157 185
157 187
157 188
157 194
157 195
157 197
157 198
157 200
157 201
157 202
157 203
157 204
157 208
157 214
157 220
157 223
157 226
157 227
157 228
157 230
157 231
157 233
157 240
157 241
157 244
157 248
157 254
157 258
157 272
157 282
157 283
157 284
157 285
157 286
157 287
157 288
157 290
157 291
157 292
157 293
157 295
157 297
158 159
158 161
158 165
158 171
158 172
158 177
158 178
158 181
158 182
158 194
158 195
158 197
158 198
158 200
158 201
158 203
158 204
158 208
158 220
158 223
158 227
158 228
158 230
158 233
158 236
158 240
158 241
158 244
158 248
158 257
158 258
158 282
158 283
158 284
158 285
158 286
158 287
158 288
158 290
158 291
158 295
158 297
159 160
159 161
159 162
159 168
159 171
159 172
159 173
159 174
159 177
159 178
159 180
159 181
159 182
159 183
159 185
159 187
159 188
159 194
159 195
159 196
159 197
159 200
159 201
159 202
159 203
159 204
159 208
159 214
159 220
159 223
159 226
159 227
159 228
159 231
159 233
159 236
159 240
159 241
159 244
159 248
159 257
159 258
159 282
159 284
159 285
159 286
159 287
159 288
159 290
159 291
159 292
159 295
159 297
159 300
159 301
160 161
160 162
160 164
160 165
160 166
160 170
160 172
160 173
160 174
160 175
160 177
160 178
160 179
160 180
160 181
160 182
160 183
160 185
160 187
160 188
160 193
160 194
160 195
160 196
160 201
160 202
160 204
160 208
160 214
160 220
160 223
160 226
160 227
160 228
160 233
160 240
160 241
160 244
160 272
160 285
160 286
160 289
160 291
160 292
160 293
160 294
160 295
160 296
160 298
160 300
160 301
161 165
161 171
161 172
161 177
161 178
161 181
161 182
161 194
161 195
161 197
161 198
161 200
161 201
161 202
161 203
161 204
161 208
161 214
161 220
161 223
161 226
161 227
161 228
161 230
161 233
161 236
161 240
161 241
161 244
161 248
161 254
161 257
161 258
161 269
161 283
161 284
161 285
161 286
161 287
161 288
161 290
161 291
161 292
161 295
161 297
162 164
162 165
162 166
162 170
162 172
162 173
162 174
162 175
162 176
162 178
162 179
162 180
162 181
162 182
162 183
162 185
162 187
162 188
162 193
162 194
162 195
162 196
162 200
162 201
162 202
162 204
162 208
162 223
162 227
162 231
162 240
162 244
162 248
162 284
162 285
162 288
162 289
162 293
162 294
162 295
162 296
162 297
162 298
162 300
162 301
163 167
163 169
163 184
163 186
163 189
163 190
163 191
163 199
163 205
163 206
163 207
163 209
163 210
163 211
163 212
163 219
163 221
163 224
163 229
163 232
163 235
163 238
163 239
163 242
163 243
163 247
163 251
163 253
163 255
163 256
163 259
163 260
163 263
163 264
163 265
163 267
163 268
163 269
163 270
163 271
163 273
163 275
163 277
163 278
163 280
163 281
164 165
164 166
164 170
164 173
164 174
164 179
164 180
164 185
164 187
164 188
164 193
164 289
164 293
164 296
164 298
165 166
165 170
165 173
165 174
165 176
165 178
165 179
165 180
165 183
165 185
165 187
165 188
165 193
165 196
165 197
165 202
165 203
165 220
165 226
165 241
165 244
165 282
165 285
165 288
165 289
165 291
165 293
165 294
165 296
165 298
165 300
165 301
166 170
166 173
166 175
166 176
166 179
166 180
166 183
166 185
166 187
166 196
166 285
166 289
166 293
166 294
166 296
166 298
166 300
166 301
167 169
167 189
167 190
167 204
167 205
167 210
167 211
167 217
167 218
167 219
167 222
167 223
167 224
167 232
167 243
167 244
167 245
167 247
167 250
167 251
167 252
167 253
167 254
167 255
167 256
167 259
167 260
167 262
167 263
167 264
167 266
167 268
167 269
167 270
167 271
167 272
167 273
167 274
167 275
167 277
167 280
167 281
168 171
168 177
168 178
168 181
168 182
168 187
168 195
168 197
168 200
168 201
168 202
168 203
168 204
168 208
168 214
168 220
168 226
168 227
168 228
168 231
168 233
168 236
168 240
168 241
168 244
168 248
168 258
168 282
168 283
168 284
168 285
168 286
168 287
168 288
168 290
168 291
168 292
168 297
169 184
169 186
169 189
169 190
169 191
169 199
169 205
169 209
169 210
169 211
169 212
169 219
169 221
169 224
169 232
169 251
169 253
169 254
169 255
169 256
169 263
169 264
169 265
169 267
169 268
169 269
169 270
169 271
169 272
169 273
169 274
169 275
169 277
169 278
169 280
169 281
170 173
170 174
170 175
170 176
170 179
170 180
170 183
170 185
170 187
170 188
170 193
170 196
170 202
170 272
170 289
170 293
170 294
170 296
170 298
170 300
170 301
171 172
171 177
171 178
171 181
171 182
171 194
171 195
171 197
171 198
171 200
171 201
171 202
171 203
171 204
171 208
171 214
171 220
171 223
171 226
171 227
171 228
171 230
171 231
171 233
171 236
171 240
171 241
171 244
171 248
171 257
171 258
171 282
171 283
171 284
171 285
171 286
171 287
171 288
171 291
171 292
171 295
171 297
172 174
172 177
172 178
172 179
172 180
172 181
172 182
172 183
172 185
172 187
172 188
172 194
172 195
172 196
172 197
172 198
172 200
172 201
172 203
172 204
172 208
172 220
172 223
172 227
172 228
172 230
172 233
172 236
172 240
172 244
172 248
172 251
172 257
172 258
172 283
172 285
172 288
172 290
172 291
172 295
172 296
172 297
172 300
172 301
173 174
173 175
173 176
173 179
173 180
173 182
173 183
173 185
173 187
173 188
173 193
173 194
173 195
173 196
173 200
173 201
173 202
173 204
173 220
173 223
173 227
173 228
173 240
173 248
173 285
173 288
173 289
173 293
173 294
173 295
173 296
173 298
173 300
173 301
174 175
174 176
174 178
174 179
174 180
174 182
174 183
174 185
174 187
174 188
174 193
174 194
174 195
174 196
174 197
174 200
174 204
174 240
174 241
174 248
174 289
174 293
174 294
174 295
174 296
174 298
174 300
174 301
175 176
175 179
175 180
175 183
175 185
175 187
175 196
175 294
175 296
175 298
175 300
175 301
176 179
176 180
176 183
176 185
176 187
176 188
176 196
176 219
176 224
176 266
176 269
176 272
176 273
176 274
176 293
176 294
176 296
176 298
176 300
176 301
177 178
177 181
177 182
177 194
177 195
177 197
177 198
177 200
177 201
177 202
177 203
177 204
177 208
177 220
177 223
177 227
177 228
177 233
177 236
177 240
177 241
177 244
177 248
177 257
177 282
177 283
177 284
177 285
177 286
177 287
177 288
177 290
177 291
177 292
177 295
177 297
178 181
178 182
178 187
178 194
178 195
178 197
178 198
178 200
178 201
178 202
178 203
178 204
178 208
178 214
178 220
178 223
178 226
178 227
178 228
178 230
178 233
178 236
178 240
178 241
178 244
178 248
178 257
178 258
178 282
178 283
178 285
178 286
178 287
178 288
178 290
178 291
178 292
178 295
178 296
178 297
178 300
179 180
179 182
179 183
179 185
179 187
179 188
179 193
179 195
179 196
179 200
179 202
179 223
179 227
179 241
179 285
179 289
179 293
179 294
179 296
179 297
179 298
179 301
180 181
180 182
180 183
180 185
180 187
180 188
180 193
180 194
180 195
180 196
180 200
180 201
180 202
180 204
180 208
180 220
180 223
180 226
180 227
180 231
180 240
180 244
180 257
180 282
180 285
180 287
180 288
180 289
180 293
180 294
180 295
180 296
180 297
180 298
180 300
180 301
181 182
181 185
181 187
181 188
181 194
181 195
181 196
181 197
181 200
181 201
181 202
181 203
181 204
181 208
181 223
181 226
181 227
181 228
181 230
181 233
181 240
181 244
181 248
181 283
181 285
181 288
181 290
181 291
181 295
182 183
182 185
182 187
182 188
182 194
182 195
182 196
182 197
182 198
182 200
182 201
182 202
182 203
182 204
182 208
182 220
182 223
182 226
182 227
182 228
182 230
182 231
182 233
182 236
182 240
182 241
182 244
182 248
182 257
182 258
182 282
182 283
182 284
182 285
182 286
182 288
182 290
182 291
182 292
182 293
182 295
182 297
182 300
182 301
183 185
183 187
183 188
183 193
183 194
183 195
183 196
183 200
183 201
183 202
183 204
183 208
183 223
183 240
183 244
183 248
183 259
183 269
183 272
183 285
183 289
183 293
183 294
183 295
183 296
183 297
183 298
183 300
183 301
184 186
184 189
184 190
184 191
184 199
184 205
184 206
184 207
184 209
184 210
184 211
184 212
184 213
184 219
184 221
184 225
184 229
184 235
184 238
184 239
184 242
184 250
184 251
184 253
184 255
184 256
184 259
184 263
184 264
184 265
184 267
184 268
184 270
184 273
184 277
184 278
184 281
185 187
185 188
185 193
185 194
185 195
185 196
185 200
185 201
185 202
185 203
185 204
185 208
185 211
185 220
185 223
185 227
185 229
185 235
185 239
185 240
185 244
185 248
185 250
185 255
185 285
185 288
185 289
185 291
185 293
185 294
185 296
185 297
185 298
185 300
185 301
186 189
186 190
186 191
186 199
186 205
186 206
186 207
186 209
186 210
186 212
186 216
186 219
186 221
186 222
186 224
186 225
186 232
186 235
186 239
186 246
186 247
186 250
186 253
186 255
186 256
186 259
186 262
186 263
186 264
186 265
186 266
186 267
186 268
186 269
186 270
186 271
186 273
186 277
186 278
186 281
187 188
187 189
187 190
187 193
187 194
187 196
187 197
187 198
187 200
187 202
187 208
187 214
187 219
187 220
187 223
187 226
187 227
187 228
187 233
187 240
187 241
187 247
187 257
187 270
187 271
187 272
187 283
187 284
187 285
187 286
187 287
187 288
187 289
187 290
187 291
187 292
187 293
187 294
187 295
187 296
187 297
187 298
187 300
187 301
188 193
188 194
188 195
188 196
188 200
188 201
188 202
188 204
188 220
188 223
188 227
188 240
188 244
188 285
188 289
188 290
188 292
188 293
188 294
188 295
188 296
188 298
188 300
188 301
189 190
189 191
189 205
189 206
189 207
189 209
189 210
189 211
189 212
189 213
189 217
189 218
189 219
189 224
189 225
189 229
189 232
189 235
189 238
189 239
189 242
189 245
189 247
189 250
189 251
189 252
189 253
189 254
189 255
189 256
189 259
189 260
189 262
189 263
189 264
189 265
189 266
189 267
189 268
189 269
189 270
189 271
189 272
189 273
189 274
189 275
189 277
189 278
189 280
189 281
190 191
190 199
190 205
190 206
190 207
190 209
190 210
190 211
190 212
190 217
190 218
190 219
190 221
190 222
190 224
190 229
190 232
190 234
190 235
190 238
190 239
190 243
190 245
190 247
190 250
190 251
190 252
190 253
190 254
190 255
190 256
190 259
190 260
190 262
190 263
190 264
190 265
190 266
190 267
190 268
190 269
190 270
190 271
190 272
190 273
190 274
190 275
190 277
190 278
190 280
190 281
191 199
191 203
191 205
191 206
191 207
191 209
191 210
191 211
191 212
191 213
191 217
191 219
191 221
191 224
191 225
191 232
191 234
191 235
191 238
191 239
191 242
191 245
191 247
191 250
191 251
191 252
191 253
191 255
191 256
191 259
191 260
191 263
191 264
191 265
191 266
191 267
191 268
191 269
191 270
191 271
191 273
191 274
191 275
191 277
191 278
191 280
191 281
193 196
193 240
193 241
193 282
193 289
193 292
193 293
193 296
193 301
194 195
194 196
194 197
194 198
194 200
194 201
194 202
194 203
194 204
194 208
194 220
194 223
194 227
194 228
194 230
194 233
194 240
194 241
194 244
194 248
194 257
194 258
194 283
194 285
194 287
194 288
194 290
194 291
194 292
194 293
194 295
194 296
194 297
194 300
194 301
195 196
195 197
195 198
195 200
195 201
195 202
195 203
195 204
195 208
195 214
195 220
195 223
195 226
195 227
195 228
195 230
195 231
195 233
195 236
195 240
195 241
195 244
195 248
195 257
195 258
195 282
195 283
195 284
195 285
195 286
195 287
195 288
195 290
195 291
195 292
195 294
195 295
195 296
195 297
195 300
195 301
196 200
196 201
196 202
196 204
196 219
196 223
196 224
196 227
196 240
196 244
196 257
196 266
196 269
196 272
196 273
196 274
196 284
196 285
196 288
196 290
196 294
196 295
196 296
196 297
196 298
196 300
196 301
197 198
197 200
197 201
197 202
197 203
197 204
197 208
197 220
197 223
197 226
197 227
197 228
197 230
197 233
197 236
197 240
197 244
197 248
197 257
197 258
197 282
197 283
197 284
197 285
197 286
197 287
197 288
197 290
197 291
197 292
197 293
197 295
197 297
198 200
198 204
198 208
198 220
198 223
198 226
198 227
198 228
198 230
198 231
198 236
198 240
198 241
198 244
198 248
198 257
198 258
198 283
198 284
198 285
198 287
198 288
198 290
198 291
198 295
199 205
199 209
199 210
199 212
199 217
199 219
199 221
199 224
199 232
199 265
199 267
199 268
199 270
199 271
199 273
199 274
199 277
199 278
199 281
200 201
200 202
200 203
200 204
200 208
200 220
200 223
200 226
200 227
200 228
200 230
200 233
200 236
200 240
200 241
200 244
200 248
200 257
200 258
200 283
200 284
200 285
200 286
200 287
200 288
200 290
200 291
200 293
200 295
200 296
200 297
200 300
200 301
201 202
201 203
201 204
201 208
201 214
201 220
201 223
201 226
201 228
201 231
201 233
201 240
201 241
201 244
201 258
201 282
201 284
201 286
201 287
201 288
201 292
201 296
201 297
201 300
201 301
202 203
202 204
202 208
202 214
202 220
202 223
202 226
202 227
202 228
202 230
202 231
202 233
202 240
202 241
202 244
202 258
202 282
202 283
202 284
202 285
202 286
202 287
202 288
202 291
202 292
202 293
202 295
202 297
202 300
203 204
203 208
203 214
203 220
203 223
203 226
203 228
203 230
203 231
203 233
203 236
203 240
203 241
203 244
203 248
203 258
203 282
203 283
203 284
203 285
203 286
203 287
203 288
203 290
203 291
203 292
203 293
203 295
203 297
204 208
204 210
204 214
204 220
204 223
204 227
204 228
204 230
204 231
204 233
204 236
204 240
204 241
204 244
204 248
204 257
204 258
204 265
204 282
204 283
204 284
204 285
204 286
204 287
204 288
204 290
204 291
204 292
204 293
204 295
204 300
205 206
205 207
205 209
205 210
205 211
205 212
205 217
205 218
205 219
205 221
205 224
205 225
205 232
205 234
205 238
205 239
205 245
205 247
205 250
205 251
205 252
205 253
205 254
205 255
205 256
205 259
205 260
205 262
205 263
205 264
205 265
205 266
205 268
205 269
205 270
205 271
205 272
205 273
205 274
205 275
205 277
205 278
205 280
205 281
206 207
206 209
206 211
206 213
206 216
206 218
206 219
206 222
206 225
206 229
206 232
206 234
206 235
206 238
206 239
206 242
206 243
206 246
206 250
206 253
206 255
206 256
206 259
206 263
206 264
206 268
206 270
206 271
206 273
206 275
206 277
206 278
206 281
207 209
207 211
207 213
207 216
207 222
207 225
207 229
207 234
207 235
207 238
207 239
207 242
207 243
207 246
207 247
207 250
207 255
207 256
207 259
207 262
207 263
207 264
207 266
207 267
207 268
207 270
207 271
207 275
207 277
207 278
207 281
208 214
208 220
208 223
208 226
208 227
208 228
208 231
208 233
208 236
208 240
208 241
208 244
208 248
208 257
208 282
208 283
208 284
208 285
208 286
208 287
208 288
208 290
208 291
208 292
208 295
208 297
208 300
209 210
209 211
209 212
209 221
209 224
209 235
209 251
209 255
209 256
209 259
209 263
209 264
209 265
209 266
209 267
209 268
209 269
209 270
209 271
209 273
209 275
209 277
209 278
209 281
210 211
210 212
210 219
210 221
210 224
210 232
210 247
210 251
210 253
210 254
210 255
210 259
210 260
210 263
210 264
210 265
210 266
210 267
210 268
210 269
210 270
210 271
210 272
210 273
210 274
210 275
210 277
210 278
210 280
210 281
211 213
211 216
211 217
211 221
211 222
211 224
211 225
211 229
211 230
211 234
211 235
211 238
211 239
211 242
211 243
211 244
211 245
211 246
211 247
211 250
211 251
211 252
211 253
211 254
211 255
211 256
211 259
211 260
211 262
211 264
211 266
211 268
211 269
211 270
211 271
211 272
211 273
211 274
211 275
211 277
211 278
211 281
212 218
212 219
212 221
212 232
212 235
212 247
212 254
212 255
212 259
212 265
212 266
212 267
212 268
212 270
212 271
212 272
212 273
212 274
212 277
212 278
212 281
213 216
213 222
213 224
213 225
213 229
213 234
213 235
213 238
213 239
213 242
213 243
213 246
213 250
213 256
213 263
213 265
213 270
213 278
214 219
214 220
214 223
214 226
214 227
214 228
214 231
214 233
214 241
214 244
214 248
214 282
214 284
214 285
214 286
214 287
214 291
214 292
214 295
214 297
214 301
216 222
216 225
216 229
216 234
216 235
216 238
216 239
216 242
216 243
216 246
216 250
216 252
216 265
216 267
217 218
217 219
217 221
217 222
217 224
217 225
217 232
217 234
217 238
217 245
217 247
217 251
217 252
217 253
217 254
217 255
217 256
217 259
217 260
217 262
217 263
217 264
217 265
217 268
217 269
217 270
217 271
217 273
217 274
217 275
217 280
218 219
218 221
218 222
218 224
218 229
218 232
218 234
218 245
218 247
218 251
218 252
218 253
218 254
218 255
218 256
218 259
218 260
218 262
218 263
218 264
218 265
218 266
218 268
218 269
218 270
218 271
218 272
218 273
218 274
218 275
218 280
218 281
219 221
219 224
219 228
219 232
219 245
219 247
219 251
219 252
219 253
219 254
219 255
219 256
219 259
219 260
219 262
219 263
219 264
219 265
219 266
219 268
219 269
219 270
219 271
219 272
219 273
219 274
219 275
219 278
219 280
219 289
219 293
219 294
220 223
220 226
220 227
220 228
220 230
220 233
220 236
220 240
220 241
220 244
220 248
220 257
220 258
220 282
220 283
220 284
220 285
220 287
220 288
220 290
220 291
220 292
220 295
220 297
221 251
221 253
221 255
221 256
221 259
221 260
221 263
221 264
221 265
221 267
221 268
221 271
221 274
221 275
221 277
221 278
221 281
221 296
222 224
222 225
222 229
222 234
222 235
222 238
222 239
222 242
222 243
222 245
222 246
222 247
222 250
222 251
222 252
222 255
222 256
222 259
222 262
222 268
222 270
222 271
222 273
222 275
223 226
223 227
223 228
223 230
223 236
223 240
223 241
223 244
223 248
223 251
223 254
223 257
223 258
223 282
223 283
223 284
223 285
223 286
223 288
223 290
223 291
223 295
223 297
223 300
224 225
224 232
224 234
224 238
224 245
224 247
224 250
224 251
224 252
224 253
224 254
224 255
224 256
224 259
224 260
224 262
224 263
224 264
224 265
224 266
224 267
224 268
224 269
224 270
224 271
224 272
224 273
224 274
224 275
224 277
224 278
224 280
224 281
224 294
225 229
225 234
225 235
225 238
225 239
225 242
225 243
225 246
225 247
225 250
225 251
225 252
225 253
225 254
225 255
225 256
225 259
225 262
225 263
225 264
225 266
225 268
225 270
225 271
225 273
225 278
226 227
226 228
226 230
226 231
226 233
226 236
226 240
226 241
226 244
226 257
226 258
226 282
226 284
226 285
226 286
226 287
226 288
226 290
226 291
226 292
226 295
226 296
226 297
227 228
227 230
227 233
227 236
227 240
227 241
227 244
227 248
227 257
227 258
227 283
227 284
227 285
227 286
227 287
227 288
227 290
227 291
227 292
227 295
227 297
227 300
227 301
228 230
228 231
228 233
228 236
228 240
228 241
228 244
228 248
228 257
228 258
228 282
228 283
228 285
228 286
228 287
228 288
228 290
228 291
228 292
228 293
228 294
228 295
228 296
228 297
229 234
229 235
229 238
229 239
229 242
229 243
229 246
229 247
229 250
229 256
229 259
229 262
229 263
229 266
229 267
229 268
229 270
229 271
229 275
229 278
229 281
230 236
230 240
230 241
230 244
230 248
230 251
230 257
230 258
230 282
230 283
230 285
230 287
230 288
230 291
230 292
230 295
231 233
231 241
231 244
231 248
231 282
231 284
231 286
231 287
231 292
231 293
231 297
232 234
232 238
232 239
232 242
232 245
232 247
232 251
232 252
232 253
232 254
232 255
232 256
232 259
232 260
232 262
232 263
232 264
232 265
232 266
232 267
232 268
232 269
232 270
232 271
232 272
232 273
232 274
232 275
232 280
233 236
233 240
233 241
233 244
233 248
233 257
233 258
233 282
233 283
233 284
233 285
233 286
233 287
233 288
233 290
233 291
233 292
233 295
233 297
234 235
234 238
234 239
234 242
234 243
234 245
234 246
234 250
234 252
234 253
234 255
234 256
234 259
234 260
234 264
234 265
234 270
234 271
234 273
234 275
234 277
235 238
235 239
235 242
235 243
235 246
235 247
235 250
235 253
235 255
235 256
235 259
235 262
235 263
235 264
235 268
235 269
235 270
235 271
235 273
235 275
235 278
236 240
236 241
236 244
236 248
236 257
236 258
236 283
236 285
236 288
236 297
238 239
238 242
238 243
238 246
238 247
238 250
238 251
238 252
238 253
238 255
238 256
238 259
238 263
238 264
238 266
238 267
238 268
238 269
238 270
238 271
238 273
238 274
238 278
239 242
239 243
239 246
239 250
239 251
239 252
239 253
239 256
239 262
239 263
239 264
239 265
239 266
239 267
239 269
239 270
239 277
239 278
239 281
240 241
240 244
240 248
240 257
240 258
240 283
240 285
240 286
240 287
240 288
240 290
240 291
240 292
240 295
240 296
240 297
240 300
240 301
241 244
241 248
241 254
241 282
241 283
241 284
241 285
241 286
241 287
241 288
241 292
241 293
241 294
241 295
241 297
242 243
242 245
242 246
242 250
242 256
242 263
242 267
242 270
242 273
242 277
242 278
243 245
243 246
243 250
243 251
243 253
243 256
243 277
244 248
244 254
244 257
244 258
244 282
244 283
244 284
244 285
244 288
244 290
244 291
244 292
244 295
244 296
244 300
244 301
245 247
245 251
245 252
245 253
245 254
245 255
245 256
245 259
245 260
245 262
245 263
245 264
245 265
245 267
245 268
245 269
245 270
245 271
245 273
245 275
245 277
245 278
245 280
246 247
246 250
246 255
246 262
246 264
246 268
246 270
247 250
247 251
247 252
247 253
247 254
247 255
247 256
247 259
247 260
247 262
247 263
247 264
247 265
247 266
247 268
247 269
247 270
247 271
247 273
247 275
247 280
247 281
248 257
248 258
248 283
248 284
248 285
248 286
248 287
248 288
248 290
248 291
248 293
248 295
248 296
248 297
250 251
250 252
250 253
250 255
250 256
250 259
250 263
250 264
250 266
250 269
250 270
250 271
250 273
250 275
250 278
251 252
251 253
251 254
251 255
251 256
251 259
251 260
251 262
251 263
251 264
251 266
251 267
251 268
251 269
251 270
251 271
251 272
251 273
251 274
251 275
251 277
251 280
251 281
251 292
252 253
252 254
252 255
252 256
252 259
252 260
252 262
252 263
252 264
252 265
252 266
252 267
252 268
252 269
252 270
252 271
252 272
252 273
252 274
252 275
252 277
252 278
252 280
252 281
253 254
253 255
253 256
253 259
253 260
253 262
253 263
253 264
253 265
253 266
253 267
253 268
253 269
253 270
253 271
253 272
253 273
253 274
253 275
253 277
253 280
253 281
254 255
254 256
254 257
254 259
254 260
254 262
254 263
254 264
254 266
254 268
254 269
254 270
254 271
254 272
254 273
254 274
254 275
254 280
254 281
255 256
255 259
255 260
255 262
255 263
255 264
255 265
255 266
255 267
255 268
255 269
255 270
255 271
255 272
255 273
255 274
255 275
255 277
255 278
255 280
255 281
256 259
256 260
256 262
256 263
256 264
256 265
256 266
256 267
256 268
256 269
256 270
256 271
256 272
256 273
256 274
256 275
256 277
256 278
256 280
257 258
257 283
257 284
257 285
257 287
257 288
257 291
257 295
257 301
258 283
258 285
258 288
258 291
258 295
259 260
259 262
259 263
259 264
259 265
259 266
259 267
259 268
259 269
259 270
259 271
259 272
259 273
259 274
259 275
259 277
259 278
259 280
259 281
260 262
260 263
260 264
260 265
260 266
260 267
260 268
260 269
260 270
260 271
260 272
260 273
260 274
260 275
260 280
262 263
262 264
262 266
262 268
262 269
262 270
262 271
262 273
262 275
262 280
263 264
263 265
263 266
263 267
263 268
263 269
263 270
263 271
263 272
263 273
263 274
263 275
263 277
263 278
263 280
263 281
264 265
264 266
264 267
264 268
264 269
264 270
264 271
264 272
264 273
264 274
264 275
264 277
264 278
264 280
264 281
265 266
265 267
265 268
265 269
265 270
265 271
265 272
265 273
265 274
265 275
265 277
265 278
265 280
265 281
266 268
266 269
266 270
266 271
266 272
266 273
266 274
266 275
266 277
266 280
266 294
266 300
267 268
267 270
267 271
267 277
267 278
267 281
268 269
268 270
268 271
268 272
268 273
268 274
268 275
268 277
268 278
268 280
269 270
269 271
269 272
269 273
269 274
269 275
269 277
269 278
269 280
269 281
269 294
270 271
270 272
270 273
270 274
270 275
270 277
270 278
270 280
271 272
271 273
271 274
271 275
271 277
271 280
271 281
272 273
272 274
272 275
272 280
272 281
272 284
272 292
272 294
273 274
273 275
273 278
273 280
273 281
273 294
274 275
274 280
274 281
274 294
275 277
275 278
275 280
277 278
277 281
278 280
278 281
280 281
282 284
282 285
282 286
282 287
282 288
282 292
282 293
282 295
282 297
283 284
283 285
283 287
283 288
283 290
283 291
283 295
284 285
284 286
284 287
284 288
284 290
284 291
284 292
284 295
284 297
285 286
285 287
285 288
285 290
285 291
285 292
285 295
285 297
285 300
285 301
286 287
286 288
286 291
286 292
286 297
287 288
287 291
287 292
287 295
287 297
288 290
288 291
288 292
288 295
288 296
288 297
288 300
289 293
289 296
289 300
289 301
290 291
290 295
290 296
291 292
291 295
292 293
292 294
292 295
292 296
292 297
293 294
293 296
293 301
294 296
294 298
294 300
294 301
295 296
295 297
295 300
295 301
296 297
296 300
296 301
297 300
297 301
298 300
298 301
300 301
