# Supplementary material for: Social Contact Networks and Mixing among Students in K-12 Schools in Pittsburgh, PA
Source: PLoS One. 2016 Mar 15;11(3):e0151139. doi: 10.1371/journal.pone.0151139 (PMC4792376; doi:10.1371/journal.pone.0151139)
Supplement: S1 Data — (ZIP) [file pone.0151139.s001.zip › S2_data/net_P-MS1_onlystudents-wholeday.ncol]

1 5 346
1 6 258
1 8 490
1 10 322
1 12 440
1 13 408
1 16 332
1 19 326
1 20 252
1 23 234
1 24 229
1 32 511
1 33 346
1 35 281
1 39 235
1 40 295
1 45 307
1 52 4
1 54 30
1 56 1
1 58 2
1 61 57
1 62 29
1 66 1
1 70 3
1 73 1
1 74 58
1 75 20
1 84 1
1 87 1
1 88 2
1 90 3
1 92 2
1 93 5
1 96 2
1 97 32
1 98 2
1 101 2
1 105 57
1 111 1
1 117 1
1 123 2
1 125 1
1 127 6
1 133 1
1 145 359
1 146 1
1 149 2
1 150 436
1 157 40
1 159 1
1 161 3
1 166 23
1 168 3
1 170 2
1 174 1
1 181 2
1 183 35
1 185 2
1 199 3
1 203 47
1 205 42
1 222 1
1 224 1
1 225 1
1 228 1
1 229 7
1 230 42
1 241 1
1 247 30
1 249 1
1 251 4
1 252 37
1 253 50
1 254 1
1 260 1
1 261 2
1 262 1
1 263 1
1 265 1
1 266 1
1 267 22
1 271 1
1 274 1
1 275 1
1 277 2
1 279 1
1 280 4
1 283 2
1 284 1
1 292 1
1 296 9
1 298 56
1 299 4
1 300 9
1 301 34
1 302 1
1 303 2
1 306 1
1 307 5
1 308 3
1 311 2
1 312 3
1 313 1
1 315 3
1 316 1
1 317 6
1 318 4
1 319 4
1 320 24
1 321 41
1 322 10
1 323 37
1 324 1
1 326 1
1 327 1
1 330 9
3 7 36
3 9 237
3 15 263
3 17 289
3 21 17
3 22 277
3 25 270
3 26 156
3 27 443
3 28 101
3 29 215
3 30 8
3 36 35
3 37 309
3 38 229
3 41 209
3 42 305
3 43 311
3 46 23
3 47 255
3 48 36
3 50 26
3 64 355
3 65 42
3 71 14
3 80 23
3 82 53
3 83 30
3 85 16
3 86 10
3 89 18
3 94 237
3 99 1
3 100 1
3 102 3
3 103 1
3 106 2
3 107 23
3 113 3
3 116 2
3 120 1
3 126 1
3 130 1
3 135 2
3 136 5
3 151 1
3 159 1
3 172 1
3 173 4
3 174 1
3 176 1
3 178 2
3 179 8
3 182 4
3 186 1
3 187 1
3 190 2
3 193 1
3 194 2
3 197 1
3 198 1
3 201 1
3 206 1
3 207 1
3 209 1
3 210 1
3 211 1
3 214 1
3 215 2
3 217 4
3 225 2
3 233 1
3 236 2
3 237 2
3 238 2
3 241 1
3 242 3
3 243 5
3 244 2
3 246 2
3 250 3
3 263 1
3 266 3
3 270 2
3 273 1
3 275 1
3 276 1
3 286 1
3 289 2
3 321 1
3 334 1
3 336 2
3 337 1
3 338 1
3 339 1
3 348 2
3 350 4
3 358 1
5 6 375
5 8 246
5 10 153
5 12 119
5 13 288
5 16 135
5 19 126
5 20 160
5 23 128
5 24 298
5 32 182
5 33 100
5 35 148
5 39 245
5 40 257
5 45 138
5 51 1
5 52 2
5 53 49
5 54 1
5 56 1
5 58 2
5 60 1
5 61 26
5 66 45
5 72 2
5 74 2
5 75 41
5 76 48
5 84 68
5 87 2
5 88 2
5 90 3
5 93 1
5 95 1
5 98 3
5 101 58
5 109 31
5 121 1
5 125 49
5 127 3
5 134 70
5 141 3
5 143 58
5 144 58
5 145 182
5 146 1
5 149 46
5 150 193
5 152 1
5 161 2
5 163 19
5 164 1
5 166 2
5 170 1
5 179 1
5 185 29
5 199 11
5 203 1
5 205 2
5 222 2
5 224 26
5 225 1
5 228 4
5 229 2
5 230 2
5 247 2
5 248 1
5 249 1
5 251 3
5 252 4
5 253 1
5 254 1
5 261 1
5 262 3
5 264 1
5 265 61
5 267 3
5 268 49
5 277 4
5 280 4
5 283 2
5 291 39
5 292 53
5 298 1
5 299 1
5 300 1
5 302 55
5 303 1
5 307 34
5 310 50
5 311 2
5 313 2
5 315 2
5 317 65
5 319 16
5 320 2
5 321 1
5 322 2
5 323 2
5 324 2
5 327 2
5 330 7
6 8 162
6 10 197
6 12 160
6 13 388
6 16 212
6 19 175
6 20 248
6 23 96
6 24 353
6 32 202
6 33 207
6 35 300
6 39 381
6 40 180
6 45 256
6 53 63
6 56 1
6 60 1
6 62 1
6 66 46
6 72 1
6 75 26
6 76 56
6 84 69
6 87 1
6 92 1
6 98 3
6 101 72
6 105 1
6 109 46
6 121 1
6 125 60
6 127 1
6 134 76
6 139 2
6 143 60
6 144 56
6 145 129
6 146 1
6 149 55
6 150 253
6 161 2
6 163 29
6 168 4
6 181 1
6 183 3
6 185 30
6 199 29
6 203 1
6 205 2
6 219 1
6 222 4
6 224 44
6 228 2
6 229 1
6 230 6
6 240 7
6 247 1
6 249 1
6 251 3
6 252 4
6 253 1
6 254 3
6 260 5
6 261 1
6 262 1
6 264 2
6 265 67
6 267 1
6 268 56
6 277 1
6 280 2
6 290 3
6 291 48
6 292 58
6 298 6
6 299 2
6 300 4
6 301 2
6 302 70
6 303 1
6 307 1
6 308 2
6 310 56
6 312 2
6 313 1
6 315 1
6 317 73
6 319 3
6 320 2
6 321 3
6 322 1
6 324 1
6 326 3
6 327 6
6 329 1
6 330 20
7 9 45
7 15 2
7 17 64
7 21 59
7 22 18
7 25 3
7 26 3
7 27 38
7 28 3
7 29 31
7 30 77
7 36 258
7 37 50
7 38 9
7 41 19
7 42 84
7 43 30
7 46 176
7 47 12
7 48 179
7 50 221
7 64 9
7 65 244
7 71 151
7 80 197
7 82 390
7 83 120
7 85 98
7 86 164
7 89 286
7 91 1
7 94 8
7 99 1
7 100 1
7 102 9
7 103 1
7 104 1
7 106 4
7 107 143
7 112 1
7 113 4
7 116 2
7 130 2
7 136 4
7 151 1
7 158 1
7 172 1
7 173 3
7 176 1
7 178 7
7 179 45
7 182 20
7 185 1
7 187 2
7 194 4
7 196 1
7 197 1
7 198 13
7 201 1
7 204 1
7 210 1
7 211 2
7 212 1
7 213 1
7 214 1
7 215 3
7 216 4
7 217 8
7 218 1
7 219 2
7 220 1
7 223 4
7 225 2
7 227 1
7 233 3
7 236 1
7 237 14
7 238 1
7 241 1
7 242 3
7 243 20
7 244 1
7 246 3
7 247 1
7 267 1
7 270 1
7 271 1
7 273 2
7 276 2
7 286 12
7 289 1
7 306 1
7 317 1
7 321 4
7 332 1
7 335 14
7 336 1
7 338 2
7 339 1
7 345 6
7 348 1
7 349 4
7 350 3
7 354 4
7 358 2
8 10 178
8 12 360
8 13 292
8 15 7
8 16 248
8 17 6
8 19 171
8 20 122
8 23 248
8 24 147
8 28 1
8 29 5
8 32 219
8 33 179
8 35 200
8 39 139
8 40 275
8 45 123
8 47 2
8 52 1
8 54 41
8 58 1
8 61 148
8 62 26
8 66 1
8 70 2
8 74 56
8 75 6
8 92 1
8 93 11
8 97 47
8 98 1
8 101 1
8 105 61
8 117 1
8 121 1
8 125 1
8 141 1
8 143 1
8 144 1
8 145 216
8 150 363
8 157 53
8 163 1
8 166 11
8 168 1
8 170 1
8 181 1
8 183 25
8 185 1
8 199 2
8 203 54
8 205 50
8 215 1
8 220 4
8 228 1
8 229 6
8 230 39
8 240 1
8 241 1
8 246 1
8 247 25
8 251 3
8 252 67
8 253 53
8 254 2
8 260 1
8 264 2
8 265 1
8 267 18
8 268 4
8 277 5
8 280 1
8 283 2
8 290 1
8 296 2
8 298 68
8 299 2
8 300 3
8 301 39
8 302 2
8 303 1
8 307 70
8 308 1
8 312 1
8 315 7
8 317 2
8 318 1
8 319 45
8 320 11
8 321 57
8 322 7
8 323 44
8 330 24
9 15 132
9 17 169
9 21 16
9 22 241
9 25 151
9 26 152
9 27 204
9 28 105
9 29 193
9 30 30
9 36 50
9 37 163
9 38 197
9 41 194
9 42 186
9 43 228
9 46 18
9 47 197
9 48 58
9 50 14
9 64 181
9 65 42
9 71 19
9 80 35
9 82 68
9 83 46
9 85 29
9 86 20
9 89 30
9 94 86
9 99 1
9 102 8
9 103 9
9 104 1
9 106 4
9 107 47
9 113 3
9 115 2
9 116 4
9 120 1
9 126 2
9 130 1
9 135 1
9 136 7
9 156 1
9 159 1
9 164 1
9 165 1
9 172 2
9 173 7
9 178 5
9 179 17
9 182 3
9 186 2
9 187 1
9 189 5
9 190 2
9 194 7
9 197 1
9 198 2
9 207 3
9 210 1
9 211 1
9 212 1
9 213 5
9 215 1
9 216 2
9 217 4
9 218 1
9 219 3
9 220 1
9 225 1
9 227 1
9 233 2
9 236 2
9 237 1
9 239 2
9 241 2
9 242 9
9 243 16
9 246 3
9 250 8
9 263 2
9 266 2
9 270 3
9 271 2
9 273 3
9 275 2
9 276 13
9 281 1
9 285 2
9 286 7
9 289 1
9 306 1
9 321 1
9 332 1
9 335 6
9 336 1
9 338 6
9 339 1
9 343 1
9 345 1
9 348 1
9 349 1
9 350 9
9 354 1
9 358 2
10 12 214
10 13 189
10 16 230
10 19 236
10 20 178
10 22 1
10 23 73
10 24 185
10 25 1
10 28 1
10 29 1
10 32 182
10 33 316
10 35 194
10 36 1
10 39 163
10 40 145
10 42 1
10 43 2
10 45 194
10 50 32
10 51 2
10 52 1
10 53 2
10 54 1
10 55 1
10 57 1
10 58 4
10 60 39
10 61 2
10 66 2
10 70 1
10 72 1
10 73 1
10 75 2
10 79 6
10 84 1
10 87 3
10 88 61
10 90 5
10 91 3
10 92 49
10 95 25
10 96 3
10 98 3
10 104 2
10 106 1
10 107 1
10 111 38
10 114 1
10 117 1
10 121 1
10 123 1
10 127 3
10 133 1
10 135 1
10 136 1
10 138 38
10 139 55
10 141 3
10 145 148
10 146 1
10 150 286
10 152 61
10 157 2
10 161 2
10 163 1
10 166 6
10 173 1
10 176 3
10 182 1
10 183 1
10 185 1
10 196 1
10 199 3
10 201 1
10 205 1
10 211 28
10 212 2
10 213 2
10 216 2
10 222 47
10 224 3
10 227 29
10 228 76
10 229 5
10 230 2
10 233 1
10 236 1
10 238 1
10 240 12
10 241 1
10 243 1
10 247 4
10 248 7
10 249 5
10 251 5
10 252 3
10 253 1
10 254 2
10 255 83
10 260 1
10 261 2
10 262 2
10 264 1
10 265 1
10 267 3
10 270 1
10 271 1
10 274 63
10 277 4
10 280 4
10 283 42
10 284 3
10 287 61
10 290 1
10 292 1
10 296 62
10 298 5
10 299 1
10 300 2
10 302 3
10 303 43
10 307 6
10 308 1
10 310 2
10 311 65
10 312 8
10 313 2
10 315 1
10 316 20
10 317 3
10 318 2
10 319 59
10 320 2
10 321 4
10 322 3
10 323 1
10 324 3
10 326 2
10 327 57
10 330 8
12 13 149
12 16 189
12 19 84
12 20 146
12 23 143
12 24 165
12 32 105
12 33 221
12 35 78
12 39 178
12 40 125
12 45 92
12 52 2
12 54 22
12 56 1
12 61 27
12 62 15
12 74 27
12 75 3
12 87 2
12 92 1
12 96 1
12 97 16
12 105 30
12 127 2
12 145 226
12 146 1
12 150 321
12 157 33
12 166 4
12 168 1
12 181 7
12 203 60
12 205 22
12 222 1
12 228 1
12 230 3
12 236 1
12 247 4
12 251 2
12 252 52
12 253 24
12 254 2
12 262 4
12 264 3
12 267 1
12 277 4
12 298 24
12 301 19
12 307 1
12 312 1
12 316 1
12 318 1
12 320 1
12 321 24
12 323 37
12 324 1
12 327 2
12 329 2
12 330 1
13 16 319
13 19 158
13 20 239
13 23 100
13 24 308
13 32 163
13 33 123
13 35 123
13 39 368
13 40 145
13 45 89
13 51 1
13 52 1
13 53 1
13 54 22
13 55 1
13 56 1
13 58 3
13 61 19
13 62 27
13 70 6
13 73 1
13 74 22
13 76 1
13 79 2
13 84 1
13 87 1
13 88 1
13 93 18
13 95 1
13 96 3
13 97 11
13 101 4
13 105 38
13 111 1
13 123 1
13 125 2
13 127 4
13 133 1
13 139 1
13 143 2
13 144 2
13 145 212
13 149 2
13 150 280
13 152 1
13 157 30
13 161 1
13 166 11
13 168 1
13 170 2
13 181 1
13 183 2
13 185 3
13 199 3
13 203 38
13 205 43
13 222 1
13 224 2
13 225 2
13 228 1
13 229 2
13 230 38
13 240 4
13 247 36
13 251 1
13 252 46
13 253 40
13 254 2
13 260 1
13 261 1
13 264 1
13 266 1
13 267 13
13 268 13
13 277 2
13 279 3
13 280 1
13 283 13
13 296 29
13 298 30
13 300 4
13 301 33
13 302 1
13 303 1
13 307 3
13 310 2
13 311 2
13 312 1
13 315 3
13 317 2
13 319 2
13 320 5
13 321 27
13 322 9
13 323 13
13 324 1
13 330 8
13 336 1
15 17 281
15 21 4
15 22 151
15 25 171
15 26 111
15 27 268
15 28 164
15 29 205
15 30 2
15 36 4
15 37 236
15 38 166
15 40 7
15 41 191
15 42 147
15 43 285
15 46 8
15 47 296
15 48 8
15 50 3
15 61 4
15 64 284
15 65 4
15 80 3
15 82 13
15 83 1
15 85 3
15 86 11
15 89 5
15 94 45
15 100 1
15 106 1
15 107 3
15 112 2
15 113 3
15 114 3
15 115 4
15 116 1
15 118 1
15 120 3
15 124 2
15 126 1
15 128 2
15 130 2
15 135 1
15 136 1
15 160 1
15 164 2
15 165 1
15 172 5
15 173 1
15 175 1
15 176 1
15 179 1
15 190 1
15 194 1
15 207 2
15 209 1
15 210 2
15 214 1
15 215 1
15 217 1
15 219 1
15 220 63
15 225 1
15 233 1
15 236 1
15 237 1
15 238 1
15 241 1
15 243 1
15 246 12
15 250 1
15 266 1
15 271 5
15 275 1
15 278 1
15 286 1
15 293 2
15 298 1
15 305 1
15 307 4
15 334 1
15 335 2
15 336 1
15 338 2
15 339 2
15 343 2
15 345 1
15 348 1
16 19 165
16 20 222
16 23 111
16 24 213
16 32 275
16 33 174
16 35 188
16 38 3
16 39 189
16 40 268
16 45 160
16 51 2
16 52 2
16 54 36
16 56 1
16 61 57
16 62 59
16 74 58
16 87 2
16 90 1
16 91 4
16 92 1
16 93 1
16 96 1
16 97 45
16 105 68
16 122 1
16 127 3
16 145 211
16 146 1
16 150 197
16 157 59
16 161 3
16 163 1
16 166 1
16 168 2
16 174 1
16 179 1
16 181 3
16 185 1
16 190 1
16 199 2
16 203 68
16 204 1
16 205 48
16 219 1
16 222 3
16 223 10
16 224 3
16 225 1
16 228 2
16 229 1
16 230 5
16 236 2
16 240 1
16 241 1
16 246 1
16 247 2
16 251 3
16 252 51
16 253 43
16 254 2
16 260 5
16 262 2
16 264 4
16 266 1
16 267 1
16 275 1
16 277 1
16 278 1
16 286 1
16 290 5
16 292 1
16 298 75
16 299 6
16 300 7
16 301 43
16 302 43
16 303 1
16 307 1
16 308 4
16 310 4
16 311 6
16 312 2
16 313 2
16 316 1
16 317 3
16 318 1
16 319 2
16 320 3
16 321 68
16 323 56
16 324 1
16 327 2
16 330 1
17 21 19
17 22 228
17 25 171
17 26 103
17 27 188
17 28 172
17 29 469
17 30 17
17 36 30
17 37 261
17 38 131
17 40 1
17 41 178
17 42 202
17 43 292
17 46 9
17 47 252
17 48 43
17 50 7
17 54 1
17 57 1
17 58 1
17 61 1
17 64 215
17 65 59
17 71 20
17 73 1
17 75 1
17 80 37
17 82 47
17 83 67
17 84 1
17 85 24
17 86 20
17 87 1
17 88 1
17 89 63
17 91 3
17 94 104
17 95 1
17 97 1
17 99 3
17 100 1
17 102 1
17 103 3
17 104 1
17 106 3
17 107 31
17 112 2
17 113 5
17 114 1
17 115 3
17 116 4
17 120 3
17 122 1
17 126 2
17 136 5
17 146 1
17 151 1
17 152 1
17 157 1
17 160 2
17 172 4
17 173 2
17 174 1
17 176 1
17 178 1
17 179 11
17 182 7
17 185 1
17 187 7
17 189 3
17 190 4
17 194 2
17 196 2
17 197 1
17 198 2
17 201 1
17 202 1
17 206 2
17 207 1
17 210 3
17 212 2
17 214 1
17 216 5
17 217 3
17 219 3
17 220 83
17 223 1
17 225 2
17 227 3
17 228 1
17 233 1
17 236 1
17 237 11
17 240 1
17 242 3
17 243 9
17 246 15
17 247 1
17 259 1
17 261 1
17 262 8
17 263 1
17 264 1
17 268 1
17 270 2
17 276 3
17 286 8
17 289 1
17 302 1
17 307 3
17 313 2
17 318 1
17 321 1
17 322 1
17 329 1
17 335 7
17 338 3
17 343 2
17 345 1
17 347 1
17 349 1
17 350 3
17 354 1
19 20 297
19 23 45
19 24 106
19 32 363
19 33 114
19 35 49
19 39 150
19 40 139
19 45 170
19 58 2
19 60 33
19 62 1
19 66 1
19 70 2
19 74 1
19 75 1
19 79 2
19 88 60
19 92 52
19 95 13
19 111 18
19 127 1
19 138 27
19 139 40
19 145 118
19 150 159
19 152 44
19 157 1
19 161 1
19 163 1
19 181 1
19 185 3
19 222 20
19 224 1
19 228 47
19 229 1
19 230 1
19 240 1
19 241 1
19 247 2
19 251 1
19 252 3
19 255 58
19 260 1
19 261 1
19 267 2
19 274 63
19 277 1
19 280 1
19 283 37
19 284 3
19 287 30
19 292 1
19 296 52
19 298 1
19 300 1
19 302 1
19 303 20
19 311 18
19 313 2
19 315 1
19 317 2
19 319 41
19 320 2
19 321 2
19 322 1
19 323 1
19 327 30
19 330 1
20 23 133
20 24 180
20 32 266
20 33 186
20 35 185
20 39 210
20 40 298
20 45 246
20 52 1
20 53 1
20 54 1
20 55 28
20 57 42
20 58 30
20 61 1
20 62 3
20 66 1
20 70 32
20 72 2
20 73 53
20 74 2
20 79 3
20 87 4
20 88 1
20 90 42
20 93 40
20 95 1
20 96 1
20 97 1
20 98 38
20 105 1
20 111 1
20 117 1
20 127 2
20 138 2
20 141 31
20 145 168
20 150 197
20 152 3
20 157 3
20 161 2
20 163 1
20 166 3
20 168 1
20 170 1
20 181 1
20 199 57
20 203 2
20 205 2
20 222 3
20 224 1
20 228 3
20 229 24
20 230 1
20 240 6
20 247 3
20 248 39
20 249 42
20 251 34
20 252 3
20 253 2
20 254 4
20 260 2
20 261 1
20 262 2
20 264 1
20 267 2
20 277 1
20 280 41
20 283 2
20 284 2
20 287 1
20 290 2
20 292 2
20 296 1
20 298 6
20 299 2
20 300 1
20 301 2
20 302 1
20 303 4
20 307 27
20 310 2
20 311 3
20 312 69
20 313 1
20 319 6
20 320 26
20 321 3
20 322 1
20 323 1
20 324 21
20 326 2
20 327 1
20 329 1
20 330 4
20 336 1
21 22 9
21 25 6
21 26 9
21 27 16
21 29 14
21 30 54
21 36 124
21 37 10
21 38 16
21 41 5
21 42 13
21 43 24
21 46 148
21 47 10
21 48 89
21 50 144
21 64 18
21 65 97
21 71 79
21 80 73
21 82 269
21 83 67
21 85 83
21 86 67
21 89 162
21 94 5
21 102 2
21 106 3
21 107 51
21 113 3
21 115 2
21 130 2
21 136 2
21 158 1
21 159 1
21 172 3
21 173 3
21 178 1
21 179 5
21 182 1
21 187 2
21 194 1
21 197 1
21 198 9
21 201 4
21 202 1
21 207 1
21 210 4
21 212 1
21 215 1
21 216 2
21 217 18
21 219 2
21 220 1
21 225 1
21 236 1
21 237 4
21 241 1
21 242 5
21 243 1
21 244 1
21 246 3
21 250 1
21 263 1
21 266 1
21 286 2
21 289 1
21 321 1
21 339 1
21 348 1
21 349 1
21 354 4
21 358 2
22 25 228
22 26 151
22 27 388
22 28 50
22 29 315
22 30 17
22 36 34
22 37 197
22 38 233
22 41 204
22 42 298
22 43 370
22 46 10
22 47 263
22 48 61
22 50 8
22 64 336
22 65 15
22 80 28
22 82 59
22 83 27
22 85 13
22 86 18
22 89 8
22 94 132
22 99 1
22 102 4
22 106 4
22 113 7
22 114 6
22 115 3
22 124 1
22 128 1
22 130 3
22 135 1
22 136 3
22 158 1
22 160 3
22 173 1
22 175 1
22 179 3
22 189 4
22 190 3
22 194 1
22 211 1
22 216 7
22 217 6
22 225 2
22 242 3
22 243 7
22 244 1
22 246 1
22 263 1
22 270 2
22 273 1
22 278 2
22 286 1
22 306 1
22 335 4
22 336 1
22 338 1
22 339 1
22 345 2
22 349 2
22 350 1
23 24 64
23 32 84
23 33 83
23 35 74
23 39 90
23 40 145
23 45 113
23 54 16
23 57 2
23 61 69
23 62 18
23 74 52
23 87 1
23 97 19
23 105 44
23 127 1
23 145 129
23 150 199
23 157 29
23 166 2
23 181 2
23 193 1
23 199 3
23 203 58
23 205 30
23 224 3
23 225 1
23 228 2
23 233 1
23 240 2
23 247 1
23 251 5
23 252 45
23 253 32
23 262 1
23 264 1
23 267 4
23 277 6
23 292 1
23 298 31
23 299 1
23 301 31
23 302 1
23 307 35
23 308 1
23 313 2
23 316 3
23 317 1
23 319 23
23 320 1
23 321 40
23 322 1
23 323 39
23 327 1
24 32 135
24 33 150
24 35 307
24 39 321
24 40 153
24 45 128
24 51 1
24 52 10
24 56 61
24 58 1
24 61 2
24 66 1
24 79 2
24 87 4
24 88 1
24 90 1
24 93 1
24 96 58
24 117 48
24 123 57
24 127 6
24 133 40
24 145 82
24 146 79
24 150 251
24 161 69
24 163 3
24 166 7
24 168 64
24 170 1
24 181 2
24 185 3
24 199 5
24 205 2
24 222 2
24 224 1
24 228 5
24 229 1
24 230 54
24 240 2
24 247 4
24 251 4
24 252 5
24 253 1
24 254 1
24 260 64
24 262 2
24 264 2
24 267 61
24 279 42
24 290 83
24 292 4
24 298 9
24 299 39
24 300 7
24 301 2
24 302 10
24 303 5
24 307 5
24 308 77
24 310 3
24 311 5
24 312 12
24 313 55
24 315 3
24 316 1
24 317 1
24 318 1
24 319 2
24 320 1
24 321 3
24 322 52
24 323 1
24 324 2
24 326 2
24 327 1
24 330 8
24 336 1
25 26 160
25 27 401
25 28 86
25 29 147
25 30 4
25 36 4
25 37 264
25 38 183
25 41 152
25 42 311
25 43 264
25 46 7
25 47 166
25 48 18
25 50 4
25 64 260
25 65 6
25 71 2
25 80 5
25 82 16
25 83 5
25 85 9
25 86 10
25 89 4
25 94 161
25 97 1
25 99 1
25 100 3
25 102 2
25 106 1
25 107 3
25 112 2
25 113 5
25 114 1
25 116 2
25 118 1
25 120 2
25 124 2
25 130 1
25 136 1
25 164 1
25 170 2
25 179 2
25 186 2
25 193 1
25 197 1
25 214 1
25 217 1
25 218 1
25 219 1
25 225 1
25 233 1
25 236 1
25 238 1
25 241 1
25 242 1
25 243 2
25 244 1
25 246 1
25 270 2
25 278 2
25 286 1
25 293 2
25 334 1
25 336 2
25 338 1
25 339 1
25 348 2
26 27 240
26 28 37
26 29 104
26 30 10
26 36 6
26 37 143
26 38 160
26 41 142
26 42 210
26 43 174
26 46 4
26 47 187
26 48 10
26 50 1
26 64 218
26 65 4
26 80 3
26 82 10
26 83 4
26 85 3
26 86 5
26 89 2
26 94 97
26 99 2
26 100 1
26 102 3
26 106 1
26 107 2
26 113 5
26 114 3
26 115 1
26 118 1
26 120 1
26 128 1
26 130 1
26 135 4
26 136 1
26 154 1
26 159 1
26 160 2
26 172 1
26 174 1
26 179 2
26 190 1
26 207 1
26 216 2
26 217 1
26 225 1
26 250 1
26 270 1
26 271 1
26 278 1
26 281 1
26 285 1
26 286 2
26 306 1
26 335 3
26 336 1
26 338 2
26 345 1
26 348 1
26 350 1
27 28 175
27 29 275
27 30 4
27 36 6
27 37 375
27 38 429
27 41 363
27 42 411
27 43 546
27 46 19
27 47 272
27 48 21
27 50 11
27 64 541
27 65 69
27 71 21
27 80 29
27 82 32
27 83 18
27 85 18
27 86 11
27 89 30
27 94 209
27 99 7
27 100 3
27 102 7
27 103 9
27 106 13
27 107 4
27 112 2
27 113 13
27 114 4
27 115 11
27 116 15
27 118 2
27 120 3
27 124 3
27 126 8
27 128 1
27 130 2
27 135 4
27 136 33
27 151 1
27 156 3
27 158 1
27 159 1
27 160 1
27 164 2
27 165 1
27 172 4
27 173 3
27 174 2
27 175 1
27 178 1
27 179 46
27 182 7
27 186 1
27 187 5
27 189 2
27 190 6
27 193 3
27 194 19
27 196 1
27 197 2
27 198 3
27 200 1
27 201 2
27 204 1
27 206 1
27 207 2
27 209 1
27 210 3
27 211 1
27 214 3
27 215 2
27 216 2
27 217 11
27 218 1
27 219 8
27 220 2
27 223 2
27 225 1
27 227 5
27 232 1
27 233 2
27 236 2
27 237 13
27 238 2
27 241 2
27 242 19
27 243 36
27 244 2
27 246 2
27 250 7
27 270 6
27 276 35
27 278 3
27 281 2
27 285 1
27 286 12
27 289 3
27 302 1
27 306 1
27 334 2
27 335 21
27 336 2
27 337 2
27 338 8
27 339 3
27 342 2
27 343 8
27 345 4
27 348 1
27 349 1
27 350 12
27 354 3
28 29 169
28 30 4
28 36 1
28 37 153
28 38 117
28 40 1
28 41 167
28 42 116
28 43 179
28 46 2
28 47 160
28 48 4
28 61 2
28 64 148
28 65 4
28 71 2
28 80 1
28 82 9
28 83 5
28 85 2
28 86 6
28 89 2
28 94 42
28 99 1
28 100 3
28 102 5
28 106 3
28 112 1
28 113 6
28 114 6
28 115 6
28 118 3
28 120 2
28 122 1
28 124 2
28 128 5
28 130 3
28 135 2
28 136 9
28 158 2
28 159 2
28 160 1
28 164 1
28 172 4
28 174 4
28 179 5
28 190 9
28 197 2
28 204 2
28 207 5
28 210 1
28 215 1
28 216 1
28 217 1
28 220 37
28 227 1
28 236 3
28 238 1
28 243 3
28 246 13
28 250 3
28 263 3
28 266 1
28 270 3
28 271 5
28 273 1
28 276 1
28 278 4
28 285 2
28 286 7
28 289 3
28 307 2
28 334 1
28 335 8
28 336 1
28 337 2
28 338 7
28 339 1
28 348 1
28 350 3
29 30 12
29 36 24
29 37 150
29 38 183
29 40 2
29 41 155
29 42 185
29 43 251
29 46 15
29 47 298
29 48 43
29 50 8
29 64 115
29 65 12
29 71 12
29 80 26
29 82 48
29 83 51
29 85 10
29 86 16
29 89 62
29 91 1
29 94 128
29 99 1
29 103 1
29 106 2
29 107 31
29 112 2
29 113 3
29 114 1
29 115 3
29 124 1
29 135 1
29 136 5
29 145 1
29 151 2
29 160 1
29 172 3
29 173 1
29 176 1
29 178 1
29 179 4
29 182 2
29 186 2
29 187 1
29 190 2
29 196 1
29 198 1
29 201 1
29 202 1
29 210 1
29 215 1
29 216 3
29 217 3
29 220 59
29 223 2
29 227 4
29 237 6
29 243 9
29 246 11
29 250 1
29 270 4
29 271 1
29 278 1
29 281 1
29 286 6
29 307 1
29 318 2
29 335 4
29 338 5
29 343 2
29 345 2
29 350 2
30 36 100
30 37 3
30 38 4
30 41 7
30 42 5
30 46 102
30 47 4
30 48 112
30 50 63
30 64 4
30 65 77
30 71 63
30 80 95
30 82 251
30 83 124
30 85 248
30 86 78
30 89 77
30 94 4
30 104 1
30 107 92
30 160 3
30 173 1
30 175 1
30 176 2
30 178 1
30 186 1
30 187 3
30 189 1
30 197 1
30 198 2
30 200 2
30 201 2
30 212 2
30 213 1
30 217 2
30 223 1
30 225 1
30 237 1
30 250 1
30 286 2
30 336 1
30 339 1
30 343 2
30 349 1
30 354 1
32 33 98
32 35 86
32 39 174
32 40 162
32 45 380
32 51 1
32 54 21
32 61 47
32 62 34
32 74 45
32 75 38
32 91 1
32 92 1
32 93 2
32 97 22
32 105 44
32 111 1
32 127 1
32 145 141
32 146 1
32 150 257
32 157 32
32 163 1
32 199 1
32 203 43
32 205 31
32 222 3
32 224 1
32 230 1
32 252 31
32 253 37
32 254 2
32 264 1
32 277 1
32 298 72
32 301 50
32 307 1
32 312 1
32 313 1
32 318 1
32 321 33
32 323 50
32 327 3
33 35 60
33 39 178
33 40 192
33 45 167
33 51 1
33 52 1
33 53 1
33 54 1
33 57 1
33 58 2
33 60 29
33 66 1
33 72 2
33 76 1
33 79 1
33 87 3
33 88 69
33 90 4
33 91 1
33 92 27
33 95 14
33 96 2
33 98 1
33 111 9
33 121 1
33 123 1
33 127 2
33 133 1
33 138 18
33 139 30
33 141 2
33 145 228
33 150 268
33 152 49
33 157 1
33 161 2
33 166 2
33 168 1
33 181 1
33 199 2
33 205 5
33 222 23
33 224 2
33 228 59
33 229 3
33 230 3
33 240 1
33 247 2
33 248 2
33 249 4
33 251 4
33 252 2
33 254 1
33 255 63
33 260 1
33 261 1
33 262 3
33 264 1
33 267 1
33 274 48
33 277 1
33 280 2
33 283 33
33 284 4
33 287 46
33 290 1
33 292 1
33 296 39
33 298 2
33 299 1
33 300 2
33 302 2
33 303 32
33 307 2
33 310 1
33 311 44
33 312 2
33 316 10
33 317 1
33 318 1
33 319 40
33 320 1
33 321 2
33 322 1
33 326 2
33 327 32
33 329 3
33 330 1
35 39 341
35 40 13
35 45 41
35 54 37
35 61 60
35 62 26
35 74 58
35 97 51
35 102 1
35 105 54
35 106 1
35 145 69
35 150 275
35 157 54
35 159 1
35 163 1
35 166 1
35 168 1
35 183 1
35 199 5
35 203 51
35 205 56
35 222 1
35 224 5
35 240 2
35 241 1
35 251 9
35 252 66
35 253 55
35 254 1
35 260 3
35 290 1
35 292 1
35 298 59
35 299 2
35 300 3
35 301 39
35 302 3
35 306 1
35 308 1
35 310 1
35 311 2
35 312 2
35 313 3
35 316 4
35 319 1
35 320 1
35 321 58
35 323 45
35 326 2
35 327 1
35 330 66
36 37 8
36 38 5
36 41 11
36 42 8
36 43 8
36 46 110
36 47 11
36 48 165
36 50 92
36 64 4
36 65 226
36 71 131
36 80 114
36 82 260
36 83 84
36 85 93
36 86 80
36 89 173
36 94 6
36 99 1
36 100 1
36 102 3
36 103 3
36 106 3
36 107 161
36 116 1
36 130 1
36 151 2
36 156 2
36 164 1
36 172 2
36 173 10
36 176 1
36 178 2
36 179 7
36 182 3
36 186 1
36 187 2
36 189 5
36 193 1
36 194 4
36 196 1
36 198 2
36 200 5
36 201 3
36 202 1
36 210 3
36 213 1
36 216 1
36 217 10
36 218 1
36 219 2
36 220 4
36 225 2
36 227 1
36 233 5
36 239 1
36 241 1
36 242 5
36 243 3
36 244 1
36 246 4
36 250 4
36 266 1
36 270 3
36 271 1
36 273 1
36 276 1
36 281 3
36 286 5
36 305 1
36 306 1
36 313 1
36 315 1
36 335 1
36 336 1
36 338 2
36 339 1
36 342 1
36 343 1
36 345 3
36 349 2
36 350 2
36 354 1
37 38 285
37 41 294
37 42 277
37 43 371
37 46 25
37 47 261
37 48 9
37 50 20
37 64 355
37 65 44
37 71 13
37 80 59
37 82 87
37 83 7
37 85 4
37 86 6
37 89 17
37 94 166
37 99 2
37 100 2
37 102 21
37 103 5
37 104 1
37 106 18
37 107 3
37 112 1
37 113 8
37 114 1
37 115 6
37 116 15
37 120 1
37 124 2
37 126 2
37 128 1
37 135 2
37 136 13
37 151 1
37 172 3
37 173 5
37 174 3
37 178 4
37 179 32
37 182 16
37 186 1
37 187 3
37 190 4
37 194 5
37 196 1
37 198 18
37 201 1
37 209 1
37 210 1
37 211 2
37 215 1
37 216 2
37 217 20
37 219 4
37 220 3
37 223 11
37 225 1
37 227 1
37 233 2
37 236 1
37 237 25
37 241 1
37 242 15
37 243 16
37 246 6
37 250 3
37 262 1
37 266 1
37 270 3
37 276 6
37 278 1
37 286 3
37 305 1
37 306 1
37 335 3
37 338 4
37 345 1
37 348 1
37 349 3
37 350 4
37 354 10
37 358 2
38 41 361
38 42 304
38 43 321
38 46 18
38 47 222
38 48 12
38 50 12
38 64 292
38 65 70
38 71 4
38 80 89
38 82 60
38 83 4
38 85 3
38 86 7
38 89 6
38 94 149
38 99 1
38 100 2
38 102 19
38 103 5
38 106 23
38 107 2
38 112 1
38 113 10
38 114 3
38 115 7
38 116 11
38 117 1
38 118 1
38 120 1
38 124 2
38 126 4
38 128 1
38 130 2
38 135 2
38 136 11
38 151 1
38 156 2
38 161 1
38 171 1
38 172 5
38 173 16
38 174 1
38 176 1
38 178 2
38 179 41
38 182 11
38 186 3
38 187 7
38 189 2
38 190 2
38 194 10
38 196 1
38 197 1
38 198 13
38 201 1
38 211 2
38 213 1
38 215 1
38 216 2
38 217 13
38 218 1
38 219 15
38 220 1
38 223 28
38 225 5
38 227 5
38 233 2
38 237 16
38 241 3
38 242 24
38 243 16
38 244 1
38 246 7
38 247 1
38 250 3
38 262 1
38 266 5
38 267 1
38 270 4
38 276 9
38 277 1
38 278 1
38 286 1
38 289 1
38 302 1
38 335 4
38 336 1
38 337 1
38 338 2
38 339 1
38 343 1
38 348 1
38 350 6
38 354 9
38 358 1
39 40 169
39 45 171
39 51 3
39 52 2
39 56 2
39 57 1
39 60 1
39 61 1
39 62 2
39 66 1
39 70 1
39 72 50
39 74 1
39 76 1
39 79 2
39 87 3
39 88 4
39 90 4
39 91 50
39 92 1
39 93 1
39 95 1
39 96 2
39 98 1
39 111 1
39 117 2
39 121 46
39 127 3
39 143 1
39 145 109
39 146 4
39 149 1
39 150 253
39 157 1
39 161 2
39 163 1
39 166 2
39 168 1
39 170 1
39 181 2
39 185 3
39 199 11
39 203 1
39 205 1
39 222 10
39 224 3
39 228 4
39 230 3
39 240 2
39 246 1
39 247 4
39 251 2
39 252 1
39 253 1
39 254 1
39 260 4
39 261 2
39 262 1
39 264 1
39 267 2
39 274 1
39 277 1
39 279 1
39 280 1
39 284 35
39 288 43
39 290 4
39 292 1
39 296 1
39 298 5
39 299 4
39 300 53
39 303 3
39 307 4
39 308 1
39 310 3
39 311 3
39 312 2
39 313 2
39 315 47
39 316 19
39 317 2
39 318 47
39 319 1
39 320 4
39 321 2
39 322 2
39 323 1
39 324 2
39 326 25
39 327 2
39 329 1
39 330 29
39 336 1
40 45 27
40 47 3
40 51 1
40 52 2
40 54 1
40 55 22
40 57 41
40 58 22
40 61 90
40 70 31
40 72 2
40 73 57
40 75 11
40 76 1
40 79 1
40 84 1
40 87 1
40 88 1
40 90 23
40 93 40
40 95 2
40 96 2
40 98 20
40 117 1
40 121 1
40 139 1
40 141 25
40 145 356
40 146 2
40 150 173
40 152 1
40 157 2
40 161 1
40 166 3
40 185 2
40 199 53
40 203 2
40 205 2
40 222 2
40 224 1
40 228 4
40 229 28
40 240 1
40 246 1
40 247 2
40 249 40
40 251 39
40 252 6
40 253 1
40 254 1
40 260 1
40 261 1
40 262 1
40 267 1
40 274 1
40 277 8
40 279 1
40 280 30
40 287 1
40 290 1
40 298 3
40 302 2
40 303 2
40 307 102
40 308 1
40 310 1
40 311 4
40 312 54
40 317 2
40 319 70
40 320 1
40 321 1
40 322 3
40 324 26
40 327 2
40 329 1
40 330 1
41 42 226
41 43 394
41 46 22
41 47 250
41 48 12
41 50 16
41 64 313
41 65 27
41 71 6
41 80 18
41 82 30
41 83 11
41 85 9
41 86 11
41 89 17
41 94 123
41 99 2
41 100 3
41 102 9
41 103 3
41 106 3
41 107 4
41 113 10
41 114 4
41 115 6
41 116 4
41 118 3
41 120 3
41 124 3
41 126 1
41 128 4
41 130 5
41 135 3
41 136 8
41 171 2
41 173 1
41 174 2
41 175 1
41 178 1
41 179 16
41 182 8
41 186 1
41 187 2
41 190 3
41 196 1
41 197 2
41 198 2
41 207 3
41 209 1
41 210 2
41 214 1
41 216 1
41 217 9
41 218 1
41 219 3
41 220 2
41 223 1
41 225 1
41 227 1
41 236 1
41 237 8
41 242 9
41 243 17
41 244 1
41 246 4
41 247 1
41 250 2
41 262 2
41 267 1
41 270 6
41 271 2
41 273 1
41 276 10
41 286 6
41 334 1
41 335 4
41 336 1
41 337 2
41 338 4
41 339 2
41 341 1
41 342 1
41 343 1
41 348 2
41 350 3
41 354 1
41 358 2
42 43 375
42 46 16
42 47 232
42 48 16
42 50 73
42 64 392
42 65 35
42 71 68
42 80 12
42 82 18
42 83 10
42 85 14
42 86 3
42 89 30
42 94 144
42 97 1
42 99 1
42 100 1
42 102 5
42 103 3
42 104 1
42 106 2
42 107 5
42 112 2
42 113 12
42 114 8
42 115 9
42 116 4
42 118 1
42 120 2
42 124 3
42 126 3
42 128 1
42 130 7
42 135 5
42 136 5
42 151 3
42 160 2
42 164 1
42 170 1
42 172 1
42 173 5
42 174 2
42 176 1
42 178 2
42 179 18
42 182 25
42 186 2
42 187 1
42 190 3
42 193 1
42 194 5
42 196 1
42 197 2
42 198 3
42 204 1
42 206 1
42 207 1
42 209 1
42 210 1
42 211 1
42 214 1
42 215 3
42 216 5
42 217 12
42 218 2
42 219 8
42 220 1
42 223 3
42 225 2
42 227 3
42 233 1
42 236 1
42 237 19
42 238 1
42 239 1
42 241 2
42 242 7
42 243 6
42 244 1
42 246 5
42 250 3
42 270 6
42 271 2
42 276 7
42 278 1
42 285 1
42 286 2
42 289 1
42 293 1
42 332 1
42 335 5
42 336 2
42 337 2
42 338 6
42 339 4
42 342 5
42 343 4
42 345 1
42 348 2
42 350 7
42 354 4
42 358 1
43 46 10
43 47 280
43 48 13
43 50 23
43 64 538
43 65 53
43 71 7
43 80 21
43 82 29
43 83 20
43 85 3
43 86 5
43 89 16
43 94 163
43 99 3
43 100 1
43 102 19
43 103 5
43 104 1
43 106 13
43 107 2
43 112 1
43 113 27
43 114 1
43 115 9
43 116 23
43 120 9
43 124 1
43 126 3
43 130 14
43 135 2
43 136 43
43 151 2
43 156 1
43 160 2
43 164 1
43 171 1
43 172 4
43 173 3
43 174 3
43 175 1
43 178 2
43 179 66
43 182 7
43 186 2
43 187 2
43 189 1
43 190 2
43 193 1
43 194 14
43 196 3
43 197 1
43 198 3
43 201 1
43 204 3
43 210 3
43 211 1
43 213 1
43 215 1
43 216 2
43 217 10
43 219 4
43 220 3
43 223 5
43 225 2
43 227 1
43 233 2
43 236 1
43 237 10
43 238 1
43 239 1
43 241 2
43 242 37
43 243 46
43 244 1
43 246 3
43 247 1
43 250 8
43 262 1
43 263 1
43 266 1
43 270 16
43 273 1
43 276 47
43 278 1
43 285 2
43 286 17
43 289 2
43 302 1
43 332 1
43 335 29
43 336 1
43 338 6
43 342 1
43 343 8
43 345 1
43 348 1
43 349 1
43 350 36
43 354 1
45 51 1
45 52 2
45 53 24
45 56 1
45 58 1
45 61 1
45 66 18
45 73 1
45 75 30
45 76 32
45 84 29
45 87 1
45 88 1
45 91 1
45 92 1
45 93 1
45 101 34
45 109 11
45 117 1
45 121 1
45 125 26
45 134 34
45 138 1
45 143 27
45 144 20
45 145 116
45 146 1
45 149 36
45 150 231
45 159 1
45 163 2
45 185 9
45 205 1
45 224 14
45 228 2
45 229 1
45 236 1
45 241 1
45 252 2
45 265 27
45 267 2
45 268 23
45 277 1
45 291 12
45 292 17
45 298 1
45 302 25
45 310 19
45 311 1
45 313 1
45 317 35
45 319 2
45 322 1
45 336 1
46 47 20
46 48 89
46 50 118
46 64 11
46 65 152
46 71 136
46 80 97
46 82 239
46 83 86
46 85 164
46 86 159
46 89 178
46 94 8
46 100 1
46 102 14
46 103 6
46 104 1
46 106 19
46 107 82
46 113 1
46 115 1
46 116 14
46 126 2
46 136 3
46 151 2
46 156 2
46 159 1
46 164 1
46 171 2
46 172 11
46 173 22
46 178 10
46 179 12
46 182 4
46 187 5
46 189 3
46 190 1
46 194 18
46 196 1
46 197 1
46 198 14
46 200 2
46 201 1
46 202 1
46 207 1
46 209 1
46 210 5
46 211 1
46 217 23
46 218 2
46 219 17
46 220 4
46 223 1
46 225 2
46 233 5
46 236 1
46 237 6
46 238 1
46 241 3
46 242 14
46 243 5
46 244 1
46 246 15
46 250 4
46 263 3
46 266 2
46 270 1
46 273 1
46 276 11
46 281 2
46 285 3
46 286 3
46 293 1
46 305 2
46 306 1
46 315 1
46 317 1
46 335 2
46 336 1
46 339 2
46 343 1
46 345 1
46 347 1
46 348 2
46 350 8
46 354 12
46 358 12
47 48 3
47 50 6
47 61 4
47 64 248
47 65 15
47 71 7
47 74 1
47 80 17
47 82 31
47 83 3
47 85 6
47 86 5
47 89 4
47 94 95
47 97 1
47 98 1
47 99 1
47 100 1
47 102 3
47 103 3
47 106 10
47 107 3
47 112 3
47 113 4
47 114 3
47 115 6
47 116 4
47 118 2
47 120 3
47 124 3
47 126 2
47 128 1
47 130 1
47 135 2
47 136 5
47 143 1
47 149 1
47 151 1
47 159 1
47 161 4
47 165 1
47 166 1
47 170 1
47 171 1
47 172 6
47 173 5
47 174 1
47 176 2
47 178 2
47 179 6
47 182 2
47 186 2
47 189 1
47 190 3
47 194 4
47 196 2
47 206 1
47 210 5
47 212 1
47 214 1
47 215 1
47 217 10
47 219 3
47 220 57
47 223 4
47 225 2
47 227 1
47 229 1
47 233 2
47 236 1
47 237 5
47 239 1
47 242 7
47 243 6
47 244 2
47 246 9
47 250 4
47 262 2
47 263 1
47 266 1
47 270 2
47 273 1
47 276 1
47 278 1
47 281 1
47 286 1
47 302 1
47 306 1
47 307 4
47 317 2
47 332 1
47 335 3
47 336 2
47 337 1
47 338 2
47 339 2
47 342 1
47 348 2
47 350 2
47 354 3
48 50 132
48 64 10
48 65 142
48 71 108
48 80 114
48 82 212
48 83 107
48 85 135
48 86 100
48 89 139
48 94 23
48 100 1
48 106 1
48 107 140
48 112 2
48 115 1
48 130 1
48 158 1
48 160 2
48 170 2
48 173 10
48 174 1
48 178 1
48 179 1
48 186 1
48 189 1
48 194 1
48 197 1
48 198 1
48 200 5
48 201 2
48 202 1
48 210 1
48 213 1
48 214 1
48 215 1
48 216 2
48 217 8
48 218 2
48 219 1
48 220 1
48 223 1
48 232 1
48 241 1
48 243 5
48 244 1
48 246 1
48 266 1
48 270 1
48 271 2
48 273 1
48 275 1
48 276 1
48 285 1
48 286 6
48 318 1
48 321 1
48 322 1
48 332 1
48 336 1
48 339 1
48 343 3
48 345 4
48 347 1
48 348 1
48 349 4
50 64 7
50 65 113
50 71 164
50 80 98
50 82 212
50 83 63
50 85 88
50 86 93
50 89 247
50 94 1
50 100 1
50 102 7
50 106 5
50 107 76
50 112 3
50 113 8
50 114 1
50 115 5
50 116 7
50 130 2
50 136 5
50 151 1
50 158 1
50 160 1
50 164 1
50 165 1
50 171 2
50 172 2
50 173 8
50 176 2
50 178 3
50 179 15
50 182 12
50 187 1
50 189 1
50 190 3
50 194 1
50 196 2
50 197 2
50 198 1
50 200 1
50 201 2
50 206 2
50 210 1
50 211 33
50 212 2
50 213 1
50 215 1
50 216 5
50 217 5
50 218 1
50 219 3
50 223 3
50 225 3
50 227 29
50 232 1
50 233 1
50 236 1
50 237 5
50 241 1
50 242 2
50 243 15
50 246 1
50 250 1
50 256 1
50 266 1
50 270 2
50 273 2
50 276 4
50 278 1
50 285 1
50 286 7
50 289 1
50 313 1
50 317 1
50 335 3
50 336 1
50 337 1
50 338 1
50 342 1
50 345 4
50 347 1
50 348 1
50 349 2
50 350 3
50 354 1
50 358 3
51 52 6
51 53 275
51 54 313
51 55 235
51 56 141
51 57 118
51 58 3
51 60 155
51 61 113
51 62 1
51 66 2
51 70 233
51 72 293
51 73 167
51 74 2
51 75 169
51 76 2
51 79 168
51 84 207
51 87 3
51 88 10
51 90 4
51 91 177
51 92 113
51 93 171
51 95 160
51 96 228
51 98 3
51 111 2
51 123 1
51 125 2
51 127 7
51 133 2
51 134 4
51 141 5
51 143 1
51 144 1
51 146 369
51 149 1
51 152 2
51 157 1
51 163 1
51 199 1
51 203 1
51 222 1
51 224 2
51 228 1
51 229 2
51 230 1
51 240 3
51 246 1
51 248 1
51 249 1
51 251 1
51 252 2
51 253 2
51 254 87
51 259 1
51 260 4
51 261 1
51 264 87
51 265 1
51 268 1
51 274 2
51 280 1
51 283 1
51 284 1
51 290 1
51 291 1
51 300 1
51 303 1
51 307 2
51 311 2
51 312 1
51 313 2
51 316 3
51 317 1
51 319 1
51 324 1
51 326 4
51 327 3
51 330 88
52 54 6
52 55 1
52 56 6
52 58 402
52 60 5
52 61 1
52 62 119
52 66 207
52 70 3
52 72 3
52 73 3
52 74 197
52 75 2
52 76 161
52 79 1
52 84 2
52 87 241
52 88 174
52 90 191
52 92 2
52 93 4
52 95 3
52 96 63
52 97 1
52 98 3
52 101 2
52 105 2
52 109 1
52 111 150
52 113 1
52 117 7
52 121 1
52 123 10
52 125 7
52 127 172
52 133 8
52 134 4
52 138 1
52 139 2
52 141 1
52 143 2
52 144 1
52 145 1
52 146 12
52 149 3
52 152 3
52 157 2
52 161 6
52 166 2
52 168 1
52 181 1
52 183 3
52 185 3
52 199 2
52 203 1
52 205 2
52 222 1
52 228 5
52 229 3
52 230 7
52 240 1
52 246 1
52 248 1
52 249 2
52 252 2
52 253 2
52 254 2
52 260 4
52 261 5
52 265 1
52 267 2
52 268 1
52 274 1
52 277 1
52 279 4
52 280 2
52 283 2
52 284 3
52 287 1
52 290 7
52 291 1
52 292 1
52 296 1
52 298 1
52 299 4
52 300 5
52 301 1
52 302 4
52 303 2
52 307 2
52 308 6
52 311 3
52 312 3
52 313 3
52 315 2
52 317 2
52 319 2
52 320 2
52 322 6
52 324 1
52 326 2
52 327 1
52 329 1
52 330 1
53 54 239
53 55 298
53 56 252
53 57 149
53 58 2
53 60 159
53 61 211
53 66 57
53 70 313
53 72 254
53 73 250
53 74 2
53 75 213
53 76 46
53 79 171
53 84 315
53 87 1
53 88 7
53 90 2
53 91 167
53 92 203
53 93 141
53 95 176
53 96 177
53 97 1
53 98 1
53 101 61
53 109 24
53 111 1
53 117 8
53 121 1
53 123 1
53 125 42
53 127 3
53 134 54
53 141 1
53 143 53
53 144 35
53 145 1
53 146 293
53 149 48
53 152 1
53 163 17
53 185 29
53 224 21
53 229 1
53 248 1
53 249 2
53 251 1
53 252 1
53 260 2
53 265 70
53 268 53
53 274 2
53 277 1
53 280 1
53 283 2
53 291 55
53 292 59
53 300 1
53 302 66
53 303 1
53 307 2
53 310 59
53 317 68
53 319 1
53 320 1
54 55 130
54 56 135
54 57 110
54 58 1
54 60 108
54 61 152
54 62 8
54 66 3
54 70 188
54 72 299
54 73 148
54 74 14
54 75 83
54 79 82
54 84 168
54 87 3
54 88 9
54 90 7
54 91 115
54 92 80
54 93 94
54 95 149
54 96 170
54 97 22
54 98 2
54 101 1
54 105 15
54 111 1
54 117 3
54 127 3
54 138 1
54 141 3
54 146 180
54 150 45
54 157 28
54 161 1
54 166 1
54 172 1
54 199 2
54 203 16
54 205 9
54 228 1
54 229 2
54 247 2
54 248 1
54 249 3
54 252 25
54 253 15
54 260 2
54 266 1
54 267 1
54 271 1
54 274 2
54 280 2
54 283 1
54 292 1
54 298 32
54 301 17
54 303 1
54 306 1
54 307 2
54 308 1
54 311 2
54 312 1
54 317 2
54 318 1
54 319 1
54 320 1
54 321 15
54 322 2
54 323 15
54 324 2
54 329 1
54 330 1
55 56 228
55 57 169
55 58 36
55 60 157
55 61 154
55 70 432
55 72 149
55 73 265
55 74 1
55 75 264
55 79 130
55 84 225
55 88 4
55 90 62
55 91 105
55 92 195
55 93 310
55 95 125
55 96 175
55 97 1
55 98 18
55 105 1
55 125 1
55 134 2
55 141 46
55 143 1
55 145 22
55 146 295
55 166 1
55 199 13
55 205 1
55 220 1
55 229 9
55 230 1
55 247 1
55 248 26
55 249 14
55 251 28
55 252 1
55 253 1
55 260 1
55 274 1
55 280 35
55 283 1
55 284 1
55 307 51
55 312 16
55 313 1
55 316 1
55 317 1
55 319 1
55 320 43
55 324 20
56 57 160
56 58 1
56 60 131
56 61 201
56 66 1
56 70 453
56 72 169
56 73 121
56 74 2
56 75 201
56 76 2
56 79 239
56 84 191
56 87 2
56 88 6
56 90 1
56 91 141
56 92 139
56 93 186
56 95 139
56 96 160
56 98 1
56 105 1
56 111 3
56 117 43
56 123 42
56 127 3
56 133 54
56 139 1
56 141 1
56 146 283
56 152 3
56 157 2
56 161 61
56 166 1
56 168 64
56 181 1
56 185 1
56 199 3
56 205 1
56 222 1
56 224 1
56 228 2
56 229 1
56 230 58
56 247 1
56 249 1
56 252 1
56 253 2
56 255 1
56 259 1
56 260 74
56 261 3
56 267 74
56 268 1
56 274 1
56 277 3
56 279 44
56 280 2
56 283 1
56 284 3
56 290 66
56 299 20
56 300 5
56 303 1
56 307 3
56 308 62
56 310 1
56 311 1
56 312 6
56 313 51
56 317 2
56 320 1
56 322 62
56 324 1
56 326 1
57 58 53
57 60 112
57 61 247
57 66 2
57 70 241
57 72 154
57 73 163
57 74 3
57 75 128
57 79 99
57 84 134
57 87 2
57 88 8
57 90 45
57 91 83
57 92 58
57 93 210
57 95 235
57 96 69
57 98 31
57 111 1
57 117 3
57 121 4
57 123 1
57 127 1
57 134 2
57 139 1
57 141 67
57 145 59
57 146 175
57 152 2
57 161 1
57 199 23
57 222 1
57 229 51
57 247 1
57 248 27
57 249 32
57 251 40
57 252 1
57 253 1
57 259 1
57 260 4
57 261 1
57 265 2
57 268 1
57 274 3
57 280 36
57 284 2
57 288 1
57 298 1
57 300 1
57 303 1
57 307 44
57 310 1
57 311 2
57 312 32
57 315 1
57 316 1
57 317 1
57 320 39
57 322 1
57 324 41
57 330 1
58 61 1
58 62 125
58 66 244
58 70 36
58 72 7
58 73 56
58 74 177
58 75 2
58 76 159
58 79 4
58 84 1
58 87 252
58 88 201
58 90 214
58 91 3
58 92 2
58 93 42
58 95 4
58 96 57
58 98 24
58 111 131
58 117 3
58 127 209
58 141 42
58 145 36
58 146 6
58 152 2
58 157 2
58 161 2
58 166 1
58 183 1
58 185 1
58 199 25
58 205 1
58 222 1
58 228 5
58 229 33
58 230 5
58 248 22
58 249 24
58 251 31
58 252 1
58 253 1
58 255 1
58 259 1
58 260 1
58 264 1
58 274 2
58 280 30
58 283 4
58 284 2
58 287 1
58 292 1
58 296 1
58 300 2
58 302 1
58 303 3
58 307 29
58 310 1
58 311 3
58 312 26
58 313 2
58 316 2
58 317 2
58 319 8
58 320 28
58 322 1
58 324 24
58 326 1
58 330 1
60 61 3
60 66 1
60 70 121
60 72 175
60 73 188
60 74 1
60 75 159
60 76 4
60 79 159
60 84 143
60 87 3
60 88 24
60 90 5
60 91 224
60 92 218
60 93 291
60 95 150
60 96 277
60 97 17
60 98 16
60 101 1
60 105 2
60 109 5
60 111 39
60 117 6
60 121 5
60 123 3
60 125 6
60 127 5
60 133 8
60 134 31
60 138 44
60 139 57
60 141 3
60 143 1
60 144 5
60 146 225
60 149 7
60 152 70
60 157 9
60 163 1
60 185 1
60 199 2
60 205 1
60 222 30
60 228 26
60 230 1
60 248 3
60 249 8
60 252 1
60 255 34
60 260 3
60 261 2
60 265 3
60 268 1
60 274 57
60 280 4
60 283 47
60 284 6
60 287 25
60 288 1
60 292 1
60 296 43
60 300 1
60 303 57
60 311 24
60 312 2
60 313 1
60 316 3
60 317 2
60 319 60
60 324 2
60 326 1
60 327 39
60 330 1
61 66 1
61 70 283
61 72 173
61 73 86
61 75 238
61 76 2
61 79 114
61 84 146
61 87 1
61 88 7
61 91 152
61 92 110
61 93 199
61 95 233
61 96 75
61 105 38
61 109 1
61 117 1
61 127 1
61 133 1
61 139 1
61 141 1
61 146 245
61 150 63
61 152 1
61 157 37
61 199 1
61 203 35
61 205 36
61 219 1
61 222 1
61 247 1
61 248 1
61 249 1
61 252 49
61 253 31
61 260 1
61 267 1
61 268 1
61 274 2
61 277 2
61 280 1
61 284 1
61 290 2
61 296 1
61 298 42
61 301 21
61 303 1
61 307 74
61 308 1
61 311 1
61 312 2
61 313 1
61 319 42
61 321 26
61 322 1
61 324 1
61 326 1
61 327 2
61 330 20
62 66 122
62 73 2
62 74 79
62 75 1
62 76 144
62 87 136
62 88 105
62 90 117
62 91 4
62 96 4
62 105 22
62 111 18
62 127 140
62 134 1
62 139 2
62 145 3
62 150 31
62 152 1
62 157 14
62 166 1
62 203 24
62 205 25
62 225 1
62 228 1
62 229 1
62 247 3
62 252 17
62 253 16
62 259 1
62 260 4
62 262 2
62 267 3
62 280 1
62 284 1
62 287 2
62 290 3
62 296 1
62 298 27
62 301 26
62 302 2
62 303 2
62 310 1
62 311 4
62 317 2
62 319 2
62 320 1
62 321 32
62 322 3
62 324 1
62 326 1
64 65 33
64 71 10
64 80 11
64 82 19
64 83 29
64 85 4
64 86 7
64 89 11
64 94 97
64 99 1
64 102 3
64 103 1
64 104 1
64 106 2
64 107 4
64 113 7
64 114 1
64 115 4
64 116 6
64 120 3
64 122 1
64 124 1
64 128 1
64 130 1
64 135 2
64 136 17
64 159 1
64 160 1
64 164 2
64 172 1
64 173 1
64 174 4
64 175 1
64 179 29
64 182 2
64 187 2
64 189 1
64 190 4
64 193 1
64 194 8
64 196 1
64 201 1
64 206 1
64 207 2
64 211 1
64 215 1
64 216 1
64 217 1
64 222 1
64 225 1
64 227 2
64 233 1
64 236 2
64 241 2
64 242 7
64 243 22
64 244 1
64 246 2
64 250 2
64 263 1
64 266 1
64 270 3
64 273 1
64 276 8
64 278 1
64 285 1
64 286 13
64 302 1
64 321 1
64 334 1
64 335 15
64 338 5
64 342 1
64 343 2
64 345 2
64 350 7
64 354 1
64 358 1
65 71 109
65 80 283
65 82 451
65 83 173
65 85 78
65 86 118
65 89 226
65 94 12
65 100 1
65 102 19
65 103 3
65 104 2
65 106 10
65 107 120
65 113 12
65 115 4
65 116 5
65 120 2
65 124 1
65 126 4
65 130 2
65 136 22
65 151 2
65 156 1
65 160 2
65 165 1
65 172 7
65 173 5
65 174 3
65 178 3
65 179 38
65 182 4
65 187 4
65 190 2
65 194 8
65 198 8
65 201 1
65 204 1
65 206 1
65 210 1
65 211 2
65 212 1
65 216 5
65 217 12
65 219 6
65 220 4
65 223 2
65 225 2
65 227 2
65 233 1
65 237 5
65 241 1
65 242 14
65 243 28
65 244 1
65 246 3
65 250 2
65 266 1
65 267 2
65 270 4
65 271 2
65 273 1
65 276 12
65 278 1
65 285 3
65 286 10
65 289 1
65 293 1
65 306 1
65 317 2
65 321 6
65 332 1
65 335 6
65 337 2
65 338 3
65 342 1
65 343 3
65 345 3
65 348 2
65 349 1
65 350 5
65 354 6
65 358 1
66 70 6
66 72 4
66 73 2
66 74 124
66 75 16
66 76 218
66 79 4
66 84 34
66 87 169
66 88 141
66 90 140
66 91 3
66 93 6
66 96 60
66 98 6
66 101 64
66 105 2
66 108 2
66 109 21
66 111 50
66 117 18
66 121 1
66 125 71
66 127 191
66 133 2
66 134 30
66 139 1
66 141 1
66 143 67
66 144 35
66 146 3
66 149 58
66 152 3
66 157 7
66 161 1
66 163 15
66 166 1
66 181 1
66 183 6
66 185 34
66 199 1
66 222 1
66 224 34
66 228 3
66 229 1
66 230 4
66 240 1
66 247 6
66 248 2
66 249 3
66 253 1
66 254 1
66 259 1
66 260 1
66 264 2
66 265 52
66 267 3
66 268 55
66 279 1
66 280 2
66 283 4
66 284 2
66 287 4
66 288 1
66 290 3
66 291 41
66 292 46
66 296 4
66 298 1
66 299 2
66 300 6
66 301 2
66 302 41
66 303 2
66 307 2
66 308 2
66 310 43
66 312 2
66 313 3
66 315 2
66 317 68
66 318 2
66 319 4
66 320 1
66 322 5
66 323 2
66 326 1
66 327 1
70 72 226
70 73 254
70 74 2
70 75 291
70 76 2
70 79 238
70 84 260
70 87 2
70 88 6
70 90 46
70 91 202
70 92 171
70 93 421
70 95 165
70 96 117
70 98 24
70 101 5
70 105 3
70 111 1
70 117 23
70 123 2
70 125 9
70 127 1
70 141 40
70 143 2
70 144 3
70 145 31
70 146 278
70 149 31
70 152 1
70 157 17
70 166 1
70 183 17
70 199 20
70 229 20
70 230 5
70 246 1
70 247 18
70 248 23
70 249 24
70 251 54
70 252 1
70 253 1
70 260 1
70 268 28
70 277 1
70 279 2
70 280 56
70 283 13
70 284 2
70 292 1
70 296 21
70 298 1
70 300 9
70 302 1
70 307 37
70 311 3
70 312 27
70 313 1
70 315 5
70 317 4
70 318 3
70 320 56
70 322 3
70 324 14
70 327 1
70 330 1
71 80 117
71 82 249
71 83 75
71 85 122
71 86 179
71 89 235
71 94 4
71 102 1
71 107 42
71 113 1
71 115 2
71 130 2
71 151 2
71 158 1
71 165 1
71 173 1
71 178 1
71 179 3
71 182 11
71 194 1
71 198 1
71 207 1
71 210 2
71 217 2
71 219 2
71 223 3
71 227 1
71 237 8
71 238 1
71 242 2
71 243 2
71 246 1
71 250 1
71 273 1
71 275 1
71 286 2
71 334 1
71 336 1
71 338 1
71 339 1
71 348 1
71 350 1
71 354 1
71 358 1
72 73 178
72 74 1
72 75 116
72 76 9
72 79 121
72 84 210
72 88 11
72 90 9
72 91 248
72 92 108
72 93 136
72 95 198
72 96 258
72 98 5
72 101 1
72 105 1
72 111 3
72 121 62
72 123 2
72 127 1
72 133 1
72 138 1
72 139 1
72 141 10
72 145 2
72 146 267
72 152 1
72 157 1
72 163 4
72 185 1
72 199 4
72 222 1
72 229 4
72 230 1
72 248 4
72 249 5
72 251 2
72 253 2
72 260 2
72 261 1
72 262 1
72 267 1
72 268 1
72 274 1
72 280 7
72 283 1
72 284 69
72 288 48
72 290 1
72 298 1
72 300 47
72 303 1
72 307 1
72 310 1
72 311 1
72 312 3
72 315 31
72 316 29
72 317 4
72 318 46
72 319 1
72 320 3
72 323 1
72 324 2
72 326 46
72 327 2
72 330 1
73 74 2
73 75 108
73 76 1
73 79 163
73 84 263
73 87 3
73 88 3
73 90 43
73 91 150
73 92 168
73 93 341
73 95 93
73 96 192
73 97 1
73 98 37
73 101 1
73 117 1
73 127 1
73 133 1
73 134 1
73 138 1
73 141 38
73 143 1
73 144 2
73 145 30
73 146 161
73 149 1
73 152 8
73 157 7
73 199 27
73 203 1
73 229 31
73 230 1
73 248 36
73 249 33
73 251 48
73 252 1
73 253 3
73 255 1
73 259 1
73 260 2
73 265 3
73 268 1
73 274 4
73 280 59
73 283 1
73 284 5
73 287 2
73 290 2
73 291 1
73 292 1
73 299 1
73 307 40
73 312 35
73 317 2
73 320 47
73 322 1
73 323 1
73 324 42
73 330 1
74 75 3
74 76 147
74 79 4
74 84 2
74 87 255
74 88 253
74 90 203
74 91 3
74 93 1
74 95 2
74 96 3
74 98 1
74 101 1
74 105 34
74 108 3
74 111 147
74 117 4
74 127 243
74 133 1
74 134 1
74 138 1
74 139 2
74 143 3
74 144 1
74 145 2
74 146 2
74 149 1
74 150 59
74 152 1
74 157 35
74 161 1
74 163 1
74 166 1
74 181 1
74 185 3
74 197 1
74 199 1
74 203 33
74 205 28
74 222 2
74 228 3
74 229 1
74 230 2
74 247 3
74 252 38
74 253 27
74 255 1
74 259 1
74 260 1
74 262 3
74 264 1
74 267 2
74 273 1
74 274 1
74 277 1
74 280 3
74 286 1
74 287 1
74 290 1
74 298 45
74 299 1
74 300 3
74 301 25
74 302 2
74 307 2
74 310 1
74 311 1
74 312 4
74 313 1
74 317 4
74 319 3
74 321 31
74 322 3
74 324 1
74 326 2
74 329 1
74 330 7
74 332 1
75 76 22
75 79 188
75 84 198
75 87 1
75 88 7
75 90 6
75 91 125
75 92 188
75 93 265
75 95 158
75 96 155
75 98 2
75 101 26
75 109 16
75 111 2
75 117 1
75 121 1
75 123 1
75 125 23
75 127 4
75 133 1
75 134 44
75 138 1
75 139 1
75 141 1
75 143 22
75 144 17
75 145 9
75 146 327
75 149 37
75 152 3
75 163 22
75 185 24
75 199 1
75 203 1
75 205 1
75 220 1
75 222 1
75 224 9
75 225 1
75 228 1
75 229 1
75 230 2
75 248 1
75 249 1
75 252 1
75 255 1
75 259 1
75 260 1
75 265 31
75 268 24
75 274 2
75 277 1
75 280 2
75 290 1
75 291 21
75 292 24
75 300 1
75 302 26
75 310 21
75 313 1
75 317 58
75 319 3
75 320 2
75 322 2
75 324 1
75 330 2
76 84 50
76 87 249
76 88 175
76 90 123
76 91 5
76 92 4
76 93 1
76 95 1
76 96 4
76 98 1
76 101 64
76 109 33
76 111 73
76 117 1
76 123 1
76 125 37
76 127 243
76 134 58
76 138 1
76 139 1
76 143 59
76 144 49
76 146 5
76 149 39
76 157 1
76 161 3
76 163 35
76 168 1
76 185 32
76 199 2
76 203 1
76 222 2
76 224 38
76 228 3
76 240 1
76 249 1
76 253 3
76 259 1
76 260 1
76 265 55
76 267 1
76 268 60
76 280 3
76 283 1
76 290 5
76 291 58
76 292 74
76 299 1
76 301 1
76 302 60
76 303 2
76 308 1
76 310 64
76 311 2
76 312 1
76 313 1
76 315 2
76 317 69
76 318 3
76 319 6
76 322 1
79 84 165
79 87 1
79 88 10
79 90 3
79 91 154
79 92 171
79 93 232
79 95 80
79 96 155
79 98 3
79 101 3
79 111 3
79 121 1
79 125 1
79 127 2
79 141 2
79 144 3
79 145 3
79 146 135
79 152 7
79 157 6
79 161 1
79 166 1
79 185 1
79 199 2
79 222 1
79 224 2
79 230 2
79 240 95
79 248 11
79 249 1
79 251 1
79 252 3
79 253 1
79 254 93
79 255 1
79 259 1
79 260 7
79 261 1
79 264 92
79 265 3
79 268 2
79 274 1
79 277 1
79 280 5
79 283 2
79 284 5
79 287 5
79 288 1
79 290 1
79 291 5
79 296 1
79 299 1
79 300 1
79 303 1
79 307 1
79 311 1
79 313 4
79 316 3
79 317 2
79 322 2
79 326 3
79 327 2
79 330 97
80 82 357
80 83 242
80 85 113
80 86 97
80 89 190
80 91 1
80 94 7
80 100 1
80 102 26
80 103 5
80 106 20
80 107 146
80 112 1
80 113 5
80 115 9
80 116 11
80 126 4
80 130 4
80 136 8
80 151 4
80 156 3
80 158 1
80 160 3
80 164 1
80 165 2
80 171 3
80 172 4
80 173 5
80 178 2
80 179 30
80 182 9
80 186 1
80 187 5
80 189 2
80 190 2
80 194 10
80 198 4
80 200 4
80 201 2
80 204 1
80 210 1
80 211 2
80 212 1
80 216 4
80 217 15
80 218 1
80 219 10
80 220 1
80 223 3
80 225 3
80 227 2
80 233 5
80 237 17
80 241 2
80 242 19
80 243 12
80 244 1
80 246 8
80 250 1
80 263 1
80 267 1
80 270 3
80 273 1
80 275 1
80 276 10
80 278 1
80 281 1
80 285 2
80 286 4
80 289 3
80 315 1
80 317 1
80 332 1
80 335 4
80 336 1
80 338 2
80 339 1
80 343 3
80 345 6
80 347 3
80 348 3
80 349 1
80 350 8
80 354 6
82 83 254
82 85 219
82 86 217
82 89 402
82 94 11
82 102 21
82 103 2
82 104 2
82 106 35
82 107 239
82 112 2
82 113 4
82 115 2
82 116 22
82 120 1
82 126 1
82 130 2
82 136 4
82 151 1
82 156 1
82 158 1
82 159 1
82 160 2
82 165 1
82 171 3
82 172 9
82 173 14
82 174 1
82 176 3
82 178 15
82 179 25
82 182 16
82 186 1
82 187 12
82 189 4
82 190 1
82 193 1
82 194 21
82 196 1
82 197 1
82 198 25
82 200 5
82 201 7
82 202 2
82 207 1
82 209 1
82 210 7
82 211 1
82 212 4
82 213 1
82 214 1
82 215 1
82 216 4
82 217 32
82 218 2
82 219 11
82 220 8
82 223 13
82 225 3
82 227 3
82 232 1
82 233 17
82 236 2
82 237 48
82 238 1
82 241 2
82 242 42
82 243 10
82 244 2
82 246 22
82 247 1
82 250 1
82 261 1
82 262 2
82 266 2
82 270 2
82 271 1
82 273 1
82 275 1
82 276 9
82 281 1
82 285 4
82 286 2
82 289 3
82 293 1
82 306 1
82 317 2
82 321 3
82 323 2
82 334 1
82 335 3
82 336 2
82 337 1
82 339 2
82 340 1
82 342 1
82 345 3
82 348 5
82 349 5
82 350 9
82 354 20
82 358 9
83 85 124
83 86 82
83 89 106
83 94 3
83 99 1
83 102 2
83 104 2
83 106 3
83 107 144
83 112 1
83 113 5
83 115 2
83 116 2
83 130 1
83 136 8
83 154 1
83 158 1
83 159 3
83 165 2
83 172 2
83 174 1
83 178 1
83 179 4
83 182 3
83 187 1
83 190 3
83 197 1
83 201 1
83 206 1
83 207 1
83 210 1
83 214 1
83 216 2
83 218 1
83 227 1
83 236 1
83 237 3
83 239 1
83 241 1
83 242 3
83 243 10
83 244 1
83 246 1
83 250 1
83 263 2
83 266 3
83 270 2
83 271 2
83 273 1
83 275 1
83 276 2
83 281 4
83 285 8
83 286 19
83 289 2
83 293 1
83 305 1
83 313 1
83 315 1
83 317 1
83 321 3
83 323 1
83 335 26
83 336 1
83 338 4
83 343 9
83 350 3
83 358 1
84 87 3
84 88 3
84 90 3
84 91 197
84 92 153
84 93 182
84 95 109
84 96 158
84 98 5
84 101 67
84 105 1
84 109 55
84 111 2
84 117 1
84 121 2
84 125 66
84 127 2
84 134 71
84 138 1
84 141 5
84 143 53
84 144 59
84 146 215
84 149 57
84 152 1
84 157 1
84 161 1
84 163 37
84 185 31
84 199 2
84 205 1
84 224 21
84 229 1
84 248 1
84 249 5
84 253 1
84 260 5
84 261 2
84 265 54
84 268 48
84 274 1
84 280 5
84 283 1
84 290 4
84 291 37
84 292 54
84 299 1
84 300 3
84 302 50
84 310 51
84 311 1
84 312 2
84 317 76
84 319 2
84 320 1
85 86 126
85 89 188
85 94 8
85 100 2
85 103 2
85 106 1
85 107 95
85 114 1
85 118 1
85 126 1
85 130 1
85 135 1
85 136 1
85 151 2
85 160 1
85 173 4
85 182 2
85 186 1
85 189 3
85 190 2
85 193 1
85 200 3
85 201 3
85 204 4
85 212 1
85 217 7
85 219 1
85 237 1
85 241 1
85 243 1
85 250 1
85 263 1
85 270 1
85 273 1
85 285 1
85 286 2
85 313 1
85 317 1
85 334 1
85 337 3
85 342 1
85 345 2
85 349 1
85 350 2
86 89 155
86 94 3
86 107 84
86 160 1
86 194 1
86 197 1
86 206 1
86 217 1
86 218 1
86 219 1
86 243 1
86 246 1
86 267 1
86 286 1
86 321 1
86 323 1
86 335 1
86 339 1
86 345 1
86 347 1
87 88 191
87 90 249
87 91 4
87 92 4
87 93 7
87 95 1
87 96 36
87 101 1
87 105 1
87 111 146
87 117 2
87 121 1
87 127 239
87 133 2
87 134 2
87 139 1
87 145 1
87 146 7
87 149 3
87 152 15
87 157 6
87 161 3
87 166 9
87 168 4
87 170 3
87 181 2
87 185 2
87 199 2
87 203 2
87 205 2
87 222 1
87 224 1
87 225 1
87 228 5
87 229 2
87 240 1
87 247 12
87 248 8
87 249 5
87 251 1
87 252 1
87 253 3
87 254 1
87 255 5
87 259 2
87 262 1
87 264 2
87 265 16
87 267 8
87 268 6
87 274 6
87 277 1
87 279 10
87 280 10
87 283 8
87 284 3
87 287 5
87 290 2
87 291 2
87 292 1
87 296 6
87 298 3
87 299 3
87 300 6
87 301 2
87 302 6
87 303 3
87 307 6
87 308 4
87 310 1
87 311 2
87 312 4
87 313 2
87 315 2
87 316 1
87 317 4
87 318 2
87 319 1
87 322 5
87 324 1
87 326 3
87 327 1
87 329 1
87 330 3
88 90 219
88 91 5
88 92 38
88 93 5
88 95 21
88 96 8
88 98 1
88 101 2
88 105 1
88 108 6
88 111 306
88 117 5
88 123 3
88 127 190
88 133 2
88 138 17
88 139 39
88 141 2
88 146 14
88 149 6
88 150 1
88 152 47
88 157 2
88 161 5
88 163 2
88 166 1
88 168 2
88 170 1
88 181 1
88 183 2
88 185 4
88 199 1
88 203 2
88 205 2
88 222 26
88 224 1
88 228 84
88 229 2
88 230 4
88 247 4
88 248 2
88 249 2
88 251 1
88 252 3
88 253 16
88 255 82
88 260 1
88 262 4
88 267 4
88 274 35
88 277 1
88 283 24
88 284 1
88 287 26
88 290 13
88 292 2
88 296 52
88 298 1
88 299 3
88 300 9
88 302 3
88 303 26
88 307 5
88 308 3
88 310 2
88 311 37
88 312 4
88 313 4
88 315 2
88 316 20
88 317 6
88 318 3
88 319 45
88 320 4
88 321 2
88 322 5
88 324 3
88 326 2
88 327 40
88 329 4
88 330 2
89 94 1
89 102 5
89 103 1
89 104 1
89 106 4
89 107 159
89 113 2
89 115 3
89 116 1
89 130 1
89 136 3
89 151 2
89 156 4
89 160 2
89 170 1
89 173 3
89 175 1
89 178 3
89 179 10
89 182 14
89 187 3
89 189 1
89 194 2
89 197 1
89 198 3
89 201 2
89 210 2
89 211 1
89 213 1
89 216 1
89 217 1
89 219 1
89 220 1
89 223 4
89 225 2
89 236 1
89 237 7
89 238 1
89 241 1
89 242 3
89 243 10
89 246 4
89 247 1
89 250 1
89 276 3
89 286 7
89 317 1
89 335 4
89 336 1
89 338 3
89 339 2
89 343 1
89 345 6
89 348 1
89 350 3
89 354 1
89 358 3
90 91 3
90 92 1
90 93 44
90 95 6
90 96 26
90 98 23
90 111 172
90 117 1
90 127 200
90 134 1
90 138 1
90 139 2
90 141 30
90 145 29
90 146 4
90 152 3
90 157 4
90 160 1
90 161 3
90 166 1
90 185 1
90 199 23
90 203 1
90 205 1
90 222 2
90 228 6
90 229 21
90 230 1
90 247 1
90 248 30
90 249 21
90 251 48
90 252 1
90 253 1
90 259 1
90 265 1
90 268 1
90 274 4
90 280 49
90 283 1
90 284 3
90 287 1
90 290 2
90 296 1
90 298 1
90 300 4
90 302 2
90 303 4
90 307 75
90 310 1
90 311 2
90 312 26
90 313 1
90 317 1
90 319 4
90 320 31
90 324 18
90 326 2
90 327 2
90 329 1
90 330 3
91 92 104
91 93 170
91 95 102
91 96 193
91 98 1
91 102 1
91 111 3
91 117 1
91 121 36
91 123 1
91 127 1
91 133 1
91 139 1
91 141 3
91 146 188
91 152 1
91 157 3
91 161 1
91 185 1
91 199 2
91 222 1
91 224 2
91 229 3
91 230 3
91 247 1
91 248 4
91 249 5
91 251 1
91 253 1
91 255 3
91 259 3
91 260 5
91 261 2
91 265 1
91 267 1
91 268 1
91 274 2
91 277 1
91 280 6
91 284 38
91 287 1
91 288 28
91 291 1
91 299 2
91 300 67
91 302 1
91 303 2
91 311 1
91 312 2
91 313 1
91 315 39
91 316 32
91 317 2
91 318 40
91 319 1
91 320 2
91 322 1
91 324 2
91 326 41
91 327 3
91 335 1
91 350 1
92 93 223
92 95 96
92 96 160
92 98 4
92 105 1
92 111 30
92 117 1
92 125 2
92 133 1
92 134 2
92 138 31
92 139 41
92 141 2
92 143 1
92 144 3
92 145 1
92 146 184
92 149 2
92 152 70
92 157 4
92 199 1
92 222 24
92 224 1
92 228 28
92 230 1
92 248 5
92 249 2
92 253 1
92 255 38
92 261 1
92 262 1
92 265 3
92 268 2
92 274 56
92 280 6
92 283 43
92 284 9
92 287 30
92 290 1
92 296 39
92 298 1
92 300 1
92 303 36
92 311 29
92 317 1
92 318 1
92 319 39
92 327 38
93 95 109
93 96 223
93 97 8
93 98 29
93 101 9
93 105 12
93 109 1
93 111 2
93 117 18
93 121 1
93 125 31
93 127 4
93 133 1
93 134 14
93 138 1
93 139 1
93 141 66
93 143 5
93 144 12
93 145 37
93 146 309
93 149 14
93 152 6
93 157 11
93 160 1
93 166 1
93 183 20
93 185 1
93 199 21
93 228 1
93 229 29
93 230 25
93 247 40
93 248 26
93 249 23
93 251 30
93 252 1
93 253 12
93 259 1
93 260 3
93 261 1
93 265 3
93 267 7
93 268 28
93 274 2
93 277 2
93 279 7
93 280 45
93 283 19
93 284 7
93 287 4
93 288 2
93 290 2
93 291 1
93 292 1
93 296 31
93 298 4
93 299 2
93 300 19
93 302 1
93 303 1
93 307 42
93 311 4
93 312 25
93 313 1
93 315 24
93 316 1
93 317 3
93 318 2
93 319 1
93 320 38
93 322 9
93 324 26
93 330 2
94 99 2
94 100 2
94 102 1
94 106 2
94 107 2
94 112 1
94 113 3
94 116 2
94 120 3
94 126 1
94 130 1
94 136 1
94 170 1
94 172 2
94 173 1
94 182 1
94 186 1
94 194 6
94 196 1
94 197 1
94 209 1
94 214 2
94 216 1
94 217 2
94 225 1
94 242 1
94 271 1
94 278 4
94 285 1
94 286 3
94 305 1
94 318 1
94 345 1
95 96 75
95 98 3
95 111 55
95 125 1
95 127 4
95 138 18
95 139 44
95 141 3
95 143 1
95 144 1
95 145 1
95 146 218
95 149 1
95 152 64
95 157 1
95 161 1
95 163 1
95 199 2
95 222 33
95 224 1
95 228 18
95 229 2
95 247 1
95 248 2
95 249 2
95 251 1
95 252 6
95 253 1
95 255 20
95 259 1
95 260 1
95 265 1
95 274 64
95 283 64
95 284 3
95 287 20
95 290 1
95 292 3
95 296 31
95 299 1
95 300 3
95 303 28
95 307 1
95 311 23
95 313 1
95 316 2
95 317 1
95 319 44
95 320 2
95 324 1
95 326 2
95 327 47
95 330 3
96 97 3
96 98 1
96 101 3
96 109 1
96 111 3
96 117 53
96 121 1
96 123 55
96 125 3
96 127 20
96 133 41
96 134 3
96 139 1
96 141 4
96 143 1
96 144 1
96 146 288
96 152 1
96 157 2
96 161 75
96 168 58
96 181 1
96 185 3
96 199 2
96 224 1
96 228 2
96 229 2
96 230 64
96 248 6
96 249 7
96 253 2
96 255 1
96 260 62
96 261 3
96 264 1
96 265 3
96 267 47
96 268 1
96 277 1
96 279 59
96 280 4
96 283 1
96 284 3
96 287 4
96 290 79
96 291 1
96 296 1
96 299 24
96 300 6
96 302 2
96 303 3
96 307 4
96 308 68
96 310 2
96 311 1
96 312 6
96 313 66
96 317 3
96 319 1
96 320 3
96 321 2
96 322 71
96 323 1
96 330 1
97 98 202
97 101 194
97 105 214
97 109 90
97 117 243
97 121 177
97 123 93
97 125 287
97 133 92
97 134 236
97 138 117
97 139 193
97 141 237
97 143 166
97 144 194
97 149 366
97 150 46
97 152 3
97 157 86
97 166 1
97 181 1
97 199 1
97 203 27
97 205 20
97 225 1
97 228 2
97 229 1
97 247 1
97 249 8
97 251 1
97 252 38
97 253 25
97 259 55
97 262 2
97 264 1
97 265 39
97 268 24
97 274 1
97 279 1
97 280 1
97 283 41
97 287 44
97 291 1
97 298 45
97 301 21
97 303 1
97 307 1
97 311 1
97 313 2
97 317 4
97 319 1
97 321 26
97 322 1
97 324 1
97 330 7
98 101 355
98 105 293
98 109 278
98 117 416
98 121 264
98 123 237
98 125 425
98 127 1
98 133 173
98 134 215
98 138 232
98 139 265
98 141 218
98 143 285
98 144 252
98 145 21
98 146 2
98 149 371
98 152 8
98 157 26
98 161 2
98 183 5
98 185 5
98 199 30
98 222 1
98 224 1
98 225 1
98 228 1
98 229 24
98 230 2
98 247 2
98 248 38
98 249 70
98 251 24
98 253 4
98 260 1
98 265 2
98 268 12
98 274 69
98 277 1
98 279 1
98 280 29
98 283 6
98 284 3
98 287 1
98 288 10
98 291 13
98 292 1
98 296 2
98 298 1
98 300 1
98 302 1
98 303 2
98 307 25
98 310 1
98 311 1
98 312 35
98 315 1
98 316 2
98 317 6
98 318 1
98 319 4
98 320 22
98 323 2
98 324 12
99 100 325
99 102 310
99 103 168
99 106 375
99 112 89
99 113 282
99 114 331
99 115 391
99 116 353
99 118 249
99 120 581
99 122 328
99 124 336
99 126 237
99 128 179
99 130 213
99 135 450
99 136 277
99 158 1
99 159 1
99 164 1
99 165 1
99 172 1
99 174 12
99 179 1
99 190 1
99 194 1
99 196 1
99 197 1
99 204 4
99 207 1
99 209 1
99 214 1
99 215 1
99 242 1
99 243 7
99 246 2
99 250 3
99 256 205
99 263 1
99 266 1
99 270 3
99 273 1
99 276 4
99 278 6
99 281 2
99 286 1
99 289 1
99 293 2
99 306 1
99 321 1
99 332 1
99 335 5
99 336 1
99 337 3
99 339 1
99 343 2
99 348 1
99 350 2
100 102 231
100 103 158
100 106 221
100 107 1
100 112 84
100 113 276
100 114 341
100 115 398
100 116 252
100 118 220
100 120 319
100 122 333
100 124 328
100 126 207
100 128 248
100 130 238
100 135 331
100 136 335
100 154 1
100 165 1
100 172 1
100 174 10
100 179 1
100 190 7
100 194 2
100 204 4
100 207 1
100 215 1
100 218 1
100 219 1
100 236 2
100 238 2
100 241 1
100 242 2
100 243 6
100 246 1
100 250 4
100 256 88
100 263 1
100 266 1
100 270 2
100 276 4
100 278 3
100 281 1
100 285 3
100 286 3
100 289 2
100 293 1
100 332 1
100 335 8
100 336 1
100 337 4
100 338 4
100 339 3
100 341 1
100 342 1
100 343 2
100 350 3
101 105 409
101 109 410
101 117 384
101 121 458
101 123 250
101 125 413
101 133 199
101 134 283
101 138 324
101 139 226
101 141 136
101 143 277
101 144 403
101 149 403
101 152 4
101 157 22
101 163 55
101 183 16
101 185 57
101 223 1
101 224 36
101 225 1
101 229 2
101 230 4
101 247 17
101 248 1
101 249 7
101 253 3
101 259 10
101 265 71
101 267 1
101 268 67
101 274 24
101 279 4
101 280 5
101 283 22
101 284 4
101 288 14
101 291 104
101 292 68
101 296 10
101 298 3
101 300 8
101 302 67
101 303 1
101 307 2
101 310 64
101 315 2
101 317 89
101 318 1
101 319 2
101 320 7
101 322 2
101 324 1
102 103 161
102 106 462
102 112 64
102 113 203
102 114 400
102 115 251
102 116 278
102 118 179
102 120 375
102 122 288
102 124 367
102 126 132
102 128 263
102 130 116
102 135 318
102 136 239
102 151 1
102 154 1
102 156 1
102 158 1
102 159 1
102 172 6
102 173 10
102 174 5
102 178 5
102 179 39
102 182 11
102 186 1
102 187 6
102 190 10
102 194 27
102 196 1
102 198 5
102 204 6
102 207 2
102 210 1
102 214 1
102 215 1
102 217 15
102 218 1
102 219 19
102 220 2
102 223 4
102 233 3
102 236 2
102 237 26
102 241 3
102 242 56
102 243 25
102 246 11
102 250 12
102 256 146
102 266 1
102 270 10
102 271 1
102 276 19
102 278 9
102 285 1
102 286 4
102 289 3
102 293 2
102 305 1
102 306 1
102 332 4
102 335 22
102 336 1
102 337 2
102 338 8
102 339 1
102 342 1
102 343 3
102 348 1
102 350 18
102 354 7
102 358 2
103 106 137
103 112 5
103 113 417
103 114 126
103 115 437
103 116 118
103 118 243
103 120 118
103 122 239
103 124 477
103 126 3
103 128 95
103 130 279
103 135 185
103 136 409
103 158 3
103 159 2
103 165 1
103 172 1
103 173 4
103 174 5
103 179 12
103 182 1
103 190 9
103 194 4
103 197 1
103 204 3
103 207 6
103 214 1
103 215 1
103 217 4
103 219 3
103 236 4
103 238 3
103 241 1
103 242 12
103 243 11
103 246 1
103 250 7
103 256 117
103 263 6
103 266 1
103 270 4
103 271 3
103 273 7
103 276 2
103 278 4
103 285 5
103 286 3
103 289 3
103 293 1
103 305 1
103 306 1
103 332 4
103 335 9
103 336 2
103 337 1
103 338 2
103 339 3
103 341 1
103 348 2
103 350 6
103 358 1
104 106 1
104 113 1
104 136 2
104 151 24
104 156 41
104 160 67
104 171 1
104 172 2
104 173 9
104 175 2
104 176 76
104 178 370
104 182 74
104 187 251
104 189 11
104 194 1
104 196 4
104 198 341
104 201 4
104 202 189
104 206 2
104 210 294
104 211 4
104 212 142
104 213 22
104 216 7
104 217 3
104 219 2
104 220 219
104 223 8
104 225 20
104 227 26
104 236 3
104 237 241
104 242 1
104 243 1
104 286 1
104 289 1
104 336 1
104 345 1
104 347 201
104 348 1
104 349 30
104 351 114
104 354 229
104 358 286
105 109 274
105 117 331
105 121 347
105 123 226
105 125 313
105 133 159
105 134 183
105 138 265
105 139 171
105 141 187
105 143 161
105 144 270
105 149 223
105 150 61
105 152 4
105 157 46
105 163 1
105 165 1
105 170 1
105 183 6
105 185 2
105 197 1
105 203 30
105 205 24
105 224 1
105 228 1
105 229 2
105 230 6
105 247 17
105 248 1
105 249 4
105 251 1
105 252 23
105 253 35
105 255 1
105 259 1
105 265 5
105 267 2
105 268 18
105 271 1
105 277 1
105 279 4
105 280 5
105 283 9
105 284 10
105 287 3
105 288 4
105 289 1
105 291 8
105 292 2
105 296 11
105 298 49
105 299 5
105 300 19
105 301 37
105 303 2
105 307 4
105 308 1
105 311 17
105 312 2
105 315 6
105 316 1
105 317 1
105 318 3
105 319 1
105 320 10
105 321 40
105 322 6
105 323 40
105 324 1
105 326 1
105 327 1
105 329 1
105 330 7
106 112 315
106 113 302
106 114 289
106 115 455
106 116 198
106 118 142
106 120 433
106 122 344
106 124 456
106 126 286
106 128 122
106 130 198
106 135 270
106 136 311
106 151 1
106 154 1
106 156 1
106 158 2
106 159 2
106 164 1
106 165 2
106 171 1
106 172 28
106 173 7
106 174 26
106 178 5
106 179 40
106 182 7
106 186 1
106 187 7
106 190 5
106 193 1
106 194 35
106 196 2
106 197 1
106 198 14
106 204 5
106 207 2
106 209 1
106 210 2
106 211 1
106 214 1
106 216 1
106 217 15
106 218 2
106 219 28
106 220 2
106 223 8
106 225 1
106 227 2
106 233 13
106 236 2
106 237 9
106 238 3
106 241 1
106 242 48
106 243 23
106 246 17
106 250 15
106 256 153
106 263 1
106 266 4
106 270 2
106 271 4
106 276 12
106 278 7
106 285 4
106 286 3
106 289 4
106 293 1
106 305 1
106 306 1
106 332 3
106 335 17
106 336 2
106 337 4
106 338 2
106 339 3
106 341 1
106 343 8
106 348 1
106 350 23
106 354 10
106 358 2
107 113 1
107 171 1
107 190 2
107 202 1
107 204 1
107 216 5
107 217 1
107 236 1
107 243 1
107 263 1
107 270 1
107 271 1
107 286 2
107 321 2
107 335 2
108 127 2
108 146 1
109 117 341
109 121 245
109 123 70
109 125 371
109 133 92
109 134 220
109 138 252
109 139 229
109 141 140
109 143 247
109 144 224
109 149 380
109 152 4
109 157 40
109 185 57
109 224 15
109 230 1
109 249 2
109 259 3
109 265 28
109 268 51
109 274 18
109 279 1
109 280 1
109 283 21
109 284 2
109 288 15
109 291 26
109 292 14
109 296 1
109 301 1
109 302 25
109 303 1
109 310 22
109 317 69
111 125 2
111 127 168
111 138 46
111 139 35
111 145 1
111 146 6
111 152 55
111 160 1
111 185 2
111 199 1
111 222 25
111 228 23
111 247 1
111 249 2
111 251 1
111 262 1
111 265 1
111 268 1
111 274 69
111 283 80
111 284 1
111 287 12
111 290 1
111 299 1
111 300 4
111 302 2
111 303 39
111 311 30
111 313 1
111 317 1
111 319 62
111 327 33
111 329 1
111 330 1
112 113 178
112 114 121
112 115 271
112 116 40
112 118 43
112 120 136
112 122 91
112 124 197
112 126 6
112 128 106
112 130 107
112 135 142
112 136 173
112 154 1
112 158 2
112 160 1
112 164 2
112 170 1
112 172 1
112 174 5
112 179 3
112 186 1
112 190 2
112 193 1
112 194 1
112 197 1
112 201 2
112 204 2
112 207 1
112 210 1
112 214 1
112 215 1
112 216 1
112 218 1
112 219 4
112 236 1
112 238 1
112 241 1
112 244 2
112 246 1
112 250 5
112 256 29
112 270 2
112 271 1
112 276 1
112 278 2
112 281 1
112 285 1
112 289 2
112 293 1
112 306 1
112 335 4
112 336 2
112 339 6
112 341 1
112 342 1
112 343 3
112 345 1
112 348 2
112 349 1
113 114 202
113 115 378
113 116 178
113 118 374
113 120 306
113 122 436
113 124 423
113 126 286
113 128 245
113 130 239
113 135 311
113 136 415
113 151 1
113 158 3
113 159 1
113 164 4
113 165 2
113 172 2
113 173 1
113 174 21
113 179 30
113 182 4
113 186 1
113 189 1
113 190 10
113 193 3
113 194 23
113 196 1
113 197 1
113 198 1
113 201 1
113 204 4
113 205 1
113 207 6
113 209 1
113 210 2
113 214 1
113 215 4
113 216 1
113 217 4
113 218 1
113 219 10
113 220 1
113 223 1
113 225 2
113 233 1
113 236 3
113 237 2
113 238 2
113 241 3
113 242 27
113 243 29
113 246 4
113 250 16
113 256 204
113 263 2
113 266 4
113 270 39
113 271 2
113 273 4
113 275 2
113 276 17
113 278 4
113 281 2
113 285 4
113 286 30
113 289 5
113 293 1
113 305 1
113 306 1
113 318 1
113 332 3
113 334 1
113 335 30
113 337 7
113 338 20
113 339 3
113 341 2
113 342 3
113 343 43
113 348 2
113 349 1
113 350 27
113 354 1
114 115 377
114 116 243
114 118 173
114 120 394
114 122 398
114 124 290
114 126 252
114 128 231
114 130 290
114 135 544
114 136 274
114 158 2
114 159 2
114 170 1
114 172 3
114 174 14
114 179 6
114 186 1
114 189 1
114 190 12
114 194 6
114 197 2
114 204 4
114 207 3
114 215 1
114 218 1
114 219 4
114 225 1
114 236 3
114 238 2
114 242 5
114 243 9
114 246 1
114 250 11
114 256 126
114 263 3
114 266 1
114 270 10
114 271 4
114 273 2
114 275 1
114 276 7
114 278 8
114 281 2
114 286 10
114 289 2
114 293 1
114 306 1
114 332 4
114 334 1
114 335 4
114 336 4
114 337 6
114 338 6
114 339 2
114 342 1
114 343 8
114 349 1
114 350 2
115 116 261
115 118 361
115 120 434
115 122 571
115 124 551
115 126 405
115 128 295
115 130 222
115 135 442
115 136 376
115 151 1
115 154 2
115 158 3
115 159 1
115 160 1
115 165 3
115 172 3
115 174 14
115 179 7
115 187 1
115 190 10
115 194 3
115 196 1
115 197 2
115 204 4
115 207 2
115 210 1
115 214 2
115 215 2
115 217 1
115 218 1
115 219 3
115 220 1
115 223 1
115 225 1
115 236 3
115 238 3
115 241 1
115 242 9
115 243 10
115 246 3
115 250 7
115 256 159
115 266 1
115 270 27
115 271 3
115 275 1
115 276 7
115 278 7
115 281 1
115 285 1
115 286 6
115 289 3
115 293 3
115 305 1
115 306 1
115 321 1
115 332 6
115 334 4
115 335 7
115 336 3
115 337 7
115 338 10
115 339 1
115 341 1
115 343 23
115 348 1
115 350 6
116 118 90
116 120 221
116 122 146
116 124 213
116 126 69
116 128 126
116 130 99
116 135 326
116 136 224
116 154 1
116 158 3
116 164 1
116 172 2
116 173 4
116 174 12
116 179 24
116 182 2
116 187 1
116 190 4
116 194 12
116 197 2
116 198 8
116 204 1
116 210 1
116 214 1
116 217 8
116 219 3
116 220 1
116 223 4
116 227 1
116 236 3
116 237 3
116 238 1
116 241 1
116 242 32
116 243 41
116 246 3
116 250 4
116 256 112
116 263 1
116 266 2
116 270 6
116 271 1
116 273 2
116 276 2
116 278 2
116 285 1
116 286 7
116 305 1
116 332 1
116 335 24
116 337 1
116 338 2
116 339 1
116 342 1
116 348 1
116 350 18
116 354 3
117 121 391
117 123 367
117 125 377
117 127 1
117 133 236
117 134 233
117 138 391
117 139 263
117 141 223
117 143 311
117 144 317
117 145 1
117 146 53
117 149 339
117 152 7
117 157 21
117 161 59
117 163 1
117 166 2
117 168 74
117 170 1
117 183 20
117 185 3
117 222 1
117 223 1
117 224 1
117 225 1
117 228 2
117 229 1
117 230 67
117 247 12
117 248 4
117 249 11
117 253 4
117 259 1
117 260 68
117 265 5
117 267 36
117 268 15
117 274 15
117 277 2
117 279 77
117 280 4
117 283 15
117 284 5
117 287 1
117 288 16
117 290 67
117 291 39
117 292 3
117 296 10
117 298 8
117 299 43
117 300 10
117 302 2
117 307 2
117 308 58
117 311 4
117 312 3
117 313 60
117 315 4
117 317 6
117 318 1
117 319 1
117 320 1
117 322 59
117 323 1
117 327 1
118 120 199
118 122 310
118 124 318
118 126 114
118 128 229
118 130 213
118 135 214
118 136 256
118 154 1
118 158 3
118 164 1
118 174 4
118 179 1
118 190 3
118 194 2
118 201 1
118 204 5
118 207 3
118 210 1
118 214 1
118 215 1
118 218 1
118 219 1
118 236 2
118 238 2
118 241 1
118 242 1
118 243 2
118 246 1
118 250 3
118 256 140
118 263 4
118 270 2
118 271 1
118 273 3
118 276 2
118 278 3
118 281 1
118 285 1
118 286 7
118 289 3
118 293 2
118 305 1
118 332 1
118 335 7
118 336 1
118 337 4
118 338 5
118 339 1
118 341 1
118 343 2
118 350 3
120 122 299
120 124 372
120 126 282
120 128 158
120 130 215
120 135 430
120 136 330
120 151 1
120 154 1
120 159 1
120 164 1
120 174 23
120 179 2
120 190 2
120 193 1
120 194 1
120 197 1
120 204 4
120 207 2
120 214 1
120 215 1
120 219 1
120 233 1
120 238 1
120 241 1
120 242 1
120 243 6
120 250 2
120 256 183
120 263 1
120 270 2
120 271 1
120 276 4
120 278 2
120 285 1
120 293 1
120 306 1
120 332 1
120 335 7
120 337 3
120 342 2
120 343 2
120 348 2
120 350 1
121 123 209
121 125 375
121 133 110
121 134 180
121 138 370
121 139 225
121 141 160
121 143 178
121 144 233
121 145 1
121 146 1
121 149 239
121 152 11
121 157 9
121 183 1
121 185 1
121 199 1
121 223 1
121 224 2
121 228 1
121 229 1
121 247 1
121 248 3
121 249 8
121 251 1
121 253 3
121 259 4
121 265 5
121 268 12
121 274 8
121 279 2
121 280 6
121 283 11
121 284 36
121 287 1
121 288 48
121 291 36
121 296 2
121 298 1
121 300 36
121 302 1
121 303 1
121 307 1
121 310 1
121 311 1
121 315 21
121 316 15
121 317 4
121 318 25
121 319 1
121 320 2
121 322 1
121 324 1
121 326 30
122 124 531
122 126 237
122 128 205
122 130 250
122 135 415
122 136 392
122 157 1
122 174 8
122 179 2
122 190 3
122 194 1
122 204 5
122 210 1
122 215 1
122 219 1
122 236 1
122 242 2
122 243 3
122 250 2
122 256 160
122 270 1
122 276 2
122 278 3
122 285 1
122 286 5
122 289 1
122 332 1
122 335 2
122 337 2
122 338 1
122 343 1
122 350 1
123 125 358
123 127 1
123 133 96
123 134 214
123 138 191
123 139 246
123 141 160
123 143 249
123 144 248
123 146 61
123 149 279
123 152 2
123 157 7
123 161 57
123 166 8
123 181 6
123 185 4
123 203 1
123 222 1
123 225 1
123 229 1
123 230 75
123 240 1
123 247 5
123 249 3
123 253 3
123 259 2
123 260 71
123 265 2
123 267 51
123 268 8
123 274 24
123 277 6
123 279 75
123 280 1
123 283 8
123 284 7
123 287 1
123 288 1
123 290 75
123 291 1
123 296 2
123 298 4
123 299 22
123 300 4
123 302 1
123 303 1
123 307 2
123 308 47
123 311 2
123 312 5
123 313 65
123 317 6
123 319 1
123 320 3
123 322 71
123 326 1
124 126 426
124 128 292
124 130 327
124 135 384
124 136 483
124 157 1
124 158 1
124 159 1
124 165 3
124 172 1
124 174 12
124 176 1
124 179 2
124 190 6
124 194 3
124 197 1
124 204 6
124 214 1
124 215 1
124 219 2
124 233 1
124 236 1
124 238 1
124 241 2
124 242 1
124 243 8
124 246 3
124 250 5
124 256 163
124 263 1
124 270 2
124 271 2
124 273 1
124 275 1
124 276 3
124 278 6
124 286 4
124 289 2
124 293 1
124 332 2
124 334 1
124 335 8
124 337 3
124 338 2
124 339 5
124 341 1
124 342 1
124 343 1
124 350 1
125 127 1
125 133 451
125 134 395
125 138 305
125 139 341
125 141 232
125 143 453
125 144 561
125 146 3
125 149 431
125 152 6
125 157 12
125 163 38
125 183 7
125 185 51
125 223 1
125 224 32
125 230 3
125 247 4
125 248 1
125 249 5
125 253 2
125 265 54
125 267 1
125 268 46
125 274 25
125 279 7
125 280 5
125 283 8
125 284 6
125 287 1
125 288 5
125 291 43
125 292 55
125 296 8
125 298 5
125 300 2
125 302 53
125 303 1
125 307 1
125 310 54
125 311 3
125 313 3
125 315 3
125 317 74
125 319 1
125 320 3
125 322 2
125 326 1
126 128 126
126 130 248
126 135 302
126 136 375
126 159 1
126 164 3
126 165 2
126 172 1
126 174 4
126 179 10
126 189 1
126 190 6
126 193 2
126 194 4
126 197 7
126 198 1
126 204 4
126 207 1
126 209 1
126 215 3
126 217 1
126 219 7
126 223 1
126 233 1
126 236 6
126 238 6
126 241 7
126 242 7
126 243 14
126 246 1
126 250 6
126 256 93
126 270 27
126 271 1
126 276 3
126 278 6
126 286 5
126 289 1
126 301 1
126 334 1
126 335 13
126 336 2
126 337 4
126 338 5
126 339 2
126 342 9
126 348 10
126 350 3
127 133 1
127 134 1
127 143 2
127 144 1
127 145 1
127 146 7
127 149 1
127 150 2
127 152 1
127 161 4
127 163 1
127 166 7
127 168 4
127 170 3
127 181 4
127 185 3
127 199 2
127 203 3
127 205 1
127 222 1
127 228 2
127 229 1
127 240 1
127 247 8
127 248 1
127 251 1
127 252 2
127 253 6
127 254 1
127 259 1
127 262 2
127 267 5
127 287 3
127 288 1
127 290 2
127 292 2
127 298 5
127 299 3
127 300 8
127 301 2
127 302 8
127 303 3
127 307 1
127 308 3
127 310 2
127 311 2
127 312 6
127 313 2
127 315 1
127 316 1
127 317 6
127 318 1
127 319 3
127 320 2
127 321 2
127 322 4
127 326 2
127 327 1
127 329 1
127 330 2
128 130 179
128 135 374
128 136 312
128 154 2
128 159 2
128 164 1
128 165 2
128 174 7
128 179 3
128 190 4
128 193 2
128 194 2
128 197 1
128 204 2
128 207 2
128 215 1
128 218 1
128 219 3
128 238 2
128 242 1
128 243 4
128 246 2
128 250 4
128 256 97
128 263 1
128 266 1
128 270 4
128 271 2
128 273 3
128 276 3
128 278 2
128 285 2
128 286 1
128 289 1
128 305 1
128 306 1
128 332 1
128 335 2
128 336 3
128 337 3
128 338 2
128 339 2
128 341 2
128 342 1
128 348 1
128 350 2
130 135 190
130 136 281
130 151 1
130 154 1
130 158 1
130 159 2
130 160 1
130 164 2
130 165 2
130 172 4
130 174 216
130 179 94
130 182 1
130 186 1
130 189 1
130 190 207
130 194 225
130 201 1
130 204 119
130 207 3
130 210 1
130 216 1
130 219 2
130 233 1
130 238 2
130 241 1
130 242 183
130 243 97
130 244 12
130 246 2
130 250 203
130 262 1
130 263 3
130 266 1
130 270 158
130 273 7
130 275 3
130 276 171
130 278 222
130 285 1
130 286 90
130 289 7
130 305 2
130 306 1
130 332 40
130 335 140
130 336 1
130 337 110
130 338 137
130 339 2
130 341 1
130 342 1
130 343 98
130 345 1
130 347 1
130 348 1
130 349 1
130 350 117
130 358 1
133 134 173
133 138 111
133 139 158
133 141 83
133 143 173
133 144 274
133 146 39
133 149 141
133 152 2
133 157 4
133 161 59
133 185 4
133 225 1
133 228 3
133 229 1
133 230 36
133 247 1
133 248 1
133 251 1
133 253 2
133 259 1
133 260 68
133 265 4
133 267 47
133 268 7
133 274 1
133 279 46
133 280 1
133 283 1
133 287 1
133 288 1
133 290 70
133 291 1
133 296 3
133 298 1
133 299 45
133 300 2
133 302 2
133 303 2
133 307 5
133 308 42
133 311 1
133 312 6
133 313 66
133 317 9
133 319 1
133 322 61
133 326 1
134 138 107
134 139 195
134 141 275
134 143 208
134 144 305
134 146 2
134 149 341
134 152 7
134 157 5
134 163 35
134 166 1
134 185 39
134 199 1
134 219 1
134 224 41
134 228 1
134 230 2
134 248 5
134 249 4
134 253 3
134 254 1
134 255 4
134 265 82
134 268 55
134 274 1
134 277 1
134 279 2
134 280 8
134 283 7
134 284 6
134 287 2
134 288 3
134 290 1
134 291 43
134 292 55
134 296 3
134 302 64
134 310 55
134 313 2
134 317 85
134 318 1
134 326 1
135 136 402
135 154 1
135 159 1
135 164 2
135 165 1
135 172 1
135 174 20
135 179 1
135 190 5
135 193 2
135 194 2
135 204 6
135 207 2
135 214 1
135 215 2
135 218 1
135 219 2
135 233 1
135 242 2
135 243 8
135 250 3
135 256 121
135 270 2
135 271 1
135 273 2
135 275 1
135 276 3
135 278 2
135 285 1
135 286 4
135 289 3
135 293 1
135 301 1
135 306 1
135 332 1
135 335 3
135 336 1
135 337 5
135 339 2
135 341 1
135 342 2
135 343 2
135 348 1
135 350 5
136 151 1
136 154 4
136 156 1
136 158 5
136 159 3
136 164 2
136 165 1
136 171 1
136 172 4
136 173 2
136 174 12
136 178 3
136 179 46
136 182 4
136 186 1
136 187 1
136 190 13
136 193 3
136 194 24
136 196 1
136 197 3
136 198 2
136 201 1
136 204 10
136 207 3
136 209 1
136 210 2
136 214 2
136 215 2
136 217 4
136 218 1
136 219 13
136 220 1
136 223 3
136 225 2
136 233 2
136 236 6
136 237 6
136 238 3
136 239 1
136 241 7
136 242 26
136 243 41
136 246 2
136 250 18
136 256 145
136 263 9
136 266 4
136 270 30
136 271 1
136 273 9
136 275 4
136 276 26
136 278 7
136 281 3
136 285 2
136 286 15
136 289 10
136 293 2
136 305 3
136 306 1
136 323 1
136 332 6
136 334 3
136 335 28
136 336 3
136 337 5
136 338 14
136 339 5
136 341 3
136 342 4
136 343 13
136 345 1
136 348 1
136 350 17
136 354 3
138 139 249
138 141 77
138 143 151
138 144 132
138 145 1
138 149 194
138 152 57
138 157 11
138 166 1
138 181 1
138 185 2
138 222 22
138 224 1
138 228 20
138 229 1
138 248 1
138 249 4
138 251 1
138 253 1
138 255 16
138 259 4
138 265 2
138 268 12
138 274 48
138 279 5
138 280 1
138 283 61
138 284 14
138 287 13
138 288 3
138 291 54
138 292 2
138 296 18
138 303 53
138 307 1
138 310 1
138 311 18
138 317 2
138 319 71
138 327 20
139 141 206
139 143 184
139 144 242
139 145 1
139 146 2
139 149 242
139 152 67
139 157 3
139 161 1
139 163 1
139 168 1
139 185 1
139 222 43
139 228 38
139 230 1
139 248 2
139 249 4
139 251 1
139 253 4
139 255 40
139 265 2
139 268 2
139 274 68
139 280 4
139 283 51
139 284 3
139 287 30
139 288 12
139 290 4
139 291 4
139 292 2
139 296 52
139 302 2
139 303 37
139 308 1
139 311 31
139 312 1
139 313 1
139 315 1
139 316 15
139 317 2
139 318 1
139 319 51
139 326 2
139 327 47
141 143 182
141 144 149
141 145 50
141 146 3
141 149 259
141 152 4
141 157 4
141 199 19
141 222 1
141 228 1
141 229 47
141 230 2
141 248 22
141 249 18
141 251 27
141 253 1
141 254 1
141 259 1
141 260 1
141 261 1
141 262 1
141 265 2
141 267 1
141 268 2
141 274 2
141 279 1
141 280 29
141 283 3
141 284 3
141 287 1
141 288 1
141 291 2
141 292 1
141 296 2
141 298 2
141 300 1
141 302 1
141 303 1
141 307 37
141 311 2
141 312 25
141 315 2
141 319 4
141 320 18
141 322 1
141 324 31
141 326 2
141 330 1
143 144 325
143 149 315
143 152 7
143 157 5
143 161 1
143 163 40
143 183 3
143 185 42
143 224 29
143 229 1
143 230 3
143 247 3
143 248 1
143 249 7
143 253 1
143 259 1
143 265 66
143 267 1
143 268 52
143 274 16
143 279 3
143 280 3
143 283 3
143 284 2
143 287 2
143 288 15
143 291 47
143 292 56
143 296 7
143 298 6
143 299 1
143 300 3
143 302 56
143 310 48
143 311 2
143 312 3
143 315 2
143 317 88
143 319 4
143 320 1
144 146 3
144 149 326
144 152 3
144 157 8
144 163 25
144 183 2
144 185 31
144 224 19
144 229 1
144 230 5
144 247 6
144 248 2
144 249 2
144 253 3
144 259 1
144 265 52
144 267 1
144 268 52
144 279 4
144 280 3
144 283 3
144 284 8
144 287 2
144 288 6
144 291 32
144 292 38
144 296 6
144 298 7
144 299 1
144 300 18
144 302 50
144 307 1
144 310 38
144 311 4
144 312 1
144 313 1
144 315 2
144 317 60
144 318 2
144 320 6
144 322 3
144 323 1
145 146 2
145 150 159
145 157 2
145 181 1
145 199 19
145 203 4
145 205 1
145 222 2
145 228 1
145 229 56
145 240 3
145 248 16
145 249 15
145 251 32
145 252 3
145 253 1
145 262 1
145 277 1
145 280 47
145 284 1
145 287 2
145 296 1
145 298 2
145 301 2
145 302 2
145 303 2
145 307 35
145 311 3
145 312 20
145 316 1
145 319 2
145 320 26
145 321 1
145 322 1
145 323 1
145 324 45
145 329 1
145 330 1
146 152 1
146 157 1
146 160 1
146 161 66
146 166 2
146 168 80
146 181 1
146 185 1
146 199 4
146 222 1
146 224 1
146 228 1
146 229 3
146 230 55
146 247 1
146 248 1
146 249 2
146 251 1
146 252 1
146 253 3
146 259 1
146 260 63
146 261 3
146 264 1
146 265 3
146 267 72
146 268 1
146 274 2
146 277 7
146 279 47
146 280 2
146 284 2
146 288 1
146 290 87
146 298 1
146 299 23
146 300 6
146 303 1
146 307 3
146 308 79
146 311 1
146 312 7
146 313 54
146 315 3
146 316 2
146 317 3
146 318 2
146 319 1
146 320 1
146 322 61
146 323 1
146 326 1
146 327 1
146 330 2
149 152 8
149 157 16
149 163 57
149 166 1
149 183 10
149 185 59
149 199 1
149 223 1
149 224 21
149 225 1
149 229 3
149 230 3
149 247 4
149 248 2
149 249 6
149 253 6
149 265 53
149 267 1
149 268 55
149 274 25
149 277 1
149 279 3
149 280 4
149 283 6
149 284 6
149 287 1
149 288 6
149 290 5
149 291 37
149 292 30
149 296 7
149 298 1
149 300 5
149 302 54
149 310 49
149 311 2
149 315 1
149 317 89
149 319 1
149 320 5
149 322 1
149 324 1
150 157 59
150 163 1
150 166 2
150 170 1
150 181 1
150 185 2
150 199 5
150 203 64
150 205 41
150 222 1
150 224 2
150 228 1
150 229 1
150 230 1
150 240 1
150 247 3
150 252 55
150 253 53
150 262 1
150 264 3
150 267 1
150 290 1
150 298 46
150 300 1
150 301 40
150 302 1
150 303 1
150 308 1
150 310 1
150 311 1
150 313 3
150 317 1
150 320 1
150 321 54
150 322 1
150 323 42
150 324 1
150 326 2
150 327 2
150 329 1
150 330 33
151 156 21
151 158 2
151 160 1
151 171 119
151 172 3
151 173 128
151 175 50
151 176 2
151 178 19
151 179 1
151 182 8
151 186 122
151 187 21
151 189 123
151 194 2
151 196 111
151 198 7
151 200 196
151 201 99
151 202 1
151 206 63
151 209 1
151 210 16
151 211 47
151 216 137
151 217 128
151 219 1
151 220 28
151 223 79
151 225 110
151 227 105
151 232 47
151 233 3
151 236 3
151 237 15
151 239 1
151 241 3
151 242 1
151 243 1
151 246 1
151 263 1
151 266 1
151 270 1
151 285 1
151 286 1
151 289 1
151 335 1
151 336 1
151 340 40
151 345 152
151 348 1
151 349 123
151 351 2
151 354 1
151 358 15
152 157 456
152 199 4
152 222 66
152 223 1
152 228 44
152 248 469
152 249 427
152 251 1
152 252 1
152 253 425
152 254 1
152 255 420
152 259 329
152 260 1
152 261 1
152 264 1
152 265 446
152 268 509
152 274 640
152 279 397
152 280 413
152 283 575
152 284 482
152 287 452
152 288 413
152 291 403
152 296 655
152 300 1
152 302 1
152 303 55
152 311 47
152 315 1
152 316 10
152 317 1
152 319 72
152 320 4
152 327 77
152 330 2
154 158 94
154 159 317
154 164 5
154 165 227
154 172 144
154 174 1
154 190 1
154 194 1
154 197 2
154 207 183
154 209 3
154 214 1
154 215 3
154 219 7
154 225 1
154 233 3
154 236 2
154 238 2
154 239 87
154 241 2
154 246 4
154 263 204
154 266 355
154 270 2
154 271 143
154 273 538
154 275 427
154 278 2
154 281 98
154 285 44
154 289 170
154 293 114
154 305 54
154 306 98
154 334 1
154 336 1
154 338 1
154 339 22
154 342 1
154 348 2
156 158 2
156 159 3
156 160 56
156 171 3
156 172 3
156 173 16
156 175 8
156 176 60
156 178 389
156 180 41
156 182 63
156 187 256
156 189 10
156 196 1
156 198 255
156 201 7
156 202 225
156 206 7
156 209 4
156 210 253
156 211 4
156 212 151
156 216 1
156 217 4
156 219 1
156 220 248
156 223 27
156 225 8
156 227 20
156 232 2
156 236 2
156 237 289
156 241 3
156 242 1
156 266 2
156 285 1
156 289 2
156 336 4
156 339 2
156 340 1
156 345 5
156 347 207
156 348 4
156 349 31
156 351 139
156 354 245
156 358 176
157 159 1
157 166 2
157 170 1
157 181 2
157 183 4
157 199 1
157 203 37
157 205 32
157 222 1
157 224 3
157 228 3
157 229 1
157 230 4
157 247 13
157 248 206
157 249 304
157 251 1
157 252 44
157 253 257
157 255 186
157 259 375
157 260 1
157 262 3
157 265 202
157 267 4
157 268 420
157 273 1
157 274 286
157 277 1
157 279 310
157 280 263
157 283 516
157 284 369
157 287 336
157 288 304
157 291 396
157 296 297
157 298 51
157 299 2
157 300 1
157 301 29
157 302 1
157 303 3
157 307 2
157 310 1
157 311 2
157 312 1
157 313 1
157 316 2
157 317 2
157 318 1
157 319 4
157 320 2
157 321 35
157 323 35
157 324 1
157 326 2
157 327 1
157 329 3
157 330 6
158 159 208
158 164 3
158 165 286
158 171 1
158 172 163
158 173 1
158 174 3
158 178 4
158 179 1
158 182 2
158 187 8
158 189 1
158 190 1
158 193 10
158 194 10
158 196 1
158 197 5
158 198 1
158 204 3
158 207 232
158 209 13
158 210 1
158 214 3
158 215 8
158 216 1
158 218 17
158 219 26
158 225 2
158 227 5
158 233 12
158 236 7
158 237 1
158 238 5
158 239 108
158 241 23
158 242 1
158 243 1
158 244 1
158 246 3
158 250 2
158 256 1
158 263 297
158 266 308
158 270 2
158 271 270
158 273 457
158 275 237
158 278 2
158 281 125
158 285 280
158 289 259
158 293 188
158 305 162
158 306 177
158 334 11
158 335 1
158 336 3
158 338 1
158 339 13
158 341 1
158 342 3
158 343 1
158 348 5
158 349 1
158 354 1
159 164 9
159 165 312
159 171 1
159 172 243
159 173 2
159 174 1
159 178 4
159 182 1
159 187 16
159 193 7
159 194 5
159 196 1
159 197 3
159 198 5
159 204 2
159 207 265
159 209 10
159 210 3
159 214 2
159 215 6
159 217 1
159 218 6
159 219 61
159 220 2
159 223 3
159 225 1
159 227 4
159 233 27
159 236 8
159 237 1
159 238 6
159 239 236
159 241 34
159 242 1
159 244 2
159 246 13
159 250 2
159 256 1
159 263 325
159 266 445
159 271 268
159 273 561
159 275 532
159 278 2
159 281 290
159 285 135
159 286 2
159 289 309
159 293 275
159 305 226
159 306 279
159 323 1
159 332 2
159 334 9
159 335 1
159 336 11
159 337 1
159 338 1
159 339 50
159 341 1
159 342 13
159 348 4
159 349 1
159 350 1
159 354 1
159 358 1
160 161 1
160 164 1
160 165 1
160 170 161
160 171 1
160 173 2
160 174 1
160 176 112
160 178 114
160 182 255
160 187 342
160 189 1
160 190 1
160 196 1
160 197 1
160 198 76
160 201 1
160 202 56
160 210 101
160 212 151
160 213 217
160 220 56
160 223 1
160 225 1
160 232 1
160 237 244
160 259 1
160 262 57
160 263 1
160 265 1
160 267 110
160 268 1
160 273 1
160 283 1
160 286 2
160 290 1
160 299 1
160 315 142
160 318 108
160 321 157
160 322 61
160 323 95
160 340 2
160 347 245
160 348 1
160 349 1
160 350 1
160 351 114
160 354 70
160 358 90
161 163 29
161 166 35
161 168 192
161 170 1
161 181 3
161 183 1
161 185 18
161 199 2
161 203 204
161 205 1
161 224 1
161 228 16
161 229 11
161 230 63
161 247 15
161 251 1
161 252 3
161 254 1
161 259 1
161 260 325
161 261 9
161 262 12
161 267 66
161 268 1
161 277 19
161 279 70
161 287 1
161 290 308
161 292 252
161 298 315
161 299 272
161 300 329
161 301 206
161 302 295
161 303 325
161 307 253
161 308 353
161 310 283
161 311 315
161 312 312
161 313 64
161 315 1
161 316 2
161 317 86
161 318 1
161 319 17
161 320 28
161 321 1
161 322 92
161 323 1
161 324 9
161 326 3
161 329 2
163 166 244
163 170 4
163 181 115
163 185 282
163 199 1
163 203 17
163 224 12
163 228 220
163 229 47
163 230 1
163 247 269
163 249 1
163 252 1
163 260 6
163 261 130
163 262 158
163 264 1
163 265 20
163 267 103
163 268 19
163 277 141
163 290 2
163 291 18
163 292 17
163 299 4
163 300 47
163 301 6
163 302 35
163 303 60
163 307 15
163 308 67
163 310 30
163 311 23
163 312 39
163 313 1
163 315 6
163 317 350
163 318 7
163 319 191
163 320 190
163 321 46
163 322 190
163 323 3
163 324 159
163 327 1
163 329 180
163 330 1
164 165 9
164 172 3
164 173 1
164 179 2
164 190 2
164 193 304
164 194 1
164 197 317
164 201 1
164 207 2
164 209 209
164 214 253
164 215 533
164 218 347
164 219 322
164 233 211
164 236 332
164 238 317
164 239 3
164 241 295
164 244 32
164 246 199
164 250 15
164 256 1
164 263 4
164 266 4
164 270 1
164 271 30
164 273 5
164 275 4
164 278 27
164 281 2
164 285 5
164 286 1
164 289 2
164 293 2
164 305 1
164 306 5
164 332 1
164 334 232
164 336 274
164 337 1
164 338 1
164 339 322
164 341 179
164 342 333
164 343 2
164 348 425
165 172 206
165 174 1
165 182 1
165 187 4
165 189 1
165 190 2
165 193 6
165 194 4
165 196 2
165 197 8
165 198 1
165 204 3
165 207 263
165 209 7
165 210 1
165 214 2
165 215 7
165 218 3
165 219 23
165 225 1
165 233 5
165 236 7
165 237 1
165 238 21
165 239 322
165 241 9
165 242 2
165 243 3
165 246 19
165 250 1
165 263 485
165 266 421
165 270 1
165 271 258
165 273 561
165 275 396
165 281 269
165 285 200
165 289 369
165 293 450
165 305 212
165 306 180
165 334 6
165 335 1
165 336 5
165 339 13
165 342 3
165 343 1
165 347 1
165 348 4
165 349 1
165 354 2
166 168 36
166 170 57
166 181 339
166 183 14
166 185 251
166 199 2
166 203 12
166 205 2
166 222 1
166 224 1
166 228 241
166 229 149
166 230 25
166 240 2
166 246 1
166 247 506
166 251 2
166 252 2
166 253 1
166 254 2
166 260 4
166 261 415
166 262 361
166 264 1
166 267 178
166 268 3
166 277 269
166 279 3
166 283 3
166 284 1
166 290 13
166 292 49
166 296 5
166 298 17
166 299 19
166 300 48
166 301 4
166 302 15
166 303 33
166 307 38
166 308 58
166 310 10
166 311 8
166 312 17
166 313 2
166 315 136
166 316 2
166 317 345
166 318 80
166 319 197
166 320 272
166 321 78
166 322 288
166 323 59
166 324 186
166 326 2
166 329 323
166 330 3
168 181 15
168 183 1
168 185 53
168 203 194
168 205 1
168 222 1
168 228 46
168 229 13
168 230 73
168 247 49
168 252 1
168 254 1
168 260 295
168 261 21
168 262 17
168 264 1
168 267 95
168 277 38
168 279 78
168 290 294
168 292 194
168 298 127
168 299 307
168 300 391
168 301 176
168 302 286
168 303 371
168 307 278
168 308 390
168 310 243
168 311 262
168 312 262
168 313 79
168 316 1
168 317 91
168 319 72
168 320 18
168 322 127
168 324 22
168 326 1
168 329 22
168 330 1
170 181 70
170 182 83
170 185 95
170 187 139
170 190 1
170 199 1
170 201 1
170 203 2
170 205 2
170 213 156
170 216 1
170 222 1
170 224 1
170 228 119
170 229 79
170 230 2
170 237 142
170 247 177
170 251 3
170 252 3
170 260 2
170 261 81
170 262 162
170 267 258
170 277 81
170 279 1
170 298 2
170 299 1
170 300 13
170 302 1
170 303 18
170 307 3
170 308 14
170 311 1
170 312 10
170 313 3
170 315 52
170 317 111
170 318 89
170 319 131
170 320 40
170 321 221
170 322 260
170 324 66
170 327 1
170 329 189
170 330 3
170 345 3
170 347 101
170 349 1
171 172 2
171 173 90
171 174 1
171 175 62
171 178 7
171 179 2
171 182 1
171 186 166
171 187 7
171 189 85
171 194 1
171 196 130
171 198 2
171 200 95
171 201 78
171 206 59
171 209 2
171 210 11
171 211 45
171 213 1
171 216 89
171 217 151
171 218 2
171 219 4
171 220 8
171 223 97
171 225 98
171 227 130
171 232 76
171 236 4
171 237 3
171 241 1
171 243 1
171 263 1
171 270 1
171 271 2
171 285 6
171 293 2
171 336 4
171 339 2
171 340 36
171 345 91
171 347 2
171 348 1
171 349 84
171 358 4
172 173 9
172 174 3
172 178 6
172 179 7
172 182 1
172 187 14
172 190 1
172 193 10
172 194 23
172 196 5
172 197 6
172 198 13
172 204 3
172 207 323
172 209 8
172 210 4
172 211 2
172 214 3
172 215 10
172 217 8
172 218 6
172 219 43
172 220 6
172 223 18
172 227 6
172 230 1
172 233 62
172 236 6
172 237 15
172 238 5
172 239 158
172 241 31
172 242 15
172 243 2
172 244 1
172 246 60
172 250 4
172 252 1
172 254 1
172 263 320
172 266 355
172 270 1
172 271 180
172 273 489
172 275 318
172 276 4
172 281 239
172 285 115
172 286 1
172 289 167
172 293 224
172 305 170
172 306 136
172 313 1
172 318 1
172 334 3
172 335 2
172 336 3
172 338 1
172 339 15
172 342 2
172 343 1
172 348 8
172 350 4
172 354 3
172 358 9
173 174 1
173 175 124
173 176 7
173 178 18
173 179 2
173 182 4
173 186 144
173 187 14
173 189 186
173 193 1
173 194 15
173 196 169
173 197 1
173 198 61
173 200 139
173 201 310
173 202 1
173 206 83
173 209 2
173 210 5
173 211 78
173 212 2
173 213 3
173 215 1
173 216 158
173 217 226
173 219 3
173 220 19
173 223 188
173 225 316
173 227 62
173 232 152
173 233 18
173 236 3
173 237 11
173 241 8
173 242 13
173 243 1
173 246 3
173 250 2
173 263 1
173 266 2
173 286 3
173 305 1
173 323 1
173 332 1
173 336 1
173 338 1
173 339 1
173 340 234
173 343 1
173 345 154
173 347 1
173 348 1
173 349 410
173 350 1
173 351 1
173 354 26
173 358 17
174 179 206
174 190 249
174 194 377
174 197 1
174 204 192
174 207 3
174 215 1
174 225 2
174 236 2
174 241 2
174 242 224
174 243 228
174 244 30
174 250 239
174 256 102
174 263 1
174 270 187
174 271 2
174 273 4
174 275 2
174 276 165
174 278 368
174 281 1
174 285 3
174 286 198
174 289 4
174 293 3
174 305 3
174 306 1
174 332 131
174 334 2
174 335 212
174 336 1
174 337 179
174 338 209
174 343 211
174 350 155
175 176 2
175 178 2
175 186 103
175 187 4
175 189 294
175 196 295
175 198 11
175 200 57
175 201 298
175 202 1
175 206 298
175 210 3
175 211 202
175 212 2
175 216 232
175 217 130
175 220 4
175 223 389
175 225 341
175 227 44
175 232 151
175 237 1
175 243 1
175 289 1
175 340 156
175 345 215
175 347 1
175 349 374
175 351 1
175 354 8
175 358 1
176 177 2
176 178 183
176 180 31
176 182 117
176 186 2
176 187 130
176 189 3
176 196 1
176 198 158
176 201 8
176 202 89
176 206 3
176 210 155
176 211 2
176 212 176
176 213 30
176 216 1
176 217 2
176 220 145
176 223 6
176 225 7
176 227 3
176 232 2
176 237 96
176 345 1
176 347 196
176 349 6
176 351 129
176 354 133
176 358 83
177 178 3
177 198 5
177 210 5
177 220 1
177 351 4
177 358 6
178 179 2
178 180 11
178 182 108
178 186 1
178 187 428
178 189 4
178 194 4
178 196 3
178 198 338
178 201 14
178 202 310
178 206 5
178 209 1
178 210 255
178 211 26
178 212 253
178 213 151
178 216 8
178 217 9
178 218 1
178 219 8
178 220 330
178 223 30
178 225 10
178 227 17
178 232 1
178 233 10
178 236 3
178 237 368
178 241 7
178 242 3
178 246 1
178 263 1
178 266 5
178 271 3
178 285 5
178 289 1
178 293 2
178 336 5
178 345 1
178 347 281
178 348 4
178 349 19
178 350 1
178 351 304
178 354 349
178 358 294
179 182 10
179 186 1
179 187 3
179 189 2
179 190 470
179 193 2
179 194 336
179 196 1
179 197 1
179 198 4
179 204 157
179 207 2
179 210 3
179 214 1
179 215 1
179 216 2
179 217 16
179 219 6
179 220 2
179 223 3
179 225 1
179 227 1
179 233 3
179 236 7
179 237 13
179 238 2
179 241 3
179 242 397
179 243 440
179 244 98
179 246 9
179 250 345
179 256 245
179 266 3
179 270 274
179 271 1
179 273 1
179 276 286
179 278 260
179 285 2
179 286 487
179 289 2
179 305 2
179 306 1
179 321 1
179 332 295
179 335 337
179 336 2
179 337 282
179 338 268
179 342 2
179 343 318
179 345 7
179 348 1
179 350 293
179 354 4
179 358 2
180 198 18
180 201 1
180 202 12
180 210 6
180 220 16
180 349 1
180 351 17
180 358 2
181 185 241
181 203 3
181 205 1
181 224 1
181 228 285
181 229 54
181 247 400
181 252 1
181 260 1
181 261 271
181 262 371
181 264 1
181 267 134
181 277 223
181 279 1
181 290 40
181 292 10
181 298 13
181 299 7
181 300 13
181 301 1
181 302 8
181 303 21
181 307 3
181 308 12
181 310 2
181 311 3
181 312 4
181 313 1
181 315 103
181 317 223
181 318 82
181 319 188
181 320 210
181 321 104
181 322 276
181 323 74
181 324 132
181 327 1
181 329 275
182 187 251
182 189 1
182 194 5
182 196 3
182 198 94
182 201 1
182 202 49
182 209 1
182 210 80
182 211 2
182 212 97
182 213 142
182 215 2
182 216 1
182 217 12
182 219 6
182 220 158
182 223 102
182 227 60
182 232 1
182 233 3
182 236 3
182 237 214
182 239 1
182 241 4
182 242 4
182 243 4
182 246 3
182 262 49
182 266 8
182 267 145
182 271 2
182 273 1
182 285 3
182 286 1
182 289 10
182 315 113
182 318 44
182 321 135
182 322 83
182 323 95
182 335 2
182 336 1
182 347 177
182 348 1
182 349 3
182 350 1
182 351 81
182 354 104
182 358 80
183 199 136
183 205 17
183 222 53
183 224 90
183 228 1
183 229 11
183 230 204
183 246 1
183 247 51
183 249 1
183 251 60
183 252 103
183 253 6
183 254 157
183 264 59
183 265 1
183 267 40
183 268 17
183 283 10
183 284 1
183 296 24
183 298 3
183 299 8
183 300 34
183 302 2
183 307 13
183 311 2
183 312 2
183 313 53
183 316 69
183 317 4
183 319 1
183 320 15
183 322 38
183 326 57
183 327 82
183 330 140
185 199 2
185 203 20
185 205 1
185 222 3
185 224 20
185 228 332
185 229 121
185 230 2
185 240 1
185 247 342
185 248 1
185 249 1
185 251 2
185 252 4
185 253 1
185 254 2
185 260 4
185 261 237
185 262 284
185 265 29
185 267 165
185 268 22
185 277 201
185 280 2
185 283 2
185 290 27
185 291 24
185 292 114
185 298 24
185 299 42
185 300 43
185 301 7
185 302 45
185 303 78
185 307 25
185 308 66
185 310 41
185 311 14
185 312 33
185 313 2
185 315 156
185 316 1
185 317 360
185 318 113
185 319 241
185 320 283
185 321 136
185 322 298
185 323 88
185 324 196
185 326 1
185 327 1
185 329 235
185 330 1
186 187 1
186 189 170
186 190 1
186 196 193
186 198 3
186 200 74
186 201 113
186 202 1
186 206 114
186 210 4
186 211 45
186 214 1
186 216 83
186 217 145
186 218 1
186 219 1
186 220 3
186 223 146
186 225 160
186 227 124
186 232 45
186 237 1
186 242 1
186 243 2
186 250 1
186 271 1
186 286 1
186 293 1
186 335 1
186 338 2
186 340 90
186 345 67
186 347 1
186 349 196
186 350 1
186 354 1
187 189 10
187 194 9
187 196 6
187 198 259
187 200 1
187 201 4
187 202 296
187 206 2
187 209 3
187 210 284
187 211 4
187 212 192
187 213 274
187 215 1
187 216 4
187 217 19
187 218 4
187 219 10
187 220 277
187 223 36
187 225 6
187 227 24
187 232 1
187 233 27
187 236 1
187 237 522
187 239 6
187 241 32
187 242 1
187 243 3
187 246 8
187 250 1
187 262 66
187 263 2
187 266 17
187 267 156
187 271 13
187 285 12
187 289 11
187 293 2
187 305 1
187 315 107
187 318 86
187 321 194
187 322 82
187 323 68
187 336 4
187 339 3
187 340 1
187 341 1
187 345 1
187 347 397
187 348 4
187 349 25
187 351 238
187 354 316
187 358 181
189 190 1
189 196 239
189 198 4
189 200 93
189 201 249
189 202 3
189 206 296
189 210 7
189 211 183
189 212 7
189 215 1
189 216 269
189 217 316
189 220 2
189 223 325
189 225 356
189 227 76
189 232 131
189 237 4
189 241 1
189 244 1
189 263 1
189 271 1
189 281 1
189 285 1
189 286 1
189 293 1
189 332 1
189 336 1
189 338 1
189 340 116
189 345 230
189 347 2
189 348 1
189 349 464
189 351 5
189 354 1
189 358 4
190 193 3
190 194 507
190 197 3
190 204 301
190 207 2
190 214 2
190 215 3
190 217 1
190 218 1
190 219 3
190 223 1
190 225 1
190 227 1
190 233 1
190 236 3
190 238 3
190 239 1
190 241 2
190 242 455
190 243 251
190 244 21
190 246 3
190 250 480
190 256 250
190 263 1
190 266 2
190 270 391
190 271 2
190 273 4
190 275 2
190 276 551
190 278 412
190 285 2
190 286 427
190 289 3
190 293 3
190 301 1
190 306 2
190 321 1
190 332 231
190 334 1
190 335 400
190 336 4
190 337 315
190 338 387
190 339 3
190 341 1
190 342 2
190 343 251
190 345 1
190 348 1
190 350 377
193 194 1
193 197 326
193 201 1
193 207 10
193 209 59
193 214 116
193 215 200
193 218 179
193 219 205
193 233 53
193 236 388
193 238 209
193 239 3
193 241 521
193 242 1
193 244 16
193 246 161
193 250 7
193 263 8
193 266 12
193 271 18
193 273 14
193 275 3
193 278 26
193 281 6
193 285 5
193 286 2
193 289 5
193 293 5
193 305 10
193 306 8
193 332 1
193 334 194
193 335 2
193 336 272
193 337 2
193 338 3
193 339 265
193 341 44
193 342 130
193 348 226
193 350 2
194 196 1
194 197 1
194 198 15
194 204 271
194 207 1
194 209 3
194 210 3
194 211 2
194 214 1
194 215 2
194 217 23
194 218 3
194 219 47
194 220 8
194 223 9
194 225 2
194 227 2
194 233 16
194 236 6
194 237 3
194 238 1
194 241 4
194 242 348
194 243 341
194 244 22
194 246 20
194 250 378
194 256 161
194 263 8
194 266 20
194 270 300
194 271 6
194 273 3
194 276 298
194 278 510
194 281 1
194 285 7
194 286 246
194 289 15
194 293 3
194 305 1
194 306 1
194 332 170
194 335 342
194 336 6
194 337 246
194 338 307
194 339 5
194 341 1
194 342 1
194 343 187
194 348 7
194 350 131
194 354 5
194 358 6
196 197 1
196 198 8
196 200 136
196 201 326
196 202 2
196 206 271
196 209 1
196 210 7
196 211 206
196 212 1
196 214 1
196 215 1
196 216 283
196 217 294
196 218 1
196 219 3
196 220 10
196 223 420
196 225 345
196 227 76
196 232 126
196 233 1
196 236 3
196 237 2
196 242 2
196 243 3
196 246 2
196 250 2
196 256 2
196 263 1
196 266 2
196 270 1
196 271 1
196 273 1
196 278 1
196 285 2
196 286 1
196 289 1
196 321 1
196 336 1
196 337 1
196 340 140
196 342 1
196 343 2
196 345 238
196 347 1
196 348 1
196 349 431
196 351 1
196 354 3
196 358 7
197 201 1
197 207 6
197 209 424
197 214 238
197 215 281
197 218 357
197 219 398
197 233 237
197 236 528
197 238 372
197 239 2
197 241 357
197 242 1
197 243 4
197 244 24
197 246 231
197 250 6
197 256 1
197 263 4
197 266 7
197 270 1
197 271 35
197 273 18
197 275 6
197 278 18
197 281 3
197 285 2
197 286 2
197 289 1
197 293 6
197 301 1
197 305 4
197 306 3
197 318 1
197 334 471
197 335 2
197 336 426
197 337 1
197 338 2
197 339 390
197 341 323
197 342 431
197 343 1
197 348 305
197 350 1
198 200 2
198 201 30
198 202 222
198 206 3
198 209 1
198 210 270
198 211 16
198 212 195
198 213 105
198 215 1
198 216 8
198 217 41
198 218 1
198 219 4
198 220 233
198 223 57
198 225 59
198 227 19
198 232 1
198 233 22
198 236 2
198 237 241
198 241 25
198 242 14
198 243 2
198 246 10
198 250 1
198 266 1
198 271 2
198 276 1
198 285 6
198 289 2
198 293 1
198 335 1
198 336 3
198 339 2
198 340 2
198 345 9
198 347 146
198 348 2
198 349 37
198 350 1
198 351 247
198 354 343
198 358 364
199 203 1
199 205 113
199 222 140
199 224 329
199 228 4
199 229 17
199 230 174
199 240 195
199 247 3
199 248 28
199 249 24
199 251 245
199 252 208
199 253 1
199 254 158
199 262 2
199 264 160
199 267 3
199 274 1
199 277 1
199 280 25
199 283 3
199 284 1
199 287 2
199 288 1
199 292 2
199 298 2
199 300 1
199 302 3
199 303 1
199 307 18
199 308 1
199 311 2
199 312 52
199 313 226
199 316 265
199 317 2
199 318 3
199 319 6
199 320 20
199 322 1
199 324 16
199 326 135
199 327 271
199 329 1
199 330 370
200 201 87
200 202 2
200 206 80
200 210 1
200 211 31
200 216 63
200 217 125
200 223 107
200 225 89
200 227 66
200 232 27
200 340 56
200 345 77
200 349 157
200 351 1
201 202 4
201 206 302
201 210 3
201 211 215
201 213 3
201 215 1
201 216 210
201 217 323
201 220 8
201 223 392
201 225 495
201 227 49
201 232 110
201 237 2
201 238 1
201 243 1
201 244 1
201 263 1
201 270 4
201 286 2
201 289 1
201 332 1
201 336 1
201 339 1
201 340 236
201 342 1
201 345 242
201 347 1
201 349 607
201 351 7
201 354 3
201 358 15
202 206 3
202 210 239
202 212 186
202 213 52
202 216 1
202 217 1
202 220 162
202 223 1
202 225 2
202 237 158
202 336 1
202 340 5
202 345 2
202 347 197
202 349 3
202 351 265
202 354 274
202 358 173
203 205 22
203 228 12
203 229 4
203 246 1
203 247 33
203 252 50
203 253 24
203 260 211
203 261 15
203 262 18
203 265 1
203 266 1
203 267 7
203 277 14
203 288 1
203 289 1
203 290 96
203 292 253
203 296 1
203 298 229
203 299 315
203 300 361
203 301 227
203 302 259
203 303 376
203 307 327
203 308 165
203 310 227
203 311 277
203 312 266
203 315 6
203 317 100
203 318 4
203 319 14
203 320 27
203 321 33
203 322 11
203 323 54
203 324 29
203 326 1
203 329 7
203 330 1
204 207 4
204 214 1
204 215 1
204 218 1
204 219 1
204 225 1
204 236 1
204 238 1
204 241 1
204 242 206
204 243 303
204 244 7
204 246 1
204 250 206
204 256 149
204 263 2
204 270 239
204 271 3
204 273 1
204 276 105
204 278 367
204 281 1
204 285 2
204 286 230
204 289 3
204 293 3
204 306 1
204 332 236
204 334 1
204 335 365
204 336 2
204 337 232
204 338 310
204 339 3
204 341 1
204 342 1
204 343 86
204 350 164
205 222 99
205 224 133
205 228 1
205 229 1
205 230 144
205 240 120
205 247 2
205 251 114
205 252 193
205 253 21
205 254 180
205 262 1
205 264 127
205 267 1
205 277 1
205 298 36
205 300 1
205 301 26
205 302 1
205 303 1
205 311 1
205 312 1
205 313 261
205 316 248
205 317 1
205 318 3
205 319 1
205 320 1
205 321 25
205 322 1
205 323 23
205 324 1
205 326 57
205 327 50
205 329 3
205 330 148
206 210 3
206 211 137
206 212 8
206 213 1
206 216 237
206 217 239
206 220 19
206 223 416
206 225 263
206 227 45
206 232 150
206 237 4
206 243 1
206 321 1
206 340 53
206 345 193
206 347 1
206 349 294
206 351 15
206 354 4
206 358 20
207 209 9
207 214 3
207 215 8
207 218 8
207 219 25
207 233 9
207 236 6
207 238 8
207 239 159
207 241 20
207 242 1
207 243 2
207 244 1
207 246 5
207 250 3
207 256 1
207 263 309
207 266 531
207 270 4
207 271 236
207 273 489
207 275 402
207 276 1
207 278 1
207 281 349
207 285 130
207 286 2
207 289 213
207 293 239
207 305 247
207 306 246
207 332 1
207 334 4
207 335 3
207 336 4
207 337 1
207 338 2
207 339 29
207 342 2
207 343 1
207 348 2
207 350 2
209 211 1
209 214 73
209 215 139
209 216 1
209 217 3
209 218 126
209 219 275
209 220 1
209 223 2
209 225 3
209 227 2
209 233 97
209 236 538
209 237 2
209 238 234
209 239 6
209 241 153
209 242 1
209 244 38
209 246 151
209 250 1
209 263 8
209 266 9
209 271 20
209 273 10
209 275 4
209 278 5
209 281 9
209 285 10
209 289 13
209 293 6
209 298 1
209 305 9
209 306 4
209 334 248
209 336 336
209 339 343
209 341 117
209 342 166
209 348 204
209 349 2
209 350 1
209 354 2
209 358 2
210 211 4
210 212 184
210 213 90
210 216 4
210 217 8
210 219 2
210 220 206
210 223 19
210 225 2
210 227 24
210 232 1
210 233 1
210 236 2
210 237 185
210 241 7
210 242 1
210 243 1
210 246 1
210 263 1
210 266 2
210 271 1
210 273 1
210 285 3
210 293 2
210 336 1
210 339 1
210 340 1
210 345 1
210 347 201
210 348 1
210 349 27
210 351 285
210 354 256
210 358 219
211 212 3
211 213 1
211 215 1
211 216 172
211 217 173
211 219 1
211 220 14
211 223 281
211 225 228
211 227 50
211 232 34
211 233 2
211 236 3
211 237 10
211 238 1
211 241 1
211 246 1
211 285 2
211 286 1
211 293 1
211 340 67
211 345 159
211 347 1
211 348 2
211 349 244
211 351 20
211 354 6
211 358 36
212 213 54
212 216 5
212 217 1
212 220 79
212 223 4
212 225 1
212 237 70
212 347 203
212 349 4
212 351 341
212 354 151
212 358 178
213 216 2
213 217 1
213 220 133
213 223 2
213 225 6
213 227 1
213 237 230
213 262 59
213 267 131
213 315 118
213 318 61
213 321 145
213 322 65
213 323 51
213 345 1
213 347 192
213 349 6
213 351 34
213 354 108
213 358 95
214 215 245
214 218 62
214 219 155
214 233 92
214 236 233
214 238 224
214 239 1
214 241 284
214 242 1
214 243 4
214 244 46
214 246 113
214 250 3
214 263 10
214 266 3
214 271 23
214 273 2
214 278 4
214 281 1
214 285 1
214 286 1
214 289 3
214 293 1
214 305 1
214 332 1
214 334 88
214 335 1
214 336 210
214 337 2
214 338 1
214 339 218
214 341 48
214 342 134
214 343 1
214 348 206
214 350 2
215 218 215
215 219 296
215 225 2
215 233 158
215 236 416
215 238 328
215 239 11
215 241 189
215 242 1
215 243 2
215 244 51
215 246 185
215 250 8
215 256 1
215 263 14
215 266 6
215 270 1
215 271 30
215 273 26
215 275 9
215 278 2
215 281 10
215 285 7
215 286 1
215 289 8
215 293 2
215 305 9
215 306 3
215 332 1
215 334 161
215 336 312
215 337 1
215 338 1
215 339 342
215 341 96
215 342 267
215 343 3
215 348 391
215 349 1
215 350 1
215 354 1
216 217 259
216 219 1
216 220 5
216 223 274
216 225 251
216 227 69
216 232 43
216 236 4
216 237 5
216 241 1
216 243 1
216 266 2
216 271 2
216 286 4
216 336 2
216 340 88
216 345 202
216 347 1
216 349 211
216 350 1
216 351 8
216 358 2
217 218 1
217 219 8
217 220 9
217 223 305
217 225 233
217 227 125
217 232 104
217 233 10
217 236 3
217 237 27
217 241 6
217 242 18
217 243 8
217 246 8
217 250 2
217 263 1
217 266 1
217 270 2
217 271 1
217 276 1
217 285 4
217 289 1
217 305 1
217 332 1
217 336 4
217 338 1
217 339 1
217 340 107
217 345 248
217 347 1
217 348 4
217 349 288
217 350 3
217 351 3
217 354 34
217 358 17
218 219 238
218 223 1
218 225 1
218 227 2
218 233 67
218 236 344
218 237 2
218 238 260
218 241 271
218 242 1
218 243 1
218 244 16
218 246 174
218 250 5
218 266 7
218 270 2
218 271 32
218 273 2
218 275 1
218 278 15
218 285 5
218 289 16
218 293 2
218 334 87
218 336 325
218 339 330
218 341 89
218 342 223
218 348 254
219 220 4
219 223 3
219 225 2
219 227 3
219 233 390
219 236 554
219 237 10
219 238 467
219 239 8
219 241 330
219 242 16
219 243 7
219 244 42
219 246 362
219 250 8
219 263 16
219 266 53
219 270 5
219 271 36
219 273 90
219 275 47
219 276 1
219 278 12
219 281 9
219 285 22
219 286 3
219 289 57
219 293 14
219 305 6
219 306 14
219 332 3
219 334 303
219 335 9
219 336 551
219 337 1
219 339 684
219 341 254
219 342 457
219 343 1
219 345 1
219 348 343
219 350 6
219 354 4
219 358 2
220 223 62
220 225 6
220 227 49
220 232 2
220 233 4
220 236 2
220 237 277
220 241 2
220 242 1
220 243 1
220 246 10
220 250 1
220 266 1
220 285 1
220 289 1
220 293 2
220 307 1
220 318 1
220 321 1
220 336 3
220 340 3
220 345 5
220 347 139
220 348 1
220 349 16
220 350 1
220 351 175
220 354 297
220 358 233
222 224 176
222 228 26
222 229 3
222 230 112
222 240 241
222 247 2
222 248 2
222 249 2
222 251 115
222 252 92
222 253 2
222 254 252
222 255 29
222 262 2
222 264 221
222 268 1
222 274 54
222 280 2
222 283 52
222 284 3
222 287 35
222 296 47
222 298 1
222 300 1
222 302 1
222 303 31
222 307 2
222 311 38
222 312 3
222 313 147
222 316 86
222 317 1
222 319 36
222 322 1
222 326 114
222 327 130
222 330 194
223 225 420
223 227 184
223 232 251
223 233 22
223 236 3
223 237 32
223 241 17
223 242 10
223 243 3
223 244 1
223 246 3
223 250 2
223 253 1
223 263 1
223 266 5
223 271 1
223 274 1
223 280 1
223 284 1
223 285 9
223 289 1
223 293 1
223 296 1
223 302 10
223 336 2
223 339 2
223 340 175
223 342 1
223 345 288
223 347 1
223 349 411
223 350 1
223 351 1
223 354 51
223 358 31
224 228 1
224 229 1
224 230 126
224 240 238
224 247 2
224 248 1
224 249 2
224 251 191
224 252 165
224 254 155
224 259 2
224 262 1
224 264 161
224 265 39
224 267 1
224 268 32
224 277 1
224 280 1
224 284 1
224 291 76
224 292 53
224 296 1
224 300 2
224 302 31
224 303 3
224 307 1
224 310 54
224 311 2
224 312 2
224 313 218
224 315 1
224 316 272
224 317 51
224 318 4
224 319 1
224 320 1
224 322 1
224 326 195
224 327 308
224 330 333
225 227 82
225 228 1
225 229 1
225 232 163
225 233 3
225 237 1
225 238 1
225 239 1
225 241 1
225 243 1
225 250 1
225 256 1
225 262 1
225 263 1
225 266 1
225 270 1
225 271 2
225 273 1
225 278 1
225 285 2
225 286 1
225 292 1
225 305 1
225 319 1
225 320 1
225 321 2
225 334 1
225 335 1
225 336 3
225 337 1
225 338 1
225 339 5
225 340 230
225 341 3
225 342 2
225 343 1
225 345 147
225 347 1
225 348 3
225 349 524
225 350 1
225 351 2
225 354 4
225 358 25
227 232 42
227 233 2
227 236 4
227 237 24
227 241 11
227 242 1
227 243 1
227 246 1
227 263 1
227 266 3
227 271 1
227 285 4
227 289 1
227 336 3
227 340 33
227 341 2
227 343 1
227 345 66
227 347 2
227 348 3
227 349 98
227 351 1
227 354 18
227 358 11
228 229 164
228 230 1
228 247 406
228 248 5
228 249 3
228 251 5
228 252 3
228 253 2
228 254 1
228 255 82
228 260 7
228 261 259
228 262 370
228 267 173
228 268 1
228 274 48
228 277 214
228 280 3
228 283 24
228 284 2
228 287 42
228 290 9
228 292 41
228 296 42
228 298 13
228 299 19
228 300 50
228 301 4
228 302 13
228 303 65
228 307 31
228 308 45
228 310 14
228 311 51
228 312 25
228 313 3
228 315 199
228 316 10
228 317 281
228 318 152
228 319 301
228 320 344
228 321 175
228 322 257
228 323 82
228 324 210
228 326 3
228 327 35
228 329 276
228 330 2
229 230 10
229 240 1
229 247 217
229 248 21
229 249 14
229 251 28
229 252 2
229 253 1
229 254 1
229 260 2
229 261 132
229 262 176
229 264 1
229 265 1
229 267 174
229 274 1
229 277 152
229 279 1
229 280 29
229 283 2
229 284 2
229 288 1
229 290 2
229 292 7
229 296 1
229 298 12
229 299 8
229 300 25
229 301 2
229 302 6
229 303 30
229 307 41
229 308 17
229 310 3
229 311 10
229 312 20
229 313 1
229 315 158
229 316 3
229 317 210
229 318 123
229 319 129
229 320 164
229 321 84
229 322 292
229 323 49
229 324 115
229 326 2
229 327 1
229 329 110
229 330 1
230 240 133
230 244 1
230 247 49
230 248 1
230 249 8
230 251 139
230 252 303
230 253 8
230 254 160
230 255 1
230 260 69
230 262 1
230 264 99
230 267 67
230 268 13
230 277 1
230 279 67
230 280 2
230 283 11
230 284 1
230 287 1
230 290 66
230 292 7
230 296 25
230 298 17
230 299 62
230 300 31
230 302 3
230 303 2
230 307 12
230 308 62
230 311 5
230 312 9
230 313 327
230 315 33
230 316 240
230 317 5
230 318 7
230 319 2
230 320 24
230 322 79
230 323 1
230 324 2
230 326 88
230 327 99
230 329 2
230 330 155
232 237 1
232 285 1
232 286 1
232 332 1
232 340 96
232 343 1
232 345 66
232 349 219
232 358 1
233 236 342
233 237 13
233 238 238
233 239 3
233 241 96
233 242 3
233 243 1
233 244 124
233 246 222
233 250 2
233 263 5
233 266 27
233 271 9
233 273 13
233 275 12
233 278 3
233 285 19
233 286 2
233 289 17
233 293 5
233 305 4
233 306 8
233 334 139
233 336 289
233 338 1
233 339 429
233 341 101
233 342 128
233 343 1
233 345 1
233 348 299
233 349 1
233 350 1
233 354 7
233 358 4
236 237 5
236 238 287
236 239 7
236 241 528
236 242 3
236 243 3
236 244 39
236 246 293
236 250 9
236 256 1
236 263 5
236 266 10
236 270 2
236 271 56
236 273 20
236 275 18
236 276 1
236 278 10
236 281 4
236 285 9
236 286 1
236 289 6
236 293 12
236 305 5
236 306 4
236 332 1
236 334 634
236 335 4
236 336 442
236 337 3
236 338 4
236 339 496
236 341 299
236 342 464
236 343 5
236 347 1
236 348 330
236 349 2
236 350 1
236 354 1
236 358 3
237 241 5
237 242 12
237 243 4
237 246 12
237 262 58
237 266 5
237 267 162
237 271 2
237 285 8
237 289 8
237 305 1
237 315 134
237 318 87
237 321 179
237 322 65
237 323 39
237 335 2
237 336 1
237 339 1
237 341 1
237 347 359
237 348 1
237 349 13
237 350 2
237 351 102
237 354 232
237 358 140
238 239 5
238 241 240
238 242 2
238 243 1
238 244 31
238 246 497
238 250 4
238 263 4
238 266 6
238 270 1
238 271 41
238 273 19
238 275 6
238 278 3
238 281 3
238 285 2
238 289 18
238 293 17
238 305 3
238 306 4
238 332 1
238 334 284
238 335 2
238 336 297
238 337 3
238 338 1
238 339 417
238 341 153
238 342 358
238 343 1
238 345 1
238 348 290
238 350 1
239 241 8
239 246 4
239 250 1
239 263 240
239 266 230
239 270 1
239 271 151
239 273 401
239 275 207
239 276 1
239 281 52
239 285 88
239 286 1
239 289 278
239 293 126
239 305 36
239 306 74
239 334 1
239 335 1
239 336 4
239 338 2
239 339 16
239 341 1
239 342 2
239 348 1
240 247 3
240 251 177
240 252 132
240 254 376
240 260 2
240 262 2
240 264 442
240 267 2
240 277 2
240 313 206
240 316 143
240 317 2
240 319 1
240 320 2
240 322 1
240 323 1
240 326 212
240 327 113
240 330 349
241 242 3
241 243 7
241 244 18
241 246 146
241 250 13
241 263 17
241 266 35
241 270 2
241 271 40
241 273 25
241 275 7
241 278 31
241 281 22
241 285 24
241 286 3
241 289 66
241 293 8
241 305 17
241 306 17
241 334 256
241 335 2
241 336 324
241 337 2
241 338 8
241 339 333
241 341 101
241 342 218
241 345 1
241 348 196
241 349 2
241 350 3
241 354 4
241 358 12
242 243 258
242 244 24
242 246 10
242 250 363
242 256 238
242 263 1
242 266 6
242 270 310
242 273 2
242 276 240
242 278 421
242 285 2
242 286 316
242 289 4
242 306 1
242 332 168
242 335 439
242 337 415
242 338 322
242 339 2
242 343 280
242 349 1
242 350 225
242 354 3
242 358 2
243 244 148
243 246 6
243 250 226
243 256 149
243 263 1
243 266 2
243 270 234
243 271 2
243 273 3
243 275 1
243 276 296
243 278 254
243 285 1
243 286 347
243 289 3
243 306 1
243 332 382
243 334 2
243 335 271
243 336 4
243 337 180
243 338 237
243 339 3
243 342 2
243 343 301
243 345 20
243 348 2
243 350 268
243 354 2
244 246 18
244 250 14
244 256 26
244 263 12
244 266 1
244 270 27
244 273 1
244 275 1
244 276 7
244 278 25
244 281 1
244 285 2
244 286 134
244 289 1
244 293 1
244 306 1
244 332 83
244 334 33
244 335 27
244 336 40
244 337 27
244 338 38
244 339 44
244 341 17
244 342 39
244 343 43
244 345 1
244 348 81
244 350 15
246 250 3
246 252 1
246 256 1
246 263 7
246 266 12
246 271 31
246 273 17
246 275 18
246 276 3
246 278 5
246 281 1
246 285 9
246 286 1
246 289 22
246 293 16
246 305 2
246 306 2
246 313 2
246 332 2
246 334 182
246 335 5
246 336 270
246 337 1
246 338 2
246 339 416
246 341 138
246 342 274
246 343 2
246 345 1
246 348 215
246 354 6
247 248 3
247 249 2
247 251 3
247 252 4
247 253 12
247 254 1
247 260 5
247 261 454
247 262 584
247 264 1
247 267 321
247 268 14
247 277 362
247 279 3
247 283 15
247 284 3
247 290 11
247 292 60
247 296 35
247 298 37
247 299 61
247 300 66
247 301 14
247 302 11
247 303 45
247 307 25
247 308 50
247 310 12
247 311 28
247 312 30
247 313 1
247 315 383
247 317 411
247 318 254
247 319 297
247 320 385
247 321 302
247 322 472
247 323 118
247 324 236
247 326 2
247 327 2
247 329 465
247 330 2
248 249 296
248 251 21
248 253 250
248 255 206
248 259 359
248 261 1
248 262 1
248 265 411
248 268 342
248 274 286
248 277 1
248 279 263
248 280 291
248 283 384
248 284 324
248 287 510
248 288 182
248 291 196
248 296 345
248 300 2
248 302 2
248 303 6
248 307 20
248 311 5
248 312 35
248 317 2
248 319 7
248 320 1
248 322 2
248 324 7
248 326 3
248 327 1
248 330 1
249 251 35
249 253 237
249 255 216
249 259 327
249 265 248
249 268 332
249 274 296
249 279 245
249 280 135
249 283 434
249 284 354
249 287 255
249 288 289
249 291 325
249 292 3
249 296 284
249 302 3
249 303 4
249 307 29
249 310 1
249 311 4
249 312 30
249 315 1
249 316 1
249 317 1
249 319 5
249 320 24
249 324 9
249 326 2
249 327 3
249 330 5
250 256 313
250 263 2
250 266 1
250 270 281
250 271 2
250 273 1
250 276 260
250 278 367
250 281 1
250 285 2
250 286 296
250 289 1
250 293 1
250 305 1
250 332 153
250 334 2
250 335 452
250 336 12
250 337 302
250 338 342
250 339 6
250 341 5
250 342 2
250 343 213
250 348 5
250 350 205
250 354 1
251 252 184
251 253 1
251 254 111
251 264 116
251 267 1
251 280 54
251 298 2
251 302 1
251 303 4
251 307 41
251 311 6
251 312 26
251 313 229
251 315 1
251 316 272
251 317 1
251 318 1
251 319 4
251 320 62
251 322 2
251 324 18
251 326 74
251 327 115
251 330 192
252 253 30
252 254 165
252 262 3
252 264 76
252 267 5
252 277 1
252 292 2
252 298 42
252 300 1
252 301 23
252 302 1
252 307 1
252 308 1
252 311 1
252 312 1
252 313 314
252 315 4
252 316 294
252 317 4
252 318 3
252 319 2
252 320 1
252 321 29
252 322 2
252 323 51
252 324 2
252 326 53
252 327 113
252 329 1
252 330 155
253 255 59
253 259 145
253 260 1
253 264 1
253 265 267
253 267 3
253 268 335
253 274 379
253 275 1
253 279 86
253 280 236
253 283 400
253 284 312
253 287 275
253 288 250
253 289 1
253 290 10
253 291 199
253 292 1
253 296 312
253 298 31
253 299 1
253 300 1
253 301 18
253 302 1
253 303 2
253 307 1
253 308 2
253 310 1
253 312 2
253 315 5
253 317 1
253 318 1
253 319 3
253 320 4
253 321 22
253 322 2
253 323 10
253 324 3
253 326 1
253 327 1
253 330 5
254 261 1
254 262 1
254 264 294
254 277 1
254 280 1
254 292 1
254 301 1
254 302 1
254 307 2
254 313 186
254 315 3
254 316 222
254 317 1
254 319 1
254 320 1
254 321 1
254 322 1
254 323 1
254 326 141
254 327 121
254 330 230
255 259 300
255 265 271
255 267 1
255 268 267
255 274 198
255 279 319
255 280 193
255 283 347
255 284 262
255 287 388
255 288 152
255 291 111
255 296 239
255 303 43
255 311 43
255 313 1
255 319 43
255 327 33
256 262 2
256 263 1
256 266 1
256 270 151
256 271 1
256 273 2
256 276 122
256 278 212
256 286 260
256 289 1
256 293 1
256 332 177
256 335 302
256 336 1
256 337 197
256 338 312
256 342 1
256 343 233
256 348 1
256 350 188
256 358 1
259 265 253
259 268 375
259 274 236
259 279 358
259 280 272
259 283 365
259 284 308
259 287 324
259 288 265
259 291 187
259 296 319
259 299 1
259 313 2
259 316 2
260 261 7
260 262 2
260 264 2
260 265 1
260 267 60
260 268 1
260 277 6
260 279 71
260 283 1
260 290 322
260 292 261
260 298 251
260 299 299
260 300 296
260 301 199
260 302 220
260 303 245
260 307 310
260 308 260
260 310 337
260 311 262
260 312 263
260 313 74
260 317 45
260 318 1
260 319 2
260 320 11
260 322 81
260 323 1
260 324 3
260 329 1
261 262 347
261 264 1
261 265 1
261 267 170
261 274 1
261 277 304
261 279 1
261 290 6
261 292 29
261 298 7
261 299 12
261 300 45
261 301 4
261 302 8
261 303 49
261 307 18
261 308 35
261 310 8
261 311 6
261 312 27
261 313 1
261 315 147
261 317 283
261 318 143
261 319 302
261 320 236
261 321 89
261 322 309
261 323 59
261 324 126
261 329 317
261 330 1
262 264 2
262 267 330
262 273 1
262 277 329
262 290 8
262 292 37
262 298 8
262 299 13
262 300 48
262 301 6
262 302 6
262 303 56
262 307 9
262 308 59
262 310 4
262 311 17
262 312 22
262 313 1
262 315 286
262 317 360
262 318 176
262 319 259
262 320 257
262 321 219
262 322 534
262 323 116
262 324 177
262 327 1
262 329 340
262 340 1
262 345 1
262 347 6
263 266 390
263 270 2
263 271 295
263 273 602
263 275 363
263 278 3
263 281 368
263 285 188
263 286 1
263 289 317
263 293 369
263 305 259
263 306 245
263 332 1
263 334 9
263 335 1
263 336 3
263 338 2
263 339 15
263 341 2
263 342 2
263 343 1
263 348 5
263 350 1
264 298 1
264 300 1
264 302 1
264 303 2
264 307 1
264 308 1
264 311 1
264 312 1
264 313 155
264 316 167
264 317 3
264 320 1
264 323 1
264 324 1
264 326 137
264 327 92
264 330 269
264 349 1
265 267 1
265 268 444
265 274 301
265 279 298
265 280 398
265 283 439
265 284 315
265 287 534
265 288 282
265 290 1
265 291 311
265 292 59
265 296 375
265 298 1
265 299 1
265 302 65
265 303 1
265 307 1
265 310 51
265 317 67
265 319 1
265 320 2
265 322 1
265 324 1
266 270 3
266 271 296
266 273 661
266 275 601
266 281 388
266 285 174
266 286 1
266 289 292
266 293 365
266 298 1
266 301 1
266 305 296
266 306 350
266 332 1
266 334 8
266 335 1
266 336 5
266 337 1
266 339 20
266 341 1
266 342 2
266 348 2
266 350 2
266 354 3
267 268 4
267 277 121
267 279 39
267 283 4
267 290 81
267 292 29
267 296 5
267 298 19
267 299 75
267 300 29
267 301 2
267 302 7
267 303 24
267 307 32
267 308 110
267 310 4
267 311 10
267 312 11
267 313 53
267 315 427
267 316 2
267 317 208
267 318 271
267 319 144
267 320 164
267 321 434
267 322 343
267 323 277
267 324 103
267 326 1
267 327 2
267 329 191
267 330 1
267 347 109
268 274 468
268 279 312
268 280 334
268 283 705
268 284 429
268 287 386
268 288 346
268 291 375
268 292 53
268 296 405
268 298 4
268 299 1
268 300 5
268 301 1
268 302 61
268 303 1
268 307 2
268 310 49
268 311 2
268 312 2
268 315 9
268 317 58
268 319 4
268 320 2
268 322 5
268 327 1
270 271 3
270 273 1
270 275 1
270 276 343
270 278 277
270 281 1
270 285 1
270 286 286
270 289 3
270 305 1
270 306 2
270 332 204
270 335 293
270 336 4
270 337 208
270 338 290
270 339 4
270 341 2
270 342 2
270 343 219
270 348 1
270 349 1
270 350 251
271 273 463
271 275 299
271 278 1
271 281 292
271 285 235
271 286 1
271 289 224
271 293 238
271 305 231
271 306 197
271 334 30
271 335 1
271 336 52
271 337 2
271 338 2
271 339 31
271 341 10
271 342 28
271 343 6
271 348 10
271 350 1
271 354 1
271 358 1
273 275 650
273 276 1
273 278 2
273 281 548
273 285 291
273 286 2
273 289 473
273 293 587
273 305 460
273 306 479
273 332 1
273 334 11
273 336 16
273 337 1
273 338 2
273 339 54
273 341 1
273 342 14
273 343 1
273 345 1
273 347 1
273 348 4
273 349 1
273 350 2
274 279 250
274 280 288
274 283 502
274 284 368
274 287 334
274 288 335
274 291 265
274 292 3
274 296 426
274 303 54
274 307 1
274 310 1
274 311 52
274 315 1
274 316 18
274 317 1
274 319 70
274 320 3
274 324 1
274 327 69
274 330 1
275 281 324
275 285 119
275 286 3
275 289 317
275 293 328
275 298 1
275 305 285
275 306 326
275 332 1
275 334 6
275 336 10
275 338 1
275 339 57
275 342 9
275 343 1
275 348 2
276 278 280
276 286 191
276 289 1
276 293 1
276 332 139
276 335 265
276 337 149
276 338 166
276 343 80
276 345 1
276 350 172
277 279 1
277 283 1
277 284 1
277 287 1
277 290 14
277 292 46
277 298 25
277 299 29
277 300 27
277 301 7
277 302 20
277 303 47
277 307 14
277 308 31
277 310 18
277 311 12
277 312 18
277 313 1
277 315 130
277 316 1
277 317 227
277 318 119
277 319 228
277 320 212
277 321 112
277 322 220
277 323 72
277 324 186
277 329 267
278 281 1
278 285 1
278 286 242
278 289 3
278 293 1
278 305 2
278 306 1
278 332 241
278 334 9
278 335 287
278 336 9
278 337 273
278 338 313
278 339 4
278 341 8
278 342 8
278 343 322
278 348 4
278 350 236
279 280 245
279 283 332
279 284 252
279 287 356
279 288 99
279 290 70
279 291 219
279 296 284
279 299 35
279 300 3
279 302 1
279 303 1
279 307 1
279 308 58
279 312 2
279 313 68
279 319 1
279 320 1
279 322 67
279 324 2
279 326 1
280 283 380
280 284 354
280 287 365
280 288 238
280 291 182
280 292 1
280 296 307
280 300 1
280 302 1
280 303 2
280 307 43
280 310 1
280 311 4
280 312 25
280 317 2
280 318 1
280 319 3
280 320 34
280 322 1
280 324 17
280 327 1
281 285 130
281 286 1
281 289 208
281 293 138
281 305 226
281 306 349
281 334 3
281 336 2
281 339 25
281 350 1
283 284 518
283 287 412
283 288 490
283 291 385
283 292 1
283 296 529
283 298 2
283 299 1
283 300 2
283 302 1
283 303 48
283 307 1
283 311 41
283 312 2
283 315 6
283 316 4
283 317 1
283 318 1
283 319 70
283 320 1
283 322 5
283 323 1
283 327 62
284 287 185
284 288 436
284 291 292
284 296 387
284 298 5
284 299 1
284 300 48
284 303 1
284 310 1
284 311 2
284 312 1
284 313 1
284 315 23
284 316 21
284 318 46
284 319 3
284 326 35
284 327 3
284 330 1
285 286 2
285 289 196
285 293 133
285 305 116
285 306 100
285 334 4
285 336 12
285 337 1
285 338 1
285 339 6
285 341 1
285 342 1
285 343 1
285 348 7
285 349 4
285 350 1
285 354 4
285 358 1
286 289 2
286 293 1
286 301 1
286 332 331
286 334 1
286 335 337
286 336 1
286 337 272
286 338 370
286 339 1
286 343 364
286 345 38
286 347 1
286 348 1
286 350 356
287 288 137
287 290 1
287 291 345
287 296 458
287 303 22
287 311 77
287 316 12
287 319 36
287 322 1
287 326 1
287 327 54
288 290 1
288 291 212
288 296 212
288 298 1
288 300 45
288 303 2
288 326 34
289 293 477
289 301 1
289 305 186
289 306 133
289 332 1
289 334 3
289 335 3
289 336 3
289 339 15
289 341 1
289 342 5
289 343 2
289 348 7
289 349 1
289 354 2
289 358 2
290 292 231
290 298 206
290 299 269
290 300 350
290 301 203
290 302 295
290 303 310
290 307 285
290 308 360
290 310 222
290 311 209
290 312 311
290 313 67
290 316 1
290 317 93
290 318 1
290 319 35
290 320 12
290 322 83
290 324 27
290 326 1
290 327 1
290 329 4
291 292 50
291 296 258
291 302 55
291 310 62
291 312 1
291 317 55
291 319 3
292 296 1
292 298 195
292 299 369
292 300 526
292 301 222
292 302 491
292 303 402
292 307 371
292 308 369
292 310 357
292 311 381
292 312 349
292 313 1
292 315 2
292 317 237
292 318 2
292 319 45
292 320 50
292 322 37
292 324 36
292 329 15
292 330 1
293 305 114
293 306 136
293 334 6
293 335 1
293 336 9
293 337 1
293 338 1
293 339 15
293 341 1
293 342 2
293 345 1
293 348 3
293 349 1
293 350 1
296 298 2
296 299 1
296 300 11
296 302 1
296 303 27
296 307 1
296 311 48
296 312 2
296 315 23
296 318 2
296 319 52
296 320 2
296 322 6
296 324 1
296 327 54
298 299 247
298 300 360
298 301 282
298 302 263
298 303 288
298 307 232
298 308 231
298 310 273
298 311 317
298 312 293
298 315 5
298 316 1
298 317 73
298 318 11
298 319 31
298 320 17
298 321 42
298 322 21
298 323 40
298 324 13
298 326 1
298 329 3
298 330 1
298 343 1
299 300 571
299 301 203
299 302 340
299 303 280
299 307 397
299 308 355
299 310 310
299 311 366
299 312 239
299 313 35
299 315 4
299 316 1
299 317 93
299 318 7
299 319 25
299 320 34
299 321 1
299 322 82
299 323 2
299 324 5
299 326 2
299 327 1
299 329 1
299 330 1
300 301 258
300 302 363
300 303 408
300 307 404
300 308 305
300 310 407
300 311 415
300 312 379
300 313 2
300 315 110
300 316 33
300 317 93
300 318 98
300 319 57
300 320 88
300 321 10
300 322 58
300 323 7
300 324 33
300 326 46
300 329 11
300 330 2
301 302 212
301 303 219
301 305 1
301 307 139
301 308 196
301 310 296
301 311 268
301 312 233
301 315 1
301 317 60
301 318 1
301 319 6
301 320 13
301 321 37
301 322 3
301 323 29
301 324 2
301 329 2
301 330 2
302 303 302
302 307 319
302 308 348
302 310 368
302 311 280
302 312 294
302 313 3
302 315 1
302 316 2
302 317 134
302 318 6
302 319 54
302 320 37
302 321 2
302 322 10
302 323 1
302 324 16
302 326 1
302 327 1
302 329 3
302 330 2
303 307 363
303 308 385
303 310 360
303 311 316
303 312 332
303 313 1
303 315 26
303 316 6
303 317 136
303 318 17
303 319 165
303 320 97
303 321 22
303 322 34
303 323 2
303 324 47
303 326 2
303 327 43
303 329 19
305 306 432
305 334 4
305 335 1
305 336 3
305 338 1
305 339 17
305 342 3
305 348 1
305 358 1
306 334 2
306 336 2
306 339 11
306 342 3
306 348 2
307 308 237
307 310 356
307 311 344
307 312 262
307 313 2
307 315 7
307 316 3
307 317 105
307 318 3
307 319 48
307 320 79
307 321 2
307 322 27
307 323 3
307 324 15
307 326 3
307 327 3
307 329 4
307 330 1
308 310 208
308 311 314
308 312 325
308 313 58
308 315 28
308 316 1
308 317 94
308 318 10
308 319 40
308 320 64
308 321 12
308 322 115
308 323 3
308 324 33
308 329 25
310 311 370
310 312 336
310 315 2
310 317 132
310 318 1
310 319 20
310 320 24
310 322 10
310 324 13
310 329 2
311 312 362
311 313 1
311 315 9
311 316 18
311 317 52
311 318 6
311 319 61
311 320 35
311 321 4
311 322 14
311 323 2
311 324 4
311 326 3
311 327 57
311 329 2
311 330 1
312 313 5
312 315 11
312 316 1
312 317 76
312 318 10
312 319 26
312 320 69
312 321 2
312 322 22
312 323 5
312 324 36
312 326 3
312 327 1
312 329 5
312 330 1
313 315 1
313 316 318
313 317 3
313 318 1
313 319 3
313 320 1
313 321 2
313 322 57
313 323 1
313 324 2
313 326 90
313 327 132
313 329 3
313 330 191
315 317 264
315 318 47
315 319 176
315 320 66
315 321 232
315 322 316
315 323 16
315 324 111
315 326 31
315 329 239
315 347 82
315 354 1
316 317 2
316 319 9
316 320 1
316 326 157
316 327 129
316 330 281
317 318 184
317 319 274
317 320 382
317 321 204
317 322 303
317 323 94
317 324 229
317 326 2
317 327 2
317 329 245
318 319 134
318 320 41
318 321 163
318 322 248
318 323 28
318 324 56
318 326 54
318 327 2
318 329 193
318 330 1
318 347 76
319 320 314
319 321 125
319 322 271
319 323 86
319 324 199
319 326 3
319 327 48
319 329 261
320 321 76
320 322 353
320 323 57
320 324 193
320 326 2
320 329 245
320 330 2
321 322 228
321 323 246
321 324 67
321 329 173
321 330 7
321 335 1
321 343 1
321 347 117
322 323 126
322 324 165
322 327 2
322 329 329
322 330 2
322 347 5
323 324 50
323 329 103
323 330 1
323 347 55
324 326 1
324 327 1
324 329 285
326 327 77
326 330 220
327 329 2
327 330 297
329 330 1
332 335 231
332 336 1
332 337 173
332 338 187
332 339 3
332 343 215
332 345 6
332 348 1
332 350 128
334 335 1
334 336 400
334 338 1
334 339 398
334 341 123
334 342 249
334 348 190
335 336 3
335 337 467
335 338 408
335 339 3
335 341 2
335 342 3
335 343 300
335 348 2
335 350 286
336 337 1
336 338 2
336 339 457
336 341 497
336 342 540
336 343 2
336 348 315
336 350 2
336 354 1
336 358 2
337 338 293
337 339 1
337 342 1
337 343 309
337 350 250
338 339 2
338 342 2
338 343 237
338 348 1
338 350 384
339 341 283
339 342 576
339 343 1
339 348 370
339 349 1
339 350 2
339 354 2
340 345 102
340 349 333
340 354 1
340 358 1
341 342 219
341 348 144
341 349 2
342 343 1
342 348 336
343 345 6
343 347 1
343 348 1
343 349 2
343 350 140
345 347 1
345 349 355
345 358 3
347 349 5
347 351 298
347 354 175
347 358 108
348 349 4
348 350 1
348 354 1
348 358 6
349 350 1
349 354 9
349 358 21
350 354 1
350 358 1
351 354 188
351 358 163
354 358 224
