# Supplementary material for: Social Contact Networks and Mixing among Students in K-12 Schools in Pittsburgh, PA
Source: PLoS One. 2016 Mar 15;11(3):e0151139. doi: 10.1371/journal.pone.0151139 (PMC4792376; doi:10.1371/journal.pone.0151139)
Supplement: S1 Data — (ZIP) [file pone.0151139.s001.zip › S2_data/net_P-MS1_onlystudents-wholeday.net]

*Vertices 302
1 "1" box x_fact 1 y_fact 3
2 "3" diamond x_fact 1 y_fact 3
3 "5" box x_fact 1 y_fact 3
4 "6" box x_fact 1 y_fact 3
5 "7" diamond x_fact 1 y_fact 3
6 "8" box x_fact 1 y_fact 3
7 "9" diamond x_fact 1 y_fact 3
8 "10" box x_fact 1 y_fact 3
9 "12" box x_fact 1 y_fact 3
10 "13" box x_fact 1 y_fact 3
11 "15" diamond x_fact 1 y_fact 3
12 "16" box x_fact 1 y_fact 3
13 "17" diamond x_fact 1 y_fact 3
14 "19" box x_fact 1 y_fact 3
15 "20" box x_fact 1 y_fact 3
16 "21" diamond x_fact 1 y_fact 3
17 "22" diamond x_fact 1 y_fact 3
18 "23" box x_fact 1 y_fact 3
19 "24" box x_fact 1 y_fact 3
20 "25" diamond x_fact 1 y_fact 3
21 "26" diamond x_fact 1 y_fact 3
22 "27" diamond x_fact 1 y_fact 3
23 "28" diamond x_fact 1 y_fact 3
24 "29" diamond x_fact 1 y_fact 3
25 "30" diamond x_fact 1 y_fact 3
26 "32" box x_fact 1 y_fact 3
27 "33" box x_fact 1 y_fact 3
28 "35" box x_fact 1 y_fact 3
29 "36" diamond x_fact 1 y_fact 3
30 "37" diamond x_fact 1 y_fact 3
31 "38" diamond x_fact 1 y_fact 3
32 "39" box x_fact 1 y_fact 3
33 "40" box x_fact 1 y_fact 3
34 "41" diamond x_fact 1 y_fact 3
35 "42" diamond x_fact 1 y_fact 3
36 "43" diamond x_fact 1 y_fact 3
37 "45" box x_fact 1 y_fact 3
38 "46" diamond x_fact 1 y_fact 3
39 "47" diamond x_fact 1 y_fact 3
40 "48" diamond x_fact 1 y_fact 3
41 "50" diamond x_fact 1 y_fact 3
42 "51" box x_fact 1 y_fact 3
43 "52" box x_fact 1 y_fact 3
44 "53" box x_fact 1 y_fact 3
45 "54" box x_fact 1 y_fact 3
46 "55" box x_fact 1 y_fact 3
47 "56" box x_fact 1 y_fact 3
48 "57" box x_fact 1 y_fact 3
49 "58" box x_fact 1 y_fact 3
50 "60" box x_fact 1 y_fact 3
51 "61" box x_fact 1 y_fact 3
52 "62" box x_fact 1 y_fact 3
53 "64" diamond x_fact 1 y_fact 3
54 "65" diamond x_fact 1 y_fact 3
55 "66" box x_fact 1 y_fact 3
56 "70" box x_fact 1 y_fact 3
57 "71" diamond x_fact 1 y_fact 3
58 "72" box x_fact 1 y_fact 3
59 "73" box x_fact 1 y_fact 3
60 "74" box x_fact 1 y_fact 3
61 "75" box x_fact 1 y_fact 3
62 "76" box x_fact 1 y_fact 3
63 "79" box x_fact 1 y_fact 3
64 "80" diamond x_fact 1 y_fact 3
65 "82" diamond x_fact 1 y_fact 3
66 "83" diamond x_fact 1 y_fact 3
67 "84" box x_fact 1 y_fact 3
68 "85" diamond x_fact 1 y_fact 3
69 "86" diamond x_fact 1 y_fact 3
70 "87" box x_fact 1 y_fact 3
71 "88" box x_fact 1 y_fact 3
72 "89" diamond x_fact 1 y_fact 3
73 "90" box x_fact 1 y_fact 3
74 "91" box x_fact 1 y_fact 3
75 "92" box x_fact 1 y_fact 3
76 "93" box x_fact 1 y_fact 3
77 "94" diamond x_fact 1 y_fact 3
78 "95" box x_fact 1 y_fact 3
79 "96" box x_fact 1 y_fact 3
80 "97" box x_fact 1 y_fact 3
81 "98" box x_fact 1 y_fact 3
82 "99" diamond x_fact 1 y_fact 3
83 "100" diamond x_fact 1 y_fact 3
84 "101" box x_fact 1 y_fact 3
85 "102" diamond x_fact 1 y_fact 3
86 "103" diamond x_fact 1 y_fact 3
87 "104" box x_fact 1 y_fact 3
88 "105" box x_fact 1 y_fact 3
89 "106" diamond x_fact 1 y_fact 3
90 "107" diamond x_fact 1 y_fact 3
91 "108" box x_fact 1 y_fact 3
92 "109" box x_fact 1 y_fact 3
93 "111" box x_fact 1 y_fact 3
94 "112" diamond x_fact 1 y_fact 3
95 "113" diamond x_fact 1 y_fact 3
96 "114" diamond x_fact 1 y_fact 3
97 "115" diamond x_fact 1 y_fact 3
98 "116" diamond x_fact 1 y_fact 3
99 "117" box x_fact 1 y_fact 3
100 "118" diamond x_fact 1 y_fact 3
101 "120" diamond x_fact 1 y_fact 3
102 "121" box x_fact 1 y_fact 3
103 "122" diamond x_fact 1 y_fact 3
104 "123" box x_fact 1 y_fact 3
105 "124" diamond x_fact 1 y_fact 3
106 "125" box x_fact 1 y_fact 3
107 "126" diamond x_fact 1 y_fact 3
108 "127" box x_fact 1 y_fact 3
109 "128" diamond x_fact 1 y_fact 3
110 "130" diamond x_fact 1 y_fact 3
111 "132" diamond x_fact 1 y_fact 3
112 "133" box x_fact 1 y_fact 3
113 "134" box x_fact 1 y_fact 3
114 "135" diamond x_fact 1 y_fact 3
115 "136" diamond x_fact 1 y_fact 3
116 "138" box x_fact 1 y_fact 3
117 "139" box x_fact 1 y_fact 3
118 "141" box x_fact 1 y_fact 3
119 "143" box x_fact 1 y_fact 3
120 "144" box x_fact 1 y_fact 3
121 "145" box x_fact 1 y_fact 3
122 "146" box x_fact 1 y_fact 3
123 "149" box x_fact 1 y_fact 3
124 "150" box x_fact 1 y_fact 3
125 "151" diamond x_fact 1 y_fact 3
126 "152" box x_fact 1 y_fact 3
127 "154" diamond x_fact 1 y_fact 3
128 "155" box x_fact 1 y_fact 3
129 "156" diamond x_fact 1 y_fact 3
130 "157" box x_fact 1 y_fact 3
131 "158" diamond x_fact 1 y_fact 3
132 "159" diamond x_fact 1 y_fact 3
133 "160" diamond x_fact 1 y_fact 3
134 "161" box x_fact 1 y_fact 3
135 "163" box x_fact 1 y_fact 3
136 "164" diamond x_fact 1 y_fact 3
137 "165" diamond x_fact 1 y_fact 3
138 "166" box x_fact 1 y_fact 3
139 "168" box x_fact 1 y_fact 3
140 "170" box x_fact 1 y_fact 3
141 "171" diamond x_fact 1 y_fact 3
142 "172" diamond x_fact 1 y_fact 3
143 "173" diamond x_fact 1 y_fact 3
144 "174" diamond x_fact 1 y_fact 3
145 "175" diamond x_fact 1 y_fact 3
146 "176" diamond x_fact 1 y_fact 3
147 "177" diamond x_fact 1 y_fact 3
148 "178" diamond x_fact 1 y_fact 3
149 "179" diamond x_fact 1 y_fact 3
150 "180" diamond x_fact 1 y_fact 3
151 "181" box x_fact 1 y_fact 3
152 "182" diamond x_fact 1 y_fact 3
153 "183" box x_fact 1 y_fact 3
154 "185" box x_fact 1 y_fact 3
155 "186" diamond x_fact 1 y_fact 3
156 "187" diamond x_fact 1 y_fact 3
157 "189" diamond x_fact 1 y_fact 3
158 "190" diamond x_fact 1 y_fact 3
159 "193" diamond x_fact 1 y_fact 3
160 "194" diamond x_fact 1 y_fact 3
161 "196" diamond x_fact 1 y_fact 3
162 "197" diamond x_fact 1 y_fact 3
163 "198" diamond x_fact 1 y_fact 3
164 "199" box x_fact 1 y_fact 3
165 "200" diamond x_fact 1 y_fact 3
166 "201" diamond x_fact 1 y_fact 3
167 "202" diamond x_fact 1 y_fact 3
168 "203" box x_fact 1 y_fact 3
169 "204" diamond x_fact 1 y_fact 3
170 "205" box x_fact 1 y_fact 3
171 "206" diamond x_fact 1 y_fact 3
172 "207" diamond x_fact 1 y_fact 3
173 "209" box x_fact 1 y_fact 3
174 "210" diamond x_fact 1 y_fact 3
175 "211" diamond x_fact 1 y_fact 3
176 "212" diamond x_fact 1 y_fact 3
177 "213" diamond x_fact 1 y_fact 3
178 "214" diamond x_fact 1 y_fact 3
179 "215" diamond x_fact 1 y_fact 3
180 "216" diamond x_fact 1 y_fact 3
181 "217" diamond x_fact 1 y_fact 3
182 "218" diamond x_fact 1 y_fact 3
183 "219" diamond x_fact 1 y_fact 3
184 "220" diamond x_fact 1 y_fact 3
185 "222" box x_fact 1 y_fact 3
186 "223" diamond x_fact 1 y_fact 3
187 "224" box x_fact 1 y_fact 3
188 "225" diamond x_fact 1 y_fact 3
189 "227" diamond x_fact 1 y_fact 3
190 "228" box x_fact 1 y_fact 3
191 "229" box x_fact 1 y_fact 3
192 "230" box x_fact 1 y_fact 3
193 "231" box x_fact 1 y_fact 3
194 "232" diamond x_fact 1 y_fact 3
195 "233" diamond x_fact 1 y_fact 3
196 "236" diamond x_fact 1 y_fact 3
197 "237" diamond x_fact 1 y_fact 3
198 "238" diamond x_fact 1 y_fact 3
199 "239" diamond x_fact 1 y_fact 3
200 "240" box x_fact 1 y_fact 3
201 "241" diamond x_fact 1 y_fact 3
202 "242" diamond x_fact 1 y_fact 3
203 "243" diamond x_fact 1 y_fact 3
204 "244" diamond x_fact 1 y_fact 3
205 "246" diamond x_fact 1 y_fact 3
206 "247" box x_fact 1 y_fact 3
207 "248" box x_fact 1 y_fact 3
208 "249" box x_fact 1 y_fact 3
209 "250" diamond x_fact 1 y_fact 3
210 "251" box x_fact 1 y_fact 3
211 "252" box x_fact 1 y_fact 3
212 "253" box x_fact 1 y_fact 3
213 "254" box x_fact 1 y_fact 3
214 "255" box x_fact 1 y_fact 3
215 "256" diamond x_fact 1 y_fact 3
216 "258" box x_fact 1 y_fact 3
217 "259" box x_fact 1 y_fact 3
218 "260" box x_fact 1 y_fact 3
219 "261" box x_fact 1 y_fact 3
220 "262" box x_fact 1 y_fact 3
221 "263" diamond x_fact 1 y_fact 3
222 "264" box x_fact 1 y_fact 3
223 "265" box x_fact 1 y_fact 3
224 "266" diamond x_fact 1 y_fact 3
225 "267" box x_fact 1 y_fact 3
226 "268" box x_fact 1 y_fact 3
227 "270" diamond x_fact 1 y_fact 3
228 "271" diamond x_fact 1 y_fact 3
229 "273" diamond x_fact 1 y_fact 3
230 "274" box x_fact 1 y_fact 3
231 "275" diamond x_fact 1 y_fact 3
232 "276" diamond x_fact 1 y_fact 3
233 "277" box x_fact 1 y_fact 3
234 "278" diamond x_fact 1 y_fact 3
235 "279" box x_fact 1 y_fact 3
236 "280" box x_fact 1 y_fact 3
237 "281" diamond x_fact 1 y_fact 3
238 "282" box x_fact 1 y_fact 3
239 "283" box x_fact 1 y_fact 3
240 "284" box x_fact 1 y_fact 3
241 "285" diamond x_fact 1 y_fact 3
242 "286" diamond x_fact 1 y_fact 3
243 "287" box x_fact 1 y_fact 3
244 "288" box x_fact 1 y_fact 3
245 "289" diamond x_fact 1 y_fact 3
246 "290" box x_fact 1 y_fact 3
247 "291" box x_fact 1 y_fact 3
248 "292" box x_fact 1 y_fact 3
249 "293" diamond x_fact 1 y_fact 3
250 "295" box x_fact 1 y_fact 3
251 "296" box x_fact 1 y_fact 3
252 "298" box x_fact 1 y_fact 3
253 "299" box x_fact 1 y_fact 3
254 "300" box x_fact 1 y_fact 3
255 "301" box x_fact 1 y_fact 3
256 "302" box x_fact 1 y_fact 3
257 "303" box x_fact 1 y_fact 3
258 "305" diamond x_fact 1 y_fact 3
259 "306" diamond x_fact 1 y_fact 3
260 "307" box x_fact 1 y_fact 3
261 "308" box x_fact 1 y_fact 3
262 "309" box x_fact 1 y_fact 3
263 "310" box x_fact 1 y_fact 3
264 "311" box x_fact 1 y_fact 3
265 "312" box x_fact 1 y_fact 3
266 "313" box x_fact 1 y_fact 3
267 "315" box x_fact 1 y_fact 3
268 "316" box x_fact 1 y_fact 3
269 "317" box x_fact 1 y_fact 3
270 "318" box x_fact 1 y_fact 3
271 "319" box x_fact 1 y_fact 3
272 "320" box x_fact 1 y_fact 3
273 "321" box x_fact 1 y_fact 3
274 "322" box x_fact 1 y_fact 3
275 "323" box x_fact 1 y_fact 3
276 "324" box x_fact 1 y_fact 3
277 "325" box x_fact 1 y_fact 3
278 "326" box x_fact 1 y_fact 3
279 "327" box x_fact 1 y_fact 3
280 "328" box x_fact 1 y_fact 3
281 "329" box x_fact 1 y_fact 3
282 "330" box x_fact 1 y_fact 3
283 "332" diamond x_fact 1 y_fact 3
284 "334" diamond x_fact 1 y_fact 3
285 "335" diamond x_fact 1 y_fact 3
286 "336" diamond x_fact 1 y_fact 3
287 "337" diamond x_fact 1 y_fact 3
288 "338" diamond x_fact 1 y_fact 3
289 "339" diamond x_fact 1 y_fact 3
290 "340" diamond x_fact 1 y_fact 3
291 "341" diamond x_fact 1 y_fact 3
292 "342" diamond x_fact 1 y_fact 3
293 "343" diamond x_fact 1 y_fact 3
294 "345" diamond x_fact 1 y_fact 3
295 "347" diamond x_fact 1 y_fact 3
296 "348" diamond x_fact 1 y_fact 3
297 "349" diamond x_fact 1 y_fact 3
298 "350" diamond x_fact 1 y_fact 3
299 "351" diamond x_fact 1 y_fact 3
300 "352" diamond x_fact 1 y_fact 3
301 "354" diamond x_fact 1 y_fact 3
302 "358" diamond x_fact 1 y_fact 3
*Edges
1 3 346
1 4 258
1 6 490
1 8 322
1 9 440
1 10 408
1 12 332
1 14 326
1 15 252
1 18 234
1 19 229
1 26 511
1 27 346
1 28 281
1 32 235
1 33 295
1 37 307
1 43 4
1 45 30
1 47 1
1 49 2
1 51 57
1 52 29
1 55 1
1 56 3
1 59 1
1 60 58
1 61 20
1 67 1
1 70 1
1 71 2
1 73 3
1 75 2
1 76 5
1 79 2
1 80 32
1 81 2
1 84 2
1 88 57
1 93 1
1 99 1
1 104 2
1 106 1
1 108 6
1 112 1
1 121 359
1 122 1
1 123 2
1 124 436
1 130 40
1 132 1
1 134 3
1 138 23
1 139 3
1 140 2
1 144 1
1 151 2
1 153 35
1 154 2
1 164 3
1 168 47
1 170 42
1 185 1
1 187 1
1 188 1
1 190 1
1 191 7
1 192 42
1 201 1
1 206 30
1 208 1
1 210 4
1 211 37
1 212 50
1 213 1
1 218 1
1 219 2
1 220 1
1 221 1
1 223 1
1 224 1
1 225 22
1 228 1
1 230 1
1 231 1
1 233 2
1 235 1
1 236 4
1 239 2
1 240 1
1 248 1
1 251 9
1 252 56
1 253 4
1 254 9
1 255 34
1 256 1
1 257 2
1 259 1
1 260 5
1 261 3
1 264 2
1 265 3
1 266 1
1 267 3
1 268 1
1 269 6
1 270 4
1 271 4
1 272 24
1 273 41
1 274 10
1 275 37
1 276 1
1 278 1
1 279 1
1 282 9
2 5 36
2 7 237
2 11 263
2 13 289
2 16 17
2 17 277
2 20 270
2 21 156
2 22 443
2 23 101
2 24 215
2 25 8
2 29 35
2 30 309
2 31 229
2 34 209
2 35 305
2 36 311
2 38 23
2 39 255
2 40 36
2 41 26
2 53 355
2 54 42
2 57 14
2 64 23
2 65 53
2 66 30
2 68 16
2 69 10
2 72 18
2 77 237
2 82 1
2 83 1
2 85 3
2 86 1
2 89 2
2 90 23
2 95 3
2 98 2
2 101 1
2 107 1
2 110 1
2 114 2
2 115 5
2 125 1
2 132 1
2 142 1
2 143 4
2 144 1
2 146 1
2 148 2
2 149 8
2 152 4
2 155 1
2 156 1
2 158 2
2 159 1
2 160 2
2 162 1
2 163 1
2 166 1
2 171 1
2 172 1
2 173 1
2 174 1
2 175 1
2 178 1
2 179 2
2 181 4
2 188 2
2 195 1
2 196 2
2 197 2
2 198 2
2 201 1
2 202 3
2 203 5
2 204 2
2 205 2
2 209 3
2 221 1
2 224 3
2 227 2
2 229 1
2 231 1
2 232 1
2 242 1
2 245 2
2 273 1
2 284 1
2 286 2
2 287 1
2 288 1
2 289 1
2 296 2
2 298 4
2 302 1
3 4 375
3 6 246
3 8 153
3 9 119
3 10 288
3 12 135
3 14 126
3 15 160
3 18 128
3 19 298
3 26 182
3 27 100
3 28 148
3 32 245
3 33 257
3 37 138
3 42 1
3 43 2
3 44 49
3 45 1
3 47 1
3 49 2
3 50 1
3 51 26
3 55 45
3 58 2
3 60 2
3 61 41
3 62 48
3 67 68
3 70 2
3 71 2
3 73 3
3 76 1
3 78 1
3 81 3
3 84 58
3 92 31
3 102 1
3 106 49
3 108 3
3 113 70
3 118 3
3 119 58
3 120 58
3 121 182
3 122 1
3 123 46
3 124 193
3 126 1
3 134 2
3 135 19
3 136 1
3 138 2
3 140 1
3 149 1
3 154 29
3 164 11
3 168 1
3 170 2
3 185 2
3 187 26
3 188 1
3 190 4
3 191 2
3 192 2
3 206 2
3 207 1
3 208 1
3 210 3
3 211 4
3 212 1
3 213 1
3 219 1
3 220 3
3 222 1
3 223 61
3 225 3
3 226 49
3 233 4
3 236 4
3 239 2
3 247 39
3 248 53
3 252 1
3 253 1
3 254 1
3 256 55
3 257 1
3 260 34
3 263 50
3 264 2
3 266 2
3 267 2
3 269 65
3 271 16
3 272 2
3 273 1
3 274 2
3 275 2
3 276 2
3 279 2
3 282 7
4 6 162
4 8 197
4 9 160
4 10 388
4 12 212
4 14 175
4 15 248
4 18 96
4 19 353
4 26 202
4 27 207
4 28 300
4 32 381
4 33 180
4 37 256
4 44 63
4 47 1
4 50 1
4 52 1
4 55 46
4 58 1
4 61 26
4 62 56
4 67 69
4 70 1
4 75 1
4 81 3
4 84 72
4 88 1
4 92 46
4 102 1
4 106 60
4 108 1
4 113 76
4 117 2
4 119 60
4 120 56
4 121 129
4 122 1
4 123 55
4 124 253
4 134 2
4 135 29
4 139 4
4 151 1
4 153 3
4 154 30
4 164 29
4 168 1
4 170 2
4 183 1
4 185 4
4 187 44
4 190 2
4 191 1
4 192 6
4 200 7
4 206 1
4 208 1
4 210 3
4 211 4
4 212 1
4 213 3
4 218 5
4 219 1
4 220 1
4 222 2
4 223 67
4 225 1
4 226 56
4 233 1
4 236 2
4 246 3
4 247 48
4 248 58
4 252 6
4 253 2
4 254 4
4 255 2
4 256 70
4 257 1
4 260 1
4 261 2
4 263 56
4 265 2
4 266 1
4 267 1
4 269 73
4 271 3
4 272 2
4 273 3
4 274 1
4 276 1
4 278 3
4 279 6
4 281 1
4 282 20
5 7 45
5 11 2
5 13 64
5 16 59
5 17 18
5 20 3
5 21 3
5 22 38
5 23 3
5 24 31
5 25 77
5 29 258
5 30 50
5 31 9
5 34 19
5 35 84
5 36 30
5 38 176
5 39 12
5 40 179
5 41 221
5 53 9
5 54 244
5 57 151
5 64 197
5 65 390
5 66 120
5 68 98
5 69 164
5 72 286
5 74 1
5 77 8
5 82 1
5 83 1
5 85 9
5 86 1
5 87 1
5 89 4
5 90 143
5 94 1
5 95 4
5 98 2
5 110 2
5 115 4
5 125 1
5 131 1
5 142 1
5 143 3
5 146 1
5 148 7
5 149 45
5 152 20
5 154 1
5 156 2
5 160 4
5 161 1
5 162 1
5 163 13
5 166 1
5 169 1
5 174 1
5 175 2
5 176 1
5 177 1
5 178 1
5 179 3
5 180 4
5 181 8
5 182 1
5 183 2
5 184 1
5 186 4
5 188 2
5 189 1
5 195 3
5 196 1
5 197 14
5 198 1
5 201 1
5 202 3
5 203 20
5 204 1
5 205 3
5 206 1
5 225 1
5 227 1
5 228 1
5 229 2
5 232 2
5 242 12
5 245 1
5 259 1
5 269 1
5 273 4
5 283 1
5 285 14
5 286 1
5 288 2
5 289 1
5 294 6
5 296 1
5 297 4
5 298 3
5 301 4
5 302 2
6 8 178
6 9 360
6 10 292
6 11 7
6 12 248
6 13 6
6 14 171
6 15 122
6 18 248
6 19 147
6 23 1
6 24 5
6 26 219
6 27 179
6 28 200
6 32 139
6 33 275
6 37 123
6 39 2
6 43 1
6 45 41
6 49 1
6 51 148
6 52 26
6 55 1
6 56 2
6 60 56
6 61 6
6 75 1
6 76 11
6 80 47
6 81 1
6 84 1
6 88 61
6 99 1
6 102 1
6 106 1
6 118 1
6 119 1
6 120 1
6 121 216
6 124 363
6 130 53
6 135 1
6 138 11
6 139 1
6 140 1
6 151 1
6 153 25
6 154 1
6 164 2
6 168 54
6 170 50
6 179 1
6 184 4
6 190 1
6 191 6
6 192 39
6 200 1
6 201 1
6 205 1
6 206 25
6 210 3
6 211 67
6 212 53
6 213 2
6 218 1
6 222 2
6 223 1
6 225 18
6 226 4
6 233 5
6 236 1
6 239 2
6 246 1
6 251 2
6 252 68
6 253 2
6 254 3
6 255 39
6 256 2
6 257 1
6 260 70
6 261 1
6 265 1
6 267 7
6 269 2
6 270 1
6 271 45
6 272 11
6 273 57
6 274 7
6 275 44
6 282 24
7 11 132
7 13 169
7 16 16
7 17 241
7 20 151
7 21 152
7 22 204
7 23 105
7 24 193
7 25 30
7 29 50
7 30 163
7 31 197
7 34 194
7 35 186
7 36 228
7 38 18
7 39 197
7 40 58
7 41 14
7 53 181
7 54 42
7 57 19
7 64 35
7 65 68
7 66 46
7 68 29
7 69 20
7 72 30
7 77 86
7 82 1
7 85 8
7 86 9
7 87 1
7 89 4
7 90 47
7 95 3
7 97 2
7 98 4
7 101 1
7 107 2
7 110 1
7 114 1
7 115 7
7 129 1
7 132 1
7 136 1
7 137 1
7 142 2
7 143 7
7 148 5
7 149 17
7 152 3
7 155 2
7 156 1
7 157 5
7 158 2
7 160 7
7 162 1
7 163 2
7 172 3
7 174 1
7 175 1
7 176 1
7 177 5
7 179 1
7 180 2
7 181 4
7 182 1
7 183 3
7 184 1
7 188 1
7 189 1
7 195 2
7 196 2
7 197 1
7 199 2
7 201 2
7 202 9
7 203 16
7 205 3
7 209 8
7 221 2
7 224 2
7 227 3
7 228 2
7 229 3
7 231 2
7 232 13
7 237 1
7 241 2
7 242 7
7 245 1
7 259 1
7 273 1
7 283 1
7 285 6
7 286 1
7 288 6
7 289 1
7 293 1
7 294 1
7 296 1
7 297 1
7 298 9
7 301 1
7 302 2
8 9 214
8 10 189
8 12 230
8 14 236
8 15 178
8 17 1
8 18 73
8 19 185
8 20 1
8 23 1
8 24 1
8 26 182
8 27 316
8 28 194
8 29 1
8 32 163
8 33 145
8 35 1
8 36 2
8 37 194
8 41 32
8 42 2
8 43 1
8 44 2
8 45 1
8 46 1
8 48 1
8 49 4
8 50 39
8 51 2
8 55 2
8 56 1
8 58 1
8 59 1
8 61 2
8 63 6
8 67 1
8 70 3
8 71 61
8 73 5
8 74 3
8 75 49
8 78 25
8 79 3
8 81 3
8 87 2
8 89 1
8 90 1
8 93 38
8 96 1
8 99 1
8 102 1
8 104 1
8 108 3
8 112 1
8 114 1
8 115 1
8 116 38
8 117 55
8 118 3
8 121 148
8 122 1
8 124 286
8 126 61
8 130 2
8 134 2
8 135 1
8 138 6
8 143 1
8 146 3
8 152 1
8 153 1
8 154 1
8 161 1
8 164 3
8 166 1
8 170 1
8 175 28
8 176 2
8 177 2
8 180 2
8 185 47
8 187 3
8 189 29
8 190 76
8 191 5
8 192 2
8 195 1
8 196 1
8 198 1
8 200 12
8 201 1
8 203 1
8 206 4
8 207 7
8 208 5
8 210 5
8 211 3
8 212 1
8 213 2
8 214 83
8 218 1
8 219 2
8 220 2
8 222 1
8 223 1
8 225 3
8 227 1
8 228 1
8 230 63
8 233 4
8 236 4
8 239 42
8 240 3
8 243 61
8 246 1
8 248 1
8 251 62
8 252 5
8 253 1
8 254 2
8 256 3
8 257 43
8 260 6
8 261 1
8 263 2
8 264 65
8 265 8
8 266 2
8 267 1
8 268 20
8 269 3
8 270 2
8 271 59
8 272 2
8 273 4
8 274 3
8 275 1
8 276 3
8 278 2
8 279 57
8 282 8
9 10 149
9 12 189
9 14 84
9 15 146
9 18 143
9 19 165
9 26 105
9 27 221
9 28 78
9 32 178
9 33 125
9 37 92
9 43 2
9 45 22
9 47 1
9 51 27
9 52 15
9 60 27
9 61 3
9 70 2
9 75 1
9 79 1
9 80 16
9 88 30
9 108 2
9 121 226
9 122 1
9 124 321
9 130 33
9 138 4
9 139 1
9 151 7
9 168 60
9 170 22
9 185 1
9 190 1
9 192 3
9 196 1
9 206 4
9 210 2
9 211 52
9 212 24
9 213 2
9 220 4
9 222 3
9 225 1
9 233 4
9 252 24
9 255 19
9 260 1
9 265 1
9 268 1
9 270 1
9 272 1
9 273 24
9 275 37
9 276 1
9 279 2
9 281 2
9 282 1
10 12 319
10 14 158
10 15 239
10 18 100
10 19 308
10 26 163
10 27 123
10 28 123
10 32 368
10 33 145
10 37 89
10 42 1
10 43 1
10 44 1
10 45 22
10 46 1
10 47 1
10 49 3
10 51 19
10 52 27
10 56 6
10 59 1
10 60 22
10 62 1
10 63 2
10 67 1
10 70 1
10 71 1
10 76 18
10 78 1
10 79 3
10 80 11
10 84 4
10 88 38
10 93 1
10 104 1
10 106 2
10 108 4
10 112 1
10 117 1
10 119 2
10 120 2
10 121 212
10 123 2
10 124 280
10 126 1
10 130 30
10 134 1
10 138 11
10 139 1
10 140 2
10 151 1
10 153 2
10 154 3
10 164 3
10 168 38
10 170 43
10 185 1
10 187 2
10 188 2
10 190 1
10 191 2
10 192 38
10 200 4
10 206 36
10 210 1
10 211 46
10 212 40
10 213 2
10 218 1
10 219 1
10 222 1
10 224 1
10 225 13
10 226 13
10 233 2
10 235 3
10 236 1
10 239 13
10 251 29
10 252 30
10 254 4
10 255 33
10 256 1
10 257 1
10 260 3
10 263 2
10 264 2
10 265 1
10 267 3
10 269 2
10 271 2
10 272 5
10 273 27
10 274 9
10 275 13
10 276 1
10 282 8
10 286 1
11 13 281
11 16 4
11 17 151
11 20 171
11 21 111
11 22 268
11 23 164
11 24 205
11 25 2
11 29 4
11 30 236
11 31 166
11 33 7
11 34 191
11 35 147
11 36 285
11 38 8
11 39 296
11 40 8
11 41 3
11 51 4
11 53 284
11 54 4
11 64 3
11 65 13
11 66 1
11 68 3
11 69 11
11 72 5
11 77 45
11 83 1
11 89 1
11 90 3
11 94 2
11 95 3
11 96 3
11 97 4
11 98 1
11 100 1
11 101 3
11 105 2
11 107 1
11 109 2
11 110 2
11 114 1
11 115 1
11 133 1
11 136 2
11 137 1
11 142 5
11 143 1
11 145 1
11 146 1
11 149 1
11 158 1
11 160 1
11 172 2
11 173 1
11 174 2
11 178 1
11 179 1
11 181 1
11 183 1
11 184 63
11 188 1
11 195 1
11 196 1
11 197 1
11 198 1
11 201 1
11 203 1
11 205 12
11 209 1
11 224 1
11 228 5
11 231 1
11 234 1
11 242 1
11 249 2
11 252 1
11 258 1
11 260 4
11 284 1
11 285 2
11 286 1
11 288 2
11 289 2
11 293 2
11 294 1
11 296 1
12 14 165
12 15 222
12 18 111
12 19 213
12 26 275
12 27 174
12 28 188
12 31 3
12 32 189
12 33 268
12 37 160
12 42 2
12 43 2
12 45 36
12 47 1
12 51 57
12 52 59
12 60 58
12 70 2
12 73 1
12 74 4
12 75 1
12 76 1
12 79 1
12 80 45
12 88 68
12 103 1
12 108 3
12 121 211
12 122 1
12 124 197
12 130 59
12 134 3
12 135 1
12 138 1
12 139 2
12 144 1
12 149 1
12 151 3
12 154 1
12 158 1
12 164 2
12 168 68
12 169 1
12 170 48
12 183 1
12 185 3
12 186 10
12 187 3
12 188 1
12 190 2
12 191 1
12 192 5
12 196 2
12 200 1
12 201 1
12 205 1
12 206 2
12 210 3
12 211 51
12 212 43
12 213 2
12 218 5
12 220 2
12 222 4
12 224 1
12 225 1
12 231 1
12 233 1
12 234 1
12 242 1
12 246 5
12 248 1
12 252 75
12 253 6
12 254 7
12 255 43
12 256 43
12 257 1
12 260 1
12 261 4
12 263 4
12 264 6
12 265 2
12 266 2
12 268 1
12 269 3
12 270 1
12 271 2
12 272 3
12 273 68
12 275 56
12 276 1
12 279 2
12 282 1
13 16 19
13 17 228
13 20 171
13 21 103
13 22 188
13 23 172
13 24 469
13 25 17
13 29 30
13 30 261
13 31 131
13 33 1
13 34 178
13 35 202
13 36 292
13 38 9
13 39 252
13 40 43
13 41 7
13 45 1
13 48 1
13 49 1
13 51 1
13 53 215
13 54 59
13 57 20
13 59 1
13 61 1
13 64 37
13 65 47
13 66 67
13 67 1
13 68 24
13 69 20
13 70 1
13 71 1
13 72 63
13 74 3
13 77 104
13 78 1
13 80 1
13 82 3
13 83 1
13 85 1
13 86 3
13 87 1
13 89 3
13 90 31
13 94 2
13 95 5
13 96 1
13 97 3
13 98 4
13 101 3
13 103 1
13 107 2
13 115 5
13 122 1
13 125 1
13 126 1
13 130 1
13 133 2
13 142 4
13 143 2
13 144 1
13 146 1
13 148 1
13 149 11
13 152 7
13 154 1
13 156 7
13 157 3
13 158 4
13 160 2
13 161 2
13 162 1
13 163 2
13 166 1
13 167 1
13 171 2
13 172 1
13 174 3
13 176 2
13 178 1
13 180 5
13 181 3
13 183 3
13 184 83
13 186 1
13 188 2
13 189 3
13 190 1
13 195 1
13 196 1
13 197 11
13 200 1
13 202 3
13 203 9
13 205 15
13 206 1
13 217 1
13 219 1
13 220 8
13 221 1
13 222 1
13 226 1
13 227 2
13 232 3
13 242 8
13 245 1
13 256 1
13 260 3
13 266 2
13 270 1
13 273 1
13 274 1
13 281 1
13 285 7
13 288 3
13 293 2
13 294 1
13 295 1
13 297 1
13 298 3
13 301 1
14 15 297
14 18 45
14 19 106
14 26 363
14 27 114
14 28 49
14 32 150
14 33 139
14 37 170
14 49 2
14 50 33
14 52 1
14 55 1
14 56 2
14 60 1
14 61 1
14 63 2
14 71 60
14 75 52
14 78 13
14 93 18
14 108 1
14 116 27
14 117 40
14 121 118
14 124 159
14 126 44
14 130 1
14 134 1
14 135 1
14 151 1
14 154 3
14 185 20
14 187 1
14 190 47
14 191 1
14 192 1
14 200 1
14 201 1
14 206 2
14 210 1
14 211 3
14 214 58
14 218 1
14 219 1
14 225 2
14 230 63
14 233 1
14 236 1
14 239 37
14 240 3
14 243 30
14 248 1
14 251 52
14 252 1
14 254 1
14 256 1
14 257 20
14 264 18
14 266 2
14 267 1
14 269 2
14 271 41
14 272 2
14 273 2
14 274 1
14 275 1
14 279 30
14 282 1
15 18 133
15 19 180
15 26 266
15 27 186
15 28 185
15 32 210
15 33 298
15 37 246
15 43 1
15 44 1
15 45 1
15 46 28
15 48 42
15 49 30
15 51 1
15 52 3
15 55 1
15 56 32
15 58 2
15 59 53
15 60 2
15 63 3
15 70 4
15 71 1
15 73 42
15 76 40
15 78 1
15 79 1
15 80 1
15 81 38
15 88 1
15 93 1
15 99 1
15 108 2
15 116 2
15 118 31
15 121 168
15 124 197
15 126 3
15 130 3
15 134 2
15 135 1
15 138 3
15 139 1
15 140 1
15 151 1
15 164 57
15 168 2
15 170 2
15 185 3
15 187 1
15 190 3
15 191 24
15 192 1
15 200 6
15 206 3
15 207 39
15 208 42
15 210 34
15 211 3
15 212 2
15 213 4
15 218 2
15 219 1
15 220 2
15 222 1
15 225 2
15 233 1
15 236 41
15 239 2
15 240 2
15 243 1
15 246 2
15 248 2
15 251 1
15 252 6
15 253 2
15 254 1
15 255 2
15 256 1
15 257 4
15 260 27
15 263 2
15 264 3
15 265 69
15 266 1
15 271 6
15 272 26
15 273 3
15 274 1
15 275 1
15 276 21
15 278 2
15 279 1
15 281 1
15 282 4
15 286 1
16 17 9
16 20 6
16 21 9
16 22 16
16 24 14
16 25 54
16 29 124
16 30 10
16 31 16
16 34 5
16 35 13
16 36 24
16 38 148
16 39 10
16 40 89
16 41 144
16 53 18
16 54 97
16 57 79
16 64 73
16 65 269
16 66 67
16 68 83
16 69 67
16 72 162
16 77 5
16 85 2
16 89 3
16 90 51
16 95 3
16 97 2
16 110 2
16 115 2
16 131 1
16 132 1
16 142 3
16 143 3
16 148 1
16 149 5
16 152 1
16 156 2
16 160 1
16 162 1
16 163 9
16 166 4
16 167 1
16 172 1
16 174 4
16 176 1
16 179 1
16 180 2
16 181 18
16 183 2
16 184 1
16 188 1
16 196 1
16 197 4
16 201 1
16 202 5
16 203 1
16 204 1
16 205 3
16 209 1
16 221 1
16 224 1
16 242 2
16 245 1
16 273 1
16 289 1
16 296 1
16 297 1
16 301 4
16 302 2
17 20 228
17 21 151
17 22 388
17 23 50
17 24 315
17 25 17
17 29 34
17 30 197
17 31 233
17 34 204
17 35 298
17 36 370
17 38 10
17 39 263
17 40 61
17 41 8
17 53 336
17 54 15
17 64 28
17 65 59
17 66 27
17 68 13
17 69 18
17 72 8
17 77 132
17 82 1
17 85 4
17 89 4
17 95 7
17 96 6
17 97 3
17 105 1
17 109 1
17 110 3
17 114 1
17 115 3
17 131 1
17 133 3
17 143 1
17 145 1
17 149 3
17 157 4
17 158 3
17 160 1
17 175 1
17 180 7
17 181 6
17 188 2
17 202 3
17 203 7
17 204 1
17 205 1
17 221 1
17 227 2
17 229 1
17 234 2
17 242 1
17 259 1
17 285 4
17 286 1
17 288 1
17 289 1
17 294 2
17 297 2
17 298 1
18 19 64
18 26 84
18 27 83
18 28 74
18 32 90
18 33 145
18 37 113
18 45 16
18 48 2
18 51 69
18 52 18
18 60 52
18 70 1
18 80 19
18 88 44
18 108 1
18 121 129
18 124 199
18 130 29
18 138 2
18 151 2
18 159 1
18 164 3
18 168 58
18 170 30
18 187 3
18 188 1
18 190 2
18 195 1
18 200 2
18 206 1
18 210 5
18 211 45
18 212 32
18 220 1
18 222 1
18 225 4
18 233 6
18 248 1
18 252 31
18 253 1
18 255 31
18 256 1
18 260 35
18 261 1
18 266 2
18 268 3
18 269 1
18 271 23
18 272 1
18 273 40
18 274 1
18 275 39
18 279 1
19 26 135
19 27 150
19 28 307
19 32 321
19 33 153
19 37 128
19 42 1
19 43 10
19 47 61
19 49 1
19 51 2
19 55 1
19 63 2
19 70 4
19 71 1
19 73 1
19 76 1
19 79 58
19 99 48
19 104 57
19 108 6
19 112 40
19 121 82
19 122 79
19 124 251
19 134 69
19 135 3
19 138 7
19 139 64
19 140 1
19 151 2
19 154 3
19 164 5
19 170 2
19 185 2
19 187 1
19 190 5
19 191 1
19 192 54
19 200 2
19 206 4
19 210 4
19 211 5
19 212 1
19 213 1
19 218 64
19 220 2
19 222 2
19 225 61
19 235 42
19 246 83
19 248 4
19 252 9
19 253 39
19 254 7
19 255 2
19 256 10
19 257 5
19 260 5
19 261 77
19 263 3
19 264 5
19 265 12
19 266 55
19 267 3
19 268 1
19 269 1
19 270 1
19 271 2
19 272 1
19 273 3
19 274 52
19 275 1
19 276 2
19 278 2
19 279 1
19 282 8
19 286 1
20 21 160
20 22 401
20 23 86
20 24 147
20 25 4
20 29 4
20 30 264
20 31 183
20 34 152
20 35 311
20 36 264
20 38 7
20 39 166
20 40 18
20 41 4
20 53 260
20 54 6
20 57 2
20 64 5
20 65 16
20 66 5
20 68 9
20 69 10
20 72 4
20 77 161
20 80 1
20 82 1
20 83 3
20 85 2
20 89 1
20 90 3
20 94 2
20 95 5
20 96 1
20 98 2
20 100 1
20 101 2
20 105 2
20 110 1
20 115 1
20 136 1
20 140 2
20 149 2
20 155 2
20 159 1
20 162 1
20 178 1
20 181 1
20 182 1
20 183 1
20 188 1
20 195 1
20 196 1
20 198 1
20 201 1
20 202 1
20 203 2
20 204 1
20 205 1
20 227 2
20 234 2
20 242 1
20 249 2
20 284 1
20 286 2
20 288 1
20 289 1
20 296 2
21 22 240
21 23 37
21 24 104
21 25 10
21 29 6
21 30 143
21 31 160
21 34 142
21 35 210
21 36 174
21 38 4
21 39 187
21 40 10
21 41 1
21 53 218
21 54 4
21 64 3
21 65 10
21 66 4
21 68 3
21 69 5
21 72 2
21 77 97
21 82 2
21 83 1
21 85 3
21 89 1
21 90 2
21 95 5
21 96 3
21 97 1
21 100 1
21 101 1
21 109 1
21 110 1
21 114 4
21 115 1
21 127 1
21 132 1
21 133 2
21 142 1
21 144 1
21 149 2
21 158 1
21 172 1
21 180 2
21 181 1
21 188 1
21 209 1
21 227 1
21 228 1
21 234 1
21 237 1
21 241 1
21 242 2
21 259 1
21 285 3
21 286 1
21 288 2
21 294 1
21 296 1
21 298 1
22 23 175
22 24 275
22 25 4
22 29 6
22 30 375
22 31 429
22 34 363
22 35 411
22 36 546
22 38 19
22 39 272
22 40 21
22 41 11
22 53 541
22 54 69
22 57 21
22 64 29
22 65 32
22 66 18
22 68 18
22 69 11
22 72 30
22 77 209
22 82 7
22 83 3
22 85 7
22 86 9
22 89 13
22 90 4
22 94 2
22 95 13
22 96 4
22 97 11
22 98 15
22 100 2
22 101 3
22 105 3
22 107 8
22 109 1
22 110 2
22 114 4
22 115 33
22 125 1
22 129 3
22 131 1
22 132 1
22 133 1
22 136 2
22 137 1
22 142 4
22 143 3
22 144 2
22 145 1
22 148 1
22 149 46
22 152 7
22 155 1
22 156 5
22 157 2
22 158 6
22 159 3
22 160 19
22 161 1
22 162 2
22 163 3
22 165 1
22 166 2
22 169 1
22 171 1
22 172 2
22 173 1
22 174 3
22 175 1
22 178 3
22 179 2
22 180 2
22 181 11
22 182 1
22 183 8
22 184 2
22 186 2
22 188 1
22 189 5
22 194 1
22 195 2
22 196 2
22 197 13
22 198 2
22 201 2
22 202 19
22 203 36
22 204 2
22 205 2
22 209 7
22 227 6
22 232 35
22 234 3
22 237 2
22 241 1
22 242 12
22 245 3
22 256 1
22 259 1
22 284 2
22 285 21
22 286 2
22 287 2
22 288 8
22 289 3
22 292 2
22 293 8
22 294 4
22 296 1
22 297 1
22 298 12
22 301 3
23 24 169
23 25 4
23 29 1
23 30 153
23 31 117
23 33 1
23 34 167
23 35 116
23 36 179
23 38 2
23 39 160
23 40 4
23 51 2
23 53 148
23 54 4
23 57 2
23 64 1
23 65 9
23 66 5
23 68 2
23 69 6
23 72 2
23 77 42
23 82 1
23 83 3
23 85 5
23 89 3
23 94 1
23 95 6
23 96 6
23 97 6
23 100 3
23 101 2
23 103 1
23 105 2
23 109 5
23 110 3
23 114 2
23 115 9
23 131 2
23 132 2
23 133 1
23 136 1
23 142 4
23 144 4
23 149 5
23 158 9
23 162 2
23 169 2
23 172 5
23 174 1
23 179 1
23 180 1
23 181 1
23 184 37
23 189 1
23 196 3
23 198 1
23 203 3
23 205 13
23 209 3
23 221 3
23 224 1
23 227 3
23 228 5
23 229 1
23 232 1
23 234 4
23 241 2
23 242 7
23 245 3
23 260 2
23 284 1
23 285 8
23 286 1
23 287 2
23 288 7
23 289 1
23 296 1
23 298 3
24 25 12
24 29 24
24 30 150
24 31 183
24 33 2
24 34 155
24 35 185
24 36 251
24 38 15
24 39 298
24 40 43
24 41 8
24 53 115
24 54 12
24 57 12
24 64 26
24 65 48
24 66 51
24 68 10
24 69 16
24 72 62
24 74 1
24 77 128
24 82 1
24 86 1
24 89 2
24 90 31
24 94 2
24 95 3
24 96 1
24 97 3
24 105 1
24 114 1
24 115 5
24 121 1
24 125 2
24 133 1
24 142 3
24 143 1
24 146 1
24 148 1
24 149 4
24 152 2
24 155 2
24 156 1
24 158 2
24 161 1
24 163 1
24 166 1
24 167 1
24 174 1
24 179 1
24 180 3
24 181 3
24 184 59
24 186 2
24 189 4
24 197 6
24 203 9
24 205 11
24 209 1
24 227 4
24 228 1
24 234 1
24 237 1
24 242 6
24 260 1
24 270 2
24 285 4
24 288 5
24 293 2
24 294 2
24 298 2
25 29 100
25 30 3
25 31 4
25 34 7
25 35 5
25 38 102
25 39 4
25 40 112
25 41 63
25 53 4
25 54 77
25 57 63
25 64 95
25 65 251
25 66 124
25 68 248
25 69 78
25 72 77
25 77 4
25 87 1
25 90 92
25 133 3
25 143 1
25 145 1
25 146 2
25 148 1
25 155 1
25 156 3
25 157 1
25 162 1
25 163 2
25 165 2
25 166 2
25 176 2
25 177 1
25 181 2
25 186 1
25 188 1
25 197 1
25 209 1
25 242 2
25 286 1
25 289 1
25 293 2
25 297 1
25 301 1
26 27 98
26 28 86
26 32 174
26 33 162
26 37 380
26 42 1
26 45 21
26 51 47
26 52 34
26 60 45
26 61 38
26 74 1
26 75 1
26 76 2
26 80 22
26 88 44
26 93 1
26 108 1
26 121 141
26 122 1
26 124 257
26 130 32
26 135 1
26 164 1
26 168 43
26 170 31
26 185 3
26 187 1
26 192 1
26 211 31
26 212 37
26 213 2
26 222 1
26 233 1
26 252 72
26 255 50
26 260 1
26 265 1
26 266 1
26 270 1
26 273 33
26 275 50
26 279 3
27 28 60
27 32 178
27 33 192
27 37 167
27 42 1
27 43 1
27 44 1
27 45 1
27 48 1
27 49 2
27 50 29
27 55 1
27 58 2
27 62 1
27 63 1
27 70 3
27 71 69
27 73 4
27 74 1
27 75 27
27 78 14
27 79 2
27 81 1
27 93 9
27 102 1
27 104 1
27 108 2
27 112 1
27 116 18
27 117 30
27 118 2
27 121 228
27 124 268
27 126 49
27 130 1
27 134 2
27 138 2
27 139 1
27 151 1
27 164 2
27 170 5
27 185 23
27 187 2
27 190 59
27 191 3
27 192 3
27 200 1
27 206 2
27 207 2
27 208 4
27 210 4
27 211 2
27 213 1
27 214 63
27 218 1
27 219 1
27 220 3
27 222 1
27 225 1
27 230 48
27 233 1
27 236 2
27 239 33
27 240 4
27 243 46
27 246 1
27 248 1
27 251 39
27 252 2
27 253 1
27 254 2
27 256 2
27 257 32
27 260 2
27 263 1
27 264 44
27 265 2
27 268 10
27 269 1
27 270 1
27 271 40
27 272 1
27 273 2
27 274 1
27 278 2
27 279 32
27 281 3
27 282 1
28 32 341
28 33 13
28 37 41
28 45 37
28 51 60
28 52 26
28 60 58
28 80 51
28 85 1
28 88 54
28 89 1
28 121 69
28 124 275
28 130 54
28 132 1
28 135 1
28 138 1
28 139 1
28 153 1
28 164 5
28 168 51
28 170 56
28 185 1
28 187 5
28 200 2
28 201 1
28 210 9
28 211 66
28 212 55
28 213 1
28 218 3
28 246 1
28 248 1
28 252 59
28 253 2
28 254 3
28 255 39
28 256 3
28 259 1
28 261 1
28 263 1
28 264 2
28 265 2
28 266 3
28 268 4
28 271 1
28 272 1
28 273 58
28 275 45
28 278 2
28 279 1
28 282 66
29 30 8
29 31 5
29 34 11
29 35 8
29 36 8
29 38 110
29 39 11
29 40 165
29 41 92
29 53 4
29 54 226
29 57 131
29 64 114
29 65 260
29 66 84
29 68 93
29 69 80
29 72 173
29 77 6
29 82 1
29 83 1
29 85 3
29 86 3
29 89 3
29 90 161
29 98 1
29 110 1
29 125 2
29 129 2
29 136 1
29 142 2
29 143 10
29 146 1
29 148 2
29 149 7
29 152 3
29 155 1
29 156 2
29 157 5
29 159 1
29 160 4
29 161 1
29 163 2
29 165 5
29 166 3
29 167 1
29 174 3
29 177 1
29 180 1
29 181 10
29 182 1
29 183 2
29 184 4
29 188 2
29 189 1
29 195 5
29 199 1
29 201 1
29 202 5
29 203 3
29 204 1
29 205 4
29 209 4
29 224 1
29 227 3
29 228 1
29 229 1
29 232 1
29 237 3
29 242 5
29 258 1
29 259 1
29 266 1
29 267 1
29 285 1
29 286 1
29 288 2
29 289 1
29 292 1
29 293 1
29 294 3
29 297 2
29 298 2
29 301 1
30 31 285
30 34 294
30 35 277
30 36 371
30 38 25
30 39 261
30 40 9
30 41 20
30 53 355
30 54 44
30 57 13
30 64 59
30 65 87
30 66 7
30 68 4
30 69 6
30 72 17
30 77 166
30 82 2
30 83 2
30 85 21
30 86 5
30 87 1
30 89 18
30 90 3
30 94 1
30 95 8
30 96 1
30 97 6
30 98 15
30 101 1
30 105 2
30 107 2
30 109 1
30 114 2
30 115 13
30 125 1
30 142 3
30 143 5
30 144 3
30 148 4
30 149 32
30 152 16
30 155 1
30 156 3
30 158 4
30 160 5
30 161 1
30 163 18
30 166 1
30 173 1
30 174 1
30 175 2
30 179 1
30 180 2
30 181 20
30 183 4
30 184 3
30 186 11
30 188 1
30 189 1
30 195 2
30 196 1
30 197 25
30 201 1
30 202 15
30 203 16
30 205 6
30 209 3
30 220 1
30 224 1
30 227 3
30 232 6
30 234 1
30 242 3
30 258 1
30 259 1
30 285 3
30 288 4
30 294 1
30 296 1
30 297 3
30 298 4
30 301 10
30 302 2
31 34 361
31 35 304
31 36 321
31 38 18
31 39 222
31 40 12
31 41 12
31 53 292
31 54 70
31 57 4
31 64 89
31 65 60
31 66 4
31 68 3
31 69 7
31 72 6
31 77 149
31 82 1
31 83 2
31 85 19
31 86 5
31 89 23
31 90 2
31 94 1
31 95 10
31 96 3
31 97 7
31 98 11
31 99 1
31 100 1
31 101 1
31 105 2
31 107 4
31 109 1
31 110 2
31 114 2
31 115 11
31 125 1
31 129 2
31 134 1
31 141 1
31 142 5
31 143 16
31 144 1
31 146 1
31 148 2
31 149 41
31 152 11
31 155 3
31 156 7
31 157 2
31 158 2
31 160 10
31 161 1
31 162 1
31 163 13
31 166 1
31 175 2
31 177 1
31 179 1
31 180 2
31 181 13
31 182 1
31 183 15
31 184 1
31 186 28
31 188 5
31 189 5
31 195 2
31 197 16
31 201 3
31 202 24
31 203 16
31 204 1
31 205 7
31 206 1
31 209 3
31 220 1
31 224 5
31 225 1
31 227 4
31 232 9
31 233 1
31 234 1
31 242 1
31 245 1
31 256 1
31 285 4
31 286 1
31 287 1
31 288 2
31 289 1
31 293 1
31 296 1
31 298 6
31 301 9
31 302 1
32 33 169
32 37 171
32 42 3
32 43 2
32 47 2
32 48 1
32 50 1
32 51 1
32 52 2
32 55 1
32 56 1
32 58 50
32 60 1
32 62 1
32 63 2
32 70 3
32 71 4
32 73 4
32 74 50
32 75 1
32 76 1
32 78 1
32 79 2
32 81 1
32 93 1
32 99 2
32 102 46
32 108 3
32 119 1
32 121 109
32 122 4
32 123 1
32 124 253
32 130 1
32 134 2
32 135 1
32 138 2
32 139 1
32 140 1
32 151 2
32 154 3
32 164 11
32 168 1
32 170 1
32 185 10
32 187 3
32 190 4
32 192 3
32 200 2
32 205 1
32 206 4
32 210 2
32 211 1
32 212 1
32 213 1
32 218 4
32 219 2
32 220 1
32 222 1
32 225 2
32 230 1
32 233 1
32 235 1
32 236 1
32 240 35
32 244 43
32 246 4
32 248 1
32 251 1
32 252 5
32 253 4
32 254 53
32 257 3
32 260 4
32 261 1
32 263 3
32 264 3
32 265 2
32 266 2
32 267 47
32 268 19
32 269 2
32 270 47
32 271 1
32 272 4
32 273 2
32 274 2
32 275 1
32 276 2
32 278 25
32 279 2
32 281 1
32 282 29
32 286 1
33 37 27
33 39 3
33 42 1
33 43 2
33 45 1
33 46 22
33 48 41
33 49 22
33 51 90
33 56 31
33 58 2
33 59 57
33 61 11
33 62 1
33 63 1
33 67 1
33 70 1
33 71 1
33 73 23
33 76 40
33 78 2
33 79 2
33 81 20
33 99 1
33 102 1
33 117 1
33 118 25
33 121 356
33 122 2
33 124 173
33 126 1
33 130 2
33 134 1
33 138 3
33 154 2
33 164 53
33 168 2
33 170 2
33 185 2
33 187 1
33 190 4
33 191 28
33 200 1
33 205 1
33 206 2
33 208 40
33 210 39
33 211 6
33 212 1
33 213 1
33 218 1
33 219 1
33 220 1
33 225 1
33 230 1
33 233 8
33 235 1
33 236 30
33 243 1
33 246 1
33 252 3
33 256 2
33 257 2
33 260 102
33 261 1
33 263 1
33 264 4
33 265 54
33 269 2
33 271 70
33 272 1
33 273 1
33 274 3
33 276 26
33 279 2
33 281 1
33 282 1
34 35 226
34 36 394
34 38 22
34 39 250
34 40 12
34 41 16
34 53 313
34 54 27
34 57 6
34 64 18
34 65 30
34 66 11
34 68 9
34 69 11
34 72 17
34 77 123
34 82 2
34 83 3
34 85 9
34 86 3
34 89 3
34 90 4
34 95 10
34 96 4
34 97 6
34 98 4
34 100 3
34 101 3
34 105 3
34 107 1
34 109 4
34 110 5
34 114 3
34 115 8
34 141 2
34 143 1
34 144 2
34 145 1
34 148 1
34 149 16
34 152 8
34 155 1
34 156 2
34 158 3
34 161 1
34 162 2
34 163 2
34 172 3
34 173 1
34 174 2
34 178 1
34 180 1
34 181 9
34 182 1
34 183 3
34 184 2
34 186 1
34 188 1
34 189 1
34 196 1
34 197 8
34 202 9
34 203 17
34 204 1
34 205 4
34 206 1
34 209 2
34 220 2
34 225 1
34 227 6
34 228 2
34 229 1
34 232 10
34 242 6
34 284 1
34 285 4
34 286 1
34 287 2
34 288 4
34 289 2
34 291 1
34 292 1
34 293 1
34 296 2
34 298 3
34 301 1
34 302 2
35 36 375
35 38 16
35 39 232
35 40 16
35 41 73
35 53 392
35 54 35
35 57 68
35 64 12
35 65 18
35 66 10
35 68 14
35 69 3
35 72 30
35 77 144
35 80 1
35 82 1
35 83 1
35 85 5
35 86 3
35 87 1
35 89 2
35 90 5
35 94 2
35 95 12
35 96 8
35 97 9
35 98 4
35 100 1
35 101 2
35 105 3
35 107 3
35 109 1
35 110 7
35 114 5
35 115 5
35 125 3
35 133 2
35 136 1
35 140 1
35 142 1
35 143 5
35 144 2
35 146 1
35 148 2
35 149 18
35 152 25
35 155 2
35 156 1
35 158 3
35 159 1
35 160 5
35 161 1
35 162 2
35 163 3
35 169 1
35 171 1
35 172 1
35 173 1
35 174 1
35 175 1
35 178 1
35 179 3
35 180 5
35 181 12
35 182 2
35 183 8
35 184 1
35 186 3
35 188 2
35 189 3
35 195 1
35 196 1
35 197 19
35 198 1
35 199 1
35 201 2
35 202 7
35 203 6
35 204 1
35 205 5
35 209 3
35 227 6
35 228 2
35 232 7
35 234 1
35 241 1
35 242 2
35 245 1
35 249 1
35 283 1
35 285 5
35 286 2
35 287 2
35 288 6
35 289 4
35 292 5
35 293 4
35 294 1
35 296 2
35 298 7
35 301 4
35 302 1
36 38 10
36 39 280
36 40 13
36 41 23
36 53 538
36 54 53
36 57 7
36 64 21
36 65 29
36 66 20
36 68 3
36 69 5
36 72 16
36 77 163
36 82 3
36 83 1
36 85 19
36 86 5
36 87 1
36 89 13
36 90 2
36 94 1
36 95 27
36 96 1
36 97 9
36 98 23
36 101 9
36 105 1
36 107 3
36 110 14
36 114 2
36 115 43
36 125 2
36 129 1
36 133 2
36 136 1
36 141 1
36 142 4
36 143 3
36 144 3
36 145 1
36 148 2
36 149 66
36 152 7
36 155 2
36 156 2
36 157 1
36 158 2
36 159 1
36 160 14
36 161 3
36 162 1
36 163 3
36 166 1
36 169 3
36 174 3
36 175 1
36 177 1
36 179 1
36 180 2
36 181 10
36 183 4
36 184 3
36 186 5
36 188 2
36 189 1
36 195 2
36 196 1
36 197 10
36 198 1
36 199 1
36 201 2
36 202 37
36 203 46
36 204 1
36 205 3
36 206 1
36 209 8
36 220 1
36 221 1
36 224 1
36 227 16
36 229 1
36 232 47
36 234 1
36 241 2
36 242 17
36 245 2
36 256 1
36 283 1
36 285 29
36 286 1
36 288 6
36 292 1
36 293 8
36 294 1
36 296 1
36 297 1
36 298 36
36 301 1
37 42 1
37 43 2
37 44 24
37 47 1
37 49 1
37 51 1
37 55 18
37 59 1
37 61 30
37 62 32
37 67 29
37 70 1
37 71 1
37 74 1
37 75 1
37 76 1
37 84 34
37 92 11
37 99 1
37 102 1
37 106 26
37 113 34
37 116 1
37 119 27
37 120 20
37 121 116
37 122 1
37 123 36
37 124 231
37 132 1
37 135 2
37 154 9
37 170 1
37 187 14
37 190 2
37 191 1
37 196 1
37 201 1
37 211 2
37 223 27
37 225 2
37 226 23
37 233 1
37 247 12
37 248 17
37 252 1
37 256 25
37 263 19
37 264 1
37 266 1
37 269 35
37 271 2
37 274 1
37 286 1
38 39 20
38 40 89
38 41 118
38 53 11
38 54 152
38 57 136
38 64 97
38 65 239
38 66 86
38 68 164
38 69 159
38 72 178
38 77 8
38 83 1
38 85 14
38 86 6
38 87 1
38 89 19
38 90 82
38 95 1
38 97 1
38 98 14
38 107 2
38 115 3
38 125 2
38 129 2
38 132 1
38 136 1
38 141 2
38 142 11
38 143 22
38 148 10
38 149 12
38 152 4
38 156 5
38 157 3
38 158 1
38 160 18
38 161 1
38 162 1
38 163 14
38 165 2
38 166 1
38 167 1
38 172 1
38 173 1
38 174 5
38 175 1
38 181 23
38 182 2
38 183 17
38 184 4
38 186 1
38 188 2
38 195 5
38 196 1
38 197 6
38 198 1
38 201 3
38 202 14
38 203 5
38 204 1
38 205 15
38 209 4
38 221 3
38 224 2
38 227 1
38 229 1
38 232 11
38 237 2
38 241 3
38 242 3
38 249 1
38 258 2
38 259 1
38 267 1
38 269 1
38 285 2
38 286 1
38 289 2
38 293 1
38 294 1
38 295 1
38 296 2
38 298 8
38 301 12
38 302 12
39 40 3
39 41 6
39 51 4
39 53 248
39 54 15
39 57 7
39 60 1
39 64 17
39 65 31
39 66 3
39 68 6
39 69 5
39 72 4
39 77 95
39 80 1
39 81 1
39 82 1
39 83 1
39 85 3
39 86 3
39 89 10
39 90 3
39 94 3
39 95 4
39 96 3
39 97 6
39 98 4
39 100 2
39 101 3
39 105 3
39 107 2
39 109 1
39 110 1
39 114 2
39 115 5
39 119 1
39 123 1
39 125 1
39 132 1
39 134 4
39 137 1
39 138 1
39 140 1
39 141 1
39 142 6
39 143 5
39 144 1
39 146 2
39 148 2
39 149 6
39 152 2
39 155 2
39 157 1
39 158 3
39 160 4
39 161 2
39 171 1
39 174 5
39 176 1
39 178 1
39 179 1
39 181 10
39 183 3
39 184 57
39 186 4
39 188 2
39 189 1
39 191 1
39 195 2
39 196 1
39 197 5
39 199 1
39 202 7
39 203 6
39 204 2
39 205 9
39 209 4
39 220 2
39 221 1
39 224 1
39 227 2
39 229 1
39 232 1
39 234 1
39 237 1
39 242 1
39 256 1
39 259 1
39 260 4
39 269 2
39 283 1
39 285 3
39 286 2
39 287 1
39 288 2
39 289 2
39 292 1
39 296 2
39 298 2
39 301 3
40 41 132
40 53 10
40 54 142
40 57 108
40 64 114
40 65 212
40 66 107
40 68 135
40 69 100
40 72 139
40 77 23
40 83 1
40 89 1
40 90 140
40 94 2
40 97 1
40 110 1
40 131 1
40 133 2
40 140 2
40 143 10
40 144 1
40 148 1
40 149 1
40 155 1
40 157 1
40 160 1
40 162 1
40 163 1
40 165 5
40 166 2
40 167 1
40 174 1
40 177 1
40 178 1
40 179 1
40 180 2
40 181 8
40 182 2
40 183 1
40 184 1
40 186 1
40 194 1
40 201 1
40 203 5
40 204 1
40 205 1
40 224 1
40 227 1
40 228 2
40 229 1
40 231 1
40 232 1
40 241 1
40 242 6
40 270 1
40 273 1
40 274 1
40 283 1
40 286 1
40 289 1
40 293 3
40 294 4
40 295 1
40 296 1
40 297 4
41 53 7
41 54 113
41 57 164
41 64 98
41 65 212
41 66 63
41 68 88
41 69 93
41 72 247
41 77 1
41 83 1
41 85 7
41 89 5
41 90 76
41 94 3
41 95 8
41 96 1
41 97 5
41 98 7
41 110 2
41 115 5
41 125 1
41 131 1
41 133 1
41 136 1
41 137 1
41 141 2
41 142 2
41 143 8
41 146 2
41 148 3
41 149 15
41 152 12
41 156 1
41 157 1
41 158 3
41 160 1
41 161 2
41 162 2
41 163 1
41 165 1
41 166 2
41 171 2
41 174 1
41 175 33
41 176 2
41 177 1
41 179 1
41 180 5
41 181 5
41 182 1
41 183 3
41 186 3
41 188 3
41 189 29
41 194 1
41 195 1
41 196 1
41 197 5
41 201 1
41 202 2
41 203 15
41 205 1
41 209 1
41 215 1
41 224 1
41 227 2
41 229 2
41 232 4
41 234 1
41 241 1
41 242 7
41 245 1
41 266 1
41 269 1
41 285 3
41 286 1
41 287 1
41 288 1
41 292 1
41 294 4
41 295 1
41 296 1
41 297 2
41 298 3
41 301 1
41 302 3
42 43 6
42 44 275
42 45 313
42 46 235
42 47 141
42 48 118
42 49 3
42 50 155
42 51 113
42 52 1
42 55 2
42 56 233
42 58 293
42 59 167
42 60 2
42 61 169
42 62 2
42 63 168
42 67 207
42 70 3
42 71 10
42 73 4
42 74 177
42 75 113
42 76 171
42 78 160
42 79 228
42 81 3
42 93 2
42 104 1
42 106 2
42 108 7
42 112 2
42 113 4
42 118 5
42 119 1
42 120 1
42 122 369
42 123 1
42 126 2
42 130 1
42 135 1
42 164 1
42 168 1
42 185 1
42 187 2
42 190 1
42 191 2
42 192 1
42 200 3
42 205 1
42 207 1
42 208 1
42 210 1
42 211 2
42 212 2
42 213 87
42 217 1
42 218 4
42 219 1
42 222 87
42 223 1
42 226 1
42 230 2
42 236 1
42 239 1
42 240 1
42 246 1
42 247 1
42 254 1
42 257 1
42 260 2
42 264 2
42 265 1
42 266 2
42 268 3
42 269 1
42 271 1
42 276 1
42 278 4
42 279 3
42 282 88
43 45 6
43 46 1
43 47 6
43 49 402
43 50 5
43 51 1
43 52 119
43 55 207
43 56 3
43 58 3
43 59 3
43 60 197
43 61 2
43 62 161
43 63 1
43 67 2
43 70 241
43 71 174
43 73 191
43 75 2
43 76 4
43 78 3
43 79 63
43 80 1
43 81 3
43 84 2
43 88 2
43 92 1
43 93 150
43 95 1
43 99 7
43 102 1
43 104 10
43 106 7
43 108 172
43 112 8
43 113 4
43 116 1
43 117 2
43 118 1
43 119 2
43 120 1
43 121 1
43 122 12
43 123 3
43 126 3
43 130 2
43 134 6
43 138 2
43 139 1
43 151 1
43 153 3
43 154 3
43 164 2
43 168 1
43 170 2
43 185 1
43 190 5
43 191 3
43 192 7
43 200 1
43 205 1
43 207 1
43 208 2
43 211 2
43 212 2
43 213 2
43 218 4
43 219 5
43 223 1
43 225 2
43 226 1
43 230 1
43 233 1
43 235 4
43 236 2
43 239 2
43 240 3
43 243 1
43 246 7
43 247 1
43 248 1
43 251 1
43 252 1
43 253 4
43 254 5
43 255 1
43 256 4
43 257 2
43 260 2
43 261 6
43 264 3
43 265 3
43 266 3
43 267 2
43 269 2
43 271 2
43 272 2
43 274 6
43 276 1
43 278 2
43 279 1
43 281 1
43 282 1
44 45 239
44 46 298
44 47 252
44 48 149
44 49 2
44 50 159
44 51 211
44 55 57
44 56 313
44 58 254
44 59 250
44 60 2
44 61 213
44 62 46
44 63 171
44 67 315
44 70 1
44 71 7
44 73 2
44 74 167
44 75 203
44 76 141
44 78 176
44 79 177
44 80 1
44 81 1
44 84 61
44 92 24
44 93 1
44 99 8
44 102 1
44 104 1
44 106 42
44 108 3
44 113 54
44 118 1
44 119 53
44 120 35
44 121 1
44 122 293
44 123 48
44 126 1
44 135 17
44 154 29
44 187 21
44 191 1
44 207 1
44 208 2
44 210 1
44 211 1
44 218 2
44 223 70
44 226 53
44 230 2
44 233 1
44 236 1
44 239 2
44 247 55
44 248 59
44 254 1
44 256 66
44 257 1
44 260 2
44 263 59
44 269 68
44 271 1
44 272 1
45 46 130
45 47 135
45 48 110
45 49 1
45 50 108
45 51 152
45 52 8
45 55 3
45 56 188
45 58 299
45 59 148
45 60 14
45 61 83
45 63 82
45 67 168
45 70 3
45 71 9
45 73 7
45 74 115
45 75 80
45 76 94
45 78 149
45 79 170
45 80 22
45 81 2
45 84 1
45 88 15
45 93 1
45 99 3
45 108 3
45 116 1
45 118 3
45 122 180
45 124 45
45 130 28
45 134 1
45 138 1
45 142 1
45 164 2
45 168 16
45 170 9
45 190 1
45 191 2
45 206 2
45 207 1
45 208 3
45 211 25
45 212 15
45 218 2
45 224 1
45 225 1
45 228 1
45 230 2
45 236 2
45 239 1
45 248 1
45 252 32
45 255 17
45 257 1
45 259 1
45 260 2
45 261 1
45 264 2
45 265 1
45 269 2
45 270 1
45 271 1
45 272 1
45 273 15
45 274 2
45 275 15
45 276 2
45 281 1
45 282 1
46 47 228
46 48 169
46 49 36
46 50 157
46 51 154
46 56 432
46 58 149
46 59 265
46 60 1
46 61 264
46 63 130
46 67 225
46 71 4
46 73 62
46 74 105
46 75 195
46 76 310
46 78 125
46 79 175
46 80 1
46 81 18
46 88 1
46 106 1
46 113 2
46 118 46
46 119 1
46 121 22
46 122 295
46 138 1
46 164 13
46 170 1
46 184 1
46 191 9
46 192 1
46 206 1
46 207 26
46 208 14
46 210 28
46 211 1
46 212 1
46 218 1
46 230 1
46 236 35
46 239 1
46 240 1
46 260 51
46 265 16
46 266 1
46 268 1
46 269 1
46 271 1
46 272 43
46 276 20
47 48 160
47 49 1
47 50 131
47 51 201
47 55 1
47 56 453
47 58 169
47 59 121
47 60 2
47 61 201
47 62 2
47 63 239
47 67 191
47 70 2
47 71 6
47 73 1
47 74 141
47 75 139
47 76 186
47 78 139
47 79 160
47 81 1
47 88 1
47 93 3
47 99 43
47 104 42
47 108 3
47 112 54
47 117 1
47 118 1
47 122 283
47 126 3
47 130 2
47 134 61
47 138 1
47 139 64
47 151 1
47 154 1
47 164 3
47 170 1
47 185 1
47 187 1
47 190 2
47 191 1
47 192 58
47 206 1
47 208 1
47 211 1
47 212 2
47 214 1
47 217 1
47 218 74
47 219 3
47 225 74
47 226 1
47 230 1
47 233 3
47 235 44
47 236 2
47 239 1
47 240 3
47 246 66
47 253 20
47 254 5
47 257 1
47 260 3
47 261 62
47 263 1
47 264 1
47 265 6
47 266 51
47 269 2
47 272 1
47 274 62
47 276 1
47 278 1
48 49 53
48 50 112
48 51 247
48 55 2
48 56 241
48 58 154
48 59 163
48 60 3
48 61 128
48 63 99
48 67 134
48 70 2
48 71 8
48 73 45
48 74 83
48 75 58
48 76 210
48 78 235
48 79 69
48 81 31
48 93 1
48 99 3
48 102 4
48 104 1
48 108 1
48 113 2
48 117 1
48 118 67
48 121 59
48 122 175
48 126 2
48 134 1
48 164 23
48 185 1
48 191 51
48 206 1
48 207 27
48 208 32
48 210 40
48 211 1
48 212 1
48 217 1
48 218 4
48 219 1
48 223 2
48 226 1
48 230 3
48 236 36
48 240 2
48 244 1
48 252 1
48 254 1
48 257 1
48 260 44
48 263 1
48 264 2
48 265 32
48 267 1
48 268 1
48 269 1
48 272 39
48 274 1
48 276 41
48 282 1
49 51 1
49 52 125
49 55 244
49 56 36
49 58 7
49 59 56
49 60 177
49 61 2
49 62 159
49 63 4
49 67 1
49 70 252
49 71 201
49 73 214
49 74 3
49 75 2
49 76 42
49 78 4
49 79 57
49 81 24
49 93 131
49 99 3
49 108 209
49 118 42
49 121 36
49 122 6
49 126 2
49 130 2
49 134 2
49 138 1
49 153 1
49 154 1
49 164 25
49 170 1
49 185 1
49 190 5
49 191 33
49 192 5
49 207 22
49 208 24
49 210 31
49 211 1
49 212 1
49 214 1
49 217 1
49 218 1
49 222 1
49 230 2
49 236 30
49 239 4
49 240 2
49 243 1
49 248 1
49 251 1
49 254 2
49 256 1
49 257 3
49 260 29
49 263 1
49 264 3
49 265 26
49 266 2
49 268 2
49 269 2
49 271 8
49 272 28
49 274 1
49 276 24
49 278 1
49 282 1
50 51 3
50 55 1
50 56 121
50 58 175
50 59 188
50 60 1
50 61 159
50 62 4
50 63 159
50 67 143
50 70 3
50 71 24
50 73 5
50 74 224
50 75 218
50 76 291
50 78 150
50 79 277
50 80 17
50 81 16
50 84 1
50 88 2
50 92 5
50 93 39
50 99 6
50 102 5
50 104 3
50 106 6
50 108 5
50 112 8
50 113 31
50 116 44
50 117 57
50 118 3
50 119 1
50 120 5
50 122 225
50 123 7
50 126 70
50 130 9
50 135 1
50 154 1
50 164 2
50 170 1
50 185 30
50 190 26
50 192 1
50 207 3
50 208 8
50 211 1
50 214 34
50 218 3
50 219 2
50 223 3
50 226 1
50 230 57
50 236 4
50 239 47
50 240 6
50 243 25
50 244 1
50 248 1
50 251 43
50 254 1
50 257 57
50 264 24
50 265 2
50 266 1
50 268 3
50 269 2
50 271 60
50 276 2
50 278 1
50 279 39
50 282 1
51 55 1
51 56 283
51 58 173
51 59 86
51 61 238
51 62 2
51 63 114
51 67 146
51 70 1
51 71 7
51 74 152
51 75 110
51 76 199
51 78 233
51 79 75
51 88 38
51 92 1
51 99 1
51 108 1
51 112 1
51 117 1
51 118 1
51 122 245
51 124 63
51 126 1
51 130 37
51 164 1
51 168 35
51 170 36
51 183 1
51 185 1
51 206 1
51 207 1
51 208 1
51 211 49
51 212 31
51 218 1
51 225 1
51 226 1
51 230 2
51 233 2
51 236 1
51 240 1
51 246 2
51 251 1
51 252 42
51 255 21
51 257 1
51 260 74
51 261 1
51 264 1
51 265 2
51 266 1
51 271 42
51 273 26
51 274 1
51 276 1
51 278 1
51 279 2
51 282 20
52 55 122
52 59 2
52 60 79
52 61 1
52 62 144
52 70 136
52 71 105
52 73 117
52 74 4
52 79 4
52 88 22
52 93 18
52 108 140
52 113 1
52 117 2
52 121 3
52 124 31
52 126 1
52 130 14
52 138 1
52 168 24
52 170 25
52 188 1
52 190 1
52 191 1
52 206 3
52 211 17
52 212 16
52 217 1
52 218 4
52 220 2
52 225 3
52 236 1
52 240 1
52 243 2
52 246 3
52 251 1
52 252 27
52 255 26
52 256 2
52 257 2
52 263 1
52 264 4
52 269 2
52 271 2
52 272 1
52 273 32
52 274 3
52 276 1
52 278 1
53 54 33
53 57 10
53 64 11
53 65 19
53 66 29
53 68 4
53 69 7
53 72 11
53 77 97
53 82 1
53 85 3
53 86 1
53 87 1
53 89 2
53 90 4
53 95 7
53 96 1
53 97 4
53 98 6
53 101 3
53 103 1
53 105 1
53 109 1
53 110 1
53 114 2
53 115 17
53 132 1
53 133 1
53 136 2
53 142 1
53 143 1
53 144 4
53 145 1
53 149 29
53 152 2
53 156 2
53 157 1
53 158 4
53 159 1
53 160 8
53 161 1
53 166 1
53 171 1
53 172 2
53 175 1
53 179 1
53 180 1
53 181 1
53 185 1
53 188 1
53 189 2
53 195 1
53 196 2
53 201 2
53 202 7
53 203 22
53 204 1
53 205 2
53 209 2
53 221 1
53 224 1
53 227 3
53 229 1
53 232 8
53 234 1
53 241 1
53 242 13
53 256 1
53 273 1
53 284 1
53 285 15
53 288 5
53 292 1
53 293 2
53 294 2
53 298 7
53 301 1
53 302 1
54 57 109
54 64 283
54 65 451
54 66 173
54 68 78
54 69 118
54 72 226
54 77 12
54 83 1
54 85 19
54 86 3
54 87 2
54 89 10
54 90 120
54 95 12
54 97 4
54 98 5
54 101 2
54 105 1
54 107 4
54 110 2
54 115 22
54 125 2
54 129 1
54 133 2
54 137 1
54 142 7
54 143 5
54 144 3
54 148 3
54 149 38
54 152 4
54 156 4
54 158 2
54 160 8
54 163 8
54 166 1
54 169 1
54 171 1
54 174 1
54 175 2
54 176 1
54 180 5
54 181 12
54 183 6
54 184 4
54 186 2
54 188 2
54 189 2
54 195 1
54 197 5
54 201 1
54 202 14
54 203 28
54 204 1
54 205 3
54 209 2
54 224 1
54 225 2
54 227 4
54 228 2
54 229 1
54 232 12
54 234 1
54 241 3
54 242 10
54 245 1
54 249 1
54 259 1
54 269 2
54 273 6
54 283 1
54 285 6
54 287 2
54 288 3
54 292 1
54 293 3
54 294 3
54 296 2
54 297 1
54 298 5
54 301 6
54 302 1
55 56 6
55 58 4
55 59 2
55 60 124
55 61 16
55 62 218
55 63 4
55 67 34
55 70 169
55 71 141
55 73 140
55 74 3
55 76 6
55 79 60
55 81 6
55 84 64
55 88 2
55 91 2
55 92 21
55 93 50
55 99 18
55 102 1
55 106 71
55 108 191
55 112 2
55 113 30
55 117 1
55 118 1
55 119 67
55 120 35
55 122 3
55 123 58
55 126 3
55 130 7
55 134 1
55 135 15
55 138 1
55 151 1
55 153 6
55 154 34
55 164 1
55 185 1
55 187 34
55 190 3
55 191 1
55 192 4
55 200 1
55 206 6
55 207 2
55 208 3
55 212 1
55 213 1
55 217 1
55 218 1
55 222 2
55 223 52
55 225 3
55 226 55
55 235 1
55 236 2
55 239 4
55 240 2
55 243 4
55 244 1
55 246 3
55 247 41
55 248 46
55 251 4
55 252 1
55 253 2
55 254 6
55 255 2
55 256 41
55 257 2
55 260 2
55 261 2
55 263 43
55 265 2
55 266 3
55 267 2
55 269 68
55 270 2
55 271 4
55 272 1
55 274 5
55 275 2
55 278 1
55 279 1
56 58 226
56 59 254
56 60 2
56 61 291
56 62 2
56 63 238
56 67 260
56 70 2
56 71 6
56 73 46
56 74 202
56 75 171
56 76 421
56 78 165
56 79 117
56 81 24
56 84 5
56 88 3
56 93 1
56 99 23
56 104 2
56 106 9
56 108 1
56 118 40
56 119 2
56 120 3
56 121 31
56 122 278
56 123 31
56 126 1
56 130 17
56 138 1
56 153 17
56 164 20
56 191 20
56 192 5
56 205 1
56 206 18
56 207 23
56 208 24
56 210 54
56 211 1
56 212 1
56 218 1
56 226 28
56 233 1
56 235 2
56 236 56
56 239 13
56 240 2
56 248 1
56 251 21
56 252 1
56 254 9
56 256 1
56 260 37
56 264 3
56 265 27
56 266 1
56 267 5
56 269 4
56 270 3
56 272 56
56 274 3
56 276 14
56 279 1
56 282 1
57 64 117
57 65 249
57 66 75
57 68 122
57 69 179
57 72 235
57 77 4
57 85 1
57 90 42
57 95 1
57 97 2
57 110 2
57 125 2
57 131 1
57 137 1
57 143 1
57 148 1
57 149 3
57 152 11
57 160 1
57 163 1
57 172 1
57 174 2
57 181 2
57 183 2
57 186 3
57 189 1
57 197 8
57 198 1
57 202 2
57 203 2
57 205 1
57 209 1
57 229 1
57 231 1
57 242 2
57 284 1
57 286 1
57 288 1
57 289 1
57 296 1
57 298 1
57 301 1
57 302 1
58 59 178
58 60 1
58 61 116
58 62 9
58 63 121
58 67 210
58 71 11
58 73 9
58 74 248
58 75 108
58 76 136
58 78 198
58 79 258
58 81 5
58 84 1
58 88 1
58 93 3
58 102 62
58 104 2
58 108 1
58 112 1
58 116 1
58 117 1
58 118 10
58 121 2
58 122 267
58 126 1
58 130 1
58 135 4
58 154 1
58 164 4
58 185 1
58 191 4
58 192 1
58 207 4
58 208 5
58 210 2
58 212 2
58 218 2
58 219 1
58 220 1
58 225 1
58 226 1
58 230 1
58 236 7
58 239 1
58 240 69
58 244 48
58 246 1
58 252 1
58 254 47
58 257 1
58 260 1
58 263 1
58 264 1
58 265 3
58 267 31
58 268 29
58 269 4
58 270 46
58 271 1
58 272 3
58 275 1
58 276 2
58 278 46
58 279 2
58 282 1
59 60 2
59 61 108
59 62 1
59 63 163
59 67 263
59 70 3
59 71 3
59 73 43
59 74 150
59 75 168
59 76 341
59 78 93
59 79 192
59 80 1
59 81 37
59 84 1
59 99 1
59 108 1
59 112 1
59 113 1
59 116 1
59 118 38
59 119 1
59 120 2
59 121 30
59 122 161
59 123 1
59 126 8
59 130 7
59 164 27
59 168 1
59 191 31
59 192 1
59 207 36
59 208 33
59 210 48
59 211 1
59 212 3
59 214 1
59 217 1
59 218 2
59 223 3
59 226 1
59 230 4
59 236 59
59 239 1
59 240 5
59 243 2
59 246 2
59 247 1
59 248 1
59 253 1
59 260 40
59 265 35
59 269 2
59 272 47
59 274 1
59 275 1
59 276 42
59 282 1
60 61 3
60 62 147
60 63 4
60 67 2
60 70 255
60 71 253
60 73 203
60 74 3
60 76 1
60 78 2
60 79 3
60 81 1
60 84 1
60 88 34
60 91 3
60 93 147
60 99 4
60 108 243
60 112 1
60 113 1
60 116 1
60 117 2
60 119 3
60 120 1
60 121 2
60 122 2
60 123 1
60 124 59
60 126 1
60 130 35
60 134 1
60 135 1
60 138 1
60 151 1
60 154 3
60 162 1
60 164 1
60 168 33
60 170 28
60 185 2
60 190 3
60 191 1
60 192 2
60 206 3
60 211 38
60 212 27
60 214 1
60 217 1
60 218 1
60 220 3
60 222 1
60 225 2
60 229 1
60 230 1
60 233 1
60 236 3
60 242 1
60 243 1
60 246 1
60 252 45
60 253 1
60 254 3
60 255 25
60 256 2
60 260 2
60 263 1
60 264 1
60 265 4
60 266 1
60 269 4
60 271 3
60 273 31
60 274 3
60 276 1
60 278 2
60 281 1
60 282 7
60 283 1
61 62 22
61 63 188
61 67 198
61 70 1
61 71 7
61 73 6
61 74 125
61 75 188
61 76 265
61 78 158
61 79 155
61 81 2
61 84 26
61 92 16
61 93 2
61 99 1
61 102 1
61 104 1
61 106 23
61 108 4
61 112 1
61 113 44
61 116 1
61 117 1
61 118 1
61 119 22
61 120 17
61 121 9
61 122 327
61 123 37
61 126 3
61 135 22
61 154 24
61 164 1
61 168 1
61 170 1
61 184 1
61 185 1
61 187 9
61 188 1
61 190 1
61 191 1
61 192 2
61 207 1
61 208 1
61 211 1
61 214 1
61 217 1
61 218 1
61 223 31
61 226 24
61 230 2
61 233 1
61 236 2
61 246 1
61 247 21
61 248 24
61 254 1
61 256 26
61 263 21
61 266 1
61 269 58
61 271 3
61 272 2
61 274 2
61 276 1
61 282 2
62 67 50
62 70 249
62 71 175
62 73 123
62 74 5
62 75 4
62 76 1
62 78 1
62 79 4
62 81 1
62 84 64
62 92 33
62 93 73
62 99 1
62 104 1
62 106 37
62 108 243
62 113 58
62 116 1
62 117 1
62 119 59
62 120 49
62 122 5
62 123 39
62 130 1
62 134 3
62 135 35
62 139 1
62 154 32
62 164 2
62 168 1
62 185 2
62 187 38
62 190 3
62 200 1
62 208 1
62 212 3
62 217 1
62 218 1
62 223 55
62 225 1
62 226 60
62 236 3
62 239 1
62 246 5
62 247 58
62 248 74
62 253 1
62 255 1
62 256 60
62 257 2
62 261 1
62 263 64
62 264 2
62 265 1
62 266 1
62 267 2
62 269 69
62 270 3
62 271 6
62 274 1
63 67 165
63 70 1
63 71 10
63 73 3
63 74 154
63 75 171
63 76 232
63 78 80
63 79 155
63 81 3
63 84 3
63 93 3
63 102 1
63 106 1
63 108 2
63 118 2
63 120 3
63 121 3
63 122 135
63 126 7
63 130 6
63 134 1
63 138 1
63 154 1
63 164 2
63 185 1
63 187 2
63 192 2
63 200 95
63 207 11
63 208 1
63 210 1
63 211 3
63 212 1
63 213 93
63 214 1
63 217 1
63 218 7
63 219 1
63 222 92
63 223 3
63 226 2
63 230 1
63 233 1
63 236 5
63 239 2
63 240 5
63 243 5
63 244 1
63 246 1
63 247 5
63 251 1
63 253 1
63 254 1
63 257 1
63 260 1
63 264 1
63 266 4
63 268 3
63 269 2
63 274 2
63 278 3
63 279 2
63 282 97
64 65 357
64 66 242
64 68 113
64 69 97
64 72 190
64 74 1
64 77 7
64 83 1
64 85 26
64 86 5
64 89 20
64 90 146
64 94 1
64 95 5
64 97 9
64 98 11
64 107 4
64 110 4
64 115 8
64 125 4
64 129 3
64 131 1
64 133 3
64 136 1
64 137 2
64 141 3
64 142 4
64 143 5
64 148 2
64 149 30
64 152 9
64 155 1
64 156 5
64 157 2
64 158 2
64 160 10
64 163 4
64 165 4
64 166 2
64 169 1
64 174 1
64 175 2
64 176 1
64 180 4
64 181 15
64 182 1
64 183 10
64 184 1
64 186 3
64 188 3
64 189 2
64 195 5
64 197 17
64 201 2
64 202 19
64 203 12
64 204 1
64 205 8
64 209 1
64 221 1
64 225 1
64 227 3
64 229 1
64 231 1
64 232 10
64 234 1
64 237 1
64 241 2
64 242 4
64 245 3
64 267 1
64 269 1
64 283 1
64 285 4
64 286 1
64 288 2
64 289 1
64 293 3
64 294 6
64 295 3
64 296 3
64 297 1
64 298 8
64 301 6
65 66 254
65 68 219
65 69 217
65 72 402
65 77 11
65 85 21
65 86 2
65 87 2
65 89 35
65 90 239
65 94 2
65 95 4
65 97 2
65 98 22
65 101 1
65 107 1
65 110 2
65 115 4
65 125 1
65 129 1
65 131 1
65 132 1
65 133 2
65 137 1
65 141 3
65 142 9
65 143 14
65 144 1
65 146 3
65 148 15
65 149 25
65 152 16
65 155 1
65 156 12
65 157 4
65 158 1
65 159 1
65 160 21
65 161 1
65 162 1
65 163 25
65 165 5
65 166 7
65 167 2
65 172 1
65 173 1
65 174 7
65 175 1
65 176 4
65 177 1
65 178 1
65 179 1
65 180 4
65 181 32
65 182 2
65 183 11
65 184 8
65 186 13
65 188 3
65 189 3
65 194 1
65 195 17
65 196 2
65 197 48
65 198 1
65 201 2
65 202 42
65 203 10
65 204 2
65 205 22
65 206 1
65 209 1
65 219 1
65 220 2
65 224 2
65 227 2
65 228 1
65 229 1
65 231 1
65 232 9
65 237 1
65 241 4
65 242 2
65 245 3
65 249 1
65 259 1
65 269 2
65 273 3
65 275 2
65 284 1
65 285 3
65 286 2
65 287 1
65 289 2
65 290 1
65 292 1
65 294 3
65 296 5
65 297 5
65 298 9
65 301 20
65 302 9
66 68 124
66 69 82
66 72 106
66 77 3
66 82 1
66 85 2
66 87 2
66 89 3
66 90 144
66 94 1
66 95 5
66 97 2
66 98 2
66 110 1
66 115 8
66 127 1
66 131 1
66 132 3
66 137 2
66 142 2
66 144 1
66 148 1
66 149 4
66 152 3
66 156 1
66 158 3
66 162 1
66 166 1
66 171 1
66 172 1
66 174 1
66 178 1
66 180 2
66 182 1
66 189 1
66 196 1
66 197 3
66 199 1
66 201 1
66 202 3
66 203 10
66 204 1
66 205 1
66 209 1
66 221 2
66 224 3
66 227 2
66 228 2
66 229 1
66 231 1
66 232 2
66 237 4
66 241 8
66 242 19
66 245 2
66 249 1
66 258 1
66 266 1
66 267 1
66 269 1
66 273 3
66 275 1
66 285 26
66 286 1
66 288 4
66 293 9
66 298 3
66 302 1
67 70 3
67 71 3
67 73 3
67 74 197
67 75 153
67 76 182
67 78 109
67 79 158
67 81 5
67 84 67
67 88 1
67 92 55
67 93 2
67 99 1
67 102 2
67 106 66
67 108 2
67 113 71
67 116 1
67 118 5
67 119 53
67 120 59
67 122 215
67 123 57
67 126 1
67 130 1
67 134 1
67 135 37
67 154 31
67 164 2
67 170 1
67 187 21
67 191 1
67 207 1
67 208 5
67 212 1
67 218 5
67 219 2
67 223 54
67 226 48
67 230 1
67 236 5
67 239 1
67 246 4
67 247 37
67 248 54
67 253 1
67 254 3
67 256 50
67 263 51
67 264 1
67 265 2
67 269 76
67 271 2
67 272 1
68 69 126
68 72 188
68 77 8
68 83 2
68 86 2
68 89 1
68 90 95
68 96 1
68 100 1
68 107 1
68 110 1
68 114 1
68 115 1
68 125 2
68 133 1
68 143 4
68 152 2
68 155 1
68 157 3
68 158 2
68 159 1
68 165 3
68 166 3
68 169 4
68 176 1
68 181 7
68 183 1
68 197 1
68 201 1
68 203 1
68 209 1
68 221 1
68 227 1
68 229 1
68 241 1
68 242 2
68 266 1
68 269 1
68 284 1
68 287 3
68 292 1
68 294 2
68 297 1
68 298 2
69 72 155
69 77 3
69 90 84
69 133 1
69 160 1
69 162 1
69 171 1
69 181 1
69 182 1
69 183 1
69 203 1
69 205 1
69 225 1
69 242 1
69 273 1
69 275 1
69 285 1
69 289 1
69 294 1
69 295 1
70 71 191
70 73 249
70 74 4
70 75 4
70 76 7
70 78 1
70 79 36
70 84 1
70 88 1
70 93 146
70 99 2
70 102 1
70 108 239
70 112 2
70 113 2
70 117 1
70 121 1
70 122 7
70 123 3
70 126 15
70 130 6
70 134 3
70 138 9
70 139 4
70 140 3
70 151 2
70 154 2
70 164 2
70 168 2
70 170 2
70 185 1
70 187 1
70 188 1
70 190 5
70 191 2
70 200 1
70 206 12
70 207 8
70 208 5
70 210 1
70 211 1
70 212 3
70 213 1
70 214 5
70 217 2
70 220 1
70 222 2
70 223 16
70 225 8
70 226 6
70 230 6
70 233 1
70 235 10
70 236 10
70 239 8
70 240 3
70 243 5
70 246 2
70 247 2
70 248 1
70 251 6
70 252 3
70 253 3
70 254 6
70 255 2
70 256 6
70 257 3
70 260 6
70 261 4
70 263 1
70 264 2
70 265 4
70 266 2
70 267 2
70 268 1
70 269 4
70 270 2
70 271 1
70 274 5
70 276 1
70 278 3
70 279 1
70 281 1
70 282 3
71 73 219
71 74 5
71 75 38
71 76 5
71 78 21
71 79 8
71 81 1
71 84 2
71 88 1
71 91 6
71 93 306
71 99 5
71 104 3
71 108 190
71 112 2
71 116 17
71 117 39
71 118 2
71 122 14
71 123 6
71 124 1
71 126 47
71 130 2
71 134 5
71 135 2
71 138 1
71 139 2
71 140 1
71 151 1
71 153 2
71 154 4
71 164 1
71 168 2
71 170 2
71 185 26
71 187 1
71 190 84
71 191 2
71 192 4
71 206 4
71 207 2
71 208 2
71 210 1
71 211 3
71 212 16
71 214 82
71 218 1
71 220 4
71 225 4
71 230 35
71 233 1
71 239 24
71 240 1
71 243 26
71 246 13
71 248 2
71 251 52
71 252 1
71 253 3
71 254 9
71 256 3
71 257 26
71 260 5
71 261 3
71 263 2
71 264 37
71 265 4
71 266 4
71 267 2
71 268 20
71 269 6
71 270 3
71 271 45
71 272 4
71 273 2
71 274 5
71 276 3
71 278 2
71 279 40
71 281 4
71 282 2
72 77 1
72 85 5
72 86 1
72 87 1
72 89 4
72 90 159
72 95 2
72 97 3
72 98 1
72 110 1
72 115 3
72 125 2
72 129 4
72 133 2
72 140 1
72 143 3
72 145 1
72 148 3
72 149 10
72 152 14
72 156 3
72 157 1
72 160 2
72 162 1
72 163 3
72 166 2
72 174 2
72 175 1
72 177 1
72 180 1
72 181 1
72 183 1
72 184 1
72 186 4
72 188 2
72 196 1
72 197 7
72 198 1
72 201 1
72 202 3
72 203 10
72 205 4
72 206 1
72 209 1
72 232 3
72 242 7
72 269 1
72 285 4
72 286 1
72 288 3
72 289 2
72 293 1
72 294 6
72 296 1
72 298 3
72 301 1
72 302 3
73 74 3
73 75 1
73 76 44
73 78 6
73 79 26
73 81 23
73 93 172
73 99 1
73 108 200
73 113 1
73 116 1
73 117 2
73 118 30
73 121 29
73 122 4
73 126 3
73 130 4
73 133 1
73 134 3
73 138 1
73 154 1
73 164 23
73 168 1
73 170 1
73 185 2
73 190 6
73 191 21
73 192 1
73 206 1
73 207 30
73 208 21
73 210 48
73 211 1
73 212 1
73 217 1
73 223 1
73 226 1
73 230 4
73 236 49
73 239 1
73 240 3
73 243 1
73 246 2
73 251 1
73 252 1
73 254 4
73 256 2
73 257 4
73 260 75
73 263 1
73 264 2
73 265 26
73 266 1
73 269 1
73 271 4
73 272 31
73 276 18
73 278 2
73 279 2
73 281 1
73 282 3
74 75 104
74 76 170
74 78 102
74 79 193
74 81 1
74 85 1
74 93 3
74 99 1
74 102 36
74 104 1
74 108 1
74 112 1
74 117 1
74 118 3
74 122 188
74 126 1
74 130 3
74 134 1
74 154 1
74 164 2
74 185 1
74 187 2
74 191 3
74 192 3
74 206 1
74 207 4
74 208 5
74 210 1
74 212 1
74 214 3
74 217 3
74 218 5
74 219 2
74 223 1
74 225 1
74 226 1
74 230 2
74 233 1
74 236 6
74 240 38
74 243 1
74 244 28
74 247 1
74 253 2
74 254 67
74 256 1
74 257 2
74 264 1
74 265 2
74 266 1
74 267 39
74 268 32
74 269 2
74 270 40
74 271 1
74 272 2
74 274 1
74 276 2
74 278 41
74 279 3
74 285 1
74 298 1
75 76 223
75 78 96
75 79 160
75 81 4
75 88 1
75 93 30
75 99 1
75 106 2
75 112 1
75 113 2
75 116 31
75 117 41
75 118 2
75 119 1
75 120 3
75 121 1
75 122 184
75 123 2
75 126 70
75 130 4
75 164 1
75 185 24
75 187 1
75 190 28
75 192 1
75 207 5
75 208 2
75 212 1
75 214 38
75 219 1
75 220 1
75 223 3
75 226 2
75 230 56
75 236 6
75 239 43
75 240 9
75 243 30
75 246 1
75 251 39
75 252 1
75 254 1
75 257 36
75 264 29
75 269 1
75 270 1
75 271 39
75 279 38
76 78 109
76 79 223
76 80 8
76 81 29
76 84 9
76 88 12
76 92 1
76 93 2
76 99 18
76 102 1
76 106 31
76 108 4
76 112 1
76 113 14
76 116 1
76 117 1
76 118 66
76 119 5
76 120 12
76 121 37
76 122 309
76 123 14
76 126 6
76 130 11
76 133 1
76 138 1
76 153 20
76 154 1
76 164 21
76 190 1
76 191 29
76 192 25
76 206 40
76 207 26
76 208 23
76 210 30
76 211 1
76 212 12
76 217 1
76 218 3
76 219 1
76 223 3
76 225 7
76 226 28
76 230 2
76 233 2
76 235 7
76 236 45
76 239 19
76 240 7
76 243 4
76 244 2
76 246 2
76 247 1
76 248 1
76 251 31
76 252 4
76 253 2
76 254 19
76 256 1
76 257 1
76 260 42
76 264 4
76 265 25
76 266 1
76 267 24
76 268 1
76 269 3
76 270 2
76 271 1
76 272 38
76 274 9
76 276 26
76 282 2
77 82 2
77 83 2
77 85 1
77 89 2
77 90 2
77 94 1
77 95 3
77 98 2
77 101 3
77 107 1
77 110 1
77 115 1
77 140 1
77 142 2
77 143 1
77 152 1
77 155 1
77 160 6
77 161 1
77 162 1
77 173 1
77 178 2
77 180 1
77 181 2
77 188 1
77 202 1
77 228 1
77 234 4
77 241 1
77 242 3
77 258 1
77 270 1
77 294 1
78 79 75
78 81 3
78 93 55
78 106 1
78 108 4
78 116 18
78 117 44
78 118 3
78 119 1
78 120 1
78 121 1
78 122 218
78 123 1
78 126 64
78 130 1
78 134 1
78 135 1
78 164 2
78 185 33
78 187 1
78 190 18
78 191 2
78 206 1
78 207 2
78 208 2
78 210 1
78 211 6
78 212 1
78 214 20
78 217 1
78 218 1
78 223 1
78 230 64
78 239 64
78 240 3
78 243 20
78 246 1
78 248 3
78 251 31
78 253 1
78 254 3
78 257 28
78 260 1
78 264 23
78 266 1
78 268 2
78 269 1
78 271 44
78 272 2
78 276 1
78 278 2
78 279 47
78 282 3
79 80 3
79 81 1
79 84 3
79 92 1
79 93 3
79 99 53
79 102 1
79 104 55
79 106 3
79 108 20
79 112 41
79 113 3
79 117 1
79 118 4
79 119 1
79 120 1
79 122 288
79 126 1
79 130 2
79 134 75
79 139 58
79 151 1
79 154 3
79 164 2
79 187 1
79 190 2
79 191 2
79 192 64
79 207 6
79 208 7
79 212 2
79 214 1
79 218 62
79 219 3
79 222 1
79 223 3
79 225 47
79 226 1
79 233 1
79 235 59
79 236 4
79 239 1
79 240 3
79 243 4
79 246 79
79 247 1
79 251 1
79 253 24
79 254 6
79 256 2
79 257 3
79 260 4
79 261 68
79 263 2
79 264 1
79 265 6
79 266 66
79 269 3
79 271 1
79 272 3
79 273 2
79 274 71
79 275 1
79 282 1
80 81 202
80 84 194
80 88 214
80 92 90
80 99 243
80 102 177
80 104 93
80 106 287
80 112 92
80 113 236
80 116 117
80 117 193
80 118 237
80 119 166
80 120 194
80 123 366
80 124 46
80 126 3
80 130 86
80 138 1
80 151 1
80 164 1
80 168 27
80 170 20
80 188 1
80 190 2
80 191 1
80 206 1
80 208 8
80 210 1
80 211 38
80 212 25
80 217 55
80 220 2
80 222 1
80 223 39
80 226 24
80 230 1
80 235 1
80 236 1
80 239 41
80 243 44
80 247 1
80 252 45
80 255 21
80 257 1
80 260 1
80 264 1
80 266 2
80 269 4
80 271 1
80 273 26
80 274 1
80 276 1
80 282 7
81 84 355
81 88 293
81 92 278
81 99 416
81 102 264
81 104 237
81 106 425
81 108 1
81 112 173
81 113 215
81 116 232
81 117 265
81 118 218
81 119 285
81 120 252
81 121 21
81 122 2
81 123 371
81 126 8
81 130 26
81 134 2
81 153 5
81 154 5
81 164 30
81 185 1
81 187 1
81 188 1
81 190 1
81 191 24
81 192 2
81 206 2
81 207 38
81 208 70
81 210 24
81 212 4
81 218 1
81 223 2
81 226 12
81 230 69
81 233 1
81 235 1
81 236 29
81 239 6
81 240 3
81 243 1
81 244 10
81 247 13
81 248 1
81 251 2
81 252 1
81 254 1
81 256 1
81 257 2
81 260 25
81 263 1
81 264 1
81 265 35
81 267 1
81 268 2
81 269 6
81 270 1
81 271 4
81 272 22
81 275 2
81 276 12
82 83 325
82 85 310
82 86 168
82 89 375
82 94 89
82 95 282
82 96 331
82 97 391
82 98 353
82 100 249
82 101 581
82 103 328
82 105 336
82 107 237
82 109 179
82 110 213
82 114 450
82 115 277
82 131 1
82 132 1
82 136 1
82 137 1
82 142 1
82 144 12
82 149 1
82 158 1
82 160 1
82 161 1
82 162 1
82 169 4
82 172 1
82 173 1
82 178 1
82 179 1
82 202 1
82 203 7
82 205 2
82 209 3
82 215 205
82 221 1
82 224 1
82 227 3
82 229 1
82 232 4
82 234 6
82 237 2
82 242 1
82 245 1
82 249 2
82 259 1
82 273 1
82 283 1
82 285 5
82 286 1
82 287 3
82 289 1
82 293 2
82 296 1
82 298 2
83 85 231
83 86 158
83 89 221
83 90 1
83 94 84
83 95 276
83 96 341
83 97 398
83 98 252
83 100 220
83 101 319
83 103 333
83 105 328
83 107 207
83 109 248
83 110 238
83 114 331
83 115 335
83 127 1
83 137 1
83 142 1
83 144 10
83 149 1
83 158 7
83 160 2
83 169 4
83 172 1
83 179 1
83 182 1
83 183 1
83 196 2
83 198 2
83 201 1
83 202 2
83 203 6
83 205 1
83 209 4
83 215 88
83 221 1
83 224 1
83 227 2
83 232 4
83 234 3
83 237 1
83 241 3
83 242 3
83 245 2
83 249 1
83 283 1
83 285 8
83 286 1
83 287 4
83 288 4
83 289 3
83 291 1
83 292 1
83 293 2
83 298 3
84 88 409
84 92 410
84 99 384
84 102 458
84 104 250
84 106 413
84 112 199
84 113 283
84 116 324
84 117 226
84 118 136
84 119 277
84 120 403
84 123 403
84 126 4
84 130 22
84 135 55
84 153 16
84 154 57
84 186 1
84 187 36
84 188 1
84 191 2
84 192 4
84 206 17
84 207 1
84 208 7
84 212 3
84 217 10
84 223 71
84 225 1
84 226 67
84 230 24
84 235 4
84 236 5
84 239 22
84 240 4
84 244 14
84 247 104
84 248 68
84 251 10
84 252 3
84 254 8
84 256 67
84 257 1
84 260 2
84 263 64
84 267 2
84 269 89
84 270 1
84 271 2
84 272 7
84 274 2
84 276 1
85 86 161
85 89 462
85 94 64
85 95 203
85 96 400
85 97 251
85 98 278
85 100 179
85 101 375
85 103 288
85 105 367
85 107 132
85 109 263
85 110 116
85 114 318
85 115 239
85 125 1
85 127 1
85 129 1
85 131 1
85 132 1
85 142 6
85 143 10
85 144 5
85 148 5
85 149 39
85 152 11
85 155 1
85 156 6
85 158 10
85 160 27
85 161 1
85 163 5
85 169 6
85 172 2
85 174 1
85 178 1
85 179 1
85 181 15
85 182 1
85 183 19
85 184 2
85 186 4
85 195 3
85 196 2
85 197 26
85 201 3
85 202 56
85 203 25
85 205 11
85 209 12
85 215 146
85 224 1
85 227 10
85 228 1
85 232 19
85 234 9
85 241 1
85 242 4
85 245 3
85 249 2
85 258 1
85 259 1
85 283 4
85 285 22
85 286 1
85 287 2
85 288 8
85 289 1
85 292 1
85 293 3
85 296 1
85 298 18
85 301 7
85 302 2
86 89 137
86 94 5
86 95 417
86 96 126
86 97 437
86 98 118
86 100 243
86 101 118
86 103 239
86 105 477
86 107 3
86 109 95
86 110 279
86 114 185
86 115 409
86 131 3
86 132 2
86 137 1
86 142 1
86 143 4
86 144 5
86 149 12
86 152 1
86 158 9
86 160 4
86 162 1
86 169 3
86 172 6
86 178 1
86 179 1
86 181 4
86 183 3
86 196 4
86 198 3
86 201 1
86 202 12
86 203 11
86 205 1
86 209 7
86 215 117
86 221 6
86 224 1
86 227 4
86 228 3
86 229 7
86 232 2
86 234 4
86 241 5
86 242 3
86 245 3
86 249 1
86 258 1
86 259 1
86 283 4
86 285 9
86 286 2
86 287 1
86 288 2
86 289 3
86 291 1
86 296 2
86 298 6
86 302 1
87 89 1
87 95 1
87 115 2
87 125 24
87 129 41
87 133 67
87 141 1
87 142 2
87 143 9
87 145 2
87 146 76
87 148 370
87 152 74
87 156 251
87 157 11
87 160 1
87 161 4
87 163 341
87 166 4
87 167 189
87 171 2
87 174 294
87 175 4
87 176 142
87 177 22
87 180 7
87 181 3
87 183 2
87 184 219
87 186 8
87 188 20
87 189 26
87 196 3
87 197 241
87 202 1
87 203 1
87 242 1
87 245 1
87 286 1
87 294 1
87 295 201
87 296 1
87 297 30
87 299 114
87 301 229
87 302 286
88 92 274
88 99 331
88 102 347
88 104 226
88 106 313
88 112 159
88 113 183
88 116 265
88 117 171
88 118 187
88 119 161
88 120 270
88 123 223
88 124 61
88 126 4
88 130 46
88 135 1
88 137 1
88 140 1
88 153 6
88 154 2
88 162 1
88 168 30
88 170 24
88 187 1
88 190 1
88 191 2
88 192 6
88 206 17
88 207 1
88 208 4
88 210 1
88 211 23
88 212 35
88 214 1
88 217 1
88 223 5
88 225 2
88 226 18
88 228 1
88 233 1
88 235 4
88 236 5
88 239 9
88 240 10
88 243 3
88 244 4
88 245 1
88 247 8
88 248 2
88 251 11
88 252 49
88 253 5
88 254 19
88 255 37
88 257 2
88 260 4
88 261 1
88 264 17
88 265 2
88 267 6
88 268 1
88 269 1
88 270 3
88 271 1
88 272 10
88 273 40
88 274 6
88 275 40
88 276 1
88 278 1
88 279 1
88 281 1
88 282 7
89 94 315
89 95 302
89 96 289
89 97 455
89 98 198
89 100 142
89 101 433
89 103 344
89 105 456
89 107 286
89 109 122
89 110 198
89 114 270
89 115 311
89 125 1
89 127 1
89 129 1
89 131 2
89 132 2
89 136 1
89 137 2
89 141 1
89 142 28
89 143 7
89 144 26
89 148 5
89 149 40
89 152 7
89 155 1
89 156 7
89 158 5
89 159 1
89 160 35
89 161 2
89 162 1
89 163 14
89 169 5
89 172 2
89 173 1
89 174 2
89 175 1
89 178 1
89 180 1
89 181 15
89 182 2
89 183 28
89 184 2
89 186 8
89 188 1
89 189 2
89 195 13
89 196 2
89 197 9
89 198 3
89 201 1
89 202 48
89 203 23
89 205 17
89 209 15
89 215 153
89 221 1
89 224 4
89 227 2
89 228 4
89 232 12
89 234 7
89 241 4
89 242 3
89 245 4
89 249 1
89 258 1
89 259 1
89 283 3
89 285 17
89 286 2
89 287 4
89 288 2
89 289 3
89 291 1
89 293 8
89 296 1
89 298 23
89 301 10
89 302 2
90 95 1
90 141 1
90 158 2
90 167 1
90 169 1
90 180 5
90 181 1
90 196 1
90 203 1
90 221 1
90 227 1
90 228 1
90 242 2
90 273 2
90 285 2
91 108 2
91 122 1
92 99 341
92 102 245
92 104 70
92 106 371
92 112 92
92 113 220
92 116 252
92 117 229
92 118 140
92 119 247
92 120 224
92 123 380
92 126 4
92 130 40
92 154 57
92 187 15
92 192 1
92 208 2
92 217 3
92 223 28
92 226 51
92 230 18
92 235 1
92 236 1
92 239 21
92 240 2
92 244 15
92 247 26
92 248 14
92 251 1
92 255 1
92 256 25
92 257 1
92 263 22
92 269 69
93 106 2
93 108 168
93 116 46
93 117 35
93 121 1
93 122 6
93 126 55
93 133 1
93 154 2
93 164 1
93 185 25
93 190 23
93 206 1
93 208 2
93 210 1
93 220 1
93 223 1
93 226 1
93 230 69
93 239 80
93 240 1
93 243 12
93 246 1
93 253 1
93 254 4
93 256 2
93 257 39
93 264 30
93 266 1
93 269 1
93 271 62
93 279 33
93 281 1
93 282 1
94 95 178
94 96 121
94 97 271
94 98 40
94 100 43
94 101 136
94 103 91
94 105 197
94 107 6
94 109 106
94 110 107
94 114 142
94 115 173
94 127 1
94 131 2
94 133 1
94 136 2
94 140 1
94 142 1
94 144 5
94 149 3
94 155 1
94 158 2
94 159 1
94 160 1
94 162 1
94 166 2
94 169 2
94 172 1
94 174 1
94 178 1
94 179 1
94 180 1
94 182 1
94 183 4
94 196 1
94 198 1
94 201 1
94 204 2
94 205 1
94 209 5
94 215 29
94 227 2
94 228 1
94 232 1
94 234 2
94 237 1
94 241 1
94 245 2
94 249 1
94 259 1
94 285 4
94 286 2
94 289 6
94 291 1
94 292 1
94 293 3
94 294 1
94 296 2
94 297 1
95 96 202
95 97 378
95 98 178
95 100 374
95 101 306
95 103 436
95 105 423
95 107 286
95 109 245
95 110 239
95 114 311
95 115 415
95 125 1
95 131 3
95 132 1
95 136 4
95 137 2
95 142 2
95 143 1
95 144 21
95 149 30
95 152 4
95 155 1
95 157 1
95 158 10
95 159 3
95 160 23
95 161 1
95 162 1
95 163 1
95 166 1
95 169 4
95 170 1
95 172 6
95 173 1
95 174 2
95 178 1
95 179 4
95 180 1
95 181 4
95 182 1
95 183 10
95 184 1
95 186 1
95 188 2
95 195 1
95 196 3
95 197 2
95 198 2
95 201 3
95 202 27
95 203 29
95 205 4
95 209 16
95 215 204
95 221 2
95 224 4
95 227 39
95 228 2
95 229 4
95 231 2
95 232 17
95 234 4
95 237 2
95 241 4
95 242 30
95 245 5
95 249 1
95 258 1
95 259 1
95 270 1
95 283 3
95 284 1
95 285 30
95 287 7
95 288 20
95 289 3
95 291 2
95 292 3
95 293 43
95 296 2
95 297 1
95 298 27
95 301 1
96 97 377
96 98 243
96 100 173
96 101 394
96 103 398
96 105 290
96 107 252
96 109 231
96 110 290
96 114 544
96 115 274
96 131 2
96 132 2
96 140 1
96 142 3
96 144 14
96 149 6
96 155 1
96 157 1
96 158 12
96 160 6
96 162 2
96 169 4
96 172 3
96 179 1
96 182 1
96 183 4
96 188 1
96 196 3
96 198 2
96 202 5
96 203 9
96 205 1
96 209 11
96 215 126
96 221 3
96 224 1
96 227 10
96 228 4
96 229 2
96 231 1
96 232 7
96 234 8
96 237 2
96 242 10
96 245 2
96 249 1
96 259 1
96 283 4
96 284 1
96 285 4
96 286 4
96 287 6
96 288 6
96 289 2
96 292 1
96 293 8
96 297 1
96 298 2
97 98 261
97 100 361
97 101 434
97 103 571
97 105 551
97 107 405
97 109 295
97 110 222
97 114 442
97 115 376
97 125 1
97 127 2
97 131 3
97 132 1
97 133 1
97 137 3
97 142 3
97 144 14
97 149 7
97 156 1
97 158 10
97 160 3
97 161 1
97 162 2
97 169 4
97 172 2
97 174 1
97 178 2
97 179 2
97 181 1
97 182 1
97 183 3
97 184 1
97 186 1
97 188 1
97 196 3
97 198 3
97 201 1
97 202 9
97 203 10
97 205 3
97 209 7
97 215 159
97 224 1
97 227 27
97 228 3
97 231 1
97 232 7
97 234 7
97 237 1
97 241 1
97 242 6
97 245 3
97 249 3
97 258 1
97 259 1
97 273 1
97 283 6
97 284 4
97 285 7
97 286 3
97 287 7
97 288 10
97 289 1
97 291 1
97 293 23
97 296 1
97 298 6
98 100 90
98 101 221
98 103 146
98 105 213
98 107 69
98 109 126
98 110 99
98 114 326
98 115 224
98 127 1
98 131 3
98 136 1
98 142 2
98 143 4
98 144 12
98 149 24
98 152 2
98 156 1
98 158 4
98 160 12
98 162 2
98 163 8
98 169 1
98 174 1
98 178 1
98 181 8
98 183 3
98 184 1
98 186 4
98 189 1
98 196 3
98 197 3
98 198 1
98 201 1
98 202 32
98 203 41
98 205 3
98 209 4
98 215 112
98 221 1
98 224 2
98 227 6
98 228 1
98 229 2
98 232 2
98 234 2
98 241 1
98 242 7
98 258 1
98 283 1
98 285 24
98 287 1
98 288 2
98 289 1
98 292 1
98 296 1
98 298 18
98 301 3
99 102 391
99 104 367
99 106 377
99 108 1
99 112 236
99 113 233
99 116 391
99 117 263
99 118 223
99 119 311
99 120 317
99 121 1
99 122 53
99 123 339
99 126 7
99 130 21
99 134 59
99 135 1
99 138 2
99 139 74
99 140 1
99 153 20
99 154 3
99 185 1
99 186 1
99 187 1
99 188 1
99 190 2
99 191 1
99 192 67
99 206 12
99 207 4
99 208 11
99 212 4
99 217 1
99 218 68
99 223 5
99 225 36
99 226 15
99 230 15
99 233 2
99 235 77
99 236 4
99 239 15
99 240 5
99 243 1
99 244 16
99 246 67
99 247 39
99 248 3
99 251 10
99 252 8
99 253 43
99 254 10
99 256 2
99 260 2
99 261 58
99 264 4
99 265 3
99 266 60
99 267 4
99 269 6
99 270 1
99 271 1
99 272 1
99 274 59
99 275 1
99 279 1
100 101 199
100 103 310
100 105 318
100 107 114
100 109 229
100 110 213
100 114 214
100 115 256
100 127 1
100 131 3
100 136 1
100 144 4
100 149 1
100 158 3
100 160 2
100 166 1
100 169 5
100 172 3
100 174 1
100 178 1
100 179 1
100 182 1
100 183 1
100 196 2
100 198 2
100 201 1
100 202 1
100 203 2
100 205 1
100 209 3
100 215 140
100 221 4
100 227 2
100 228 1
100 229 3
100 232 2
100 234 3
100 237 1
100 241 1
100 242 7
100 245 3
100 249 2
100 258 1
100 283 1
100 285 7
100 286 1
100 287 4
100 288 5
100 289 1
100 291 1
100 293 2
100 298 3
101 103 299
101 105 372
101 107 282
101 109 158
101 110 215
101 114 430
101 115 330
101 125 1
101 127 1
101 132 1
101 136 1
101 144 23
101 149 2
101 158 2
101 159 1
101 160 1
101 162 1
101 169 4
101 172 2
101 178 1
101 179 1
101 183 1
101 195 1
101 198 1
101 201 1
101 202 1
101 203 6
101 209 2
101 215 183
101 221 1
101 227 2
101 228 1
101 232 4
101 234 2
101 241 1
101 249 1
101 259 1
101 283 1
101 285 7
101 287 3
101 292 2
101 293 2
101 296 2
101 298 1
102 104 209
102 106 375
102 112 110
102 113 180
102 116 370
102 117 225
102 118 160
102 119 178
102 120 233
102 121 1
102 122 1
102 123 239
102 126 11
102 130 9
102 153 1
102 154 1
102 164 1
102 186 1
102 187 2
102 190 1
102 191 1
102 206 1
102 207 3
102 208 8
102 210 1
102 212 3
102 217 4
102 223 5
102 226 12
102 230 8
102 235 2
102 236 6
102 239 11
102 240 36
102 243 1
102 244 48
102 247 36
102 251 2
102 252 1
102 254 36
102 256 1
102 257 1
102 260 1
102 263 1
102 264 1
102 267 21
102 268 15
102 269 4
102 270 25
102 271 1
102 272 2
102 274 1
102 276 1
102 278 30
103 105 531
103 107 237
103 109 205
103 110 250
103 114 415
103 115 392
103 130 1
103 144 8
103 149 2
103 158 3
103 160 1
103 169 5
103 174 1
103 179 1
103 183 1
103 196 1
103 202 2
103 203 3
103 209 2
103 215 160
103 227 1
103 232 2
103 234 3
103 241 1
103 242 5
103 245 1
103 283 1
103 285 2
103 287 2
103 288 1
103 293 1
103 298 1
104 106 358
104 108 1
104 112 96
104 113 214
104 116 191
104 117 246
104 118 160
104 119 249
104 120 248
104 122 61
104 123 279
104 126 2
104 130 7
104 134 57
104 138 8
104 151 6
104 154 4
104 168 1
104 185 1
104 188 1
104 191 1
104 192 75
104 200 1
104 206 5
104 208 3
104 212 3
104 217 2
104 218 71
104 223 2
104 225 51
104 226 8
104 230 24
104 233 6
104 235 75
104 236 1
104 239 8
104 240 7
104 243 1
104 244 1
104 246 75
104 247 1
104 251 2
104 252 4
104 253 22
104 254 4
104 256 1
104 257 1
104 260 2
104 261 47
104 264 2
104 265 5
104 266 65
104 269 6
104 271 1
104 272 3
104 274 71
104 278 1
105 107 426
105 109 292
105 110 327
105 114 384
105 115 483
105 130 1
105 131 1
105 132 1
105 137 3
105 142 1
105 144 12
105 146 1
105 149 2
105 158 6
105 160 3
105 162 1
105 169 6
105 178 1
105 179 1
105 183 2
105 195 1
105 196 1
105 198 1
105 201 2
105 202 1
105 203 8
105 205 3
105 209 5
105 215 163
105 221 1
105 227 2
105 228 2
105 229 1
105 231 1
105 232 3
105 234 6
105 242 4
105 245 2
105 249 1
105 283 2
105 284 1
105 285 8
105 287 3
105 288 2
105 289 5
105 291 1
105 292 1
105 293 1
105 298 1
106 108 1
106 112 451
106 113 395
106 116 305
106 117 341
106 118 232
106 119 453
106 120 561
106 122 3
106 123 431
106 126 6
106 130 12
106 135 38
106 153 7
106 154 51
106 186 1
106 187 32
106 192 3
106 206 4
106 207 1
106 208 5
106 212 2
106 223 54
106 225 1
106 226 46
106 230 25
106 235 7
106 236 5
106 239 8
106 240 6
106 243 1
106 244 5
106 247 43
106 248 55
106 251 8
106 252 5
106 254 2
106 256 53
106 257 1
106 260 1
106 263 54
106 264 3
106 266 3
106 267 3
106 269 74
106 271 1
106 272 3
106 274 2
106 278 1
107 109 126
107 110 248
107 114 302
107 115 375
107 132 1
107 136 3
107 137 2
107 142 1
107 144 4
107 149 10
107 157 1
107 158 6
107 159 2
107 160 4
107 162 7
107 163 1
107 169 4
107 172 1
107 173 1
107 179 3
107 181 1
107 183 7
107 186 1
107 195 1
107 196 6
107 198 6
107 201 7
107 202 7
107 203 14
107 205 1
107 209 6
107 215 93
107 227 27
107 228 1
107 232 3
107 234 6
107 242 5
107 245 1
107 255 1
107 284 1
107 285 13
107 286 2
107 287 4
107 288 5
107 289 2
107 292 9
107 296 10
107 298 3
108 112 1
108 113 1
108 119 2
108 120 1
108 121 1
108 122 7
108 123 1
108 124 2
108 126 1
108 134 4
108 135 1
108 138 7
108 139 4
108 140 3
108 151 4
108 154 3
108 164 2
108 168 3
108 170 1
108 185 1
108 190 2
108 191 1
108 200 1
108 206 8
108 207 1
108 210 1
108 211 2
108 212 6
108 213 1
108 217 1
108 220 2
108 225 5
108 243 3
108 244 1
108 246 2
108 248 2
108 252 5
108 253 3
108 254 8
108 255 2
108 256 8
108 257 3
108 260 1
108 261 3
108 263 2
108 264 2
108 265 6
108 266 2
108 267 1
108 268 1
108 269 6
108 270 1
108 271 3
108 272 2
108 273 2
108 274 4
108 278 2
108 279 1
108 281 1
108 282 2
109 110 179
109 114 374
109 115 312
109 127 2
109 132 2
109 136 1
109 137 2
109 144 7
109 149 3
109 158 4
109 159 2
109 160 2
109 162 1
109 169 2
109 172 2
109 179 1
109 182 1
109 183 3
109 198 2
109 202 1
109 203 4
109 205 2
109 209 4
109 215 97
109 221 1
109 224 1
109 227 4
109 228 2
109 229 3
109 232 3
109 234 2
109 241 2
109 242 1
109 245 1
109 258 1
109 259 1
109 283 1
109 285 2
109 286 3
109 287 3
109 288 2
109 289 2
109 291 2
109 292 1
109 296 1
109 298 2
110 114 190
110 115 281
110 125 1
110 127 1
110 131 1
110 132 2
110 133 1
110 136 2
110 137 2
110 142 4
110 144 216
110 149 94
110 152 1
110 155 1
110 157 1
110 158 207
110 160 225
110 166 1
110 169 119
110 172 3
110 174 1
110 180 1
110 183 2
110 195 1
110 198 2
110 201 1
110 202 183
110 203 97
110 204 12
110 205 2
110 209 203
110 220 1
110 221 3
110 224 1
110 227 158
110 229 7
110 231 3
110 232 171
110 234 222
110 241 1
110 242 90
110 245 7
110 258 2
110 259 1
110 283 40
110 285 140
110 286 1
110 287 110
110 288 137
110 289 2
110 291 1
110 292 1
110 293 98
110 294 1
110 295 1
110 296 1
110 297 1
110 298 117
110 302 1
112 113 173
112 116 111
112 117 158
112 118 83
112 119 173
112 120 274
112 122 39
112 123 141
112 126 2
112 130 4
112 134 59
112 154 4
112 188 1
112 190 3
112 191 1
112 192 36
112 206 1
112 207 1
112 210 1
112 212 2
112 217 1
112 218 68
112 223 4
112 225 47
112 226 7
112 230 1
112 235 46
112 236 1
112 239 1
112 243 1
112 244 1
112 246 70
112 247 1
112 251 3
112 252 1
112 253 45
112 254 2
112 256 2
112 257 2
112 260 5
112 261 42
112 264 1
112 265 6
112 266 66
112 269 9
112 271 1
112 274 61
112 278 1
113 116 107
113 117 195
113 118 275
113 119 208
113 120 305
113 122 2
113 123 341
113 126 7
113 130 5
113 135 35
113 138 1
113 154 39
113 164 1
113 183 1
113 187 41
113 190 1
113 192 2
113 207 5
113 208 4
113 212 3
113 213 1
113 214 4
113 223 82
113 226 55
113 230 1
113 233 1
113 235 2
113 236 8
113 239 7
113 240 6
113 243 2
113 244 3
113 246 1
113 247 43
113 248 55
113 251 3
113 256 64
113 263 55
113 266 2
113 269 85
113 270 1
113 278 1
114 115 402
114 127 1
114 132 1
114 136 2
114 137 1
114 142 1
114 144 20
114 149 1
114 158 5
114 159 2
114 160 2
114 169 6
114 172 2
114 178 1
114 179 2
114 182 1
114 183 2
114 195 1
114 202 2
114 203 8
114 209 3
114 215 121
114 227 2
114 228 1
114 229 2
114 231 1
114 232 3
114 234 2
114 241 1
114 242 4
114 245 3
114 249 1
114 255 1
114 259 1
114 283 1
114 285 3
114 286 1
114 287 5
114 289 2
114 291 1
114 292 2
114 293 2
114 296 1
114 298 5
115 125 1
115 127 4
115 129 1
115 131 5
115 132 3
115 136 2
115 137 1
115 141 1
115 142 4
115 143 2
115 144 12
115 148 3
115 149 46
115 152 4
115 155 1
115 156 1
115 158 13
115 159 3
115 160 24
115 161 1
115 162 3
115 163 2
115 166 1
115 169 10
115 172 3
115 173 1
115 174 2
115 178 2
115 179 2
115 181 4
115 182 1
115 183 13
115 184 1
115 186 3
115 188 2
115 195 2
115 196 6
115 197 6
115 198 3
115 199 1
115 201 7
115 202 26
115 203 41
115 205 2
115 209 18
115 215 145
115 221 9
115 224 4
115 227 30
115 228 1
115 229 9
115 231 4
115 232 26
115 234 7
115 237 3
115 241 2
115 242 15
115 245 10
115 249 2
115 258 3
115 259 1
115 275 1
115 283 6
115 284 3
115 285 28
115 286 3
115 287 5
115 288 14
115 289 5
115 291 3
115 292 4
115 293 13
115 294 1
115 296 1
115 298 17
115 301 3
116 117 249
116 118 77
116 119 151
116 120 132
116 121 1
116 123 194
116 126 57
116 130 11
116 138 1
116 151 1
116 154 2
116 185 22
116 187 1
116 190 20
116 191 1
116 207 1
116 208 4
116 210 1
116 212 1
116 214 16
116 217 4
116 223 2
116 226 12
116 230 48
116 235 5
116 236 1
116 239 61
116 240 14
116 243 13
116 244 3
116 247 54
116 248 2
116 251 18
116 257 53
116 260 1
116 263 1
116 264 18
116 269 2
116 271 71
116 279 20
117 118 206
117 119 184
117 120 242
117 121 1
117 122 2
117 123 242
117 126 67
117 130 3
117 134 1
117 135 1
117 139 1
117 154 1
117 185 43
117 190 38
117 192 1
117 207 2
117 208 4
117 210 1
117 212 4
117 214 40
117 223 2
117 226 2
117 230 68
117 236 4
117 239 51
117 240 3
117 243 30
117 244 12
117 246 4
117 247 4
117 248 2
117 251 52
117 256 2
117 257 37
117 261 1
117 264 31
117 265 1
117 266 1
117 267 1
117 268 15
117 269 2
117 270 1
117 271 51
117 278 2
117 279 47
118 119 182
118 120 149
118 121 50
118 122 3
118 123 259
118 126 4
118 130 4
118 164 19
118 185 1
118 190 1
118 191 47
118 192 2
118 207 22
118 208 18
118 210 27
118 212 1
118 213 1
118 217 1
118 218 1
118 219 1
118 220 1
118 223 2
118 225 1
118 226 2
118 230 2
118 235 1
118 236 29
118 239 3
118 240 3
118 243 1
118 244 1
118 247 2
118 248 1
118 251 2
118 252 2
118 254 1
118 256 1
118 257 1
118 260 37
118 264 2
118 265 25
118 267 2
118 271 4
118 272 18
118 274 1
118 276 31
118 278 2
118 282 1
119 120 325
119 123 315
119 126 7
119 130 5
119 134 1
119 135 40
119 153 3
119 154 42
119 187 29
119 191 1
119 192 3
119 206 3
119 207 1
119 208 7
119 212 1
119 217 1
119 223 66
119 225 1
119 226 52
119 230 16
119 235 3
119 236 3
119 239 3
119 240 2
119 243 2
119 244 15
119 247 47
119 248 56
119 251 7
119 252 6
119 253 1
119 254 3
119 256 56
119 263 48
119 264 2
119 265 3
119 267 2
119 269 88
119 271 4
119 272 1
120 122 3
120 123 326
120 126 3
120 130 8
120 135 25
120 153 2
120 154 31
120 187 19
120 191 1
120 192 5
120 206 6
120 207 2
120 208 2
120 212 3
120 217 1
120 223 52
120 225 1
120 226 52
120 235 4
120 236 3
120 239 3
120 240 8
120 243 2
120 244 6
120 247 32
120 248 38
120 251 6
120 252 7
120 253 1
120 254 18
120 256 50
120 260 1
120 263 38
120 264 4
120 265 1
120 266 1
120 267 2
120 269 60
120 270 2
120 272 6
120 274 3
120 275 1
121 122 2
121 124 159
121 130 2
121 151 1
121 164 19
121 168 4
121 170 1
121 185 2
121 190 1
121 191 56
121 200 3
121 207 16
121 208 15
121 210 32
121 211 3
121 212 1
121 220 1
121 233 1
121 236 47
121 240 1
121 243 2
121 251 1
121 252 2
121 255 2
121 256 2
121 257 2
121 260 35
121 264 3
121 265 20
121 268 1
121 271 2
121 272 26
121 273 1
121 274 1
121 275 1
121 276 45
121 281 1
121 282 1
122 126 1
122 130 1
122 133 1
122 134 66
122 138 2
122 139 80
122 151 1
122 154 1
122 164 4
122 185 1
122 187 1
122 190 1
122 191 3
122 192 55
122 206 1
122 207 1
122 208 2
122 210 1
122 211 1
122 212 3
122 217 1
122 218 63
122 219 3
122 222 1
122 223 3
122 225 72
122 226 1
122 230 2
122 233 7
122 235 47
122 236 2
122 240 2
122 244 1
122 246 87
122 252 1
122 253 23
122 254 6
122 257 1
122 260 3
122 261 79
122 264 1
122 265 7
122 266 54
122 267 3
122 268 2
122 269 3
122 270 2
122 271 1
122 272 1
122 274 61
122 275 1
122 278 1
122 279 1
122 282 2
123 126 8
123 130 16
123 135 57
123 138 1
123 153 10
123 154 59
123 164 1
123 186 1
123 187 21
123 188 1
123 191 3
123 192 3
123 206 4
123 207 2
123 208 6
123 212 6
123 223 53
123 225 1
123 226 55
123 230 25
123 233 1
123 235 3
123 236 4
123 239 6
123 240 6
123 243 1
123 244 6
123 246 5
123 247 37
123 248 30
123 251 7
123 252 1
123 254 5
123 256 54
123 263 49
123 264 2
123 267 1
123 269 89
123 271 1
123 272 5
123 274 1
123 276 1
124 130 59
124 135 1
124 138 2
124 140 1
124 151 1
124 154 2
124 164 5
124 168 64
124 170 41
124 185 1
124 187 2
124 190 1
124 191 1
124 192 1
124 200 1
124 206 3
124 211 55
124 212 53
124 220 1
124 222 3
124 225 1
124 246 1
124 252 46
124 254 1
124 255 40
124 256 1
124 257 1
124 261 1
124 263 1
124 264 1
124 266 3
124 269 1
124 272 1
124 273 54
124 274 1
124 275 42
124 276 1
124 278 2
124 279 2
124 281 1
124 282 33
125 129 21
125 131 2
125 133 1
125 141 119
125 142 3
125 143 128
125 145 50
125 146 2
125 148 19
125 149 1
125 152 8
125 155 122
125 156 21
125 157 123
125 160 2
125 161 111
125 163 7
125 165 196
125 166 99
125 167 1
125 171 63
125 173 1
125 174 16
125 175 47
125 180 137
125 181 128
125 183 1
125 184 28
125 186 79
125 188 110
125 189 105
125 194 47
125 195 3
125 196 3
125 197 15
125 199 1
125 201 3
125 202 1
125 203 1
125 205 1
125 221 1
125 224 1
125 227 1
125 241 1
125 242 1
125 245 1
125 285 1
125 286 1
125 290 40
125 294 152
125 296 1
125 297 123
125 299 2
125 301 1
125 302 15
126 130 456
126 164 4
126 185 66
126 186 1
126 190 44
126 207 469
126 208 427
126 210 1
126 211 1
126 212 425
126 213 1
126 214 420
126 217 329
126 218 1
126 219 1
126 222 1
126 223 446
126 226 509
126 230 640
126 235 397
126 236 413
126 239 575
126 240 482
126 243 452
126 244 413
126 247 403
126 251 655
126 254 1
126 256 1
126 257 55
126 264 47
126 267 1
126 268 10
126 269 1
126 271 72
126 272 4
126 279 77
126 282 2
127 131 94
127 132 317
127 136 5
127 137 227
127 142 144
127 144 1
127 158 1
127 160 1
127 162 2
127 172 183
127 173 3
127 178 1
127 179 3
127 183 7
127 188 1
127 195 3
127 196 2
127 198 2
127 199 87
127 201 2
127 205 4
127 221 204
127 224 355
127 227 2
127 228 143
127 229 538
127 231 427
127 234 2
127 237 98
127 241 44
127 245 170
127 249 114
127 258 54
127 259 98
127 284 1
127 286 1
127 288 1
127 289 22
127 292 1
127 296 2
129 131 2
129 132 3
129 133 56
129 141 3
129 142 3
129 143 16
129 145 8
129 146 60
129 148 389
129 150 41
129 152 63
129 156 256
129 157 10
129 161 1
129 163 255
129 166 7
129 167 225
129 171 7
129 173 4
129 174 253
129 175 4
129 176 151
129 180 1
129 181 4
129 183 1
129 184 248
129 186 27
129 188 8
129 189 20
129 194 2
129 196 2
129 197 289
129 201 3
129 202 1
129 224 2
129 241 1
129 245 2
129 286 4
129 289 2
129 290 1
129 294 5
129 295 207
129 296 4
129 297 31
129 299 139
129 301 245
129 302 176
130 132 1
130 138 2
130 140 1
130 151 2
130 153 4
130 164 1
130 168 37
130 170 32
130 185 1
130 187 3
130 190 3
130 191 1
130 192 4
130 206 13
130 207 206
130 208 304
130 210 1
130 211 44
130 212 257
130 214 186
130 217 375
130 218 1
130 220 3
130 223 202
130 225 4
130 226 420
130 229 1
130 230 286
130 233 1
130 235 310
130 236 263
130 239 516
130 240 369
130 243 336
130 244 304
130 247 396
130 251 297
130 252 51
130 253 2
130 254 1
130 255 29
130 256 1
130 257 3
130 260 2
130 263 1
130 264 2
130 265 1
130 266 1
130 268 2
130 269 2
130 270 1
130 271 4
130 272 2
130 273 35
130 275 35
130 276 1
130 278 2
130 279 1
130 281 3
130 282 6
131 132 208
131 136 3
131 137 286
131 141 1
131 142 163
131 143 1
131 144 3
131 148 4
131 149 1
131 152 2
131 156 8
131 157 1
131 158 1
131 159 10
131 160 10
131 161 1
131 162 5
131 163 1
131 169 3
131 172 232
131 173 13
131 174 1
131 178 3
131 179 8
131 180 1
131 182 17
131 183 26
131 188 2
131 189 5
131 195 12
131 196 7
131 197 1
131 198 5
131 199 108
131 201 23
131 202 1
131 203 1
131 204 1
131 205 3
131 209 2
131 215 1
131 221 297
131 224 308
131 227 2
131 228 270
131 229 457
131 231 237
131 234 2
131 237 125
131 241 280
131 245 259
131 249 188
131 258 162
131 259 177
131 284 11
131 285 1
131 286 3
131 288 1
131 289 13
131 291 1
131 292 3
131 293 1
131 296 5
131 297 1
131 301 1
132 136 9
132 137 312
132 141 1
132 142 243
132 143 2
132 144 1
132 148 4
132 152 1
132 156 16
132 159 7
132 160 5
132 161 1
132 162 3
132 163 5
132 169 2
132 172 265
132 173 10
132 174 3
132 178 2
132 179 6
132 181 1
132 182 6
132 183 61
132 184 2
132 186 3
132 188 1
132 189 4
132 195 27
132 196 8
132 197 1
132 198 6
132 199 236
132 201 34
132 202 1
132 204 2
132 205 13
132 209 2
132 215 1
132 221 325
132 224 445
132 228 268
132 229 561
132 231 532
132 234 2
132 237 290
132 241 135
132 242 2
132 245 309
132 249 275
132 258 226
132 259 279
132 275 1
132 283 2
132 284 9
132 285 1
132 286 11
132 287 1
132 288 1
132 289 50
132 291 1
132 292 13
132 296 4
132 297 1
132 298 1
132 301 1
132 302 1
133 134 1
133 136 1
133 137 1
133 140 161
133 141 1
133 143 2
133 144 1
133 146 112
133 148 114
133 152 255
133 156 342
133 157 1
133 158 1
133 161 1
133 162 1
133 163 76
133 166 1
133 167 56
133 174 101
133 176 151
133 177 217
133 184 56
133 186 1
133 188 1
133 194 1
133 197 244
133 217 1
133 220 57
133 221 1
133 223 1
133 225 110
133 226 1
133 229 1
133 239 1
133 242 2
133 246 1
133 253 1
133 267 142
133 270 108
133 273 157
133 274 61
133 275 95
133 290 2
133 295 245
133 296 1
133 297 1
133 298 1
133 299 114
133 301 70
133 302 90
134 135 29
134 138 35
134 139 192
134 140 1
134 151 3
134 153 1
134 154 18
134 164 2
134 168 204
134 170 1
134 187 1
134 190 16
134 191 11
134 192 63
134 206 15
134 210 1
134 211 3
134 213 1
134 217 1
134 218 325
134 219 9
134 220 12
134 225 66
134 226 1
134 233 19
134 235 70
134 243 1
134 246 308
134 248 252
134 252 315
134 253 272
134 254 329
134 255 206
134 256 295
134 257 325
134 260 253
134 261 353
134 263 283
134 264 315
134 265 312
134 266 64
134 267 1
134 268 2
134 269 86
134 270 1
134 271 17
134 272 28
134 273 1
134 274 92
134 275 1
134 276 9
134 278 3
134 281 2
135 138 244
135 140 4
135 151 115
135 154 282
135 164 1
135 168 17
135 187 12
135 190 220
135 191 47
135 192 1
135 206 269
135 208 1
135 211 1
135 218 6
135 219 130
135 220 158
135 222 1
135 223 20
135 225 103
135 226 19
135 233 141
135 246 2
135 247 18
135 248 17
135 253 4
135 254 47
135 255 6
135 256 35
135 257 60
135 260 15
135 261 67
135 263 30
135 264 23
135 265 39
135 266 1
135 267 6
135 269 350
135 270 7
135 271 191
135 272 190
135 273 46
135 274 190
135 275 3
135 276 159
135 279 1
135 281 180
135 282 1
136 137 9
136 142 3
136 143 1
136 149 2
136 158 2
136 159 304
136 160 1
136 162 317
136 166 1
136 172 2
136 173 209
136 178 253
136 179 533
136 182 347
136 183 322
136 195 211
136 196 332
136 198 317
136 199 3
136 201 295
136 204 32
136 205 199
136 209 15
136 215 1
136 221 4
136 224 4
136 227 1
136 228 30
136 229 5
136 231 4
136 234 27
136 237 2
136 241 5
136 242 1
136 245 2
136 249 2
136 258 1
136 259 5
136 283 1
136 284 232
136 286 274
136 287 1
136 288 1
136 289 322
136 291 179
136 292 333
136 293 2
136 296 425
137 142 206
137 144 1
137 152 1
137 156 4
137 157 1
137 158 2
137 159 6
137 160 4
137 161 2
137 162 8
137 163 1
137 169 3
137 172 263
137 173 7
137 174 1
137 178 2
137 179 7
137 182 3
137 183 23
137 188 1
137 195 5
137 196 7
137 197 1
137 198 21
137 199 322
137 201 9
137 202 2
137 203 3
137 205 19
137 209 1
137 221 485
137 224 421
137 227 1
137 228 258
137 229 561
137 231 396
137 237 269
137 241 200
137 245 369
137 249 450
137 258 212
137 259 180
137 284 6
137 285 1
137 286 5
137 289 13
137 292 3
137 293 1
137 295 1
137 296 4
137 297 1
137 301 2
138 139 36
138 140 57
138 151 339
138 153 14
138 154 251
138 164 2
138 168 12
138 170 2
138 185 1
138 187 1
138 190 241
138 191 149
138 192 25
138 200 2
138 205 1
138 206 506
138 210 2
138 211 2
138 212 1
138 213 2
138 218 4
138 219 415
138 220 361
138 222 1
138 225 178
138 226 3
138 233 269
138 235 3
138 239 3
138 240 1
138 246 13
138 248 49
138 251 5
138 252 17
138 253 19
138 254 48
138 255 4
138 256 15
138 257 33
138 260 38
138 261 58
138 263 10
138 264 8
138 265 17
138 266 2
138 267 136
138 268 2
138 269 345
138 270 80
138 271 197
138 272 272
138 273 78
138 274 288
138 275 59
138 276 186
138 278 2
138 281 323
138 282 3
139 151 15
139 153 1
139 154 53
139 168 194
139 170 1
139 185 1
139 190 46
139 191 13
139 192 73
139 206 49
139 211 1
139 213 1
139 218 295
139 219 21
139 220 17
139 222 1
139 225 95
139 233 38
139 235 78
139 246 294
139 248 194
139 252 127
139 253 307
139 254 391
139 255 176
139 256 286
139 257 371
139 260 278
139 261 390
139 263 243
139 264 262
139 265 262
139 266 79
139 268 1
139 269 91
139 271 72
139 272 18
139 274 127
139 276 22
139 278 1
139 281 22
139 282 1
140 151 70
140 152 83
140 154 95
140 156 139
140 158 1
140 164 1
140 166 1
140 168 2
140 170 2
140 177 156
140 180 1
140 185 1
140 187 1
140 190 119
140 191 79
140 192 2
140 197 142
140 206 177
140 210 3
140 211 3
140 218 2
140 219 81
140 220 162
140 225 258
140 233 81
140 235 1
140 252 2
140 253 1
140 254 13
140 256 1
140 257 18
140 260 3
140 261 14
140 264 1
140 265 10
140 266 3
140 267 52
140 269 111
140 270 89
140 271 131
140 272 40
140 273 221
140 274 260
140 276 66
140 279 1
140 281 189
140 282 3
140 294 3
140 295 101
140 297 1
141 142 2
141 143 90
141 144 1
141 145 62
141 148 7
141 149 2
141 152 1
141 155 166
141 156 7
141 157 85
141 160 1
141 161 130
141 163 2
141 165 95
141 166 78
141 171 59
141 173 2
141 174 11
141 175 45
141 177 1
141 180 89
141 181 151
141 182 2
141 183 4
141 184 8
141 186 97
141 188 98
141 189 130
141 194 76
141 196 4
141 197 3
141 201 1
141 203 1
141 221 1
141 227 1
141 228 2
141 241 6
141 249 2
141 286 4
141 289 2
141 290 36
141 294 91
141 295 2
141 296 1
141 297 84
141 302 4
142 143 9
142 144 3
142 148 6
142 149 7
142 152 1
142 156 14
142 158 1
142 159 10
142 160 23
142 161 5
142 162 6
142 163 13
142 169 3
142 172 323
142 173 8
142 174 4
142 175 2
142 178 3
142 179 10
142 181 8
142 182 6
142 183 43
142 184 6
142 186 18
142 189 6
142 192 1
142 195 62
142 196 6
142 197 15
142 198 5
142 199 158
142 201 31
142 202 15
142 203 2
142 204 1
142 205 60
142 209 4
142 211 1
142 213 1
142 221 320
142 224 355
142 227 1
142 228 180
142 229 489
142 231 318
142 232 4
142 237 239
142 241 115
142 242 1
142 245 167
142 249 224
142 258 170
142 259 136
142 266 1
142 270 1
142 284 3
142 285 2
142 286 3
142 288 1
142 289 15
142 292 2
142 293 1
142 296 8
142 298 4
142 301 3
142 302 9
143 144 1
143 145 124
143 146 7
143 148 18
143 149 2
143 152 4
143 155 144
143 156 14
143 157 186
143 159 1
143 160 15
143 161 169
143 162 1
143 163 61
143 165 139
143 166 310
143 167 1
143 171 83
143 173 2
143 174 5
143 175 78
143 176 2
143 177 3
143 179 1
143 180 158
143 181 226
143 183 3
143 184 19
143 186 188
143 188 316
143 189 62
143 194 152
143 195 18
143 196 3
143 197 11
143 201 8
143 202 13
143 203 1
143 205 3
143 209 2
143 221 1
143 224 2
143 242 3
143 258 1
143 275 1
143 283 1
143 286 1
143 288 1
143 289 1
143 290 234
143 293 1
143 294 154
143 295 1
143 296 1
143 297 410
143 298 1
143 299 1
143 301 26
143 302 17
144 149 206
144 158 249
144 160 377
144 162 1
144 169 192
144 172 3
144 179 1
144 188 2
144 196 2
144 201 2
144 202 224
144 203 228
144 204 30
144 209 239
144 215 102
144 221 1
144 227 187
144 228 2
144 229 4
144 231 2
144 232 165
144 234 368
144 237 1
144 241 3
144 242 198
144 245 4
144 249 3
144 258 3
144 259 1
144 283 131
144 284 2
144 285 212
144 286 1
144 287 179
144 288 209
144 293 211
144 298 155
145 146 2
145 148 2
145 155 103
145 156 4
145 157 294
145 161 295
145 163 11
145 165 57
145 166 298
145 167 1
145 171 298
145 174 3
145 175 202
145 176 2
145 180 232
145 181 130
145 184 4
145 186 389
145 188 341
145 189 44
145 194 151
145 197 1
145 203 1
145 245 1
145 290 156
145 294 215
145 295 1
145 297 374
145 299 1
145 301 8
145 302 1
146 147 2
146 148 183
146 150 31
146 152 117
146 155 2
146 156 130
146 157 3
146 161 1
146 163 158
146 166 8
146 167 89
146 171 3
146 174 155
146 175 2
146 176 176
146 177 30
146 180 1
146 181 2
146 184 145
146 186 6
146 188 7
146 189 3
146 194 2
146 197 96
146 294 1
146 295 196
146 297 6
146 299 129
146 301 133
146 302 83
147 148 3
147 163 5
147 174 5
147 184 1
147 299 4
147 302 6
148 149 2
148 150 11
148 152 108
148 155 1
148 156 428
148 157 4
148 160 4
148 161 3
148 163 338
148 166 14
148 167 310
148 171 5
148 173 1
148 174 255
148 175 26
148 176 253
148 177 151
148 180 8
148 181 9
148 182 1
148 183 8
148 184 330
148 186 30
148 188 10
148 189 17
148 194 1
148 195 10
148 196 3
148 197 368
148 201 7
148 202 3
148 205 1
148 221 1
148 224 5
148 228 3
148 241 5
148 245 1
148 249 2
148 286 5
148 294 1
148 295 281
148 296 4
148 297 19
148 298 1
148 299 304
148 301 349
148 302 294
149 152 10
149 155 1
149 156 3
149 157 2
149 158 470
149 159 2
149 160 336
149 161 1
149 162 1
149 163 4
149 169 157
149 172 2
149 174 3
149 178 1
149 179 1
149 180 2
149 181 16
149 183 6
149 184 2
149 186 3
149 188 1
149 189 1
149 195 3
149 196 7
149 197 13
149 198 2
149 201 3
149 202 397
149 203 440
149 204 98
149 205 9
149 209 345
149 215 245
149 224 3
149 227 274
149 228 1
149 229 1
149 232 286
149 234 260
149 241 2
149 242 487
149 245 2
149 258 2
149 259 1
149 273 1
149 283 295
149 285 337
149 286 2
149 287 282
149 288 268
149 292 2
149 293 318
149 294 7
149 296 1
149 298 293
149 301 4
149 302 2
150 163 18
150 166 1
150 167 12
150 174 6
150 184 16
150 297 1
150 299 17
150 302 2
151 154 241
151 168 3
151 170 1
151 187 1
151 190 285
151 191 54
151 206 400
151 211 1
151 218 1
151 219 271
151 220 371
151 222 1
151 225 134
151 233 223
151 235 1
151 246 40
151 248 10
151 252 13
151 253 7
151 254 13
151 255 1
151 256 8
151 257 21
151 260 3
151 261 12
151 263 2
151 264 3
151 265 4
151 266 1
151 267 103
151 269 223
151 270 82
151 271 188
151 272 210
151 273 104
151 274 276
151 275 74
151 276 132
151 279 1
151 281 275
152 156 251
152 157 1
152 160 5
152 161 3
152 163 94
152 166 1
152 167 49
152 173 1
152 174 80
152 175 2
152 176 97
152 177 142
152 179 2
152 180 1
152 181 12
152 183 6
152 184 158
152 186 102
152 189 60
152 194 1
152 195 3
152 196 3
152 197 214
152 199 1
152 201 4
152 202 4
152 203 4
152 205 3
152 220 49
152 224 8
152 225 145
152 228 2
152 229 1
152 241 3
152 242 1
152 245 10
152 267 113
152 270 44
152 273 135
152 274 83
152 275 95
152 285 2
152 286 1
152 295 177
152 296 1
152 297 3
152 298 1
152 299 81
152 301 104
152 302 80
153 164 136
153 170 17
153 185 53
153 187 90
153 190 1
153 191 11
153 192 204
153 205 1
153 206 51
153 208 1
153 210 60
153 211 103
153 212 6
153 213 157
153 222 59
153 223 1
153 225 40
153 226 17
153 239 10
153 240 1
153 251 24
153 252 3
153 253 8
153 254 34
153 256 2
153 260 13
153 264 2
153 265 2
153 266 53
153 268 69
153 269 4
153 271 1
153 272 15
153 274 38
153 278 57
153 279 82
153 282 140
154 164 2
154 168 20
154 170 1
154 185 3
154 187 20
154 190 332
154 191 121
154 192 2
154 200 1
154 206 342
154 207 1
154 208 1
154 210 2
154 211 4
154 212 1
154 213 2
154 218 4
154 219 237
154 220 284
154 223 29
154 225 165
154 226 22
154 233 201
154 236 2
154 239 2
154 246 27
154 247 24
154 248 114
154 252 24
154 253 42
154 254 43
154 255 7
154 256 45
154 257 78
154 260 25
154 261 66
154 263 41
154 264 14
154 265 33
154 266 2
154 267 156
154 268 1
154 269 360
154 270 113
154 271 241
154 272 283
154 273 136
154 274 298
154 275 88
154 276 196
154 278 1
154 279 1
154 281 235
154 282 1
155 156 1
155 157 170
155 158 1
155 161 193
155 163 3
155 165 74
155 166 113
155 167 1
155 171 114
155 174 4
155 175 45
155 178 1
155 180 83
155 181 145
155 182 1
155 183 1
155 184 3
155 186 146
155 188 160
155 189 124
155 194 45
155 197 1
155 202 1
155 203 2
155 209 1
155 228 1
155 242 1
155 249 1
155 285 1
155 288 2
155 290 90
155 294 67
155 295 1
155 297 196
155 298 1
155 301 1
156 157 10
156 160 9
156 161 6
156 163 259
156 165 1
156 166 4
156 167 296
156 171 2
156 173 3
156 174 284
156 175 4
156 176 192
156 177 274
156 179 1
156 180 4
156 181 19
156 182 4
156 183 10
156 184 277
156 186 36
156 188 6
156 189 24
156 194 1
156 195 27
156 196 1
156 197 522
156 199 6
156 201 32
156 202 1
156 203 3
156 205 8
156 209 1
156 220 66
156 221 2
156 224 17
156 225 156
156 228 13
156 241 12
156 245 11
156 249 2
156 258 1
156 267 107
156 270 86
156 273 194
156 274 82
156 275 68
156 286 4
156 289 3
156 290 1
156 291 1
156 294 1
156 295 397
156 296 4
156 297 25
156 299 238
156 301 316
156 302 181
157 158 1
157 161 239
157 163 4
157 165 93
157 166 249
157 167 3
157 171 296
157 174 7
157 175 183
157 176 7
157 179 1
157 180 269
157 181 316
157 184 2
157 186 325
157 188 356
157 189 76
157 194 131
157 197 4
157 201 1
157 204 1
157 221 1
157 228 1
157 237 1
157 241 1
157 242 1
157 249 1
157 283 1
157 286 1
157 288 1
157 290 116
157 294 230
157 295 2
157 296 1
157 297 464
157 299 5
157 301 1
157 302 4
158 159 3
158 160 507
158 162 3
158 169 301
158 172 2
158 178 2
158 179 3
158 181 1
158 182 1
158 183 3
158 186 1
158 188 1
158 189 1
158 195 1
158 196 3
158 198 3
158 199 1
158 201 2
158 202 455
158 203 251
158 204 21
158 205 3
158 209 480
158 215 250
158 221 1
158 224 2
158 227 391
158 228 2
158 229 4
158 231 2
158 232 551
158 234 412
158 241 2
158 242 427
158 245 3
158 249 3
158 255 1
158 259 2
158 273 1
158 283 231
158 284 1
158 285 400
158 286 4
158 287 315
158 288 387
158 289 3
158 291 1
158 292 2
158 293 251
158 294 1
158 296 1
158 298 377
159 160 1
159 162 326
159 166 1
159 172 10
159 173 59
159 178 116
159 179 200
159 182 179
159 183 205
159 195 53
159 196 388
159 198 209
159 199 3
159 201 521
159 202 1
159 204 16
159 205 161
159 209 7
159 221 8
159 224 12
159 228 18
159 229 14
159 231 3
159 234 26
159 237 6
159 241 5
159 242 2
159 245 5
159 249 5
159 258 10
159 259 8
159 283 1
159 284 194
159 285 2
159 286 272
159 287 2
159 288 3
159 289 265
159 291 44
159 292 130
159 296 226
159 298 2
160 161 1
160 162 1
160 163 15
160 169 271
160 172 1
160 173 3
160 174 3
160 175 2
160 178 1
160 179 2
160 181 23
160 182 3
160 183 47
160 184 8
160 186 9
160 188 2
160 189 2
160 195 16
160 196 6
160 197 3
160 198 1
160 201 4
160 202 348
160 203 341
160 204 22
160 205 20
160 209 378
160 215 161
160 221 8
160 224 20
160 227 300
160 228 6
160 229 3
160 232 298
160 234 510
160 237 1
160 241 7
160 242 246
160 245 15
160 249 3
160 258 1
160 259 1
160 283 170
160 285 342
160 286 6
160 287 246
160 288 307
160 289 5
160 291 1
160 292 1
160 293 187
160 296 7
160 298 131
160 301 5
160 302 6
161 162 1
161 163 8
161 165 136
161 166 326
161 167 2
161 171 271
161 173 1
161 174 7
161 175 206
161 176 1
161 178 1
161 179 1
161 180 283
161 181 294
161 182 1
161 183 3
161 184 10
161 186 420
161 188 345
161 189 76
161 194 126
161 195 1
161 196 3
161 197 2
161 202 2
161 203 3
161 205 2
161 209 2
161 215 2
161 221 1
161 224 2
161 227 1
161 228 1
161 229 1
161 234 1
161 241 2
161 242 1
161 245 1
161 273 1
161 286 1
161 287 1
161 290 140
161 292 1
161 293 2
161 294 238
161 295 1
161 296 1
161 297 431
161 299 1
161 301 3
161 302 7
162 166 1
162 172 6
162 173 424
162 178 238
162 179 281
162 182 357
162 183 398
162 195 237
162 196 528
162 198 372
162 199 2
162 201 357
162 202 1
162 203 4
162 204 24
162 205 231
162 209 6
162 215 1
162 221 4
162 224 7
162 227 1
162 228 35
162 229 18
162 231 6
162 234 18
162 237 3
162 241 2
162 242 2
162 245 1
162 249 6
162 255 1
162 258 4
162 259 3
162 270 1
162 284 471
162 285 2
162 286 426
162 287 1
162 288 2
162 289 390
162 291 323
162 292 431
162 293 1
162 296 305
162 298 1
163 165 2
163 166 30
163 167 222
163 171 3
163 173 1
163 174 270
163 175 16
163 176 195
163 177 105
163 179 1
163 180 8
163 181 41
163 182 1
163 183 4
163 184 233
163 186 57
163 188 59
163 189 19
163 194 1
163 195 22
163 196 2
163 197 241
163 201 25
163 202 14
163 203 2
163 205 10
163 209 1
163 224 1
163 228 2
163 232 1
163 241 6
163 245 2
163 249 1
163 285 1
163 286 3
163 289 2
163 290 2
163 294 9
163 295 146
163 296 2
163 297 37
163 298 1
163 299 247
163 301 343
163 302 364
164 168 1
164 170 113
164 185 140
164 187 329
164 190 4
164 191 17
164 192 174
164 200 195
164 206 3
164 207 28
164 208 24
164 210 245
164 211 208
164 212 1
164 213 158
164 220 2
164 222 160
164 225 3
164 230 1
164 233 1
164 236 25
164 239 3
164 240 1
164 243 2
164 244 1
164 248 2
164 252 2
164 254 1
164 256 3
164 257 1
164 260 18
164 261 1
164 264 2
164 265 52
164 266 226
164 268 265
164 269 2
164 270 3
164 271 6
164 272 20
164 274 1
164 276 16
164 278 135
164 279 271
164 281 1
164 282 370
165 166 87
165 167 2
165 171 80
165 174 1
165 175 31
165 180 63
165 181 125
165 186 107
165 188 89
165 189 66
165 194 27
165 290 56
165 294 77
165 297 157
165 299 1
166 167 4
166 171 302
166 174 3
166 175 215
166 177 3
166 179 1
166 180 210
166 181 323
166 184 8
166 186 392
166 188 495
166 189 49
166 194 110
166 197 2
166 198 1
166 203 1
166 204 1
166 221 1
166 227 4
166 242 2
166 245 1
166 283 1
166 286 1
166 289 1
166 290 236
166 292 1
166 294 242
166 295 1
166 297 607
166 299 7
166 301 3
166 302 15
167 171 3
167 174 239
167 176 186
167 177 52
167 180 1
167 181 1
167 184 162
167 186 1
167 188 2
167 197 158
167 286 1
167 290 5
167 294 2
167 295 197
167 297 3
167 299 265
167 301 274
167 302 173
168 170 22
168 190 12
168 191 4
168 205 1
168 206 33
168 211 50
168 212 24
168 218 211
168 219 15
168 220 18
168 223 1
168 224 1
168 225 7
168 233 14
168 244 1
168 245 1
168 246 96
168 248 253
168 251 1
168 252 229
168 253 315
168 254 361
168 255 227
168 256 259
168 257 376
168 260 327
168 261 165
168 263 227
168 264 277
168 265 266
168 267 6
168 269 100
168 270 4
168 271 14
168 272 27
168 273 33
168 274 11
168 275 54
168 276 29
168 278 1
168 281 7
168 282 1
169 172 4
169 178 1
169 179 1
169 182 1
169 183 1
169 188 1
169 196 1
169 198 1
169 201 1
169 202 206
169 203 303
169 204 7
169 205 1
169 209 206
169 215 149
169 221 2
169 227 239
169 228 3
169 229 1
169 232 105
169 234 367
169 237 1
169 241 2
169 242 230
169 245 3
169 249 3
169 259 1
169 283 236
169 284 1
169 285 365
169 286 2
169 287 232
169 288 310
169 289 3
169 291 1
169 292 1
169 293 86
169 298 164
170 185 99
170 187 133
170 190 1
170 191 1
170 192 144
170 200 120
170 206 2
170 210 114
170 211 193
170 212 21
170 213 180
170 220 1
170 222 127
170 225 1
170 233 1
170 252 36
170 254 1
170 255 26
170 256 1
170 257 1
170 264 1
170 265 1
170 266 261
170 268 248
170 269 1
170 270 3
170 271 1
170 272 1
170 273 25
170 274 1
170 275 23
170 276 1
170 278 57
170 279 50
170 281 3
170 282 148
171 174 3
171 175 137
171 176 8
171 177 1
171 180 237
171 181 239
171 184 19
171 186 416
171 188 263
171 189 45
171 194 150
171 197 4
171 203 1
171 273 1
171 290 53
171 294 193
171 295 1
171 297 294
171 299 15
171 301 4
171 302 20
172 173 9
172 178 3
172 179 8
172 182 8
172 183 25
172 195 9
172 196 6
172 198 8
172 199 159
172 201 20
172 202 1
172 203 2
172 204 1
172 205 5
172 209 3
172 215 1
172 221 309
172 224 531
172 227 4
172 228 236
172 229 489
172 231 402
172 232 1
172 234 1
172 237 349
172 241 130
172 242 2
172 245 213
172 249 239
172 258 247
172 259 246
172 283 1
172 284 4
172 285 3
172 286 4
172 287 1
172 288 2
172 289 29
172 292 2
172 293 1
172 296 2
172 298 2
173 175 1
173 178 73
173 179 139
173 180 1
173 181 3
173 182 126
173 183 275
173 184 1
173 186 2
173 188 3
173 189 2
173 195 97
173 196 538
173 197 2
173 198 234
173 199 6
173 201 153
173 202 1
173 204 38
173 205 151
173 209 1
173 221 8
173 224 9
173 228 20
173 229 10
173 231 4
173 234 5
173 237 9
173 241 10
173 245 13
173 249 6
173 252 1
173 258 9
173 259 4
173 284 248
173 286 336
173 289 343
173 291 117
173 292 166
173 296 204
173 297 2
173 298 1
173 301 2
173 302 2
174 175 4
174 176 184
174 177 90
174 180 4
174 181 8
174 183 2
174 184 206
174 186 19
174 188 2
174 189 24
174 194 1
174 195 1
174 196 2
174 197 185
174 201 7
174 202 1
174 203 1
174 205 1
174 221 1
174 224 2
174 228 1
174 229 1
174 241 3
174 249 2
174 286 1
174 289 1
174 290 1
174 294 1
174 295 201
174 296 1
174 297 27
174 299 285
174 301 256
174 302 219
175 176 3
175 177 1
175 179 1
175 180 172
175 181 173
175 183 1
175 184 14
175 186 281
175 188 228
175 189 50
175 194 34
175 195 2
175 196 3
175 197 10
175 198 1
175 201 1
175 205 1
175 241 2
175 242 1
175 249 1
175 290 67
175 294 159
175 295 1
175 296 2
175 297 244
175 299 20
175 301 6
175 302 36
176 177 54
176 180 5
176 181 1
176 184 79
176 186 4
176 188 1
176 197 70
176 295 203
176 297 4
176 299 341
176 301 151
176 302 178
177 180 2
177 181 1
177 184 133
177 186 2
177 188 6
177 189 1
177 197 230
177 220 59
177 225 131
177 267 118
177 270 61
177 273 145
177 274 65
177 275 51
177 294 1
177 295 192
177 297 6
177 299 34
177 301 108
177 302 95
178 179 245
178 182 62
178 183 155
178 195 92
178 196 233
178 198 224
178 199 1
178 201 284
178 202 1
178 203 4
178 204 46
178 205 113
178 209 3
178 221 10
178 224 3
178 228 23
178 229 2
178 234 4
178 237 1
178 241 1
178 242 1
178 245 3
178 249 1
178 258 1
178 283 1
178 284 88
178 285 1
178 286 210
178 287 2
178 288 1
178 289 218
178 291 48
178 292 134
178 293 1
178 296 206
178 298 2
179 182 215
179 183 296
179 188 2
179 195 158
179 196 416
179 198 328
179 199 11
179 201 189
179 202 1
179 203 2
179 204 51
179 205 185
179 209 8
179 215 1
179 221 14
179 224 6
179 227 1
179 228 30
179 229 26
179 231 9
179 234 2
179 237 10
179 241 7
179 242 1
179 245 8
179 249 2
179 258 9
179 259 3
179 283 1
179 284 161
179 286 312
179 287 1
179 288 1
179 289 342
179 291 96
179 292 267
179 293 3
179 296 391
179 297 1
179 298 1
179 301 1
180 181 259
180 183 1
180 184 5
180 186 274
180 188 251
180 189 69
180 194 43
180 196 4
180 197 5
180 201 1
180 203 1
180 224 2
180 228 2
180 242 4
180 286 2
180 290 88
180 294 202
180 295 1
180 297 211
180 298 1
180 299 8
180 302 2
181 182 1
181 183 8
181 184 9
181 186 305
181 188 233
181 189 125
181 194 104
181 195 10
181 196 3
181 197 27
181 201 6
181 202 18
181 203 8
181 205 8
181 209 2
181 221 1
181 224 1
181 227 2
181 228 1
181 232 1
181 241 4
181 245 1
181 258 1
181 283 1
181 286 4
181 288 1
181 289 1
181 290 107
181 294 248
181 295 1
181 296 4
181 297 288
181 298 3
181 299 3
181 301 34
181 302 17
182 183 238
182 186 1
182 188 1
182 189 2
182 195 67
182 196 344
182 197 2
182 198 260
182 201 271
182 202 1
182 203 1
182 204 16
182 205 174
182 209 5
182 224 7
182 227 2
182 228 32
182 229 2
182 231 1
182 234 15
182 241 5
182 245 16
182 249 2
182 284 87
182 286 325
182 289 330
182 291 89
182 292 223
182 296 254
183 184 4
183 186 3
183 188 2
183 189 3
183 195 390
183 196 554
183 197 10
183 198 467
183 199 8
183 201 330
183 202 16
183 203 7
183 204 42
183 205 362
183 209 8
183 221 16
183 224 53
183 227 5
183 228 36
183 229 90
183 231 47
183 232 1
183 234 12
183 237 9
183 241 22
183 242 3
183 245 57
183 249 14
183 258 6
183 259 14
183 283 3
183 284 303
183 285 9
183 286 551
183 287 1
183 289 684
183 291 254
183 292 457
183 293 1
183 294 1
183 296 343
183 298 6
183 301 4
183 302 2
184 186 62
184 188 6
184 189 49
184 194 2
184 195 4
184 196 2
184 197 277
184 201 2
184 202 1
184 203 1
184 205 10
184 209 1
184 224 1
184 241 1
184 245 1
184 249 2
184 260 1
184 270 1
184 273 1
184 286 3
184 290 3
184 294 5
184 295 139
184 296 1
184 297 16
184 298 1
184 299 175
184 301 297
184 302 233
185 187 176
185 190 26
185 191 3
185 192 112
185 200 241
185 206 2
185 207 2
185 208 2
185 210 115
185 211 92
185 212 2
185 213 252
185 214 29
185 220 2
185 222 221
185 226 1
185 230 54
185 236 2
185 239 52
185 240 3
185 243 35
185 251 47
185 252 1
185 254 1
185 256 1
185 257 31
185 260 2
185 264 38
185 265 3
185 266 147
185 268 86
185 269 1
185 271 36
185 274 1
185 278 114
185 279 130
185 282 194
186 188 420
186 189 184
186 194 251
186 195 22
186 196 3
186 197 32
186 201 17
186 202 10
186 203 3
186 204 1
186 205 3
186 209 2
186 212 1
186 221 1
186 224 5
186 228 1
186 230 1
186 236 1
186 240 1
186 241 9
186 245 1
186 249 1
186 251 1
186 256 10
186 286 2
186 289 2
186 290 175
186 292 1
186 294 288
186 295 1
186 297 411
186 298 1
186 299 1
186 301 51
186 302 31
187 190 1
187 191 1
187 192 126
187 200 238
187 206 2
187 207 1
187 208 2
187 210 191
187 211 165
187 213 155
187 217 2
187 220 1
187 222 161
187 223 39
187 225 1
187 226 32
187 233 1
187 236 1
187 240 1
187 247 76
187 248 53
187 251 1
187 254 2
187 256 31
187 257 3
187 260 1
187 263 54
187 264 2
187 265 2
187 266 218
187 267 1
187 268 272
187 269 51
187 270 4
187 271 1
187 272 1
187 274 1
187 278 195
187 279 308
187 282 333
188 189 82
188 190 1
188 191 1
188 194 163
188 195 3
188 197 1
188 198 1
188 199 1
188 201 1
188 203 1
188 209 1
188 215 1
188 220 1
188 221 1
188 224 1
188 227 1
188 228 2
188 229 1
188 234 1
188 241 2
188 242 1
188 248 1
188 258 1
188 271 1
188 272 1
188 273 2
188 284 1
188 285 1
188 286 3
188 287 1
188 288 1
188 289 5
188 290 230
188 291 3
188 292 2
188 293 1
188 294 147
188 295 1
188 296 3
188 297 524
188 298 1
188 299 2
188 301 4
188 302 25
189 194 42
189 195 2
189 196 4
189 197 24
189 201 11
189 202 1
189 203 1
189 205 1
189 221 1
189 224 3
189 228 1
189 241 4
189 245 1
189 286 3
189 290 33
189 291 2
189 293 1
189 294 66
189 295 2
189 296 3
189 297 98
189 299 1
189 301 18
189 302 11
190 191 164
190 192 1
190 206 406
190 207 5
190 208 3
190 210 5
190 211 3
190 212 2
190 213 1
190 214 82
190 218 7
190 219 259
190 220 370
190 225 173
190 226 1
190 230 48
190 233 214
190 236 3
190 239 24
190 240 2
190 243 42
190 246 9
190 248 41
190 251 42
190 252 13
190 253 19
190 254 50
190 255 4
190 256 13
190 257 65
190 260 31
190 261 45
190 263 14
190 264 51
190 265 25
190 266 3
190 267 199
190 268 10
190 269 281
190 270 152
190 271 301
190 272 344
190 273 175
190 274 257
190 275 82
190 276 210
190 278 3
190 279 35
190 281 276
190 282 2
191 192 10
191 200 1
191 206 217
191 207 21
191 208 14
191 210 28
191 211 2
191 212 1
191 213 1
191 218 2
191 219 132
191 220 176
191 222 1
191 223 1
191 225 174
191 230 1
191 233 152
191 235 1
191 236 29
191 239 2
191 240 2
191 244 1
191 246 2
191 248 7
191 251 1
191 252 12
191 253 8
191 254 25
191 255 2
191 256 6
191 257 30
191 260 41
191 261 17
191 263 3
191 264 10
191 265 20
191 266 1
191 267 158
191 268 3
191 269 210
191 270 123
191 271 129
191 272 164
191 273 84
191 274 292
191 275 49
191 276 115
191 278 2
191 279 1
191 281 110
191 282 1
192 200 133
192 204 1
192 206 49
192 207 1
192 208 8
192 210 139
192 211 303
192 212 8
192 213 160
192 214 1
192 218 69
192 220 1
192 222 99
192 225 67
192 226 13
192 233 1
192 235 67
192 236 2
192 239 11
192 240 1
192 243 1
192 246 66
192 248 7
192 251 25
192 252 17
192 253 62
192 254 31
192 256 3
192 257 2
192 260 12
192 261 62
192 264 5
192 265 9
192 266 327
192 267 33
192 268 240
192 269 5
192 270 7
192 271 2
192 272 24
192 274 79
192 275 1
192 276 2
192 278 88
192 279 99
192 281 2
192 282 155
194 197 1
194 241 1
194 242 1
194 283 1
194 290 96
194 293 1
194 294 66
194 297 219
194 302 1
195 196 342
195 197 13
195 198 238
195 199 3
195 201 96
195 202 3
195 203 1
195 204 124
195 205 222
195 209 2
195 221 5
195 224 27
195 228 9
195 229 13
195 231 12
195 234 3
195 241 19
195 242 2
195 245 17
195 249 5
195 258 4
195 259 8
195 284 139
195 286 289
195 288 1
195 289 429
195 291 101
195 292 128
195 293 1
195 294 1
195 296 299
195 297 1
195 298 1
195 301 7
195 302 4
196 197 5
196 198 287
196 199 7
196 201 528
196 202 3
196 203 3
196 204 39
196 205 293
196 209 9
196 215 1
196 221 5
196 224 10
196 227 2
196 228 56
196 229 20
196 231 18
196 232 1
196 234 10
196 237 4
196 241 9
196 242 1
196 245 6
196 249 12
196 258 5
196 259 4
196 283 1
196 284 634
196 285 4
196 286 442
196 287 3
196 288 4
196 289 496
196 291 299
196 292 464
196 293 5
196 295 1
196 296 330
196 297 2
196 298 1
196 301 1
196 302 3
197 201 5
197 202 12
197 203 4
197 205 12
197 220 58
197 224 5
197 225 162
197 228 2
197 241 8
197 245 8
197 258 1
197 267 134
197 270 87
197 273 179
197 274 65
197 275 39
197 285 2
197 286 1
197 289 1
197 291 1
197 295 359
197 296 1
197 297 13
197 298 2
197 299 102
197 301 232
197 302 140
198 199 5
198 201 240
198 202 2
198 203 1
198 204 31
198 205 497
198 209 4
198 221 4
198 224 6
198 227 1
198 228 41
198 229 19
198 231 6
198 234 3
198 237 3
198 241 2
198 245 18
198 249 17
198 258 3
198 259 4
198 283 1
198 284 284
198 285 2
198 286 297
198 287 3
198 288 1
198 289 417
198 291 153
198 292 358
198 293 1
198 294 1
198 296 290
198 298 1
199 201 8
199 205 4
199 209 1
199 221 240
199 224 230
199 227 1
199 228 151
199 229 401
199 231 207
199 232 1
199 237 52
199 241 88
199 242 1
199 245 278
199 249 126
199 258 36
199 259 74
199 284 1
199 285 1
199 286 4
199 288 2
199 289 16
199 291 1
199 292 2
199 296 1
200 206 3
200 210 177
200 211 132
200 213 376
200 218 2
200 220 2
200 222 442
200 225 2
200 233 2
200 266 206
200 268 143
200 269 2
200 271 1
200 272 2
200 274 1
200 275 1
200 278 212
200 279 113
200 282 349
201 202 3
201 203 7
201 204 18
201 205 146
201 209 13
201 221 17
201 224 35
201 227 2
201 228 40
201 229 25
201 231 7
201 234 31
201 237 22
201 241 24
201 242 3
201 245 66
201 249 8
201 258 17
201 259 17
201 284 256
201 285 2
201 286 324
201 287 2
201 288 8
201 289 333
201 291 101
201 292 218
201 294 1
201 296 196
201 297 2
201 298 3
201 301 4
201 302 12
202 203 258
202 204 24
202 205 10
202 209 363
202 215 238
202 221 1
202 224 6
202 227 310
202 229 2
202 232 240
202 234 421
202 241 2
202 242 316
202 245 4
202 259 1
202 283 168
202 285 439
202 287 415
202 288 322
202 289 2
202 293 280
202 297 1
202 298 225
202 301 3
202 302 2
203 204 148
203 205 6
203 209 226
203 215 149
203 221 1
203 224 2
203 227 234
203 228 2
203 229 3
203 231 1
203 232 296
203 234 254
203 241 1
203 242 347
203 245 3
203 259 1
203 283 382
203 284 2
203 285 271
203 286 4
203 287 180
203 288 237
203 289 3
203 292 2
203 293 301
203 294 20
203 296 2
203 298 268
203 301 2
204 205 18
204 209 14
204 215 26
204 221 12
204 224 1
204 227 27
204 229 1
204 231 1
204 232 7
204 234 25
204 237 1
204 241 2
204 242 134
204 245 1
204 249 1
204 259 1
204 283 83
204 284 33
204 285 27
204 286 40
204 287 27
204 288 38
204 289 44
204 291 17
204 292 39
204 293 43
204 294 1
204 296 81
204 298 15
205 209 3
205 211 1
205 215 1
205 221 7
205 224 12
205 228 31
205 229 17
205 231 18
205 232 3
205 234 5
205 237 1
205 241 9
205 242 1
205 245 22
205 249 16
205 258 2
205 259 2
205 266 2
205 283 2
205 284 182
205 285 5
205 286 270
205 287 1
205 288 2
205 289 416
205 291 138
205 292 274
205 293 2
205 294 1
205 296 215
205 301 6
206 207 3
206 208 2
206 210 3
206 211 4
206 212 12
206 213 1
206 218 5
206 219 454
206 220 584
206 222 1
206 225 321
206 226 14
206 233 362
206 235 3
206 239 15
206 240 3
206 246 11
206 248 60
206 251 35
206 252 37
206 253 61
206 254 66
206 255 14
206 256 11
206 257 45
206 260 25
206 261 50
206 263 12
206 264 28
206 265 30
206 266 1
206 267 383
206 269 411
206 270 254
206 271 297
206 272 385
206 273 302
206 274 472
206 275 118
206 276 236
206 278 2
206 279 2
206 281 465
206 282 2
207 208 296
207 210 21
207 212 250
207 214 206
207 217 359
207 219 1
207 220 1
207 223 411
207 226 342
207 230 286
207 233 1
207 235 263
207 236 291
207 239 384
207 240 324
207 243 510
207 244 182
207 247 196
207 251 345
207 254 2
207 256 2
207 257 6
207 260 20
207 264 5
207 265 35
207 269 2
207 271 7
207 272 1
207 274 2
207 276 7
207 278 3
207 279 1
207 282 1
208 210 35
208 212 237
208 214 216
208 217 327
208 223 248
208 226 332
208 230 296
208 235 245
208 236 135
208 239 434
208 240 354
208 243 255
208 244 289
208 247 325
208 248 3
208 251 284
208 256 3
208 257 4
208 260 29
208 263 1
208 264 4
208 265 30
208 267 1
208 268 1
208 269 1
208 271 5
208 272 24
208 276 9
208 278 2
208 279 3
208 282 5
209 215 313
209 221 2
209 224 1
209 227 281
209 228 2
209 229 1
209 232 260
209 234 367
209 237 1
209 241 2
209 242 296
209 245 1
209 249 1
209 258 1
209 283 153
209 284 2
209 285 452
209 286 12
209 287 302
209 288 342
209 289 6
209 291 5
209 292 2
209 293 213
209 296 5
209 298 205
209 301 1
210 211 184
210 212 1
210 213 111
210 222 116
210 225 1
210 236 54
210 252 2
210 256 1
210 257 4
210 260 41
210 264 6
210 265 26
210 266 229
210 267 1
210 268 272
210 269 1
210 270 1
210 271 4
210 272 62
210 274 2
210 276 18
210 278 74
210 279 115
210 282 192
211 212 30
211 213 165
211 220 3
211 222 76
211 225 5
211 233 1
211 248 2
211 252 42
211 254 1
211 255 23
211 256 1
211 260 1
211 261 1
211 264 1
211 265 1
211 266 314
211 267 4
211 268 294
211 269 4
211 270 3
211 271 2
211 272 1
211 273 29
211 274 2
211 275 51
211 276 2
211 278 53
211 279 113
211 281 1
211 282 155
212 214 59
212 217 145
212 218 1
212 222 1
212 223 267
212 225 3
212 226 335
212 230 379
212 231 1
212 235 86
212 236 236
212 239 400
212 240 312
212 243 275
212 244 250
212 245 1
212 246 10
212 247 199
212 248 1
212 251 312
212 252 31
212 253 1
212 254 1
212 255 18
212 256 1
212 257 2
212 260 1
212 261 2
212 263 1
212 265 2
212 267 5
212 269 1
212 270 1
212 271 3
212 272 4
212 273 22
212 274 2
212 275 10
212 276 3
212 278 1
212 279 1
212 282 5
213 219 1
213 220 1
213 222 294
213 233 1
213 236 1
213 248 1
213 255 1
213 256 1
213 260 2
213 266 186
213 267 3
213 268 222
213 269 1
213 271 1
213 272 1
213 273 1
213 274 1
213 275 1
213 278 141
213 279 121
213 282 230
214 217 300
214 223 271
214 225 1
214 226 267
214 230 198
214 235 319
214 236 193
214 239 347
214 240 262
214 243 388
214 244 152
214 247 111
214 251 239
214 257 43
214 264 43
214 266 1
214 271 43
214 279 33
215 220 2
215 221 1
215 224 1
215 227 151
215 228 1
215 229 2
215 232 122
215 234 212
215 242 260
215 245 1
215 249 1
215 283 177
215 285 302
215 286 1
215 287 197
215 288 312
215 292 1
215 293 233
215 296 1
215 298 188
215 302 1
217 223 253
217 226 375
217 230 236
217 235 358
217 236 272
217 239 365
217 240 308
217 243 324
217 244 265
217 247 187
217 251 319
217 253 1
217 266 2
217 268 2
218 219 7
218 220 2
218 222 2
218 223 1
218 225 60
218 226 1
218 233 6
218 235 71
218 239 1
218 246 322
218 248 261
218 252 251
218 253 299
218 254 296
218 255 199
218 256 220
218 257 245
218 260 310
218 261 260
218 263 337
218 264 262
218 265 263
218 266 74
218 269 45
218 270 1
218 271 2
218 272 11
218 274 81
218 275 1
218 276 3
218 281 1
219 220 347
219 222 1
219 223 1
219 225 170
219 230 1
219 233 304
219 235 1
219 246 6
219 248 29
219 252 7
219 253 12
219 254 45
219 255 4
219 256 8
219 257 49
219 260 18
219 261 35
219 263 8
219 264 6
219 265 27
219 266 1
219 267 147
219 269 283
219 270 143
219 271 302
219 272 236
219 273 89
219 274 309
219 275 59
219 276 126
219 281 317
219 282 1
220 222 2
220 225 330
220 229 1
220 233 329
220 246 8
220 248 37
220 252 8
220 253 13
220 254 48
220 255 6
220 256 6
220 257 56
220 260 9
220 261 59
220 263 4
220 264 17
220 265 22
220 266 1
220 267 286
220 269 360
220 270 176
220 271 259
220 272 257
220 273 219
220 274 534
220 275 116
220 276 177
220 279 1
220 281 340
220 290 1
220 294 1
220 295 6
221 224 390
221 227 2
221 228 295
221 229 602
221 231 363
221 234 3
221 237 368
221 241 188
221 242 1
221 245 317
221 249 369
221 258 259
221 259 245
221 283 1
221 284 9
221 285 1
221 286 3
221 288 2
221 289 15
221 291 2
221 292 2
221 293 1
221 296 5
221 298 1
222 252 1
222 254 1
222 256 1
222 257 2
222 260 1
222 261 1
222 264 1
222 265 1
222 266 155
222 268 167
222 269 3
222 272 1
222 275 1
222 276 1
222 278 137
222 279 92
222 282 269
222 297 1
223 225 1
223 226 444
223 230 301
223 235 298
223 236 398
223 239 439
223 240 315
223 243 534
223 244 282
223 246 1
223 247 311
223 248 59
223 251 375
223 252 1
223 253 1
223 256 65
223 257 1
223 260 1
223 263 51
223 269 67
223 271 1
223 272 2
223 274 1
223 276 1
224 227 3
224 228 296
224 229 661
224 231 601
224 237 388
224 241 174
224 242 1
224 245 292
224 249 365
224 252 1
224 255 1
224 258 296
224 259 350
224 283 1
224 284 8
224 285 1
224 286 5
224 287 1
224 289 20
224 291 1
224 292 2
224 296 2
224 298 2
224 301 3
225 226 4
225 233 121
225 235 39
225 239 4
225 246 81
225 248 29
225 251 5
225 252 19
225 253 75
225 254 29
225 255 2
225 256 7
225 257 24
225 260 32
225 261 110
225 263 4
225 264 10
225 265 11
225 266 53
225 267 427
225 268 2
225 269 208
225 270 271
225 271 144
225 272 164
225 273 434
225 274 343
225 275 277
225 276 103
225 278 1
225 279 2
225 281 191
225 282 1
225 295 109
226 230 468
226 235 312
226 236 334
226 239 705
226 240 429
226 243 386
226 244 346
226 247 375
226 248 53
226 251 405
226 252 4
226 253 1
226 254 5
226 255 1
226 256 61
226 257 1
226 260 2
226 263 49
226 264 2
226 265 2
226 267 9
226 269 58
226 271 4
226 272 2
226 274 5
226 279 1
227 228 3
227 229 1
227 231 1
227 232 343
227 234 277
227 237 1
227 241 1
227 242 286
227 245 3
227 258 1
227 259 2
227 283 204
227 285 293
227 286 4
227 287 208
227 288 290
227 289 4
227 291 2
227 292 2
227 293 219
227 296 1
227 297 1
227 298 251
228 229 463
228 231 299
228 234 1
228 237 292
228 241 235
228 242 1
228 245 224
228 249 238
228 258 231
228 259 197
228 284 30
228 285 1
228 286 52
228 287 2
228 288 2
228 289 31
228 291 10
228 292 28
228 293 6
228 296 10
228 298 1
228 301 1
228 302 1
229 231 650
229 232 1
229 234 2
229 237 548
229 241 291
229 242 2
229 245 473
229 249 587
229 258 460
229 259 479
229 283 1
229 284 11
229 286 16
229 287 1
229 288 2
229 289 54
229 291 1
229 292 14
229 293 1
229 294 1
229 295 1
229 296 4
229 297 1
229 298 2
230 235 250
230 236 288
230 239 502
230 240 368
230 243 334
230 244 335
230 247 265
230 248 3
230 251 426
230 257 54
230 260 1
230 263 1
230 264 52
230 267 1
230 268 18
230 269 1
230 271 70
230 272 3
230 276 1
230 279 69
230 282 1
231 237 324
231 241 119
231 242 3
231 245 317
231 249 328
231 252 1
231 258 285
231 259 326
231 283 1
231 284 6
231 286 10
231 288 1
231 289 57
231 292 9
231 293 1
231 296 2
232 234 280
232 242 191
232 245 1
232 249 1
232 283 139
232 285 265
232 287 149
232 288 166
232 293 80
232 294 1
232 298 172
233 235 1
233 239 1
233 240 1
233 243 1
233 246 14
233 248 46
233 252 25
233 253 29
233 254 27
233 255 7
233 256 20
233 257 47
233 260 14
233 261 31
233 263 18
233 264 12
233 265 18
233 266 1
233 267 130
233 268 1
233 269 227
233 270 119
233 271 228
233 272 212
233 273 112
233 274 220
233 275 72
233 276 186
233 281 267
234 237 1
234 241 1
234 242 242
234 245 3
234 249 1
234 258 2
234 259 1
234 283 241
234 284 9
234 285 287
234 286 9
234 287 273
234 288 313
234 289 4
234 291 8
234 292 8
234 293 322
234 296 4
234 298 236
235 236 245
235 239 332
235 240 252
235 243 356
235 244 99
235 246 70
235 247 219
235 251 284
235 253 35
235 254 3
235 256 1
235 257 1
235 260 1
235 261 58
235 265 2
235 266 68
235 271 1
235 272 1
235 274 67
235 276 2
235 278 1
236 239 380
236 240 354
236 243 365
236 244 238
236 247 182
236 248 1
236 251 307
236 254 1
236 256 1
236 257 2
236 260 43
236 263 1
236 264 4
236 265 25
236 269 2
236 270 1
236 271 3
236 272 34
236 274 1
236 276 17
236 279 1
237 241 130
237 242 1
237 245 208
237 249 138
237 258 226
237 259 349
237 284 3
237 286 2
237 289 25
237 298 1
239 240 518
239 243 412
239 244 490
239 247 385
239 248 1
239 251 529
239 252 2
239 253 1
239 254 2
239 256 1
239 257 48
239 260 1
239 264 41
239 265 2
239 267 6
239 268 4
239 269 1
239 270 1
239 271 70
239 272 1
239 274 5
239 275 1
239 279 62
240 243 185
240 244 436
240 247 292
240 251 387
240 252 5
240 253 1
240 254 48
240 257 1
240 263 1
240 264 2
240 265 1
240 266 1
240 267 23
240 268 21
240 270 46
240 271 3
240 278 35
240 279 3
240 282 1
241 242 2
241 245 196
241 249 133
241 258 116
241 259 100
241 284 4
241 286 12
241 287 1
241 288 1
241 289 6
241 291 1
241 292 1
241 293 1
241 296 7
241 297 4
241 298 1
241 301 4
241 302 1
242 245 2
242 249 1
242 255 1
242 283 331
242 284 1
242 285 337
242 286 1
242 287 272
242 288 370
242 289 1
242 293 364
242 294 38
242 295 1
242 296 1
242 298 356
243 244 137
243 246 1
243 247 345
243 251 458
243 257 22
243 264 77
243 268 12
243 271 36
243 274 1
243 278 1
243 279 54
244 246 1
244 247 212
244 251 212
244 252 1
244 254 45
244 257 2
244 278 34
245 249 477
245 255 1
245 258 186
245 259 133
245 283 1
245 284 3
245 285 3
245 286 3
245 289 15
245 291 1
245 292 5
245 293 2
245 296 7
245 297 1
245 301 2
245 302 2
246 248 231
246 252 206
246 253 269
246 254 350
246 255 203
246 256 295
246 257 310
246 260 285
246 261 360
246 263 222
246 264 209
246 265 311
246 266 67
246 268 1
246 269 93
246 270 1
246 271 35
246 272 12
246 274 83
246 276 27
246 278 1
246 279 1
246 281 4
247 248 50
247 251 258
247 256 55
247 263 62
247 265 1
247 269 55
247 271 3
248 251 1
248 252 195
248 253 369
248 254 526
248 255 222
248 256 491
248 257 402
248 260 371
248 261 369
248 263 357
248 264 381
248 265 349
248 266 1
248 267 2
248 269 237
248 270 2
248 271 45
248 272 50
248 274 37
248 276 36
248 281 15
248 282 1
249 258 114
249 259 136
249 284 6
249 285 1
249 286 9
249 287 1
249 288 1
249 289 15
249 291 1
249 292 2
249 294 1
249 296 3
249 297 1
249 298 1
251 252 2
251 253 1
251 254 11
251 256 1
251 257 27
251 260 1
251 264 48
251 265 2
251 267 23
251 270 2
251 271 52
251 272 2
251 274 6
251 276 1
251 279 54
252 253 247
252 254 360
252 255 282
252 256 263
252 257 288
252 260 232
252 261 231
252 263 273
252 264 317
252 265 293
252 267 5
252 268 1
252 269 73
252 270 11
252 271 31
252 272 17
252 273 42
252 274 21
252 275 40
252 276 13
252 278 1
252 281 3
252 282 1
252 293 1
253 254 571
253 255 203
253 256 340
253 257 280
253 260 397
253 261 355
253 263 310
253 264 366
253 265 239
253 266 35
253 267 4
253 268 1
253 269 93
253 270 7
253 271 25
253 272 34
253 273 1
253 274 82
253 275 2
253 276 5
253 278 2
253 279 1
253 281 1
253 282 1
254 255 258
254 256 363
254 257 408
254 260 404
254 261 305
254 263 407
254 264 415
254 265 379
254 266 2
254 267 110
254 268 33
254 269 93
254 270 98
254 271 57
254 272 88
254 273 10
254 274 58
254 275 7
254 276 33
254 278 46
254 281 11
254 282 2
255 256 212
255 257 219
255 258 1
255 260 139
255 261 196
255 263 296
255 264 268
255 265 233
255 267 1
255 269 60
255 270 1
255 271 6
255 272 13
255 273 37
255 274 3
255 275 29
255 276 2
255 281 2
255 282 2
256 257 302
256 260 319
256 261 348
256 263 368
256 264 280
256 265 294
256 266 3
256 267 1
256 268 2
256 269 134
256 270 6
256 271 54
256 272 37
256 273 2
256 274 10
256 275 1
256 276 16
256 278 1
256 279 1
256 281 3
256 282 2
257 260 363
257 261 385
257 263 360
257 264 316
257 265 332
257 266 1
257 267 26
257 268 6
257 269 136
257 270 17
257 271 165
257 272 97
257 273 22
257 274 34
257 275 2
257 276 47
257 278 2
257 279 43
257 281 19
258 259 432
258 284 4
258 285 1
258 286 3
258 288 1
258 289 17
258 292 3
258 296 1
258 302 1
259 284 2
259 286 2
259 289 11
259 292 3
259 296 2
260 261 237
260 263 356
260 264 344
260 265 262
260 266 2
260 267 7
260 268 3
260 269 105
260 270 3
260 271 48
260 272 79
260 273 2
260 274 27
260 275 3
260 276 15
260 278 3
260 279 3
260 281 4
260 282 1
261 263 208
261 264 314
261 265 325
261 266 58
261 267 28
261 268 1
261 269 94
261 270 10
261 271 40
261 272 64
261 273 12
261 274 115
261 275 3
261 276 33
261 281 25
263 264 370
263 265 336
263 267 2
263 269 132
263 270 1
263 271 20
263 272 24
263 274 10
263 276 13
263 281 2
264 265 362
264 266 1
264 267 9
264 268 18
264 269 52
264 270 6
264 271 61
264 272 35
264 273 4
264 274 14
264 275 2
264 276 4
264 278 3
264 279 57
264 281 2
264 282 1
265 266 5
265 267 11
265 268 1
265 269 76
265 270 10
265 271 26
265 272 69
265 273 2
265 274 22
265 275 5
265 276 36
265 278 3
265 279 1
265 281 5
265 282 1
266 267 1
266 268 318
266 269 3
266 270 1
266 271 3
266 272 1
266 273 2
266 274 57
266 275 1
266 276 2
266 278 90
266 279 132
266 281 3
266 282 191
267 269 264
267 270 47
267 271 176
267 272 66
267 273 232
267 274 316
267 275 16
267 276 111
267 278 31
267 281 239
267 295 82
267 301 1
268 269 2
268 271 9
268 272 1
268 278 157
268 279 129
268 282 281
269 270 184
269 271 274
269 272 382
269 273 204
269 274 303
269 275 94
269 276 229
269 278 2
269 279 2
269 281 245
270 271 134
270 272 41
270 273 163
270 274 248
270 275 28
270 276 56
270 278 54
270 279 2
270 281 193
270 282 1
270 295 76
271 272 314
271 273 125
271 274 271
271 275 86
271 276 199
271 278 3
271 279 48
271 281 261
272 273 76
272 274 353
272 275 57
272 276 193
272 278 2
272 281 245
272 282 2
273 274 228
273 275 246
273 276 67
273 281 173
273 282 7
273 285 1
273 293 1
273 295 117
274 275 126
274 276 165
274 279 2
274 281 329
274 282 2
274 295 5
275 276 50
275 281 103
275 282 1
275 295 55
276 278 1
276 279 1
276 281 285
278 279 77
278 282 220
279 281 2
279 282 297
281 282 1
283 285 231
283 286 1
283 287 173
283 288 187
283 289 3
283 293 215
283 294 6
283 296 1
283 298 128
284 285 1
284 286 400
284 288 1
284 289 398
284 291 123
284 292 249
284 296 190
285 286 3
285 287 467
285 288 408
285 289 3
285 291 2
285 292 3
285 293 300
285 296 2
285 298 286
286 287 1
286 288 2
286 289 457
286 291 497
286 292 540
286 293 2
286 296 315
286 298 2
286 301 1
286 302 2
287 288 293
287 289 1
287 292 1
287 293 309
287 298 250
288 289 2
288 292 2
288 293 237
288 296 1
288 298 384
289 291 283
289 292 576
289 293 1
289 296 370
289 297 1
289 298 2
289 301 2
290 294 102
290 297 333
290 301 1
290 302 1
291 292 219
291 296 144
291 297 2
292 293 1
292 296 336
293 294 6
293 295 1
293 296 1
293 297 2
293 298 140
294 295 1
294 297 355
294 302 3
295 297 5
295 299 298
295 301 175
295 302 108
296 297 4
296 298 1
296 301 1
296 302 6
297 298 1
297 301 9
297 302 21
298 301 1
298 302 1
299 301 188
299 302 163
301 302 224
