# Supplementary material for: Social Contact Networks and Mixing among Students in K-12 Schools in Pittsburgh, PA
Source: PLoS One. 2016 Mar 15;11(3):e0151139. doi: 10.1371/journal.pone.0151139 (PMC4792376; doi:10.1371/journal.pone.0151139)
Supplement: S1 Data — (ZIP) [file pone.0151139.s001.zip › S2_data/net_P-MS2_onlystudents-wholeday.edgelist]

0 1
0 2
0 3
0 4
0 6
0 8
0 10
0 11
0 12
0 13
0 14
0 15
0 17
0 18
0 19
0 20
0 22
0 23
0 28
0 29
0 30
0 32
0 33
0 34
0 35
0 36
0 37
0 38
0 39
0 71
0 78
0 91
0 93
0 110
0 122
0 123
0 126
0 132
0 140
0 146
0 147
0 149
0 151
0 152
0 155
0 157
0 158
0 160
0 163
0 164
0 165
0 166
0 168
1 2
1 3
1 4
1 5
1 6
1 9
1 10
1 11
1 12
1 13
1 14
1 15
1 16
1 18
1 19
1 20
1 21
1 22
1 23
1 25
1 28
1 29
1 30
1 31
1 32
1 33
1 34
1 37
1 38
1 39
1 98
1 112
1 118
1 119
1 122
1 123
1 126
1 133
1 140
1 146
1 151
1 152
1 154
1 155
1 157
1 158
1 160
1 162
1 163
1 164
1 165
1 166
1 168
2 3
2 4
2 5
2 6
2 7
2 8
2 10
2 11
2 12
2 13
2 14
2 15
2 16
2 17
2 18
2 19
2 22
2 23
2 25
2 26
2 27
2 28
2 29
2 30
2 31
2 32
2 33
2 35
2 36
2 37
2 38
2 39
2 45
2 50
2 56
2 65
2 67
2 71
2 73
2 92
2 93
2 94
2 96
2 98
2 102
2 116
2 117
2 118
2 122
2 123
2 125
2 126
2 132
2 133
2 140
2 145
2 146
2 147
2 149
2 151
2 152
2 153
2 154
2 155
2 157
2 160
2 162
2 163
2 164
2 165
2 166
2 167
2 168
3 4
3 5
3 6
3 7
3 8
3 9
3 10
3 11
3 13
3 14
3 15
3 16
3 17
3 18
3 19
3 20
3 21
3 22
3 25
3 26
3 27
3 28
3 29
3 30
3 31
3 32
3 33
3 34
3 35
3 36
3 38
3 39
3 50
3 62
3 63
3 66
3 67
3 73
3 78
3 81
3 83
3 84
3 88
3 89
3 91
3 92
3 93
3 98
3 105
3 108
3 109
3 115
3 118
3 122
3 123
3 125
3 126
3 128
3 132
3 140
3 141
3 142
3 143
3 144
3 145
3 146
3 147
3 149
3 151
3 154
3 155
3 157
3 158
3 160
3 162
3 163
3 164
3 165
3 166
3 168
4 5
4 6
4 9
4 10
4 11
4 12
4 13
4 14
4 15
4 17
4 18
4 19
4 20
4 21
4 22
4 23
4 26
4 27
4 28
4 29
4 30
4 31
4 32
4 33
4 35
4 36
4 38
4 39
4 82
4 83
4 93
4 98
4 102
4 111
4 118
4 122
4 123
4 125
4 126
4 127
4 131
4 133
4 140
4 141
4 146
4 147
4 149
4 151
4 154
4 157
4 158
4 160
4 162
4 163
4 164
4 165
4 166
4 168
5 6
5 7
5 8
5 9
5 10
5 11
5 12
5 15
5 16
5 17
5 18
5 19
5 20
5 22
5 23
5 25
5 28
5 29
5 30
5 31
5 32
5 33
5 35
5 36
5 38
5 39
5 49
5 62
5 65
5 79
5 82
5 93
5 116
5 122
5 123
5 126
5 130
5 140
5 147
5 149
5 151
5 154
5 155
5 157
5 159
5 162
5 163
5 164
5 165
5 166
6 8
6 11
6 12
6 13
6 14
6 15
6 17
6 19
6 21
6 22
6 25
6 27
6 28
6 29
6 30
6 31
6 32
6 33
6 34
6 35
6 36
6 37
6 39
6 78
6 93
6 98
6 109
6 112
6 118
6 119
6 122
6 123
6 126
6 140
6 146
6 147
6 149
6 151
6 154
6 157
6 158
6 164
6 165
6 166
6 167
6 168
7 8
7 10
7 12
7 15
7 16
7 17
7 18
7 21
7 22
7 23
7 25
7 26
7 27
7 28
7 29
7 30
7 31
7 32
7 33
7 34
7 36
7 39
7 91
7 93
7 122
7 123
7 125
7 133
7 140
7 141
7 147
7 149
7 155
7 157
7 158
7 160
7 163
7 164
7 165
7 168
8 10
8 11
8 13
8 16
8 19
8 21
8 22
8 23
8 25
8 26
8 27
8 28
8 29
8 31
8 32
8 33
8 35
8 36
8 37
8 38
8 39
8 98
8 109
8 122
8 123
8 125
8 126
8 133
8 143
8 146
8 149
8 151
8 157
8 162
8 163
8 164
8 165
8 166
8 167
8 168
9 11
9 19
9 20
9 21
9 30
9 31
9 33
9 55
9 56
9 86
9 126
9 127
9 146
9 154
9 164
9 166
10 11
10 12
10 14
10 15
10 16
10 17
10 18
10 19
10 21
10 22
10 23
10 25
10 26
10 27
10 28
10 29
10 30
10 31
10 32
10 33
10 34
10 35
10 36
10 37
10 38
10 39
10 93
10 98
10 118
10 122
10 123
10 125
10 126
10 133
10 140
10 146
10 147
10 149
10 151
10 152
10 154
10 155
10 157
10 158
10 160
10 162
10 163
10 164
10 165
10 166
10 167
10 168
11 12
11 13
11 14
11 15
11 16
11 17
11 18
11 19
11 20
11 21
11 22
11 23
11 25
11 28
11 30
11 31
11 32
11 33
11 34
11 35
11 36
11 37
11 38
11 39
11 43
11 57
11 78
11 81
11 84
11 88
11 90
11 91
11 93
11 98
11 110
11 111
11 118
11 122
11 123
11 125
11 126
11 133
11 137
11 140
11 144
11 146
11 147
11 149
11 151
11 154
11 155
11 157
11 158
11 160
11 162
11 163
11 164
11 165
11 166
11 167
11 168
12 13
12 16
12 19
12 21
12 22
12 23
12 26
12 28
12 29
12 30
12 31
12 32
12 34
12 35
12 36
12 38
12 39
12 42
12 49
12 67
12 69
12 87
12 93
12 98
12 107
12 116
12 117
12 118
12 122
12 125
12 126
12 131
12 133
12 140
12 141
12 145
12 146
12 147
12 148
12 149
12 151
12 154
12 155
12 157
12 158
12 160
12 162
12 163
12 164
12 165
12 166
12 167
12 168
13 14
13 15
13 18
13 19
13 20
13 21
13 22
13 25
13 26
13 27
13 28
13 31
13 32
13 33
13 34
13 35
13 36
13 37
13 38
13 39
13 42
13 43
13 46
13 47
13 49
13 62
13 67
13 69
13 73
13 74
13 83
13 84
13 88
13 91
13 93
13 96
13 98
13 100
13 110
13 115
13 118
13 121
13 122
13 123
13 125
13 126
13 127
13 133
13 140
13 141
13 142
13 146
13 147
13 148
13 149
13 150
13 151
13 152
13 154
13 155
13 157
13 158
13 160
13 162
13 163
13 164
13 165
13 166
13 167
13 168
14 15
14 17
14 18
14 19
14 20
14 22
14 23
14 26
14 27
14 28
14 29
14 30
14 31
14 32
14 33
14 34
14 35
14 36
14 39
14 93
14 99
14 117
14 122
14 123
14 125
14 126
14 140
14 147
14 149
14 151
14 152
14 153
14 154
14 155
14 157
14 158
14 160
14 163
14 164
14 165
14 166
15 16
15 17
15 18
15 19
15 21
15 22
15 23
15 25
15 27
15 28
15 29
15 30
15 31
15 32
15 33
15 34
15 35
15 36
15 37
15 38
15 39
15 93
15 98
15 118
15 122
15 123
15 125
15 126
15 133
15 140
15 146
15 147
15 149
15 151
15 154
15 157
15 158
15 160
15 162
15 163
15 164
15 165
15 166
15 167
15 168
16 21
16 22
16 23
16 26
16 27
16 28
16 29
16 30
16 31
16 32
16 33
16 34
16 35
16 36
16 37
16 39
16 42
16 67
16 82
16 92
16 93
16 98
16 118
16 122
16 123
16 125
16 133
16 140
16 146
16 147
16 149
16 151
16 152
16 154
16 155
16 157
16 158
16 160
16 162
16 164
16 165
16 166
16 168
17 18
17 19
17 20
17 21
17 22
17 23
17 25
17 26
17 27
17 28
17 29
17 30
17 31
17 32
17 33
17 34
17 35
17 36
17 38
17 39
17 41
17 52
17 57
17 62
17 82
17 84
17 91
17 93
17 98
17 107
17 109
17 110
17 111
17 118
17 121
17 122
17 123
17 125
17 126
17 130
17 133
17 137
17 140
17 141
17 144
17 145
17 146
17 147
17 149
17 151
17 152
17 154
17 155
17 157
17 158
17 160
17 162
17 163
17 164
17 165
17 166
17 167
17 168
18 19
18 20
18 21
18 22
18 23
18 25
18 26
18 27
18 28
18 29
18 30
18 31
18 32
18 33
18 35
18 36
18 37
18 38
18 39
18 44
18 45
18 63
18 83
18 93
18 98
18 109
18 113
18 114
18 118
18 122
18 123
18 125
18 126
18 133
18 140
18 144
18 146
18 147
18 149
18 151
18 154
18 155
18 157
18 158
18 162
18 163
18 164
18 165
18 166
18 167
18 168
19 20
19 21
19 22
19 23
19 26
19 27
19 28
19 29
19 30
19 31
19 32
19 33
19 34
19 36
19 38
19 39
19 53
19 62
19 63
19 67
19 69
19 83
19 90
19 91
19 93
19 94
19 98
19 111
19 115
19 118
19 122
19 123
19 125
19 126
19 132
19 133
19 140
19 141
19 142
19 146
19 147
19 149
19 151
19 152
19 153
19 154
19 155
19 157
19 158
19 159
19 160
19 162
19 163
19 164
19 165
19 166
19 167
19 168
20 22
20 23
20 25
20 27
20 28
20 29
20 30
20 31
20 32
20 34
20 35
20 36
20 37
20 56
20 93
20 122
20 123
20 125
20 126
20 133
20 140
20 146
20 147
20 151
20 152
20 154
20 155
20 157
20 158
20 160
20 162
20 163
20 164
20 165
20 166
20 168
21 22
21 23
21 25
21 26
21 27
21 28
21 29
21 30
21 31
21 32
21 33
21 35
21 36
21 37
21 39
21 56
21 78
21 93
21 98
21 118
21 122
21 123
21 126
21 133
21 140
21 144
21 146
21 147
21 149
21 151
21 154
21 157
21 158
21 162
21 163
21 164
21 165
21 166
21 168
22 23
22 25
22 26
22 27
22 28
22 29
22 30
22 31
22 32
22 33
22 34
22 36
22 37
22 38
22 39
22 49
22 82
22 83
22 93
22 98
22 103
22 111
22 118
22 122
22 123
22 125
22 126
22 133
22 140
22 144
22 146
22 147
22 149
22 151
22 154
22 155
22 157
22 160
22 162
22 163
22 164
22 165
22 166
22 168
23 25
23 27
23 28
23 29
23 30
23 31
23 32
23 33
23 34
23 35
23 36
23 37
23 38
23 39
23 57
23 60
23 62
23 67
23 84
23 88
23 91
23 93
23 110
23 117
23 118
23 122
23 125
23 126
23 133
23 137
23 140
23 141
23 146
23 147
23 149
23 151
23 152
23 154
23 155
23 157
23 158
23 160
23 161
23 162
23 163
23 164
23 165
23 168
25 27
25 28
25 29
25 30
25 31
25 32
25 33
25 34
25 35
25 36
25 37
25 38
25 39
25 74
25 78
25 82
25 93
25 98
25 100
25 101
25 109
25 122
25 123
25 126
25 140
25 144
25 146
25 147
25 149
25 152
25 154
25 155
25 157
25 158
25 160
25 163
25 164
25 165
25 167
25 168
26 27
26 28
26 29
26 30
26 31
26 32
26 33
26 34
26 35
26 36
26 39
26 82
26 101
26 122
26 123
26 125
26 126
26 133
26 140
26 146
26 147
26 149
26 151
26 155
26 157
26 158
26 160
26 163
26 164
26 165
26 167
26 168
27 28
27 29
27 30
27 31
27 32
27 33
27 34
27 35
27 36
27 37
27 38
27 39
27 73
27 78
27 92
27 93
27 98
27 110
27 122
27 123
27 124
27 125
27 126
27 132
27 140
27 144
27 146
27 147
27 149
27 151
27 154
27 155
27 157
27 158
27 160
27 162
27 163
27 164
27 165
27 167
27 168
28 29
28 31
28 32
28 33
28 34
28 35
28 36
28 38
28 39
28 64
28 93
28 98
28 107
28 118
28 122
28 123
28 125
28 126
28 133
28 137
28 140
28 146
28 147
28 149
28 151
28 152
28 154
28 155
28 157
28 158
28 160
28 162
28 163
28 164
28 165
28 166
28 168
29 30
29 31
29 32
29 33
29 34
29 35
29 36
29 37
29 38
29 39
29 47
29 52
29 58
29 67
29 69
29 78
29 79
29 82
29 86
29 91
29 93
29 94
29 98
29 99
29 107
29 109
29 115
29 117
29 118
29 119
29 122
29 123
29 126
29 131
29 132
29 133
29 144
29 146
29 147
29 150
29 151
29 152
29 153
29 154
29 155
29 156
29 157
29 158
29 160
29 162
29 163
29 164
29 165
29 166
29 167
29 168
30 31
30 32
30 33
30 34
30 35
30 36
30 37
30 38
30 39
30 49
30 56
30 57
30 62
30 63
30 65
30 87
30 88
30 93
30 95
30 98
30 109
30 110
30 116
30 118
30 122
30 123
30 125
30 126
30 128
30 132
30 133
30 140
30 146
30 147
30 149
30 151
30 152
30 154
30 155
30 157
30 158
30 160
30 162
30 163
30 164
30 165
30 166
30 167
30 168
31 32
31 33
31 35
31 36
31 37
31 38
31 39
31 82
31 93
31 98
31 107
31 122
31 123
31 125
31 126
31 133
31 140
31 142
31 146
31 147
31 149
31 154
31 155
31 157
31 158
31 162
31 163
31 164
31 165
31 166
31 167
31 168
32 33
32 34
32 35
32 36
32 37
32 38
32 39
32 42
32 43
32 46
32 47
32 49
32 62
32 67
32 79
32 81
32 84
32 88
32 91
32 92
32 93
32 96
32 98
32 109
32 115
32 118
32 121
32 122
32 123
32 125
32 126
32 130
32 133
32 137
32 140
32 141
32 142
32 146
32 147
32 148
32 149
32 150
32 151
32 153
32 154
32 157
32 158
32 160
32 162
32 163
32 164
32 165
32 166
32 168
33 35
33 36
33 37
33 38
33 39
33 49
33 50
33 53
33 82
33 84
33 91
33 93
33 98
33 116
33 118
33 120
33 121
33 122
33 123
33 125
33 126
33 133
33 140
33 142
33 145
33 146
33 147
33 149
33 151
33 153
33 154
33 155
33 157
33 158
33 160
33 162
33 163
33 164
33 165
33 166
33 167
33 168
34 35
34 36
34 37
34 38
34 39
34 50
34 79
34 93
34 109
34 122
34 123
34 125
34 126
34 133
34 140
34 144
34 146
34 147
34 149
34 152
34 153
34 154
34 155
34 157
34 158
34 160
34 163
34 164
34 165
34 166
34 167
34 168
35 36
35 37
35 38
35 39
35 42
35 55
35 56
35 82
35 93
35 98
35 100
35 111
35 118
35 123
35 125
35 126
35 133
35 140
35 144
35 146
35 147
35 149
35 151
35 152
35 154
35 155
35 157
35 158
35 160
35 162
35 163
35 164
35 165
35 166
35 167
35 168
36 37
36 38
36 39
36 50
36 55
36 82
36 89
36 91
36 93
36 98
36 103
36 111
36 118
36 121
36 122
36 123
36 125
36 126
36 133
36 140
36 144
36 145
36 146
36 147
36 149
36 151
36 154
36 155
36 157
36 162
36 163
36 164
36 165
36 166
36 167
36 168
37 38
37 41
37 43
37 50
37 53
37 57
37 67
37 69
37 70
37 73
37 79
37 81
37 85
37 89
37 91
37 98
37 100
37 110
37 117
37 118
37 122
37 123
37 125
37 126
37 127
37 133
37 145
37 146
37 147
37 149
37 152
37 154
37 155
37 156
37 158
37 160
37 162
37 163
37 164
37 165
37 166
37 167
37 168
38 39
38 43
38 46
38 49
38 62
38 93
38 118
38 122
38 123
38 125
38 126
38 133
38 140
38 146
38 147
38 149
38 151
38 154
38 155
38 157
38 163
38 164
38 165
38 166
39 50
39 56
39 62
39 65
39 71
39 81
39 82
39 84
39 92
39 93
39 98
39 102
39 109
39 110
39 118
39 122
39 123
39 125
39 126
39 133
39 140
39 142
39 144
39 146
39 147
39 149
39 151
39 152
39 154
39 155
39 157
39 158
39 160
39 162
39 163
39 164
39 165
39 166
39 167
39 168
40 41
40 42
40 44
40 45
40 46
40 50
40 53
40 54
40 57
40 58
40 60
40 65
40 67
40 69
40 70
40 74
40 76
40 77
40 80
40 86
40 88
40 89
40 90
40 92
40 94
40 95
40 96
40 102
40 105
40 108
40 109
40 114
40 115
40 117
40 127
40 131
40 135
40 137
40 138
40 141
40 145
40 146
40 150
40 153
41 42
41 43
41 44
41 45
41 46
41 47
41 49
41 50
41 52
41 53
41 54
41 55
41 56
41 57
41 58
41 59
41 60
41 62
41 63
41 64
41 65
41 66
41 67
41 68
41 69
41 70
41 71
41 73
41 74
41 76
41 77
41 78
41 79
41 80
41 81
41 82
41 83
41 84
41 85
41 86
41 87
41 88
41 89
41 90
41 91
41 92
41 94
41 95
41 96
41 97
41 99
41 100
41 101
41 102
41 103
41 104
41 105
41 106
41 107
41 108
41 109
41 110
41 111
41 112
41 113
41 114
41 115
41 116
41 117
41 119
41 120
41 121
41 124
41 127
41 128
41 129
41 130
41 131
41 132
41 134
41 135
41 137
41 138
41 139
41 141
41 142
41 143
41 144
41 145
41 148
41 150
41 153
41 159
41 161
41 162
42 43
42 44
42 45
42 46
42 47
42 49
42 50
42 52
42 53
42 54
42 55
42 56
42 57
42 58
42 60
42 62
42 63
42 64
42 65
42 66
42 67
42 68
42 69
42 70
42 71
42 73
42 74
42 76
42 77
42 78
42 79
42 80
42 81
42 82
42 83
42 84
42 85
42 86
42 87
42 88
42 89
42 90
42 91
42 92
42 94
42 95
42 96
42 97
42 99
42 100
42 101
42 102
42 103
42 104
42 105
42 106
42 107
42 108
42 109
42 110
42 111
42 112
42 113
42 114
42 115
42 116
42 117
42 119
42 120
42 121
42 124
42 125
42 127
42 128
42 129
42 130
42 131
42 132
42 134
42 135
42 137
42 138
42 139
42 141
42 142
42 143
42 144
42 145
42 148
42 150
42 153
42 159
42 161
42 167
43 44
43 45
43 46
43 47
43 49
43 50
43 52
43 53
43 54
43 55
43 56
43 57
43 58
43 59
43 60
43 62
43 63
43 64
43 65
43 66
43 67
43 68
43 69
43 70
43 71
43 73
43 74
43 76
43 77
43 78
43 79
43 80
43 81
43 82
43 83
43 84
43 85
43 86
43 87
43 88
43 89
43 90
43 91
43 92
43 94
43 95
43 96
43 97
43 99
43 100
43 101
43 102
43 103
43 104
43 105
43 106
43 107
43 108
43 109
43 110
43 111
43 112
43 113
43 114
43 115
43 116
43 117
43 119
43 120
43 121
43 124
43 127
43 128
43 129
43 130
43 131
43 132
43 134
43 135
43 137
43 138
43 139
43 141
43 142
43 143
43 144
43 145
43 146
43 148
43 150
43 153
43 154
43 157
43 159
43 161
44 45
44 46
44 47
44 49
44 50
44 52
44 53
44 54
44 55
44 56
44 57
44 58
44 59
44 60
44 62
44 63
44 64
44 65
44 66
44 67
44 68
44 69
44 70
44 71
44 73
44 74
44 76
44 77
44 78
44 79
44 80
44 81
44 82
44 83
44 84
44 85
44 86
44 87
44 88
44 89
44 90
44 91
44 92
44 94
44 95
44 96
44 97
44 99
44 100
44 101
44 102
44 103
44 104
44 105
44 106
44 107
44 108
44 109
44 110
44 111
44 112
44 113
44 114
44 115
44 116
44 117
44 119
44 120
44 121
44 124
44 127
44 128
44 129
44 130
44 131
44 132
44 134
44 135
44 137
44 138
44 139
44 141
44 142
44 143
44 144
44 145
44 146
44 148
44 150
44 153
44 159
44 161
45 46
45 47
45 49
45 50
45 51
45 52
45 53
45 54
45 55
45 56
45 57
45 58
45 59
45 60
45 62
45 63
45 64
45 65
45 66
45 67
45 68
45 69
45 70
45 71
45 73
45 74
45 76
45 77
45 78
45 79
45 80
45 81
45 82
45 83
45 84
45 85
45 86
45 87
45 88
45 89
45 90
45 91
45 92
45 94
45 95
45 96
45 97
45 99
45 100
45 101
45 102
45 103
45 104
45 105
45 106
45 107
45 108
45 109
45 110
45 111
45 112
45 113
45 114
45 115
45 116
45 117
45 119
45 120
45 121
45 124
45 127
45 128
45 129
45 130
45 131
45 134
45 135
45 137
45 138
45 139
45 141
45 142
45 143
45 144
45 145
45 146
45 148
45 150
45 153
45 159
45 161
46 47
46 49
46 50
46 51
46 52
46 53
46 54
46 55
46 56
46 57
46 58
46 59
46 60
46 62
46 63
46 64
46 65
46 66
46 67
46 68
46 69
46 70
46 71
46 73
46 74
46 76
46 77
46 78
46 79
46 80
46 81
46 82
46 83
46 84
46 85
46 86
46 87
46 88
46 89
46 90
46 91
46 92
46 94
46 95
46 96
46 97
46 99
46 100
46 101
46 102
46 103
46 104
46 105
46 106
46 107
46 108
46 109
46 110
46 111
46 112
46 113
46 114
46 115
46 116
46 117
46 119
46 120
46 121
46 124
46 125
46 127
46 128
46 129
46 130
46 131
46 132
46 134
46 135
46 137
46 138
46 139
46 141
46 142
46 143
46 144
46 145
46 147
46 148
46 150
46 153
46 159
46 161
46 168
47 49
47 50
47 51
47 52
47 53
47 54
47 55
47 56
47 57
47 58
47 59
47 60
47 62
47 63
47 64
47 65
47 66
47 67
47 68
47 69
47 70
47 71
47 73
47 74
47 76
47 77
47 78
47 79
47 80
47 81
47 82
47 83
47 84
47 85
47 86
47 87
47 88
47 89
47 90
47 91
47 92
47 94
47 95
47 96
47 97
47 99
47 100
47 101
47 102
47 103
47 104
47 105
47 106
47 107
47 108
47 109
47 110
47 112
47 113
47 114
47 115
47 116
47 117
47 119
47 120
47 121
47 124
47 126
47 127
47 128
47 129
47 130
47 131
47 132
47 134
47 135
47 137
47 138
47 139
47 141
47 142
47 143
47 144
47 145
47 146
47 148
47 150
47 153
47 159
47 161
49 50
49 51
49 52
49 53
49 54
49 55
49 56
49 57
49 58
49 59
49 60
49 62
49 63
49 64
49 65
49 66
49 67
49 68
49 69
49 70
49 71
49 73
49 74
49 76
49 77
49 78
49 79
49 80
49 81
49 82
49 83
49 84
49 85
49 86
49 87
49 88
49 89
49 90
49 91
49 92
49 94
49 95
49 96
49 97
49 99
49 100
49 101
49 102
49 103
49 104
49 105
49 106
49 107
49 108
49 109
49 110
49 112
49 113
49 114
49 115
49 116
49 117
49 119
49 120
49 121
49 123
49 124
49 126
49 127
49 128
49 129
49 130
49 131
49 132
49 134
49 135
49 137
49 138
49 139
49 141
49 142
49 143
49 144
49 145
49 147
49 148
49 150
49 153
49 159
49 161
49 162
49 164
49 165
49 166
50 51
50 52
50 53
50 54
50 55
50 56
50 57
50 58
50 59
50 60
50 62
50 63
50 64
50 65
50 66
50 67
50 68
50 69
50 70
50 71
50 73
50 74
50 76
50 77
50 78
50 79
50 80
50 81
50 82
50 83
50 84
50 85
50 86
50 87
50 88
50 89
50 90
50 91
50 92
50 94
50 95
50 96
50 97
50 99
50 100
50 101
50 102
50 103
50 104
50 105
50 106
50 107
50 108
50 109
50 110
50 111
50 112
50 113
50 114
50 115
50 116
50 117
50 119
50 120
50 121
50 124
50 127
50 128
50 129
50 130
50 131
50 132
50 134
50 135
50 137
50 138
50 139
50 141
50 142
50 143
50 144
50 145
50 146
50 147
50 148
50 150
50 151
50 153
50 159
50 161
51 53
51 54
51 55
51 58
51 60
51 63
51 64
51 65
51 67
51 69
51 70
51 73
51 74
51 77
51 80
51 85
51 88
51 89
51 90
51 92
51 94
51 95
51 97
51 108
51 112
51 116
51 121
51 135
51 138
51 145
51 146
52 53
52 54
52 55
52 56
52 57
52 58
52 59
52 60
52 62
52 63
52 64
52 65
52 66
52 67
52 68
52 69
52 70
52 71
52 73
52 74
52 76
52 77
52 78
52 79
52 80
52 81
52 82
52 83
52 84
52 85
52 86
52 87
52 88
52 89
52 90
52 91
52 92
52 94
52 95
52 96
52 97
52 99
52 100
52 101
52 102
52 103
52 104
52 105
52 106
52 107
52 108
52 109
52 110
52 112
52 113
52 114
52 115
52 116
52 117
52 119
52 120
52 121
52 124
52 127
52 128
52 129
52 130
52 131
52 132
52 134
52 135
52 137
52 138
52 139
52 141
52 142
52 143
52 144
52 145
52 148
52 149
52 150
52 153
52 159
52 161
53 54
53 55
53 56
53 57
53 58
53 59
53 60
53 62
53 63
53 64
53 65
53 66
53 67
53 68
53 69
53 70
53 71
53 73
53 74
53 76
53 77
53 78
53 79
53 80
53 81
53 82
53 83
53 84
53 85
53 86
53 87
53 88
53 89
53 90
53 91
53 92
53 94
53 95
53 96
53 97
53 99
53 100
53 101
53 102
53 103
53 104
53 105
53 106
53 107
53 108
53 109
53 110
53 111
53 112
53 113
53 114
53 115
53 116
53 117
53 119
53 120
53 121
53 124
53 127
53 128
53 129
53 130
53 131
53 132
53 134
53 135
53 137
53 138
53 139
53 141
53 142
53 143
53 144
53 145
53 148
53 150
53 153
53 159
53 161
53 167
54 55
54 56
54 57
54 58
54 59
54 60
54 62
54 63
54 64
54 65
54 66
54 67
54 68
54 69
54 70
54 71
54 73
54 74
54 76
54 77
54 78
54 79
54 80
54 81
54 82
54 83
54 84
54 85
54 86
54 87
54 88
54 89
54 90
54 91
54 92
54 94
54 95
54 96
54 97
54 99
54 100
54 101
54 102
54 103
54 104
54 105
54 106
54 107
54 108
54 109
54 110
54 111
54 112
54 113
54 114
54 115
54 116
54 117
54 119
54 120
54 121
54 122
54 124
54 127
54 128
54 129
54 130
54 131
54 132
54 134
54 135
54 137
54 138
54 139
54 141
54 142
54 143
54 144
54 145
54 148
54 149
54 150
54 153
54 157
54 159
54 161
55 56
55 57
55 58
55 60
55 62
55 63
55 64
55 65
55 66
55 67
55 68
55 69
55 70
55 71
55 73
55 74
55 76
55 77
55 78
55 79
55 80
55 81
55 82
55 83
55 84
55 85
55 86
55 87
55 88
55 89
55 90
55 91
55 92
55 94
55 95
55 96
55 97
55 99
55 100
55 101
55 102
55 103
55 104
55 105
55 106
55 107
55 108
55 109
55 110
55 111
55 112
55 113
55 114
55 115
55 116
55 117
55 119
55 120
55 121
55 124
55 127
55 128
55 129
55 130
55 131
55 132
55 134
55 135
55 137
55 138
55 141
55 142
55 143
55 144
55 145
55 146
55 148
55 150
55 153
55 159
55 161
55 162
56 57
56 58
56 59
56 60
56 62
56 63
56 64
56 65
56 66
56 67
56 68
56 69
56 70
56 71
56 73
56 74
56 76
56 77
56 78
56 79
56 80
56 81
56 82
56 83
56 84
56 85
56 86
56 87
56 88
56 89
56 90
56 91
56 92
56 94
56 95
56 96
56 97
56 99
56 100
56 101
56 102
56 103
56 104
56 105
56 106
56 107
56 108
56 109
56 110
56 111
56 112
56 113
56 114
56 115
56 116
56 117
56 119
56 120
56 121
56 123
56 124
56 127
56 128
56 129
56 130
56 131
56 132
56 134
56 135
56 137
56 138
56 139
56 141
56 142
56 143
56 144
56 145
56 146
56 147
56 148
56 150
56 151
56 153
56 159
56 161
56 164
57 58
57 59
57 60
57 62
57 63
57 64
57 65
57 66
57 67
57 68
57 70
57 71
57 73
57 74
57 76
57 77
57 78
57 79
57 80
57 81
57 82
57 83
57 84
57 85
57 86
57 87
57 88
57 89
57 90
57 91
57 92
57 94
57 95
57 96
57 97
57 99
57 100
57 101
57 102
57 103
57 104
57 105
57 106
57 107
57 108
57 109
57 110
57 111
57 112
57 113
57 114
57 115
57 116
57 117
57 119
57 120
57 121
57 124
57 126
57 127
57 128
57 129
57 130
57 131
57 132
57 134
57 135
57 137
57 138
57 139
57 141
57 142
57 143
57 144
57 145
57 146
57 148
57 150
57 153
57 159
57 161
57 163
57 164
58 59
58 60
58 62
58 63
58 64
58 65
58 66
58 67
58 68
58 69
58 70
58 71
58 73
58 74
58 76
58 77
58 78
58 79
58 80
58 81
58 82
58 83
58 84
58 85
58 86
58 87
58 88
58 89
58 90
58 91
58 92
58 94
58 95
58 96
58 97
58 99
58 100
58 101
58 102
58 103
58 104
58 105
58 106
58 107
58 108
58 109
58 110
58 111
58 112
58 113
58 114
58 115
58 116
58 117
58 119
58 120
58 121
58 124
58 127
58 128
58 129
58 130
58 131
58 132
58 134
58 135
58 137
58 138
58 139
58 141
58 142
58 143
58 144
58 145
58 146
58 148
58 150
58 153
58 157
58 159
58 161
59 60
59 62
59 63
59 64
59 66
59 67
59 68
59 70
59 73
59 77
59 78
59 79
59 80
59 81
59 82
59 83
59 85
59 87
59 88
59 90
59 92
59 94
59 97
59 100
59 101
59 102
59 103
59 104
59 105
59 110
59 111
59 112
59 114
59 116
59 119
59 120
59 124
59 127
59 128
59 130
59 131
59 135
59 138
59 141
59 142
59 144
59 145
59 148
59 150
59 153
59 159
60 62
60 63
60 64
60 65
60 66
60 67
60 68
60 69
60 70
60 71
60 73
60 74
60 76
60 77
60 78
60 79
60 80
60 81
60 82
60 83
60 84
60 85
60 86
60 87
60 88
60 89
60 90
60 91
60 92
60 94
60 95
60 96
60 97
60 99
60 100
60 101
60 102
60 103
60 104
60 105
60 106
60 107
60 108
60 109
60 110
60 112
60 113
60 114
60 116
60 117
60 119
60 120
60 121
60 124
60 126
60 127
60 128
60 129
60 130
60 131
60 132
60 134
60 135
60 137
60 138
60 139
60 141
60 142
60 143
60 144
60 145
60 146
60 148
60 150
60 153
60 157
60 159
60 161
60 164
60 166
62 63
62 64
62 65
62 66
62 67
62 68
62 69
62 70
62 71
62 73
62 74
62 76
62 77
62 78
62 79
62 80
62 81
62 82
62 83
62 84
62 85
62 86
62 87
62 88
62 89
62 90
62 91
62 92
62 93
62 94
62 95
62 96
62 97
62 99
62 100
62 101
62 102
62 103
62 104
62 105
62 106
62 107
62 108
62 109
62 110
62 111
62 112
62 113
62 114
62 115
62 116
62 117
62 119
62 120
62 121
62 124
62 125
62 126
62 127
62 128
62 129
62 130
62 131
62 132
62 134
62 135
62 137
62 138
62 139
62 141
62 142
62 143
62 144
62 145
62 148
62 150
62 153
62 157
62 159
62 161
62 162
62 168
63 64
63 65
63 66
63 67
63 68
63 69
63 70
63 71
63 73
63 74
63 76
63 77
63 78
63 79
63 80
63 81
63 82
63 83
63 84
63 85
63 86
63 87
63 88
63 89
63 90
63 91
63 92
63 94
63 95
63 96
63 97
63 99
63 100
63 101
63 102
63 103
63 104
63 105
63 106
63 107
63 108
63 109
63 110
63 111
63 112
63 113
63 114
63 115
63 116
63 117
63 119
63 120
63 121
63 124
63 127
63 128
63 129
63 130
63 131
63 132
63 134
63 135
63 137
63 138
63 139
63 141
63 142
63 143
63 144
63 145
63 147
63 148
63 150
63 152
63 153
63 159
63 161
63 162
63 166
64 65
64 66
64 67
64 68
64 69
64 70
64 71
64 73
64 74
64 76
64 77
64 78
64 79
64 80
64 81
64 82
64 83
64 84
64 85
64 86
64 87
64 88
64 89
64 90
64 91
64 92
64 94
64 95
64 96
64 97
64 99
64 100
64 101
64 102
64 103
64 104
64 105
64 106
64 107
64 108
64 109
64 110
64 111
64 112
64 113
64 114
64 115
64 116
64 117
64 119
64 120
64 121
64 123
64 124
64 127
64 128
64 129
64 130
64 131
64 132
64 134
64 135
64 137
64 138
64 139
64 141
64 142
64 143
64 144
64 145
64 148
64 150
64 153
64 159
64 161
65 66
65 67
65 68
65 69
65 70
65 71
65 73
65 74
65 76
65 77
65 78
65 79
65 80
65 81
65 82
65 83
65 84
65 85
65 86
65 87
65 88
65 89
65 90
65 91
65 92
65 93
65 94
65 95
65 96
65 97
65 99
65 100
65 101
65 102
65 103
65 104
65 105
65 106
65 107
65 108
65 109
65 110
65 111
65 112
65 113
65 114
65 115
65 116
65 117
65 119
65 120
65 121
65 122
65 124
65 126
65 127
65 128
65 129
65 130
65 131
65 132
65 134
65 135
65 137
65 138
65 139
65 141
65 142
65 143
65 144
65 145
65 148
65 150
65 151
65 153
65 159
65 161
65 166
65 168
66 67
66 68
66 69
66 70
66 71
66 73
66 74
66 76
66 77
66 78
66 79
66 80
66 81
66 82
66 84
66 85
66 86
66 87
66 88
66 89
66 90
66 91
66 92
66 94
66 95
66 96
66 97
66 99
66 100
66 101
66 102
66 103
66 104
66 105
66 106
66 107
66 109
66 110
66 111
66 112
66 113
66 114
66 115
66 116
66 117
66 119
66 120
66 121
66 124
66 127
66 128
66 129
66 130
66 131
66 132
66 134
66 135
66 137
66 138
66 139
66 141
66 142
66 143
66 144
66 145
66 146
66 148
66 150
66 153
66 159
67 68
67 69
67 70
67 71
67 73
67 74
67 76
67 77
67 78
67 79
67 80
67 81
67 82
67 83
67 84
67 85
67 86
67 87
67 88
67 89
67 90
67 91
67 92
67 94
67 95
67 96
67 97
67 99
67 100
67 101
67 102
67 103
67 104
67 105
67 106
67 107
67 108
67 109
67 110
67 111
67 112
67 113
67 114
67 115
67 116
67 117
67 119
67 120
67 121
67 124
67 126
67 127
67 128
67 129
67 130
67 131
67 132
67 134
67 135
67 137
67 138
67 139
67 141
67 142
67 143
67 144
67 145
67 148
67 150
67 151
67 153
67 159
67 160
67 161
67 165
67 166
67 167
68 69
68 70
68 71
68 73
68 74
68 76
68 77
68 78
68 79
68 80
68 81
68 82
68 83
68 84
68 85
68 86
68 87
68 88
68 89
68 90
68 91
68 92
68 94
68 95
68 96
68 97
68 99
68 100
68 101
68 102
68 103
68 104
68 105
68 106
68 107
68 108
68 109
68 110
68 111
68 112
68 113
68 114
68 115
68 116
68 117
68 119
68 120
68 121
68 124
68 127
68 128
68 129
68 130
68 131
68 132
68 134
68 135
68 137
68 138
68 139
68 141
68 142
68 143
68 144
68 145
68 148
68 150
68 153
68 159
68 161
69 70
69 71
69 73
69 74
69 76
69 77
69 78
69 79
69 80
69 81
69 82
69 83
69 84
69 85
69 86
69 87
69 88
69 89
69 90
69 91
69 92
69 94
69 95
69 96
69 97
69 99
69 101
69 102
69 103
69 104
69 105
69 107
69 108
69 109
69 110
69 112
69 115
69 117
69 119
69 121
69 124
69 126
69 128
69 129
69 130
69 131
69 132
69 134
69 135
69 137
69 138
69 139
69 141
69 142
69 143
69 145
69 146
69 148
69 150
69 153
69 159
69 161
69 164
70 71
70 73
70 74
70 76
70 77
70 78
70 79
70 80
70 81
70 82
70 83
70 84
70 85
70 86
70 87
70 88
70 89
70 90
70 91
70 92
70 94
70 95
70 96
70 97
70 99
70 100
70 101
70 102
70 103
70 104
70 105
70 106
70 107
70 108
70 109
70 110
70 111
70 112
70 114
70 115
70 116
70 117
70 119
70 120
70 121
70 124
70 127
70 128
70 129
70 130
70 131
70 132
70 134
70 135
70 137
70 138
70 139
70 141
70 142
70 143
70 144
70 145
70 146
70 148
70 150
70 153
70 159
71 73
71 74
71 76
71 77
71 78
71 79
71 80
71 81
71 82
71 83
71 84
71 85
71 86
71 87
71 88
71 89
71 90
71 91
71 92
71 94
71 95
71 96
71 97
71 99
71 100
71 101
71 102
71 103
71 104
71 105
71 106
71 107
71 108
71 109
71 110
71 111
71 112
71 113
71 114
71 115
71 116
71 117
71 119
71 121
71 124
71 126
71 127
71 128
71 129
71 130
71 131
71 132
71 134
71 135
71 137
71 138
71 139
71 141
71 142
71 143
71 144
71 145
71 148
71 150
71 151
71 153
71 159
71 161
73 74
73 76
73 77
73 78
73 79
73 80
73 81
73 82
73 83
73 84
73 85
73 86
73 87
73 88
73 89
73 90
73 91
73 92
73 94
73 95
73 96
73 97
73 99
73 100
73 101
73 102
73 103
73 104
73 105
73 106
73 107
73 108
73 109
73 110
73 111
73 112
73 113
73 114
73 115
73 116
73 117
73 119
73 120
73 121
73 124
73 126
73 127
73 128
73 129
73 130
73 131
73 132
73 134
73 135
73 137
73 138
73 139
73 141
73 142
73 143
73 144
73 145
73 146
73 148
73 150
73 153
73 155
73 157
73 158
73 159
73 161
73 164
73 166
74 76
74 77
74 78
74 79
74 80
74 81
74 82
74 83
74 84
74 85
74 86
74 87
74 88
74 89
74 90
74 91
74 92
74 94
74 95
74 96
74 97
74 99
74 100
74 101
74 102
74 103
74 104
74 105
74 106
74 107
74 108
74 109
74 110
74 112
74 113
74 114
74 115
74 116
74 117
74 119
74 120
74 121
74 124
74 127
74 128
74 129
74 130
74 131
74 132
74 134
74 135
74 137
74 138
74 139
74 141
74 142
74 143
74 144
74 145
74 146
74 148
74 150
74 153
74 159
74 161
76 77
76 78
76 79
76 80
76 81
76 82
76 83
76 84
76 85
76 86
76 87
76 88
76 89
76 90
76 91
76 92
76 94
76 95
76 96
76 97
76 99
76 100
76 101
76 102
76 103
76 104
76 105
76 106
76 107
76 108
76 109
76 110
76 111
76 112
76 113
76 114
76 115
76 116
76 117
76 119
76 120
76 121
76 122
76 124
76 127
76 128
76 129
76 130
76 131
76 132
76 134
76 135
76 137
76 138
76 139
76 141
76 142
76 143
76 144
76 145
76 146
76 147
76 148
76 150
76 151
76 153
76 159
76 161
76 165
77 79
77 80
77 81
77 82
77 83
77 84
77 85
77 86
77 87
77 88
77 89
77 90
77 91
77 92
77 94
77 95
77 96
77 97
77 99
77 100
77 101
77 102
77 103
77 104
77 105
77 106
77 107
77 108
77 109
77 110
77 111
77 112
77 113
77 114
77 115
77 116
77 117
77 119
77 120
77 121
77 124
77 127
77 128
77 129
77 130
77 131
77 132
77 134
77 135
77 137
77 138
77 139
77 141
77 142
77 143
77 144
77 145
77 148
77 150
77 153
77 159
77 161
77 166
78 79
78 80
78 81
78 82
78 83
78 84
78 85
78 86
78 87
78 88
78 89
78 90
78 91
78 92
78 94
78 95
78 96
78 97
78 99
78 100
78 101
78 102
78 103
78 104
78 105
78 106
78 107
78 108
78 109
78 110
78 111
78 112
78 113
78 114
78 115
78 116
78 117
78 119
78 120
78 121
78 124
78 127
78 128
78 129
78 130
78 131
78 132
78 133
78 135
78 137
78 138
78 139
78 141
78 142
78 143
78 144
78 145
78 146
78 147
78 148
78 150
78 152
78 153
78 159
78 160
78 161
78 162
79 80
79 81
79 82
79 83
79 84
79 85
79 86
79 87
79 88
79 89
79 90
79 91
79 92
79 94
79 95
79 96
79 97
79 99
79 100
79 101
79 102
79 103
79 104
79 105
79 106
79 107
79 108
79 109
79 110
79 111
79 112
79 113
79 114
79 115
79 116
79 117
79 119
79 120
79 121
79 124
79 125
79 126
79 127
79 128
79 129
79 130
79 131
79 132
79 134
79 135
79 137
79 138
79 139
79 141
79 142
79 143
79 144
79 145
79 148
79 150
79 153
79 159
79 161
79 165
79 166
79 167
79 168
80 81
80 82
80 83
80 84
80 85
80 86
80 87
80 88
80 89
80 90
80 91
80 92
80 94
80 95
80 96
80 97
80 99
80 100
80 101
80 102
80 103
80 104
80 105
80 106
80 107
80 108
80 109
80 110
80 111
80 112
80 113
80 114
80 115
80 116
80 117
80 119
80 120
80 121
80 122
80 124
80 127
80 128
80 129
80 130
80 131
80 132
80 134
80 135
80 137
80 138
80 139
80 141
80 142
80 143
80 144
80 145
80 146
80 147
80 148
80 150
80 153
80 157
80 159
80 161
81 82
81 83
81 84
81 85
81 86
81 87
81 88
81 89
81 90
81 91
81 92
81 94
81 95
81 96
81 97
81 99
81 100
81 101
81 102
81 103
81 104
81 105
81 106
81 107
81 108
81 109
81 110
81 111
81 112
81 113
81 114
81 115
81 116
81 117
81 119
81 120
81 121
81 122
81 124
81 126
81 127
81 128
81 129
81 130
81 131
81 132
81 134
81 135
81 137
81 138
81 139
81 141
81 142
81 143
81 144
81 145
81 146
81 148
81 150
81 153
81 159
81 160
81 161
82 83
82 84
82 85
82 86
82 87
82 88
82 89
82 90
82 91
82 92
82 94
82 95
82 96
82 97
82 99
82 100
82 101
82 102
82 103
82 104
82 105
82 106
82 107
82 108
82 109
82 110
82 111
82 112
82 113
82 116
82 117
82 118
82 119
82 120
82 121
82 124
82 126
82 127
82 128
82 129
82 130
82 131
82 132
82 133
82 134
82 135
82 137
82 138
82 139
82 141
82 142
82 143
82 144
82 145
82 148
82 150
82 153
82 155
82 159
82 160
82 161
82 162
82 164
82 165
82 168
83 84
83 85
83 86
83 87
83 88
83 89
83 90
83 91
83 92
83 93
83 94
83 95
83 96
83 97
83 99
83 100
83 101
83 102
83 103
83 104
83 105
83 106
83 107
83 108
83 109
83 110
83 111
83 112
83 113
83 114
83 115
83 116
83 117
83 119
83 120
83 121
83 124
83 127
83 128
83 129
83 130
83 131
83 132
83 134
83 135
83 137
83 138
83 139
83 141
83 142
83 143
83 144
83 145
83 148
83 150
83 153
83 159
83 161
83 166
84 85
84 86
84 87
84 88
84 89
84 90
84 91
84 92
84 94
84 95
84 96
84 97
84 99
84 100
84 101
84 102
84 103
84 104
84 105
84 106
84 107
84 108
84 109
84 110
84 111
84 112
84 113
84 114
84 115
84 116
84 117
84 119
84 120
84 121
84 124
84 126
84 127
84 128
84 129
84 130
84 131
84 132
84 134
84 135
84 137
84 138
84 139
84 141
84 142
84 143
84 144
84 145
84 148
84 150
84 153
84 159
84 161
84 164
84 168
85 86
85 87
85 88
85 89
85 90
85 91
85 92
85 94
85 95
85 96
85 97
85 99
85 100
85 101
85 102
85 103
85 104
85 105
85 106
85 107
85 108
85 109
85 110
85 111
85 112
85 113
85 114
85 115
85 116
85 117
85 119
85 120
85 121
85 124
85 127
85 128
85 129
85 130
85 131
85 132
85 134
85 135
85 137
85 138
85 139
85 141
85 142
85 143
85 144
85 145
85 146
85 148
85 150
85 153
85 159
85 161
85 162
86 87
86 88
86 89
86 90
86 91
86 92
86 94
86 95
86 96
86 97
86 99
86 100
86 101
86 102
86 103
86 104
86 105
86 106
86 107
86 108
86 109
86 110
86 111
86 112
86 113
86 114
86 115
86 116
86 117
86 119
86 120
86 121
86 124
86 127
86 128
86 129
86 130
86 131
86 132
86 134
86 135
86 137
86 138
86 139
86 141
86 142
86 143
86 144
86 145
86 148
86 150
86 153
86 156
86 159
86 161
86 166
87 88
87 89
87 90
87 91
87 92
87 94
87 95
87 96
87 97
87 99
87 100
87 101
87 102
87 103
87 104
87 105
87 106
87 107
87 108
87 109
87 110
87 111
87 112
87 113
87 114
87 115
87 116
87 117
87 119
87 120
87 121
87 123
87 124
87 127
87 128
87 129
87 130
87 131
87 132
87 134
87 135
87 137
87 138
87 139
87 141
87 142
87 143
87 144
87 145
87 148
87 150
87 153
87 159
87 161
88 89
88 90
88 91
88 92
88 94
88 95
88 96
88 97
88 99
88 100
88 101
88 102
88 103
88 104
88 105
88 106
88 107
88 108
88 109
88 110
88 111
88 112
88 113
88 114
88 115
88 116
88 117
88 119
88 120
88 121
88 124
88 127
88 128
88 129
88 130
88 131
88 132
88 134
88 135
88 137
88 138
88 139
88 141
88 142
88 143
88 144
88 145
88 146
88 148
88 150
88 153
88 159
88 161
89 90
89 91
89 92
89 94
89 95
89 96
89 97
89 99
89 100
89 101
89 102
89 103
89 104
89 105
89 106
89 107
89 108
89 109
89 110
89 111
89 112
89 113
89 114
89 115
89 116
89 117
89 119
89 120
89 121
89 124
89 127
89 128
89 129
89 130
89 131
89 132
89 134
89 135
89 137
89 138
89 139
89 141
89 142
89 143
89 144
89 145
89 146
89 148
89 150
89 153
89 159
89 161
89 162
90 91
90 92
90 94
90 95
90 96
90 97
90 99
90 100
90 101
90 102
90 103
90 104
90 105
90 106
90 107
90 108
90 109
90 110
90 111
90 112
90 113
90 114
90 115
90 116
90 117
90 119
90 120
90 121
90 124
90 127
90 128
90 129
90 130
90 131
90 132
90 134
90 135
90 137
90 138
90 139
90 141
90 142
90 143
90 144
90 145
90 146
90 148
90 150
90 153
90 159
90 161
90 165
91 92
91 94
91 95
91 96
91 97
91 99
91 100
91 101
91 102
91 103
91 104
91 105
91 106
91 107
91 108
91 109
91 110
91 111
91 112
91 113
91 114
91 115
91 116
91 117
91 119
91 120
91 121
91 124
91 125
91 126
91 127
91 128
91 129
91 130
91 131
91 132
91 134
91 135
91 137
91 138
91 139
91 141
91 142
91 143
91 144
91 145
91 148
91 150
91 153
91 154
91 155
91 159
91 161
91 165
91 166
92 94
92 95
92 96
92 97
92 98
92 99
92 100
92 101
92 102
92 103
92 104
92 105
92 106
92 107
92 108
92 109
92 110
92 111
92 112
92 113
92 114
92 115
92 116
92 117
92 119
92 120
92 121
92 124
92 126
92 127
92 128
92 129
92 130
92 131
92 132
92 134
92 135
92 137
92 138
92 139
92 141
92 142
92 143
92 144
92 145
92 147
92 148
92 150
92 151
92 153
92 157
92 159
92 161
92 164
92 165
93 109
93 111
93 118
93 122
93 123
93 124
93 125
93 126
93 127
93 131
93 133
93 140
93 141
93 142
93 145
93 147
93 149
93 151
93 152
93 154
93 155
93 157
93 158
93 160
93 162
93 163
93 164
93 165
93 166
93 167
93 168
94 95
94 96
94 97
94 99
94 100
94 101
94 102
94 103
94 104
94 105
94 106
94 107
94 108
94 109
94 110
94 111
94 112
94 113
94 114
94 115
94 116
94 117
94 119
94 120
94 121
94 124
94 127
94 128
94 129
94 130
94 131
94 132
94 134
94 135
94 137
94 138
94 139
94 141
94 142
94 143
94 144
94 145
94 146
94 148
94 150
94 153
94 159
94 161
95 96
95 97
95 99
95 100
95 101
95 102
95 103
95 104
95 105
95 106
95 107
95 108
95 109
95 110
95 111
95 112
95 113
95 114
95 115
95 116
95 117
95 119
95 120
95 121
95 124
95 126
95 127
95 128
95 129
95 130
95 131
95 132
95 134
95 135
95 137
95 138
95 139
95 141
95 142
95 143
95 144
95 145
95 146
95 147
95 148
95 150
95 153
95 157
95 159
95 161
95 166
96 97
96 99
96 100
96 101
96 102
96 103
96 104
96 105
96 106
96 107
96 108
96 109
96 110
96 111
96 112
96 113
96 114
96 115
96 116
96 117
96 119
96 120
96 121
96 124
96 127
96 128
96 129
96 130
96 131
96 132
96 134
96 135
96 137
96 138
96 139
96 141
96 142
96 143
96 144
96 145
96 148
96 150
96 153
96 159
96 161
97 99
97 100
97 101
97 102
97 103
97 104
97 105
97 106
97 107
97 108
97 109
97 110
97 111
97 112
97 113
97 114
97 115
97 116
97 117
97 119
97 120
97 121
97 124
97 127
97 128
97 129
97 130
97 131
97 132
97 134
97 135
97 137
97 138
97 139
97 141
97 142
97 143
97 144
97 145
97 147
97 148
97 150
97 153
97 159
97 161
97 166
98 102
98 118
98 122
98 123
98 125
98 126
98 133
98 140
98 146
98 147
98 148
98 151
98 155
98 157
98 158
98 162
98 163
98 164
98 165
98 166
98 167
98 168
99 100
99 101
99 102
99 103
99 104
99 105
99 106
99 107
99 108
99 109
99 110
99 111
99 112
99 113
99 114
99 115
99 116
99 117
99 119
99 120
99 121
99 124
99 127
99 128
99 129
99 130
99 131
99 132
99 134
99 135
99 137
99 138
99 139
99 141
99 142
99 143
99 144
99 145
99 148
99 150
99 153
99 159
99 161
100 101
100 102
100 103
100 104
100 105
100 106
100 107
100 108
100 109
100 110
100 111
100 112
100 113
100 114
100 115
100 116
100 117
100 119
100 120
100 121
100 124
100 126
100 127
100 128
100 129
100 130
100 131
100 132
100 134
100 135
100 137
100 138
100 139
100 141
100 142
100 143
100 144
100 145
100 148
100 150
100 153
100 159
100 161
100 164
101 102
101 103
101 104
101 105
101 106
101 107
101 108
101 109
101 110
101 111
101 112
101 113
101 114
101 115
101 116
101 117
101 120
101 121
101 124
101 127
101 128
101 129
101 130
101 131
101 132
101 134
101 135
101 137
101 138
101 139
101 141
101 142
101 143
101 144
101 145
101 148
101 150
101 153
101 159
101 161
101 165
102 103
102 104
102 105
102 106
102 107
102 108
102 109
102 110
102 111
102 112
102 113
102 114
102 115
102 116
102 117
102 119
102 120
102 121
102 124
102 126
102 127
102 128
102 129
102 130
102 131
102 132
102 134
102 135
102 137
102 138
102 139
102 141
102 142
102 143
102 144
102 145
102 147
102 148
102 150
102 153
102 156
102 157
102 159
102 161
103 104
103 105
103 106
103 107
103 108
103 109
103 110
103 113
103 114
103 115
103 116
103 117
103 119
103 120
103 121
103 124
103 126
103 127
103 128
103 129
103 130
103 131
103 132
103 134
103 135
103 137
103 138
103 139
103 141
103 142
103 143
103 144
103 145
103 148
103 150
103 153
103 159
103 161
104 105
104 106
104 107
104 108
104 109
104 110
104 111
104 112
104 113
104 114
104 115
104 116
104 117
104 119
104 120
104 121
104 124
104 126
104 127
104 128
104 129
104 130
104 131
104 132
104 134
104 135
104 137
104 138
104 139
104 141
104 142
104 143
104 144
104 145
104 147
104 148
104 150
104 153
104 154
104 159
104 161
105 106
105 107
105 108
105 109
105 110
105 111
105 112
105 113
105 114
105 115
105 116
105 117
105 119
105 120
105 121
105 124
105 127
105 128
105 129
105 130
105 131
105 132
105 134
105 135
105 137
105 138
105 139
105 141
105 142
105 143
105 144
105 145
105 148
105 150
105 153
105 159
105 161
105 168
106 107
106 108
106 109
106 110
106 112
106 113
106 114
106 115
106 116
106 117
106 119
106 120
106 121
106 124
106 127
106 128
106 129
106 130
106 131
106 132
106 134
106 135
106 137
106 138
106 139
106 141
106 142
106 143
106 144
106 147
106 148
106 150
106 153
106 159
106 161
106 164
107 108
107 109
107 110
107 111
107 112
107 113
107 114
107 115
107 116
107 117
107 119
107 120
107 121
107 124
107 126
107 127
107 128
107 129
107 130
107 131
107 132
107 134
107 135
107 137
107 138
107 139
107 141
107 142
107 143
107 144
107 145
107 147
107 148
107 150
107 153
107 157
107 159
107 161
108 109
108 110
108 112
108 114
108 115
108 116
108 117
108 121
108 124
108 127
108 128
108 129
108 130
108 131
108 132
108 134
108 135
108 137
108 138
108 139
108 141
108 142
108 144
108 145
108 146
108 148
108 150
108 153
108 159
108 161
108 165
109 110
109 111
109 112
109 113
109 114
109 115
109 116
109 117
109 119
109 120
109 121
109 122
109 124
109 127
109 128
109 129
109 130
109 131
109 132
109 134
109 135
109 137
109 138
109 139
109 141
109 142
109 143
109 144
109 145
109 146
109 148
109 150
109 151
109 153
109 157
109 159
109 161
109 163
109 164
109 168
110 111
110 112
110 113
110 114
110 115
110 116
110 117
110 119
110 120
110 121
110 124
110 127
110 128
110 129
110 130
110 131
110 132
110 134
110 135
110 137
110 138
110 139
110 141
110 142
110 143
110 144
110 145
110 148
110 150
110 153
110 159
110 161
110 168
111 112
111 113
111 114
111 116
111 121
111 124
111 126
111 127
111 128
111 129
111 130
111 131
111 134
111 135
111 137
111 138
111 139
111 141
111 142
111 144
111 145
111 148
111 150
111 153
111 154
111 157
111 159
111 161
112 113
112 114
112 115
112 116
112 117
112 119
112 120
112 121
112 124
112 127
112 128
112 129
112 130
112 131
112 132
112 134
112 135
112 137
112 138
112 139
112 141
112 142
112 143
112 144
112 145
112 146
112 148
112 150
112 153
112 159
112 161
112 166
113 114
113 115
113 116
113 117
113 119
113 120
113 121
113 124
113 127
113 128
113 129
113 130
113 131
113 132
113 134
113 135
113 137
113 138
113 139
113 141
113 142
113 143
113 144
113 145
113 148
113 150
113 153
113 159
113 161
114 115
114 116
114 117
114 119
114 120
114 121
114 124
114 127
114 128
114 129
114 130
114 131
114 132
114 134
114 135
114 137
114 138
114 139
114 141
114 142
114 143
114 144
114 145
114 147
114 148
114 150
114 153
114 159
114 161
115 116
115 117
115 119
115 120
115 121
115 124
115 126
115 127
115 128
115 129
115 130
115 131
115 132
115 134
115 135
115 137
115 138
115 139
115 141
115 142
115 143
115 144
115 145
115 148
115 150
115 153
115 157
115 159
115 161
115 164
115 166
116 117
116 119
116 120
116 121
116 123
116 124
116 126
116 127
116 128
116 129
116 130
116 131
116 132
116 134
116 135
116 137
116 138
116 139
116 141
116 142
116 143
116 144
116 145
116 146
116 148
116 150
116 153
116 159
116 160
116 161
117 118
117 119
117 120
117 121
117 122
117 124
117 127
117 128
117 129
117 130
117 131
117 132
117 133
117 134
117 135
117 137
117 138
117 139
117 141
117 142
117 143
117 144
117 145
117 146
117 147
117 148
117 149
117 150
117 153
117 157
117 159
117 161
117 168
118 122
118 123
118 126
118 133
118 140
118 145
118 146
118 147
118 149
118 151
118 153
118 154
118 155
118 157
118 163
118 164
118 165
118 166
118 167
119 120
119 121
119 123
119 124
119 126
119 127
119 128
119 129
119 130
119 131
119 132
119 134
119 135
119 137
119 138
119 139
119 141
119 142
119 143
119 144
119 145
119 146
119 148
119 150
119 153
119 154
119 159
119 162
119 164
120 121
120 124
120 127
120 128
120 129
120 130
120 131
120 132
120 134
120 135
120 137
120 138
120 139
120 141
120 142
120 143
120 144
120 145
120 146
120 148
120 150
120 153
120 159
120 161
121 124
121 127
121 128
121 129
121 130
121 131
121 132
121 134
121 135
121 137
121 138
121 139
121 141
121 142
121 143
121 144
121 145
121 148
121 150
121 153
121 154
121 158
121 159
121 161
121 166
121 167
122 123
122 124
122 125
122 126
122 131
122 132
122 133
122 140
122 142
122 146
122 147
122 149
122 151
122 152
122 154
122 155
122 157
122 158
122 160
122 162
122 163
122 164
122 165
122 166
122 167
122 168
123 125
123 126
123 130
123 140
123 146
123 147
123 149
123 151
123 154
123 155
123 156
123 157
123 160
123 162
123 163
123 164
123 165
123 166
123 167
123 168
124 127
124 128
124 129
124 130
124 131
124 132
124 134
124 135
124 137
124 138
124 139
124 141
124 142
124 143
124 144
124 145
124 146
124 147
124 148
124 150
124 153
124 159
124 161
125 126
125 140
125 141
125 146
125 147
125 148
125 149
125 150
125 151
125 152
125 155
125 157
125 158
125 160
125 163
125 164
125 165
125 166
126 127
126 128
126 131
126 133
126 135
126 137
126 140
126 141
126 144
126 146
126 147
126 149
126 151
126 152
126 154
126 155
126 157
126 158
126 160
126 162
126 163
126 164
126 165
126 166
126 167
126 168
127 128
127 129
127 130
127 131
127 132
127 134
127 135
127 137
127 138
127 139
127 141
127 142
127 143
127 144
127 145
127 148
127 150
127 153
127 156
127 159
127 161
127 164
127 166
128 129
128 130
128 131
128 132
128 134
128 135
128 137
128 138
128 139
128 141
128 142
128 143
128 144
128 145
128 146
128 147
128 148
128 150
128 153
128 159
128 160
128 161
129 130
129 131
129 132
129 134
129 135
129 137
129 138
129 139
129 141
129 142
129 143
129 144
129 145
129 146
129 147
129 148
129 150
129 153
129 159
129 161
129 164
130 131
130 132
130 134
130 135
130 137
130 138
130 139
130 141
130 142
130 143
130 144
130 145
130 147
130 148
130 150
130 153
130 159
130 161
130 164
131 132
131 134
131 135
131 137
131 138
131 139
131 141
131 142
131 143
131 144
131 145
131 148
131 150
131 153
131 154
131 159
131 161
132 134
132 135
132 137
132 138
132 139
132 141
132 142
132 143
132 144
132 145
132 148
132 150
132 151
132 153
132 159
132 161
133 140
133 146
133 149
133 151
133 152
133 154
133 155
133 157
133 158
133 160
133 162
133 163
133 164
133 165
133 166
133 167
133 168
134 135
134 137
134 138
134 139
134 141
134 142
134 143
134 144
134 145
134 148
134 150
134 153
134 159
134 161
134 164
135 137
135 138
135 139
135 141
135 142
135 143
135 144
135 145
135 146
135 148
135 150
135 153
135 159
135 161
137 138
137 139
137 141
137 142
137 143
137 144
137 145
137 146
137 148
137 150
137 153
137 157
137 159
137 161
137 165
138 139
138 141
138 142
138 143
138 144
138 145
138 146
138 148
138 150
138 153
138 157
138 159
138 161
138 166
139 141
139 142
139 143
139 144
139 145
139 148
139 150
139 153
139 159
139 161
140 144
140 146
140 147
140 149
140 151
140 152
140 154
140 155
140 157
140 158
140 160
140 162
140 163
140 164
140 165
140 166
140 167
140 168
141 142
141 143
141 144
141 145
141 147
141 148
141 150
141 153
141 154
141 159
141 161
141 162
141 163
141 168
142 143
142 144
142 145
142 147
142 148
142 150
142 153
142 157
142 158
142 159
142 161
142 164
142 166
142 168
143 144
143 145
143 148
143 150
143 153
143 159
143 161
144 145
144 147
144 148
144 150
144 151
144 153
144 157
144 158
144 159
144 160
144 164
144 165
144 168
145 148
145 149
145 150
145 151
145 153
145 157
145 159
145 161
145 164
145 168
146 147
146 149
146 151
146 152
146 153
146 154
146 155
146 157
146 158
146 160
146 162
146 163
146 164
146 165
146 166
146 167
146 168
147 149
147 151
147 154
147 155
147 157
147 158
147 160
147 163
147 164
147 165
147 166
147 167
147 168
148 150
148 153
148 157
148 159
148 161
148 162
149 151
149 153
149 154
149 155
149 157
149 158
149 160
149 162
149 163
149 164
149 165
149 166
149 167
149 168
150 153
150 159
150 161
151 154
151 155
151 157
151 158
151 160
151 162
151 163
151 164
151 165
151 166
151 167
151 168
152 154
152 155
152 158
152 160
152 163
152 166
153 157
153 159
153 161
153 166
154 155
154 157
154 158
154 160
154 162
154 163
154 164
154 165
154 166
154 168
155 157
155 158
155 160
155 163
155 164
155 165
155 167
156 164
156 165
157 158
157 162
157 163
157 164
157 165
157 166
157 167
157 168
158 159
158 160
158 163
158 164
158 165
158 166
158 167
158 168
159 161
160 162
160 163
160 165
160 166
160 168
162 163
162 164
162 165
162 166
162 168
163 164
163 165
163 166
163 167
163 168
164 165
164 166
164 167
164 168
165 166
165 167
165 168
166 167
166 168
167 168
