# Supplementary material for: Social Contact Networks and Mixing among Students in K-12 Schools in Pittsburgh, PA
Source: PLoS One. 2016 Mar 15;11(3):e0151139. doi: 10.1371/journal.pone.0151139 (PMC4792376; doi:10.1371/journal.pone.0151139)
Supplement: S1 Data — (ZIP) [file pone.0151139.s001.zip › S2_data/net_P-MS2_onlystudents-wholeday.ncol]

2 4 32
2 5 26
2 6 49
2 7 8
2 9 2
2 12 32
2 14 2
2 15 23
2 16 12
2 17 3
2 18 25
2 19 28
2 22 16
2 23 3
2 24 34
2 25 18
2 29 32
2 30 40
2 40 63
2 42 1
2 43 16
2 45 23
2 47 25
2 48 44
2 49 85
2 50 3
2 51 7
2 58 3
2 83 15
2 176 1
2 184 2
2 199 1
2 202 41
2 228 2
2 242 3
2 243 3
2 247 23
2 254 1
2 262 93
2 271 2
2 272 42
2 274 3
2 276 46
2 278 35
2 281 83
2 283 9
2 284 59
2 287 59
2 291 80
2 294 3
2 296 23
2 298 17
2 300 1
4 5 174
4 6 53
4 7 39
4 8 77
4 9 50
4 13 14
4 14 4
4 15 212
4 16 32
4 17 13
4 18 34
4 19 1
4 20 34
4 23 17
4 24 32
4 25 45
4 27 60
4 29 47
4 30 103
4 35 135
4 40 1
4 42 70
4 43 141
4 44 38
4 45 24
4 47 1
4 48 5
4 51 161
4 58 40
4 83 1
4 211 22
4 230 14
4 238 140
4 239 11
4 242 70
4 243 74
4 247 7
4 255 73
4 262 128
4 271 65
4 276 87
4 278 62
4 280 112
4 281 110
4 283 7
4 284 7
4 287 156
4 290 32
4 291 82
4 294 47
4 296 82
4 298 31
4 300 76
5 6 67
5 7 15
5 8 79
5 9 187
5 10 1
5 12 2
5 14 3
5 15 157
5 16 137
5 17 52
5 18 3
5 19 3
5 20 39
5 22 17
5 23 31
5 24 2
5 29 11
5 30 19
5 35 2
5 36 20
5 39 1
5 40 69
5 42 69
5 43 86
5 44 56
5 45 3
5 47 1
5 49 3
5 50 56
5 51 41
5 58 1
5 83 70
5 123 1
5 134 3
5 147 1
5 165 4
5 167 1
5 176 1
5 178 1
5 201 3
5 202 3
5 203 1
5 209 1
5 211 161
5 217 2
5 236 2
5 237 1
5 238 193
5 242 1
5 243 28
5 245 9
5 247 91
5 254 1
5 255 62
5 262 115
5 269 2
5 271 60
5 272 74
5 274 63
5 276 175
5 278 55
5 279 1
5 280 2
5 281 106
5 283 52
5 287 169
5 290 1
5 291 77
5 294 73
5 296 131
5 298 2
5 299 53
5 300 92
6 7 40
6 8 166
6 9 4
6 10 35
6 12 122
6 13 12
6 14 100
6 15 116
6 17 1
6 18 8
6 19 29
6 20 65
6 22 11
6 23 6
6 24 263
6 25 5
6 27 141
6 29 153
6 35 6
6 36 59
6 39 58
6 40 248
6 42 57
6 43 65
6 44 104
6 45 62
6 47 113
6 48 7
6 49 1
6 50 84
6 58 46
6 83 84
6 134 1
6 156 1
6 159 1
6 166 1
6 167 1
6 178 1
6 184 2
6 188 1
6 190 1
6 191 1
6 195 1
6 197 1
6 199 1
6 201 1
6 202 3
6 211 91
6 220 1
6 226 1
6 227 2
6 235 1
6 238 19
6 242 2
6 243 5
6 245 23
6 247 60
6 249 1
6 254 3
6 262 22
6 265 1
6 266 1
6 267 1
6 268 5
6 269 1
6 271 2
6 272 6
6 274 2
6 276 57
6 280 99
6 281 42
6 283 22
6 284 3
6 287 2
6 290 106
6 291 77
6 294 1
6 296 13
6 298 218
6 300 65
7 8 65
7 9 2
7 13 16
7 14 28
7 15 85
7 16 1
7 17 3
7 18 104
7 19 18
7 22 114
7 23 47
7 24 105
7 25 32
7 27 1
7 29 16
7 30 79
7 36 12
7 39 13
7 40 31
7 42 2
7 43 170
7 44 151
7 45 2
7 47 1
7 49 51
7 50 34
7 58 121
7 83 40
7 189 1
7 190 1
7 202 86
7 211 1
7 217 1
7 229 1
7 238 14
7 242 58
7 243 29
7 245 39
7 247 15
7 248 1
7 253 1
7 255 1
7 262 6
7 265 1
7 271 2
7 272 27
7 274 72
7 276 105
7 280 112
7 283 71
7 284 49
7 287 42
7 290 113
7 291 24
7 294 25
7 296 134
7 298 78
7 300 47
8 9 1
8 10 1
8 12 78
8 13 4
8 14 4
8 15 227
8 16 105
8 19 3
8 20 3
8 22 18
8 23 4
8 24 148
8 25 1
8 29 42
8 30 11
8 35 1
8 40 39
8 42 3
8 43 118
8 44 129
8 45 14
8 47 64
8 49 62
8 50 11
8 58 8
8 83 1
8 133 1
8 156 1
8 165 1
8 185 1
8 189 2
8 202 2
8 236 1
8 242 3
8 243 35
8 247 29
8 251 1
8 262 57
8 272 8
8 274 62
8 276 81
8 280 54
8 281 42
8 283 61
8 285 1
8 290 7
8 291 41
8 294 78
8 296 58
8 298 94
9 12 8
9 15 6
9 16 74
9 17 25
9 18 14
9 19 26
9 22 2
9 24 9
9 27 13
9 29 5
9 35 67
9 39 54
9 40 10
9 42 103
9 43 3
9 44 48
9 45 32
9 47 58
9 48 106
9 49 107
9 50 4
9 51 20
9 83 115
9 184 2
9 202 70
9 211 16
9 227 1
9 230 17
9 238 1
9 239 12
9 242 18
9 243 57
9 247 256
9 262 8
9 271 26
9 272 90
9 274 3
9 276 101
9 280 1
9 283 2
9 284 19
9 294 2
9 296 70
9 298 3
9 299 47
9 300 2
10 12 9
10 14 72
10 16 22
10 19 3
10 20 45
10 22 12
10 23 17
10 27 100
10 29 37
10 30 1
10 35 20
10 36 50
10 39 50
10 40 2
10 42 45
10 43 1
10 44 62
10 45 40
10 47 37
10 48 1
10 50 19
10 83 65
10 199 4
10 202 1
10 242 1
10 243 13
10 245 25
10 255 1
10 262 8
10 265 1
10 272 8
10 274 50
10 281 7
10 283 73
10 284 13
10 287 1
10 291 42
10 294 1
10 296 1
10 300 36
12 14 156
12 15 1
12 17 3
12 20 76
12 24 36
12 27 58
12 29 72
12 30 1
12 35 1
12 36 41
12 39 12
12 40 106
12 42 27
12 44 33
12 45 71
12 47 129
12 49 8
12 50 54
12 51 113
12 58 1
12 83 27
12 211 1
12 227 1
12 242 74
12 243 1
12 245 19
12 247 22
12 255 50
12 267 1
12 271 53
12 274 71
12 276 3
12 283 2
12 290 1
12 291 70
12 294 77
12 296 1
12 298 31
12 299 11
12 300 33
13 15 11
13 24 12
13 25 2
13 27 1
13 43 5
13 44 15
13 47 1
13 141 2
13 147 2
13 193 1
13 247 2
13 248 1
13 271 3
13 280 11
13 294 1
13 298 110
14 15 6
14 16 30
14 18 54
14 19 17
14 20 164
14 22 39
14 23 151
14 24 2
14 27 120
14 29 66
14 30 10
14 35 2
14 36 206
14 39 38
14 40 2
14 42 60
14 43 24
14 44 63
14 45 88
14 47 121
14 48 13
14 49 12
14 50 97
14 51 118
14 58 2
14 83 191
14 202 130
14 211 1
14 238 12
14 242 59
14 243 1
14 245 38
14 247 102
14 255 80
14 262 60
14 271 76
14 272 123
14 274 275
14 276 9
14 278 2
14 280 8
14 281 139
14 283 74
14 284 141
14 287 12
14 290 4
14 291 34
14 294 82
14 296 49
14 298 5
14 299 2
14 300 53
15 16 81
15 17 228
15 18 43
15 19 23
15 20 81
15 22 48
15 23 97
15 24 46
15 25 2
15 27 6
15 29 52
15 30 19
15 35 1
15 40 8
15 43 147
15 44 99
15 45 3
15 47 4
15 48 1
15 49 7
15 50 19
15 51 205
15 58 90
15 83 10
15 112 1
15 151 1
15 184 1
15 188 1
15 191 1
15 195 1
15 198 1
15 199 1
15 202 3
15 211 40
15 228 1
15 229 1
15 238 152
15 242 2
15 243 148
15 245 40
15 247 17
15 255 59
15 259 1
15 262 116
15 268 2
15 271 196
15 272 11
15 274 29
15 276 88
15 280 80
15 281 103
15 283 61
15 284 4
15 287 52
15 290 117
15 291 59
15 294 205
15 296 53
15 298 86
15 299 2
15 300 36
16 17 6
16 20 91
16 24 1
16 27 1
16 29 3
16 30 12
16 36 31
16 40 1
16 42 1
16 43 39
16 44 108
16 45 2
16 48 1
16 49 2
16 50 67
16 58 1
16 83 150
16 110 1
16 133 1
16 167 1
16 171 1
16 194 1
16 202 1
16 211 55
16 222 1
16 236 2
16 237 1
16 238 137
16 242 1
16 245 35
16 247 95
16 253 1
16 255 1
16 262 168
16 265 1
16 269 1
16 271 3
16 272 144
16 273 1
16 274 36
16 276 165
16 280 1
16 281 179
16 283 58
16 284 149
16 287 23
16 290 1
16 291 43
16 294 17
16 296 133
16 298 1
16 299 78
16 300 103
17 18 2
17 19 62
17 23 93
17 24 2
17 25 1
17 27 2
17 29 1
17 35 60
17 36 1
17 39 37
17 40 2
17 44 1
17 45 34
17 47 12
17 48 1
17 49 2
17 50 1
17 51 277
17 58 57
17 83 15
17 110 2
17 112 2
17 124 1
17 131 1
17 133 1
17 156 13
17 167 1
17 171 1
17 178 2
17 179 1
17 190 1
17 191 1
17 195 1
17 199 2
17 202 1
17 209 1
17 211 228
17 215 1
17 228 1
17 235 1
17 238 51
17 241 1
17 242 118
17 243 7
17 245 92
17 247 19
17 248 1
17 255 41
17 262 17
17 265 1
17 266 1
17 271 288
17 272 38
17 273 4
17 274 3
17 275 2
17 276 17
17 278 18
17 280 39
17 281 7
17 283 4
17 284 123
17 287 1
17 290 175
17 291 2
17 294 198
17 296 7
17 298 48
17 299 71
17 300 19
18 19 6
18 22 51
18 23 59
18 24 4
18 25 7
18 29 3
18 30 27
18 36 32
18 39 47
18 40 51
18 42 1
18 43 48
18 44 80
18 45 16
18 47 81
18 48 19
18 49 45
18 50 4
18 83 64
18 202 45
18 213 1
18 237 1
18 242 5
18 243 73
18 245 77
18 247 14
18 262 53
18 272 31
18 274 14
18 276 24
18 278 17
18 279 1
18 280 57
18 281 49
18 283 15
18 284 132
18 287 77
18 291 68
18 294 13
18 296 84
18 298 1
19 20 1
19 22 21
19 23 15
19 24 9
19 27 4
19 29 17
19 30 1
19 35 80
19 39 17
19 40 14
19 42 40
19 43 3
19 44 2
19 45 53
19 47 8
19 48 15
19 49 15
19 50 17
19 51 47
19 58 3
19 83 17
19 202 77
19 211 33
19 238 2
19 242 60
19 243 43
19 245 4
19 247 34
19 255 1
19 262 36
19 271 42
19 272 21
19 274 3
19 276 21
19 280 2
19 283 13
19 284 79
19 287 3
19 290 17
19 291 6
19 294 1
19 296 23
19 298 1
19 299 40
19 300 63
20 27 63
20 29 25
20 30 15
20 36 68
20 39 31
20 40 33
20 42 95
20 43 3
20 44 170
20 45 21
20 47 168
20 48 5
20 49 2
20 50 28
20 51 104
20 83 156
20 110 4
20 167 1
20 189 2
20 201 1
20 202 2
20 211 26
20 238 1
20 242 34
20 243 40
20 245 34
20 255 157
20 262 87
20 271 94
20 272 119
20 274 120
20 276 2
20 278 2
20 280 1
20 281 248
20 283 104
20 284 69
20 287 4
20 290 22
20 294 106
20 296 1
20 298 2
20 300 92
22 23 48
22 24 6
22 25 3
22 27 45
22 29 53
22 30 50
22 35 1
22 36 20
22 39 2
22 40 20
22 42 1
22 43 43
22 44 54
22 45 11
22 47 3
22 48 7
22 49 54
22 50 5
22 58 30
22 83 24
22 109 1
22 138 1
22 151 1
22 156 1
22 189 2
22 191 1
22 199 1
22 202 130
22 211 3
22 222 1
22 227 1
22 228 1
22 229 1
22 238 34
22 241 1
22 242 6
22 243 32
22 245 73
22 247 18
22 251 1
22 255 2
22 259 1
22 262 23
22 265 1
22 268 1
22 269 1
22 271 1
22 272 19
22 274 50
22 276 34
22 278 25
22 280 9
22 281 9
22 283 65
22 284 60
22 287 49
22 290 49
22 291 64
22 294 23
22 296 92
22 298 2
22 299 1
22 300 31
23 24 4
23 25 1
23 27 34
23 29 47
23 30 1
23 35 52
23 36 45
23 39 53
23 40 65
23 42 52
23 43 4
23 44 125
23 45 22
23 47 3
23 49 41
23 50 2
23 51 150
23 58 17
23 83 44
23 117 1
23 123 1
23 159 1
23 190 1
23 202 76
23 211 36
23 227 1
23 232 1
23 233 1
23 238 28
23 242 43
23 243 115
23 245 58
23 247 2
23 255 20
23 262 45
23 268 1
23 271 58
23 272 52
23 274 52
23 276 18
23 280 1
23 281 1
23 283 119
23 284 124
23 290 55
23 291 72
23 294 127
23 296 96
23 298 10
23 299 1
23 300 5
24 25 79
24 27 81
24 29 50
24 30 1
24 36 4
24 39 1
24 40 196
24 42 3
24 43 96
24 44 93
24 45 16
24 47 46
24 48 13
24 50 4
24 58 73
24 83 19
24 139 1
24 156 1
24 159 1
24 167 1
24 171 1
24 190 1
24 198 1
24 199 1
24 202 2
24 203 1
24 211 8
24 229 1
24 235 1
24 238 83
24 242 1
24 243 5
24 245 25
24 247 97
24 254 1
24 255 22
24 262 42
24 265 1
24 266 1
24 271 2
24 272 57
24 274 11
24 276 4
24 278 7
24 279 1
24 280 178
24 281 1
24 283 18
24 284 1
24 285 1
24 287 1
24 290 57
24 291 89
24 294 4
24 296 2
24 298 353
24 299 1
24 300 19
25 29 70
25 30 73
25 35 37
25 39 1
25 40 52
25 42 54
25 43 29
25 44 2
25 45 6
25 48 58
25 49 20
25 50 1
25 51 6
25 147 1
25 202 29
25 242 34
25 243 2
25 245 32
25 247 99
25 255 47
25 262 42
25 271 1
25 272 1
25 276 19
25 278 44
25 280 97
25 281 32
25 283 1
25 284 26
25 287 73
25 290 5
25 291 38
25 294 1
25 296 48
25 298 3
25 300 37
27 29 109
27 30 10
27 35 25
27 36 86
27 39 30
27 40 18
27 42 90
27 43 1
27 44 2
27 45 104
27 47 125
27 49 1
27 50 62
27 51 58
27 83 68
27 147 1
27 184 1
27 202 11
27 211 1
27 238 1
27 242 38
27 243 3
27 247 18
27 255 3
27 262 8
27 268 2
27 271 56
27 272 1
27 274 57
27 276 7
27 280 1
27 283 2
27 284 1
27 290 1
27 291 71
27 294 41
27 296 6
27 298 5
27 300 60
29 30 52
29 35 135
29 36 53
29 39 98
29 40 72
29 42 143
29 43 14
29 44 1
29 45 129
29 47 74
29 48 7
29 50 32
29 51 30
29 58 1
29 83 47
29 133 1
29 189 15
29 190 2
29 202 1
29 211 11
29 218 1
29 229 1
29 238 13
29 242 32
29 243 118
29 245 16
29 247 12
29 255 3
29 262 6
29 268 1
29 271 1
29 272 5
29 274 26
29 276 55
29 280 2
29 281 1
29 283 57
29 287 42
29 290 2
29 291 52
29 294 2
29 296 3
29 298 80
29 300 73
30 35 92
30 39 6
30 40 11
30 42 38
30 43 143
30 44 1
30 45 38
30 47 1
30 48 85
30 49 58
30 50 3
30 51 99
30 58 1
30 83 1
30 151 1
30 154 1
30 156 1
30 167 1
30 191 1
30 195 1
30 199 1
30 202 113
30 228 1
30 237 1
30 238 8
30 242 175
30 245 55
30 247 2
30 255 7
30 259 1
30 262 103
30 265 1
30 271 30
30 272 1
30 274 1
30 276 144
30 278 136
30 280 47
30 281 51
30 283 1
30 284 71
30 287 182
30 289 1
30 290 54
30 291 69
30 294 1
30 296 95
30 300 57
35 39 126
35 40 1
35 42 128
35 43 69
35 44 5
35 45 88
35 47 1
35 48 51
35 49 34
35 50 87
35 51 187
35 58 164
35 83 1
35 179 1
35 184 1
35 189 1
35 202 68
35 211 41
35 215 1
35 216 1
35 227 1
35 242 142
35 243 121
35 247 55
35 262 4
35 268 1
35 271 90
35 272 69
35 274 3
35 278 75
35 280 87
35 281 2
35 283 81
35 284 54
35 287 47
35 291 2
35 294 2
35 296 1
35 299 142
35 300 29
36 39 87
36 40 113
36 42 39
36 43 1
36 44 112
36 45 44
36 47 190
36 48 1
36 49 1
36 50 41
36 83 215
36 189 1
36 216 1
36 242 1
36 243 54
36 245 40
36 247 65
36 255 2
36 262 13
36 271 2
36 272 125
36 274 51
36 276 39
36 281 42
36 283 40
36 284 114
36 287 60
36 291 1
36 294 4
36 296 44
36 299 21
36 300 22
39 40 1
39 42 123
39 43 67
39 44 3
39 45 86
39 47 125
39 48 66
39 49 32
39 50 82
39 51 1
39 58 183
39 83 42
39 178 1
39 184 1
39 201 1
39 202 66
39 211 86
39 228 1
39 242 2
39 243 183
39 244 1
39 245 54
39 247 82
39 254 1
39 262 2
39 268 4
39 271 88
39 272 1
39 274 1
39 276 45
39 280 8
39 281 8
39 283 11
39 284 40
39 287 103
39 290 1
39 291 2
39 294 3
39 296 12
39 299 56
39 300 25
40 42 1
40 44 149
40 45 30
40 47 64
40 48 98
40 49 43
40 50 3
40 58 4
40 83 106
40 162 1
40 202 31
40 211 99
40 222 1
40 238 14
40 242 1
40 243 6
40 245 43
40 247 224
40 255 34
40 259 1
40 262 37
40 271 1
40 272 75
40 274 45
40 276 8
40 278 91
40 280 80
40 281 68
40 283 126
40 284 126
40 287 14
40 290 2
40 291 97
40 294 100
40 296 1
40 298 157
40 300 20
42 43 34
42 44 3
42 45 70
42 47 62
42 48 74
42 49 69
42 50 187
42 51 32
42 58 26
42 83 65
42 131 1
42 138 1
42 152 1
42 167 1
42 171 1
42 184 1
42 185 1
42 189 101
42 193 1
42 199 1
42 202 35
42 203 1
42 211 1
42 213 1
42 222 1
42 227 1
42 235 1
42 237 1
42 238 2
42 239 1
42 242 43
42 243 92
42 247 60
42 253 1
42 254 1
42 255 119
42 268 3
42 271 11
42 272 1
42 275 1
42 276 5
42 278 1
42 279 1
42 280 3
42 281 19
42 282 1
42 283 17
42 284 10
42 287 68
42 290 3
42 291 1
42 294 2
42 296 5
42 298 2
42 299 36
42 300 257
43 44 93
43 45 2
43 47 1
43 48 2
43 49 4
43 50 1
43 51 1
43 58 148
43 83 1
43 133 1
43 147 1
43 151 1
43 156 1
43 159 1
43 165 1
43 194 1
43 195 1
43 202 2
43 207 1
43 211 1
43 227 1
43 228 1
43 236 1
43 238 64
43 242 54
43 243 1
43 245 1
43 247 2
43 249 1
43 254 3
43 255 54
43 262 107
43 271 4
43 272 4
43 274 1
43 276 355
43 278 1
43 280 160
43 281 74
43 283 89
43 284 10
43 287 164
43 290 196
43 291 76
43 294 2
43 296 176
43 298 112
43 299 1
43 300 50
44 45 1
44 47 3
44 49 41
44 50 6
44 51 2
44 58 153
44 83 139
44 189 1
44 202 38
44 211 63
44 222 1
44 242 3
44 243 29
44 245 150
44 247 57
44 255 1
44 262 90
44 266 1
44 271 1
44 272 225
44 274 184
44 280 89
44 281 145
44 283 165
44 284 151
44 290 104
44 291 35
44 294 50
44 296 5
44 298 80
44 299 9
44 300 2
45 47 115
45 48 1
45 49 3
45 50 41
45 51 36
45 58 1
45 83 65
45 110 5
45 112 1
45 124 3
45 131 1
45 133 1
45 156 23
45 167 1
45 185 6
45 188 1
45 191 1
45 195 1
45 199 4
45 201 1
45 202 43
45 209 1
45 211 15
45 227 2
45 235 3
45 238 3
45 241 1
45 242 14
45 243 60
45 245 58
45 247 13
45 251 2
45 255 5
45 259 1
45 262 49
45 265 2
45 266 1
45 271 1
45 272 3
45 273 6
45 274 4
45 275 4
45 276 24
45 279 1
45 280 1
45 283 18
45 284 1
45 287 48
45 290 54
45 291 25
45 294 2
45 296 9
45 298 29
45 300 78
47 49 95
47 50 86
47 51 96
47 58 12
47 83 89
47 133 1
47 134 1
47 139 1
47 189 1
47 191 1
47 199 1
47 202 2
47 211 14
47 236 1
47 238 30
47 240 1
47 241 1
47 242 17
47 243 78
47 245 94
47 247 43
47 255 51
47 262 29
47 266 1
47 269 1
47 271 119
47 272 11
47 274 52
47 276 18
47 279 2
47 280 1
47 281 1
47 283 83
47 284 1
47 287 79
47 290 7
47 291 51
47 294 186
47 296 1
47 298 45
47 299 91
47 300 81
48 49 167
48 50 28
48 51 12
48 58 75
48 83 1
48 134 1
48 185 1
48 202 164
48 227 1
48 242 4
48 243 68
48 245 56
48 247 126
48 255 22
48 262 50
48 268 2
48 271 1
48 272 2
48 274 2
48 278 84
48 279 1
48 280 54
48 281 76
48 283 1
48 284 86
48 287 46
48 291 50
48 294 1
48 296 1
48 298 29
48 299 63
48 300 2
49 50 91
49 51 2
49 58 166
49 83 74
49 110 1
49 141 1
49 147 1
49 189 1
49 202 159
49 211 2
49 215 1
49 229 2
49 238 87
49 243 79
49 245 131
49 247 81
49 255 1
49 262 170
49 268 1
49 271 2
49 272 39
49 274 110
49 276 1
49 278 45
49 280 3
49 281 76
49 283 53
49 284 48
49 287 49
49 290 57
49 291 72
49 294 129
49 296 17
49 298 8
49 299 79
49 300 3
50 51 3
50 58 3
50 83 90
50 134 1
50 141 1
50 189 1
50 197 1
50 199 1
50 202 61
50 211 2
50 218 1
50 229 1
50 238 5
50 241 1
50 242 1
50 243 57
50 245 4
50 247 151
50 255 13
50 262 12
50 268 1
50 269 1
50 271 5
50 272 74
50 274 19
50 276 66
50 280 1
50 281 1
50 283 21
50 290 2
50 291 23
50 294 86
50 296 59
50 298 2
50 299 67
50 300 150
51 58 8
51 109 1
51 112 2
51 134 1
51 139 1
51 151 1
51 167 1
51 171 1
51 175 1
51 178 2
51 185 1
51 188 1
51 192 1
51 197 1
51 199 1
51 211 159
51 215 1
51 228 1
51 237 2
51 238 57
51 242 241
51 243 5
51 245 5
51 247 12
51 248 1
51 255 124
51 269 1
51 271 440
51 272 49
51 274 104
51 278 115
51 280 85
51 281 11
51 282 1
51 284 99
51 287 58
51 290 1
51 291 1
51 294 337
51 296 1
51 298 1
51 299 50
51 300 18
58 83 1
58 112 1
58 124 1
58 133 1
58 156 1
58 202 143
58 238 4
58 242 6
58 243 108
58 245 3
58 247 95
58 255 1
58 262 7
58 271 101
58 272 36
58 274 113
58 276 2
58 280 65
58 281 6
58 283 148
58 291 22
58 294 56
58 296 13
58 298 86
83 134 2
83 147 1
83 156 1
83 165 1
83 176 2
83 188 1
83 189 1
83 191 1
83 201 2
83 202 4
83 211 162
83 217 1
83 227 1
83 228 2
83 238 144
83 242 1
83 243 5
83 245 34
83 247 152
83 255 1
83 262 221
83 266 1
83 268 5
83 271 2
83 272 244
83 274 125
83 276 134
83 278 1
83 280 1
83 281 116
83 283 70
83 284 120
83 287 1
83 290 8
83 291 10
83 294 3
83 296 90
83 298 24
83 299 45
83 300 135
104 109 4
104 110 5
104 117 1
104 123 14
104 124 5
104 134 16
104 139 1
104 140 4
104 151 1
104 152 17
104 154 1
104 165 6
104 167 3
104 171 5
104 175 6
104 179 1
104 181 12
104 182 3
104 186 13
104 193 20
104 195 7
104 197 1
104 198 2
104 201 1
104 203 29
104 207 1
104 209 8
104 217 4
104 220 2
104 226 18
104 227 1
104 233 1
104 235 19
104 237 9
104 248 10
104 253 1
104 257 20
104 259 7
104 260 1
104 265 10
104 269 1
104 271 1
104 275 10
104 279 6
109 110 90
109 112 230
109 117 75
109 123 120
109 124 238
109 131 3
109 133 91
109 134 79
109 138 19
109 139 31
109 140 42
109 141 48
109 147 20
109 151 140
109 152 48
109 153 1
109 154 34
109 156 42
109 159 16
109 162 8
109 165 44
109 166 1
109 167 95
109 168 18
109 171 11
109 175 52
109 176 123
109 178 21
109 179 44
109 181 7
109 182 67
109 184 3
109 185 341
109 186 56
109 188 61
109 189 3
109 190 10
109 191 159
109 192 47
109 193 64
109 194 163
109 195 5
109 197 92
109 198 83
109 199 122
109 201 10
109 203 20
109 207 106
109 209 179
109 210 43
109 213 101
109 215 9
109 216 256
109 217 27
109 218 32
109 219 265
109 220 74
109 221 22
109 222 205
109 226 27
109 227 1
109 228 60
109 229 73
109 230 44
109 232 101
109 233 105
109 235 114
109 236 20
109 237 128
109 239 1
109 240 129
109 241 243
109 244 2
109 248 4
109 249 40
109 250 7
109 251 3
109 253 2
109 254 92
109 256 277
109 257 23
109 259 71
109 260 160
109 261 3
109 265 129
109 266 139
109 267 98
109 268 5
109 269 4
109 273 273
109 275 78
109 279 16
109 285 100
109 289 193
109 290 1
110 112 60
110 117 54
110 123 20
110 124 67
110 131 6
110 133 17
110 134 38
110 138 5
110 139 5
110 140 3
110 141 14
110 147 2
110 151 76
110 152 96
110 154 19
110 156 59
110 159 2
110 162 27
110 165 22
110 166 1
110 167 69
110 168 3
110 171 5
110 175 39
110 176 3
110 178 2
110 179 3
110 181 60
110 182 56
110 184 19
110 185 229
110 186 36
110 188 7
110 189 137
110 190 53
110 191 33
110 192 5
110 193 60
110 194 14
110 195 78
110 197 19
110 198 20
110 199 68
110 201 5
110 203 39
110 207 185
110 209 310
110 210 41
110 213 33
110 215 13
110 216 64
110 217 158
110 218 2
110 219 108
110 220 91
110 221 2
110 222 165
110 226 61
110 227 24
110 228 5
110 229 14
110 230 30
110 232 15
110 233 4
110 235 113
110 236 26
110 237 112
110 239 5
110 240 72
110 241 48
110 244 26
110 245 3
110 248 87
110 249 1
110 250 20
110 251 21
110 253 25
110 254 130
110 256 111
110 257 52
110 259 41
110 260 1
110 261 35
110 265 200
110 266 69
110 267 38
110 268 23
110 269 17
110 273 273
110 275 135
110 279 92
110 285 3
110 289 15
110 299 1
112 117 42
112 123 52
112 124 97
112 131 51
112 133 198
112 134 7
112 138 84
112 139 3
112 140 3
112 141 39
112 147 50
112 151 199
112 152 3
112 153 1
112 154 54
112 156 16
112 159 2
112 162 4
112 165 66
112 166 73
112 167 7
112 168 2
112 171 17
112 175 3
112 176 154
112 178 46
112 179 81
112 181 29
112 182 54
112 184 5
112 185 211
112 186 76
112 188 122
112 189 49
112 190 8
112 191 139
112 192 55
112 193 112
112 194 75
112 195 54
112 197 21
112 198 33
112 199 17
112 201 3
112 203 1
112 207 132
112 209 90
112 210 58
112 213 64
112 215 82
112 216 161
112 217 21
112 218 33
112 219 176
112 220 125
112 221 2
112 222 168
112 226 49
112 227 6
112 228 81
112 229 76
112 230 46
112 232 17
112 233 45
112 235 34
112 236 5
112 237 125
112 239 34
112 240 2
112 241 168
112 244 13
112 248 60
112 249 1
112 250 10
112 251 16
112 253 10
112 254 102
112 256 159
112 257 9
112 259 50
112 260 109
112 261 1
112 265 10
112 266 120
112 267 54
112 268 10
112 269 11
112 271 1
112 273 139
112 275 3
112 279 12
112 280 2
112 283 1
112 285 131
112 289 94
117 123 24
117 124 68
117 131 40
117 133 12
117 134 78
117 138 2
117 139 45
117 140 14
117 141 73
117 147 3
117 151 76
117 152 21
117 153 8
117 154 7
117 156 20
117 159 8
117 162 25
117 165 2
117 166 24
117 167 33
117 168 102
117 171 9
117 175 32
117 176 90
117 178 28
117 179 9
117 181 72
117 182 29
117 184 102
117 185 7
117 186 169
117 188 6
117 189 1
117 190 9
117 191 10
117 192 30
117 193 119
117 194 41
117 195 36
117 197 158
117 198 217
117 199 9
117 201 66
117 203 27
117 207 8
117 209 7
117 210 70
117 213 6
117 215 55
117 216 72
117 217 5
117 218 4
117 219 58
117 220 25
117 221 32
117 222 13
117 226 3
117 227 20
117 228 83
117 229 48
117 230 61
117 232 59
117 233 70
117 235 62
117 236 34
117 237 5
117 239 58
117 240 37
117 241 89
117 244 15
117 248 2
117 249 42
117 250 10
117 251 7
117 253 63
117 254 26
117 256 56
117 257 38
117 259 2
117 260 79
117 261 8
117 265 56
117 266 21
117 267 15
117 268 13
117 269 59
117 271 1
117 273 12
117 275 12
117 279 7
117 285 8
117 289 23
123 124 121
123 131 23
123 133 62
123 134 57
123 137 9
123 138 9
123 139 126
123 140 122
123 141 13
123 147 1
123 151 14
123 152 243
123 153 1
123 154 105
123 156 87
123 159 111
123 162 100
123 165 67
123 166 16
123 167 19
123 168 66
123 171 2
123 175 118
123 176 18
123 178 93
123 179 25
123 181 62
123 182 26
123 184 4
123 185 130
123 186 49
123 188 46
123 189 22
123 190 11
123 191 31
123 192 47
123 193 202
123 194 101
123 195 149
123 197 19
123 198 18
123 199 28
123 201 20
123 203 165
123 207 85
123 209 36
123 210 13
123 213 19
123 215 76
123 216 3
123 217 41
123 218 32
123 219 103
123 220 23
123 221 23
123 222 74
123 226 78
123 227 21
123 228 4
123 229 3
123 230 44
123 232 53
123 233 123
123 235 180
123 236 14
123 237 129
123 239 1
123 240 24
123 241 109
123 244 11
123 248 111
123 249 74
123 250 46
123 251 53
123 253 5
123 256 86
123 257 58
123 259 26
123 260 131
123 261 8
123 265 45
123 266 2
123 267 45
123 268 6
123 269 7
123 271 1
123 273 58
123 275 83
123 279 136
123 285 148
123 289 8
124 131 6
124 133 8
124 134 25
124 137 5
124 138 42
124 139 43
124 140 89
124 141 33
124 147 25
124 151 82
124 152 176
124 153 35
124 154 55
124 156 106
124 159 142
124 162 59
124 165 32
124 166 23
124 167 113
124 168 32
124 171 14
124 175 103
124 176 122
124 178 25
124 179 57
124 181 73
124 182 36
124 184 8
124 185 109
124 186 33
124 188 48
124 189 1
124 190 29
124 191 35
124 192 32
124 193 142
124 194 2
124 195 58
124 197 4
124 198 61
124 199 77
124 201 4
124 203 63
124 207 11
124 209 49
124 210 114
124 213 70
124 215 13
124 216 94
124 217 10
124 218 7
124 219 193
124 220 3
124 221 1
124 222 4
124 226 3
124 227 7
124 228 76
124 229 127
124 230 11
124 232 15
124 233 206
124 235 188
124 236 4
124 237 46
124 239 2
124 240 171
124 241 230
124 244 19
124 245 4
124 248 51
124 249 130
124 250 43
124 251 35
124 253 87
124 254 13
124 256 124
124 257 22
124 259 23
124 260 82
124 261 3
124 265 114
124 266 122
124 267 45
124 268 10
124 269 33
124 272 1
124 273 239
124 275 191
124 279 110
124 285 152
124 289 151
124 300 1
131 133 137
131 134 114
131 137 5
131 138 10
131 139 154
131 140 198
131 141 3
131 147 12
131 151 138
131 152 68
131 153 46
131 154 162
131 156 188
131 159 84
131 162 148
131 165 8
131 166 224
131 167 115
131 168 132
131 171 3
131 175 50
131 176 4
131 178 87
131 179 127
131 181 6
131 182 158
131 184 67
131 185 92
131 186 130
131 188 204
131 189 83
131 190 5
131 191 191
131 192 78
131 193 52
131 194 174
131 195 135
131 197 7
131 198 37
131 199 209
131 201 177
131 203 38
131 207 4
131 209 18
131 210 2
131 213 3
131 215 187
131 216 23
131 217 163
131 218 63
131 219 4
131 220 182
131 221 1
131 222 63
131 226 71
131 227 3
131 228 50
131 230 9
131 232 57
131 233 47
131 235 98
131 236 6
131 237 4
131 239 35
131 240 93
131 241 5
131 244 85
131 247 1
131 248 304
131 249 55
131 250 54
131 251 66
131 253 101
131 254 8
131 256 2
131 257 3
131 259 1
131 260 1
131 261 75
131 265 32
131 266 81
131 267 28
131 268 11
131 269 1
131 271 1
131 273 148
131 275 136
131 279 3
131 285 183
131 289 1
133 134 86
133 137 9
133 138 28
133 139 253
133 140 18
133 141 20
133 147 18
133 151 169
133 152 94
133 153 1
133 154 137
133 156 43
133 159 3
133 162 77
133 165 238
133 166 105
133 167 30
133 168 50
133 171 2
133 175 7
133 176 35
133 178 131
133 179 99
133 181 10
133 182 17
133 184 3
133 185 147
133 186 138
133 188 145
133 189 60
133 190 28
133 191 310
133 192 50
133 193 212
133 194 69
133 195 60
133 197 136
133 198 12
133 199 133
133 201 59
133 203 7
133 207 109
133 209 16
133 210 52
133 213 25
133 215 166
133 216 84
133 217 85
133 218 87
133 219 71
133 220 18
133 221 15
133 222 149
133 226 14
133 227 10
133 228 9
133 230 132
133 232 23
133 233 20
133 235 112
133 236 46
133 237 130
133 239 56
133 240 44
133 241 73
133 243 1
133 244 77
133 247 6
133 248 77
133 249 71
133 250 163
133 251 41
133 253 6
133 254 45
133 256 106
133 257 89
133 259 124
133 260 52
133 261 23
133 265 44
133 266 41
133 267 40
133 268 9
133 269 145
133 272 2
133 273 20
133 275 11
133 279 15
133 285 81
133 289 54
133 290 1
133 294 1
133 296 1
133 298 1
134 137 4
134 138 10
134 139 94
134 140 120
134 141 96
134 147 17
134 151 9
134 152 239
134 153 6
134 154 10
134 156 85
134 159 9
134 162 14
134 165 53
134 166 47
134 167 30
134 168 203
134 171 33
134 175 64
134 176 147
134 178 15
134 179 49
134 181 203
134 182 12
134 184 95
134 185 20
134 186 338
134 188 20
134 189 4
134 190 26
134 191 60
134 192 18
134 193 87
134 194 17
134 195 64
134 197 116
134 198 31
134 199 109
134 201 272
134 203 154
134 207 12
134 209 32
134 210 47
134 213 2
134 215 13
134 216 6
134 217 230
134 218 25
134 219 16
134 220 10
134 221 52
134 222 146
134 226 57
134 227 2
134 228 39
134 229 7
134 230 203
134 232 33
134 233 17
134 235 211
134 236 55
134 237 122
134 239 80
134 240 83
134 241 35
134 244 4
134 248 89
134 249 184
134 250 114
134 251 122
134 253 8
134 254 28
134 256 45
134 257 414
134 259 94
134 260 54
134 261 77
134 265 80
134 266 3
134 267 44
134 268 3
134 269 136
134 271 2
134 272 3
134 273 74
134 275 50
134 276 1
134 279 147
134 285 13
134 289 42
137 139 5
137 140 5
137 141 8
137 152 1
137 154 1
137 159 1
137 162 3
137 165 15
137 167 5
137 171 1
137 175 1
137 178 1
137 179 1
137 182 4
137 186 8
137 192 1
137 195 1
137 197 1
137 198 1
137 201 1
137 203 1
137 207 1
137 210 47
137 226 1
137 230 26
137 236 1
137 241 33
137 257 2
137 260 1
137 269 11
137 271 1
138 139 8
138 140 3
138 141 4
138 147 256
138 151 42
138 152 20
138 153 1
138 154 2
138 156 4
138 159 1
138 162 1
138 165 3
138 166 52
138 167 51
138 168 78
138 171 115
138 175 2
138 176 73
138 178 93
138 179 48
138 181 16
138 182 4
138 184 113
138 185 59
138 186 29
138 188 121
138 189 27
138 190 4
138 191 94
138 192 30
138 193 38
138 194 1
138 195 44
138 197 71
138 198 6
138 199 16
138 201 72
138 203 3
138 207 44
138 209 2
138 210 23
138 213 103
138 215 21
138 216 79
138 217 5
138 218 69
138 219 24
138 220 3
138 221 3
138 222 11
138 226 2
138 227 46
138 228 116
138 230 5
138 232 8
138 233 3
138 235 2
138 236 58
138 237 29
138 239 16
138 240 89
138 241 2
138 244 6
138 248 27
138 249 2
138 250 22
138 251 16
138 253 5
138 254 39
138 256 49
138 257 8
138 259 39
138 260 1
138 261 22
138 265 5
138 266 6
138 267 81
138 268 95
138 269 17
138 273 104
138 274 1
138 275 2
138 279 45
138 285 78
138 289 48
139 140 39
139 141 141
139 147 4
139 151 68
139 152 203
139 153 20
139 154 166
139 156 99
139 159 10
139 162 190
139 165 76
139 166 167
139 167 205
139 168 272
139 171 80
139 175 37
139 176 83
139 178 57
139 179 58
139 181 43
139 182 73
139 184 15
139 185 72
139 186 44
139 188 109
139 189 57
139 190 52
139 191 93
139 192 74
139 193 82
139 194 72
139 195 24
139 197 107
139 198 10
139 199 65
139 201 124
139 203 67
139 207 142
139 209 13
139 210 9
139 213 17
139 215 163
139 216 9
139 217 9
139 218 71
139 219 94
139 220 70
139 221 16
139 222 96
139 226 11
139 227 14
139 228 35
139 229 5
139 230 21
139 232 51
139 233 164
139 235 45
139 236 10
139 237 137
139 239 22
139 240 153
139 241 56
139 244 232
139 248 6
139 249 256
139 250 345
139 251 73
139 253 85
139 254 2
139 256 47
139 257 81
139 259 131
139 260 42
139 261 14
139 265 9
139 266 8
139 267 16
139 268 5
139 269 87
139 273 12
139 275 7
139 279 149
139 285 91
139 289 17
139 299 1
140 141 35
140 147 8
140 151 10
140 152 231
140 153 1
140 154 108
140 156 197
140 159 521
140 162 109
140 165 79
140 166 120
140 167 11
140 168 46
140 171 26
140 175 85
140 176 5
140 178 74
140 179 257
140 181 73
140 182 162
140 184 58
140 185 55
140 186 85
140 188 16
140 189 197
140 190 151
140 191 14
140 192 131
140 193 114
140 194 126
140 195 72
140 197 86
140 198 130
140 199 298
140 201 72
140 203 116
140 207 83
140 209 2
140 210 6
140 213 158
140 215 162
140 216 16
140 217 120
140 218 132
140 219 207
140 220 154
140 221 150
140 222 297
140 226 24
140 227 12
140 228 6
140 229 2
140 230 91
140 232 216
140 233 37
140 235 268
140 236 184
140 237 6
140 239 41
140 240 3
140 241 16
140 242 1
140 244 126
140 248 211
140 249 370
140 250 137
140 251 186
140 253 67
140 254 44
140 256 18
140 257 6
140 259 5
140 260 7
140 261 177
140 265 5
140 266 119
140 267 20
140 268 8
140 269 29
140 273 170
140 274 1
140 275 166
140 279 22
140 283 1
140 285 252
140 289 47
141 147 11
141 151 67
141 152 25
141 154 3
141 156 9
141 159 16
141 162 10
141 165 75
141 166 2
141 167 23
141 168 103
141 171 40
141 175 70
141 176 92
141 178 4
141 179 3
141 181 116
141 182 7
141 184 59
141 185 15
141 186 31
141 188 26
141 189 2
141 190 4
141 191 3
141 192 19
141 193 3
141 194 4
141 195 27
141 197 13
141 198 148
141 199 6
141 201 51
141 203 52
141 207 122
141 209 9
141 210 235
141 213 119
141 215 40
141 216 104
141 217 8
141 218 9
141 219 92
141 220 4
141 221 4
141 222 11
141 226 10
141 227 47
141 228 20
141 229 39
141 230 87
141 232 49
141 233 58
141 235 55
141 236 98
141 237 11
141 239 21
141 240 3
141 241 60
141 244 166
141 248 2
141 249 141
141 250 47
141 251 3
141 253 20
141 254 10
141 256 90
141 257 73
141 259 6
141 260 104
141 265 31
141 266 43
141 267 18
141 268 18
141 269 176
141 271 5
141 273 12
141 275 4
141 279 10
141 285 5
141 289 25
141 290 1
147 151 17
147 152 22
147 153 9
147 154 7
147 156 3
147 159 4
147 162 5
147 165 10
147 166 1
147 167 5
147 168 60
147 171 28
147 175 4
147 176 75
147 178 79
147 179 14
147 181 28
147 182 1
147 184 98
147 185 50
147 186 17
147 188 35
147 189 10
147 190 2
147 191 75
147 192 31
147 193 9
147 194 4
147 195 4
147 197 52
147 198 4
147 199 15
147 201 81
147 203 12
147 207 9
147 209 7
147 210 7
147 213 66
147 215 8
147 216 97
147 217 20
147 218 47
147 219 38
147 220 4
147 221 5
147 222 4
147 226 3
147 227 41
147 228 74
147 229 1
147 230 21
147 232 12
147 233 1
147 235 3
147 236 65
147 237 11
147 239 5
147 240 77
147 241 2
147 243 1
147 244 6
147 248 6
147 249 18
147 250 52
147 251 6
147 253 16
147 254 28
147 256 39
147 257 11
147 259 38
147 260 2
147 261 28
147 265 12
147 266 15
147 267 73
147 268 96
147 269 13
147 271 4
147 272 1
147 273 63
147 275 7
147 276 1
147 279 12
147 285 47
147 289 29
147 294 1
151 152 21
151 153 39
151 154 33
151 156 121
151 159 4
151 162 61
151 165 65
151 166 164
151 167 129
151 168 129
151 175 40
151 176 93
151 178 99
151 179 92
151 181 61
151 182 51
151 184 40
151 185 67
151 186 97
151 188 96
151 189 75
151 190 51
151 191 193
151 192 132
151 193 125
151 194 188
151 195 169
151 197 20
151 198 51
151 199 69
151 201 92
151 203 28
151 207 41
151 209 134
151 210 103
151 213 92
151 215 176
151 216 193
151 217 89
151 218 55
151 219 105
151 220 105
151 221 22
151 222 68
151 226 33
151 227 50
151 228 10
151 229 183
151 230 34
151 232 48
151 233 137
151 235 122
151 236 48
151 237 10
151 239 77
151 240 226
151 241 134
151 244 27
151 247 1
151 248 95
151 249 7
151 250 39
151 251 7
151 253 68
151 254 34
151 256 115
151 257 18
151 259 134
151 260 109
151 261 6
151 265 23
151 266 122
151 267 10
151 268 16
151 269 3
151 271 1
151 273 22
151 275 16
151 279 5
151 285 86
151 289 151
151 291 1
151 294 1
152 153 109
152 154 64
152 156 218
152 159 95
152 162 73
152 165 84
152 166 81
152 167 23
152 168 254
152 171 44
152 175 154
152 176 8
152 178 69
152 179 7
152 181 83
152 182 25
152 184 101
152 185 57
152 186 330
152 188 12
152 189 5
152 190 44
152 191 13
152 192 88
152 193 207
152 194 51
152 195 138
152 197 109
152 198 31
152 199 137
152 201 204
152 203 211
152 207 134
152 209 99
152 210 7
152 213 135
152 215 63
152 216 124
152 217 147
152 218 17
152 219 226
152 220 9
152 221 30
152 222 277
152 226 92
152 227 19
152 228 11
152 229 40
152 230 75
152 232 22
152 233 125
152 235 337
152 236 22
152 237 217
152 239 55
152 240 154
152 241 84
152 244 18
152 248 142
152 249 488
152 250 316
152 251 106
152 253 77
152 254 5
152 256 27
152 257 179
152 259 90
152 260 72
152 261 114
152 265 138
152 266 2
152 267 15
152 268 29
152 269 62
152 271 1
152 273 155
152 275 196
152 279 168
152 283 1
152 285 86
152 289 131
153 154 1
153 156 83
153 159 1
153 162 39
153 166 66
153 167 93
153 168 63
153 175 28
153 178 61
153 182 132
153 184 2
153 185 1
153 186 12
153 188 58
153 189 3
153 190 9
153 192 37
153 194 58
153 195 68
153 198 1
153 201 12
153 203 57
153 210 4
153 215 20
153 216 2
153 217 2
153 218 2
153 219 1
153 220 99
153 228 1
153 229 10
153 230 2
153 233 24
153 236 4
153 239 1
153 240 50
153 244 21
153 248 62
153 249 32
153 251 3
153 253 188
153 257 12
153 260 4
153 265 48
153 266 1
153 268 2
153 269 1
153 273 1
153 275 36
153 279 4
153 285 2
154 156 148
154 159 73
154 162 263
154 165 30
154 166 54
154 167 39
154 168 9
154 171 45
154 175 4
154 176 6
154 178 39
154 179 28
154 181 5
154 182 73
154 184 4
154 185 181
154 186 4
154 188 65
154 189 83
154 190 95
154 191 103
154 192 27
154 193 31
154 194 98
154 195 2
154 197 10
154 198 12
154 199 144
154 201 14
154 203 4
154 207 96
154 209 32
154 210 6
154 213 40
154 215 139
154 216 4
154 217 71
154 218 3
154 219 64
154 220 84
154 221 6
154 222 2
154 226 4
154 227 2
154 228 16
154 230 163
154 232 51
154 233 52
154 236 17
154 237 67
154 239 1
154 240 1
154 241 92
154 244 102
154 247 1
154 248 125
154 249 4
154 250 129
154 251 59
154 253 2
154 254 23
154 256 6
154 257 21
154 259 8
154 260 50
154 261 21
154 265 33
154 266 5
154 267 1
154 268 3
154 269 7
154 271 1
154 273 181
154 275 58
154 279 112
154 283 1
154 285 54
154 289 1
154 294 1
154 298 1
156 159 138
156 162 401
156 165 17
156 166 263
156 167 155
156 168 89
156 171 1
156 175 8
156 176 19
156 178 173
156 179 332
156 181 48
156 182 168
156 184 70
156 185 182
156 186 94
156 188 73
156 189 109
156 190 57
156 191 80
156 192 158
156 193 11
156 194 138
156 195 7
156 197 8
156 198 19
156 199 427
156 201 150
156 202 1
156 203 5
156 207 6
156 209 39
156 210 22
156 213 2
156 215 171
156 216 9
156 217 98
156 218 50
156 219 65
156 220 202
156 221 13
156 222 110
156 226 5
156 227 10
156 228 19
156 229 4
156 230 54
156 232 84
156 233 136
156 235 184
156 236 98
156 237 50
156 239 22
156 240 195
156 241 87
156 244 124
156 245 17
156 247 2
156 248 75
156 249 70
156 250 212
156 251 88
156 253 112
156 254 7
156 256 8
156 257 28
156 259 30
156 260 31
156 261 95
156 265 104
156 266 14
156 267 4
156 268 9
156 269 5
156 273 342
156 275 174
156 279 37
156 283 1
156 285 123
156 289 2
156 290 14
156 300 2
159 162 121
159 165 93
159 166 111
159 167 3
159 168 43
159 171 17
159 175 105
159 176 4
159 178 55
159 179 215
159 181 74
159 182 161
159 184 1
159 185 25
159 186 7
159 188 7
159 189 163
159 190 91
159 191 8
159 192 88
159 193 102
159 194 122
159 195 75
159 197 68
159 198 129
159 199 208
159 201 8
159 203 94
159 207 75
159 209 6
159 210 18
159 213 40
159 215 126
159 216 4
159 217 7
159 218 100
159 219 47
159 220 152
159 221 85
159 222 157
159 226 8
159 227 3
159 228 6
159 229 14
159 230 81
159 232 186
159 233 51
159 235 165
159 236 158
159 237 11
159 239 40
159 240 30
159 241 6
159 244 6
159 248 136
159 249 297
159 250 7
159 251 106
159 253 47
159 254 38
159 256 5
159 257 5
159 259 1
159 260 7
159 261 40
159 265 7
159 266 133
159 267 8
159 268 2
159 269 19
159 272 1
159 273 109
159 275 251
159 278 1
159 279 113
159 285 270
159 289 8
159 290 1
159 298 1
162 165 14
162 166 306
162 167 84
162 168 112
162 171 3
162 175 61
162 176 1
162 178 70
162 179 265
162 181 24
162 182 262
162 184 2
162 185 108
162 186 10
162 188 92
162 189 146
162 190 58
162 191 94
162 192 223
162 193 6
162 194 104
162 195 8
162 197 113
162 198 34
162 199 199
162 201 56
162 203 48
162 207 5
162 209 2
162 210 69
162 213 27
162 215 234
162 216 21
162 217 29
162 218 21
162 219 87
162 220 285
162 221 15
162 222 2
162 226 2
162 227 3
162 228 125
162 229 55
162 230 44
162 232 47
162 233 163
162 235 23
162 236 58
162 237 35
162 239 37
162 240 169
162 241 42
162 243 1
162 244 126
162 248 60
162 249 4
162 250 186
162 251 3
162 253 127
162 254 31
162 256 16
162 257 41
162 259 3
162 260 46
162 261 16
162 265 147
162 266 50
162 267 9
162 268 7
162 269 6
162 273 85
162 275 138
162 279 68
162 285 95
162 289 1
165 166 4
165 167 12
165 168 66
165 171 28
165 175 29
165 176 27
165 178 10
165 179 9
165 181 18
165 182 31
165 184 2
165 185 92
165 186 33
165 188 13
165 189 5
165 190 22
165 191 90
165 192 3
165 193 297
165 194 68
165 195 74
165 197 96
165 198 8
165 199 16
165 201 44
165 202 1
165 203 82
165 207 137
165 209 28
165 210 64
165 213 55
165 215 4
165 216 117
165 217 82
165 218 2
165 219 105
165 220 21
165 221 2
165 222 134
165 226 16
165 227 7
165 228 19
165 229 2
165 230 175
165 232 6
165 233 3
165 235 125
165 236 23
165 237 126
165 239 59
165 240 48
165 241 57
165 242 1
165 244 8
165 247 2
165 248 36
165 249 96
165 250 149
165 251 59
165 253 32
165 254 50
165 256 63
165 257 53
165 259 100
165 260 31
165 261 6
165 265 14
165 266 47
165 267 3
165 268 4
165 269 204
165 273 11
165 275 29
165 276 1
165 279 10
165 285 79
165 289 49
165 298 1
165 300 1
166 167 166
166 168 97
166 171 46
166 175 47
166 176 1
166 178 121
166 179 148
166 181 27
166 182 228
166 184 33
166 185 105
166 186 116
166 188 328
166 189 142
166 191 136
166 192 150
166 193 89
166 194 152
166 195 88
166 197 1
166 198 49
166 199 162
166 201 145
166 203 46
166 207 28
166 209 1
166 210 30
166 213 23
166 215 249
166 216 5
166 217 111
166 218 41
166 219 2
166 220 199
166 221 14
166 222 102
166 227 12
166 228 69
166 229 2
166 230 2
166 232 60
166 233 107
166 235 28
166 236 2
166 237 23
166 239 24
166 240 78
166 241 1
166 244 179
166 248 221
166 249 33
166 250 58
166 251 60
166 253 167
166 254 4
166 256 9
166 257 1
166 259 6
166 260 1
166 261 66
166 265 80
166 266 18
166 267 45
166 268 1
166 269 17
166 271 1
166 273 212
166 275 155
166 279 28
166 285 110
167 168 89
167 171 108
167 175 100
167 176 81
167 178 55
167 179 158
167 181 84
167 182 92
167 184 22
167 185 112
167 186 38
167 188 195
167 189 51
167 190 128
167 191 39
167 192 91
167 193 21
167 194 153
167 195 129
167 197 9
167 198 7
167 199 120
167 201 53
167 203 166
167 207 31
167 209 92
167 210 32
167 213 17
167 215 90
167 216 3
167 217 10
167 218 38
167 219 9
167 220 176
167 221 2
167 222 19
167 226 8
167 227 65
167 228 51
167 229 20
167 230 10
167 232 2
167 233 83
167 235 122
167 236 3
167 237 29
167 239 3
167 240 149
167 241 88
167 244 174
167 247 1
167 248 67
167 249 48
167 250 93
167 251 82
167 253 97
167 254 4
167 256 14
167 257 51
167 259 86
167 260 4
167 261 2
167 265 92
167 266 4
167 267 66
167 268 74
167 269 11
167 273 81
167 275 115
167 276 1
167 279 86
167 285 76
167 287 1
167 289 2
167 296 1
167 298 1
167 299 1
168 171 208
168 175 76
168 176 54
168 178 151
168 179 7
168 181 128
168 182 146
168 184 152
168 185 82
168 186 160
168 188 39
168 189 28
168 190 4
168 191 9
168 192 157
168 193 88
168 194 100
168 195 12
168 197 184
168 198 37
168 199 7
168 201 335
168 203 75
168 207 55
168 209 3
168 210 138
168 213 145
168 215 113
168 216 133
168 217 22
168 218 140
168 219 158
168 220 103
168 221 8
168 222 116
168 226 132
168 227 47
168 228 145
168 229 35
168 230 160
168 232 59
168 233 221
168 235 33
168 236 97
168 237 61
168 239 125
168 240 333
168 241 10
168 244 14
168 248 42
168 249 184
168 250 215
168 251 9
168 253 75
168 254 13
168 256 35
168 257 188
168 259 83
168 260 4
168 261 45
168 265 29
168 266 59
168 267 54
168 268 61
168 269 143
168 273 6
168 275 76
168 279 59
168 285 19
168 289 130
171 175 7
171 176 89
171 178 3
171 179 47
171 181 103
171 182 15
171 184 3
171 185 68
171 186 15
171 188 40
171 189 16
171 190 93
171 191 20
171 192 2
171 193 9
171 194 52
171 195 5
171 197 1
171 198 2
171 199 1
171 201 12
171 203 4
171 207 33
171 209 22
171 210 8
171 213 71
171 216 27
171 217 14
171 218 66
171 219 123
171 220 23
171 222 23
171 226 31
171 227 13
171 228 57
171 230 43
171 235 4
171 237 3
171 239 28
171 241 2
171 244 8
171 247 1
171 249 30
171 250 109
171 251 59
171 253 39
171 254 17
171 256 12
171 257 29
171 259 73
171 260 1
171 261 8
171 265 3
171 266 1
171 267 10
171 269 37
171 271 1
171 273 45
171 275 1
171 279 31
171 285 131
171 289 122
171 294 1
175 176 4
175 178 24
175 179 2
175 181 62
175 182 121
175 184 24
175 185 46
175 186 46
175 188 85
175 189 54
175 190 8
175 191 12
175 192 85
175 193 152
175 194 102
175 195 197
175 197 15
175 198 21
175 199 5
175 201 9
175 203 221
175 207 12
175 209 59
175 210 116
175 213 16
175 215 19
175 216 6
175 217 35
175 218 6
175 219 18
175 220 95
175 221 18
175 222 37
175 226 56
175 227 51
175 228 8
175 229 2
175 230 7
175 233 60
175 235 41
175 236 19
175 237 40
175 239 2
175 240 3
175 241 9
175 244 101
175 248 164
175 249 59
175 250 5
175 251 9
175 253 86
175 254 8
175 256 20
175 257 63
175 259 55
175 260 14
175 261 6
175 265 116
175 266 38
175 267 35
175 268 43
175 269 8
175 271 1
175 273 6
175 275 223
175 279 134
175 285 92
176 178 15
176 179 5
176 181 130
176 182 16
176 184 54
176 185 81
176 186 87
176 188 104
176 189 29
176 190 78
176 191 149
176 192 2
176 193 49
176 194 4
176 195 10
176 197 59
176 198 34
176 199 51
176 201 101
176 203 31
176 207 14
176 209 37
176 210 167
176 213 73
176 215 12
176 216 176
176 217 47
176 218 68
176 219 110
176 220 34
176 221 3
176 222 22
176 226 4
176 227 24
176 228 204
176 229 48
176 230 124
176 232 22
176 233 56
176 235 2
176 236 53
176 237 38
176 239 1
176 241 58
176 244 58
176 247 1
176 248 5
176 249 4
176 250 5
176 251 57
176 253 2
176 254 64
176 256 179
176 257 69
176 259 113
176 260 57
176 261 5
176 265 67
176 266 51
176 267 67
176 268 6
176 269 146
176 273 117
176 275 10
176 276 1
176 279 42
176 285 160
176 289 111
178 179 168
178 181 47
178 182 86
178 184 109
178 185 27
178 186 80
178 188 93
178 189 39
178 190 88
178 191 133
178 192 340
178 193 10
178 194 75
178 195 60
178 197 53
178 198 68
178 199 77
178 201 140
178 203 7
178 207 84
178 209 3
178 210 7
178 213 10
178 215 234
178 216 3
178 217 85
178 218 173
178 219 67
178 220 57
178 221 55
178 222 14
178 226 108
178 227 37
178 228 67
178 229 5
178 230 16
178 232 25
178 233 144
178 235 67
178 236 154
178 237 63
178 239 25
178 240 181
178 241 101
178 244 10
178 247 1
178 248 80
178 249 23
178 250 56
178 251 66
178 253 215
178 254 5
178 256 18
178 257 5
178 259 10
178 260 96
178 261 139
178 265 111
178 266 81
178 267 55
178 268 79
178 269 8
178 271 1
178 273 62
178 275 5
178 279 124
178 281 1
178 283 1
178 284 1
178 285 139
178 289 6
178 294 4
178 298 1
179 181 158
179 182 87
179 184 8
179 185 75
179 186 114
179 188 338
179 189 353
179 190 189
179 191 167
179 192 158
179 193 73
179 194 60
179 195 59
179 197 113
179 198 108
179 199 315
179 201 7
179 203 6
179 207 16
179 209 60
179 210 68
179 213 9
179 215 171
179 216 16
179 217 22
179 218 191
179 219 4
179 220 179
179 221 75
179 222 134
179 226 2
179 227 12
179 228 89
179 230 19
179 232 60
179 233 4
179 235 1
179 236 141
179 237 20
179 239 1
179 240 1
179 241 5
179 244 177
179 248 129
179 249 56
179 250 96
179 251 79
179 253 2
179 254 8
179 256 42
179 257 23
179 259 80
179 260 3
179 261 104
179 265 40
179 266 128
179 267 1
179 268 5
179 269 28
179 271 1
179 273 111
179 275 88
179 279 28
179 285 184
179 289 1
181 182 12
181 184 107
181 185 9
181 186 157
181 188 165
181 189 59
181 190 62
181 191 13
181 192 58
181 193 116
181 194 4
181 195 102
181 197 7
181 198 59
181 199 36
181 201 128
181 203 90
181 207 20
181 209 171
181 210 255
181 213 7
181 215 56
181 216 5
181 217 102
181 218 36
181 219 97
181 220 75
181 221 1
181 222 17
181 226 47
181 227 46
181 228 151
181 229 36
181 230 131
181 232 4
181 233 7
181 235 153
181 236 146
181 237 217
181 239 48
181 240 11
181 241 67
181 242 1
181 244 126
181 248 88
181 249 5
181 250 99
181 251 31
181 253 36
181 254 80
181 256 12
181 257 148
181 259 54
181 260 70
181 261 5
181 265 52
181 266 7
181 267 8
181 268 15
181 269 259
181 271 1
181 272 1
181 273 15
181 275 78
181 276 1
181 279 112
181 285 53
181 289 4
181 296 1
182 185 35
182 186 8
182 188 138
182 189 59
182 190 41
182 191 15
182 192 138
182 193 4
182 194 223
182 195 58
182 197 16
182 198 13
182 199 48
182 201 46
182 203 66
182 207 84
182 209 9
182 210 17
182 213 62
182 215 94
182 216 20
182 217 3
182 218 14
182 219 106
182 220 272
182 221 3
182 222 185
182 226 31
182 227 13
182 228 4
182 229 64
182 230 39
182 232 86
182 233 141
182 235 49
182 236 7
182 237 45
182 239 31
182 240 137
182 241 15
182 244 56
182 248 76
182 249 72
182 250 13
182 251 48
182 253 208
182 254 38
182 256 111
182 257 3
182 259 5
182 260 3
182 261 10
182 265 96
182 266 38
182 267 169
182 268 1
182 269 25
182 273 131
182 275 192
182 279 27
182 285 120
182 289 5
182 298 1
184 185 2
184 186 134
184 188 3
184 189 4
184 190 2
184 191 1
184 192 54
184 193 7
184 194 2
184 195 48
184 197 37
184 198 2
184 199 75
184 201 152
184 203 16
184 207 10
184 209 43
184 210 78
184 213 6
184 215 4
184 216 59
184 217 71
184 218 46
184 219 10
184 220 3
184 221 31
184 222 58
184 226 1
184 227 176
184 228 136
184 229 68
184 230 51
184 232 5
184 233 3
184 235 87
184 236 86
184 237 2
184 239 52
184 240 77
184 241 4
184 244 24
184 248 7
184 249 85
184 250 15
184 251 60
184 253 16
184 254 8
184 255 1
184 257 22
184 259 1
184 260 1
184 261 92
184 265 8
184 266 12
184 267 32
184 268 260
184 269 30
184 271 1
184 272 1
184 273 57
184 275 2
184 278 1
184 279 6
184 285 1
184 287 3
184 289 3
184 290 1
185 186 21
185 188 246
185 189 232
185 190 114
185 191 197
185 192 67
185 193 129
185 194 87
185 195 6
185 197 21
185 198 71
185 199 134
185 201 58
185 203 22
185 207 244
185 209 224
185 210 7
185 213 176
185 215 95
185 216 112
185 217 130
185 218 13
185 219 159
185 220 7
185 221 20
185 222 123
185 226 176
185 227 4
185 228 165
185 229 1
185 230 65
185 232 43
185 233 47
185 235 154
185 236 7
185 237 89
185 239 3
185 240 73
185 241 105
185 244 103
185 245 3
185 247 1
185 248 69
185 249 28
185 250 89
185 251 80
185 253 8
185 254 197
185 256 205
185 257 6
185 259 53
185 260 120
185 261 147
185 265 102
185 266 133
185 267 66
185 268 6
185 269 3
185 273 305
185 275 108
185 279 83
185 285 95
185 289 100
185 296 1
185 298 1
185 299 1
185 300 1
186 188 88
186 189 61
186 190 41
186 191 153
186 192 88
186 193 69
186 194 29
186 195 91
186 197 114
186 198 30
186 199 135
186 201 186
186 203 97
186 207 6
186 209 47
186 210 66
186 213 7
186 215 100
186 216 14
186 217 113
186 218 80
186 219 11
186 220 7
186 221 45
186 222 161
186 226 23
186 227 6
186 228 96
186 229 22
186 230 140
186 232 45
186 233 13
186 235 234
186 236 45
186 237 87
186 239 74
186 240 41
186 241 38
186 242 1
186 244 3
186 248 119
186 249 208
186 250 69
186 251 111
186 253 18
186 254 5
186 256 46
186 257 243
186 259 59
186 260 61
186 261 91
186 265 113
186 266 4
186 267 28
186 268 2
186 269 82
186 271 1
186 272 1
186 273 88
186 275 69
186 279 68
186 283 1
186 285 61
186 289 50
188 189 270
188 190 71
188 191 229
188 192 97
188 193 85
188 194 88
188 195 159
188 197 8
188 198 142
188 199 45
188 201 54
188 203 49
188 207 62
188 209 56
188 210 71
188 213 119
188 215 139
188 216 49
188 217 56
188 218 78
188 219 185
188 220 160
188 221 35
188 222 40
188 226 50
188 227 60
188 228 250
188 229 1
188 230 25
188 232 23
188 233 23
188 235 41
188 236 8
188 237 154
188 239 66
188 240 7
188 241 88
188 242 1
188 244 328
188 247 1
188 248 225
188 249 22
188 250 167
188 251 30
188 253 124
188 254 73
188 256 105
188 257 5
188 259 48
188 260 51
188 261 50
188 265 95
188 266 24
188 267 226
188 268 5
188 269 65
188 271 1
188 273 106
188 275 177
188 279 60
188 285 213
188 287 1
188 289 55
189 190 180
189 191 91
189 192 46
189 193 69
189 194 67
189 195 51
189 197 88
189 198 138
189 199 166
189 201 44
189 203 2
189 207 107
189 209 117
189 210 5
189 213 25
189 215 113
189 216 7
189 217 112
189 218 81
189 219 73
189 220 185
189 221 60
189 222 102
189 226 43
189 227 5
189 228 147
189 229 2
189 230 19
189 232 138
189 236 122
189 237 7
189 238 3
189 239 24
189 240 3
189 241 5
189 244 120
189 247 2
189 248 193
189 249 60
189 250 62
189 251 80
189 253 7
189 254 38
189 255 70
189 256 4
189 257 9
189 259 21
189 260 2
189 261 130
189 265 6
189 266 111
189 267 15
189 268 15
189 269 6
189 273 207
189 275 178
189 279 63
189 281 12
189 285 96
189 287 1
189 289 1
189 290 95
189 294 108
189 296 33
189 300 1
190 191 28
190 192 28
190 193 114
190 194 59
190 195 11
190 197 191
190 198 100
190 199 118
190 201 39
190 202 1
190 203 19
190 207 177
190 209 146
190 210 5
190 213 81
190 215 19
190 216 3
190 217 136
190 218 181
190 219 15
190 220 240
190 221 43
190 222 148
190 226 155
190 227 7
190 228 149
190 229 8
190 230 63
190 232 55
190 233 18
190 235 30
190 236 136
190 237 3
190 239 35
190 240 62
190 241 46
190 244 16
190 248 13
190 249 177
190 250 38
190 251 249
190 253 144
190 254 26
190 256 115
190 257 35
190 259 73
190 260 48
190 261 210
190 265 71
190 266 124
190 267 4
190 268 12
190 269 13
190 273 81
190 275 15
190 279 202
190 285 112
190 289 6
190 298 2
191 192 98
191 193 60
191 194 36
191 195 78
191 197 31
191 198 16
191 199 149
191 201 34
191 203 7
191 207 41
191 209 31
191 210 14
191 213 87
191 215 249
191 216 164
191 217 49
191 218 126
191 219 71
191 220 17
191 221 19
191 222 74
191 226 20
191 227 12
191 228 67
191 229 1
191 230 22
191 232 35
191 233 13
191 235 104
191 236 39
191 237 12
191 239 51
191 240 25
191 241 25
191 244 103
191 247 1
191 248 104
191 249 22
191 250 144
191 251 28
191 253 10
191 254 84
191 256 193
191 257 58
191 259 48
191 260 10
191 261 21
191 265 47
191 266 75
191 267 105
191 268 5
191 269 11
191 273 84
191 275 14
191 279 10
191 285 196
191 289 135
191 294 1
191 300 1
192 193 2
192 194 51
192 195 64
192 197 46
192 198 89
192 199 79
192 201 113
192 203 30
192 207 60
192 209 3
192 210 54
192 213 19
192 215 167
192 216 19
192 217 33
192 218 93
192 219 71
192 220 92
192 221 47
192 222 27
192 226 58
192 227 19
192 228 105
192 229 42
192 230 5
192 232 34
192 233 258
192 235 73
192 236 207
192 237 53
192 239 32
192 240 173
192 241 78
192 244 3
192 248 81
192 249 29
192 250 37
192 251 21
192 253 119
192 254 5
192 256 20
192 257 5
192 259 2
192 260 33
192 261 127
192 265 91
192 266 55
192 267 57
192 268 76
192 269 7
192 271 1
192 273 49
192 275 42
192 279 118
192 285 137
192 289 3
192 290 1
193 194 63
193 195 161
193 197 98
193 198 171
193 199 7
193 201 119
193 203 133
193 207 90
193 209 86
193 210 197
193 213 57
193 215 6
193 216 78
193 217 153
193 218 3
193 219 55
193 220 13
193 221 14
193 222 161
193 226 128
193 227 23
193 228 225
193 229 1
193 230 65
193 232 5
193 233 8
193 235 283
193 236 6
193 237 248
193 239 41
193 240 69
193 241 87
193 244 46
193 248 209
193 249 123
193 250 145
193 251 57
193 253 43
193 254 24
193 256 169
193 257 124
193 259 183
193 260 23
193 261 43
193 265 45
193 266 80
193 267 5
193 268 11
193 269 76
193 273 9
193 275 196
193 279 67
193 282 4
193 285 127
193 289 74
193 298 1
194 195 80
194 197 79
194 198 38
194 199 117
194 201 89
194 203 63
194 207 95
194 209 46
194 210 6
194 213 108
194 215 89
194 216 123
194 217 9
194 218 3
194 219 114
194 220 368
194 221 52
194 222 147
194 226 6
194 227 14
194 228 8
194 229 1
194 230 106
194 232 152
194 233 63
194 235 26
194 236 28
194 237 136
194 239 26
194 240 148
194 241 53
194 243 1
194 244 149
194 248 199
194 249 142
194 250 29
194 251 67
194 253 133
194 254 51
194 256 63
194 257 5
194 259 60
194 260 76
194 261 9
194 265 54
194 266 2
194 267 100
194 268 2
194 269 37
194 273 126
194 275 180
194 279 12
194 285 87
194 289 28
195 197 7
195 198 24
195 199 5
195 201 6
195 203 197
195 207 66
195 209 96
195 210 110
195 213 36
195 215 64
195 216 11
195 217 52
195 218 56
195 219 12
195 220 64
195 221 1
195 222 24
195 226 66
195 227 75
195 228 12
195 229 34
195 230 7
195 232 9
195 233 21
195 235 142
195 236 21
195 237 91
195 239 58
195 240 6
195 241 6
195 244 48
195 248 214
195 249 44
195 250 11
195 251 21
195 253 42
195 254 9
195 256 18
195 257 83
195 259 102
195 260 5
195 261 6
195 265 91
195 266 3
195 267 50
195 268 33
195 269 35
195 271 1
195 273 4
195 275 100
195 279 114
195 285 157
195 289 4
197 198 244
197 199 98
197 201 101
197 203 14
197 207 10
197 209 13
197 210 127
197 213 15
197 215 14
197 216 48
197 217 10
197 218 209
197 219 67
197 220 134
197 221 57
197 222 181
197 226 11
197 227 29
197 228 165
197 229 5
197 230 37
197 232 127
197 233 7
197 235 37
197 236 125
197 237 89
197 239 46
197 240 226
197 241 27
197 244 6
197 248 10
197 249 174
197 250 109
197 251 89
197 253 3
197 254 5
197 256 173
197 257 86
197 259 135
197 260 69
197 261 88
197 265 25
197 266 93
197 267 127
197 268 52
197 269 125
197 271 1
197 273 30
197 275 12
197 279 9
197 285 16
197 289 26
197 290 1
198 199 131
198 201 49
198 203 17
198 207 64
198 209 3
198 210 186
198 213 13
198 215 89
198 216 87
198 217 63
198 218 125
198 219 180
198 220 17
198 221 91
198 222 116
198 226 136
198 227 5
198 228 48
198 229 48
198 230 29
198 232 117
198 233 126
198 235 41
198 236 312
198 237 78
198 239 19
198 240 22
198 241 185
198 244 100
198 248 44
198 249 129
198 250 88
198 251 76
198 253 135
198 254 41
198 256 230
198 257 11
198 259 2
198 260 171
198 261 169
198 265 130
198 266 189
198 267 21
198 268 2
198 269 129
198 271 2
198 273 9
198 275 51
198 279 25
198 285 9
198 289 81
198 296 1
199 201 106
199 203 5
199 207 8
199 209 55
199 210 17
199 213 5
199 215 143
199 216 22
199 217 107
199 218 77
199 219 19
199 220 106
199 221 76
199 222 193
199 226 3
199 227 5
199 228 10
199 229 5
199 230 28
199 232 165
199 233 9
199 235 192
199 236 156
199 237 4
199 239 8
199 240 130
199 241 93
199 244 54
199 245 3
199 247 2
199 248 77
199 249 170
199 250 104
199 251 107
199 253 5
199 254 7
199 256 39
199 257 47
199 259 26
199 260 26
199 261 129
199 265 118
199 266 98
199 267 56
199 268 10
199 269 3
199 273 235
199 275 188
199 279 5
199 280 1
199 281 1
199 285 130
199 289 24
199 296 1
199 298 1
201 203 28
201 207 10
201 209 7
201 210 77
201 211 1
201 213 4
201 215 77
201 216 5
201 217 196
201 218 55
201 219 18
201 220 85
201 221 45
201 222 177
201 226 71
201 227 25
201 228 145
201 229 1
201 230 207
201 232 2
201 233 102
201 235 127
201 236 156
201 237 79
201 239 68
201 240 228
201 241 20
201 244 9
201 247 1
201 248 55
201 249 91
201 250 100
201 251 119
201 253 62
201 254 57
201 256 9
201 257 156
201 259 46
201 260 19
201 261 119
201 265 18
201 266 40
201 267 37
201 268 83
201 269 165
201 272 1
201 273 92
201 275 48
201 276 3
201 279 42
201 283 1
201 285 27
201 289 11
201 294 1
201 296 2
202 227 1
202 229 1
202 238 1
202 242 2
202 243 166
202 244 1
202 245 121
202 247 236
202 248 1
202 253 1
202 255 44
202 262 92
202 265 1
202 266 1
202 269 1
202 272 29
202 274 131
202 276 6
202 278 88
202 280 1
202 281 61
202 283 86
202 284 73
202 287 66
202 290 89
202 291 91
202 294 90
202 296 54
202 298 5
202 299 112
202 300 11
203 207 13
203 209 72
203 210 74
203 213 12
203 215 4
203 216 3
203 217 50
203 218 7
203 219 29
203 220 91
203 221 3
203 222 19
203 226 121
203 227 32
203 228 6
203 229 39
203 230 28
203 232 43
203 233 56
203 235 213
203 236 20
203 237 59
203 239 2
203 240 41
203 241 6
203 244 47
203 248 267
203 249 105
203 250 8
203 251 73
203 253 47
203 254 13
203 256 18
203 257 143
203 259 48
203 260 13
203 261 3
203 265 102
203 266 25
203 267 47
203 268 64
203 269 26
203 271 1
203 273 6
203 275 172
203 279 175
203 285 47
203 289 4
207 209 143
207 210 14
207 213 126
207 215 8
207 216 69
207 217 119
207 218 57
207 219 254
207 220 82
207 221 21
207 222 200
207 226 159
207 227 40
207 228 11
207 229 4
207 230 90
207 232 30
207 233 65
207 235 72
207 236 68
207 237 140
207 239 3
207 240 13
207 241 101
207 244 144
207 247 1
207 248 9
207 249 173
207 250 143
207 251 138
207 253 63
207 254 112
207 256 93
207 257 6
207 259 26
207 260 76
207 261 126
207 265 113
207 266 105
207 267 29
207 268 4
207 269 38
207 271 2
207 272 1
207 273 119
207 275 13
207 279 157
207 283 1
207 285 55
207 289 72
207 298 1
209 210 49
209 213 113
209 215 1
209 216 126
209 217 126
209 218 4
209 219 21
209 220 74
209 221 4
209 222 162
209 226 163
209 227 25
209 228 51
209 229 21
209 230 4
209 232 20
209 233 1
209 235 138
209 236 1
209 237 138
209 239 1
209 240 68
209 241 46
209 244 31
209 248 67
209 249 3
209 250 3
209 251 43
209 253 5
209 254 66
209 256 88
209 257 53
209 259 83
209 260 2
209 261 34
209 265 155
209 266 72
209 267 32
209 268 13
209 269 7
209 273 180
209 275 112
209 279 191
209 285 15
209 289 61
210 213 23
210 215 7
210 216 61
210 217 12
210 218 3
210 219 126
210 220 8
210 221 2
210 222 19
210 226 7
210 227 70
210 228 220
210 229 95
210 230 112
210 232 31
210 233 102
210 235 38
210 236 8
210 237 68
210 239 30
210 240 51
210 241 141
210 244 134
210 248 3
210 249 5
210 250 95
210 251 54
210 253 38
210 254 5
210 256 155
210 257 62
210 259 16
210 260 96
210 261 6
210 265 31
210 266 68
210 267 12
210 268 22
210 269 261
210 272 1
210 273 7
210 275 51
210 279 53
210 285 19
210 289 33
210 298 1
211 217 1
211 238 34
211 242 53
211 243 4
211 245 1
211 247 86
211 255 34
211 262 16
211 271 302
211 272 86
211 273 1
211 276 95
211 281 26
211 283 1
211 284 80
211 290 1
211 291 2
211 294 104
211 296 51
211 298 4
211 299 86
211 300 1
213 215 9
213 216 104
213 217 97
213 218 12
213 219 192
213 220 20
213 221 6
213 222 107
213 226 54
213 227 46
213 228 87
213 229 28
213 230 36
213 232 39
213 233 55
213 235 30
213 236 6
213 237 32
213 239 36
213 240 41
213 241 3
213 244 130
213 248 4
213 249 165
213 250 132
213 251 102
213 253 31
213 254 136
213 256 82
213 257 3
213 259 64
213 260 3
213 261 37
213 265 17
213 266 72
213 267 79
213 268 1
213 269 31
213 273 95
213 275 18
213 279 72
213 285 120
213 289 217
215 216 39
215 217 10
215 218 120
215 219 89
215 220 115
215 221 16
215 222 27
215 226 9
215 227 6
215 228 3
215 229 7
215 230 12
215 232 47
215 233 129
215 235 54
215 236 195
215 237 42
215 239 34
215 240 123
215 241 26
215 244 82
215 247 1
215 248 106
215 249 8
215 250 173
215 251 29
215 253 92
215 254 22
215 256 66
215 257 8
215 259 16
215 260 11
215 261 19
215 265 71
215 266 3
215 267 12
215 268 9
215 269 69
215 273 102
215 275 36
215 279 47
215 285 148
215 289 6
215 294 1
216 217 57
216 218 8
216 219 171
216 220 28
216 221 2
216 222 134
216 226 30
216 227 24
216 228 51
216 229 72
216 230 3
216 232 173
216 233 64
216 235 105
216 236 59
216 237 35
216 240 68
216 241 57
216 244 12
216 248 5
216 249 6
216 250 14
216 251 2
216 253 74
216 254 118
216 256 249
216 257 16
216 259 134
216 260 48
216 261 1
216 265 76
216 266 186
216 267 125
216 268 16
216 269 26
216 273 145
216 275 7
216 279 7
216 285 72
216 289 309
216 296 1
217 218 53
217 219 11
217 220 21
217 221 20
217 222 112
217 226 178
217 227 10
217 228 55
217 229 4
217 230 108
217 232 5
217 233 27
217 235 195
217 236 113
217 237 146
217 239 15
217 240 12
217 241 37
217 244 12
217 247 3
217 248 157
217 249 77
217 250 31
217 251 153
217 253 76
217 254 104
217 256 31
217 257 64
217 259 76
217 260 39
217 261 188
217 265 158
217 266 129
217 267 6
217 268 8
217 269 59
217 272 2
217 273 192
217 275 139
217 279 185
217 282 4
217 283 1
217 285 9
217 289 53
218 219 13
218 220 7
218 221 41
218 222 114
218 226 91
218 227 25
218 228 54
218 232 120
218 233 69
218 235 27
218 236 289
218 237 8
218 239 30
218 240 80
218 241 30
218 244 8
218 247 1
218 248 47
218 249 44
218 250 2
218 251 176
218 253 42
218 254 5
218 256 46
218 257 63
218 259 115
218 260 62
218 261 136
218 265 74
218 266 139
218 267 97
218 268 69
218 269 5
218 273 1
218 275 1
218 279 81
218 285 127
218 289 49
219 220 117
219 221 22
219 222 124
219 226 16
219 227 19
219 228 84
219 229 54
219 230 81
219 232 46
219 233 228
219 235 38
219 236 9
219 237 252
219 239 13
219 240 62
219 241 189
219 244 74
219 247 1
219 248 7
219 249 163
219 250 338
219 251 9
219 253 9
219 254 64
219 256 235
219 257 6
219 259 35
219 260 116
219 261 8
219 265 13
219 266 92
219 267 171
219 268 11
219 269 71
219 272 1
219 273 276
219 275 17
219 279 81
219 280 1
219 285 101
219 289 298
220 221 6
220 222 147
220 226 6
220 227 5
220 228 253
220 229 4
220 230 108
220 232 101
220 233 75
220 235 11
220 236 31
220 237 93
220 239 56
220 240 142
220 241 8
220 244 116
220 248 186
220 249 61
220 250 34
220 251 57
220 253 209
220 254 52
220 256 28
220 257 28
220 259 21
220 260 10
220 261 133
220 265 127
220 266 5
220 267 174
220 268 4
220 269 24
220 273 199
220 275 255
220 279 11
220 285 111
220 289 7
220 300 1
221 222 101
221 226 4
221 227 3
221 228 48
221 230 7
221 232 148
221 233 12
221 235 43
221 236 105
221 237 3
221 239 4
221 240 12
221 241 47
221 244 9
221 248 21
221 249 124
221 250 23
221 251 29
221 253 29
221 254 20
221 256 11
221 257 1
221 259 4
221 260 43
221 261 49
221 265 38
221 266 101
221 267 12
221 268 47
221 272 1
221 273 4
221 275 27
221 279 4
221 285 15
221 289 6
221 294 1
222 226 80
222 227 24
222 228 5
222 229 1
222 230 141
222 232 188
222 233 35
222 235 196
222 236 112
222 237 166
222 239 102
222 240 153
222 241 24
222 244 14
222 247 1
222 248 10
222 249 304
222 250 117
222 251 189
222 253 54
222 254 168
222 256 303
222 257 83
222 259 174
222 260 9
222 261 195
222 265 2
222 266 244
222 267 152
222 268 1
222 269 113
222 272 1
222 273 228
222 275 6
222 279 46
222 283 1
222 285 78
222 289 51
226 227 3
226 228 67
226 230 7
226 233 152
226 235 83
226 236 118
226 237 53
226 241 65
226 244 3
226 248 113
226 249 4
226 250 2
226 251 166
226 253 3
226 254 40
226 256 50
226 257 111
226 259 72
226 260 1
226 261 20
226 265 132
226 266 128
226 268 4
226 269 10
226 271 1
226 273 34
226 275 64
226 279 214
226 285 2
226 289 26
226 296 1
227 228 62
227 229 134
227 230 5
227 232 8
227 233 9
227 235 50
227 236 98
227 237 22
227 239 2
227 240 21
227 241 11
227 242 3
227 244 54
227 248 8
227 249 7
227 250 47
227 251 25
227 253 7
227 254 2
227 256 16
227 257 2
227 259 12
227 260 3
227 261 73
227 265 2
227 266 5
227 267 98
227 268 311
227 269 15
227 271 1
227 273 8
227 275 9
227 276 1
227 279 43
227 283 2
227 285 11
227 289 119
227 291 1
227 294 2
227 300 1
228 229 2
228 230 70
228 232 1
228 233 3
228 235 8
228 236 80
228 237 15
228 239 59
228 240 72
228 241 5
228 244 54
228 248 86
228 249 11
228 250 38
228 251 30
228 253 29
228 254 196
228 256 199
228 257 65
228 259 82
228 260 6
228 261 98
228 265 9
228 266 35
228 267 161
228 268 110
228 269 69
228 273 81
228 275 77
228 279 26
228 285 105
228 289 54
228 300 1
229 230 3
229 232 1
229 233 101
229 236 5
229 241 67
229 244 12
229 247 1
229 248 2
229 249 26
229 250 2
229 251 7
229 253 34
229 256 57
229 257 10
229 259 3
229 260 45
229 261 4
229 265 70
229 266 112
229 268 198
229 269 4
229 273 2
229 275 33
229 279 14
229 280 1
229 283 23
229 285 1
229 289 67
230 232 6
230 233 5
230 235 14
230 236 73
230 237 127
230 239 181
230 240 148
230 241 108
230 244 22
230 248 54
230 249 97
230 250 130
230 251 83
230 253 80
230 254 97
230 256 4
230 257 186
230 259 36
230 260 50
230 261 13
230 265 42
230 266 7
230 267 13
230 268 10
230 269 216
230 271 1
230 273 42
230 275 43
230 279 13
230 285 88
230 289 5
230 298 1
232 233 72
232 235 6
232 236 124
232 237 17
232 239 1
232 240 1
232 241 17
232 244 6
232 248 98
232 249 102
232 250 9
232 251 37
232 253 37
232 254 31
232 256 91
232 257 53
232 259 59
232 260 20
232 261 64
232 265 54
232 266 127
232 267 5
232 268 1
232 269 5
232 273 90
232 275 76
232 279 24
232 285 55
232 289 15
233 235 58
233 236 56
233 237 97
233 239 2
233 240 167
233 241 234
233 244 5
233 248 3
233 249 37
233 250 78
233 251 20
233 253 80
233 254 6
233 256 144
233 257 4
233 259 5
233 260 88
233 261 83
233 265 48
233 266 129
233 267 22
233 268 3
233 269 6
233 272 1
233 273 90
233 275 43
233 279 148
233 285 27
233 289 104
235 236 39
235 237 54
235 239 2
235 240 3
235 241 94
235 244 58
235 247 2
235 248 147
235 249 202
235 250 20
235 251 134
235 253 4
235 254 45
235 256 90
235 257 94
235 259 78
235 260 27
235 261 99
235 265 107
235 266 62
235 267 3
235 268 59
235 269 12
235 273 173
235 275 241
235 279 117
235 283 1
235 285 110
235 289 44
235 294 1
235 298 1
236 237 49
236 239 12
236 240 155
236 241 78
236 243 1
236 244 3
236 247 1
236 248 11
236 249 88
236 250 34
236 251 71
236 253 114
236 254 56
236 256 66
236 257 34
236 259 27
236 260 81
236 261 261
236 265 144
236 266 135
236 267 132
236 268 118
236 269 100
236 271 1
236 273 20
236 275 22
236 279 62
236 285 54
236 287 1
236 289 6
237 238 1
237 239 40
237 240 103
237 241 163
237 242 1
237 244 69
237 248 67
237 249 52
237 250 232
237 251 19
237 253 6
237 254 82
237 255 1
237 256 48
237 257 76
237 259 85
237 260 93
237 261 7
237 265 113
237 266 6
237 267 62
237 268 7
237 269 157
237 271 1
237 272 1
237 273 106
237 274 1
237 275 85
237 279 258
237 283 1
237 285 15
237 289 9
237 300 1
238 242 5
238 243 22
238 247 114
238 255 88
238 262 194
238 269 1
238 271 83
238 272 245
238 274 19
238 276 218
238 279 1
238 280 1
238 281 78
238 283 65
238 291 11
238 294 91
238 296 121
238 298 4
238 299 32
239 240 67
239 241 13
239 243 1
239 244 10
239 247 1
239 248 56
239 249 44
239 250 96
239 251 77
239 253 3
239 254 47
239 256 6
239 257 108
239 259 57
239 260 15
239 261 3
239 265 27
239 266 5
239 267 2
239 268 5
239 269 141
239 271 1
239 273 20
239 275 7
239 279 5
239 280 1
239 285 67
239 290 1
239 294 1
240 241 107
240 244 4
240 248 12
240 249 33
240 250 133
240 251 11
240 253 84
240 254 24
240 256 18
240 257 105
240 259 122
240 260 5
240 261 37
240 265 112
240 266 43
240 267 41
240 268 87
240 269 89
240 271 1
240 273 172
240 275 122
240 279 62
240 285 14
240 289 4
241 244 49
241 248 8
241 249 57
241 250 125
241 251 54
241 253 12
241 254 6
241 256 72
241 257 5
241 259 8
241 260 161
241 261 53
241 265 105
241 266 90
241 267 3
241 268 7
241 269 71
241 273 114
241 275 79
241 279 95
241 280 1
241 284 1
241 285 21
241 289 65
241 298 1
241 299 1
242 243 4
242 244 1
242 245 7
242 247 7
242 253 1
242 254 1
242 255 27
242 262 1
242 266 2
242 271 112
242 272 38
242 274 24
242 276 87
242 278 5
242 280 13
242 281 6
242 283 3
242 284 93
242 287 36
242 290 63
242 291 3
242 294 24
242 296 33
242 298 2
242 299 36
242 300 25
243 245 153
243 247 113
243 251 1
243 262 3
243 271 2
243 272 3
243 274 49
243 276 5
243 280 2
243 281 6
243 282 1
243 283 190
243 287 55
243 290 94
243 291 13
243 294 120
243 296 4
243 298 4
243 299 82
243 300 23
244 248 41
244 249 126
244 250 305
244 251 46
244 253 95
244 254 9
244 256 10
244 257 7
244 259 44
244 260 35
244 261 13
244 265 40
244 266 17
244 267 35
244 268 36
244 269 86
244 271 1
244 272 1
244 273 13
244 275 105
244 279 17
244 285 8
244 289 116
245 247 47
245 262 110
245 265 2
245 271 16
245 272 42
245 273 3
245 274 71
245 275 2
245 276 10
245 278 40
245 281 120
245 283 162
245 284 126
245 287 200
245 291 111
245 294 52
245 296 5
245 298 2
247 248 1
247 249 1
247 253 1
247 255 131
247 257 1
247 259 1
247 262 30
247 265 1
247 268 2
247 271 1
247 272 123
247 274 100
247 276 106
247 278 10
247 280 106
247 281 7
247 283 120
247 284 1
247 287 5
247 290 7
247 291 43
247 294 79
247 296 115
247 298 90
247 299 213
247 300 119
248 249 77
248 250 33
248 251 3
248 253 55
248 254 54
248 256 2
248 257 142
248 259 47
248 260 11
248 261 73
248 265 115
248 266 46
248 267 91
248 268 8
248 269 4
248 273 134
248 275 379
248 279 71
248 282 3
248 285 197
248 289 5
248 294 1
248 298 1
249 250 96
249 251 208
249 253 60
249 254 33
249 256 32
249 257 77
249 259 86
249 260 24
249 261 105
249 265 54
249 266 96
249 267 4
249 268 8
249 269 108
249 271 1
249 272 1
249 273 73
249 275 86
249 279 51
249 285 81
249 287 1
249 289 123
250 251 17
250 253 18
250 254 28
250 256 21
250 257 90
250 259 145
250 260 77
250 261 30
250 265 23
250 266 15
250 267 8
250 268 11
250 269 221
250 271 1
250 272 1
250 273 69
250 275 23
250 279 56
250 285 26
250 289 15
250 294 1
251 253 141
251 254 52
251 256 13
251 257 42
251 259 44
251 260 53
251 261 170
251 265 29
251 266 104
251 267 9
251 268 5
251 269 98
251 272 1
251 273 116
251 275 6
251 279 177
251 285 98
251 289 5
251 294 1
253 254 70
253 256 39
253 257 16
253 259 20
253 260 5
253 261 6
253 265 278
253 266 87
253 267 109
253 268 14
253 269 85
253 273 17
253 275 140
253 279 129
253 280 1
253 285 59
253 289 4
254 256 144
254 257 19
254 259 32
254 260 2
254 261 12
254 265 57
254 266 109
254 267 61
254 268 5
254 269 53
254 273 144
254 275 78
254 276 1
254 279 39
254 285 93
254 289 42
255 262 2
255 271 126
255 274 113
255 276 1
255 278 3
255 280 55
255 281 2
255 283 1
255 284 12
255 287 1
255 290 1
255 291 1
255 294 157
255 296 1
255 298 103
255 299 1
255 300 120
256 257 50
256 259 39
256 260 28
256 261 23
256 265 68
256 266 150
256 267 316
256 268 2
256 269 48
256 273 119
256 275 6
256 279 39
256 285 97
256 289 177
256 294 1
257 259 141
257 260 8
257 261 2
257 265 119
257 266 10
257 267 33
257 268 6
257 269 98
257 271 2
257 273 29
257 275 96
257 279 136
257 285 3
257 289 38
259 260 4
259 261 27
259 265 27
259 266 46
259 267 35
259 268 8
259 269 141
259 271 1
259 273 28
259 275 42
259 279 41
259 283 1
259 285 134
259 289 113
259 296 1
260 261 3
260 265 39
260 266 51
260 267 4
260 268 3
260 269 66
260 271 1
260 273 30
260 275 6
260 279 108
260 283 1
260 285 11
260 289 35
260 298 1
261 265 79
261 266 130
261 267 68
261 268 61
261 269 5
261 273 154
261 275 19
261 279 113
261 285 43
261 289 6
262 268 2
262 271 2
262 272 183
262 274 93
262 276 157
262 278 51
262 280 2
262 281 207
262 283 81
262 284 142
262 287 172
262 290 28
262 291 186
262 294 3
262 296 176
262 298 40
262 299 6
262 300 19
265 266 54
265 267 164
265 268 4
265 269 36
265 272 1
265 273 108
265 275 284
265 279 139
265 280 1
265 285 5
265 289 32
265 290 2
265 291 1
265 300 1
266 267 7
266 268 24
266 269 9
266 272 1
266 273 20
266 275 87
266 279 109
266 283 1
266 284 1
266 285 2
266 289 119
266 294 1
266 298 1
266 300 1
267 268 90
267 269 19
267 273 191
267 275 70
267 279 34
267 285 87
267 289 54
268 269 2
268 272 1
268 273 14
268 275 19
268 276 1
268 279 3
268 283 1
268 284 1
268 285 4
268 287 1
268 294 1
268 296 1
268 300 2
269 273 11
269 274 2
269 275 9
269 276 1
269 279 37
269 283 1
269 285 49
269 289 8
269 294 1
269 300 1
271 272 61
271 274 69
271 276 1
271 278 24
271 279 1
271 280 18
271 281 5
271 283 1
271 284 101
271 287 2
271 290 2
271 291 5
271 294 367
271 296 2
271 298 1
271 299 54
271 300 1
272 274 110
272 276 108
272 280 4
272 281 116
272 283 185
272 284 200
272 287 4
272 291 35
272 294 4
272 296 129
272 298 44
272 299 115
272 300 77
273 275 238
273 279 102
273 283 3
273 285 152
273 289 129
273 290 5
274 276 8
274 279 1
274 280 10
274 281 68
274 283 151
274 284 33
274 287 5
274 290 39
274 291 43
274 294 127
274 296 6
274 298 14
274 299 2
274 300 6
275 279 149
275 285 85
275 289 8
276 280 46
276 281 99
276 283 3
276 284 1
276 287 101
276 290 66
276 291 76
276 294 3
276 296 248
276 298 10
276 299 99
276 300 220
278 280 140
278 281 36
278 284 52
278 287 73
278 291 52
278 298 5
279 283 1
279 285 27
279 289 13
279 298 1
280 281 62
280 283 2
280 284 3
280 287 107
280 290 84
280 291 6
280 294 2
280 296 60
280 298 213
280 300 69
281 283 90
281 284 140
281 287 94
281 291 120
281 294 1
281 296 59
281 299 1
282 294 1
282 296 1
283 284 66
283 290 92
283 291 17
283 294 209
283 296 4
283 298 7
283 299 45
283 300 6
284 285 1
284 287 128
284 291 81
284 294 1
284 296 57
284 298 1
284 299 81
284 300 1
285 289 112
287 290 1
287 291 73
287 296 145
287 298 7
287 300 4
290 291 13
290 294 93
290 296 78
290 298 153
290 300 4
291 294 10
291 296 106
291 298 30
291 299 1
291 300 14
294 296 4
294 298 5
294 299 16
294 300 2
296 298 18
296 299 97
296 300 207
298 299 1
298 300 11
299 300 56
