# Supplementary material for: Social Contact Networks and Mixing among Students in K-12 Schools in Pittsburgh, PA
Source: PLoS One. 2016 Mar 15;11(3):e0151139. doi: 10.1371/journal.pone.0151139 (PMC4792376; doi:10.1371/journal.pone.0151139)
Supplement: S1 Data — (ZIP) [file pone.0151139.s001.zip › S2_data/net_P-MS2_onlystudents-wholeday.net]

*Vertices 169
1 "2" ellipse x_fact 3 y_fact 1
2 "4" ellipse x_fact 3 y_fact 1
3 "5" ellipse x_fact 3 y_fact 1
4 "6" ellipse x_fact 3 y_fact 1
5 "7" ellipse x_fact 3 y_fact 1
6 "8" ellipse x_fact 3 y_fact 1
7 "9" ellipse x_fact 3 y_fact 1
8 "10" ellipse x_fact 3 y_fact 1
9 "12" ellipse x_fact 3 y_fact 1
10 "13" ellipse x_fact 3 y_fact 1
11 "14" ellipse x_fact 3 y_fact 1
12 "15" ellipse x_fact 3 y_fact 1
13 "16" ellipse x_fact 3 y_fact 1
14 "17" ellipse x_fact 3 y_fact 1
15 "18" ellipse x_fact 3 y_fact 1
16 "19" ellipse x_fact 3 y_fact 1
17 "20" ellipse x_fact 3 y_fact 1
18 "22" ellipse x_fact 3 y_fact 1
19 "23" ellipse x_fact 3 y_fact 1
20 "24" ellipse x_fact 3 y_fact 1
21 "25" ellipse x_fact 3 y_fact 1
22 "27" ellipse x_fact 3 y_fact 1
23 "29" ellipse x_fact 3 y_fact 1
24 "30" ellipse x_fact 3 y_fact 1
25 "32" ellipse x_fact 3 y_fact 1
26 "35" ellipse x_fact 3 y_fact 1
27 "36" ellipse x_fact 3 y_fact 1
28 "39" ellipse x_fact 3 y_fact 1
29 "40" ellipse x_fact 3 y_fact 1
30 "42" ellipse x_fact 3 y_fact 1
31 "43" ellipse x_fact 3 y_fact 1
32 "44" ellipse x_fact 3 y_fact 1
33 "45" ellipse x_fact 3 y_fact 1
34 "47" ellipse x_fact 3 y_fact 1
35 "48" ellipse x_fact 3 y_fact 1
36 "49" ellipse x_fact 3 y_fact 1
37 "50" ellipse x_fact 3 y_fact 1
38 "51" ellipse x_fact 3 y_fact 1
39 "58" ellipse x_fact 3 y_fact 1
40 "83" ellipse x_fact 3 y_fact 1
41 "104" triangle x_fact 1 y_fact 3
42 "109" triangle x_fact 1 y_fact 3
43 "110" triangle x_fact 1 y_fact 3
44 "112" triangle x_fact 1 y_fact 3
45 "117" triangle x_fact 1 y_fact 3
46 "123" triangle x_fact 1 y_fact 3
47 "124" triangle x_fact 1 y_fact 3
48 "131" triangle x_fact 1 y_fact 3
49 "132" triangle x_fact 1 y_fact 3
50 "133" triangle x_fact 1 y_fact 3
51 "134" triangle x_fact 1 y_fact 3
52 "137" triangle x_fact 1 y_fact 3
53 "138" triangle x_fact 1 y_fact 3
54 "139" triangle x_fact 1 y_fact 3
55 "140" triangle x_fact 1 y_fact 3
56 "141" triangle x_fact 1 y_fact 3
57 "147" triangle x_fact 1 y_fact 3
58 "151" triangle x_fact 1 y_fact 3
59 "152" triangle x_fact 1 y_fact 3
60 "153" triangle x_fact 1 y_fact 3
61 "154" triangle x_fact 1 y_fact 3
62 "155" triangle x_fact 1 y_fact 3
63 "156" triangle x_fact 1 y_fact 3
64 "159" triangle x_fact 1 y_fact 3
65 "162" triangle x_fact 1 y_fact 3
66 "165" triangle x_fact 1 y_fact 3
67 "166" triangle x_fact 1 y_fact 3
68 "167" triangle x_fact 1 y_fact 3
69 "168" triangle x_fact 1 y_fact 3
70 "171" triangle x_fact 1 y_fact 3
71 "175" triangle x_fact 1 y_fact 3
72 "176" triangle x_fact 1 y_fact 3
73 "177" triangle x_fact 1 y_fact 3
74 "178" triangle x_fact 1 y_fact 3
75 "179" triangle x_fact 1 y_fact 3
76 "180" triangle x_fact 1 y_fact 3
77 "181" triangle x_fact 1 y_fact 3
78 "182" triangle x_fact 1 y_fact 3
79 "184" triangle x_fact 1 y_fact 3
80 "185" triangle x_fact 1 y_fact 3
81 "186" triangle x_fact 1 y_fact 3
82 "188" triangle x_fact 1 y_fact 3
83 "189" triangle x_fact 1 y_fact 3
84 "190" triangle x_fact 1 y_fact 3
85 "191" triangle x_fact 1 y_fact 3
86 "192" triangle x_fact 1 y_fact 3
87 "193" triangle x_fact 1 y_fact 3
88 "194" triangle x_fact 1 y_fact 3
89 "195" triangle x_fact 1 y_fact 3
90 "197" triangle x_fact 1 y_fact 3
91 "198" triangle x_fact 1 y_fact 3
92 "199" triangle x_fact 1 y_fact 3
93 "201" triangle x_fact 1 y_fact 3
94 "202" ellipse x_fact 3 y_fact 1
95 "203" triangle x_fact 1 y_fact 3
96 "207" triangle x_fact 1 y_fact 3
97 "209" triangle x_fact 1 y_fact 3
98 "210" triangle x_fact 1 y_fact 3
99 "211" ellipse x_fact 3 y_fact 1
100 "213" triangle x_fact 1 y_fact 3
101 "215" triangle x_fact 1 y_fact 3
102 "216" triangle x_fact 1 y_fact 3
103 "217" triangle x_fact 1 y_fact 3
104 "218" triangle x_fact 1 y_fact 3
105 "219" triangle x_fact 1 y_fact 3
106 "220" triangle x_fact 1 y_fact 3
107 "221" triangle x_fact 1 y_fact 3
108 "222" triangle x_fact 1 y_fact 3
109 "226" triangle x_fact 1 y_fact 3
110 "227" triangle x_fact 1 y_fact 3
111 "228" triangle x_fact 1 y_fact 3
112 "229" triangle x_fact 1 y_fact 3
113 "230" triangle x_fact 1 y_fact 3
114 "232" triangle x_fact 1 y_fact 3
115 "233" triangle x_fact 1 y_fact 3
116 "235" triangle x_fact 1 y_fact 3
117 "236" triangle x_fact 1 y_fact 3
118 "237" triangle x_fact 1 y_fact 3
119 "238" ellipse x_fact 3 y_fact 1
120 "239" triangle x_fact 1 y_fact 3
121 "240" triangle x_fact 1 y_fact 3
122 "241" triangle x_fact 1 y_fact 3
123 "242" ellipse x_fact 3 y_fact 1
124 "243" ellipse x_fact 3 y_fact 1
125 "244" triangle x_fact 1 y_fact 3
126 "245" ellipse x_fact 3 y_fact 1
127 "247" ellipse x_fact 3 y_fact 1
128 "248" triangle x_fact 1 y_fact 3
129 "249" triangle x_fact 1 y_fact 3
130 "250" triangle x_fact 1 y_fact 3
131 "251" triangle x_fact 1 y_fact 3
132 "253" triangle x_fact 1 y_fact 3
133 "254" triangle x_fact 1 y_fact 3
134 "255" ellipse x_fact 3 y_fact 1
135 "256" triangle x_fact 1 y_fact 3
136 "257" triangle x_fact 1 y_fact 3
137 "258" ellipse x_fact 3 y_fact 1
138 "259" triangle x_fact 1 y_fact 3
139 "260" triangle x_fact 1 y_fact 3
140 "261" triangle x_fact 1 y_fact 3
141 "262" ellipse x_fact 3 y_fact 1
142 "265" triangle x_fact 1 y_fact 3
143 "266" triangle x_fact 1 y_fact 3
144 "267" triangle x_fact 1 y_fact 3
145 "268" triangle x_fact 1 y_fact 3
146 "269" triangle x_fact 1 y_fact 3
147 "271" ellipse x_fact 3 y_fact 1
148 "272" ellipse x_fact 3 y_fact 1
149 "273" triangle x_fact 1 y_fact 3
150 "274" ellipse x_fact 3 y_fact 1
151 "275" triangle x_fact 1 y_fact 3
152 "276" ellipse x_fact 3 y_fact 1
153 "278" ellipse x_fact 3 y_fact 1
154 "279" triangle x_fact 1 y_fact 3
155 "280" ellipse x_fact 3 y_fact 1
156 "281" ellipse x_fact 3 y_fact 1
157 "282" ellipse x_fact 3 y_fact 1
158 "283" ellipse x_fact 3 y_fact 1
159 "284" ellipse x_fact 3 y_fact 1
160 "285" triangle x_fact 1 y_fact 3
161 "287" ellipse x_fact 3 y_fact 1
162 "289" triangle x_fact 1 y_fact 3
163 "290" ellipse x_fact 3 y_fact 1
164 "291" ellipse x_fact 3 y_fact 1
165 "294" ellipse x_fact 3 y_fact 1
166 "296" ellipse x_fact 3 y_fact 1
167 "298" ellipse x_fact 3 y_fact 1
168 "299" ellipse x_fact 3 y_fact 1
169 "300" ellipse x_fact 3 y_fact 1
*Edges
1 2 32
1 3 26
1 4 49
1 5 8
1 7 2
1 9 32
1 11 2
1 12 23
1 13 12
1 14 3
1 15 25
1 16 28
1 18 16
1 19 3
1 20 34
1 21 18
1 23 32
1 24 40
1 29 63
1 30 1
1 31 16
1 33 23
1 34 25
1 35 44
1 36 85
1 37 3
1 38 7
1 39 3
1 40 15
1 72 1
1 79 2
1 92 1
1 94 41
1 111 2
1 123 3
1 124 3
1 127 23
1 133 1
1 141 93
1 147 2
1 148 42
1 150 3
1 152 46
1 153 35
1 156 83
1 158 9
1 159 59
1 161 59
1 164 80
1 165 3
1 166 23
1 167 17
1 169 1
2 3 174
2 4 53
2 5 39
2 6 77
2 7 50
2 10 14
2 11 4
2 12 212
2 13 32
2 14 13
2 15 34
2 16 1
2 17 34
2 19 17
2 20 32
2 21 45
2 22 60
2 23 47
2 24 103
2 26 135
2 29 1
2 30 70
2 31 141
2 32 38
2 33 24
2 34 1
2 35 5
2 38 161
2 39 40
2 40 1
2 99 22
2 113 14
2 119 140
2 120 11
2 123 70
2 124 74
2 127 7
2 134 73
2 141 128
2 147 65
2 152 87
2 153 62
2 155 112
2 156 110
2 158 7
2 159 7
2 161 156
2 163 32
2 164 82
2 165 47
2 166 82
2 167 31
2 169 76
3 4 67
3 5 15
3 6 79
3 7 187
3 8 1
3 9 2
3 11 3
3 12 157
3 13 137
3 14 52
3 15 3
3 16 3
3 17 39
3 18 17
3 19 31
3 20 2
3 23 11
3 24 19
3 26 2
3 27 20
3 28 1
3 29 69
3 30 69
3 31 86
3 32 56
3 33 3
3 34 1
3 36 3
3 37 56
3 38 41
3 39 1
3 40 70
3 46 1
3 51 3
3 57 1
3 66 4
3 68 1
3 72 1
3 74 1
3 93 3
3 94 3
3 95 1
3 97 1
3 99 161
3 103 2
3 117 2
3 118 1
3 119 193
3 123 1
3 124 28
3 126 9
3 127 91
3 133 1
3 134 62
3 141 115
3 146 2
3 147 60
3 148 74
3 150 63
3 152 175
3 153 55
3 154 1
3 155 2
3 156 106
3 158 52
3 161 169
3 163 1
3 164 77
3 165 73
3 166 131
3 167 2
3 168 53
3 169 92
4 5 40
4 6 166
4 7 4
4 8 35
4 9 122
4 10 12
4 11 100
4 12 116
4 14 1
4 15 8
4 16 29
4 17 65
4 18 11
4 19 6
4 20 263
4 21 5
4 22 141
4 23 153
4 26 6
4 27 59
4 28 58
4 29 248
4 30 57
4 31 65
4 32 104
4 33 62
4 34 113
4 35 7
4 36 1
4 37 84
4 39 46
4 40 84
4 51 1
4 63 1
4 64 1
4 67 1
4 68 1
4 74 1
4 79 2
4 82 1
4 84 1
4 85 1
4 89 1
4 90 1
4 92 1
4 93 1
4 94 3
4 99 91
4 106 1
4 109 1
4 110 2
4 116 1
4 119 19
4 123 2
4 124 5
4 126 23
4 127 60
4 129 1
4 133 3
4 141 22
4 142 1
4 143 1
4 144 1
4 145 5
4 146 1
4 147 2
4 148 6
4 150 2
4 152 57
4 155 99
4 156 42
4 158 22
4 159 3
4 161 2
4 163 106
4 164 77
4 165 1
4 166 13
4 167 218
4 169 65
5 6 65
5 7 2
5 10 16
5 11 28
5 12 85
5 13 1
5 14 3
5 15 104
5 16 18
5 18 114
5 19 47
5 20 105
5 21 32
5 22 1
5 23 16
5 24 79
5 27 12
5 28 13
5 29 31
5 30 2
5 31 170
5 32 151
5 33 2
5 34 1
5 36 51
5 37 34
5 39 121
5 40 40
5 83 1
5 84 1
5 94 86
5 99 1
5 103 1
5 112 1
5 119 14
5 123 58
5 124 29
5 126 39
5 127 15
5 128 1
5 132 1
5 134 1
5 141 6
5 142 1
5 147 2
5 148 27
5 150 72
5 152 105
5 155 112
5 158 71
5 159 49
5 161 42
5 163 113
5 164 24
5 165 25
5 166 134
5 167 78
5 169 47
6 7 1
6 8 1
6 9 78
6 10 4
6 11 4
6 12 227
6 13 105
6 16 3
6 17 3
6 18 18
6 19 4
6 20 148
6 21 1
6 23 42
6 24 11
6 26 1
6 29 39
6 30 3
6 31 118
6 32 129
6 33 14
6 34 64
6 36 62
6 37 11
6 39 8
6 40 1
6 50 1
6 63 1
6 66 1
6 80 1
6 83 2
6 94 2
6 117 1
6 123 3
6 124 35
6 127 29
6 131 1
6 141 57
6 148 8
6 150 62
6 152 81
6 155 54
6 156 42
6 158 61
6 160 1
6 163 7
6 164 41
6 165 78
6 166 58
6 167 94
7 9 8
7 12 6
7 13 74
7 14 25
7 15 14
7 16 26
7 18 2
7 20 9
7 22 13
7 23 5
7 26 67
7 28 54
7 29 10
7 30 103
7 31 3
7 32 48
7 33 32
7 34 58
7 35 106
7 36 107
7 37 4
7 38 20
7 40 115
7 79 2
7 94 70
7 99 16
7 110 1
7 113 17
7 119 1
7 120 12
7 123 18
7 124 57
7 127 256
7 141 8
7 147 26
7 148 90
7 150 3
7 152 101
7 155 1
7 158 2
7 159 19
7 165 2
7 166 70
7 167 3
7 168 47
7 169 2
8 9 9
8 11 72
8 13 22
8 16 3
8 17 45
8 18 12
8 19 17
8 22 100
8 23 37
8 24 1
8 26 20
8 27 50
8 28 50
8 29 2
8 30 45
8 31 1
8 32 62
8 33 40
8 34 37
8 35 1
8 37 19
8 40 65
8 92 4
8 94 1
8 123 1
8 124 13
8 126 25
8 134 1
8 141 8
8 142 1
8 148 8
8 150 50
8 156 7
8 158 73
8 159 13
8 161 1
8 164 42
8 165 1
8 166 1
8 169 36
9 11 156
9 12 1
9 14 3
9 17 76
9 20 36
9 22 58
9 23 72
9 24 1
9 26 1
9 27 41
9 28 12
9 29 106
9 30 27
9 32 33
9 33 71
9 34 129
9 36 8
9 37 54
9 38 113
9 39 1
9 40 27
9 99 1
9 110 1
9 123 74
9 124 1
9 126 19
9 127 22
9 134 50
9 144 1
9 147 53
9 150 71
9 152 3
9 158 2
9 163 1
9 164 70
9 165 77
9 166 1
9 167 31
9 168 11
9 169 33
10 12 11
10 20 12
10 21 2
10 22 1
10 31 5
10 32 15
10 34 1
10 56 2
10 57 2
10 87 1
10 127 2
10 128 1
10 147 3
10 155 11
10 165 1
10 167 110
11 12 6
11 13 30
11 15 54
11 16 17
11 17 164
11 18 39
11 19 151
11 20 2
11 22 120
11 23 66
11 24 10
11 26 2
11 27 206
11 28 38
11 29 2
11 30 60
11 31 24
11 32 63
11 33 88
11 34 121
11 35 13
11 36 12
11 37 97
11 38 118
11 39 2
11 40 191
11 94 130
11 99 1
11 119 12
11 123 59
11 124 1
11 126 38
11 127 102
11 134 80
11 141 60
11 147 76
11 148 123
11 150 275
11 152 9
11 153 2
11 155 8
11 156 139
11 158 74
11 159 141
11 161 12
11 163 4
11 164 34
11 165 82
11 166 49
11 167 5
11 168 2
11 169 53
12 13 81
12 14 228
12 15 43
12 16 23
12 17 81
12 18 48
12 19 97
12 20 46
12 21 2
12 22 6
12 23 52
12 24 19
12 26 1
12 29 8
12 31 147
12 32 99
12 33 3
12 34 4
12 35 1
12 36 7
12 37 19
12 38 205
12 39 90
12 40 10
12 44 1
12 58 1
12 79 1
12 82 1
12 85 1
12 89 1
12 91 1
12 92 1
12 94 3
12 99 40
12 111 1
12 112 1
12 119 152
12 123 2
12 124 148
12 126 40
12 127 17
12 134 59
12 138 1
12 141 116
12 145 2
12 147 196
12 148 11
12 150 29
12 152 88
12 155 80
12 156 103
12 158 61
12 159 4
12 161 52
12 163 117
12 164 59
12 165 205
12 166 53
12 167 86
12 168 2
12 169 36
13 14 6
13 17 91
13 20 1
13 22 1
13 23 3
13 24 12
13 27 31
13 29 1
13 30 1
13 31 39
13 32 108
13 33 2
13 35 1
13 36 2
13 37 67
13 39 1
13 40 150
13 43 1
13 50 1
13 68 1
13 70 1
13 88 1
13 94 1
13 99 55
13 108 1
13 117 2
13 118 1
13 119 137
13 123 1
13 126 35
13 127 95
13 132 1
13 134 1
13 141 168
13 142 1
13 146 1
13 147 3
13 148 144
13 149 1
13 150 36
13 152 165
13 155 1
13 156 179
13 158 58
13 159 149
13 161 23
13 163 1
13 164 43
13 165 17
13 166 133
13 167 1
13 168 78
13 169 103
14 15 2
14 16 62
14 19 93
14 20 2
14 21 1
14 22 2
14 23 1
14 26 60
14 27 1
14 28 37
14 29 2
14 32 1
14 33 34
14 34 12
14 35 1
14 36 2
14 37 1
14 38 277
14 39 57
14 40 15
14 43 2
14 44 2
14 47 1
14 48 1
14 50 1
14 63 13
14 68 1
14 70 1
14 74 2
14 75 1
14 84 1
14 85 1
14 89 1
14 92 2
14 94 1
14 97 1
14 99 228
14 101 1
14 111 1
14 116 1
14 119 51
14 122 1
14 123 118
14 124 7
14 126 92
14 127 19
14 128 1
14 134 41
14 141 17
14 142 1
14 143 1
14 147 288
14 148 38
14 149 4
14 150 3
14 151 2
14 152 17
14 153 18
14 155 39
14 156 7
14 158 4
14 159 123
14 161 1
14 163 175
14 164 2
14 165 198
14 166 7
14 167 48
14 168 71
14 169 19
15 16 6
15 18 51
15 19 59
15 20 4
15 21 7
15 23 3
15 24 27
15 27 32
15 28 47
15 29 51
15 30 1
15 31 48
15 32 80
15 33 16
15 34 81
15 35 19
15 36 45
15 37 4
15 40 64
15 94 45
15 100 1
15 118 1
15 123 5
15 124 73
15 126 77
15 127 14
15 141 53
15 148 31
15 150 14
15 152 24
15 153 17
15 154 1
15 155 57
15 156 49
15 158 15
15 159 132
15 161 77
15 164 68
15 165 13
15 166 84
15 167 1
16 17 1
16 18 21
16 19 15
16 20 9
16 22 4
16 23 17
16 24 1
16 26 80
16 28 17
16 29 14
16 30 40
16 31 3
16 32 2
16 33 53
16 34 8
16 35 15
16 36 15
16 37 17
16 38 47
16 39 3
16 40 17
16 94 77
16 99 33
16 119 2
16 123 60
16 124 43
16 126 4
16 127 34
16 134 1
16 141 36
16 147 42
16 148 21
16 150 3
16 152 21
16 155 2
16 158 13
16 159 79
16 161 3
16 163 17
16 164 6
16 165 1
16 166 23
16 167 1
16 168 40
16 169 63
17 22 63
17 23 25
17 24 15
17 27 68
17 28 31
17 29 33
17 30 95
17 31 3
17 32 170
17 33 21
17 34 168
17 35 5
17 36 2
17 37 28
17 38 104
17 40 156
17 43 4
17 68 1
17 83 2
17 93 1
17 94 2
17 99 26
17 119 1
17 123 34
17 124 40
17 126 34
17 134 157
17 141 87
17 147 94
17 148 119
17 150 120
17 152 2
17 153 2
17 155 1
17 156 248
17 158 104
17 159 69
17 161 4
17 163 22
17 165 106
17 166 1
17 167 2
17 169 92
18 19 48
18 20 6
18 21 3
18 22 45
18 23 53
18 24 50
18 26 1
18 27 20
18 28 2
18 29 20
18 30 1
18 31 43
18 32 54
18 33 11
18 34 3
18 35 7
18 36 54
18 37 5
18 39 30
18 40 24
18 42 1
18 53 1
18 58 1
18 63 1
18 83 2
18 85 1
18 92 1
18 94 130
18 99 3
18 108 1
18 110 1
18 111 1
18 112 1
18 119 34
18 122 1
18 123 6
18 124 32
18 126 73
18 127 18
18 131 1
18 134 2
18 138 1
18 141 23
18 142 1
18 145 1
18 146 1
18 147 1
18 148 19
18 150 50
18 152 34
18 153 25
18 155 9
18 156 9
18 158 65
18 159 60
18 161 49
18 163 49
18 164 64
18 165 23
18 166 92
18 167 2
18 168 1
18 169 31
19 20 4
19 21 1
19 22 34
19 23 47
19 24 1
19 26 52
19 27 45
19 28 53
19 29 65
19 30 52
19 31 4
19 32 125
19 33 22
19 34 3
19 36 41
19 37 2
19 38 150
19 39 17
19 40 44
19 45 1
19 46 1
19 64 1
19 84 1
19 94 76
19 99 36
19 110 1
19 114 1
19 115 1
19 119 28
19 123 43
19 124 115
19 126 58
19 127 2
19 134 20
19 141 45
19 145 1
19 147 58
19 148 52
19 150 52
19 152 18
19 155 1
19 156 1
19 158 119
19 159 124
19 163 55
19 164 72
19 165 127
19 166 96
19 167 10
19 168 1
19 169 5
20 21 79
20 22 81
20 23 50
20 24 1
20 27 4
20 28 1
20 29 196
20 30 3
20 31 96
20 32 93
20 33 16
20 34 46
20 35 13
20 37 4
20 39 73
20 40 19
20 54 1
20 63 1
20 64 1
20 68 1
20 70 1
20 84 1
20 91 1
20 92 1
20 94 2
20 95 1
20 99 8
20 112 1
20 116 1
20 119 83
20 123 1
20 124 5
20 126 25
20 127 97
20 133 1
20 134 22
20 141 42
20 142 1
20 143 1
20 147 2
20 148 57
20 150 11
20 152 4
20 153 7
20 154 1
20 155 178
20 156 1
20 158 18
20 159 1
20 160 1
20 161 1
20 163 57
20 164 89
20 165 4
20 166 2
20 167 353
20 168 1
20 169 19
21 23 70
21 24 73
21 26 37
21 28 1
21 29 52
21 30 54
21 31 29
21 32 2
21 33 6
21 35 58
21 36 20
21 37 1
21 38 6
21 57 1
21 94 29
21 123 34
21 124 2
21 126 32
21 127 99
21 134 47
21 141 42
21 147 1
21 148 1
21 152 19
21 153 44
21 155 97
21 156 32
21 158 1
21 159 26
21 161 73
21 163 5
21 164 38
21 165 1
21 166 48
21 167 3
21 169 37
22 23 109
22 24 10
22 26 25
22 27 86
22 28 30
22 29 18
22 30 90
22 31 1
22 32 2
22 33 104
22 34 125
22 36 1
22 37 62
22 38 58
22 40 68
22 57 1
22 79 1
22 94 11
22 99 1
22 119 1
22 123 38
22 124 3
22 127 18
22 134 3
22 141 8
22 145 2
22 147 56
22 148 1
22 150 57
22 152 7
22 155 1
22 158 2
22 159 1
22 163 1
22 164 71
22 165 41
22 166 6
22 167 5
22 169 60
23 24 52
23 26 135
23 27 53
23 28 98
23 29 72
23 30 143
23 31 14
23 32 1
23 33 129
23 34 74
23 35 7
23 37 32
23 38 30
23 39 1
23 40 47
23 50 1
23 83 15
23 84 2
23 94 1
23 99 11
23 104 1
23 112 1
23 119 13
23 123 32
23 124 118
23 126 16
23 127 12
23 134 3
23 141 6
23 145 1
23 147 1
23 148 5
23 150 26
23 152 55
23 155 2
23 156 1
23 158 57
23 161 42
23 163 2
23 164 52
23 165 2
23 166 3
23 167 80
23 169 73
24 26 92
24 28 6
24 29 11
24 30 38
24 31 143
24 32 1
24 33 38
24 34 1
24 35 85
24 36 58
24 37 3
24 38 99
24 39 1
24 40 1
24 58 1
24 61 1
24 63 1
24 68 1
24 85 1
24 89 1
24 92 1
24 94 113
24 111 1
24 118 1
24 119 8
24 123 175
24 126 55
24 127 2
24 134 7
24 138 1
24 141 103
24 142 1
24 147 30
24 148 1
24 150 1
24 152 144
24 153 136
24 155 47
24 156 51
24 158 1
24 159 71
24 161 182
24 162 1
24 163 54
24 164 69
24 165 1
24 166 95
24 169 57
26 28 126
26 29 1
26 30 128
26 31 69
26 32 5
26 33 88
26 34 1
26 35 51
26 36 34
26 37 87
26 38 187
26 39 164
26 40 1
26 75 1
26 79 1
26 83 1
26 94 68
26 99 41
26 101 1
26 102 1
26 110 1
26 123 142
26 124 121
26 127 55
26 141 4
26 145 1
26 147 90
26 148 69
26 150 3
26 153 75
26 155 87
26 156 2
26 158 81
26 159 54
26 161 47
26 164 2
26 165 2
26 166 1
26 168 142
26 169 29
27 28 87
27 29 113
27 30 39
27 31 1
27 32 112
27 33 44
27 34 190
27 35 1
27 36 1
27 37 41
27 40 215
27 83 1
27 102 1
27 123 1
27 124 54
27 126 40
27 127 65
27 134 2
27 141 13
27 147 2
27 148 125
27 150 51
27 152 39
27 156 42
27 158 40
27 159 114
27 161 60
27 164 1
27 165 4
27 166 44
27 168 21
27 169 22
28 29 1
28 30 123
28 31 67
28 32 3
28 33 86
28 34 125
28 35 66
28 36 32
28 37 82
28 38 1
28 39 183
28 40 42
28 74 1
28 79 1
28 93 1
28 94 66
28 99 86
28 111 1
28 123 2
28 124 183
28 125 1
28 126 54
28 127 82
28 133 1
28 141 2
28 145 4
28 147 88
28 148 1
28 150 1
28 152 45
28 155 8
28 156 8
28 158 11
28 159 40
28 161 103
28 163 1
28 164 2
28 165 3
28 166 12
28 168 56
28 169 25
29 30 1
29 32 149
29 33 30
29 34 64
29 35 98
29 36 43
29 37 3
29 39 4
29 40 106
29 65 1
29 94 31
29 99 99
29 108 1
29 119 14
29 123 1
29 124 6
29 126 43
29 127 224
29 134 34
29 138 1
29 141 37
29 147 1
29 148 75
29 150 45
29 152 8
29 153 91
29 155 80
29 156 68
29 158 126
29 159 126
29 161 14
29 163 2
29 164 97
29 165 100
29 166 1
29 167 157
29 169 20
30 31 34
30 32 3
30 33 70
30 34 62
30 35 74
30 36 69
30 37 187
30 38 32
30 39 26
30 40 65
30 48 1
30 53 1
30 59 1
30 68 1
30 70 1
30 79 1
30 80 1
30 83 101
30 87 1
30 92 1
30 94 35
30 95 1
30 99 1
30 100 1
30 108 1
30 110 1
30 116 1
30 118 1
30 119 2
30 120 1
30 123 43
30 124 92
30 127 60
30 132 1
30 133 1
30 134 119
30 145 3
30 147 11
30 148 1
30 151 1
30 152 5
30 153 1
30 154 1
30 155 3
30 156 19
30 157 1
30 158 17
30 159 10
30 161 68
30 163 3
30 164 1
30 165 2
30 166 5
30 167 2
30 168 36
30 169 257
31 32 93
31 33 2
31 34 1
31 35 2
31 36 4
31 37 1
31 38 1
31 39 148
31 40 1
31 50 1
31 57 1
31 58 1
31 63 1
31 64 1
31 66 1
31 88 1
31 89 1
31 94 2
31 96 1
31 99 1
31 110 1
31 111 1
31 117 1
31 119 64
31 123 54
31 124 1
31 126 1
31 127 2
31 129 1
31 133 3
31 134 54
31 141 107
31 147 4
31 148 4
31 150 1
31 152 355
31 153 1
31 155 160
31 156 74
31 158 89
31 159 10
31 161 164
31 163 196
31 164 76
31 165 2
31 166 176
31 167 112
31 168 1
31 169 50
32 33 1
32 34 3
32 36 41
32 37 6
32 38 2
32 39 153
32 40 139
32 83 1
32 94 38
32 99 63
32 108 1
32 123 3
32 124 29
32 126 150
32 127 57
32 134 1
32 141 90
32 143 1
32 147 1
32 148 225
32 150 184
32 155 89
32 156 145
32 158 165
32 159 151
32 163 104
32 164 35
32 165 50
32 166 5
32 167 80
32 168 9
32 169 2
33 34 115
33 35 1
33 36 3
33 37 41
33 38 36
33 39 1
33 40 65
33 43 5
33 44 1
33 47 3
33 48 1
33 50 1
33 63 23
33 68 1
33 80 6
33 82 1
33 85 1
33 89 1
33 92 4
33 93 1
33 94 43
33 97 1
33 99 15
33 110 2
33 116 3
33 119 3
33 122 1
33 123 14
33 124 60
33 126 58
33 127 13
33 131 2
33 134 5
33 138 1
33 141 49
33 142 2
33 143 1
33 147 1
33 148 3
33 149 6
33 150 4
33 151 4
33 152 24
33 154 1
33 155 1
33 158 18
33 159 1
33 161 48
33 163 54
33 164 25
33 165 2
33 166 9
33 167 29
33 169 78
34 36 95
34 37 86
34 38 96
34 39 12
34 40 89
34 50 1
34 51 1
34 54 1
34 83 1
34 85 1
34 92 1
34 94 2
34 99 14
34 117 1
34 119 30
34 121 1
34 122 1
34 123 17
34 124 78
34 126 94
34 127 43
34 134 51
34 141 29
34 143 1
34 146 1
34 147 119
34 148 11
34 150 52
34 152 18
34 154 2
34 155 1
34 156 1
34 158 83
34 159 1
34 161 79
34 163 7
34 164 51
34 165 186
34 166 1
34 167 45
34 168 91
34 169 81
35 36 167
35 37 28
35 38 12
35 39 75
35 40 1
35 51 1
35 80 1
35 94 164
35 110 1
35 123 4
35 124 68
35 126 56
35 127 126
35 134 22
35 141 50
35 145 2
35 147 1
35 148 2
35 150 2
35 153 84
35 154 1
35 155 54
35 156 76
35 158 1
35 159 86
35 161 46
35 164 50
35 165 1
35 166 1
35 167 29
35 168 63
35 169 2
36 37 91
36 38 2
36 39 166
36 40 74
36 43 1
36 56 1
36 57 1
36 83 1
36 94 159
36 99 2
36 101 1
36 112 2
36 119 87
36 124 79
36 126 131
36 127 81
36 134 1
36 141 170
36 145 1
36 147 2
36 148 39
36 150 110
36 152 1
36 153 45
36 155 3
36 156 76
36 158 53
36 159 48
36 161 49
36 163 57
36 164 72
36 165 129
36 166 17
36 167 8
36 168 79
36 169 3
37 38 3
37 39 3
37 40 90
37 51 1
37 56 1
37 83 1
37 90 1
37 92 1
37 94 61
37 99 2
37 104 1
37 112 1
37 119 5
37 122 1
37 123 1
37 124 57
37 126 4
37 127 151
37 134 13
37 141 12
37 145 1
37 146 1
37 147 5
37 148 74
37 150 19
37 152 66
37 155 1
37 156 1
37 158 21
37 163 2
37 164 23
37 165 86
37 166 59
37 167 2
37 168 67
37 169 150
38 39 8
38 42 1
38 44 2
38 51 1
38 54 1
38 58 1
38 68 1
38 70 1
38 71 1
38 74 2
38 80 1
38 82 1
38 86 1
38 90 1
38 92 1
38 99 159
38 101 1
38 111 1
38 118 2
38 119 57
38 123 241
38 124 5
38 126 5
38 127 12
38 128 1
38 134 124
38 146 1
38 147 440
38 148 49
38 150 104
38 153 115
38 155 85
38 156 11
38 157 1
38 159 99
38 161 58
38 163 1
38 164 1
38 165 337
38 166 1
38 167 1
38 168 50
38 169 18
39 40 1
39 44 1
39 47 1
39 50 1
39 63 1
39 94 143
39 119 4
39 123 6
39 124 108
39 126 3
39 127 95
39 134 1
39 141 7
39 147 101
39 148 36
39 150 113
39 152 2
39 155 65
39 156 6
39 158 148
39 164 22
39 165 56
39 166 13
39 167 86
40 51 2
40 57 1
40 63 1
40 66 1
40 72 2
40 82 1
40 83 1
40 85 1
40 93 2
40 94 4
40 99 162
40 103 1
40 110 1
40 111 2
40 119 144
40 123 1
40 124 5
40 126 34
40 127 152
40 134 1
40 141 221
40 143 1
40 145 5
40 147 2
40 148 244
40 150 125
40 152 134
40 153 1
40 155 1
40 156 116
40 158 70
40 159 120
40 161 1
40 163 8
40 164 10
40 165 3
40 166 90
40 167 24
40 168 45
40 169 135
41 42 4
41 43 5
41 45 1
41 46 14
41 47 5
41 51 16
41 54 1
41 55 4
41 58 1
41 59 17
41 61 1
41 66 6
41 68 3
41 70 5
41 71 6
41 75 1
41 77 12
41 78 3
41 81 13
41 87 20
41 89 7
41 90 1
41 91 2
41 93 1
41 95 29
41 96 1
41 97 8
41 103 4
41 106 2
41 109 18
41 110 1
41 115 1
41 116 19
41 118 9
41 128 10
41 132 1
41 136 20
41 138 7
41 139 1
41 142 10
41 146 1
41 147 1
41 151 10
41 154 6
42 43 90
42 44 230
42 45 75
42 46 120
42 47 238
42 48 3
42 50 91
42 51 79
42 53 19
42 54 31
42 55 42
42 56 48
42 57 20
42 58 140
42 59 48
42 60 1
42 61 34
42 63 42
42 64 16
42 65 8
42 66 44
42 67 1
42 68 95
42 69 18
42 70 11
42 71 52
42 72 123
42 74 21
42 75 44
42 77 7
42 78 67
42 79 3
42 80 341
42 81 56
42 82 61
42 83 3
42 84 10
42 85 159
42 86 47
42 87 64
42 88 163
42 89 5
42 90 92
42 91 83
42 92 122
42 93 10
42 95 20
42 96 106
42 97 179
42 98 43
42 100 101
42 101 9
42 102 256
42 103 27
42 104 32
42 105 265
42 106 74
42 107 22
42 108 205
42 109 27
42 110 1
42 111 60
42 112 73
42 113 44
42 114 101
42 115 105
42 116 114
42 117 20
42 118 128
42 120 1
42 121 129
42 122 243
42 125 2
42 128 4
42 129 40
42 130 7
42 131 3
42 132 2
42 133 92
42 135 277
42 136 23
42 138 71
42 139 160
42 140 3
42 142 129
42 143 139
42 144 98
42 145 5
42 146 4
42 149 273
42 151 78
42 154 16
42 160 100
42 162 193
42 163 1
43 44 60
43 45 54
43 46 20
43 47 67
43 48 6
43 50 17
43 51 38
43 53 5
43 54 5
43 55 3
43 56 14
43 57 2
43 58 76
43 59 96
43 61 19
43 63 59
43 64 2
43 65 27
43 66 22
43 67 1
43 68 69
43 69 3
43 70 5
43 71 39
43 72 3
43 74 2
43 75 3
43 77 60
43 78 56
43 79 19
43 80 229
43 81 36
43 82 7
43 83 137
43 84 53
43 85 33
43 86 5
43 87 60
43 88 14
43 89 78
43 90 19
43 91 20
43 92 68
43 93 5
43 95 39
43 96 185
43 97 310
43 98 41
43 100 33
43 101 13
43 102 64
43 103 158
43 104 2
43 105 108
43 106 91
43 107 2
43 108 165
43 109 61
43 110 24
43 111 5
43 112 14
43 113 30
43 114 15
43 115 4
43 116 113
43 117 26
43 118 112
43 120 5
43 121 72
43 122 48
43 125 26
43 126 3
43 128 87
43 129 1
43 130 20
43 131 21
43 132 25
43 133 130
43 135 111
43 136 52
43 138 41
43 139 1
43 140 35
43 142 200
43 143 69
43 144 38
43 145 23
43 146 17
43 149 273
43 151 135
43 154 92
43 160 3
43 162 15
43 168 1
44 45 42
44 46 52
44 47 97
44 48 51
44 50 198
44 51 7
44 53 84
44 54 3
44 55 3
44 56 39
44 57 50
44 58 199
44 59 3
44 60 1
44 61 54
44 63 16
44 64 2
44 65 4
44 66 66
44 67 73
44 68 7
44 69 2
44 70 17
44 71 3
44 72 154
44 74 46
44 75 81
44 77 29
44 78 54
44 79 5
44 80 211
44 81 76
44 82 122
44 83 49
44 84 8
44 85 139
44 86 55
44 87 112
44 88 75
44 89 54
44 90 21
44 91 33
44 92 17
44 93 3
44 95 1
44 96 132
44 97 90
44 98 58
44 100 64
44 101 82
44 102 161
44 103 21
44 104 33
44 105 176
44 106 125
44 107 2
44 108 168
44 109 49
44 110 6
44 111 81
44 112 76
44 113 46
44 114 17
44 115 45
44 116 34
44 117 5
44 118 125
44 120 34
44 121 2
44 122 168
44 125 13
44 128 60
44 129 1
44 130 10
44 131 16
44 132 10
44 133 102
44 135 159
44 136 9
44 138 50
44 139 109
44 140 1
44 142 10
44 143 120
44 144 54
44 145 10
44 146 11
44 147 1
44 149 139
44 151 3
44 154 12
44 155 2
44 158 1
44 160 131
44 162 94
45 46 24
45 47 68
45 48 40
45 50 12
45 51 78
45 53 2
45 54 45
45 55 14
45 56 73
45 57 3
45 58 76
45 59 21
45 60 8
45 61 7
45 63 20
45 64 8
45 65 25
45 66 2
45 67 24
45 68 33
45 69 102
45 70 9
45 71 32
45 72 90
45 74 28
45 75 9
45 77 72
45 78 29
45 79 102
45 80 7
45 81 169
45 82 6
45 83 1
45 84 9
45 85 10
45 86 30
45 87 119
45 88 41
45 89 36
45 90 158
45 91 217
45 92 9
45 93 66
45 95 27
45 96 8
45 97 7
45 98 70
45 100 6
45 101 55
45 102 72
45 103 5
45 104 4
45 105 58
45 106 25
45 107 32
45 108 13
45 109 3
45 110 20
45 111 83
45 112 48
45 113 61
45 114 59
45 115 70
45 116 62
45 117 34
45 118 5
45 120 58
45 121 37
45 122 89
45 125 15
45 128 2
45 129 42
45 130 10
45 131 7
45 132 63
45 133 26
45 135 56
45 136 38
45 138 2
45 139 79
45 140 8
45 142 56
45 143 21
45 144 15
45 145 13
45 146 59
45 147 1
45 149 12
45 151 12
45 154 7
45 160 8
45 162 23
46 47 121
46 48 23
46 50 62
46 51 57
46 52 9
46 53 9
46 54 126
46 55 122
46 56 13
46 57 1
46 58 14
46 59 243
46 60 1
46 61 105
46 63 87
46 64 111
46 65 100
46 66 67
46 67 16
46 68 19
46 69 66
46 70 2
46 71 118
46 72 18
46 74 93
46 75 25
46 77 62
46 78 26
46 79 4
46 80 130
46 81 49
46 82 46
46 83 22
46 84 11
46 85 31
46 86 47
46 87 202
46 88 101
46 89 149
46 90 19
46 91 18
46 92 28
46 93 20
46 95 165
46 96 85
46 97 36
46 98 13
46 100 19
46 101 76
46 102 3
46 103 41
46 104 32
46 105 103
46 106 23
46 107 23
46 108 74
46 109 78
46 110 21
46 111 4
46 112 3
46 113 44
46 114 53
46 115 123
46 116 180
46 117 14
46 118 129
46 120 1
46 121 24
46 122 109
46 125 11
46 128 111
46 129 74
46 130 46
46 131 53
46 132 5
46 135 86
46 136 58
46 138 26
46 139 131
46 140 8
46 142 45
46 143 2
46 144 45
46 145 6
46 146 7
46 147 1
46 149 58
46 151 83
46 154 136
46 160 148
46 162 8
47 48 6
47 50 8
47 51 25
47 52 5
47 53 42
47 54 43
47 55 89
47 56 33
47 57 25
47 58 82
47 59 176
47 60 35
47 61 55
47 63 106
47 64 142
47 65 59
47 66 32
47 67 23
47 68 113
47 69 32
47 70 14
47 71 103
47 72 122
47 74 25
47 75 57
47 77 73
47 78 36
47 79 8
47 80 109
47 81 33
47 82 48
47 83 1
47 84 29
47 85 35
47 86 32
47 87 142
47 88 2
47 89 58
47 90 4
47 91 61
47 92 77
47 93 4
47 95 63
47 96 11
47 97 49
47 98 114
47 100 70
47 101 13
47 102 94
47 103 10
47 104 7
47 105 193
47 106 3
47 107 1
47 108 4
47 109 3
47 110 7
47 111 76
47 112 127
47 113 11
47 114 15
47 115 206
47 116 188
47 117 4
47 118 46
47 120 2
47 121 171
47 122 230
47 125 19
47 126 4
47 128 51
47 129 130
47 130 43
47 131 35
47 132 87
47 133 13
47 135 124
47 136 22
47 138 23
47 139 82
47 140 3
47 142 114
47 143 122
47 144 45
47 145 10
47 146 33
47 148 1
47 149 239
47 151 191
47 154 110
47 160 152
47 162 151
47 169 1
48 50 137
48 51 114
48 52 5
48 53 10
48 54 154
48 55 198
48 56 3
48 57 12
48 58 138
48 59 68
48 60 46
48 61 162
48 63 188
48 64 84
48 65 148
48 66 8
48 67 224
48 68 115
48 69 132
48 70 3
48 71 50
48 72 4
48 74 87
48 75 127
48 77 6
48 78 158
48 79 67
48 80 92
48 81 130
48 82 204
48 83 83
48 84 5
48 85 191
48 86 78
48 87 52
48 88 174
48 89 135
48 90 7
48 91 37
48 92 209
48 93 177
48 95 38
48 96 4
48 97 18
48 98 2
48 100 3
48 101 187
48 102 23
48 103 163
48 104 63
48 105 4
48 106 182
48 107 1
48 108 63
48 109 71
48 110 3
48 111 50
48 113 9
48 114 57
48 115 47
48 116 98
48 117 6
48 118 4
48 120 35
48 121 93
48 122 5
48 125 85
48 127 1
48 128 304
48 129 55
48 130 54
48 131 66
48 132 101
48 133 8
48 135 2
48 136 3
48 138 1
48 139 1
48 140 75
48 142 32
48 143 81
48 144 28
48 145 11
48 146 1
48 147 1
48 149 148
48 151 136
48 154 3
48 160 183
48 162 1
50 51 86
50 52 9
50 53 28
50 54 253
50 55 18
50 56 20
50 57 18
50 58 169
50 59 94
50 60 1
50 61 137
50 63 43
50 64 3
50 65 77
50 66 238
50 67 105
50 68 30
50 69 50
50 70 2
50 71 7
50 72 35
50 74 131
50 75 99
50 77 10
50 78 17
50 79 3
50 80 147
50 81 138
50 82 145
50 83 60
50 84 28
50 85 310
50 86 50
50 87 212
50 88 69
50 89 60
50 90 136
50 91 12
50 92 133
50 93 59
50 95 7
50 96 109
50 97 16
50 98 52
50 100 25
50 101 166
50 102 84
50 103 85
50 104 87
50 105 71
50 106 18
50 107 15
50 108 149
50 109 14
50 110 10
50 111 9
50 113 132
50 114 23
50 115 20
50 116 112
50 117 46
50 118 130
50 120 56
50 121 44
50 122 73
50 124 1
50 125 77
50 127 6
50 128 77
50 129 71
50 130 163
50 131 41
50 132 6
50 133 45
50 135 106
50 136 89
50 138 124
50 139 52
50 140 23
50 142 44
50 143 41
50 144 40
50 145 9
50 146 145
50 148 2
50 149 20
50 151 11
50 154 15
50 160 81
50 162 54
50 163 1
50 165 1
50 166 1
50 167 1
51 52 4
51 53 10
51 54 94
51 55 120
51 56 96
51 57 17
51 58 9
51 59 239
51 60 6
51 61 10
51 63 85
51 64 9
51 65 14
51 66 53
51 67 47
51 68 30
51 69 203
51 70 33
51 71 64
51 72 147
51 74 15
51 75 49
51 77 203
51 78 12
51 79 95
51 80 20
51 81 338
51 82 20
51 83 4
51 84 26
51 85 60
51 86 18
51 87 87
51 88 17
51 89 64
51 90 116
51 91 31
51 92 109
51 93 272
51 95 154
51 96 12
51 97 32
51 98 47
51 100 2
51 101 13
51 102 6
51 103 230
51 104 25
51 105 16
51 106 10
51 107 52
51 108 146
51 109 57
51 110 2
51 111 39
51 112 7
51 113 203
51 114 33
51 115 17
51 116 211
51 117 55
51 118 122
51 120 80
51 121 83
51 122 35
51 125 4
51 128 89
51 129 184
51 130 114
51 131 122
51 132 8
51 133 28
51 135 45
51 136 414
51 138 94
51 139 54
51 140 77
51 142 80
51 143 3
51 144 44
51 145 3
51 146 136
51 147 2
51 148 3
51 149 74
51 151 50
51 152 1
51 154 147
51 160 13
51 162 42
52 54 5
52 55 5
52 56 8
52 59 1
52 61 1
52 64 1
52 65 3
52 66 15
52 68 5
52 70 1
52 71 1
52 74 1
52 75 1
52 78 4
52 81 8
52 86 1
52 89 1
52 90 1
52 91 1
52 93 1
52 95 1
52 96 1
52 98 47
52 109 1
52 113 26
52 117 1
52 122 33
52 136 2
52 139 1
52 146 11
52 147 1
53 54 8
53 55 3
53 56 4
53 57 256
53 58 42
53 59 20
53 60 1
53 61 2
53 63 4
53 64 1
53 65 1
53 66 3
53 67 52
53 68 51
53 69 78
53 70 115
53 71 2
53 72 73
53 74 93
53 75 48
53 77 16
53 78 4
53 79 113
53 80 59
53 81 29
53 82 121
53 83 27
53 84 4
53 85 94
53 86 30
53 87 38
53 88 1
53 89 44
53 90 71
53 91 6
53 92 16
53 93 72
53 95 3
53 96 44
53 97 2
53 98 23
53 100 103
53 101 21
53 102 79
53 103 5
53 104 69
53 105 24
53 106 3
53 107 3
53 108 11
53 109 2
53 110 46
53 111 116
53 113 5
53 114 8
53 115 3
53 116 2
53 117 58
53 118 29
53 120 16
53 121 89
53 122 2
53 125 6
53 128 27
53 129 2
53 130 22
53 131 16
53 132 5
53 133 39
53 135 49
53 136 8
53 138 39
53 139 1
53 140 22
53 142 5
53 143 6
53 144 81
53 145 95
53 146 17
53 149 104
53 150 1
53 151 2
53 154 45
53 160 78
53 162 48
54 55 39
54 56 141
54 57 4
54 58 68
54 59 203
54 60 20
54 61 166
54 63 99
54 64 10
54 65 190
54 66 76
54 67 167
54 68 205
54 69 272
54 70 80
54 71 37
54 72 83
54 74 57
54 75 58
54 77 43
54 78 73
54 79 15
54 80 72
54 81 44
54 82 109
54 83 57
54 84 52
54 85 93
54 86 74
54 87 82
54 88 72
54 89 24
54 90 107
54 91 10
54 92 65
54 93 124
54 95 67
54 96 142
54 97 13
54 98 9
54 100 17
54 101 163
54 102 9
54 103 9
54 104 71
54 105 94
54 106 70
54 107 16
54 108 96
54 109 11
54 110 14
54 111 35
54 112 5
54 113 21
54 114 51
54 115 164
54 116 45
54 117 10
54 118 137
54 120 22
54 121 153
54 122 56
54 125 232
54 128 6
54 129 256
54 130 345
54 131 73
54 132 85
54 133 2
54 135 47
54 136 81
54 138 131
54 139 42
54 140 14
54 142 9
54 143 8
54 144 16
54 145 5
54 146 87
54 149 12
54 151 7
54 154 149
54 160 91
54 162 17
54 168 1
55 56 35
55 57 8
55 58 10
55 59 231
55 60 1
55 61 108
55 63 197
55 64 521
55 65 109
55 66 79
55 67 120
55 68 11
55 69 46
55 70 26
55 71 85
55 72 5
55 74 74
55 75 257
55 77 73
55 78 162
55 79 58
55 80 55
55 81 85
55 82 16
55 83 197
55 84 151
55 85 14
55 86 131
55 87 114
55 88 126
55 89 72
55 90 86
55 91 130
55 92 298
55 93 72
55 95 116
55 96 83
55 97 2
55 98 6
55 100 158
55 101 162
55 102 16
55 103 120
55 104 132
55 105 207
55 106 154
55 107 150
55 108 297
55 109 24
55 110 12
55 111 6
55 112 2
55 113 91
55 114 216
55 115 37
55 116 268
55 117 184
55 118 6
55 120 41
55 121 3
55 122 16
55 123 1
55 125 126
55 128 211
55 129 370
55 130 137
55 131 186
55 132 67
55 133 44
55 135 18
55 136 6
55 138 5
55 139 7
55 140 177
55 142 5
55 143 119
55 144 20
55 145 8
55 146 29
55 149 170
55 150 1
55 151 166
55 154 22
55 158 1
55 160 252
55 162 47
56 57 11
56 58 67
56 59 25
56 61 3
56 63 9
56 64 16
56 65 10
56 66 75
56 67 2
56 68 23
56 69 103
56 70 40
56 71 70
56 72 92
56 74 4
56 75 3
56 77 116
56 78 7
56 79 59
56 80 15
56 81 31
56 82 26
56 83 2
56 84 4
56 85 3
56 86 19
56 87 3
56 88 4
56 89 27
56 90 13
56 91 148
56 92 6
56 93 51
56 95 52
56 96 122
56 97 9
56 98 235
56 100 119
56 101 40
56 102 104
56 103 8
56 104 9
56 105 92
56 106 4
56 107 4
56 108 11
56 109 10
56 110 47
56 111 20
56 112 39
56 113 87
56 114 49
56 115 58
56 116 55
56 117 98
56 118 11
56 120 21
56 121 3
56 122 60
56 125 166
56 128 2
56 129 141
56 130 47
56 131 3
56 132 20
56 133 10
56 135 90
56 136 73
56 138 6
56 139 104
56 142 31
56 143 43
56 144 18
56 145 18
56 146 176
56 147 5
56 149 12
56 151 4
56 154 10
56 160 5
56 162 25
56 163 1
57 58 17
57 59 22
57 60 9
57 61 7
57 63 3
57 64 4
57 65 5
57 66 10
57 67 1
57 68 5
57 69 60
57 70 28
57 71 4
57 72 75
57 74 79
57 75 14
57 77 28
57 78 1
57 79 98
57 80 50
57 81 17
57 82 35
57 83 10
57 84 2
57 85 75
57 86 31
57 87 9
57 88 4
57 89 4
57 90 52
57 91 4
57 92 15
57 93 81
57 95 12
57 96 9
57 97 7
57 98 7
57 100 66
57 101 8
57 102 97
57 103 20
57 104 47
57 105 38
57 106 4
57 107 5
57 108 4
57 109 3
57 110 41
57 111 74
57 112 1
57 113 21
57 114 12
57 115 1
57 116 3
57 117 65
57 118 11
57 120 5
57 121 77
57 122 2
57 124 1
57 125 6
57 128 6
57 129 18
57 130 52
57 131 6
57 132 16
57 133 28
57 135 39
57 136 11
57 138 38
57 139 2
57 140 28
57 142 12
57 143 15
57 144 73
57 145 96
57 146 13
57 147 4
57 148 1
57 149 63
57 151 7
57 152 1
57 154 12
57 160 47
57 162 29
57 165 1
58 59 21
58 60 39
58 61 33
58 63 121
58 64 4
58 65 61
58 66 65
58 67 164
58 68 129
58 69 129
58 71 40
58 72 93
58 74 99
58 75 92
58 77 61
58 78 51
58 79 40
58 80 67
58 81 97
58 82 96
58 83 75
58 84 51
58 85 193
58 86 132
58 87 125
58 88 188
58 89 169
58 90 20
58 91 51
58 92 69
58 93 92
58 95 28
58 96 41
58 97 134
58 98 103
58 100 92
58 101 176
58 102 193
58 103 89
58 104 55
58 105 105
58 106 105
58 107 22
58 108 68
58 109 33
58 110 50
58 111 10
58 112 183
58 113 34
58 114 48
58 115 137
58 116 122
58 117 48
58 118 10
58 120 77
58 121 226
58 122 134
58 125 27
58 127 1
58 128 95
58 129 7
58 130 39
58 131 7
58 132 68
58 133 34
58 135 115
58 136 18
58 138 134
58 139 109
58 140 6
58 142 23
58 143 122
58 144 10
58 145 16
58 146 3
58 147 1
58 149 22
58 151 16
58 154 5
58 160 86
58 162 151
58 164 1
58 165 1
59 60 109
59 61 64
59 63 218
59 64 95
59 65 73
59 66 84
59 67 81
59 68 23
59 69 254
59 70 44
59 71 154
59 72 8
59 74 69
59 75 7
59 77 83
59 78 25
59 79 101
59 80 57
59 81 330
59 82 12
59 83 5
59 84 44
59 85 13
59 86 88
59 87 207
59 88 51
59 89 138
59 90 109
59 91 31
59 92 137
59 93 204
59 95 211
59 96 134
59 97 99
59 98 7
59 100 135
59 101 63
59 102 124
59 103 147
59 104 17
59 105 226
59 106 9
59 107 30
59 108 277
59 109 92
59 110 19
59 111 11
59 112 40
59 113 75
59 114 22
59 115 125
59 116 337
59 117 22
59 118 217
59 120 55
59 121 154
59 122 84
59 125 18
59 128 142
59 129 488
59 130 316
59 131 106
59 132 77
59 133 5
59 135 27
59 136 179
59 138 90
59 139 72
59 140 114
59 142 138
59 143 2
59 144 15
59 145 29
59 146 62
59 147 1
59 149 155
59 151 196
59 154 168
59 158 1
59 160 86
59 162 131
60 61 1
60 63 83
60 64 1
60 65 39
60 67 66
60 68 93
60 69 63
60 71 28
60 74 61
60 78 132
60 79 2
60 80 1
60 81 12
60 82 58
60 83 3
60 84 9
60 86 37
60 88 58
60 89 68
60 91 1
60 93 12
60 95 57
60 98 4
60 101 20
60 102 2
60 103 2
60 104 2
60 105 1
60 106 99
60 111 1
60 112 10
60 113 2
60 115 24
60 117 4
60 120 1
60 121 50
60 125 21
60 128 62
60 129 32
60 131 3
60 132 188
60 136 12
60 139 4
60 142 48
60 143 1
60 145 2
60 146 1
60 149 1
60 151 36
60 154 4
60 160 2
61 63 148
61 64 73
61 65 263
61 66 30
61 67 54
61 68 39
61 69 9
61 70 45
61 71 4
61 72 6
61 74 39
61 75 28
61 77 5
61 78 73
61 79 4
61 80 181
61 81 4
61 82 65
61 83 83
61 84 95
61 85 103
61 86 27
61 87 31
61 88 98
61 89 2
61 90 10
61 91 12
61 92 144
61 93 14
61 95 4
61 96 96
61 97 32
61 98 6
61 100 40
61 101 139
61 102 4
61 103 71
61 104 3
61 105 64
61 106 84
61 107 6
61 108 2
61 109 4
61 110 2
61 111 16
61 113 163
61 114 51
61 115 52
61 117 17
61 118 67
61 120 1
61 121 1
61 122 92
61 125 102
61 127 1
61 128 125
61 129 4
61 130 129
61 131 59
61 132 2
61 133 23
61 135 6
61 136 21
61 138 8
61 139 50
61 140 21
61 142 33
61 143 5
61 144 1
61 145 3
61 146 7
61 147 1
61 149 181
61 151 58
61 154 112
61 158 1
61 160 54
61 162 1
61 165 1
61 167 1
63 64 138
63 65 401
63 66 17
63 67 263
63 68 155
63 69 89
63 70 1
63 71 8
63 72 19
63 74 173
63 75 332
63 77 48
63 78 168
63 79 70
63 80 182
63 81 94
63 82 73
63 83 109
63 84 57
63 85 80
63 86 158
63 87 11
63 88 138
63 89 7
63 90 8
63 91 19
63 92 427
63 93 150
63 94 1
63 95 5
63 96 6
63 97 39
63 98 22
63 100 2
63 101 171
63 102 9
63 103 98
63 104 50
63 105 65
63 106 202
63 107 13
63 108 110
63 109 5
63 110 10
63 111 19
63 112 4
63 113 54
63 114 84
63 115 136
63 116 184
63 117 98
63 118 50
63 120 22
63 121 195
63 122 87
63 125 124
63 126 17
63 127 2
63 128 75
63 129 70
63 130 212
63 131 88
63 132 112
63 133 7
63 135 8
63 136 28
63 138 30
63 139 31
63 140 95
63 142 104
63 143 14
63 144 4
63 145 9
63 146 5
63 149 342
63 151 174
63 154 37
63 158 1
63 160 123
63 162 2
63 163 14
63 169 2
64 65 121
64 66 93
64 67 111
64 68 3
64 69 43
64 70 17
64 71 105
64 72 4
64 74 55
64 75 215
64 77 74
64 78 161
64 79 1
64 80 25
64 81 7
64 82 7
64 83 163
64 84 91
64 85 8
64 86 88
64 87 102
64 88 122
64 89 75
64 90 68
64 91 129
64 92 208
64 93 8
64 95 94
64 96 75
64 97 6
64 98 18
64 100 40
64 101 126
64 102 4
64 103 7
64 104 100
64 105 47
64 106 152
64 107 85
64 108 157
64 109 8
64 110 3
64 111 6
64 112 14
64 113 81
64 114 186
64 115 51
64 116 165
64 117 158
64 118 11
64 120 40
64 121 30
64 122 6
64 125 6
64 128 136
64 129 297
64 130 7
64 131 106
64 132 47
64 133 38
64 135 5
64 136 5
64 138 1
64 139 7
64 140 40
64 142 7
64 143 133
64 144 8
64 145 2
64 146 19
64 148 1
64 149 109
64 151 251
64 153 1
64 154 113
64 160 270
64 162 8
64 163 1
64 167 1
65 66 14
65 67 306
65 68 84
65 69 112
65 70 3
65 71 61
65 72 1
65 74 70
65 75 265
65 77 24
65 78 262
65 79 2
65 80 108
65 81 10
65 82 92
65 83 146
65 84 58
65 85 94
65 86 223
65 87 6
65 88 104
65 89 8
65 90 113
65 91 34
65 92 199
65 93 56
65 95 48
65 96 5
65 97 2
65 98 69
65 100 27
65 101 234
65 102 21
65 103 29
65 104 21
65 105 87
65 106 285
65 107 15
65 108 2
65 109 2
65 110 3
65 111 125
65 112 55
65 113 44
65 114 47
65 115 163
65 116 23
65 117 58
65 118 35
65 120 37
65 121 169
65 122 42
65 124 1
65 125 126
65 128 60
65 129 4
65 130 186
65 131 3
65 132 127
65 133 31
65 135 16
65 136 41
65 138 3
65 139 46
65 140 16
65 142 147
65 143 50
65 144 9
65 145 7
65 146 6
65 149 85
65 151 138
65 154 68
65 160 95
65 162 1
66 67 4
66 68 12
66 69 66
66 70 28
66 71 29
66 72 27
66 74 10
66 75 9
66 77 18
66 78 31
66 79 2
66 80 92
66 81 33
66 82 13
66 83 5
66 84 22
66 85 90
66 86 3
66 87 297
66 88 68
66 89 74
66 90 96
66 91 8
66 92 16
66 93 44
66 94 1
66 95 82
66 96 137
66 97 28
66 98 64
66 100 55
66 101 4
66 102 117
66 103 82
66 104 2
66 105 105
66 106 21
66 107 2
66 108 134
66 109 16
66 110 7
66 111 19
66 112 2
66 113 175
66 114 6
66 115 3
66 116 125
66 117 23
66 118 126
66 120 59
66 121 48
66 122 57
66 123 1
66 125 8
66 127 2
66 128 36
66 129 96
66 130 149
66 131 59
66 132 32
66 133 50
66 135 63
66 136 53
66 138 100
66 139 31
66 140 6
66 142 14
66 143 47
66 144 3
66 145 4
66 146 204
66 149 11
66 151 29
66 152 1
66 154 10
66 160 79
66 162 49
66 167 1
66 169 1
67 68 166
67 69 97
67 70 46
67 71 47
67 72 1
67 74 121
67 75 148
67 77 27
67 78 228
67 79 33
67 80 105
67 81 116
67 82 328
67 83 142
67 85 136
67 86 150
67 87 89
67 88 152
67 89 88
67 90 1
67 91 49
67 92 162
67 93 145
67 95 46
67 96 28
67 97 1
67 98 30
67 100 23
67 101 249
67 102 5
67 103 111
67 104 41
67 105 2
67 106 199
67 107 14
67 108 102
67 110 12
67 111 69
67 112 2
67 113 2
67 114 60
67 115 107
67 116 28
67 117 2
67 118 23
67 120 24
67 121 78
67 122 1
67 125 179
67 128 221
67 129 33
67 130 58
67 131 60
67 132 167
67 133 4
67 135 9
67 136 1
67 138 6
67 139 1
67 140 66
67 142 80
67 143 18
67 144 45
67 145 1
67 146 17
67 147 1
67 149 212
67 151 155
67 154 28
67 160 110
68 69 89
68 70 108
68 71 100
68 72 81
68 74 55
68 75 158
68 77 84
68 78 92
68 79 22
68 80 112
68 81 38
68 82 195
68 83 51
68 84 128
68 85 39
68 86 91
68 87 21
68 88 153
68 89 129
68 90 9
68 91 7
68 92 120
68 93 53
68 95 166
68 96 31
68 97 92
68 98 32
68 100 17
68 101 90
68 102 3
68 103 10
68 104 38
68 105 9
68 106 176
68 107 2
68 108 19
68 109 8
68 110 65
68 111 51
68 112 20
68 113 10
68 114 2
68 115 83
68 116 122
68 117 3
68 118 29
68 120 3
68 121 149
68 122 88
68 125 174
68 127 1
68 128 67
68 129 48
68 130 93
68 131 82
68 132 97
68 133 4
68 135 14
68 136 51
68 138 86
68 139 4
68 140 2
68 142 92
68 143 4
68 144 66
68 145 74
68 146 11
68 149 81
68 151 115
68 152 1
68 154 86
68 160 76
68 161 1
68 162 2
68 166 1
68 167 1
68 168 1
69 70 208
69 71 76
69 72 54
69 74 151
69 75 7
69 77 128
69 78 146
69 79 152
69 80 82
69 81 160
69 82 39
69 83 28
69 84 4
69 85 9
69 86 157
69 87 88
69 88 100
69 89 12
69 90 184
69 91 37
69 92 7
69 93 335
69 95 75
69 96 55
69 97 3
69 98 138
69 100 145
69 101 113
69 102 133
69 103 22
69 104 140
69 105 158
69 106 103
69 107 8
69 108 116
69 109 132
69 110 47
69 111 145
69 112 35
69 113 160
69 114 59
69 115 221
69 116 33
69 117 97
69 118 61
69 120 125
69 121 333
69 122 10
69 125 14
69 128 42
69 129 184
69 130 215
69 131 9
69 132 75
69 133 13
69 135 35
69 136 188
69 138 83
69 139 4
69 140 45
69 142 29
69 143 59
69 144 54
69 145 61
69 146 143
69 149 6
69 151 76
69 154 59
69 160 19
69 162 130
70 71 7
70 72 89
70 74 3
70 75 47
70 77 103
70 78 15
70 79 3
70 80 68
70 81 15
70 82 40
70 83 16
70 84 93
70 85 20
70 86 2
70 87 9
70 88 52
70 89 5
70 90 1
70 91 2
70 92 1
70 93 12
70 95 4
70 96 33
70 97 22
70 98 8
70 100 71
70 102 27
70 103 14
70 104 66
70 105 123
70 106 23
70 108 23
70 109 31
70 110 13
70 111 57
70 113 43
70 116 4
70 118 3
70 120 28
70 122 2
70 125 8
70 127 1
70 129 30
70 130 109
70 131 59
70 132 39
70 133 17
70 135 12
70 136 29
70 138 73
70 139 1
70 140 8
70 142 3
70 143 1
70 144 10
70 146 37
70 147 1
70 149 45
70 151 1
70 154 31
70 160 131
70 162 122
70 165 1
71 72 4
71 74 24
71 75 2
71 77 62
71 78 121
71 79 24
71 80 46
71 81 46
71 82 85
71 83 54
71 84 8
71 85 12
71 86 85
71 87 152
71 88 102
71 89 197
71 90 15
71 91 21
71 92 5
71 93 9
71 95 221
71 96 12
71 97 59
71 98 116
71 100 16
71 101 19
71 102 6
71 103 35
71 104 6
71 105 18
71 106 95
71 107 18
71 108 37
71 109 56
71 110 51
71 111 8
71 112 2
71 113 7
71 115 60
71 116 41
71 117 19
71 118 40
71 120 2
71 121 3
71 122 9
71 125 101
71 128 164
71 129 59
71 130 5
71 131 9
71 132 86
71 133 8
71 135 20
71 136 63
71 138 55
71 139 14
71 140 6
71 142 116
71 143 38
71 144 35
71 145 43
71 146 8
71 147 1
71 149 6
71 151 223
71 154 134
71 160 92
72 74 15
72 75 5
72 77 130
72 78 16
72 79 54
72 80 81
72 81 87
72 82 104
72 83 29
72 84 78
72 85 149
72 86 2
72 87 49
72 88 4
72 89 10
72 90 59
72 91 34
72 92 51
72 93 101
72 95 31
72 96 14
72 97 37
72 98 167
72 100 73
72 101 12
72 102 176
72 103 47
72 104 68
72 105 110
72 106 34
72 107 3
72 108 22
72 109 4
72 110 24
72 111 204
72 112 48
72 113 124
72 114 22
72 115 56
72 116 2
72 117 53
72 118 38
72 120 1
72 122 58
72 125 58
72 127 1
72 128 5
72 129 4
72 130 5
72 131 57
72 132 2
72 133 64
72 135 179
72 136 69
72 138 113
72 139 57
72 140 5
72 142 67
72 143 51
72 144 67
72 145 6
72 146 146
72 149 117
72 151 10
72 152 1
72 154 42
72 160 160
72 162 111
74 75 168
74 77 47
74 78 86
74 79 109
74 80 27
74 81 80
74 82 93
74 83 39
74 84 88
74 85 133
74 86 340
74 87 10
74 88 75
74 89 60
74 90 53
74 91 68
74 92 77
74 93 140
74 95 7
74 96 84
74 97 3
74 98 7
74 100 10
74 101 234
74 102 3
74 103 85
74 104 173
74 105 67
74 106 57
74 107 55
74 108 14
74 109 108
74 110 37
74 111 67
74 112 5
74 113 16
74 114 25
74 115 144
74 116 67
74 117 154
74 118 63
74 120 25
74 121 181
74 122 101
74 125 10
74 127 1
74 128 80
74 129 23
74 130 56
74 131 66
74 132 215
74 133 5
74 135 18
74 136 5
74 138 10
74 139 96
74 140 139
74 142 111
74 143 81
74 144 55
74 145 79
74 146 8
74 147 1
74 149 62
74 151 5
74 154 124
74 156 1
74 158 1
74 159 1
74 160 139
74 162 6
74 165 4
74 167 1
75 77 158
75 78 87
75 79 8
75 80 75
75 81 114
75 82 338
75 83 353
75 84 189
75 85 167
75 86 158
75 87 73
75 88 60
75 89 59
75 90 113
75 91 108
75 92 315
75 93 7
75 95 6
75 96 16
75 97 60
75 98 68
75 100 9
75 101 171
75 102 16
75 103 22
75 104 191
75 105 4
75 106 179
75 107 75
75 108 134
75 109 2
75 110 12
75 111 89
75 113 19
75 114 60
75 115 4
75 116 1
75 117 141
75 118 20
75 120 1
75 121 1
75 122 5
75 125 177
75 128 129
75 129 56
75 130 96
75 131 79
75 132 2
75 133 8
75 135 42
75 136 23
75 138 80
75 139 3
75 140 104
75 142 40
75 143 128
75 144 1
75 145 5
75 146 28
75 147 1
75 149 111
75 151 88
75 154 28
75 160 184
75 162 1
77 78 12
77 79 107
77 80 9
77 81 157
77 82 165
77 83 59
77 84 62
77 85 13
77 86 58
77 87 116
77 88 4
77 89 102
77 90 7
77 91 59
77 92 36
77 93 128
77 95 90
77 96 20
77 97 171
77 98 255
77 100 7
77 101 56
77 102 5
77 103 102
77 104 36
77 105 97
77 106 75
77 107 1
77 108 17
77 109 47
77 110 46
77 111 151
77 112 36
77 113 131
77 114 4
77 115 7
77 116 153
77 117 146
77 118 217
77 120 48
77 121 11
77 122 67
77 123 1
77 125 126
77 128 88
77 129 5
77 130 99
77 131 31
77 132 36
77 133 80
77 135 12
77 136 148
77 138 54
77 139 70
77 140 5
77 142 52
77 143 7
77 144 8
77 145 15
77 146 259
77 147 1
77 148 1
77 149 15
77 151 78
77 152 1
77 154 112
77 160 53
77 162 4
77 166 1
78 80 35
78 81 8
78 82 138
78 83 59
78 84 41
78 85 15
78 86 138
78 87 4
78 88 223
78 89 58
78 90 16
78 91 13
78 92 48
78 93 46
78 95 66
78 96 84
78 97 9
78 98 17
78 100 62
78 101 94
78 102 20
78 103 3
78 104 14
78 105 106
78 106 272
78 107 3
78 108 185
78 109 31
78 110 13
78 111 4
78 112 64
78 113 39
78 114 86
78 115 141
78 116 49
78 117 7
78 118 45
78 120 31
78 121 137
78 122 15
78 125 56
78 128 76
78 129 72
78 130 13
78 131 48
78 132 208
78 133 38
78 135 111
78 136 3
78 138 5
78 139 3
78 140 10
78 142 96
78 143 38
78 144 169
78 145 1
78 146 25
78 149 131
78 151 192
78 154 27
78 160 120
78 162 5
78 167 1
79 80 2
79 81 134
79 82 3
79 83 4
79 84 2
79 85 1
79 86 54
79 87 7
79 88 2
79 89 48
79 90 37
79 91 2
79 92 75
79 93 152
79 95 16
79 96 10
79 97 43
79 98 78
79 100 6
79 101 4
79 102 59
79 103 71
79 104 46
79 105 10
79 106 3
79 107 31
79 108 58
79 109 1
79 110 176
79 111 136
79 112 68
79 113 51
79 114 5
79 115 3
79 116 87
79 117 86
79 118 2
79 120 52
79 121 77
79 122 4
79 125 24
79 128 7
79 129 85
79 130 15
79 131 60
79 132 16
79 133 8
79 134 1
79 136 22
79 138 1
79 139 1
79 140 92
79 142 8
79 143 12
79 144 32
79 145 260
79 146 30
79 147 1
79 148 1
79 149 57
79 151 2
79 153 1
79 154 6
79 160 1
79 161 3
79 162 3
79 163 1
80 81 21
80 82 246
80 83 232
80 84 114
80 85 197
80 86 67
80 87 129
80 88 87
80 89 6
80 90 21
80 91 71
80 92 134
80 93 58
80 95 22
80 96 244
80 97 224
80 98 7
80 100 176
80 101 95
80 102 112
80 103 130
80 104 13
80 105 159
80 106 7
80 107 20
80 108 123
80 109 176
80 110 4
80 111 165
80 112 1
80 113 65
80 114 43
80 115 47
80 116 154
80 117 7
80 118 89
80 120 3
80 121 73
80 122 105
80 125 103
80 126 3
80 127 1
80 128 69
80 129 28
80 130 89
80 131 80
80 132 8
80 133 197
80 135 205
80 136 6
80 138 53
80 139 120
80 140 147
80 142 102
80 143 133
80 144 66
80 145 6
80 146 3
80 149 305
80 151 108
80 154 83
80 160 95
80 162 100
80 166 1
80 167 1
80 168 1
80 169 1
81 82 88
81 83 61
81 84 41
81 85 153
81 86 88
81 87 69
81 88 29
81 89 91
81 90 114
81 91 30
81 92 135
81 93 186
81 95 97
81 96 6
81 97 47
81 98 66
81 100 7
81 101 100
81 102 14
81 103 113
81 104 80
81 105 11
81 106 7
81 107 45
81 108 161
81 109 23
81 110 6
81 111 96
81 112 22
81 113 140
81 114 45
81 115 13
81 116 234
81 117 45
81 118 87
81 120 74
81 121 41
81 122 38
81 123 1
81 125 3
81 128 119
81 129 208
81 130 69
81 131 111
81 132 18
81 133 5
81 135 46
81 136 243
81 138 59
81 139 61
81 140 91
81 142 113
81 143 4
81 144 28
81 145 2
81 146 82
81 147 1
81 148 1
81 149 88
81 151 69
81 154 68
81 158 1
81 160 61
81 162 50
82 83 270
82 84 71
82 85 229
82 86 97
82 87 85
82 88 88
82 89 159
82 90 8
82 91 142
82 92 45
82 93 54
82 95 49
82 96 62
82 97 56
82 98 71
82 100 119
82 101 139
82 102 49
82 103 56
82 104 78
82 105 185
82 106 160
82 107 35
82 108 40
82 109 50
82 110 60
82 111 250
82 112 1
82 113 25
82 114 23
82 115 23
82 116 41
82 117 8
82 118 154
82 120 66
82 121 7
82 122 88
82 123 1
82 125 328
82 127 1
82 128 225
82 129 22
82 130 167
82 131 30
82 132 124
82 133 73
82 135 105
82 136 5
82 138 48
82 139 51
82 140 50
82 142 95
82 143 24
82 144 226
82 145 5
82 146 65
82 147 1
82 149 106
82 151 177
82 154 60
82 160 213
82 161 1
82 162 55
83 84 180
83 85 91
83 86 46
83 87 69
83 88 67
83 89 51
83 90 88
83 91 138
83 92 166
83 93 44
83 95 2
83 96 107
83 97 117
83 98 5
83 100 25
83 101 113
83 102 7
83 103 112
83 104 81
83 105 73
83 106 185
83 107 60
83 108 102
83 109 43
83 110 5
83 111 147
83 112 2
83 113 19
83 114 138
83 117 122
83 118 7
83 119 3
83 120 24
83 121 3
83 122 5
83 125 120
83 127 2
83 128 193
83 129 60
83 130 62
83 131 80
83 132 7
83 133 38
83 134 70
83 135 4
83 136 9
83 138 21
83 139 2
83 140 130
83 142 6
83 143 111
83 144 15
83 145 15
83 146 6
83 149 207
83 151 178
83 154 63
83 156 12
83 160 96
83 161 1
83 162 1
83 163 95
83 165 108
83 166 33
83 169 1
84 85 28
84 86 28
84 87 114
84 88 59
84 89 11
84 90 191
84 91 100
84 92 118
84 93 39
84 94 1
84 95 19
84 96 177
84 97 146
84 98 5
84 100 81
84 101 19
84 102 3
84 103 136
84 104 181
84 105 15
84 106 240
84 107 43
84 108 148
84 109 155
84 110 7
84 111 149
84 112 8
84 113 63
84 114 55
84 115 18
84 116 30
84 117 136
84 118 3
84 120 35
84 121 62
84 122 46
84 125 16
84 128 13
84 129 177
84 130 38
84 131 249
84 132 144
84 133 26
84 135 115
84 136 35
84 138 73
84 139 48
84 140 210
84 142 71
84 143 124
84 144 4
84 145 12
84 146 13
84 149 81
84 151 15
84 154 202
84 160 112
84 162 6
84 167 2
85 86 98
85 87 60
85 88 36
85 89 78
85 90 31
85 91 16
85 92 149
85 93 34
85 95 7
85 96 41
85 97 31
85 98 14
85 100 87
85 101 249
85 102 164
85 103 49
85 104 126
85 105 71
85 106 17
85 107 19
85 108 74
85 109 20
85 110 12
85 111 67
85 112 1
85 113 22
85 114 35
85 115 13
85 116 104
85 117 39
85 118 12
85 120 51
85 121 25
85 122 25
85 125 103
85 127 1
85 128 104
85 129 22
85 130 144
85 131 28
85 132 10
85 133 84
85 135 193
85 136 58
85 138 48
85 139 10
85 140 21
85 142 47
85 143 75
85 144 105
85 145 5
85 146 11
85 149 84
85 151 14
85 154 10
85 160 196
85 162 135
85 165 1
85 169 1
86 87 2
86 88 51
86 89 64
86 90 46
86 91 89
86 92 79
86 93 113
86 95 30
86 96 60
86 97 3
86 98 54
86 100 19
86 101 167
86 102 19
86 103 33
86 104 93
86 105 71
86 106 92
86 107 47
86 108 27
86 109 58
86 110 19
86 111 105
86 112 42
86 113 5
86 114 34
86 115 258
86 116 73
86 117 207
86 118 53
86 120 32
86 121 173
86 122 78
86 125 3
86 128 81
86 129 29
86 130 37
86 131 21
86 132 119
86 133 5
86 135 20
86 136 5
86 138 2
86 139 33
86 140 127
86 142 91
86 143 55
86 144 57
86 145 76
86 146 7
86 147 1
86 149 49
86 151 42
86 154 118
86 160 137
86 162 3
86 163 1
87 88 63
87 89 161
87 90 98
87 91 171
87 92 7
87 93 119
87 95 133
87 96 90
87 97 86
87 98 197
87 100 57
87 101 6
87 102 78
87 103 153
87 104 3
87 105 55
87 106 13
87 107 14
87 108 161
87 109 128
87 110 23
87 111 225
87 112 1
87 113 65
87 114 5
87 115 8
87 116 283
87 117 6
87 118 248
87 120 41
87 121 69
87 122 87
87 125 46
87 128 209
87 129 123
87 130 145
87 131 57
87 132 43
87 133 24
87 135 169
87 136 124
87 138 183
87 139 23
87 140 43
87 142 45
87 143 80
87 144 5
87 145 11
87 146 76
87 149 9
87 151 196
87 154 67
87 157 4
87 160 127
87 162 74
87 167 1
88 89 80
88 90 79
88 91 38
88 92 117
88 93 89
88 95 63
88 96 95
88 97 46
88 98 6
88 100 108
88 101 89
88 102 123
88 103 9
88 104 3
88 105 114
88 106 368
88 107 52
88 108 147
88 109 6
88 110 14
88 111 8
88 112 1
88 113 106
88 114 152
88 115 63
88 116 26
88 117 28
88 118 136
88 120 26
88 121 148
88 122 53
88 124 1
88 125 149
88 128 199
88 129 142
88 130 29
88 131 67
88 132 133
88 133 51
88 135 63
88 136 5
88 138 60
88 139 76
88 140 9
88 142 54
88 143 2
88 144 100
88 145 2
88 146 37
88 149 126
88 151 180
88 154 12
88 160 87
88 162 28
89 90 7
89 91 24
89 92 5
89 93 6
89 95 197
89 96 66
89 97 96
89 98 110
89 100 36
89 101 64
89 102 11
89 103 52
89 104 56
89 105 12
89 106 64
89 107 1
89 108 24
89 109 66
89 110 75
89 111 12
89 112 34
89 113 7
89 114 9
89 115 21
89 116 142
89 117 21
89 118 91
89 120 58
89 121 6
89 122 6
89 125 48
89 128 214
89 129 44
89 130 11
89 131 21
89 132 42
89 133 9
89 135 18
89 136 83
89 138 102
89 139 5
89 140 6
89 142 91
89 143 3
89 144 50
89 145 33
89 146 35
89 147 1
89 149 4
89 151 100
89 154 114
89 160 157
89 162 4
90 91 244
90 92 98
90 93 101
90 95 14
90 96 10
90 97 13
90 98 127
90 100 15
90 101 14
90 102 48
90 103 10
90 104 209
90 105 67
90 106 134
90 107 57
90 108 181
90 109 11
90 110 29
90 111 165
90 112 5
90 113 37
90 114 127
90 115 7
90 116 37
90 117 125
90 118 89
90 120 46
90 121 226
90 122 27
90 125 6
90 128 10
90 129 174
90 130 109
90 131 89
90 132 3
90 133 5
90 135 173
90 136 86
90 138 135
90 139 69
90 140 88
90 142 25
90 143 93
90 144 127
90 145 52
90 146 125
90 147 1
90 149 30
90 151 12
90 154 9
90 160 16
90 162 26
90 163 1
91 92 131
91 93 49
91 95 17
91 96 64
91 97 3
91 98 186
91 100 13
91 101 89
91 102 87
91 103 63
91 104 125
91 105 180
91 106 17
91 107 91
91 108 116
91 109 136
91 110 5
91 111 48
91 112 48
91 113 29
91 114 117
91 115 126
91 116 41
91 117 312
91 118 78
91 120 19
91 121 22
91 122 185
91 125 100
91 128 44
91 129 129
91 130 88
91 131 76
91 132 135
91 133 41
91 135 230
91 136 11
91 138 2
91 139 171
91 140 169
91 142 130
91 143 189
91 144 21
91 145 2
91 146 129
91 147 2
91 149 9
91 151 51
91 154 25
91 160 9
91 162 81
91 166 1
92 93 106
92 95 5
92 96 8
92 97 55
92 98 17
92 100 5
92 101 143
92 102 22
92 103 107
92 104 77
92 105 19
92 106 106
92 107 76
92 108 193
92 109 3
92 110 5
92 111 10
92 112 5
92 113 28
92 114 165
92 115 9
92 116 192
92 117 156
92 118 4
92 120 8
92 121 130
92 122 93
92 125 54
92 126 3
92 127 2
92 128 77
92 129 170
92 130 104
92 131 107
92 132 5
92 133 7
92 135 39
92 136 47
92 138 26
92 139 26
92 140 129
92 142 118
92 143 98
92 144 56
92 145 10
92 146 3
92 149 235
92 151 188
92 154 5
92 155 1
92 156 1
92 160 130
92 162 24
92 166 1
92 167 1
93 95 28
93 96 10
93 97 7
93 98 77
93 99 1
93 100 4
93 101 77
93 102 5
93 103 196
93 104 55
93 105 18
93 106 85
93 107 45
93 108 177
93 109 71
93 110 25
93 111 145
93 112 1
93 113 207
93 114 2
93 115 102
93 116 127
93 117 156
93 118 79
93 120 68
93 121 228
93 122 20
93 125 9
93 127 1
93 128 55
93 129 91
93 130 100
93 131 119
93 132 62
93 133 57
93 135 9
93 136 156
93 138 46
93 139 19
93 140 119
93 142 18
93 143 40
93 144 37
93 145 83
93 146 165
93 148 1
93 149 92
93 151 48
93 152 3
93 154 42
93 158 1
93 160 27
93 162 11
93 165 1
93 166 2
94 110 1
94 112 1
94 119 1
94 123 2
94 124 166
94 125 1
94 126 121
94 127 236
94 128 1
94 132 1
94 134 44
94 141 92
94 142 1
94 143 1
94 146 1
94 148 29
94 150 131
94 152 6
94 153 88
94 155 1
94 156 61
94 158 86
94 159 73
94 161 66
94 163 89
94 164 91
94 165 90
94 166 54
94 167 5
94 168 112
94 169 11
95 96 13
95 97 72
95 98 74
95 100 12
95 101 4
95 102 3
95 103 50
95 104 7
95 105 29
95 106 91
95 107 3
95 108 19
95 109 121
95 110 32
95 111 6
95 112 39
95 113 28
95 114 43
95 115 56
95 116 213
95 117 20
95 118 59
95 120 2
95 121 41
95 122 6
95 125 47
95 128 267
95 129 105
95 130 8
95 131 73
95 132 47
95 133 13
95 135 18
95 136 143
95 138 48
95 139 13
95 140 3
95 142 102
95 143 25
95 144 47
95 145 64
95 146 26
95 147 1
95 149 6
95 151 172
95 154 175
95 160 47
95 162 4
96 97 143
96 98 14
96 100 126
96 101 8
96 102 69
96 103 119
96 104 57
96 105 254
96 106 82
96 107 21
96 108 200
96 109 159
96 110 40
96 111 11
96 112 4
96 113 90
96 114 30
96 115 65
96 116 72
96 117 68
96 118 140
96 120 3
96 121 13
96 122 101
96 125 144
96 127 1
96 128 9
96 129 173
96 130 143
96 131 138
96 132 63
96 133 112
96 135 93
96 136 6
96 138 26
96 139 76
96 140 126
96 142 113
96 143 105
96 144 29
96 145 4
96 146 38
96 147 2
96 148 1
96 149 119
96 151 13
96 154 157
96 158 1
96 160 55
96 162 72
96 167 1
97 98 49
97 100 113
97 101 1
97 102 126
97 103 126
97 104 4
97 105 21
97 106 74
97 107 4
97 108 162
97 109 163
97 110 25
97 111 51
97 112 21
97 113 4
97 114 20
97 115 1
97 116 138
97 117 1
97 118 138
97 120 1
97 121 68
97 122 46
97 125 31
97 128 67
97 129 3
97 130 3
97 131 43
97 132 5
97 133 66
97 135 88
97 136 53
97 138 83
97 139 2
97 140 34
97 142 155
97 143 72
97 144 32
97 145 13
97 146 7
97 149 180
97 151 112
97 154 191
97 160 15
97 162 61
98 100 23
98 101 7
98 102 61
98 103 12
98 104 3
98 105 126
98 106 8
98 107 2
98 108 19
98 109 7
98 110 70
98 111 220
98 112 95
98 113 112
98 114 31
98 115 102
98 116 38
98 117 8
98 118 68
98 120 30
98 121 51
98 122 141
98 125 134
98 128 3
98 129 5
98 130 95
98 131 54
98 132 38
98 133 5
98 135 155
98 136 62
98 138 16
98 139 96
98 140 6
98 142 31
98 143 68
98 144 12
98 145 22
98 146 261
98 148 1
98 149 7
98 151 51
98 154 53
98 160 19
98 162 33
98 167 1
99 103 1
99 119 34
99 123 53
99 124 4
99 126 1
99 127 86
99 134 34
99 141 16
99 147 302
99 148 86
99 149 1
99 152 95
99 156 26
99 158 1
99 159 80
99 163 1
99 164 2
99 165 104
99 166 51
99 167 4
99 168 86
99 169 1
100 101 9
100 102 104
100 103 97
100 104 12
100 105 192
100 106 20
100 107 6
100 108 107
100 109 54
100 110 46
100 111 87
100 112 28
100 113 36
100 114 39
100 115 55
100 116 30
100 117 6
100 118 32
100 120 36
100 121 41
100 122 3
100 125 130
100 128 4
100 129 165
100 130 132
100 131 102
100 132 31
100 133 136
100 135 82
100 136 3
100 138 64
100 139 3
100 140 37
100 142 17
100 143 72
100 144 79
100 145 1
100 146 31
100 149 95
100 151 18
100 154 72
100 160 120
100 162 217
101 102 39
101 103 10
101 104 120
101 105 89
101 106 115
101 107 16
101 108 27
101 109 9
101 110 6
101 111 3
101 112 7
101 113 12
101 114 47
101 115 129
101 116 54
101 117 195
101 118 42
101 120 34
101 121 123
101 122 26
101 125 82
101 127 1
101 128 106
101 129 8
101 130 173
101 131 29
101 132 92
101 133 22
101 135 66
101 136 8
101 138 16
101 139 11
101 140 19
101 142 71
101 143 3
101 144 12
101 145 9
101 146 69
101 149 102
101 151 36
101 154 47
101 160 148
101 162 6
101 165 1
102 103 57
102 104 8
102 105 171
102 106 28
102 107 2
102 108 134
102 109 30
102 110 24
102 111 51
102 112 72
102 113 3
102 114 173
102 115 64
102 116 105
102 117 59
102 118 35
102 121 68
102 122 57
102 125 12
102 128 5
102 129 6
102 130 14
102 131 2
102 132 74
102 133 118
102 135 249
102 136 16
102 138 134
102 139 48
102 140 1
102 142 76
102 143 186
102 144 125
102 145 16
102 146 26
102 149 145
102 151 7
102 154 7
102 160 72
102 162 309
102 166 1
103 104 53
103 105 11
103 106 21
103 107 20
103 108 112
103 109 178
103 110 10
103 111 55
103 112 4
103 113 108
103 114 5
103 115 27
103 116 195
103 117 113
103 118 146
103 120 15
103 121 12
103 122 37
103 125 12
103 127 3
103 128 157
103 129 77
103 130 31
103 131 153
103 132 76
103 133 104
103 135 31
103 136 64
103 138 76
103 139 39
103 140 188
103 142 158
103 143 129
103 144 6
103 145 8
103 146 59
103 148 2
103 149 192
103 151 139
103 154 185
103 157 4
103 158 1
103 160 9
103 162 53
104 105 13
104 106 7
104 107 41
104 108 114
104 109 91
104 110 25
104 111 54
104 114 120
104 115 69
104 116 27
104 117 289
104 118 8
104 120 30
104 121 80
104 122 30
104 125 8
104 127 1
104 128 47
104 129 44
104 130 2
104 131 176
104 132 42
104 133 5
104 135 46
104 136 63
104 138 115
104 139 62
104 140 136
104 142 74
104 143 139
104 144 97
104 145 69
104 146 5
104 149 1
104 151 1
104 154 81
104 160 127
104 162 49
105 106 117
105 107 22
105 108 124
105 109 16
105 110 19
105 111 84
105 112 54
105 113 81
105 114 46
105 115 228
105 116 38
105 117 9
105 118 252
105 120 13
105 121 62
105 122 189
105 125 74
105 127 1
105 128 7
105 129 163
105 130 338
105 131 9
105 132 9
105 133 64
105 135 235
105 136 6
105 138 35
105 139 116
105 140 8
105 142 13
105 143 92
105 144 171
105 145 11
105 146 71
105 148 1
105 149 276
105 151 17
105 154 81
105 155 1
105 160 101
105 162 298
106 107 6
106 108 147
106 109 6
106 110 5
106 111 253
106 112 4
106 113 108
106 114 101
106 115 75
106 116 11
106 117 31
106 118 93
106 120 56
106 121 142
106 122 8
106 125 116
106 128 186
106 129 61
106 130 34
106 131 57
106 132 209
106 133 52
106 135 28
106 136 28
106 138 21
106 139 10
106 140 133
106 142 127
106 143 5
106 144 174
106 145 4
106 146 24
106 149 199
106 151 255
106 154 11
106 160 111
106 162 7
106 169 1
107 108 101
107 109 4
107 110 3
107 111 48
107 113 7
107 114 148
107 115 12
107 116 43
107 117 105
107 118 3
107 120 4
107 121 12
107 122 47
107 125 9
107 128 21
107 129 124
107 130 23
107 131 29
107 132 29
107 133 20
107 135 11
107 136 1
107 138 4
107 139 43
107 140 49
107 142 38
107 143 101
107 144 12
107 145 47
107 148 1
107 149 4
107 151 27
107 154 4
107 160 15
107 162 6
107 165 1
108 109 80
108 110 24
108 111 5
108 112 1
108 113 141
108 114 188
108 115 35
108 116 196
108 117 112
108 118 166
108 120 102
108 121 153
108 122 24
108 125 14
108 127 1
108 128 10
108 129 304
108 130 117
108 131 189
108 132 54
108 133 168
108 135 303
108 136 83
108 138 174
108 139 9
108 140 195
108 142 2
108 143 244
108 144 152
108 145 1
108 146 113
108 148 1
108 149 228
108 151 6
108 154 46
108 158 1
108 160 78
108 162 51
109 110 3
109 111 67
109 113 7
109 115 152
109 116 83
109 117 118
109 118 53
109 122 65
109 125 3
109 128 113
109 129 4
109 130 2
109 131 166
109 132 3
109 133 40
109 135 50
109 136 111
109 138 72
109 139 1
109 140 20
109 142 132
109 143 128
109 145 4
109 146 10
109 147 1
109 149 34
109 151 64
109 154 214
109 160 2
109 162 26
109 166 1
110 111 62
110 112 134
110 113 5
110 114 8
110 115 9
110 116 50
110 117 98
110 118 22
110 120 2
110 121 21
110 122 11
110 123 3
110 125 54
110 128 8
110 129 7
110 130 47
110 131 25
110 132 7
110 133 2
110 135 16
110 136 2
110 138 12
110 139 3
110 140 73
110 142 2
110 143 5
110 144 98
110 145 311
110 146 15
110 147 1
110 149 8
110 151 9
110 152 1
110 154 43
110 158 2
110 160 11
110 162 119
110 164 1
110 165 2
110 169 1
111 112 2
111 113 70
111 114 1
111 115 3
111 116 8
111 117 80
111 118 15
111 120 59
111 121 72
111 122 5
111 125 54
111 128 86
111 129 11
111 130 38
111 131 30
111 132 29
111 133 196
111 135 199
111 136 65
111 138 82
111 139 6
111 140 98
111 142 9
111 143 35
111 144 161
111 145 110
111 146 69
111 149 81
111 151 77
111 154 26
111 160 105
111 162 54
111 169 1
112 113 3
112 114 1
112 115 101
112 117 5
112 122 67
112 125 12
112 127 1
112 128 2
112 129 26
112 130 2
112 131 7
112 132 34
112 135 57
112 136 10
112 138 3
112 139 45
112 140 4
112 142 70
112 143 112
112 145 198
112 146 4
112 149 2
112 151 33
112 154 14
112 155 1
112 158 23
112 160 1
112 162 67
113 114 6
113 115 5
113 116 14
113 117 73
113 118 127
113 120 181
113 121 148
113 122 108
113 125 22
113 128 54
113 129 97
113 130 130
113 131 83
113 132 80
113 133 97
113 135 4
113 136 186
113 138 36
113 139 50
113 140 13
113 142 42
113 143 7
113 144 13
113 145 10
113 146 216
113 147 1
113 149 42
113 151 43
113 154 13
113 160 88
113 162 5
113 167 1
114 115 72
114 116 6
114 117 124
114 118 17
114 120 1
114 121 1
114 122 17
114 125 6
114 128 98
114 129 102
114 130 9
114 131 37
114 132 37
114 133 31
114 135 91
114 136 53
114 138 59
114 139 20
114 140 64
114 142 54
114 143 127
114 144 5
114 145 1
114 146 5
114 149 90
114 151 76
114 154 24
114 160 55
114 162 15
115 116 58
115 117 56
115 118 97
115 120 2
115 121 167
115 122 234
115 125 5
115 128 3
115 129 37
115 130 78
115 131 20
115 132 80
115 133 6
115 135 144
115 136 4
115 138 5
115 139 88
115 140 83
115 142 48
115 143 129
115 144 22
115 145 3
115 146 6
115 148 1
115 149 90
115 151 43
115 154 148
115 160 27
115 162 104
116 117 39
116 118 54
116 120 2
116 121 3
116 122 94
116 125 58
116 127 2
116 128 147
116 129 202
116 130 20
116 131 134
116 132 4
116 133 45
116 135 90
116 136 94
116 138 78
116 139 27
116 140 99
116 142 107
116 143 62
116 144 3
116 145 59
116 146 12
116 149 173
116 151 241
116 154 117
116 158 1
116 160 110
116 162 44
116 165 1
116 167 1
117 118 49
117 120 12
117 121 155
117 122 78
117 124 1
117 125 3
117 127 1
117 128 11
117 129 88
117 130 34
117 131 71
117 132 114
117 133 56
117 135 66
117 136 34
117 138 27
117 139 81
117 140 261
117 142 144
117 143 135
117 144 132
117 145 118
117 146 100
117 147 1
117 149 20
117 151 22
117 154 62
117 160 54
117 161 1
117 162 6
118 119 1
118 120 40
118 121 103
118 122 163
118 123 1
118 125 69
118 128 67
118 129 52
118 130 232
118 131 19
118 132 6
118 133 82
118 134 1
118 135 48
118 136 76
118 138 85
118 139 93
118 140 7
118 142 113
118 143 6
118 144 62
118 145 7
118 146 157
118 147 1
118 148 1
118 149 106
118 150 1
118 151 85
118 154 258
118 158 1
118 160 15
118 162 9
118 169 1
119 123 5
119 124 22
119 127 114
119 134 88
119 141 194
119 146 1
119 147 83
119 148 245
119 150 19
119 152 218
119 154 1
119 155 1
119 156 78
119 158 65
119 164 11
119 165 91
119 166 121
119 167 4
119 168 32
120 121 67
120 122 13
120 124 1
120 125 10
120 127 1
120 128 56
120 129 44
120 130 96
120 131 77
120 132 3
120 133 47
120 135 6
120 136 108
120 138 57
120 139 15
120 140 3
120 142 27
120 143 5
120 144 2
120 145 5
120 146 141
120 147 1
120 149 20
120 151 7
120 154 5
120 155 1
120 160 67
120 163 1
120 165 1
121 122 107
121 125 4
121 128 12
121 129 33
121 130 133
121 131 11
121 132 84
121 133 24
121 135 18
121 136 105
121 138 122
121 139 5
121 140 37
121 142 112
121 143 43
121 144 41
121 145 87
121 146 89
121 147 1
121 149 172
121 151 122
121 154 62
121 160 14
121 162 4
122 125 49
122 128 8
122 129 57
122 130 125
122 131 54
122 132 12
122 133 6
122 135 72
122 136 5
122 138 8
122 139 161
122 140 53
122 142 105
122 143 90
122 144 3
122 145 7
122 146 71
122 149 114
122 151 79
122 154 95
122 155 1
122 159 1
122 160 21
122 162 65
122 167 1
122 168 1
123 124 4
123 125 1
123 126 7
123 127 7
123 132 1
123 133 1
123 134 27
123 141 1
123 143 2
123 147 112
123 148 38
123 150 24
123 152 87
123 153 5
123 155 13
123 156 6
123 158 3
123 159 93
123 161 36
123 163 63
123 164 3
123 165 24
123 166 33
123 167 2
123 168 36
123 169 25
124 126 153
124 127 113
124 131 1
124 141 3
124 147 2
124 148 3
124 150 49
124 152 5
124 155 2
124 156 6
124 157 1
124 158 190
124 161 55
124 163 94
124 164 13
124 165 120
124 166 4
124 167 4
124 168 82
124 169 23
125 128 41
125 129 126
125 130 305
125 131 46
125 132 95
125 133 9
125 135 10
125 136 7
125 138 44
125 139 35
125 140 13
125 142 40
125 143 17
125 144 35
125 145 36
125 146 86
125 147 1
125 148 1
125 149 13
125 151 105
125 154 17
125 160 8
125 162 116
126 127 47
126 141 110
126 142 2
126 147 16
126 148 42
126 149 3
126 150 71
126 151 2
126 152 10
126 153 40
126 156 120
126 158 162
126 159 126
126 161 200
126 164 111
126 165 52
126 166 5
126 167 2
127 128 1
127 129 1
127 132 1
127 134 131
127 136 1
127 138 1
127 141 30
127 142 1
127 145 2
127 147 1
127 148 123
127 150 100
127 152 106
127 153 10
127 155 106
127 156 7
127 158 120
127 159 1
127 161 5
127 163 7
127 164 43
127 165 79
127 166 115
127 167 90
127 168 213
127 169 119
128 129 77
128 130 33
128 131 3
128 132 55
128 133 54
128 135 2
128 136 142
128 138 47
128 139 11
128 140 73
128 142 115
128 143 46
128 144 91
128 145 8
128 146 4
128 149 134
128 151 379
128 154 71
128 157 3
128 160 197
128 162 5
128 165 1
128 167 1
129 130 96
129 131 208
129 132 60
129 133 33
129 135 32
129 136 77
129 138 86
129 139 24
129 140 105
129 142 54
129 143 96
129 144 4
129 145 8
129 146 108
129 147 1
129 148 1
129 149 73
129 151 86
129 154 51
129 160 81
129 161 1
129 162 123
130 131 17
130 132 18
130 133 28
130 135 21
130 136 90
130 138 145
130 139 77
130 140 30
130 142 23
130 143 15
130 144 8
130 145 11
130 146 221
130 147 1
130 148 1
130 149 69
130 151 23
130 154 56
130 160 26
130 162 15
130 165 1
131 132 141
131 133 52
131 135 13
131 136 42
131 138 44
131 139 53
131 140 170
131 142 29
131 143 104
131 144 9
131 145 5
131 146 98
131 148 1
131 149 116
131 151 6
131 154 177
131 160 98
131 162 5
131 165 1
132 133 70
132 135 39
132 136 16
132 138 20
132 139 5
132 140 6
132 142 278
132 143 87
132 144 109
132 145 14
132 146 85
132 149 17
132 151 140
132 154 129
132 155 1
132 160 59
132 162 4
133 135 144
133 136 19
133 138 32
133 139 2
133 140 12
133 142 57
133 143 109
133 144 61
133 145 5
133 146 53
133 149 144
133 151 78
133 152 1
133 154 39
133 160 93
133 162 42
134 141 2
134 147 126
134 150 113
134 152 1
134 153 3
134 155 55
134 156 2
134 158 1
134 159 12
134 161 1
134 163 1
134 164 1
134 165 157
134 166 1
134 167 103
134 168 1
134 169 120
135 136 50
135 138 39
135 139 28
135 140 23
135 142 68
135 143 150
135 144 316
135 145 2
135 146 48
135 149 119
135 151 6
135 154 39
135 160 97
135 162 177
135 165 1
136 138 141
136 139 8
136 140 2
136 142 119
136 143 10
136 144 33
136 145 6
136 146 98
136 147 2
136 149 29
136 151 96
136 154 136
136 160 3
136 162 38
138 139 4
138 140 27
138 142 27
138 143 46
138 144 35
138 145 8
138 146 141
138 147 1
138 149 28
138 151 42
138 154 41
138 158 1
138 160 134
138 162 113
138 166 1
139 140 3
139 142 39
139 143 51
139 144 4
139 145 3
139 146 66
139 147 1
139 149 30
139 151 6
139 154 108
139 158 1
139 160 11
139 162 35
139 167 1
140 142 79
140 143 130
140 144 68
140 145 61
140 146 5
140 149 154
140 151 19
140 154 113
140 160 43
140 162 6
141 145 2
141 147 2
141 148 183
141 150 93
141 152 157
141 153 51
141 155 2
141 156 207
141 158 81
141 159 142
141 161 172
141 163 28
141 164 186
141 165 3
141 166 176
141 167 40
141 168 6
141 169 19
142 143 54
142 144 164
142 145 4
142 146 36
142 148 1
142 149 108
142 151 284
142 154 139
142 155 1
142 160 5
142 162 32
142 163 2
142 164 1
142 169 1
143 144 7
143 145 24
143 146 9
143 148 1
143 149 20
143 151 87
143 154 109
143 158 1
143 159 1
143 160 2
143 162 119
143 165 1
143 167 1
143 169 1
144 145 90
144 146 19
144 149 191
144 151 70
144 154 34
144 160 87
144 162 54
145 146 2
145 148 1
145 149 14
145 151 19
145 152 1
145 154 3
145 158 1
145 159 1
145 160 4
145 161 1
145 165 1
145 166 1
145 169 2
146 149 11
146 150 2
146 151 9
146 152 1
146 154 37
146 158 1
146 160 49
146 162 8
146 165 1
146 169 1
147 148 61
147 150 69
147 152 1
147 153 24
147 154 1
147 155 18
147 156 5
147 158 1
147 159 101
147 161 2
147 163 2
147 164 5
147 165 367
147 166 2
147 167 1
147 168 54
147 169 1
148 150 110
148 152 108
148 155 4
148 156 116
148 158 185
148 159 200
148 161 4
148 164 35
148 165 4
148 166 129
148 167 44
148 168 115
148 169 77
149 151 238
149 154 102
149 158 3
149 160 152
149 162 129
149 163 5
150 152 8
150 154 1
150 155 10
150 156 68
150 158 151
150 159 33
150 161 5
150 163 39
150 164 43
150 165 127
150 166 6
150 167 14
150 168 2
150 169 6
151 154 149
151 160 85
151 162 8
152 155 46
152 156 99
152 158 3
152 159 1
152 161 101
152 163 66
152 164 76
152 165 3
152 166 248
152 167 10
152 168 99
152 169 220
153 155 140
153 156 36
153 159 52
153 161 73
153 164 52
153 167 5
154 158 1
154 160 27
154 162 13
154 167 1
155 156 62
155 158 2
155 159 3
155 161 107
155 163 84
155 164 6
155 165 2
155 166 60
155 167 213
155 169 69
156 158 90
156 159 140
156 161 94
156 164 120
156 165 1
156 166 59
156 168 1
157 165 1
157 166 1
158 159 66
158 163 92
158 164 17
158 165 209
158 166 4
158 167 7
158 168 45
158 169 6
159 160 1
159 161 128
159 164 81
159 165 1
159 166 57
159 167 1
159 168 81
159 169 1
160 162 112
161 163 1
161 164 73
161 166 145
161 167 7
161 169 4
163 164 13
163 165 93
163 166 78
163 167 153
163 169 4
164 165 10
164 166 106
164 167 30
164 168 1
164 169 14
165 166 4
165 167 5
165 168 16
165 169 2
166 167 18
166 168 97
166 169 207
167 168 1
167 169 11
168 169 56
